# Supplementary material for: An outer membrane porin-lipoprotein complex modulates elongasome movement to establish cell curvature in Rhodospirillum rubrum
Source: Nat Commun. 2024 Sep 2;15:7616. doi: 10.1038/s41467-024-51790-z (PMC11369160; doi:10.1038/s41467-024-51790-z)
Supplement: Supplementary file 4 — Supplementary Data 1 [file 41467_2024_51790_MOESM4_ESM.xlsx]

## Sheet: LFQ iBAQ
	Label-free quantification data including iBAQ values from MaxQuant analysis
					iBAQ				LFQ intensity				MS/MS count
	Protein IDs	Majority protein IDs	Fasta headers	iBAQ peptides	#1	#2	#3	#4	#1	#2	#3	#4	#1	#2	#3	#4	iBAQ Rank	log mean iBAQ
	tr|Q2RVE9|Q2RVE9_RHORT	tr|Q2RVE9|Q2RVE9_RHORT	tr|Q2RVE9|Q2RVE9_RHORT Peptidoglycan-associated protein OS=Rhodospirillum rubrum (strain ATCC 11170 / ATH 1.1.1 / DSM 467 / LMG 4362 / NCIB 8255 / S1) OX=269796 GN=pal PE=3 SV=1	5	2539100000	2561000000	2589300000	2687600000	5287300000	5491200000	5345800000	5053500000	162	142	133	171	1	9.41401
	tr|Q9K556|Q9K556_RHORU;tr|Q2RS84|Q2RS84_RHORT	tr|Q9K556|Q9K556_RHORU;tr|Q2RS84|Q2RS84_RHORT	tr|Q9K556|Q9K556_RHORU Porin 41 (Por41) OS=Rhodospirillum rubrum OX=1085 GN=por41 PE=4 SV=1;tr|Q2RS84|Q2RS84_RHORT Porin, Gram-negative type OS=Rhodospirillum rubrum (strain ATCC 11170 / ATH 1.1.1 / DSM 467 / LMG 4362 / NCIB 8255 / S1) OX=269796 GN=Rru_A22	14	1802900000	1629600000	1714400000	1726300000	4498700000	4415500000	4363300000	4107700000	532	458	546	566	2	9.2351
	tr|Q2RP23|Q2RP23_RHORT	tr|Q2RP23|Q2RP23_RHORT	tr|Q2RP23|Q2RP23_RHORT OmpA/MotB OS=Rhodospirillum rubrum (strain ATCC 11170 / ATH 1.1.1 / DSM 467 / LMG 4362 / NCIB 8255 / S1) OX=269796 GN=Rru_A3328 PE=3 SV=1	11	1547500000	1462200000	1532300000	1671700000	2922000000	2910400000	2914300000	2884400000	154	158	156	155	3	9.19129
	sp|Q2RQV2|RL7_RHORT	sp|Q2RQV2|RL7_RHORT	sp|Q2RQV2|RL7_RHORT 50S ribosomal protein L7/L12 OS=Rhodospirillum rubrum (strain ATCC 11170 / ATH 1.1.1 / DSM 467 / LMG 4362 / NCIB 8255 / S1) OX=269796 GN=rplL PE=3 SV=1	7	1383200000	1261900000	1533100000	1629500000	3288600000	3086600000	3632500000	3758600000	105	96	109	112	4	9.16194
	tr|Q2RU42|Q2RU42_RHORT	tr|Q2RU42|Q2RU42_RHORT	tr|Q2RU42|Q2RU42_RHORT Histone-like DNA-binding protein OS=Rhodospirillum rubrum (strain ATCC 11170 / ATH 1.1.1 / DSM 467 / LMG 4362 / NCIB 8255 / S1) OX=269796 GN=Rru_A1553 PE=3 SV=1	4	1319800000	1410400000	1431100000	1457500000	2113400000	2426900000	2295200000	2165400000	64	61	67	64	5	9.14758
	tr|Q2RML2|Q2RML2_RHORT	tr|Q2RML2|Q2RML2_RHORT	tr|Q2RML2|Q2RML2_RHORT Hemolysin-type calcium-binding region OS=Rhodospirillum rubrum (strain ATCC 11170 / ATH 1.1.1 / DSM 467 / LMG 4362 / NCIB 8255 / S1) OX=269796 GN=Rru_B0037 PE=4 SV=1	7	1373700000	1342100000	1392100000	1479500000	2926800000	2961400000	2865700000	2895900000	161	150	189	172	6	9.14515
	tr|Q2RRT9|Q2RRT9_RHORT	tr|Q2RRT9|Q2RRT9_RHORT	tr|Q2RRT9|Q2RRT9_RHORT Extracellular solute-binding protein, family 5 OS=Rhodospirillum rubrum (strain ATCC 11170 / ATH 1.1.1 / DSM 467 / LMG 4362 / NCIB 8255 / S1) OX=269796 GN=Rru_A2356 PE=4 SV=1	28	1415900000	1362900000	1356900000	1410300000	5167700000	5196200000	5327500000	5226400000	744	729	774	750	7	9.14192
	sp|Q2RQU6|EFTU2_RHORT	sp|Q2RQU6|EFTU2_RHORT	sp|Q2RQU6|EFTU2_RHORT Elongation factor Tu 2 OS=Rhodospirillum rubrum (strain ATCC 11170 / ATH 1.1.1 / DSM 467 / LMG 4362 / NCIB 8255 / S1) OX=269796 GN=tuf2 PE=3 SV=1	22	1268300000	1277200000	1356700000	1396600000	3976600000	3961000000	4056400000	3998700000	580	566	577	569	8	9.12212
	sp|Q2RWV4|CH602_RHORT	sp|Q2RWV4|CH602_RHORT	sp|Q2RWV4|CH602_RHORT 60 kDa chaperonin 2 OS=Rhodospirillum rubrum (strain ATCC 11170 / ATH 1.1.1 / DSM 467 / LMG 4362 / NCIB 8255 / S1) OX=269796 GN=groL2 PE=3 SV=1	28	1200300000	1149400000	1192900000	1247100000	3576400000	3548800000	3632000000	3633100000	650	663	702	698	9	9.07825
	tr|Q2RUH6|Q2RUH6_RHORT;sp|P72314|AHPC_RHORU	tr|Q2RUH6|Q2RUH6_RHORT	tr|Q2RUH6|Q2RUH6_RHORT Alkyl hydroperoxide reductase C OS=Rhodospirillum rubrum (strain ATCC 11170 / ATH 1.1.1 / DSM 467 / LMG 4362 / NCIB 8255 / S1) OX=269796 GN=Rru_A1418 PE=3 SV=1	11	1163700000	1038000000	1164800000	1265000000	2899400000	2899600000	2907200000	3009100000	167	145	157	163	10	9.06366
	tr|Q2RU74|Q2RU74_RHORT	tr|Q2RU74|Q2RU74_RHORT	tr|Q2RU74|Q2RU74_RHORT Cold-shock DNA-binding protein family OS=Rhodospirillum rubrum (strain ATCC 11170 / ATH 1.1.1 / DSM 467 / LMG 4362 / NCIB 8255 / S1) OX=269796 GN=Rru_A1521 PE=4 SV=1	4	1001400000	916220000	1019800000	1135900000	2060600000	2027000000	2154900000	2174800000	129	109	122	98	11	9.00789
	tr|Q2RWV5|Q2RWV5_RHORT	tr|Q2RWV5|Q2RWV5_RHORT	tr|Q2RWV5|Q2RWV5_RHORT 10 kDa chaperonin OS=Rhodospirillum rubrum (strain ATCC 11170 / ATH 1.1.1 / DSM 467 / LMG 4362 / NCIB 8255 / S1) OX=269796 GN=groS PE=3 SV=1	6	1007000000	982570000	1035500000	1039700000	2886400000	2952700000	3076400000	3011400000	69	63	76	66	12	9.00698
	tr|Q2RXA3|Q2RXA3_RHORT	tr|Q2RXA3|Q2RXA3_RHORT	tr|Q2RXA3|Q2RXA3_RHORT OmpA family protein OS=Rhodospirillum rubrum (strain ATCC 11170 / ATH 1.1.1 / DSM 467 / LMG 4362 / NCIB 8255 / S1) OX=269796 GN=Rru_A0437 PE=3 SV=1	11	917200000	891770000	907430000	965020000	2933000000	2913200000	3021300000	3045100000	121	118	126	134	13	8.96396
	sp|Q2RQX8|RL30_RHORT	sp|Q2RQX8|RL30_RHORT	sp|Q2RQX8|RL30_RHORT 50S ribosomal protein L30 OS=Rhodospirillum rubrum (strain ATCC 11170 / ATH 1.1.1 / DSM 467 / LMG 4362 / NCIB 8255 / S1) OX=269796 GN=rpmD PE=3 SV=1	3	841810000	793020000	830250000	869520000	1043700000	1108200000	1081400000	1049900000	21	19	21	20	14	8.92098
	sp|Q2RV56|RL19_RHORT	sp|Q2RV56|RL19_RHORT	sp|Q2RV56|RL19_RHORT 50S ribosomal protein L19 OS=Rhodospirillum rubrum (strain ATCC 11170 / ATH 1.1.1 / DSM 467 / LMG 4362 / NCIB 8255 / S1) OX=269796 GN=rplS PE=3 SV=1	7	644240000	628120000	700210000	825590000	1174600000	1156400000	1247600000	1343800000	57	54	53	56	15	8.84481
	tr|Q8GD50|Q8GD50_RHORU;tr|Q2RP67|Q2RP67_RHORT	tr|Q8GD50|Q8GD50_RHORU;tr|Q2RP67|Q2RP67_RHORT	tr|Q8GD50|Q8GD50_RHORU Activator of polymer mobilization OS=Rhodospirillum rubrum OX=1085 GN=apm PE=4 SV=1;tr|Q2RP67|Q2RP67_RHORT Phasin OS=Rhodospirillum rubrum (strain ATCC 11170 / ATH 1.1.1 / DSM 467 / LMG 4362 / NCIB 8255 / S1) OX=269796 GN=Rru_A3283 P	10	663340000	711920000	641360000	714700000	1401900000	1445300000	1330700000	1457300000	97	92	100	100	16	8.83431
	tr|Q2RXW8|Q2RXW8_RHORT	tr|Q2RXW8|Q2RXW8_RHORT	tr|Q2RXW8|Q2RXW8_RHORT Glyceraldehyde-3-phosphate dehydrogenase OS=Rhodospirillum rubrum (strain ATCC 11170 / ATH 1.1.1 / DSM 467 / LMG 4362 / NCIB 8255 / S1) OX=269796 GN=Rru_A0222 PE=3 SV=1	18	671470000	618410000	667970000	697390000	1979300000	1945300000	1989700000	1994000000	189	169	180	173	17	8.82204
	tr|Q2RTI5|Q2RTI5_RHORT	tr|Q2RTI5|Q2RTI5_RHORT	tr|Q2RTI5|Q2RTI5_RHORT Superoxide dismutase OS=Rhodospirillum rubrum (strain ATCC 11170 / ATH 1.1.1 / DSM 467 / LMG 4362 / NCIB 8255 / S1) OX=269796 GN=Rru_A1760 PE=3 SV=1	12	662690000	630010000	639690000	691470000	2218600000	2271700000	2247300000	2273000000	111	102	112	132	18	8.81688
	sp|Q2RQX3|RS14_RHORT	sp|Q2RQX3|RS14_RHORT	sp|Q2RQX3|RS14_RHORT 30S ribosomal protein S14 OS=Rhodospirillum rubrum (strain ATCC 11170 / ATH 1.1.1 / DSM 467 / LMG 4362 / NCIB 8255 / S1) OX=269796 GN=rpsN PE=3 SV=1	2	597420000	571300000	616460000	699910000	1091400000	1278300000	1232500000	1172700000	9	6	10	9	19	8.79328
	sp|Q2RQX4|RS8_RHORT	sp|Q2RQX4|RS8_RHORT	sp|Q2RQX4|RS8_RHORT 30S ribosomal protein S8 OS=Rhodospirillum rubrum (strain ATCC 11170 / ATH 1.1.1 / DSM 467 / LMG 4362 / NCIB 8255 / S1) OX=269796 GN=rpsH PE=3 SV=1	7	597550000	578850000	595420000	644440000	885600000	870580000	898130000	888920000	66	68	71	65	20	8.78108
	sp|P05038|ATPB_RHORU;sp|Q2RV18|ATPB_RHORT;tr|Q9R5H4|Q9R5H4_RHORU	sp|P05038|ATPB_RHORU;sp|Q2RV18|ATPB_RHORT	sp|P05038|ATPB_RHORU ATP synthase subunit beta OS=Rhodospirillum rubrum OX=1085 GN=atpD PE=1 SV=3;sp|Q2RV18|ATPB_RHORT ATP synthase subunit beta OS=Rhodospirillum rubrum (strain ATCC 11170 / ATH 1.1.1 / DSM 467 / LMG 4362 / NCIB 8255 / S1) OX=269796 GN=atp	24	574320000	571100000	582140000	550000000	1575400000	1662800000	1643100000	1644600000	219	211	218	218	21	8.75541
	tr|Q2RW00|Q2RW00_RHORT	tr|Q2RW00|Q2RW00_RHORT	tr|Q2RW00|Q2RW00_RHORT Stress protein OS=Rhodospirillum rubrum (strain ATCC 11170 / ATH 1.1.1 / DSM 467 / LMG 4362 / NCIB 8255 / S1) OX=269796 GN=Rru_A0894 PE=4 SV=1	12	552830000	529630000	553940000	576270000	2332100000	2422100000	2368100000	2359200000	115	108	123	112	22	8.74286
	sp|Q2RV59|RS16_RHORT	sp|Q2RV59|RS16_RHORT	sp|Q2RV59|RS16_RHORT 30S ribosomal protein S16 OS=Rhodospirillum rubrum (strain ATCC 11170 / ATH 1.1.1 / DSM 467 / LMG 4362 / NCIB 8255 / S1) OX=269796 GN=rpsP PE=3 SV=1	5	516310000	523740000	539160000	571670000	1121800000	1000200000	1029300000	1044900000	39	37	33	33	23	8.73056
	sp|Q2RQW1|RL4_RHORT	sp|Q2RQW1|RL4_RHORT	sp|Q2RQW1|RL4_RHORT 50S ribosomal protein L4 OS=Rhodospirillum rubrum (strain ATCC 11170 / ATH 1.1.1 / DSM 467 / LMG 4362 / NCIB 8255 / S1) OX=269796 GN=rplD PE=3 SV=1	9	522500000	498670000	535670000	562400000	919930000	893410000	887320000	860790000	60	60	60	59	24	8.72412
	sp|Q2RQW8|RL29_RHORT	sp|Q2RQW8|RL29_RHORT	sp|Q2RQW8|RL29_RHORT 50S ribosomal protein L29 OS=Rhodospirillum rubrum (strain ATCC 11170 / ATH 1.1.1 / DSM 467 / LMG 4362 / NCIB 8255 / S1) OX=269796 GN=rpmC PE=3 SV=1	3	503980000	507800000	510790000	577930000	1197500000	1214700000	1210000000	1184800000	21	18	22	32	25	8.72026
	sp|Q2RQX6|RL18_RHORT	sp|Q2RQX6|RL18_RHORT	sp|Q2RQX6|RL18_RHORT 50S ribosomal protein L18 OS=Rhodospirillum rubrum (strain ATCC 11170 / ATH 1.1.1 / DSM 467 / LMG 4362 / NCIB 8255 / S1) OX=269796 GN=rplR PE=3 SV=1	6	515790000	470040000	494760000	534580000	1229100000	1216700000	1199400000	1269400000	40	45	43	46	26	8.70225
	sp|Q2RQW9|RS17_RHORT	sp|Q2RQW9|RS17_RHORT	sp|Q2RQW9|RS17_RHORT 30S ribosomal protein S17 OS=Rhodospirillum rubrum (strain ATCC 11170 / ATH 1.1.1 / DSM 467 / LMG 4362 / NCIB 8255 / S1) OX=269796 GN=rpsQ PE=3 SV=1	5	460130000	455400000	494400000	563350000	989040000	1027200000	997610000	1031600000	38	39	46	41	27	8.69313
	sp|Q2RV34|MDH_RHORT	sp|Q2RV34|MDH_RHORT	sp|Q2RV34|MDH_RHORT Malate dehydrogenase OS=Rhodospirillum rubrum (strain ATCC 11170 / ATH 1.1.1 / DSM 467 / LMG 4362 / NCIB 8255 / S1) OX=269796 GN=mdh PE=3 SV=1	18	479420000	490180000	481890000	496120000	1300600000	1327900000	1350800000	1298800000	154	160	175	175	28	8.68744
	sp|Q2RNH9|RL20_RHORT	sp|Q2RNH9|RL20_RHORT	sp|Q2RNH9|RL20_RHORT 50S ribosomal protein L20 OS=Rhodospirillum rubrum (strain ATCC 11170 / ATH 1.1.1 / DSM 467 / LMG 4362 / NCIB 8255 / S1) OX=269796 GN=rplT PE=3 SV=1	5	465180000	460400000	483940000	536210000	851990000	781020000	765000000	785460000	36	38	41	41	29	8.68702
	sp|Q2RQX9|RL15_RHORT	sp|Q2RQX9|RL15_RHORT	sp|Q2RQX9|RL15_RHORT 50S ribosomal protein L15 OS=Rhodospirillum rubrum (strain ATCC 11170 / ATH 1.1.1 / DSM 467 / LMG 4362 / NCIB 8255 / S1) OX=269796 GN=rplO PE=3 SV=1	8	469800000	465150000	483490000	511940000	988440000	972040000	1003800000	1030000000	62	63	61	64	30	8.68358
	tr|Q2RMQ7|Q2RMQ7_RHORT	tr|Q2RMQ7|Q2RMQ7_RHORT	tr|Q2RMQ7|Q2RMQ7_RHORT Cysteine synthase OS=Rhodospirillum rubrum (strain ATCC 11170 / ATH 1.1.1 / DSM 467 / LMG 4362 / NCIB 8255 / S1) OX=269796 GN=Rru_A3794 PE=4 SV=1	15	466280000	446160000	473550000	529460000	2393400000	2479000000	2484000000	2576800000	105	102	110	117	31	8.68021
	sp|Q2RQX5|RL6_RHORT	sp|Q2RQX5|RL6_RHORT	sp|Q2RQX5|RL6_RHORT 50S ribosomal protein L6 OS=Rhodospirillum rubrum (strain ATCC 11170 / ATH 1.1.1 / DSM 467 / LMG 4362 / NCIB 8255 / S1) OX=269796 GN=rplF PE=3 SV=1	11	445790000	423820000	455690000	486750000	1051200000	1042100000	1094200000	1105400000	74	72	78	69	32	8.65611
	sp|Q2RQW7|RL16_RHORT	sp|Q2RQW7|RL16_RHORT	sp|Q2RQW7|RL16_RHORT 50S ribosomal protein L16 OS=Rhodospirillum rubrum (strain ATCC 11170 / ATH 1.1.1 / DSM 467 / LMG 4362 / NCIB 8255 / S1) OX=269796 GN=rplP PE=3 SV=1	5	355650000	467530000	365940000	551270000	590450000	613150000	630940000	659110000	42	39	41	40	33	8.63859
	sp|Q2RQY3|RS11_RHORT	sp|Q2RQY3|RS11_RHORT	sp|Q2RQY3|RS11_RHORT 30S ribosomal protein S11 OS=Rhodospirillum rubrum (strain ATCC 11170 / ATH 1.1.1 / DSM 467 / LMG 4362 / NCIB 8255 / S1) OX=269796 GN=rpsK PE=3 SV=1	7	473820000	449140000	456160000	358290000	1242700000	1194000000	1213000000	1292400000	61	52	65	60	34	8.63784
	sp|Q2RXC6|RS6_RHORT	sp|Q2RXC6|RS6_RHORT	sp|Q2RXC6|RS6_RHORT 30S ribosomal protein S6 OS=Rhodospirillum rubrum (strain ATCC 11170 / ATH 1.1.1 / DSM 467 / LMG 4362 / NCIB 8255 / S1) OX=269796 GN=rpsF PE=3 SV=1	5	408830000	418100000	425690000	473600000	582620000	622740000	631150000	621760000	63	60	58	56	35	8.63504
	sp|Q2RQW0|RL3_RHORT	sp|Q2RQW0|RL3_RHORT	sp|Q2RQW0|RL3_RHORT 50S ribosomal protein L3 OS=Rhodospirillum rubrum (strain ATCC 11170 / ATH 1.1.1 / DSM 467 / LMG 4362 / NCIB 8255 / S1) OX=269796 GN=rplC PE=3 SV=1	15	430410000	401650000	428050000	463710000	1698800000	1759300000	1686300000	1697100000	77	78	80	82	36	8.63443
	sp|Q2RV02|RL21_RHORT	sp|Q2RV02|RL21_RHORT	sp|Q2RV02|RL21_RHORT 50S ribosomal protein L21 OS=Rhodospirillum rubrum (strain ATCC 11170 / ATH 1.1.1 / DSM 467 / LMG 4362 / NCIB 8255 / S1) OX=269796 GN=rplU PE=3 SV=1	4	406140000	461660000	398160000	452420000	917450000	1018100000	864610000	909960000	21	28	24	28	37	8.63306
	tr|Q2RWI6|Q2RWI6_RHORT	tr|Q2RWI6|Q2RWI6_RHORT	tr|Q2RWI6|Q2RWI6_RHORT Glutaredoxin OS=Rhodospirillum rubrum (strain ATCC 11170 / ATH 1.1.1 / DSM 467 / LMG 4362 / NCIB 8255 / S1) OX=269796 GN=Rru_A0705 PE=3 SV=1	7	413830000	427860000	425010000	444780000	710640000	777220000	770760000	717620000	49	47	47	49	38	8.63131
	tr|Q9K557|Q9K557_RHORU;tr|Q2RS83|Q2RS83_RHORT	tr|Q9K557|Q9K557_RHORU;tr|Q2RS83|Q2RS83_RHORT	tr|Q9K557|Q9K557_RHORU Porin 39 (Por39) OS=Rhodospirillum rubrum OX=1085 GN=por39 PE=4 SV=1;tr|Q2RS83|Q2RS83_RHORT Uncharacterized protein OS=Rhodospirillum rubrum (strain ATCC 11170 / ATH 1.1.1 / DSM 467 / LMG 4362 / NCIB 8255 / S1) OX=269796 GN=Rru_A2212	11	432020000	402120000	418480000	452560000	1182100000	1153100000	1172400000	1185200000	152	157	144	123	39	8.62971
	sp|Q2RSE4|RS9_RHORT	sp|Q2RSE4|RS9_RHORT	sp|Q2RSE4|RS9_RHORT 30S ribosomal protein S9 OS=Rhodospirillum rubrum (strain ATCC 11170 / ATH 1.1.1 / DSM 467 / LMG 4362 / NCIB 8255 / S1) OX=269796 GN=rpsI PE=3 SV=1	4	420110000	414260000	403950000	459650000	790480000	760800000	773650000	811770000	50	50	55	54	40	8.62787
	tr|Q847M7|Q847M7_RHORU;sp|Q2RU09|RS2_RHORT	tr|Q847M7|Q847M7_RHORU;sp|Q2RU09|RS2_RHORT	tr|Q847M7|Q847M7_RHORU 30S ribosomal protein S2 OS=Rhodospirillum rubrum OX=1085 GN=rpsB PE=3 SV=1;sp|Q2RU09|RS2_RHORT 30S ribosomal protein S2 OS=Rhodospirillum rubrum (strain ATCC 11170 / ATH 1.1.1 / DSM 467 / LMG 4362 / NCIB 8255 / S1) OX=269796 GN=rpsB	17	401860000	379630000	406870000	435110000	991050000	965930000	1018500000	1032500000	149	140	146	157	41	8.60838
	tr|Q2RSK9|Q2RSK9_RHORT;tr|Q53045|Q53045_RHORU;tr|Q79AA2|Q79AA2_RHORU	tr|Q2RSK9|Q2RSK9_RHORT;tr|Q53045|Q53045_RHORU	tr|Q2RSK9|Q2RSK9_RHORT Glutamine synthetase OS=Rhodospirillum rubrum (strain ATCC 11170 / ATH 1.1.1 / DSM 467 / LMG 4362 / NCIB 8255 / S1) OX=269796 GN=Rru_A2086 PE=3 SV=1;tr|Q53045|Q53045_RHORU Glutamine synthetase OS=Rhodospirillum rubrum OX=1085 GN=glnA	24	410770000	365270000	393150000	441530000	1187200000	1252700000	1218200000	1173900000	232	232	259	258	42	8.60496
	tr|Q2RUT1|Q2RUT1_RHORT	tr|Q2RUT1|Q2RUT1_RHORT	tr|Q2RUT1|Q2RUT1_RHORT Membrane protein involved in aromatic hydrocarbon degradation OS=Rhodospirillum rubrum (strain ATCC 11170 / ATH 1.1.1 / DSM 467 / LMG 4362 / NCIB 8255 / S1) OX=269796 GN=Rru_A1313 PE=4 SV=1	15	417680000	382990000	401910000	400980000	1249900000	1215600000	1209100000	1137800000	104	96	112	97	43	8.60303
	sp|Q2RQV7|EFG_RHORT	sp|Q2RQV7|EFG_RHORT	sp|Q2RQV7|EFG_RHORT Elongation factor G OS=Rhodospirillum rubrum (strain ATCC 11170 / ATH 1.1.1 / DSM 467 / LMG 4362 / NCIB 8255 / S1) OX=269796 GN=fusA PE=3 SV=1	36	380400000	378650000	392680000	429370000	1153800000	1202500000	1192800000	1211800000	287	303	313	306	44	8.5969
	sp|Q2RPE5|RL33_RHORT	sp|Q2RPE5|RL33_RHORT	sp|Q2RPE5|RL33_RHORT 50S ribosomal protein L33 OS=Rhodospirillum rubrum (strain ATCC 11170 / ATH 1.1.1 / DSM 467 / LMG 4362 / NCIB 8255 / S1) OX=269796 GN=rpmG PE=3 SV=1	2	398030000	364020000	399630000	390400000	692220000	606820000	743730000	740710000	7	5	9	12	45	8.58885
	sp|Q2RQW4|RS19_RHORT	sp|Q2RQW4|RS19_RHORT	sp|Q2RQW4|RS19_RHORT 30S ribosomal protein S19 OS=Rhodospirillum rubrum (strain ATCC 11170 / ATH 1.1.1 / DSM 467 / LMG 4362 / NCIB 8255 / S1) OX=269796 GN=rpsS PE=3 SV=1	5	421870000	387470000	438150000	293200000	1039100000	960590000	1051300000	995820000	38	40	37	36	46	8.58566
	sp|Q2RQX7|RS5_RHORT	sp|Q2RQX7|RS5_RHORT	sp|Q2RQX7|RS5_RHORT 30S ribosomal protein S5 OS=Rhodospirillum rubrum (strain ATCC 11170 / ATH 1.1.1 / DSM 467 / LMG 4362 / NCIB 8255 / S1) OX=269796 GN=rpsE PE=3 SV=1	11	358770000	352040000	382390000	405230000	1134800000	1189900000	1162400000	1151900000	77	76	84	83	47	8.57358
	tr|Q2RSN4|Q2RSN4_RHORT	tr|Q2RSN4|Q2RSN4_RHORT	tr|Q2RSN4|Q2RSN4_RHORT Uncharacterized protein OS=Rhodospirillum rubrum (strain ATCC 11170 / ATH 1.1.1 / DSM 467 / LMG 4362 / NCIB 8255 / S1) OX=269796 GN=Rru_A2061 PE=4 SV=1	9	397030000	361550000	336610000	369220000	1025200000	942740000	875640000	932000000	78	67	71	73	48	8.5636
	sp|Q9ZA11|ALDH_RHORT	sp|Q9ZA11|ALDH_RHORT	sp|Q9ZA11|ALDH_RHORT Aldehyde dehydrogenase OS=Rhodospirillum rubrum (strain ATCC 11170 / ATH 1.1.1 / DSM 467 / LMG 4362 / NCIB 8255 / S1) OX=269796 GN=Rru_A0931 PE=3 SV=2	22	362600000	359880000	355600000	358080000	1273700000	1290100000	1224500000	1162300000	187	174	202	171	49	8.55514
	sp|Q2RQV1|RL10_RHORT	sp|Q2RQV1|RL10_RHORT	sp|Q2RQV1|RL10_RHORT 50S ribosomal protein L10 OS=Rhodospirillum rubrum (strain ATCC 11170 / ATH 1.1.1 / DSM 467 / LMG 4362 / NCIB 8255 / S1) OX=269796 GN=rplJ PE=3 SV=1	12	358230000	351540000	354750000	370700000	1504400000	1530000000	1508900000	1476200000	81	82	84	84	50	8.55486
	sp|Q2RMR7|RS15_RHORT	sp|Q2RMR7|RS15_RHORT	sp|Q2RMR7|RS15_RHORT 30S ribosomal protein S15 OS=Rhodospirillum rubrum (strain ATCC 11170 / ATH 1.1.1 / DSM 467 / LMG 4362 / NCIB 8255 / S1) OX=269796 GN=rpsO PE=3 SV=1	5	360730000	344040000	323230000	377230000	830520000	849540000	810880000	882530000	37	44	36	39	51	8.54569
	sp|Q2RWJ0|RS4_RHORT	sp|Q2RWJ0|RS4_RHORT	sp|Q2RWJ0|RS4_RHORT 30S ribosomal protein S4 OS=Rhodospirillum rubrum (strain ATCC 11170 / ATH 1.1.1 / DSM 467 / LMG 4362 / NCIB 8255 / S1) OX=269796 GN=rpsD PE=3 SV=1	14	345630000	325150000	341200000	368840000	1227100000	1175700000	1206400000	1178700000	126	121	135	137	52	8.53808
	sp|Q2RQX2|RL5_RHORT	sp|Q2RQX2|RL5_RHORT	sp|Q2RQX2|RL5_RHORT 50S ribosomal protein L5 OS=Rhodospirillum rubrum (strain ATCC 11170 / ATH 1.1.1 / DSM 467 / LMG 4362 / NCIB 8255 / S1) OX=269796 GN=rplE PE=3 SV=1	11	339550000	360980000	341480000	337240000	1006400000	1085100000	1042700000	1077100000	106	96	104	107	53	8.53758
	tr|Q2RMM4|Q2RMM4_RHORT	tr|Q2RMM4|Q2RMM4_RHORT	tr|Q2RMM4|Q2RMM4_RHORT Uncharacterized protein OS=Rhodospirillum rubrum (strain ATCC 11170 / ATH 1.1.1 / DSM 467 / LMG 4362 / NCIB 8255 / S1) OX=269796 GN=Rru_B0025 PE=4 SV=1	4	190930000	370550000	408500000	401990000	700840000	740110000	710310000	732630000	30	33	25	32	54	8.53528
	sp|Q2RQV9|RS10_RHORT	sp|Q2RQV9|RS10_RHORT	sp|Q2RQV9|RS10_RHORT 30S ribosomal protein S10 OS=Rhodospirillum rubrum (strain ATCC 11170 / ATH 1.1.1 / DSM 467 / LMG 4362 / NCIB 8255 / S1) OX=269796 GN=rpsJ PE=3 SV=1	6	323190000	318300000	357680000	369510000	966060000	1046800000	1064000000	1032300000	36	36	35	37	55	8.53424
	sp|Q2RQV5|RS12_RHORT	sp|Q2RQV5|RS12_RHORT	sp|Q2RQV5|RS12_RHORT 30S ribosomal protein S12 OS=Rhodospirillum rubrum (strain ATCC 11170 / ATH 1.1.1 / DSM 467 / LMG 4362 / NCIB 8255 / S1) OX=269796 GN=rpsL PE=3 SV=1	5	327960000	317080000	340240000	351400000	677340000	671090000	719560000	751810000	61	68	69	75	56	8.52397
	tr|Q2RVP0|Q2RVP0_RHORT	tr|Q2RVP0|Q2RVP0_RHORT	tr|Q2RVP0|Q2RVP0_RHORT Lysine-arginine-ornithine-binding periplasmic protein OS=Rhodospirillum rubrum (strain ATCC 11170 / ATH 1.1.1 / DSM 467 / LMG 4362 / NCIB 8255 / S1) OX=269796 GN=Rru_A1004 PE=3 SV=1	23	357380000	311680000	319810000	333260000	1024100000	972030000	974910000	980390000	130	122	126	123	57	8.51921
	tr|Q9Z9I7|Q9Z9I7_RHORU;tr|Q2RVW4|Q2RVW4_RHORT	tr|Q9Z9I7|Q9Z9I7_RHORU;tr|Q2RVW4|Q2RVW4_RHORT	tr|Q9Z9I7|Q9Z9I7_RHORU Alcohol dehydrogenase OS=Rhodospirillum rubrum OX=1085 GN=r-adh PE=4 SV=1;tr|Q2RVW4|Q2RVW4_RHORT Iron-containing alcohol dehydrogenase OS=Rhodospirillum rubrum (strain ATCC 11170 / ATH 1.1.1 / DSM 467 / LMG 4362 / NCIB 8255 / S1) OX=	14	346070000	331460000	319980000	285980000	1063300000	1094200000	984130000	896680000	88	83	83	88	58	8.50633
	sp|P05036|ATPA_RHORU;sp|Q2RV20|ATPA_RHORT;tr|Q9R5H5|Q9R5H5_RHORU	sp|P05036|ATPA_RHORU;sp|Q2RV20|ATPA_RHORT	sp|P05036|ATPA_RHORU ATP synthase subunit alpha OS=Rhodospirillum rubrum OX=1085 GN=atpA PE=1 SV=1;sp|Q2RV20|ATPA_RHORT ATP synthase subunit alpha OS=Rhodospirillum rubrum (strain ATCC 11170 / ATH 1.1.1 / DSM 467 / LMG 4362 / NCIB 8255 / S1) OX=269796 GN=a	26	310900000	300830000	314490000	323700000	923080000	928870000	927710000	951340000	205	199	204	214	59	8.49482
	sp|Q2RQW5|RL22_RHORT	sp|Q2RQW5|RL22_RHORT	sp|Q2RQW5|RL22_RHORT 50S ribosomal protein L22 OS=Rhodospirillum rubrum (strain ATCC 11170 / ATH 1.1.1 / DSM 467 / LMG 4362 / NCIB 8255 / S1) OX=269796 GN=rplV PE=3 SV=1	5	297660000	283240000	304720000	358900000	902520000	912950000	938840000	1022100000	43	39	40	38	60	8.49294
	sp|Q2RSC6|NDK_RHORT	sp|Q2RSC6|NDK_RHORT	sp|Q2RSC6|NDK_RHORT Nucleoside diphosphate kinase OS=Rhodospirillum rubrum (strain ATCC 11170 / ATH 1.1.1 / DSM 467 / LMG 4362 / NCIB 8255 / S1) OX=269796 GN=ndk PE=3 SV=1	5	284690000	277620000	314240000	353230000	906090000	933760000	954100000	976340000	51	48	52	46	61	8.48777
	sp|Q2RP15|RL34_RHORT	sp|Q2RP15|RL34_RHORT	sp|Q2RP15|RL34_RHORT 50S ribosomal protein L34 OS=Rhodospirillum rubrum (strain ATCC 11170 / ATH 1.1.1 / DSM 467 / LMG 4362 / NCIB 8255 / S1) OX=269796 GN=rpmH PE=3 SV=1	2	292920000	288940000	317540000	324400000	581560000	582460000	627230000	611810000	5	3	4	4	62	8.48565
	tr|Q2RXC3|Q2RXC3_RHORT	tr|Q2RXC3|Q2RXC3_RHORT	tr|Q2RXC3|Q2RXC3_RHORT Acyl carrier protein OS=Rhodospirillum rubrum (strain ATCC 11170 / ATH 1.1.1 / DSM 467 / LMG 4362 / NCIB 8255 / S1) OX=269796 GN=acpP PE=3 SV=1	3	293430000	320930000	299450000	306940000	1432700000	1550700000	1509800000	1396700000	32	32	32	31	63	8.48457
	sp|Q2RMV5|RL25_RHORT	sp|Q2RMV5|RL25_RHORT	sp|Q2RMV5|RL25_RHORT 50S ribosomal protein L25 OS=Rhodospirillum rubrum (strain ATCC 11170 / ATH 1.1.1 / DSM 467 / LMG 4362 / NCIB 8255 / S1) OX=269796 GN=rplY PE=3 SV=1	12	297270000	290820000	304780000	324600000	1137000000	1193400000	1151400000	1177000000	116	105	113	109	64	8.4834
	tr|Q2RU93|Q2RU93_RHORT	tr|Q2RU93|Q2RU93_RHORT	tr|Q2RU93|Q2RU93_RHORT Transport-associated OS=Rhodospirillum rubrum (strain ATCC 11170 / ATH 1.1.1 / DSM 467 / LMG 4362 / NCIB 8255 / S1) OX=269796 GN=Rru_A1501 PE=4 SV=1	4	322070000	282520000	295150000	315020000	1086800000	1029900000	1062100000	1102700000	22	23	20	21	65	8.48243
	tr|Q2RN23|Q2RN23_RHORT	tr|Q2RN23|Q2RN23_RHORT	tr|Q2RN23|Q2RN23_RHORT TRAP dicarboxylate transporter-DctP subunit OS=Rhodospirillum rubrum (strain ATCC 11170 / ATH 1.1.1 / DSM 467 / LMG 4362 / NCIB 8255 / S1) OX=269796 GN=Rru_A3678 PE=4 SV=1	17	305920000	303670000	310580000	292670000	893650000	895570000	861760000	808180000	136	128	125	118	66	8.48174
	sp|Q2RXC9|RL9_RHORT	sp|Q2RXC9|RL9_RHORT	sp|Q2RXC9|RL9_RHORT 50S ribosomal protein L9 OS=Rhodospirillum rubrum (strain ATCC 11170 / ATH 1.1.1 / DSM 467 / LMG 4362 / NCIB 8255 / S1) OX=269796 GN=rplI PE=3 SV=2	14	303420000	283940000	299330000	315840000	757000000	759210000	762170000	785670000	103	105	101	115	67	8.47804
	sp|Q2RMP9|RS20_RHORT	sp|Q2RMP9|RS20_RHORT	sp|Q2RMP9|RS20_RHORT 30S ribosomal protein S20 OS=Rhodospirillum rubrum (strain ATCC 11170 / ATH 1.1.1 / DSM 467 / LMG 4362 / NCIB 8255 / S1) OX=269796 GN=rpsT PE=3 SV=1	4	303170000	284230000	293820000	315240000	1303400000	1234900000	1241600000	1290100000	33	34	40	40	68	8.47584
	tr|Q2RY98|Q2RY98_RHORT	tr|Q2RY98|Q2RY98_RHORT	tr|Q2RY98|Q2RY98_RHORT Extracellular solute-binding protein, family 1 OS=Rhodospirillum rubrum (strain ATCC 11170 / ATH 1.1.1 / DSM 467 / LMG 4362 / NCIB 8255 / S1) OX=269796 GN=Rru_A0092 PE=4 SV=1	19	309250000	303270000	285790000	279590000	1053700000	1100700000	1002000000	928640000	123	119	120	120	69	8.46905
	sp|Q2RQX1|RL24_RHORT	sp|Q2RQX1|RL24_RHORT	sp|Q2RQX1|RL24_RHORT 50S ribosomal protein L24 OS=Rhodospirillum rubrum (strain ATCC 11170 / ATH 1.1.1 / DSM 467 / LMG 4362 / NCIB 8255 / S1) OX=269796 GN=rplX PE=3 SV=1	5	284970000	288200000	283760000	302130000	1121500000	1164800000	1148900000	1137600000	31	37	35	37	70	8.46205
	tr|Q2RTI0|Q2RTI0_RHORT	tr|Q2RTI0|Q2RTI0_RHORT	tr|Q2RTI0|Q2RTI0_RHORT Protein translocase subunit yajC OS=Rhodospirillum rubrum (strain ATCC 11170 / ATH 1.1.1 / DSM 467 / LMG 4362 / NCIB 8255 / S1) OX=269796 GN=Rru_A1765 PE=4 SV=1	5	268720000	280850000	287520000	304380000	438360000	461510000	437010000	452950000	28	30	28	30	71	8.4554
	tr|Q2RP65|Q2RP65_RHORT	tr|Q2RP65|Q2RP65_RHORT	tr|Q2RP65|Q2RP65_RHORT Response regulator receiver domain protein (CheY) OS=Rhodospirillum rubrum (strain ATCC 11170 / ATH 1.1.1 / DSM 467 / LMG 4362 / NCIB 8255 / S1) OX=269796 GN=Rru_A3285 PE=4 SV=1	19	294010000	271190000	267810000	295940000	1000000000	981000000	887130000	957570000	130	127	127	126	72	8.45061
	tr|Q2RV30|Q2RV30_RHORT	tr|Q2RV30|Q2RV30_RHORT	tr|Q2RV30|Q2RV30_RHORT Dihydrolipoyllysine-residue succinyltransferase component of 2-oxoglutarate dehydrogenase complex OS=Rhodospirillum rubrum (strain ATCC 11170 / ATH 1.1.1 / DSM 467 / LMG 4362 / NCIB 8255 / S1) OX=269796 GN=Rru_A1214 PE=3 SV=1	17	274280000	265470000	279100000	280170000	814870000	800650000	809590000	795600000	94	89	96	88	73	8.43895
	tr|Q2RUT4|Q2RUT4_RHORT	tr|Q2RUT4|Q2RUT4_RHORT	tr|Q2RUT4|Q2RUT4_RHORT Acetyl-CoA C-acyltransferase OS=Rhodospirillum rubrum (strain ATCC 11170 / ATH 1.1.1 / DSM 467 / LMG 4362 / NCIB 8255 / S1) OX=269796 GN=Rru_A1310 PE=3 SV=1	16	283010000	258650000	272060000	278540000	681450000	673930000	624120000	601960000	95	89	96	92	74	8.43627
	sp|Q2RQY2|RS13_RHORT	sp|Q2RQY2|RS13_RHORT	sp|Q2RQY2|RS13_RHORT 30S ribosomal protein S13 OS=Rhodospirillum rubrum (strain ATCC 11170 / ATH 1.1.1 / DSM 467 / LMG 4362 / NCIB 8255 / S1) OX=269796 GN=rpsM PE=3 SV=1	8	272700000	265940000	246320000	294890000	696120000	695380000	691060000	718170000	56	53	54	62	75	8.4313
	tr|Q2RPS3|Q2RPS3_RHORT	tr|Q2RPS3|Q2RPS3_RHORT	tr|Q2RPS3|Q2RPS3_RHORT Electron transfer flavoprotein beta-subunit OS=Rhodospirillum rubrum (strain ATCC 11170 / ATH 1.1.1 / DSM 467 / LMG 4362 / NCIB 8255 / S1) OX=269796 GN=Rru_A3077 PE=4 SV=1	14	257410000	298390000	250550000	254890000	715380000	717590000	682150000	695710000	65	68	63	63	76	8.42375
	sp|Q2RXC7|RS18_RHORT	sp|Q2RXC7|RS18_RHORT	sp|Q2RXC7|RS18_RHORT 30S ribosomal protein S18 OS=Rhodospirillum rubrum (strain ATCC 11170 / ATH 1.1.1 / DSM 467 / LMG 4362 / NCIB 8255 / S1) OX=269796 GN=rpsR PE=3 SV=1	3	259050000	243500000	280650000	272390000	372990000	352450000	426160000	422890000	18	19	22	20	77	8.42144
	sp|Q2RQW3|RL2_RHORT	sp|Q2RQW3|RL2_RHORT	sp|Q2RQW3|RL2_RHORT 50S ribosomal protein L2 OS=Rhodospirillum rubrum (strain ATCC 11170 / ATH 1.1.1 / DSM 467 / LMG 4362 / NCIB 8255 / S1) OX=269796 GN=rplB PE=3 SV=1	15	268290000	254730000	253190000	278870000	1110900000	1107900000	1107200000	1177600000	104	104	103	113	78	8.42123
	sp|Q2RVH2|RL31_RHORT	sp|Q2RVH2|RL31_RHORT	sp|Q2RVH2|RL31_RHORT 50S ribosomal protein L31 OS=Rhodospirillum rubrum (strain ATCC 11170 / ATH 1.1.1 / DSM 467 / LMG 4362 / NCIB 8255 / S1) OX=269796 GN=rpmE PE=3 SV=1	4	257640000	234060000	263200000	296390000	979690000	987710000	981750000	1046300000	41	47	45	46	79	8.41966
	tr|Q2RT31|Q2RT31_RHORT	tr|Q2RT31|Q2RT31_RHORT	tr|Q2RT31|Q2RT31_RHORT Cold-shock DNA-binding protein family OS=Rhodospirillum rubrum (strain ATCC 11170 / ATH 1.1.1 / DSM 467 / LMG 4362 / NCIB 8255 / S1) OX=269796 GN=Rru_A1914 PE=4 SV=1	5	255340000	234080000	261040000	291620000	812460000	795530000	863960000	886960000	46	46	47	46	80	8.41584
	tr|Q2RY29|Q2RY29_RHORT	tr|Q2RY29|Q2RY29_RHORT	tr|Q2RY29|Q2RY29_RHORT 10 kDa chaperonin OS=Rhodospirillum rubrum (strain ATCC 11170 / ATH 1.1.1 / DSM 467 / LMG 4362 / NCIB 8255 / S1) OX=269796 GN=groS PE=3 SV=1	6	261230000	248920000	261150000	270030000	438240000	429910000	435490000	426410000	29	27	29	28	81	8.41553
	tr|Q2RYB7|Q2RYB7_RHORT	tr|Q2RYB7|Q2RYB7_RHORT	tr|Q2RYB7|Q2RYB7_RHORT Ribosomal subunit interface protein, putative OS=Rhodospirillum rubrum (strain ATCC 11170 / ATH 1.1.1 / DSM 467 / LMG 4362 / NCIB 8255 / S1) OX=269796 GN=Rru_A0073 PE=4 SV=1	7	263330000	238660000	252320000	284610000	842610000	775890000	853890000	863240000	53	56	65	62	82	8.41452
	tr|Q2RRM8|Q2RRM8_RHORT	tr|Q2RRM8|Q2RRM8_RHORT	tr|Q2RRM8|Q2RRM8_RHORT Lipoprotein YaeC OS=Rhodospirillum rubrum (strain ATCC 11170 / ATH 1.1.1 / DSM 467 / LMG 4362 / NCIB 8255 / S1) OX=269796 GN=Rru_A2417 PE=4 SV=1	11	251020000	255140000	253450000	266630000	1007500000	1085400000	1041800000	1004800000	53	58	47	47	83	8.40919
	sp|Q2RQV6|RS7_RHORT	sp|Q2RQV6|RS7_RHORT	sp|Q2RQV6|RS7_RHORT 30S ribosomal protein S7 OS=Rhodospirillum rubrum (strain ATCC 11170 / ATH 1.1.1 / DSM 467 / LMG 4362 / NCIB 8255 / S1) OX=269796 GN=rpsG PE=3 SV=1	10	211960000	255720000	266790000	289500000	1653000000	1514000000	1611300000	1650000000	64	58	61	57	84	8.40823
	tr|Q2RXP7|Q2RXP7_RHORT	tr|Q2RXP7|Q2RXP7_RHORT	tr|Q2RXP7|Q2RXP7_RHORT 30S ribosomal protein S1 OS=Rhodospirillum rubrum (strain ATCC 11170 / ATH 1.1.1 / DSM 467 / LMG 4362 / NCIB 8255 / S1) OX=269796 GN=Rru_A0293 PE=3 SV=1	25	229020000	214720000	231220000	254000000	1220100000	1241600000	1248300000	1286300000	112	97	108	113	85	8.36594
	sp|Q2RXY0|RL28_RHORT	sp|Q2RXY0|RL28_RHORT	sp|Q2RXY0|RL28_RHORT 50S ribosomal protein L28 OS=Rhodospirillum rubrum (strain ATCC 11170 / ATH 1.1.1 / DSM 467 / LMG 4362 / NCIB 8255 / S1) OX=269796 GN=rpmB PE=3 SV=1	5	220660000	222300000	232730000	247560000	769890000	700320000	792720000	814320000	48	36	47	49	86	8.36326
	sp|Q2RT60|ENO_RHORT	sp|Q2RT60|ENO_RHORT	sp|Q2RT60|ENO_RHORT Enolase OS=Rhodospirillum rubrum (strain ATCC 11170 / ATH 1.1.1 / DSM 467 / LMG 4362 / NCIB 8255 / S1) OX=269796 GN=eno PE=3 SV=1	19	238880000	213180000	227580000	236130000	976450000	959520000	946530000	957080000	122	123	124	129	87	8.35973
	sp|Q2RQV0|RL1_RHORT	sp|Q2RQV0|RL1_RHORT	sp|Q2RQV0|RL1_RHORT 50S ribosomal protein L1 OS=Rhodospirillum rubrum (strain ATCC 11170 / ATH 1.1.1 / DSM 467 / LMG 4362 / NCIB 8255 / S1) OX=269796 GN=rplA PE=3 SV=1	15	225590000	217140000	227210000	242310000	1006800000	985380000	1005700000	978270000	92	84	94	92	88	8.35805
	tr|Q2RPU3|Q2RPU3_RHORT	tr|Q2RPU3|Q2RPU3_RHORT	tr|Q2RPU3|Q2RPU3_RHORT Peroxiredoxin OS=Rhodospirillum rubrum (strain ATCC 11170 / ATH 1.1.1 / DSM 467 / LMG 4362 / NCIB 8255 / S1) OX=269796 GN=Rru_A3057 PE=3 SV=1	8	227540000	209840000	238530000	230760000	1014100000	985870000	976400000	994060000	74	74	77	80	89	8.35539
	tr|Q2RR31|Q2RR31_RHORT	tr|Q2RR31|Q2RR31_RHORT	tr|Q2RR31|Q2RR31_RHORT Exodeoxyribonuclease 7 small subunit OS=Rhodospirillum rubrum (strain ATCC 11170 / ATH 1.1.1 / DSM 467 / LMG 4362 / NCIB 8255 / S1) OX=269796 GN=xseB PE=3 SV=1	4	224430000	271570000	193420000	204360000	981360000	987330000	823980000	743950000	2	1	2	1	90	8.34917
	tr|Q2RTK3|Q2RTK3_RHORT	tr|Q2RTK3|Q2RTK3_RHORT	tr|Q2RTK3|Q2RTK3_RHORT Peptidyl-prolyl cis-trans isomerase OS=Rhodospirillum rubrum (strain ATCC 11170 / ATH 1.1.1 / DSM 467 / LMG 4362 / NCIB 8255 / S1) OX=269796 GN=Rru_A1742 PE=3 SV=1	8	231170000	197550000	227700000	230150000	515470000	531430000	567330000	529480000	40	43	45	44	91	8.34565
	sp|Q2RQY5|RL17_RHORT	sp|Q2RQY5|RL17_RHORT	sp|Q2RQY5|RL17_RHORT 50S ribosomal protein L17 OS=Rhodospirillum rubrum (strain ATCC 11170 / ATH 1.1.1 / DSM 467 / LMG 4362 / NCIB 8255 / S1) OX=269796 GN=rplQ PE=3 SV=1	7	218570000	207340000	217180000	235020000	878620000	910730000	946300000	953290000	41	43	44	47	92	8.34149
	sp|Q2RV03|RL27_RHORT	sp|Q2RV03|RL27_RHORT	sp|Q2RV03|RL27_RHORT 50S ribosomal protein L27 OS=Rhodospirillum rubrum (strain ATCC 11170 / ATH 1.1.1 / DSM 467 / LMG 4362 / NCIB 8255 / S1) OX=269796 GN=rpmA PE=3 SV=1	4	200980000	189860000	225930000	247460000	591980000	582730000	598780000	713460000	20	16	18	21	93	8.33457
	tr|Q2RWQ4|Q2RWQ4_RHORT	tr|Q2RWQ4|Q2RWQ4_RHORT	tr|Q2RWQ4|Q2RWQ4_RHORT Uncharacterized protein OS=Rhodospirillum rubrum (strain ATCC 11170 / ATH 1.1.1 / DSM 467 / LMG 4362 / NCIB 8255 / S1) OX=269796 GN=Rru_A0637 PE=4 SV=1	4	223590000	192540000	212370000	232760000	659200000	606400000	621720000	686450000	14	14	15	17	94	8.33307
	sp|Q2RQU9|RL11_RHORT	sp|Q2RQU9|RL11_RHORT	sp|Q2RQU9|RL11_RHORT 50S ribosomal protein L11 OS=Rhodospirillum rubrum (strain ATCC 11170 / ATH 1.1.1 / DSM 467 / LMG 4362 / NCIB 8255 / S1) OX=269796 GN=rplK PE=3 SV=1	10	208540000	199190000	217710000	235110000	951130000	1036600000	1064600000	1015400000	42	39	43	36	95	8.33272
	sp|Q2RNI0|RL35_RHORT	sp|Q2RNI0|RL35_RHORT	sp|Q2RNI0|RL35_RHORT 50S ribosomal protein L35 OS=Rhodospirillum rubrum (strain ATCC 11170 / ATH 1.1.1 / DSM 467 / LMG 4362 / NCIB 8255 / S1) OX=269796 GN=rpmI PE=3 SV=1	3	206350000	212790000	214790000	219880000	533260000	537290000	458110000	550090000	10	9	8	9	96	8.3293
	tr|Q2RV69|Q2RV69_RHORT	tr|Q2RV69|Q2RV69_RHORT	tr|Q2RV69|Q2RV69_RHORT CsbD-like OS=Rhodospirillum rubrum (strain ATCC 11170 / ATH 1.1.1 / DSM 467 / LMG 4362 / NCIB 8255 / S1) OX=269796 GN=Rru_A1175 PE=3 SV=1	4	224920000	221120000	183540000	205960000	860660000	732380000	695480000	793920000	34	32	31	33	97	8.31991
	tr|Q2RTZ5|Q2RTZ5_RHORT	tr|Q2RTZ5|Q2RTZ5_RHORT	tr|Q2RTZ5|Q2RTZ5_RHORT Citrate synthase OS=Rhodospirillum rubrum (strain ATCC 11170 / ATH 1.1.1 / DSM 467 / LMG 4362 / NCIB 8255 / S1) OX=269796 GN=Rru_A1600 PE=3 SV=1	20	194260000	209240000	198680000	222560000	672840000	693150000	689530000	703320000	117	115	110	125	98	8.31426
	sp|Q2RMR6|PNP_RHORT	sp|Q2RMR6|PNP_RHORT	sp|Q2RMR6|PNP_RHORT Polyribonucleotide nucleotidyltransferase OS=Rhodospirillum rubrum (strain ATCC 11170 / ATH 1.1.1 / DSM 467 / LMG 4362 / NCIB 8255 / S1) OX=269796 GN=pnp PE=3 SV=1	35	205790000	186030000	202470000	220420000	829950000	814950000	814890000	825000000	171	155	169	159	99	8.30894
	tr|Q2RW03|Q2RW03_RHORT	tr|Q2RW03|Q2RW03_RHORT	tr|Q2RW03|Q2RW03_RHORT Tellurite resistance TerB OS=Rhodospirillum rubrum (strain ATCC 11170 / ATH 1.1.1 / DSM 467 / LMG 4362 / NCIB 8255 / S1) OX=269796 GN=Rru_A0891 PE=4 SV=1	8	215580000	203480000	193760000	199030000	547680000	548760000	501970000	519050000	52	52	60	61	100	8.30742
	sp|Q2RV33|SUCC_RHORT	sp|Q2RV33|SUCC_RHORT	sp|Q2RV33|SUCC_RHORT Succinate--CoA ligase [ADP-forming] subunit beta OS=Rhodospirillum rubrum (strain ATCC 11170 / ATH 1.1.1 / DSM 467 / LMG 4362 / NCIB 8255 / S1) OX=269796 GN=sucC PE=3 SV=1	27	204800000	201490000	191990000	213380000	639470000	634920000	628080000	658830000	122	122	115	122	101	8.30731
	tr|Q2RUQ8|Q2RUQ8_RHORT	tr|Q2RUQ8|Q2RUQ8_RHORT	tr|Q2RUQ8|Q2RUQ8_RHORT Periplasmic binding protein/LacI transcriptional regulator OS=Rhodospirillum rubrum (strain ATCC 11170 / ATH 1.1.1 / DSM 467 / LMG 4362 / NCIB 8255 / S1) OX=269796 GN=Rru_A1336 PE=4 SV=1	20	195280000	198350000	191550000	210870000	859180000	854750000	823060000	842720000	115	110	106	106	102	8.29888
	tr|Q2RNR8|Q2RNR8_RHORT;sp|P10473|THIO_RHORU	tr|Q2RNR8|Q2RNR8_RHORT;sp|P10473|THIO_RHORU	tr|Q2RNR8|Q2RNR8_RHORT Thioredoxin OS=Rhodospirillum rubrum (strain ATCC 11170 / ATH 1.1.1 / DSM 467 / LMG 4362 / NCIB 8255 / S1) OX=269796 GN=Rru_A3433 PE=3 SV=1;sp|P10473|THIO_RHORU Thioredoxin OS=Rhodospirillum rubrum OX=1085 GN=trxA PE=1 SV=1	7	203890000	187270000	187200000	201160000	543570000	542100000	506510000	503940000	22	21	23	21	103	8.28977
	sp|Q2RNE6|DNAK_RHORT	sp|Q2RNE6|DNAK_RHORT	sp|Q2RNE6|DNAK_RHORT Chaperone protein DnaK OS=Rhodospirillum rubrum (strain ATCC 11170 / ATH 1.1.1 / DSM 467 / LMG 4362 / NCIB 8255 / S1) OX=269796 GN=dnaK PE=3 SV=1	34	198780000	199480000	185550000	189410000	975610000	931680000	934950000	953560000	152	144	162	155	104	8.28624
	tr|Q2RNJ0|Q2RNJ0_RHORT	tr|Q2RNJ0|Q2RNJ0_RHORT	tr|Q2RNJ0|Q2RNJ0_RHORT Aconitate hydratase OS=Rhodospirillum rubrum (strain ATCC 11170 / ATH 1.1.1 / DSM 467 / LMG 4362 / NCIB 8255 / S1) OX=269796 GN=Rru_A3511 PE=3 SV=1	44	190560000	178190000	193770000	208020000	1734000000	1752400000	1769300000	1804900000	217	229	234	242	105	8.28474
	sp|Q2RY28|CH601_RHORT	sp|Q2RY28|CH601_RHORT	sp|Q2RY28|CH601_RHORT 60 kDa chaperonin 1 OS=Rhodospirillum rubrum (strain ATCC 11170 / ATH 1.1.1 / DSM 467 / LMG 4362 / NCIB 8255 / S1) OX=269796 GN=groL1 PE=3 SV=1	30	187020000	188020000	187100000	200800000	870530000	875980000	872870000	891950000	118	115	119	118	106	8.28043
	tr|Q2RT65|Q2RT65_RHORT	tr|Q2RT65|Q2RT65_RHORT	tr|Q2RT65|Q2RT65_RHORT Pyruvate dehydrogenase E1 component subunit beta OS=Rhodospirillum rubrum (strain ATCC 11170 / ATH 1.1.1 / DSM 467 / LMG 4362 / NCIB 8255 / S1) OX=269796 GN=Rru_A1880 PE=4 SV=1	21	175040000	168000000	193630000	212640000	532180000	526540000	526670000	516860000	84	80	85	83	107	8.2726
	sp|Q2RQV8|EFTU1_RHORT	sp|Q2RQV8|EFTU1_RHORT	sp|Q2RQV8|EFTU1_RHORT Elongation factor Tu 1 OS=Rhodospirillum rubrum (strain ATCC 11170 / ATH 1.1.1 / DSM 467 / LMG 4362 / NCIB 8255 / S1) OX=269796 GN=tuf1 PE=3 SV=1	22	178790000	175800000	185220000	199620000	1964100000	2004900000	2105900000	2194200000	14	15	14	16	108	8.26684
	sp|Q2RYB8|HTPG_RHORT	sp|Q2RYB8|HTPG_RHORT	sp|Q2RYB8|HTPG_RHORT Chaperone protein HtpG OS=Rhodospirillum rubrum (strain ATCC 11170 / ATH 1.1.1 / DSM 467 / LMG 4362 / NCIB 8255 / S1) OX=269796 GN=htpG PE=3 SV=1	40	181700000	169720000	179000000	192570000	554790000	538900000	533920000	560070000	147	153	148	159	109	8.25707
	sp|Q2RU46|TIG_RHORT	sp|Q2RU46|TIG_RHORT	sp|Q2RU46|TIG_RHORT Trigger factor OS=Rhodospirillum rubrum (strain ATCC 11170 / ATH 1.1.1 / DSM 467 / LMG 4362 / NCIB 8255 / S1) OX=269796 GN=tig PE=3 SV=2	26	176540000	179070000	175790000	188180000	686500000	691350000	714210000	709950000	113	110	118	113	110	8.25502
	tr|Q2RX65|Q2RX65_RHORT	tr|Q2RX65|Q2RX65_RHORT	tr|Q2RX65|Q2RX65_RHORT NADH:flavin oxidoreductase/NADH oxidase OS=Rhodospirillum rubrum (strain ATCC 11170 / ATH 1.1.1 / DSM 467 / LMG 4362 / NCIB 8255 / S1) OX=269796 GN=Rru_A0475 PE=4 SV=1	18	184940000	167950000	172540000	186090000	655520000	619640000	618710000	621680000	91	94	93	104	111	8.25013
	tr|Q2RTI4|Q2RTI4_RHORT	tr|Q2RTI4|Q2RTI4_RHORT	tr|Q2RTI4|Q2RTI4_RHORT GCN5-related N-acetyltransferase OS=Rhodospirillum rubrum (strain ATCC 11170 / ATH 1.1.1 / DSM 467 / LMG 4362 / NCIB 8255 / S1) OX=269796 GN=Rru_A1761 PE=4 SV=1	9	171420000	170760000	178960000	177370000	350270000	365470000	357570000	337290000	31	31	34	36	112	8.24211
	tr|Q2RWX6|Q2RWX6_RHORT	tr|Q2RWX6|Q2RWX6_RHORT	tr|Q2RWX6|Q2RWX6_RHORT Uncharacterized protein OS=Rhodospirillum rubrum (strain ATCC 11170 / ATH 1.1.1 / DSM 467 / LMG 4362 / NCIB 8255 / S1) OX=269796 GN=Rru_A0565 PE=4 SV=1	4	179300000	164240000	156810000	185070000	388260000	362560000	338700000	370050000	11	9	12	12	113	8.2339
	tr|Q2RUB5|Q2RUB5_RHORT	tr|Q2RUB5|Q2RUB5_RHORT	tr|Q2RUB5|Q2RUB5_RHORT Uncharacterized protein OS=Rhodospirillum rubrum (strain ATCC 11170 / ATH 1.1.1 / DSM 467 / LMG 4362 / NCIB 8255 / S1) OX=269796 GN=Rru_A1479 PE=4 SV=1	9	165480000	164830000	167530000	187000000	309250000	297620000	306140000	316860000	39	32	34	38	114	8.23353
	tr|Q2RTB6|Q2RTB6_RHORT	tr|Q2RTB6|Q2RTB6_RHORT	tr|Q2RTB6|Q2RTB6_RHORT Transcriptional regulator, MucR family OS=Rhodospirillum rubrum (strain ATCC 11170 / ATH 1.1.1 / DSM 467 / LMG 4362 / NCIB 8255 / S1) OX=269796 GN=Rru_A1829 PE=4 SV=1	5	166000000	162560000	167040000	188530000	330770000	305820000	325400000	335490000	33	33	30	35	115	8.23308
	tr|Q2RNC6|Q2RNC6_RHORT	tr|Q2RNC6|Q2RNC6_RHORT	tr|Q2RNC6|Q2RNC6_RHORT Acetyl-coenzyme A synthetase OS=Rhodospirillum rubrum (strain ATCC 11170 / ATH 1.1.1 / DSM 467 / LMG 4362 / NCIB 8255 / S1) OX=269796 GN=acsA PE=3 SV=1	29	174400000	176430000	162440000	160830000	695700000	713140000	691450000	653610000	150	153	152	138	116	8.22666
	tr|Q2RV32|Q2RV32_RHORT	tr|Q2RV32|Q2RV32_RHORT	tr|Q2RV32|Q2RV32_RHORT Succinate--CoA ligase [ADP-forming] subunit alpha OS=Rhodospirillum rubrum (strain ATCC 11170 / ATH 1.1.1 / DSM 467 / LMG 4362 / NCIB 8255 / S1) OX=269796 GN=sucD PE=3 SV=1	9	172860000	162440000	165920000	165180000	593230000	604260000	568650000	565230000	55	49	57	45	117	8.22167
	tr|Q2RS93|Q2RS93_RHORT	tr|Q2RS93|Q2RS93_RHORT	tr|Q2RS93|Q2RS93_RHORT Protein HflC OS=Rhodospirillum rubrum (strain ATCC 11170 / ATH 1.1.1 / DSM 467 / LMG 4362 / NCIB 8255 / S1) OX=269796 GN=Rru_A2202 PE=3 SV=1	17	165340000	149260000	164660000	181090000	423230000	415480000	427940000	455460000	57	50	62	65	118	8.21771
	sp|Q2RQW6|RS3_RHORT	sp|Q2RQW6|RS3_RHORT	sp|Q2RQW6|RS3_RHORT 30S ribosomal protein S3 OS=Rhodospirillum rubrum (strain ATCC 11170 / ATH 1.1.1 / DSM 467 / LMG 4362 / NCIB 8255 / S1) OX=269796 GN=rpsC PE=3 SV=1	14	175000000	144020000	166480000	169630000	1109400000	997540000	1071100000	1082800000	100	96	105	103	119	8.21427
	tr|Q2RWU5|Q2RWU5_RHORT	tr|Q2RWU5|Q2RWU5_RHORT	tr|Q2RWU5|Q2RWU5_RHORT Fructose-1,6-bisphosphate aldolase OS=Rhodospirillum rubrum (strain ATCC 11170 / ATH 1.1.1 / DSM 467 / LMG 4362 / NCIB 8255 / S1) OX=269796 GN=Rru_A0596 PE=3 SV=1	14	153820000	156460000	161590000	178460000	473540000	487920000	471350000	492500000	74	75	75	79	120	8.21107
	tr|Q2RNX8|Q2RNX8_RHORT	tr|Q2RNX8|Q2RNX8_RHORT	tr|Q2RNX8|Q2RNX8_RHORT Uncharacterized protein OS=Rhodospirillum rubrum (strain ATCC 11170 / ATH 1.1.1 / DSM 467 / LMG 4362 / NCIB 8255 / S1) OX=269796 GN=Rru_A3373 PE=4 SV=1	8	159390000	157840000	152510000	169040000	399950000	426150000	389780000	400690000	30	29	28	28	121	8.20329
	sp|Q2RN85|DCUP_RHORT	sp|Q2RN85|DCUP_RHORT	sp|Q2RN85|DCUP_RHORT Uroporphyrinogen decarboxylase OS=Rhodospirillum rubrum (strain ATCC 11170 / ATH 1.1.1 / DSM 467 / LMG 4362 / NCIB 8255 / S1) OX=269796 GN=hemE PE=3 SV=1	13	164170000	151870000	155200000	165410000	484910000	521200000	496390000	515230000	67	66	67	70	122	8.20184
	tr|Q2RX86|Q2RX86_RHORT	tr|Q2RX86|Q2RX86_RHORT	tr|Q2RX86|Q2RX86_RHORT Probable cytosol aminopeptidase OS=Rhodospirillum rubrum (strain ATCC 11170 / ATH 1.1.1 / DSM 467 / LMG 4362 / NCIB 8255 / S1) OX=269796 GN=pepA PE=3 SV=1	24	161380000	153980000	146400000	170620000	813820000	799650000	782330000	833410000	121	116	129	128	123	8.19892
	tr|Q2RTJ4|Q2RTJ4_RHORT	tr|Q2RTJ4|Q2RTJ4_RHORT	tr|Q2RTJ4|Q2RTJ4_RHORT Inner-membrane translocator OS=Rhodospirillum rubrum (strain ATCC 11170 / ATH 1.1.1 / DSM 467 / LMG 4362 / NCIB 8255 / S1) OX=269796 GN=Rru_A1751 PE=3 SV=1	5	201620000	196680000	8229200	221790000	950990000	1008400000	148470000	966910000	2	1	2	2	124	8.19612
	tr|Q2RXR6|Q2RXR6_RHORT	tr|Q2RXR6|Q2RXR6_RHORT	tr|Q2RXR6|Q2RXR6_RHORT Acetyl-CoA acetyltransferase OS=Rhodospirillum rubrum (strain ATCC 11170 / ATH 1.1.1 / DSM 467 / LMG 4362 / NCIB 8255 / S1) OX=269796 GN=Rru_A0274 PE=3 SV=1	20	159540000	151700000	153510000	158580000	642380000	626480000	609400000	613850000	100	86	95	90	125	8.19266
	sp|Q2RQW2|RL23_RHORT	sp|Q2RQW2|RL23_RHORT	sp|Q2RQW2|RL23_RHORT 50S ribosomal protein L23 OS=Rhodospirillum rubrum (strain ATCC 11170 / ATH 1.1.1 / DSM 467 / LMG 4362 / NCIB 8255 / S1) OX=269796 GN=rplW PE=3 SV=1	6	155620000	141050000	148920000	167480000	1012300000	1047900000	1050200000	1068700000	31	29	35	33	126	8.18545
	sp|Q2RV21|ATPD_RHORT;sp|P05438|ATPD_RHORU	sp|Q2RV21|ATPD_RHORT;sp|P05438|ATPD_RHORU	sp|Q2RV21|ATPD_RHORT ATP synthase subunit delta OS=Rhodospirillum rubrum (strain ATCC 11170 / ATH 1.1.1 / DSM 467 / LMG 4362 / NCIB 8255 / S1) OX=269796 GN=atpH PE=3 SV=1;sp|P05438|ATPD_RHORU ATP synthase subunit delta OS=Rhodospirillum rubrum OX=1085 GN=a	13	161850000	147940000	150370000	148620000	473880000	458610000	458740000	458350000	57	47	52	52	127	8.1824
	tr|Q2RRG8|Q2RRG8_RHORT	tr|Q2RRG8|Q2RRG8_RHORT	tr|Q2RRG8|Q2RRG8_RHORT Substrate-binding region of ABC-type glycine betaine transport system OS=Rhodospirillum rubrum (strain ATCC 11170 / ATH 1.1.1 / DSM 467 / LMG 4362 / NCIB 8255 / S1) OX=269796 GN=Rru_A2477 PE=4 SV=1	18	138340000	145990000	168850000	155080000	498840000	520590000	532630000	555870000	94	104	94	107	128	8.18203
	tr|Q2RYE6|Q2RYE6_RHORT	tr|Q2RYE6|Q2RYE6_RHORT	tr|Q2RYE6|Q2RYE6_RHORT Acyl carrier protein OS=Rhodospirillum rubrum (strain ATCC 11170 / ATH 1.1.1 / DSM 467 / LMG 4362 / NCIB 8255 / S1) OX=269796 GN=acpP PE=3 SV=1	3	151030000	147500000	151070000	156540000	263300000	270440000	281200000	272370000	9	11	10	11	129	8.18051
	tr|Q2RMQ0|Q2RMQ0_RHORT	tr|Q2RMQ0|Q2RMQ0_RHORT	tr|Q2RMQ0|Q2RMQ0_RHORT Short chain enoyl-CoA hydratase OS=Rhodospirillum rubrum (strain ATCC 11170 / ATH 1.1.1 / DSM 467 / LMG 4362 / NCIB 8255 / S1) OX=269796 GN=Rru_A3801 PE=3 SV=1	16	145500000	143850000	152540000	163990000	364530000	350980000	361790000	373820000	58	69	67	72	130	8.18033
	tr|Q2RS87|Q2RS87_RHORT	tr|Q2RS87|Q2RS87_RHORT	tr|Q2RS87|Q2RS87_RHORT Uncharacterized protein OS=Rhodospirillum rubrum (strain ATCC 11170 / ATH 1.1.1 / DSM 467 / LMG 4362 / NCIB 8255 / S1) OX=269796 GN=Rru_A2208 PE=4 SV=1	5	156040000	141550000	142480000	165200000	234510000	227870000	215280000	234640000	17	13	12	11	131	8.17989
	tr|Q2RT64|Q2RT64_RHORT	tr|Q2RT64|Q2RT64_RHORT	tr|Q2RT64|Q2RT64_RHORT Pyruvate dehydrogenase E1 component subunit alpha OS=Rhodospirillum rubrum (strain ATCC 11170 / ATH 1.1.1 / DSM 467 / LMG 4362 / NCIB 8255 / S1) OX=269796 GN=pdhA PE=4 SV=1	14	154970000	149080000	147780000	150650000	356840000	353320000	350520000	333370000	63	63	65	68	132	8.17788
	tr|Q2RTJ9|Q2RTJ9_RHORT	tr|Q2RTJ9|Q2RTJ9_RHORT	tr|Q2RTJ9|Q2RTJ9_RHORT Extracellular ligand-binding receptor OS=Rhodospirillum rubrum (strain ATCC 11170 / ATH 1.1.1 / DSM 467 / LMG 4362 / NCIB 8255 / S1) OX=269796 GN=Rru_A1746 PE=4 SV=1	17	156590000	155060000	141040000	146450000	722330000	695790000	638680000	583200000	72	64	70	55	133	8.17547
	tr|Q2RR88|Q2RR88_RHORT	tr|Q2RR88|Q2RR88_RHORT	tr|Q2RR88|Q2RR88_RHORT Uncharacterized protein OS=Rhodospirillum rubrum (strain ATCC 11170 / ATH 1.1.1 / DSM 467 / LMG 4362 / NCIB 8255 / S1) OX=269796 GN=Rru_A2557 PE=4 SV=1	17	141800000	141450000	154290000	160930000	362010000	365480000	373460000	384620000	53	51	48	52	134	8.17498
	tr|Q2RPC4|Q2RPC4_RHORT	tr|Q2RPC4|Q2RPC4_RHORT	tr|Q2RPC4|Q2RPC4_RHORT Enoyl-[acyl-carrier-protein] reductase [NADH] OS=Rhodospirillum rubrum (strain ATCC 11170 / ATH 1.1.1 / DSM 467 / LMG 4362 / NCIB 8255 / S1) OX=269796 GN=Rru_A3226 PE=3 SV=1	17	146060000	132820000	139510000	162770000	508110000	508700000	486970000	540880000	84	95	86	84	135	8.16224
	sp|Q2RQY4|RPOA_RHORT	sp|Q2RQY4|RPOA_RHORT	sp|Q2RQY4|RPOA_RHORT DNA-directed RNA polymerase subunit alpha OS=Rhodospirillum rubrum (strain ATCC 11170 / ATH 1.1.1 / DSM 467 / LMG 4362 / NCIB 8255 / S1) OX=269796 GN=rpoA PE=3 SV=1	17	147800000	149060000	129340000	151960000	1096300000	1162500000	1014100000	1021000000	82	82	80	81	136	8.15999
	tr|Q2RRH9|Q2RRH9_RHORT	tr|Q2RRH9|Q2RRH9_RHORT	tr|Q2RRH9|Q2RRH9_RHORT Glyoxalase/bleomycin resistance protein/dioxygenase OS=Rhodospirillum rubrum (strain ATCC 11170 / ATH 1.1.1 / DSM 467 / LMG 4362 / NCIB 8255 / S1) OX=269796 GN=Rru_A2466 PE=4 SV=1	8	147010000	135880000	140300000	150340000	445120000	426860000	430850000	445580000	28	25	26	31	137	8.1565
	tr|Q2RUT5|Q2RUT5_RHORT	tr|Q2RUT5|Q2RUT5_RHORT	tr|Q2RUT5|Q2RUT5_RHORT 3-hydroxyacyl-CoA dehydrogenase OS=Rhodospirillum rubrum (strain ATCC 11170 / ATH 1.1.1 / DSM 467 / LMG 4362 / NCIB 8255 / S1) OX=269796 GN=Rru_A1309 PE=4 SV=1	32	151540000	146190000	138840000	135970000	562720000	593280000	536360000	485520000	192	165	176	156	138	8.15575
	sp|Q2RU08|EFTS_RHORT	sp|Q2RU08|EFTS_RHORT	sp|Q2RU08|EFTS_RHORT Elongation factor Ts OS=Rhodospirillum rubrum (strain ATCC 11170 / ATH 1.1.1 / DSM 467 / LMG 4362 / NCIB 8255 / S1) OX=269796 GN=tsf PE=3 SV=1	20	153740000	135090000	135710000	146630000	661410000	663800000	629170000	653430000	167	163	152	161	139	8.15471
	sp|Q2RN91|SECB_RHORT	sp|Q2RN91|SECB_RHORT	sp|Q2RN91|SECB_RHORT Protein-export protein SecB OS=Rhodospirillum rubrum (strain ATCC 11170 / ATH 1.1.1 / DSM 467 / LMG 4362 / NCIB 8255 / S1) OX=269796 GN=secB PE=3 SV=1	8	141220000	135670000	141130000	150920000	285890000	292800000	294350000	292240000	33	35	32	34	140	8.15301
	tr|Q2RN58|Q2RN58_RHORT	tr|Q2RN58|Q2RN58_RHORT	tr|Q2RN58|Q2RN58_RHORT Protein GrpE OS=Rhodospirillum rubrum (strain ATCC 11170 / ATH 1.1.1 / DSM 467 / LMG 4362 / NCIB 8255 / S1) OX=269796 GN=grpE PE=3 SV=1	11	135290000	128850000	138990000	150730000	409470000	405290000	411070000	410460000	44	50	43	46	141	8.14134
	sp|Q2RQX0|RL14_RHORT	sp|Q2RQX0|RL14_RHORT	sp|Q2RQX0|RL14_RHORT 50S ribosomal protein L14 OS=Rhodospirillum rubrum (strain ATCC 11170 / ATH 1.1.1 / DSM 467 / LMG 4362 / NCIB 8255 / S1) OX=269796 GN=rplN PE=3 SV=1	8	159410000	115170000	132420000	129690000	485910000	449880000	453090000	457950000	63	59	59	57	142	8.12766
	tr|Q2RPS2|Q2RPS2_RHORT	tr|Q2RPS2|Q2RPS2_RHORT	tr|Q2RPS2|Q2RPS2_RHORT Electron transfer flavoprotein OS=Rhodospirillum rubrum (strain ATCC 11170 / ATH 1.1.1 / DSM 467 / LMG 4362 / NCIB 8255 / S1) OX=269796 GN=Rru_A3078 PE=4 SV=1	12	133220000	134250000	128330000	134590000	880500000	933610000	858210000	860710000	83	64	76	89	143	8.12254
	sp|Q2RPA6|ATPF2_RHORT;sp|P15015|ATPX_RHORU	sp|Q2RPA6|ATPF2_RHORT;sp|P15015|ATPX_RHORU	sp|Q2RPA6|ATPF2_RHORT ATP synthase subunit b 2 OS=Rhodospirillum rubrum (strain ATCC 11170 / ATH 1.1.1 / DSM 467 / LMG 4362 / NCIB 8255 / S1) OX=269796 GN=atpF2 PE=3 SV=1;sp|P15015|ATPX_RHORU ATP synthase subunit b OS=Rhodospirillum rubrum OX=1085 GN=atpG	8	121410000	122390000	132160000	143470000	480550000	493520000	496200000	503910000	26	25	28	27	144	8.11347
	tr|Q2RS44|Q2RS44_RHORT	tr|Q2RS44|Q2RS44_RHORT	tr|Q2RS44|Q2RS44_RHORT Extracellular solute-binding protein, family 3 OS=Rhodospirillum rubrum (strain ATCC 11170 / ATH 1.1.1 / DSM 467 / LMG 4362 / NCIB 8255 / S1) OX=269796 GN=Rru_A2251 PE=3 SV=1	11	132340000	133690000	124570000	127200000	466440000	441080000	460460000	465530000	67	62	70	67	145	8.1121
	tr|Q2RT66|Q2RT66_RHORT	tr|Q2RT66|Q2RT66_RHORT	tr|Q2RT66|Q2RT66_RHORT Acetyltransferase component of pyruvate dehydrogenase complex OS=Rhodospirillum rubrum (strain ATCC 11170 / ATH 1.1.1 / DSM 467 / LMG 4362 / NCIB 8255 / S1) OX=269796 GN=Rru_A1879 PE=3 SV=1	23	128390000	129970000	126580000	125520000	689380000	681670000	655540000	619730000	80	72	74	73	146	8.1059
	tr|Q2RVS0|Q2RVS0_RHORT	tr|Q2RVS0|Q2RVS0_RHORT	tr|Q2RVS0|Q2RVS0_RHORT Linocin_M18 bacteriocin protein OS=Rhodospirillum rubrum (strain ATCC 11170 / ATH 1.1.1 / DSM 467 / LMG 4362 / NCIB 8255 / S1) OX=269796 GN=Rru_A0974 PE=4 SV=1	17	131740000	117430000	125360000	133050000	417600000	397220000	372700000	396520000	64	65	63	66	147	8.10344
	tr|Q2RU56|Q2RU56_RHORT	tr|Q2RU56|Q2RU56_RHORT	tr|Q2RU56|Q2RU56_RHORT Molybdenum-pterin binding protein OS=Rhodospirillum rubrum (strain ATCC 11170 / ATH 1.1.1 / DSM 467 / LMG 4362 / NCIB 8255 / S1) OX=269796 GN=Rru_A1539 PE=4 SV=1	2	119740000	120840000	124320000	139650000	239570000	252310000	233750000	233200000	26	29	29	35	148	8.10084
	tr|Q2RSK8|Q2RSK8_RHORT;tr|O31102|O31102_RHORU	tr|Q2RSK8|Q2RSK8_RHORT;tr|O31102|O31102_RHORU	tr|Q2RSK8|Q2RSK8_RHORT Extracellular solute-binding protein, family 3 OS=Rhodospirillum rubrum (strain ATCC 11170 / ATH 1.1.1 / DSM 467 / LMG 4362 / NCIB 8255 / S1) OX=269796 GN=Rru_A2087 PE=4 SV=1;tr|O31102|O31102_RHORU Similar to glutamine-binding protei	17	122510000	108530000	130410000	140740000	488700000	456450000	504450000	513230000	77	73	90	99	149	8.09881
	tr|Q2RXI4|Q2RXI4_RHORT	tr|Q2RXI4|Q2RXI4_RHORT	tr|Q2RXI4|Q2RXI4_RHORT Isocitrate dehydrogenase [NADP] OS=Rhodospirillum rubrum (strain ATCC 11170 / ATH 1.1.1 / DSM 467 / LMG 4362 / NCIB 8255 / S1) OX=269796 GN=Rru_A0356 PE=3 SV=1	23	116640000	121580000	127380000	135440000	412950000	416730000	420240000	412920000	70	82	71	70	150	8.09781
	tr|Q2RWC2|Q2RWC2_RHORT	tr|Q2RWC2|Q2RWC2_RHORT	tr|Q2RWC2|Q2RWC2_RHORT Extracellular solute-binding protein, family 1 OS=Rhodospirillum rubrum (strain ATCC 11170 / ATH 1.1.1 / DSM 467 / LMG 4362 / NCIB 8255 / S1) OX=269796 GN=Rru_A0769 PE=4 SV=1	15	115000000	107770000	132280000	143290000	666060000	617620000	735480000	740490000	61	53	66	70	151	8.09547
	sp|Q2RPH3|GATC_RHORT	sp|Q2RPH3|GATC_RHORT	sp|Q2RPH3|GATC_RHORT Aspartyl/glutamyl-tRNA(Asn/Gln) amidotransferase subunit C OS=Rhodospirillum rubrum (strain ATCC 11170 / ATH 1.1.1 / DSM 467 / LMG 4362 / NCIB 8255 / S1) OX=269796 GN=gatC PE=3 SV=1	3	121320000	125440000	115630000	117670000	270500000	288540000	248060000	240870000	7	9	6	8	152	8.07924
	tr|Q2RNN2|Q2RNN2_RHORT	tr|Q2RNN2|Q2RNN2_RHORT	tr|Q2RNN2|Q2RNN2_RHORT Uncharacterized protein OS=Rhodospirillum rubrum (strain ATCC 11170 / ATH 1.1.1 / DSM 467 / LMG 4362 / NCIB 8255 / S1) OX=269796 GN=Rru_A3469 PE=4 SV=1	5	139310000	123520000	104140000	112830000	351700000	328940000	329170000	342670000	13	14	11	15	153	8.079
	tr|Q2RUT6|Q2RUT6_RHORT	tr|Q2RUT6|Q2RUT6_RHORT	tr|Q2RUT6|Q2RUT6_RHORT Acyl-CoA dehydrogenase OS=Rhodospirillum rubrum (strain ATCC 11170 / ATH 1.1.1 / DSM 467 / LMG 4362 / NCIB 8255 / S1) OX=269796 GN=Rru_A1308 PE=3 SV=1	31	126620000	114630000	119860000	116810000	701620000	666850000	647190000	616350000	155	153	162	145	154	8.0773
	tr|Q2RMZ2|Q2RMZ2_RHORT	tr|Q2RMZ2|Q2RMZ2_RHORT	tr|Q2RMZ2|Q2RMZ2_RHORT UPF0434 protein Rru_A3709 OS=Rhodospirillum rubrum (strain ATCC 11170 / ATH 1.1.1 / DSM 467 / LMG 4362 / NCIB 8255 / S1) OX=269796 GN=Rru_A3709 PE=3 SV=1	3	111650000	111160000	118120000	129920000	170700000	164560000	166300000	178920000	18	13	18	18	155	8.07082
	sp|Q2RPV0|GCSH_RHORT	sp|Q2RPV0|GCSH_RHORT	sp|Q2RPV0|GCSH_RHORT Glycine cleavage system H protein OS=Rhodospirillum rubrum (strain ATCC 11170 / ATH 1.1.1 / DSM 467 / LMG 4362 / NCIB 8255 / S1) OX=269796 GN=gcvH PE=3 SV=1	4	114970000	113660000	114770000	125030000	364520000	372390000	359690000	371360000	14	11	12	11	156	8.06858
	sp|Q2RPA7|ATPF1_RHORT;sp|P15013|ATPF_RHORU	sp|Q2RPA7|ATPF1_RHORT;sp|P15013|ATPF_RHORU	sp|Q2RPA7|ATPF1_RHORT ATP synthase subunit b 1 OS=Rhodospirillum rubrum (strain ATCC 11170 / ATH 1.1.1 / DSM 467 / LMG 4362 / NCIB 8255 / S1) OX=269796 GN=atpF1 PE=3 SV=1;sp|P15013|ATPF_RHORU ATP synthase subunit b OS=Rhodospirillum rubrum OX=1085 GN=atpF	9	117560000	115650000	112800000	122120000	340930000	368040000	347900000	356570000	24	24	21	21	157	8.06831
	tr|Q2RVJ7|Q2RVJ7_RHORT	tr|Q2RVJ7|Q2RVJ7_RHORT	tr|Q2RVJ7|Q2RVJ7_RHORT ATP-dependent 6-phosphofructokinase OS=Rhodospirillum rubrum (strain ATCC 11170 / ATH 1.1.1 / DSM 467 / LMG 4362 / NCIB 8255 / S1) OX=269796 GN=pfkA PE=3 SV=1	22	113310000	116030000	116050000	121650000	424980000	430790000	443870000	434320000	77	78	76	74	158	8.06729
	tr|Q2RP79|Q2RP79_RHORT	tr|Q2RP79|Q2RP79_RHORT	tr|Q2RP79|Q2RP79_RHORT Glutathione S-transferase family protein OS=Rhodospirillum rubrum (strain ATCC 11170 / ATH 1.1.1 / DSM 467 / LMG 4362 / NCIB 8255 / S1) OX=269796 GN=Rru_A3271 PE=4 SV=1	11	116320000	112390000	110650000	121010000	942390000	953260000	893340000	902140000	46	46	41	42	159	8.06105
	tr|Q2RRL1|Q2RRL1_RHORT	tr|Q2RRL1|Q2RRL1_RHORT	tr|Q2RRL1|Q2RRL1_RHORT Biotin carboxyl carrier protein of acetyl-CoA carboxylase OS=Rhodospirillum rubrum (strain ATCC 11170 / ATH 1.1.1 / DSM 467 / LMG 4362 / NCIB 8255 / S1) OX=269796 GN=Rru_A2434 PE=4 SV=1	3	110700000	108520000	111800000	126830000	234750000	232880000	235290000	253770000	8	7	8	8	160	8.05866
	tr|Q2RWU6|Q2RWU6_RHORT	tr|Q2RWU6|Q2RWU6_RHORT	tr|Q2RWU6|Q2RWU6_RHORT Transketolase OS=Rhodospirillum rubrum (strain ATCC 11170 / ATH 1.1.1 / DSM 467 / LMG 4362 / NCIB 8255 / S1) OX=269796 GN=Rru_A0595 PE=3 SV=1	31	114700000	108210000	113110000	121240000	455370000	467240000	473550000	493220000	117	115	129	123	161	8.0581
	sp|O68460|HPPA_RHORT	sp|O68460|HPPA_RHORT	sp|O68460|HPPA_RHORT K(+)-insensitive pyrophosphate-energized proton pump OS=Rhodospirillum rubrum (strain ATCC 11170 / ATH 1.1.1 / DSM 467 / LMG 4362 / NCIB 8255 / S1) OX=269796 GN=hppA PE=1 SV=3	19	121260000	116470000	112940000	105570000	480280000	435320000	418120000	408680000	63	68	65	57	162	8.05713
	tr|Q2RWW1|Q2RWW1_RHORT	tr|Q2RWW1|Q2RWW1_RHORT	tr|Q2RWW1|Q2RWW1_RHORT OsmC-like protein OS=Rhodospirillum rubrum (strain ATCC 11170 / ATH 1.1.1 / DSM 467 / LMG 4362 / NCIB 8255 / S1) OX=269796 GN=Rru_A0580 PE=4 SV=1	8	121720000	109430000	105840000	118630000	573250000	477990000	458850000	519050000	42	34	35	35	163	8.05654
	sp|Q53044|GLNB_RHORT	sp|Q53044|GLNB_RHORT	sp|Q53044|GLNB_RHORT Nitrogen regulatory protein P-II OS=Rhodospirillum rubrum (strain ATCC 11170 / ATH 1.1.1 / DSM 467 / LMG 4362 / NCIB 8255 / S1) OX=269796 GN=glnB PE=3 SV=1	6	114940000	109340000	106980000	114380000	357110000	366180000	322590000	330720000	27	26	24	29	164	8.04692
	sp|Q2RSB2|PNTAA_RHORT;sp|P0C186|PNTAA_RHORU	sp|Q2RSB2|PNTAA_RHORT;sp|P0C186|PNTAA_RHORU	sp|Q2RSB2|PNTAA_RHORT NAD(P) transhydrogenase subunit alpha part 1 OS=Rhodospirillum rubrum (strain ATCC 11170 / ATH 1.1.1 / DSM 467 / LMG 4362 / NCIB 8255 / S1) OX=269796 GN=pntAA PE=1 SV=1;sp|P0C186|PNTAA_RHORU NAD(P) transhydrogenase subunit alpha part	23	104730000	102960000	107230000	113440000	419900000	422030000	426020000	439840000	73	68	70	76	165	8.02975
	sp|Q2RVD8|PURA_RHORT	sp|Q2RVD8|PURA_RHORT	sp|Q2RVD8|PURA_RHORT Adenylosuccinate synthetase OS=Rhodospirillum rubrum (strain ATCC 11170 / ATH 1.1.1 / DSM 467 / LMG 4362 / NCIB 8255 / S1) OX=269796 GN=purA PE=3 SV=1	24	106140000	101020000	107130000	112890000	301640000	305050000	300740000	306040000	67	74	70	70	166	8.02855
	tr|Q2RXX3|Q2RXX3_RHORT	tr|Q2RXX3|Q2RXX3_RHORT	tr|Q2RXX3|Q2RXX3_RHORT Citrate lyase OS=Rhodospirillum rubrum (strain ATCC 11170 / ATH 1.1.1 / DSM 467 / LMG 4362 / NCIB 8255 / S1) OX=269796 GN=Rru_A0217 PE=3 SV=1	20	106160000	104170000	104790000	109120000	387960000	396590000	373500000	384510000	89	90	83	97	167	8.02555
	tr|Q2RSA0|Q2RSA0_RHORT	tr|Q2RSA0|Q2RSA0_RHORT	tr|Q2RSA0|Q2RSA0_RHORT Bacterioferritin OS=Rhodospirillum rubrum (strain ATCC 11170 / ATH 1.1.1 / DSM 467 / LMG 4362 / NCIB 8255 / S1) OX=269796 GN=Rru_A2195 PE=3 SV=1	7	109770000	101830000	107020000	105250000	316220000	312740000	296040000	306170000	27	26	28	30	168	8.02517
	tr|Q2RNL3|Q2RNL3_RHORT	tr|Q2RNL3|Q2RNL3_RHORT	tr|Q2RNL3|Q2RNL3_RHORT Translation initiation factor IF-3 OS=Rhodospirillum rubrum (strain ATCC 11170 / ATH 1.1.1 / DSM 467 / LMG 4362 / NCIB 8255 / S1) OX=269796 GN=infC PE=3 SV=1	8	103870000	101040000	104490000	113440000	204500000	213910000	207010000	213110000	27	22	27	23	169	8.02412
	sp|Q2RT88|RPOZ_RHORT	sp|Q2RT88|RPOZ_RHORT	sp|Q2RT88|RPOZ_RHORT DNA-directed RNA polymerase subunit omega OS=Rhodospirillum rubrum (strain ATCC 11170 / ATH 1.1.1 / DSM 467 / LMG 4362 / NCIB 8255 / S1) OX=269796 GN=rpoZ PE=3 SV=1	7	105170000	99367000	105130000	110690000	259210000	258550000	266440000	274240000	30	30	28	27	170	8.02156
	tr|Q2RT56|Q2RT56_RHORT	tr|Q2RT56|Q2RT56_RHORT	tr|Q2RT56|Q2RT56_RHORT Triosephosphate isomerase OS=Rhodospirillum rubrum (strain ATCC 11170 / ATH 1.1.1 / DSM 467 / LMG 4362 / NCIB 8255 / S1) OX=269796 GN=tpiA PE=3 SV=1	12	108090000	99297000	101460000	105390000	508580000	501500000	492120000	493880000	62	61	61	61	171	8.01519
	sp|Q2RMV0|ASSY_RHORT	sp|Q2RMV0|ASSY_RHORT	sp|Q2RMV0|ASSY_RHORT Argininosuccinate synthase OS=Rhodospirillum rubrum (strain ATCC 11170 / ATH 1.1.1 / DSM 467 / LMG 4362 / NCIB 8255 / S1) OX=269796 GN=argG PE=3 SV=2	25	105990000	100050000	95515000	110830000	597960000	580760000	579570000	619240000	83	81	82	82	172	8.01324
	tr|Q2RRZ3|Q2RRZ3_RHORT	tr|Q2RRZ3|Q2RRZ3_RHORT	tr|Q2RRZ3|Q2RRZ3_RHORT Periplasmic binding protein/LacI transcriptional regulator OS=Rhodospirillum rubrum (strain ATCC 11170 / ATH 1.1.1 / DSM 467 / LMG 4362 / NCIB 8255 / S1) OX=269796 GN=Rru_A2302 PE=4 SV=1	16	101910000	108690000	100350000	99589000	317540000	346750000	313520000	284380000	29	30	33	27	173	8.01129
	sp|Q2RTB8|GLYA2_RHORT	sp|Q2RTB8|GLYA2_RHORT	sp|Q2RTB8|GLYA2_RHORT Serine hydroxymethyltransferase 2 OS=Rhodospirillum rubrum (strain ATCC 11170 / ATH 1.1.1 / DSM 467 / LMG 4362 / NCIB 8255 / S1) OX=269796 GN=glyA2 PE=3 SV=1	23	104320000	96795000	101430000	106330000	533510000	550220000	511460000	530700000	82	83	76	76	174	8.00953
	tr|Q2RP71|Q2RP71_RHORT	tr|Q2RP71|Q2RP71_RHORT	tr|Q2RP71|Q2RP71_RHORT Uncharacterized protein OS=Rhodospirillum rubrum (strain ATCC 11170 / ATH 1.1.1 / DSM 467 / LMG 4362 / NCIB 8255 / S1) OX=269796 GN=Rru_A3279 PE=4 SV=1	8	114850000	113740000	89415000	89100000	506820000	543060000	480570000	498110000	18	15	12	12	175	8.00765
	tr|Q2RYD5|Q2RYD5_RHORT	tr|Q2RYD5|Q2RYD5_RHORT	tr|Q2RYD5|Q2RYD5_RHORT VacJ-like lipoprotein OS=Rhodospirillum rubrum (strain ATCC 11170 / ATH 1.1.1 / DSM 467 / LMG 4362 / NCIB 8255 / S1) OX=269796 GN=Rru_A0055 PE=4 SV=1	10	94925000	101650000	103440000	106590000	254520000	263690000	262610000	255870000	37	35	40	41	176	8.00711
	tr|Q2RXW9|Q2RXW9_RHORT	tr|Q2RXW9|Q2RXW9_RHORT	tr|Q2RXW9|Q2RXW9_RHORT Phosphoglycerate kinase OS=Rhodospirillum rubrum (strain ATCC 11170 / ATH 1.1.1 / DSM 467 / LMG 4362 / NCIB 8255 / S1) OX=269796 GN=pgk PE=3 SV=1	26	90988000	101350000	101830000	108160000	760110000	753660000	738390000	760290000	116	106	115	109	177	8.00252
	sp|Q2RV17|ATPE_RHORT;sp|P05442|ATPE_RHORU	sp|Q2RV17|ATPE_RHORT;sp|P05442|ATPE_RHORU	sp|Q2RV17|ATPE_RHORT ATP synthase epsilon chain OS=Rhodospirillum rubrum (strain ATCC 11170 / ATH 1.1.1 / DSM 467 / LMG 4362 / NCIB 8255 / S1) OX=269796 GN=atpC PE=3 SV=1;sp|P05442|ATPE_RHORU ATP synthase epsilon chain OS=Rhodospirillum rubrum OX=1085 GN=a	10	99658000	93950000	101210000	101860000	379400000	339400000	373110000	361490000	26	23	28	33	178	7.99638
	tr|Q2RXX1|Q2RXX1_RHORT	tr|Q2RXX1|Q2RXX1_RHORT	tr|Q2RXX1|Q2RXX1_RHORT Uncharacterized protein OS=Rhodospirillum rubrum (strain ATCC 11170 / ATH 1.1.1 / DSM 467 / LMG 4362 / NCIB 8255 / S1) OX=269796 GN=Rru_A0219 PE=4 SV=1	2	95670000	90045000	101630000	108550000	191340000	189530000	204110000	207540000	3	3	2	2	179	7.99552
	tr|Q2RXH7|Q2RXH7_RHORT;sp|P23134|CYB_RHORU	tr|Q2RXH7|Q2RXH7_RHORT;sp|P23134|CYB_RHORU	tr|Q2RXH7|Q2RXH7_RHORT Cytochrome b OS=Rhodospirillum rubrum (strain ATCC 11170 / ATH 1.1.1 / DSM 467 / LMG 4362 / NCIB 8255 / S1) OX=269796 GN=Rru_A0363 PE=3 SV=1;sp|P23134|CYB_RHORU Cytochrome b OS=Rhodospirillum rubrum OX=1085 GN=petB PE=1 SV=1	10	109190000	62109000	111520000	112440000	445830000	491100000	438630000	442980000	16	16	14	14	180	7.99482
	sp|Q2RQV3|RPOB_RHORT	sp|Q2RQV3|RPOB_RHORT	sp|Q2RQV3|RPOB_RHORT DNA-directed RNA polymerase subunit beta OS=Rhodospirillum rubrum (strain ATCC 11170 / ATH 1.1.1 / DSM 467 / LMG 4362 / NCIB 8255 / S1) OX=269796 GN=rpoB PE=3 SV=1	81	88348000	95833000	99360000	109200000	673550000	677130000	680940000	699960000	256	265	267	271	181	7.99205
	tr|Q2RPS1|Q2RPS1_RHORT	tr|Q2RPS1|Q2RPS1_RHORT	tr|Q2RPS1|Q2RPS1_RHORT 3-hydroxyacyl-CoA dehydrogenase OS=Rhodospirillum rubrum (strain ATCC 11170 / ATH 1.1.1 / DSM 467 / LMG 4362 / NCIB 8255 / S1) OX=269796 GN=Rru_A3079 PE=4 SV=1	13	102910000	104410000	104750000	78193000	336140000	372170000	318670000	332910000	31	29	28	30	182	7.9893
	tr|Q2RS56|Q2RS56_RHORT	tr|Q2RS56|Q2RS56_RHORT	tr|Q2RS56|Q2RS56_RHORT TRAP dicarboxylate transporter-DctP subunit OS=Rhodospirillum rubrum (strain ATCC 11170 / ATH 1.1.1 / DSM 467 / LMG 4362 / NCIB 8255 / S1) OX=269796 GN=Rru_A2239 PE=4 SV=1	16	99019000	87222000	95649000	106520000	1512100000	1399900000	1555100000	1442600000	15	21	17	17	183	7.98723
	tr|Q2RND3|Q2RND3_RHORT	tr|Q2RND3|Q2RND3_RHORT	tr|Q2RND3|Q2RND3_RHORT Porphobilinogen deaminase OS=Rhodospirillum rubrum (strain ATCC 11170 / ATH 1.1.1 / DSM 467 / LMG 4362 / NCIB 8255 / S1) OX=269796 GN=hemC PE=3 SV=1	19	96636000	89233000	96960000	104940000	336420000	333440000	330370000	350950000	43	44	44	46	184	7.98651
	tr|Q2RND4|Q2RND4_RHORT	tr|Q2RND4|Q2RND4_RHORT	tr|Q2RND4|Q2RND4_RHORT Uroporphyrinogen III synthase HEM4 OS=Rhodospirillum rubrum (strain ATCC 11170 / ATH 1.1.1 / DSM 467 / LMG 4362 / NCIB 8255 / S1) OX=269796 GN=Rru_A3567 PE=4 SV=1	31	97654000	96399000	93924000	99560000	372590000	378040000	366570000	367760000	74	74	72	70	185	7.98625
	tr|Q2RV40|Q2RV40_RHORT;tr|O82998|O82998_RHORU	tr|Q2RV40|Q2RV40_RHORT;tr|O82998|O82998_RHORU	tr|Q2RV40|Q2RV40_RHORT Succinate dehydrogenase flavoprotein subunit OS=Rhodospirillum rubrum (strain ATCC 11170 / ATH 1.1.1 / DSM 467 / LMG 4362 / NCIB 8255 / S1) OX=269796 GN=Rru_A1204 PE=3 SV=1;tr|O82998|O82998_RHORU Succinate dehydrogenase flavoprotein	30	93762000	86167000	86039000	116750000	654980000	651180000	646150000	659240000	129	126	134	152	186	7.98082
	sp|Q2RPH4|GATA_RHORT	sp|Q2RPH4|GATA_RHORT	sp|Q2RPH4|GATA_RHORT Glutamyl-tRNA(Gln) amidotransferase subunit A OS=Rhodospirillum rubrum (strain ATCC 11170 / ATH 1.1.1 / DSM 467 / LMG 4362 / NCIB 8255 / S1) OX=269796 GN=gatA PE=3 SV=1	26	93342000	89504000	96008000	103800000	364140000	369900000	375320000	387280000	69	72	67	72	187	7.98075
	tr|Q2RSR9|Q2RSR9_RHORT	tr|Q2RSR9|Q2RSR9_RHORT	tr|Q2RSR9|Q2RSR9_RHORT Ferredoxin OS=Rhodospirillum rubrum (strain ATCC 11170 / ATH 1.1.1 / DSM 467 / LMG 4362 / NCIB 8255 / S1) OX=269796 GN=Rru_A2026 PE=4 SV=1	3	110180000	108310000	81618000	80857000	169660000	151560000	185950000	169500000	6	5	4	3	188	7.97883
	tr|Q2RP34|Q2RP34_RHORT	tr|Q2RP34|Q2RP34_RHORT	tr|Q2RP34|Q2RP34_RHORT Uncharacterized protein OS=Rhodospirillum rubrum (strain ATCC 11170 / ATH 1.1.1 / DSM 467 / LMG 4362 / NCIB 8255 / S1) OX=269796 GN=Rru_A3317 PE=4 SV=1	14	91355000	92873000	94795000	100580000	209060000	216910000	213180000	222180000	33	28	31	33	189	7.97727
	tr|Q2RR79|Q2RR79_RHORT	tr|Q2RR79|Q2RR79_RHORT	tr|Q2RR79|Q2RR79_RHORT Uncharacterized protein OS=Rhodospirillum rubrum (strain ATCC 11170 / ATH 1.1.1 / DSM 467 / LMG 4362 / NCIB 8255 / S1) OX=269796 GN=Rru_A2569 PE=4 SV=1	3	93482000	86399000	90263000	103700000	157010000	154840000	154250000	167360000	8	5	8	9	190	7.97063
	tr|Q2RVK4|Q2RVK4_RHORT	tr|Q2RVK4|Q2RVK4_RHORT	tr|Q2RVK4|Q2RVK4_RHORT Leucine dehydrogenase OS=Rhodospirillum rubrum (strain ATCC 11170 / ATH 1.1.1 / DSM 467 / LMG 4362 / NCIB 8255 / S1) OX=269796 GN=Rru_A1040 PE=3 SV=1	18	100060000	87342000	92844000	92490000	400160000	385200000	362820000	351020000	55	47	50	52	191	7.96934
	sp|Q2RU45|CLPP_RHORT	sp|Q2RU45|CLPP_RHORT	sp|Q2RU45|CLPP_RHORT ATP-dependent Clp protease proteolytic subunit OS=Rhodospirillum rubrum (strain ATCC 11170 / ATH 1.1.1 / DSM 467 / LMG 4362 / NCIB 8255 / S1) OX=269796 GN=clpP PE=3 SV=1	11	96942000	87296000	90519000	96575000	480700000	470920000	455160000	455910000	31	31	37	34	192	7.9677
	tr|Q2RSD6|Q2RSD6_RHORT	tr|Q2RSD6|Q2RSD6_RHORT	tr|Q2RSD6|Q2RSD6_RHORT Creatininase OS=Rhodospirillum rubrum (strain ATCC 11170 / ATH 1.1.1 / DSM 467 / LMG 4362 / NCIB 8255 / S1) OX=269796 GN=Rru_A2159 PE=4 SV=1	7	95997000	87542000	91029000	96192000	349930000	341920000	340730000	341960000	12	12	16	14	193	7.96703
	tr|Q2RNN5|Q2RNN5_RHORT	tr|Q2RNN5|Q2RNN5_RHORT	tr|Q2RNN5|Q2RNN5_RHORT Ornithine aminotransferase OS=Rhodospirillum rubrum (strain ATCC 11170 / ATH 1.1.1 / DSM 467 / LMG 4362 / NCIB 8255 / S1) OX=269796 GN=rocD PE=3 SV=1	24	94716000	88665000	93619000	93679000	388300000	403880000	405210000	397530000	84	82	85	78	194	7.96694
	tr|Q2RQU8|Q2RQU8_RHORT	tr|Q2RQU8|Q2RQU8_RHORT	tr|Q2RQU8|Q2RQU8_RHORT Transcription termination/antitermination protein NusG OS=Rhodospirillum rubrum (strain ATCC 11170 / ATH 1.1.1 / DSM 467 / LMG 4362 / NCIB 8255 / S1) OX=269796 GN=nusG PE=3 SV=1	11	92601000	85838000	91544000	98201000	241850000	243830000	247290000	246400000	37	39	37	40	195	7.964
	tr|Q2RUM9|Q2RUM9_RHORT	tr|Q2RUM9|Q2RUM9_RHORT	tr|Q2RUM9|Q2RUM9_RHORT Ribose ABC transporter, periplasmic binding protein OS=Rhodospirillum rubrum (strain ATCC 11170 / ATH 1.1.1 / DSM 467 / LMG 4362 / NCIB 8255 / S1) OX=269796 GN=Rru_A1365 PE=4 SV=1	16	90641000	82402000	88404000	102640000	300920000	294960000	298840000	328200000	31	37	34	37	196	7.95915
	tr|Q2RT28|Q2RT28_RHORT	tr|Q2RT28|Q2RT28_RHORT	tr|Q2RT28|Q2RT28_RHORT Extracellular solute-binding protein, family 5 OS=Rhodospirillum rubrum (strain ATCC 11170 / ATH 1.1.1 / DSM 467 / LMG 4362 / NCIB 8255 / S1) OX=269796 GN=Rru_A1917 PE=4 SV=1	21	91815000	82566000	85294000	87758000	278110000	291220000	283380000	293640000	60	62	58	64	197	7.93881
	tr|Q2RPW2|Q2RPW2_RHORT	tr|Q2RPW2|Q2RPW2_RHORT	tr|Q2RPW2|Q2RPW2_RHORT Uncharacterized protein OS=Rhodospirillum rubrum (strain ATCC 11170 / ATH 1.1.1 / DSM 467 / LMG 4362 / NCIB 8255 / S1) OX=269796 GN=Rru_A3038 PE=4 SV=1	8	88397000	77231000	79424000	98180000	241200000	230470000	211940000	213890000	16	13	13	18	198	7.93353
	sp|Q2RQV4|RPOC_RHORT	sp|Q2RQV4|RPOC_RHORT	sp|Q2RQV4|RPOC_RHORT DNA-directed RNA polymerase subunit beta OS=Rhodospirillum rubrum (strain ATCC 11170 / ATH 1.1.1 / DSM 467 / LMG 4362 / NCIB 8255 / S1) OX=269796 GN=rpoC PE=3 SV=1	88	85954000	81558000	85957000	86973000	372990000	360670000	367480000	374720000	240	231	238	238	199	7.92998
	tr|Q2RW01|Q2RW01_RHORT	tr|Q2RW01|Q2RW01_RHORT	tr|Q2RW01|Q2RW01_RHORT Stress protein OS=Rhodospirillum rubrum (strain ATCC 11170 / ATH 1.1.1 / DSM 467 / LMG 4362 / NCIB 8255 / S1) OX=269796 GN=Rru_A0893 PE=4 SV=1	8	83215000	86947000	83387000	86634000	961770000	1016200000	978890000	985300000	31	35	34	30	200	7.92965
	tr|Q2RXP4|Q2RXP4_RHORT	tr|Q2RXP4|Q2RXP4_RHORT	tr|Q2RXP4|Q2RXP4_RHORT Uncharacterized protein OS=Rhodospirillum rubrum (strain ATCC 11170 / ATH 1.1.1 / DSM 467 / LMG 4362 / NCIB 8255 / S1) OX=269796 GN=Rru_A0296 PE=4 SV=1	4	84077000	80488000	80726000	91690000	274670000	284340000	305670000	300540000	7	7	7	6	201	7.92555
	tr|Q2RVA9|Q2RVA9_RHORT	tr|Q2RVA9|Q2RVA9_RHORT	tr|Q2RVA9|Q2RVA9_RHORT Aminotransferase OS=Rhodospirillum rubrum (strain ATCC 11170 / ATH 1.1.1 / DSM 467 / LMG 4362 / NCIB 8255 / S1) OX=269796 GN=Rru_A1135 PE=3 SV=1	16	85930000	79245000	82151000	88885000	294310000	289520000	286580000	300380000	47	42	44	44	202	7.92455
	tr|Q2RWF3|Q2RWF3_RHORT	tr|Q2RWF3|Q2RWF3_RHORT	tr|Q2RWF3|Q2RWF3_RHORT Glutaredoxin OS=Rhodospirillum rubrum (strain ATCC 11170 / ATH 1.1.1 / DSM 467 / LMG 4362 / NCIB 8255 / S1) OX=269796 GN=Rru_A0738 PE=3 SV=1	5	85960000	76490000	78745000	91284000	270790000	250760000	247050000	271210000	18	17	19	19	203	7.9197
	tr|Q2RU00|Q2RU00_RHORT	tr|Q2RU00|Q2RU00_RHORT	tr|Q2RU00|Q2RU00_RHORT Outer membrane chaperone Skp (OmpH) OS=Rhodospirillum rubrum (strain ATCC 11170 / ATH 1.1.1 / DSM 467 / LMG 4362 / NCIB 8255 / S1) OX=269796 GN=Rru_A1595 PE=4 SV=1	10	78937000	84447000	74986000	93640000	251830000	234290000	237220000	229330000	38	44	41	40	204	7.91909
	tr|Q2RN39|Q2RN39_RHORT	tr|Q2RN39|Q2RN39_RHORT	tr|Q2RN39|Q2RN39_RHORT Uncharacterized protein OS=Rhodospirillum rubrum (strain ATCC 11170 / ATH 1.1.1 / DSM 467 / LMG 4362 / NCIB 8255 / S1) OX=269796 GN=Rru_A3662 PE=4 SV=1	4	80594000	76768000	79651000	88240000	141840000	137620000	135180000	149170000	21	28	25	24	205	7.91016
	tr|Q2RUU9|Q2RUU9_RHORT	tr|Q2RUU9|Q2RUU9_RHORT	tr|Q2RUU9|Q2RUU9_RHORT Extracellular solute-binding protein, family 3 OS=Rhodospirillum rubrum (strain ATCC 11170 / ATH 1.1.1 / DSM 467 / LMG 4362 / NCIB 8255 / S1) OX=269796 GN=Rru_A1295 PE=4 SV=1	18	87084000	78891000	83702000	73850000	389310000	390780000	372460000	371330000	53	49	48	52	206	7.90785
	sp|Q9RGQ1|IPYR_RHORT	sp|Q9RGQ1|IPYR_RHORT	sp|Q9RGQ1|IPYR_RHORT Inorganic pyrophosphatase OS=Rhodospirillum rubrum (strain ATCC 11170 / ATH 1.1.1 / DSM 467 / LMG 4362 / NCIB 8255 / S1) OX=269796 GN=ppa PE=3 SV=1	10	75659000	79283000	85864000	82655000	295360000	298850000	316060000	306490000	47	38	50	44	207	7.90776
	tr|Q2RNQ7|Q2RNQ7_RHORT	tr|Q2RNQ7|Q2RNQ7_RHORT	tr|Q2RNQ7|Q2RNQ7_RHORT Adenosylhomocysteinase OS=Rhodospirillum rubrum (strain ATCC 11170 / ATH 1.1.1 / DSM 467 / LMG 4362 / NCIB 8255 / S1) OX=269796 GN=ahcY PE=3 SV=1	22	80418000	74777000	80452000	84125000	507410000	518530000	520910000	512980000	72	65	77	69	208	7.90278
	sp|Q2RVM4|CYC2_RHORT;sp|P0C189|CYC2_RHORU	sp|Q2RVM4|CYC2_RHORT;sp|P0C189|CYC2_RHORU	sp|Q2RVM4|CYC2_RHORT Cytochrome c2 OS=Rhodospirillum rubrum (strain ATCC 11170 / ATH 1.1.1 / DSM 467 / LMG 4362 / NCIB 8255 / S1) OX=269796 GN=cycA PE=3 SV=1;sp|P0C189|CYC2_RHORU Cytochrome c2 OS=Rhodospirillum rubrum OX=1085 GN=cycA PE=1 SV=1	6	74992000	84385000	79250000	81063000	533800000	635270000	534700000	497670000	25	24	23	25	209	7.90267
	tr|Q2RUA7|Q2RUA7_RHORT	tr|Q2RUA7|Q2RUA7_RHORT	tr|Q2RUA7|Q2RUA7_RHORT Polysaccharide export protein OS=Rhodospirillum rubrum (strain ATCC 11170 / ATH 1.1.1 / DSM 467 / LMG 4362 / NCIB 8255 / S1) OX=269796 GN=Rru_A1487 PE=4 SV=1	8	79684000	75861000	79555000	83856000	312280000	308970000	321560000	318760000	31	32	27	31	210	7.90167
	tr|Q2RUQ3|Q2RUQ3_RHORT	tr|Q2RUQ3|Q2RUQ3_RHORT	tr|Q2RUQ3|Q2RUQ3_RHORT Dak phosphatase OS=Rhodospirillum rubrum (strain ATCC 11170 / ATH 1.1.1 / DSM 467 / LMG 4362 / NCIB 8255 / S1) OX=269796 GN=Rru_A1341 PE=4 SV=1	7	74122000	72760000	78113000	88734000	349210000	362880000	342270000	382690000	19	17	16	22	211	7.89449
	tr|Q2RNT2|Q2RNT2_RHORT	tr|Q2RNT2|Q2RNT2_RHORT	tr|Q2RNT2|Q2RNT2_RHORT Phosphoenolpyruvate carboxykinase [GTP] OS=Rhodospirillum rubrum (strain ATCC 11170 / ATH 1.1.1 / DSM 467 / LMG 4362 / NCIB 8255 / S1) OX=269796 GN=pckG PE=3 SV=1	30	77354000	77431000	75286000	82031000	282180000	282330000	285180000	288270000	99	102	100	89	212	7.89224
	tr|Q2RUV7|Q2RUV7_RHORT	tr|Q2RUV7|Q2RUV7_RHORT	tr|Q2RUV7|Q2RUV7_RHORT Trimethylamine-N-oxide reductase (Cytochrome c) OS=Rhodospirillum rubrum (strain ATCC 11170 / ATH 1.1.1 / DSM 467 / LMG 4362 / NCIB 8255 / S1) OX=269796 GN=Rru_A1287 PE=3 SV=1	43	75052000	75845000	75889000	82387000	360220000	387360000	357070000	390570000	115	134	121	103	213	7.88814
	tr|Q2RU67|Q2RU67_RHORT	tr|Q2RU67|Q2RU67_RHORT	tr|Q2RU67|Q2RU67_RHORT Toluene tolerance OS=Rhodospirillum rubrum (strain ATCC 11170 / ATH 1.1.1 / DSM 467 / LMG 4362 / NCIB 8255 / S1) OX=269796 GN=Rru_A1528 PE=4 SV=1	15	74869000	73319000	74738000	84879000	199030000	203250000	197440000	215050000	28	30	30	31	214	7.88622
	tr|Q2RXH8|Q2RXH8_RHORT;sp|P23135|CY1_RHORU	tr|Q2RXH8|Q2RXH8_RHORT;sp|P23135|CY1_RHORU	tr|Q2RXH8|Q2RXH8_RHORT Cytochrome c1 OS=Rhodospirillum rubrum (strain ATCC 11170 / ATH 1.1.1 / DSM 467 / LMG 4362 / NCIB 8255 / S1) OX=269796 GN=Rru_A0362 PE=4 SV=1;sp|P23135|CY1_RHORU Cytochrome c1 OS=Rhodospirillum rubrum OX=1085 GN=petC PE=1 SV=1	11	75973000	76205000	76549000	78988000	281180000	291190000	276530000	279030000	16	18	16	20	215	7.88609
	sp|P80448|FER2_RHORU;tr|Q2RYB3|Q2RYB3_RHORT	sp|P80448|FER2_RHORU;tr|Q2RYB3|Q2RYB3_RHORT	sp|P80448|FER2_RHORU Ferredoxin-2 OS=Rhodospirillum rubrum OX=1085 PE=1 SV=1;tr|Q2RYB3|Q2RYB3_RHORT Ferredoxin OS=Rhodospirillum rubrum (strain ATCC 11170 / ATH 1.1.1 / DSM 467 / LMG 4362 / NCIB 8255 / S1) OX=269796 GN=Rru_A0077 PE=4 SV=1	4	81138000	53475000	81867000	90552000	93650000	95851000	94232000	107660000	10	10	10	8	216	7.88512
	tr|Q2RV31|Q2RV31_RHORT	tr|Q2RV31|Q2RV31_RHORT	tr|Q2RV31|Q2RV31_RHORT 2-oxoglutarate dehydrogenase E1 component OS=Rhodospirillum rubrum (strain ATCC 11170 / ATH 1.1.1 / DSM 467 / LMG 4362 / NCIB 8255 / S1) OX=269796 GN=Rru_A1213 PE=4 SV=1	52	78545000	70927000	76554000	80827000	467210000	462130000	472590000	458090000	170	172	175	170	217	7.88487
	tr|Q2RUP1|Q2RUP1_RHORT	tr|Q2RUP1|Q2RUP1_RHORT	tr|Q2RUP1|Q2RUP1_RHORT Uncharacterized protein OS=Rhodospirillum rubrum (strain ATCC 11170 / ATH 1.1.1 / DSM 467 / LMG 4362 / NCIB 8255 / S1) OX=269796 GN=Rru_A1353 PE=4 SV=1	11	81511000	69860000	71875000	79299000	446610000	408840000	379150000	405090000	31	35	35	35	218	7.87873
	tr|Q2RVM6|Q2RVM6_RHORT	tr|Q2RVM6|Q2RVM6_RHORT	tr|Q2RVM6|Q2RVM6_RHORT Putrescine-binding periplasmic protein OS=Rhodospirillum rubrum (strain ATCC 11170 / ATH 1.1.1 / DSM 467 / LMG 4362 / NCIB 8255 / S1) OX=269796 GN=Rru_A1018 PE=3 SV=1	21	71662000	75447000	72673000	81052000	468050000	488190000	478010000	504530000	37	42	39	39	219	7.87627
	tr|Q2RT53|Q2RT53_RHORT	tr|Q2RT53|Q2RT53_RHORT	tr|Q2RT53|Q2RT53_RHORT Heavy metal transport/detoxification protein OS=Rhodospirillum rubrum (strain ATCC 11170 / ATH 1.1.1 / DSM 467 / LMG 4362 / NCIB 8255 / S1) OX=269796 GN=Rru_A1892 PE=4 SV=1	2	76570000	72757000	76559000	74616000	98346000	92791000	91121000	88452000	6	7	6	6	220	7.87579
	tr|Q2RS37|Q2RS37_RHORT	tr|Q2RS37|Q2RS37_RHORT	tr|Q2RS37|Q2RS37_RHORT Uncharacterized protein OS=Rhodospirillum rubrum (strain ATCC 11170 / ATH 1.1.1 / DSM 467 / LMG 4362 / NCIB 8255 / S1) OX=269796 GN=Rru_A2258 PE=4 SV=1	12	79538000	72227000	69046000	78591000	512740000	444180000	420980000	470950000	38	34	32	30	221	7.87419
	tr|Q2RUE8|Q2RUE8_RHORT	tr|Q2RUE8|Q2RUE8_RHORT	tr|Q2RUE8|Q2RUE8_RHORT Uncharacterized protein OS=Rhodospirillum rubrum (strain ATCC 11170 / ATH 1.1.1 / DSM 467 / LMG 4362 / NCIB 8255 / S1) OX=269796 GN=Rru_A1446 PE=4 SV=1	11	79188000	75989000	66401000	77533000	326220000	305370000	280710000	296710000	48	46	39	39	222	7.87377
	tr|Q2RU36|Q2RU36_RHORT	tr|Q2RU36|Q2RU36_RHORT	tr|Q2RU36|Q2RU36_RHORT NADH dehydrogenase (Ubiquinone) OS=Rhodospirillum rubrum (strain ATCC 11170 / ATH 1.1.1 / DSM 467 / LMG 4362 / NCIB 8255 / S1) OX=269796 GN=Rru_A1559 PE=4 SV=1	10	76991000	70761000	72318000	78563000	217090000	217630000	218740000	220270000	17	18	19	18	223	7.87308
	tr|Q2RUQ4|Q2RUQ4_RHORT	tr|Q2RUQ4|Q2RUQ4_RHORT	tr|Q2RUQ4|Q2RUQ4_RHORT Glycerone kinase OS=Rhodospirillum rubrum (strain ATCC 11170 / ATH 1.1.1 / DSM 467 / LMG 4362 / NCIB 8255 / S1) OX=269796 GN=Rru_A1340 PE=4 SV=1	16	72473000	71439000	73746000	77070000	300910000	306420000	309990000	318960000	33	29	31	33	224	7.86736
	tr|Q2RQY1|Q2RQY1_RHORT	tr|Q2RQY1|Q2RQY1_RHORT	tr|Q2RQY1|Q2RQY1_RHORT Adenylate kinase OS=Rhodospirillum rubrum (strain ATCC 11170 / ATH 1.1.1 / DSM 467 / LMG 4362 / NCIB 8255 / S1) OX=269796 GN=adk PE=3 SV=1	14	82813000	64714000	61871000	84552000	220060000	222750000	222440000	220480000	40	39	38	38	225	7.86621
	tr|Q2RV29|Q2RV29_RHORT	tr|Q2RV29|Q2RV29_RHORT	tr|Q2RV29|Q2RV29_RHORT Dihydrolipoyl dehydrogenase OS=Rhodospirillum rubrum (strain ATCC 11170 / ATH 1.1.1 / DSM 467 / LMG 4362 / NCIB 8255 / S1) OX=269796 GN=Rru_A1215 PE=3 SV=1	20	73648000	67513000	71944000	77125000	373460000	377050000	376470000	369380000	71	67	77	71	226	7.86068
	tr|Q2RWI0|Q2RWI0_RHORT	tr|Q2RWI0|Q2RWI0_RHORT	tr|Q2RWI0|Q2RWI0_RHORT Phosphoribosylaminoimidazole-succinocarboxamide synthase OS=Rhodospirillum rubrum (strain ATCC 11170 / ATH 1.1.1 / DSM 467 / LMG 4362 / NCIB 8255 / S1) OX=269796 GN=purC PE=3 SV=1	15	73776000	70894000	70360000	74135000	262320000	272000000	264270000	267550000	21	23	22	22	227	7.85909
	tr|Q2RV39|Q2RV39_RHORT	tr|Q2RV39|Q2RV39_RHORT	tr|Q2RV39|Q2RV39_RHORT Succinate dehydrogenase iron-sulfur subunit OS=Rhodospirillum rubrum (strain ATCC 11170 / ATH 1.1.1 / DSM 467 / LMG 4362 / NCIB 8255 / S1) OX=269796 GN=Rru_A1205 PE=3 SV=1	15	64595000	67408000	75797000	80380000	254340000	267860000	271800000	267860000	39	38	39	42	228	7.8576
	sp|Q2RU39|NUOB_RHORT	sp|Q2RU39|NUOB_RHORT	sp|Q2RU39|NUOB_RHORT NADH-quinone oxidoreductase subunit B OS=Rhodospirillum rubrum (strain ATCC 11170 / ATH 1.1.1 / DSM 467 / LMG 4362 / NCIB 8255 / S1) OX=269796 GN=nuoB PE=3 SV=1	8	71424000	73472000	67447000	75712000	148810000	166200000	157790000	151360000	23	18	18	22	229	7.85742
	sp|Q2RX71|ILVC_RHORT	sp|Q2RX71|ILVC_RHORT	sp|Q2RX71|ILVC_RHORT Ketol-acid reductoisomerase (NADP(+)) OS=Rhodospirillum rubrum (strain ATCC 11170 / ATH 1.1.1 / DSM 467 / LMG 4362 / NCIB 8255 / S1) OX=269796 GN=ilvC PE=3 SV=1	21	75869000	62597000	71412000	76981000	290050000	301230000	278910000	289610000	64	66	69	68	230	7.85561
	tr|Q2RUT8|Q2RUT8_RHORT	tr|Q2RUT8|Q2RUT8_RHORT	tr|Q2RUT8|Q2RUT8_RHORT Short-chain dehydrogenase/reductase SDR OS=Rhodospirillum rubrum (strain ATCC 11170 / ATH 1.1.1 / DSM 467 / LMG 4362 / NCIB 8255 / S1) OX=269796 GN=Rru_A1306 PE=4 SV=1	17	71941000	69895000	69046000	75554000	263880000	270780000	253590000	247640000	47	46	42	44	231	7.85497
	tr|Q2RXH6|Q2RXH6_RHORT	tr|Q2RXH6|Q2RXH6_RHORT	tr|Q2RXH6|Q2RXH6_RHORT Ubiquinol-cytochrome c reductase iron-sulfur subunit OS=Rhodospirillum rubrum (strain ATCC 11170 / ATH 1.1.1 / DSM 467 / LMG 4362 / NCIB 8255 / S1) OX=269796 GN=Rru_A0364 PE=4 SV=1	6	78484000	61728000	67869000	77739000	174820000	165820000	193830000	190320000	21	17	19	17	232	7.85403
	tr|Q2RU06|Q2RU06_RHORT	tr|Q2RU06|Q2RU06_RHORT	tr|Q2RU06|Q2RU06_RHORT Ribosome-recycling factor OS=Rhodospirillum rubrum (strain ATCC 11170 / ATH 1.1.1 / DSM 467 / LMG 4362 / NCIB 8255 / S1) OX=269796 GN=frr PE=3 SV=1	10	71118000	68790000	64222000	81504000	229650000	237280000	225330000	246590000	13	15	17	18	233	7.85375
	tr|Q2RT43|Q2RT43_RHORT	tr|Q2RT43|Q2RT43_RHORT	tr|Q2RT43|Q2RT43_RHORT Basic membrane lipoprotein OS=Rhodospirillum rubrum (strain ATCC 11170 / ATH 1.1.1 / DSM 467 / LMG 4362 / NCIB 8255 / S1) OX=269796 GN=Rru_A1902 PE=4 SV=1	19	69589000	68393000	71978000	73972000	293120000	312820000	304780000	297860000	64	62	64	72	234	7.85115
	tr|Q2RR24|Q2RR24_RHORT	tr|Q2RR24|Q2RR24_RHORT	tr|Q2RR24|Q2RR24_RHORT Enoyl-[acyl-carrier-protein] reductase [NADH] OS=Rhodospirillum rubrum (strain ATCC 11170 / ATH 1.1.1 / DSM 467 / LMG 4362 / NCIB 8255 / S1) OX=269796 GN=Rru_A2624 PE=3 SV=1	17	75463000	59644000	74515000	71193000	232730000	236740000	224280000	229780000	54	46	48	53	235	7.84636
	tr|Q2RQJ0|Q2RQJ0_RHORT	tr|Q2RQJ0|Q2RQJ0_RHORT	tr|Q2RQJ0|Q2RQJ0_RHORT Periplasmic protein-probably involved in high-affinity Fe2+ transport OS=Rhodospirillum rubrum (strain ATCC 11170 / ATH 1.1.1 / DSM 467 / LMG 4362 / NCIB 8255 / S1) OX=269796 GN=Rru_A2808 PE=4 SV=1	7	64145000	57207000	72437000	86839000	248610000	239120000	282610000	307620000	18	17	19	20	236	7.84607
	tr|Q2RSX4|Q2RSX4_RHORT	tr|Q2RSX4|Q2RSX4_RHORT	tr|Q2RSX4|Q2RSX4_RHORT Phosphofructokinase OS=Rhodospirillum rubrum (strain ATCC 11170 / ATH 1.1.1 / DSM 467 / LMG 4362 / NCIB 8255 / S1) OX=269796 GN=Rru_A1971 PE=3 SV=1	17	70907000	68600000	70325000	70333000	327740000	318670000	321650000	312030000	56	51	50	55	237	7.84535
	tr|Q2RVE6|Q2RVE6_RHORT	tr|Q2RVE6|Q2RVE6_RHORT	tr|Q2RVE6|Q2RVE6_RHORT ATP-dependent zinc metalloprotease FtsH OS=Rhodospirillum rubrum (strain ATCC 11170 / ATH 1.1.1 / DSM 467 / LMG 4362 / NCIB 8255 / S1) OX=269796 GN=ftsH PE=3 SV=1	34	70440000	70166000	65396000	73619000	275170000	264710000	265420000	288240000	82	83	73	86	238	7.84451
	tr|Q2RSH8|Q2RSH8_RHORT	tr|Q2RSH8|Q2RSH8_RHORT	tr|Q2RSH8|Q2RSH8_RHORT UTP--glucose-1-phosphate uridylyltransferase OS=Rhodospirillum rubrum (strain ATCC 11170 / ATH 1.1.1 / DSM 467 / LMG 4362 / NCIB 8255 / S1) OX=269796 GN=Rru_A2117 PE=3 SV=1	15	64390000	67848000	71314000	75849000	237480000	228040000	229170000	255860000	61	68	70	69	239	7.84417
	tr|Q2RW02|Q2RW02_RHORT;REV__tr|Q2RW02|Q2RW02_RHORT	tr|Q2RW02|Q2RW02_RHORT	tr|Q2RW02|Q2RW02_RHORT Stress protein OS=Rhodospirillum rubrum (strain ATCC 11170 / ATH 1.1.1 / DSM 467 / LMG 4362 / NCIB 8255 / S1) OX=269796 GN=Rru_A0892 PE=4 SV=1	21	70180000	62309000	67892000	79001000	358780000	343450000	340480000	352960000	43	43	45	45	240	7.84414
	sp|Q2RSR3|SYY_RHORT	sp|Q2RSR3|SYY_RHORT	sp|Q2RSR3|SYY_RHORT Tyrosine--tRNA ligase OS=Rhodospirillum rubrum (strain ATCC 11170 / ATH 1.1.1 / DSM 467 / LMG 4362 / NCIB 8255 / S1) OX=269796 GN=tyrS PE=3 SV=1	21	68228000	66672000	69343000	74456000	249680000	254670000	269640000	280980000	44	42	49	39	241	7.84308
	tr|Q2RT67|Q2RT67_RHORT	tr|Q2RT67|Q2RT67_RHORT	tr|Q2RT67|Q2RT67_RHORT Dihydrolipoyl dehydrogenase OS=Rhodospirillum rubrum (strain ATCC 11170 / ATH 1.1.1 / DSM 467 / LMG 4362 / NCIB 8255 / S1) OX=269796 GN=Rru_A1878 PE=3 SV=1	23	67231000	65576000	67079000	78365000	303690000	285310000	290070000	282620000	63	60	62	53	242	7.84238
	tr|Q2RMS2|Q2RMS2_RHORT	tr|Q2RMS2|Q2RMS2_RHORT	tr|Q2RMS2|Q2RMS2_RHORT Transcription termination/antitermination protein NusA OS=Rhodospirillum rubrum (strain ATCC 11170 / ATH 1.1.1 / DSM 467 / LMG 4362 / NCIB 8255 / S1) OX=269796 GN=nusA PE=3 SV=1	21	66623000	70810000	70368000	69911000	208270000	215330000	206880000	205760000	68	62	68	69	243	7.84153
	tr|Q2RV12|Q2RV12_RHORT	tr|Q2RV12|Q2RV12_RHORT	tr|Q2RV12|Q2RV12_RHORT C-terminal processing peptidase S41A OS=Rhodospirillum rubrum (strain ATCC 11170 / ATH 1.1.1 / DSM 467 / LMG 4362 / NCIB 8255 / S1) OX=269796 GN=Rru_A1232 PE=3 SV=1	19	61012000	58812000	76895000	77902000	267410000	275840000	268660000	268160000	58	55	56	59	244	7.83667
	sp|Q2RVF0|TOLB_RHORT	sp|Q2RVF0|TOLB_RHORT	sp|Q2RVF0|TOLB_RHORT Tol-Pal system protein TolB OS=Rhodospirillum rubrum (strain ATCC 11170 / ATH 1.1.1 / DSM 467 / LMG 4362 / NCIB 8255 / S1) OX=269796 GN=tolB PE=3 SV=1	29	67184000	65286000	68286000	73853000	284300000	282010000	283830000	287330000	64	60	60	65	245	7.83665
	tr|Q2RSX3|Q2RSX3_RHORT	tr|Q2RSX3|Q2RSX3_RHORT	tr|Q2RSX3|Q2RSX3_RHORT Phosphoenolpyruvate--protein phosphotransferase OS=Rhodospirillum rubrum (strain ATCC 11170 / ATH 1.1.1 / DSM 467 / LMG 4362 / NCIB 8255 / S1) OX=269796 GN=Rru_A1972 PE=3 SV=1	37	87952000	59760000	57876000	68226000	442320000	452540000	453650000	461810000	123	114	119	121	246	7.8354
	sp|Q2RUN7|TAL_RHORT	sp|Q2RUN7|TAL_RHORT	sp|Q2RUN7|TAL_RHORT Transaldolase OS=Rhodospirillum rubrum (strain ATCC 11170 / ATH 1.1.1 / DSM 467 / LMG 4362 / NCIB 8255 / S1) OX=269796 GN=tal PE=3 SV=1	21	61706000	68597000	67054000	76237000	273430000	301310000	293700000	313290000	28	32	30	30	247	7.83505
	tr|Q2RSA3|Q2RSA3_RHORT	tr|Q2RSA3|Q2RSA3_RHORT	tr|Q2RSA3|Q2RSA3_RHORT Peptidase M3B, oligoendopeptidase-related clade 3 OS=Rhodospirillum rubrum (strain ATCC 11170 / ATH 1.1.1 / DSM 467 / LMG 4362 / NCIB 8255 / S1) OX=269796 GN=Rru_A2192 PE=3 SV=1	32	70313000	64002000	68517000	70588000	219610000	218620000	214970000	221940000	92	91	88	91	248	7.83477
	tr|Q2RRI0|Q2RRI0_RHORT	tr|Q2RRI0|Q2RRI0_RHORT	tr|Q2RRI0|Q2RRI0_RHORT Pyruvate kinase OS=Rhodospirillum rubrum (strain ATCC 11170 / ATH 1.1.1 / DSM 467 / LMG 4362 / NCIB 8255 / S1) OX=269796 GN=Rru_A2465 PE=3 SV=1	26	68834000	60182000	70100000	74038000	393590000	383260000	383480000	387640000	112	108	94	117	249	7.83435
	tr|Q2RQU7|Q2RQU7_RHORT	tr|Q2RQU7|Q2RQU7_RHORT	tr|Q2RQU7|Q2RQU7_RHORT Protein translocase subunit SecE OS=Rhodospirillum rubrum (strain ATCC 11170 / ATH 1.1.1 / DSM 467 / LMG 4362 / NCIB 8255 / S1) OX=269796 GN=secE PE=3 SV=1	1	76196000	67023000	63678000	64452000	76196000	70536000	63942000	61612000	2	1	2	1	250	7.83147
	sp|Q2RV19|ATPG_RHORT;sp|P07227|ATPG_RHORU	sp|Q2RV19|ATPG_RHORT;sp|P07227|ATPG_RHORU	sp|Q2RV19|ATPG_RHORT ATP synthase gamma chain OS=Rhodospirillum rubrum (strain ATCC 11170 / ATH 1.1.1 / DSM 467 / LMG 4362 / NCIB 8255 / S1) OX=269796 GN=atpG PE=3 SV=1;sp|P07227|ATPG_RHORU ATP synthase gamma chain OS=Rhodospirillum rubrum OX=1085 GN=atpG	17	63894000	66805000	63112000	77225000	234030000	244190000	234070000	235760000	38	43	37	35	251	7.83097
	tr|Q2RR73|Q2RR73_RHORT	tr|Q2RR73|Q2RR73_RHORT	tr|Q2RR73|Q2RR73_RHORT Uncharacterized protein OS=Rhodospirillum rubrum (strain ATCC 11170 / ATH 1.1.1 / DSM 467 / LMG 4362 / NCIB 8255 / S1) OX=269796 GN=Rru_A2575 PE=4 SV=1	2	73981000	67269000	78879000	49254000	65359000	70299000	77287000	107280000	9	12	10	11	252	7.82831
	sp|Q2RV54|LEUD_RHORT	sp|Q2RV54|LEUD_RHORT	sp|Q2RV54|LEUD_RHORT 3-isopropylmalate dehydratase small subunit OS=Rhodospirillum rubrum (strain ATCC 11170 / ATH 1.1.1 / DSM 467 / LMG 4362 / NCIB 8255 / S1) OX=269796 GN=leuD PE=3 SV=1	12	62062000	63013000	67839000	73372000	164150000	166600000	169880000	179560000	30	28	29	28	253	7.82329
	tr|Q2RP32|Q2RP32_RHORT	tr|Q2RP32|Q2RP32_RHORT	tr|Q2RP32|Q2RP32_RHORT Xanthine phosphoribosyltransferase OS=Rhodospirillum rubrum (strain ATCC 11170 / ATH 1.1.1 / DSM 467 / LMG 4362 / NCIB 8255 / S1) OX=269796 GN=Rru_A3319 PE=3 SV=1	11	63552000	63458000	67956000	68586000	143240000	149930000	151500000	151940000	26	24	23	22	254	7.81881
	tr|Q2RXC5|Q2RXC5_RHORT	tr|Q2RXC5|Q2RXC5_RHORT	tr|Q2RXC5|Q2RXC5_RHORT Malonyl CoA-acyl carrier protein transacylase OS=Rhodospirillum rubrum (strain ATCC 11170 / ATH 1.1.1 / DSM 467 / LMG 4362 / NCIB 8255 / S1) OX=269796 GN=Rru_A0415 PE=3 SV=1	13	63092000	60964000	68985000	70184000	200140000	208380000	210070000	197060000	38	29	31	35	255	7.81827
	tr|Q2RS92|Q2RS92_RHORT	tr|Q2RS92|Q2RS92_RHORT	tr|Q2RS92|Q2RS92_RHORT Protein HflK OS=Rhodospirillum rubrum (strain ATCC 11170 / ATH 1.1.1 / DSM 467 / LMG 4362 / NCIB 8255 / S1) OX=269796 GN=Rru_A2203 PE=3 SV=1	23	65196000	62787000	62278000	71955000	267700000	275260000	264590000	257710000	59	57	54	61	256	7.8166
	sp|Q2RNM9|Y3472_RHORT	sp|Q2RNM9|Y3472_RHORT	sp|Q2RNM9|Y3472_RHORT Nucleoid-associated protein Rru_A3472 OS=Rhodospirillum rubrum (strain ATCC 11170 / ATH 1.1.1 / DSM 467 / LMG 4362 / NCIB 8255 / S1) OX=269796 GN=Rru_A3472 PE=3 SV=1	8	64523000	60925000	66069000	69744000	262650000	260180000	257540000	278780000	21	22	20	21	257	7.81501
	tr|Q2RX11|Q2RX11_RHORT	tr|Q2RX11|Q2RX11_RHORT	tr|Q2RX11|Q2RX11_RHORT Ferredoxin--NADP+ reductase OS=Rhodospirillum rubrum (strain ATCC 11170 / ATH 1.1.1 / DSM 467 / LMG 4362 / NCIB 8255 / S1) OX=269796 GN=Rru_A0530 PE=4 SV=1	16	64695000	57869000	65668000	69993000	213990000	216340000	220740000	217720000	38	35	36	42	258	7.80994
	tr|Q2RXK8|Q2RXK8_RHORT	tr|Q2RXK8|Q2RXK8_RHORT	tr|Q2RXK8|Q2RXK8_RHORT Glutathione S-transferase-like OS=Rhodospirillum rubrum (strain ATCC 11170 / ATH 1.1.1 / DSM 467 / LMG 4362 / NCIB 8255 / S1) OX=269796 GN=Rru_A0332 PE=3 SV=1	12	65942000	51452000	59175000	80757000	269450000	262330000	256650000	275180000	32	30	26	29	259	7.80842
	sp|Q2RVK1|RS21_RHORT	sp|Q2RVK1|RS21_RHORT	sp|Q2RVK1|RS21_RHORT 30S ribosomal protein S21 OS=Rhodospirillum rubrum (strain ATCC 11170 / ATH 1.1.1 / DSM 467 / LMG 4362 / NCIB 8255 / S1) OX=269796 GN=rpsU PE=3 SV=1	3	71846000	54222000	71497000	59475000	215300000	161480000	194710000	157410000	14	15	19	15	260	7.80794
	sp|Q2RTH2|TATA_RHORT	sp|Q2RTH2|TATA_RHORT	sp|Q2RTH2|TATA_RHORT Sec-independent protein translocase protein TatA OS=Rhodospirillum rubrum (strain ATCC 11170 / ATH 1.1.1 / DSM 467 / LMG 4362 / NCIB 8255 / S1) OX=269796 GN=tatA PE=3 SV=1	4	59040000	64462000	62956000	70463000	395020000	387070000	374760000	440610000	12	18	13	15	261	7.80774
	tr|Q2RN20|Q2RN20_RHORT	tr|Q2RN20|Q2RN20_RHORT	tr|Q2RN20|Q2RN20_RHORT YceI OS=Rhodospirillum rubrum (strain ATCC 11170 / ATH 1.1.1 / DSM 467 / LMG 4362 / NCIB 8255 / S1) OX=269796 GN=Rru_A3681 PE=3 SV=1	12	64521000	58768000	63096000	63708000	309860000	299930000	318150000	321130000	38	35	34	34	262	7.79604
	tr|Q2RYI1|Q2RYI1_RHORT	tr|Q2RYI1|Q2RYI1_RHORT	tr|Q2RYI1|Q2RYI1_RHORT PTS IIA-like nitrogen-regulatory protein PtsN OS=Rhodospirillum rubrum (strain ATCC 11170 / ATH 1.1.1 / DSM 467 / LMG 4362 / NCIB 8255 / S1) OX=269796 GN=Rru_A0009 PE=4 SV=1	7	62068000	57974000	60659000	69168000	114620000	115530000	116650000	120680000	22	20	20	20	263	7.79565
	sp|Q2RPH5|GATB_RHORT	sp|Q2RPH5|GATB_RHORT	sp|Q2RPH5|GATB_RHORT Aspartyl/glutamyl-tRNA(Asn/Gln) amidotransferase subunit B OS=Rhodospirillum rubrum (strain ATCC 11170 / ATH 1.1.1 / DSM 467 / LMG 4362 / NCIB 8255 / S1) OX=269796 GN=gatB PE=3 SV=1	26	60096000	62763000	60289000	66269000	229850000	238020000	246250000	245550000	76	72	78	77	264	7.79487
	sp|Q2RPA5|ATPL_RHORT;sp|P15014|ATPL_RHORU	sp|Q2RPA5|ATPL_RHORT;sp|P15014|ATPL_RHORU	sp|Q2RPA5|ATPL_RHORT ATP synthase subunit c OS=Rhodospirillum rubrum (strain ATCC 11170 / ATH 1.1.1 / DSM 467 / LMG 4362 / NCIB 8255 / S1) OX=269796 GN=atpE PE=3 SV=1;sp|P15014|ATPL_RHORU ATP synthase subunit c OS=Rhodospirillum rubrum OX=1085 GN=atpE PE=3	1	58483000	57581000	48403000	84150000	69750000	68873000	58022000	91468000	4	3	3	4	265	7.79347
	tr|Q2RNA3|Q2RNA3_RHORT	tr|Q2RNA3|Q2RNA3_RHORT	tr|Q2RNA3|Q2RNA3_RHORT Transcriptional regulator, XRE family OS=Rhodospirillum rubrum (strain ATCC 11170 / ATH 1.1.1 / DSM 467 / LMG 4362 / NCIB 8255 / S1) OX=269796 GN=Rru_A3598 PE=4 SV=1	7	63853000	52622000	57853000	74247000	224710000	225830000	237500000	237040000	29	26	34	31	266	7.7934
	tr|Q2RN93|Q2RN93_RHORT	tr|Q2RN93|Q2RN93_RHORT	tr|Q2RN93|Q2RN93_RHORT Uncharacterized protein OS=Rhodospirillum rubrum (strain ATCC 11170 / ATH 1.1.1 / DSM 467 / LMG 4362 / NCIB 8255 / S1) OX=269796 GN=Rru_A3608 PE=4 SV=1	10	58695000	59441000	61271000	68664000	189600000	197420000	195150000	212230000	17	19	18	17	267	7.79252
	tr|Q2RMT5|Q2RMT5_RHORT	tr|Q2RMT5|Q2RMT5_RHORT	tr|Q2RMT5|Q2RMT5_RHORT Transcriptional regulator, MucR family OS=Rhodospirillum rubrum (strain ATCC 11170 / ATH 1.1.1 / DSM 467 / LMG 4362 / NCIB 8255 / S1) OX=269796 GN=Rru_A3766 PE=4 SV=1	7	56083000	61985000	59709000	67832000	723320000	748290000	702820000	758240000	21	28	24	22	268	7.78818
	sp|Q2RWE4|ISPG_RHORT	sp|Q2RWE4|ISPG_RHORT	sp|Q2RWE4|ISPG_RHORT 4-hydroxy-3-methylbut-2-en-1-yl diphosphate synthase (flavodoxin) OS=Rhodospirillum rubrum (strain ATCC 11170 / ATH 1.1.1 / DSM 467 / LMG 4362 / NCIB 8255 / S1) OX=269796 GN=ispG PE=3 SV=1	22	59388000	59739000	58520000	66710000	201710000	204340000	207620000	216470000	57	58	56	58	269	7.78596
	tr|Q2RVI9|Q2RVI9_RHORT	tr|Q2RVI9|Q2RVI9_RHORT	tr|Q2RVI9|Q2RVI9_RHORT Uncharacterized protein OS=Rhodospirillum rubrum (strain ATCC 11170 / ATH 1.1.1 / DSM 467 / LMG 4362 / NCIB 8255 / S1) OX=269796 GN=Rru_A1055 PE=4 SV=1	11	70876000	49702000	51477000	71310000	331570000	331230000	333290000	342610000	26	26	27	28	270	7.7842
	tr|Q2RUS9|Q2RUS9_RHORT	tr|Q2RUS9|Q2RUS9_RHORT	tr|Q2RUS9|Q2RUS9_RHORT Sterol-binding OS=Rhodospirillum rubrum (strain ATCC 11170 / ATH 1.1.1 / DSM 467 / LMG 4362 / NCIB 8255 / S1) OX=269796 GN=Rru_A1315 PE=4 SV=1	5	66197000	58154000	59745000	59073000	152690000	133130000	125770000	133730000	14	10	12	10	271	7.78385
	tr|Q2RU68|Q2RU68_RHORT	tr|Q2RU68|Q2RU68_RHORT	tr|Q2RU68|Q2RU68_RHORT ABC transporter component OS=Rhodospirillum rubrum (strain ATCC 11170 / ATH 1.1.1 / DSM 467 / LMG 4362 / NCIB 8255 / S1) OX=269796 GN=Rru_A1527 PE=4 SV=1	29	62113000	60701000	59168000	61004000	223730000	219320000	214830000	210620000	60	60	66	57	272	7.78352
	tr|Q2RRK5|Q2RRK5_RHORT	tr|Q2RRK5|Q2RRK5_RHORT	tr|Q2RRK5|Q2RRK5_RHORT NADH:ubiquinone oxidoreductase 17.2 kD subunit OS=Rhodospirillum rubrum (strain ATCC 11170 / ATH 1.1.1 / DSM 467 / LMG 4362 / NCIB 8255 / S1) OX=269796 GN=Rru_A2440 PE=4 SV=1	2	54748000	52252000	54164000	80529000	78713000	82373000	83366000	82232000	3	4	4	4	273	7.7812
	tr|Q2RXC2|Q2RXC2_RHORT	tr|Q2RXC2|Q2RXC2_RHORT	tr|Q2RXC2|Q2RXC2_RHORT 3-oxoacyl-[acyl-carrier-protein] synthase 2 OS=Rhodospirillum rubrum (strain ATCC 11170 / ATH 1.1.1 / DSM 467 / LMG 4362 / NCIB 8255 / S1) OX=269796 GN=Rru_A0418 PE=3 SV=1	20	58703000	58058000	59850000	65071000	634830000	638620000	700970000	668410000	70	74	67	75	274	7.78118
	tr|Q2RV48|Q2RV48_RHORT	tr|Q2RV48|Q2RV48_RHORT	tr|Q2RV48|Q2RV48_RHORT Aspartate-semialdehyde dehydrogenase OS=Rhodospirillum rubrum (strain ATCC 11170 / ATH 1.1.1 / DSM 467 / LMG 4362 / NCIB 8255 / S1) OX=269796 GN=asd PE=3 SV=1	23	60404000	57014000	58109000	65240000	245560000	247920000	237100000	245700000	50	51	52	55	275	7.77954
	tr|Q2RSI9|Q2RSI9_RHORT	tr|Q2RSI9|Q2RSI9_RHORT	tr|Q2RSI9|Q2RSI9_RHORT Uncharacterized protein OS=Rhodospirillum rubrum (strain ATCC 11170 / ATH 1.1.1 / DSM 467 / LMG 4362 / NCIB 8255 / S1) OX=269796 GN=Rru_A2106 PE=4 SV=1	15	61651000	55753000	60520000	60261000	209240000	209670000	211400000	203830000	29	28	28	33	276	7.77485
	tr|Q2RUS8|Q2RUS8_RHORT	tr|Q2RUS8|Q2RUS8_RHORT	tr|Q2RUS8|Q2RUS8_RHORT AMP-dependent synthetase and ligase OS=Rhodospirillum rubrum (strain ATCC 11170 / ATH 1.1.1 / DSM 467 / LMG 4362 / NCIB 8255 / S1) OX=269796 GN=Rru_A1316 PE=4 SV=1	29	56063000	61967000	60119000	58574000	461610000	447210000	467370000	470540000	89	96	106	95	277	7.77218
	sp|Q2RU44|CLPX_RHORT	sp|Q2RU44|CLPX_RHORT	sp|Q2RU44|CLPX_RHORT ATP-dependent Clp protease ATP-binding subunit ClpX OS=Rhodospirillum rubrum (strain ATCC 11170 / ATH 1.1.1 / DSM 467 / LMG 4362 / NCIB 8255 / S1) OX=269796 GN=clpX PE=3 SV=1	24	60106000	58521000	61843000	54944000	304580000	295950000	303170000	293270000	51	47	44	45	278	7.76977
	tr|Q2RXU6|Q2RXU6_RHORT	tr|Q2RXU6|Q2RXU6_RHORT	tr|Q2RXU6|Q2RXU6_RHORT Inosine-5-monophosphate dehydrogenase OS=Rhodospirillum rubrum (strain ATCC 11170 / ATH 1.1.1 / DSM 467 / LMG 4362 / NCIB 8255 / S1) OX=269796 GN=guaB PE=3 SV=1	27	57891000	52029000	60111000	64648000	205130000	207720000	209760000	221360000	54	46	49	46	279	7.76841
	tr|Q2RXA4|Q2RXA4_RHORT	tr|Q2RXA4|Q2RXA4_RHORT	tr|Q2RXA4|Q2RXA4_RHORT Uncharacterized protein OS=Rhodospirillum rubrum (strain ATCC 11170 / ATH 1.1.1 / DSM 467 / LMG 4362 / NCIB 8255 / S1) OX=269796 GN=Rru_A0436 PE=4 SV=1	7	56783000	52721000	58424000	66730000	122930000	123790000	130900000	144080000	20	15	21	22	280	7.76838
	tr|Q2RST1|Q2RST1_RHORT	tr|Q2RST1|Q2RST1_RHORT	tr|Q2RST1|Q2RST1_RHORT Twin-arginine translocation pathway signal OS=Rhodospirillum rubrum (strain ATCC 11170 / ATH 1.1.1 / DSM 467 / LMG 4362 / NCIB 8255 / S1) OX=269796 GN=Rru_A2014 PE=4 SV=1	29	56038000	57354000	58052000	63170000	253090000	253050000	261930000	270460000	67	64	71	70	281	7.76829
	tr|Q2RT18|Q2RT18_RHORT	tr|Q2RT18|Q2RT18_RHORT	tr|Q2RT18|Q2RT18_RHORT Acetyl-CoA hydrolase OS=Rhodospirillum rubrum (strain ATCC 11170 / ATH 1.1.1 / DSM 467 / LMG 4362 / NCIB 8255 / S1) OX=269796 GN=Rru_A1927 PE=4 SV=1	23	59195000	58130000	57545000	57426000	185080000	199830000	193290000	193950000	62	63	64	63	282	7.76398
	tr|Q2RRB1|Q2RRB1_RHORT	tr|Q2RRB1|Q2RRB1_RHORT	tr|Q2RRB1|Q2RRB1_RHORT Flagellin OS=Rhodospirillum rubrum (strain ATCC 11170 / ATH 1.1.1 / DSM 467 / LMG 4362 / NCIB 8255 / S1) OX=269796 GN=Rru_A2534 PE=3 SV=1	14	58699000	53629000	58802000	60869000	204440000	205290000	215650000	214530000	32	30	33	29	283	7.76343
	sp|Q2RSB4|PNTB_RHORT;sp|P0C188|PNTB_RHORU	sp|Q2RSB4|PNTB_RHORT;sp|P0C188|PNTB_RHORU	sp|Q2RSB4|PNTB_RHORT NAD(P) transhydrogenase subunit beta OS=Rhodospirillum rubrum (strain ATCC 11170 / ATH 1.1.1 / DSM 467 / LMG 4362 / NCIB 8255 / S1) OX=269796 GN=pntB PE=1 SV=1;sp|P0C188|PNTB_RHORU NAD(P) transhydrogenase subunit beta OS=Rhodospirillum	13	56218000	55395000	58949000	61347000	229390000	221080000	247490000	237690000	38	37	43	42	284	7.76326
	tr|Q2RY56|Q2RY56_RHORT	tr|Q2RY56|Q2RY56_RHORT	tr|Q2RY56|Q2RY56_RHORT Succinate semialdehyde dehydrogenase OS=Rhodospirillum rubrum (strain ATCC 11170 / ATH 1.1.1 / DSM 467 / LMG 4362 / NCIB 8255 / S1) OX=269796 GN=Rru_A0134 PE=3 SV=1	27	59971000	52766000	56550000	61212000	297890000	293050000	290950000	292370000	70	55	69	61	285	7.76061
	tr|Q2RR83|Q2RR83_RHORT	tr|Q2RR83|Q2RR83_RHORT	tr|Q2RR83|Q2RR83_RHORT CheW protein OS=Rhodospirillum rubrum (strain ATCC 11170 / ATH 1.1.1 / DSM 467 / LMG 4362 / NCIB 8255 / S1) OX=269796 GN=Rru_A2562 PE=4 SV=1	8	57987000	54784000	55939000	60741000	122660000	119670000	118290000	121700000	17	18	17	15	286	7.75863
	sp|Q2RNA1|HSLU_RHORT	sp|Q2RNA1|HSLU_RHORT	sp|Q2RNA1|HSLU_RHORT ATP-dependent protease ATPase subunit HslU OS=Rhodospirillum rubrum (strain ATCC 11170 / ATH 1.1.1 / DSM 467 / LMG 4362 / NCIB 8255 / S1) OX=269796 GN=hslU PE=3 SV=1	25	52562000	60908000	58434000	54658000	207310000	198650000	206680000	217770000	50	49	46	47	287	7.75313
	tr|Q2RNU6|Q2RNU6_RHORT	tr|Q2RNU6|Q2RNU6_RHORT	tr|Q2RNU6|Q2RNU6_RHORT S-(hydroxymethyl)glutathione dehydrogenase OS=Rhodospirillum rubrum (strain ATCC 11170 / ATH 1.1.1 / DSM 467 / LMG 4362 / NCIB 8255 / S1) OX=269796 GN=Rru_A3405 PE=3 SV=1	17	57400000	51729000	54500000	61622000	325090000	313910000	327850000	326560000	39	39	39	42	288	7.75061
	sp|Q2RSM3|SYDND_RHORT	sp|Q2RSM3|SYDND_RHORT	sp|Q2RSM3|SYDND_RHORT Aspartate--tRNA(Asp/Asn) ligase OS=Rhodospirillum rubrum (strain ATCC 11170 / ATH 1.1.1 / DSM 467 / LMG 4362 / NCIB 8255 / S1) OX=269796 GN=aspS PE=3 SV=1	30	53967000	53492000	55699000	60607000	190150000	195020000	200720000	217230000	54	56	57	64	289	7.74773
	tr|Q2RNH0|Q2RNH0_RHORT	tr|Q2RNH0|Q2RNH0_RHORT	tr|Q2RNH0|Q2RNH0_RHORT Nitrogen-fixing NifU-like OS=Rhodospirillum rubrum (strain ATCC 11170 / ATH 1.1.1 / DSM 467 / LMG 4362 / NCIB 8255 / S1) OX=269796 GN=Rru_A3531 PE=4 SV=1	11	55211000	50535000	57842000	59150000	206090000	200190000	202990000	208090000	24	25	25	25	290	7.74573
	tr|Q2RU34|Q2RU34_RHORT	tr|Q2RU34|Q2RU34_RHORT	tr|Q2RU34|Q2RU34_RHORT NADH-quinone oxidoreductase OS=Rhodospirillum rubrum (strain ATCC 11170 / ATH 1.1.1 / DSM 467 / LMG 4362 / NCIB 8255 / S1) OX=269796 GN=Rru_A1561 PE=3 SV=1	34	56113000	53716000	54243000	57268000	210160000	209300000	210450000	207740000	78	74	74	80	291	7.743
	tr|Q2RV70|Q2RV70_RHORT	tr|Q2RV70|Q2RV70_RHORT	tr|Q2RV70|Q2RV70_RHORT Endoribonuclease L-PSP OS=Rhodospirillum rubrum (strain ATCC 11170 / ATH 1.1.1 / DSM 467 / LMG 4362 / NCIB 8255 / S1) OX=269796 GN=Rru_A1174 PE=4 SV=1	3	52706000	53189000	53058000	62335000	100850000	104210000	91218000	115630000	9	9	9	10	292	7.7429
	tr|Q2RNV5|Q2RNV5_RHORT	tr|Q2RNV5|Q2RNV5_RHORT	tr|Q2RNV5|Q2RNV5_RHORT Acyl-homoserine-lactone synthase OS=Rhodospirillum rubrum (strain ATCC 11170 / ATH 1.1.1 / DSM 467 / LMG 4362 / NCIB 8255 / S1) OX=269796 GN=Rru_A3396 PE=3 SV=1	9	56889000	55864000	52142000	56234000	205900000	232460000	193380000	201110000	35	42	36	37	293	7.74259
	sp|Q2RVG7|EFP_RHORT	sp|Q2RVG7|EFP_RHORT	sp|Q2RVG7|EFP_RHORT Elongation factor P OS=Rhodospirillum rubrum (strain ATCC 11170 / ATH 1.1.1 / DSM 467 / LMG 4362 / NCIB 8255 / S1) OX=269796 GN=efp PE=3 SV=1	12	52290000	53926000	55173000	59573000	206400000	214030000	224770000	232020000	20	22	23	22	294	7.74226
	sp|Q2RU38|NUOC_RHORT	sp|Q2RU38|NUOC_RHORT	sp|Q2RU38|NUOC_RHORT NADH-quinone oxidoreductase subunit C OS=Rhodospirillum rubrum (strain ATCC 11170 / ATH 1.1.1 / DSM 467 / LMG 4362 / NCIB 8255 / S1) OX=269796 GN=nuoC PE=3 SV=1	13	55241000	52829000	52768000	59165000	191540000	208950000	190450000	196420000	21	26	23	23	295	7.74037
	tr|Q2RWI4|Q2RWI4_RHORT	tr|Q2RWI4|Q2RWI4_RHORT	tr|Q2RWI4|Q2RWI4_RHORT BolA-like protein OS=Rhodospirillum rubrum (strain ATCC 11170 / ATH 1.1.1 / DSM 467 / LMG 4362 / NCIB 8255 / S1) OX=269796 GN=Rru_A0707 PE=3 SV=1	5	50992000	49255000	53822000	63405000	176030000	163540000	156310000	200230000	21	22	23	23	296	7.73535
	sp|Q2RMS0|IF2_RHORT	sp|Q2RMS0|IF2_RHORT	sp|Q2RMS0|IF2_RHORT Translation initiation factor IF-2 OS=Rhodospirillum rubrum (strain ATCC 11170 / ATH 1.1.1 / DSM 467 / LMG 4362 / NCIB 8255 / S1) OX=269796 GN=infB PE=3 SV=2	44	52906000	48428000	55134000	59242000	250210000	247540000	257840000	263190000	129	119	137	131	297	7.73181
	tr|Q2RT80|Q2RT80_RHORT	tr|Q2RT80|Q2RT80_RHORT	tr|Q2RT80|Q2RT80_RHORT 4-hydroxy-tetrahydrodipicolinate synthase OS=Rhodospirillum rubrum (strain ATCC 11170 / ATH 1.1.1 / DSM 467 / LMG 4362 / NCIB 8255 / S1) OX=269796 GN=dapA PE=3 SV=1	15	51489000	52685000	51947000	58339000	218970000	215220000	217430000	226240000	39	43	36	39	298	7.72929
	sp|Q2RRZ2|DEOC_RHORT	sp|Q2RRZ2|DEOC_RHORT	sp|Q2RRZ2|DEOC_RHORT Deoxyribose-phosphate aldolase OS=Rhodospirillum rubrum (strain ATCC 11170 / ATH 1.1.1 / DSM 467 / LMG 4362 / NCIB 8255 / S1) OX=269796 GN=deoC PE=3 SV=1	12	53106000	51761000	52727000	56372000	195700000	183080000	184880000	186700000	16	16	12	13	299	7.72828
	tr|Q2RUN9|Q2RUN9_RHORT	tr|Q2RUN9|Q2RUN9_RHORT	tr|Q2RUN9|Q2RUN9_RHORT Uncharacterized protein OS=Rhodospirillum rubrum (strain ATCC 11170 / ATH 1.1.1 / DSM 467 / LMG 4362 / NCIB 8255 / S1) OX=269796 GN=Rru_A1355 PE=4 SV=1	9	54683000	50820000	52322000	55720000	254200000	237120000	228650000	232060000	24	27	22	24	300	7.72743
	tr|Q2RXB8|Q2RXB8_RHORT	tr|Q2RXB8|Q2RXB8_RHORT	tr|Q2RXB8|Q2RXB8_RHORT Uncharacterized protein OS=Rhodospirillum rubrum (strain ATCC 11170 / ATH 1.1.1 / DSM 467 / LMG 4362 / NCIB 8255 / S1) OX=269796 GN=Rru_A0422 PE=4 SV=1	7	57418000	50880000	48618000	55884000	220320000	195250000	179530000	206160000	18	13	15	12	301	7.72591
	tr|Q2RNN4|Q2RNN4_RHORT	tr|Q2RNN4|Q2RNN4_RHORT	tr|Q2RNN4|Q2RNN4_RHORT Amidinotransferase OS=Rhodospirillum rubrum (strain ATCC 11170 / ATH 1.1.1 / DSM 467 / LMG 4362 / NCIB 8255 / S1) OX=269796 GN=Rru_A3467 PE=4 SV=1	10	52408000	49096000	52470000	56729000	233790000	227670000	236410000	244560000	41	36	41	43	302	7.72161
	tr|Q2RMX3|Q2RMX3_RHORT	tr|Q2RMX3|Q2RMX3_RHORT	tr|Q2RMX3|Q2RMX3_RHORT Extracellular ligand-binding receptor OS=Rhodospirillum rubrum (strain ATCC 11170 / ATH 1.1.1 / DSM 467 / LMG 4362 / NCIB 8255 / S1) OX=269796 GN=Rru_A3728 PE=4 SV=1	17	52863000	50940000	51800000	54658000	127700000	127010000	130060000	132010000	34	34	33	29	303	7.7207
	tr|Q2RTE6|Q2RTE6_RHORT	tr|Q2RTE6|Q2RTE6_RHORT	tr|Q2RTE6|Q2RTE6_RHORT Protein-L-isoaspartate(D-aspartate) O-methyltransferase OS=Rhodospirillum rubrum (strain ATCC 11170 / ATH 1.1.1 / DSM 467 / LMG 4362 / NCIB 8255 / S1) OX=269796 GN=Rru_A1799 PE=4 SV=1	15	51471000	55973000	49556000	53125000	131980000	136490000	127220000	132580000	15	17	22	20	304	7.72042
	tr|Q2RMZ0|Q2RMZ0_RHORT	tr|Q2RMZ0|Q2RMZ0_RHORT	tr|Q2RMZ0|Q2RMZ0_RHORT Thioredoxin-related OS=Rhodospirillum rubrum (strain ATCC 11170 / ATH 1.1.1 / DSM 467 / LMG 4362 / NCIB 8255 / S1) OX=269796 GN=Rru_A3711 PE=4 SV=1	18	54519000	49924000	52557000	52422000	169320000	169450000	168680000	166630000	32	29	33	29	305	7.71896
	tr|Q2RT13|Q2RT13_RHORT	tr|Q2RT13|Q2RT13_RHORT	tr|Q2RT13|Q2RT13_RHORT Uncharacterized protein OS=Rhodospirillum rubrum (strain ATCC 11170 / ATH 1.1.1 / DSM 467 / LMG 4362 / NCIB 8255 / S1) OX=269796 GN=Rru_A1932 PE=4 SV=1	5	49882000	54426000	47875000	55774000	148710000	166000000	151770000	172410000	11	9	8	9	306	7.71591
	tr|Q2RXR7|Q2RXR7_RHORT	tr|Q2RXR7|Q2RXR7_RHORT	tr|Q2RXR7|Q2RXR7_RHORT 3-oxoacyl-[acyl-carrier-protein] reductase OS=Rhodospirillum rubrum (strain ATCC 11170 / ATH 1.1.1 / DSM 467 / LMG 4362 / NCIB 8255 / S1) OX=269796 GN=Rru_A0273 PE=4 SV=1	13	51393000	49317000	51777000	55465000	208090000	196550000	203570000	203100000	37	29	30	39	307	7.7159
	tr|Q2RPU9|Q2RPU9_RHORT	tr|Q2RPU9|Q2RPU9_RHORT	tr|Q2RPU9|Q2RPU9_RHORT Glycine cleavage system T protein OS=Rhodospirillum rubrum (strain ATCC 11170 / ATH 1.1.1 / DSM 467 / LMG 4362 / NCIB 8255 / S1) OX=269796 GN=Rru_A3051 PE=3 SV=1	13	50717000	51034000	51720000	52969000	202550000	191750000	195640000	203040000	50	40	51	51	308	7.71273
	tr|Q2RVE3|Q2RVE3_RHORT	tr|Q2RVE3|Q2RVE3_RHORT	tr|Q2RVE3|Q2RVE3_RHORT Uncharacterized protein OS=Rhodospirillum rubrum (strain ATCC 11170 / ATH 1.1.1 / DSM 467 / LMG 4362 / NCIB 8255 / S1) OX=269796 GN=Rru_A1101 PE=4 SV=1	37	51374000	49444000	48349000	53973000	456900000	445840000	442870000	454320000	87	86	86	85	309	7.70574
	tr|Q2RTR3|Q2RTR3_RHORT	tr|Q2RTR3|Q2RTR3_RHORT	tr|Q2RTR3|Q2RTR3_RHORT Branched chain amino acid: 2-keto-4-methylthiobutyrate aminotransferase OS=Rhodospirillum rubrum (strain ATCC 11170 / ATH 1.1.1 / DSM 467 / LMG 4362 / NCIB 8255 / S1) OX=269796 GN=Rru_A1682 PE=4 SV=1	17	47204000	52968000	50282000	52067000	225950000	228990000	235030000	243800000	42	51	47	45	310	7.70441
	tr|Q2RTA8|Q2RTA8_RHORT	tr|Q2RTA8|Q2RTA8_RHORT	tr|Q2RTA8|Q2RTA8_RHORT Delta-aminolevulinic acid dehydratase OS=Rhodospirillum rubrum (strain ATCC 11170 / ATH 1.1.1 / DSM 467 / LMG 4362 / NCIB 8255 / S1) OX=269796 GN=Rru_A1837 PE=3 SV=1	19	47531000	56095000	47763000	50684000	158200000	190340000	152200000	156040000	41	43	48	43	311	7.70345
	sp|Q2RV55|LEUC_RHORT	sp|Q2RV55|LEUC_RHORT	sp|Q2RV55|LEUC_RHORT 3-isopropylmalate dehydratase large subunit OS=Rhodospirillum rubrum (strain ATCC 11170 / ATH 1.1.1 / DSM 467 / LMG 4362 / NCIB 8255 / S1) OX=269796 GN=leuC PE=3 SV=1	22	47145000	47376000	50454000	56983000	340330000	347990000	339310000	359350000	53	54	47	58	312	7.7032
	tr|Q2RXC4|Q2RXC4_RHORT	tr|Q2RXC4|Q2RXC4_RHORT	tr|Q2RXC4|Q2RXC4_RHORT 3-oxoacyl-[acyl-carrier-protein] reductase OS=Rhodospirillum rubrum (strain ATCC 11170 / ATH 1.1.1 / DSM 467 / LMG 4362 / NCIB 8255 / S1) OX=269796 GN=Rru_A0416 PE=4 SV=1	12	49299000	46374000	52577000	53561000	157360000	150350000	149120000	156180000	32	29	34	36	313	7.70288
	tr|Q2RS72|Q2RS72_RHORT	tr|Q2RS72|Q2RS72_RHORT	tr|Q2RS72|Q2RS72_RHORT Branched-chain-amino-acid aminotransferase OS=Rhodospirillum rubrum (strain ATCC 11170 / ATH 1.1.1 / DSM 467 / LMG 4362 / NCIB 8255 / S1) OX=269796 GN=ilvE PE=3 SV=1	18	55954000	49084000	45696000	50764000	526930000	506020000	509460000	512210000	60	62	51	56	314	7.70221
	tr|Q2RYI8|Q2RYI8_RHORT	tr|Q2RYI8|Q2RYI8_RHORT	tr|Q2RYI8|Q2RYI8_RHORT Beta sliding clamp OS=Rhodospirillum rubrum (strain ATCC 11170 / ATH 1.1.1 / DSM 467 / LMG 4362 / NCIB 8255 / S1) OX=269796 GN=Rru_A0002 PE=3 SV=1	17	49535000	47306000	50981000	52409000	220750000	229020000	224760000	219170000	28	29	32	29	315	7.69947
	sp|Q2RMS3|RIMP_RHORT	sp|Q2RMS3|RIMP_RHORT	sp|Q2RMS3|RIMP_RHORT Ribosome maturation factor RimP OS=Rhodospirillum rubrum (strain ATCC 11170 / ATH 1.1.1 / DSM 467 / LMG 4362 / NCIB 8255 / S1) OX=269796 GN=rimP PE=3 SV=1	13	51037000	45673000	50699000	52217000	198820000	178980000	190350000	188500000	22	17	22	17	316	7.69816
	sp|Q2RTH5|SYS_RHORT	sp|Q2RTH5|SYS_RHORT	sp|Q2RTH5|SYS_RHORT Serine--tRNA ligase OS=Rhodospirillum rubrum (strain ATCC 11170 / ATH 1.1.1 / DSM 467 / LMG 4362 / NCIB 8255 / S1) OX=269796 GN=serS PE=3 SV=1	21	48950000	46480000	48678000	54428000	197570000	192390000	200430000	202850000	30	28	29	29	317	7.69578
	tr|Q2RT00|Q2RT00_RHORT	tr|Q2RT00|Q2RT00_RHORT	tr|Q2RT00|Q2RT00_RHORT Short-chain dehydrogenase/reductase SDR OS=Rhodospirillum rubrum (strain ATCC 11170 / ATH 1.1.1 / DSM 467 / LMG 4362 / NCIB 8255 / S1) OX=269796 GN=Rru_A1945 PE=3 SV=1	13	42945000	54346000	49748000	48618000	200490000	222510000	207460000	200570000	21	18	18	22	318	7.68944
	tr|Q2RMQ3|Q2RMQ3_RHORT	tr|Q2RMQ3|Q2RMQ3_RHORT	tr|Q2RMQ3|Q2RMQ3_RHORT Ubiquinone/menaquinone biosynthesis C-methyltransferase UbiE OS=Rhodospirillum rubrum (strain ATCC 11170 / ATH 1.1.1 / DSM 467 / LMG 4362 / NCIB 8255 / S1) OX=269796 GN=ubiE PE=3 SV=1	18	49333000	48549000	47053000	50669000	156700000	156240000	148830000	153910000	30	32	29	27	319	7.68932
	tr|Q2RX78|Q2RX78_RHORT	tr|Q2RX78|Q2RX78_RHORT	tr|Q2RX78|Q2RX78_RHORT Aldehyde dehydrogenase OS=Rhodospirillum rubrum (strain ATCC 11170 / ATH 1.1.1 / DSM 467 / LMG 4362 / NCIB 8255 / S1) OX=269796 GN=Rru_A0462 PE=4 SV=1	25	52354000	46313000	47567000	49300000	233530000	215380000	216770000	230650000	49	51	51	49	320	7.68916
	sp|Q2RRM4|ARGC_RHORT	sp|Q2RRM4|ARGC_RHORT	sp|Q2RRM4|ARGC_RHORT N-acetyl-gamma-glutamyl-phosphate reductase OS=Rhodospirillum rubrum (strain ATCC 11170 / ATH 1.1.1 / DSM 467 / LMG 4362 / NCIB 8255 / S1) OX=269796 GN=argC PE=3 SV=1	19	49277000	46853000	46994000	52085000	179260000	182880000	174990000	188650000	32	32	30	32	321	7.68844
	tr|Q2RUT2|Q2RUT2_RHORT	tr|Q2RUT2|Q2RUT2_RHORT	tr|Q2RUT2|Q2RUT2_RHORT AMP-dependent synthetase and ligase OS=Rhodospirillum rubrum (strain ATCC 11170 / ATH 1.1.1 / DSM 467 / LMG 4362 / NCIB 8255 / S1) OX=269796 GN=Rru_A1312 PE=4 SV=1	29	49413000	50976000	47151000	45780000	302070000	326900000	299110000	281600000	67	57	65	59	322	7.68422
	tr|Q2RNF3|Q2RNF3_RHORT	tr|Q2RNF3|Q2RNF3_RHORT	tr|Q2RNF3|Q2RNF3_RHORT Magnesium-protoporphyrin IX monomethyl ester anaerobic oxidative cyclase OS=Rhodospirillum rubrum (strain ATCC 11170 / ATH 1.1.1 / DSM 467 / LMG 4362 / NCIB 8255 / S1) OX=269796 GN=Rru_A3548 PE=4 SV=1	29	48573000	47875000	47496000	48624000	239070000	242410000	243500000	237750000	60	49	56	51	323	7.68252
	tr|Q2RP02|Q2RP02_RHORT	tr|Q2RP02|Q2RP02_RHORT	tr|Q2RP02|Q2RP02_RHORT Transcription activator, effector binding OS=Rhodospirillum rubrum (strain ATCC 11170 / ATH 1.1.1 / DSM 467 / LMG 4362 / NCIB 8255 / S1) OX=269796 GN=Rru_A3349 PE=4 SV=1	8	47988000	52101000	49279000	42063000	281420000	293260000	273850000	278580000	25	25	25	23	324	7.67995
	tr|Q2RVW5|Q2RVW5_RHORT	tr|Q2RVW5|Q2RVW5_RHORT	tr|Q2RVW5|Q2RVW5_RHORT Uncharacterized protein OS=Rhodospirillum rubrum (strain ATCC 11170 / ATH 1.1.1 / DSM 467 / LMG 4362 / NCIB 8255 / S1) OX=269796 GN=Rru_A0929 PE=4 SV=1	7	51772000	47162000	48463000	42775000	190260000	189920000	205010000	199710000	12	11	10	8	325	7.67709
	tr|Q2RX70|Q2RX70_RHORT	tr|Q2RX70|Q2RX70_RHORT	tr|Q2RX70|Q2RX70_RHORT Rod shape-determining protein MreB OS=Rhodospirillum rubrum (strain ATCC 11170 / ATH 1.1.1 / DSM 467 / LMG 4362 / NCIB 8255 / S1) OX=269796 GN=Rru_A0470 PE=4 SV=1	16	47041000	43050000	48413000	50533000	141530000	153940000	146470000	148250000	29	36	35	39	326	7.67449
	tr|Q2RS35|Q2RS35_RHORT	tr|Q2RS35|Q2RS35_RHORT	tr|Q2RS35|Q2RS35_RHORT Uncharacterized protein OS=Rhodospirillum rubrum (strain ATCC 11170 / ATH 1.1.1 / DSM 467 / LMG 4362 / NCIB 8255 / S1) OX=269796 GN=Rru_A2260 PE=4 SV=1	9	50668000	42708000	46204000	49153000	196410000	181800000	192300000	199260000	19	16	15	19	327	7.67379
	sp|Q2RPV1|GCSPA_RHORT	sp|Q2RPV1|GCSPA_RHORT	sp|Q2RPV1|GCSPA_RHORT Probable glycine dehydrogenase (decarboxylating) subunit 1 OS=Rhodospirillum rubrum (strain ATCC 11170 / ATH 1.1.1 / DSM 467 / LMG 4362 / NCIB 8255 / S1) OX=269796 GN=gcvPA PE=3 SV=1	14	50406000	47763000	42194000	48257000	183470000	176170000	167310000	168370000	43	36	40	37	328	7.67353
	tr|Q2RML1|Q2RML1_RHORT	tr|Q2RML1|Q2RML1_RHORT	tr|Q2RML1|Q2RML1_RHORT dTDP-4-dehydrorhamnose 3,5-epimerase OS=Rhodospirillum rubrum (strain ATCC 11170 / ATH 1.1.1 / DSM 467 / LMG 4362 / NCIB 8255 / S1) OX=269796 GN=Rru_B0038 PE=3 SV=1	8	44781000	47150000	45533000	50898000	201770000	215660000	198920000	219950000	27	28	27	28	329	7.67293
	tr|Q2RV10|Q2RV10_RHORT	tr|Q2RV10|Q2RV10_RHORT	tr|Q2RV10|Q2RV10_RHORT 2,3-bisphosphoglycerate-independent phosphoglycerate mutase OS=Rhodospirillum rubrum (strain ATCC 11170 / ATH 1.1.1 / DSM 467 / LMG 4362 / NCIB 8255 / S1) OX=269796 GN=gpmI PE=3 SV=1	27	47462000	42107000	47239000	51066000	142580000	145300000	144460000	139490000	45	51	46	46	330	7.67181
	sp|Q2RV53|LEU3_RHORT	sp|Q2RV53|LEU3_RHORT	sp|Q2RV53|LEU3_RHORT 3-isopropylmalate dehydrogenase OS=Rhodospirillum rubrum (strain ATCC 11170 / ATH 1.1.1 / DSM 467 / LMG 4362 / NCIB 8255 / S1) OX=269796 GN=leuB PE=3 SV=1	17	42677000	44644000	46916000	51012000	271270000	290950000	270550000	282150000	41	44	40	42	331	7.6657
	tr|Q2RSX5|Q2RSX5_RHORT	tr|Q2RSX5|Q2RSX5_RHORT	tr|Q2RSX5|Q2RSX5_RHORT PTS fructose IIC component OS=Rhodospirillum rubrum (strain ATCC 11170 / ATH 1.1.1 / DSM 467 / LMG 4362 / NCIB 8255 / S1) OX=269796 GN=Rru_A1970 PE=4 SV=1	20	39672000	50499000	47561000	46853000	243880000	247890000	232740000	234960000	50	47	43	48	332	7.66414
	tr|Q2RWU9|Q2RWU9_RHORT	tr|Q2RWU9|Q2RWU9_RHORT	tr|Q2RWU9|Q2RWU9_RHORT Extracellular solute-binding protein, family 5 OS=Rhodospirillum rubrum (strain ATCC 11170 / ATH 1.1.1 / DSM 467 / LMG 4362 / NCIB 8255 / S1) OX=269796 GN=Rru_A0592 PE=4 SV=1	32	45730000	43748000	46049000	48087000	223660000	215450000	209620000	211390000	64	54	62	58	333	7.66185
	sp|Q2RN46|PUR9_RHORT	sp|Q2RN46|PUR9_RHORT	sp|Q2RN46|PUR9_RHORT Bifunctional purine biosynthesis protein PurH OS=Rhodospirillum rubrum (strain ATCC 11170 / ATH 1.1.1 / DSM 467 / LMG 4362 / NCIB 8255 / S1) OX=269796 GN=purH PE=3 SV=1	29	43067000	41887000	48979000	48484000	221150000	217990000	222670000	223730000	49	52	58	60	334	7.65901
	tr|Q2RSW6|Q2RSW6_RHORT	tr|Q2RSW6|Q2RSW6_RHORT	tr|Q2RSW6|Q2RSW6_RHORT Tryptophan synthase beta chain OS=Rhodospirillum rubrum (strain ATCC 11170 / ATH 1.1.1 / DSM 467 / LMG 4362 / NCIB 8255 / S1) OX=269796 GN=trpB PE=3 SV=1	20	47217000	45191000	45894000	43908000	218470000	215600000	217650000	224040000	51	45	46	45	335	7.65851
	tr|Q2RQG1|Q2RQG1_RHORT	tr|Q2RQG1|Q2RQG1_RHORT	tr|Q2RQG1|Q2RQG1_RHORT Response regulator receiver domain protein (CheY) OS=Rhodospirillum rubrum (strain ATCC 11170 / ATH 1.1.1 / DSM 467 / LMG 4362 / NCIB 8255 / S1) OX=269796 GN=Rru_A2837 PE=4 SV=1	9	39605000	35007000	45443000	61996000	185590000	178870000	215630000	215750000	24	23	24	27	336	7.65813
	tr|Q2RX66|Q2RX66_RHORT	tr|Q2RX66|Q2RX66_RHORT	tr|Q2RX66|Q2RX66_RHORT Zinc-containing alcohol dehydrogenase superfamily OS=Rhodospirillum rubrum (strain ATCC 11170 / ATH 1.1.1 / DSM 467 / LMG 4362 / NCIB 8255 / S1) OX=269796 GN=Rru_A0474 PE=4 SV=1	18	45617000	43656000	43637000	48940000	207760000	202210000	202740000	208030000	32	32	32	34	337	7.65765
	tr|Q2RVS1|Q2RVS1_RHORT	tr|Q2RVS1|Q2RVS1_RHORT	tr|Q2RVS1|Q2RVS1_RHORT Uncharacterized protein OS=Rhodospirillum rubrum (strain ATCC 11170 / ATH 1.1.1 / DSM 467 / LMG 4362 / NCIB 8255 / S1) OX=269796 GN=Rru_A0973 PE=1 SV=1	7	46106000	45377000	41365000	48575000	167390000	171780000	151210000	157820000	14	17	17	16	338	7.65663
	sp|Q2RU19|SYP_RHORT	sp|Q2RU19|SYP_RHORT	sp|Q2RU19|SYP_RHORT Proline--tRNA ligase OS=Rhodospirillum rubrum (strain ATCC 11170 / ATH 1.1.1 / DSM 467 / LMG 4362 / NCIB 8255 / S1) OX=269796 GN=proS PE=3 SV=1	17	30501000	28926000	83330000	35955000	300360000	294230000	285840000	314030000	26	25	30	22	339	7.65009
	tr|Q2RS94|Q2RS94_RHORT	tr|Q2RS94|Q2RS94_RHORT	tr|Q2RS94|Q2RS94_RHORT Periplasmic serine endoprotease DegP-like OS=Rhodospirillum rubrum (strain ATCC 11170 / ATH 1.1.1 / DSM 467 / LMG 4362 / NCIB 8255 / S1) OX=269796 GN=Rru_A2201 PE=3 SV=1	19	46960000	41542000	43591000	46436000	157870000	160120000	153810000	155150000	38	31	40	34	340	7.64965
	tr|Q2RMT4|Q2RMT4_RHORT	tr|Q2RMT4|Q2RMT4_RHORT	tr|Q2RMT4|Q2RMT4_RHORT Ferric uptake regulation protein OS=Rhodospirillum rubrum (strain ATCC 11170 / ATH 1.1.1 / DSM 467 / LMG 4362 / NCIB 8255 / S1) OX=269796 GN=fur PE=3 SV=1	7	43911000	44137000	43756000	45668000	100200000	99319000	100190000	100930000	8	9	11	10	341	7.64707
	tr|Q2RXG1|Q2RXG1_RHORT	tr|Q2RXG1|Q2RXG1_RHORT	tr|Q2RXG1|Q2RXG1_RHORT Flavodoxin OS=Rhodospirillum rubrum (strain ATCC 11170 / ATH 1.1.1 / DSM 467 / LMG 4362 / NCIB 8255 / S1) OX=269796 GN=Rru_A0379 PE=3 SV=1	7	48345000	45340000	45299000	38410000	203190000	186350000	188860000	190320000	9	9	9	6	342	7.64688
	sp|Q2RWE9|UBIG_RHORT	sp|Q2RWE9|UBIG_RHORT	sp|Q2RWE9|UBIG_RHORT Ubiquinone biosynthesis O-methyltransferase OS=Rhodospirillum rubrum (strain ATCC 11170 / ATH 1.1.1 / DSM 467 / LMG 4362 / NCIB 8255 / S1) OX=269796 GN=ubiG PE=3 SV=1	13	41500000	46849000	44969000	43195000	157310000	159420000	162500000	163300000	21	23	21	24	343	7.64472
	sp|Q2RMS5|METK2_RHORT	sp|Q2RMS5|METK2_RHORT	sp|Q2RMS5|METK2_RHORT S-adenosylmethionine synthase 2 OS=Rhodospirillum rubrum (strain ATCC 11170 / ATH 1.1.1 / DSM 467 / LMG 4362 / NCIB 8255 / S1) OX=269796 GN=metK2 PE=3 SV=1	20	43720000	42777000	40902000	47794000	441540000	441420000	431950000	452980000	66	65	70	68	344	7.64146
	tr|Q2RWM6|Q2RWM6_RHORT	tr|Q2RWM6|Q2RWM6_RHORT	tr|Q2RWM6|Q2RWM6_RHORT Response regulator receiver domain protein (CheY) OS=Rhodospirillum rubrum (strain ATCC 11170 / ATH 1.1.1 / DSM 467 / LMG 4362 / NCIB 8255 / S1) OX=269796 GN=Rru_A0665 PE=1 SV=1	7	45464000	44117000	41966000	43392000	139360000	152510000	140940000	132320000	17	13	16	14	345	7.64083
	sp|Q2RTF9|ILVD_RHORT	sp|Q2RTF9|ILVD_RHORT	sp|Q2RTF9|ILVD_RHORT Dihydroxy-acid dehydratase OS=Rhodospirillum rubrum (strain ATCC 11170 / ATH 1.1.1 / DSM 467 / LMG 4362 / NCIB 8255 / S1) OX=269796 GN=ilvD PE=3 SV=2	30	43233000	42378000	43210000	45718000	173290000	183080000	173300000	175800000	62	59	57	52	346	7.63983
	tr|Q2RN12|Q2RN12_RHORT	tr|Q2RN12|Q2RN12_RHORT	tr|Q2RN12|Q2RN12_RHORT MaoC-like dehydratase OS=Rhodospirillum rubrum (strain ATCC 11170 / ATH 1.1.1 / DSM 467 / LMG 4362 / NCIB 8255 / S1) OX=269796 GN=Rru_A3689 PE=4 SV=1	3	42743000	40194000	47464000	44118000	102020000	101110000	98405000	105260000	8	9	7	7	347	7.63978
	tr|Q2RTP1|Q2RTP1_RHORT	tr|Q2RTP1|Q2RTP1_RHORT	tr|Q2RTP1|Q2RTP1_RHORT Serine-type D-Ala-D-Ala carboxypeptidase OS=Rhodospirillum rubrum (strain ATCC 11170 / ATH 1.1.1 / DSM 467 / LMG 4362 / NCIB 8255 / S1) OX=269796 GN=Rru_A1704 PE=3 SV=1	19	42822000	41852000	44843000	44729000	165410000	169680000	174140000	169630000	26	24	22	25	348	7.6391
	tr|Q2RYH4|Q2RYH4_RHORT	tr|Q2RYH4|Q2RYH4_RHORT	tr|Q2RYH4|Q2RYH4_RHORT 3-beta-hydroxy-delta(5)-steroid dehydrogenase OS=Rhodospirillum rubrum (strain ATCC 11170 / ATH 1.1.1 / DSM 467 / LMG 4362 / NCIB 8255 / S1) OX=269796 GN=Rru_A0016 PE=4 SV=1	16	43337000	40567000	44756000	45346000	94980000	89547000	97076000	91429000	31	35	33	38	349	7.6385
	tr|Q2RNJ5|Q2RNJ5_RHORT	tr|Q2RNJ5|Q2RNJ5_RHORT	tr|Q2RNJ5|Q2RNJ5_RHORT Putative branched-chain amino acid transport system substrate-binding protein OS=Rhodospirillum rubrum (strain ATCC 11170 / ATH 1.1.1 / DSM 467 / LMG 4362 / NCIB 8255 / S1) OX=269796 GN=Rru_A3506 PE=4 SV=1	20	40227000	43770000	43461000	46438000	234090000	246150000	226450000	228380000	42	41	45	41	350	7.63823
	sp|Q2RTR1|HFQ_RHORT	sp|Q2RTR1|HFQ_RHORT	sp|Q2RTR1|HFQ_RHORT RNA-binding protein Hfq OS=Rhodospirillum rubrum (strain ATCC 11170 / ATH 1.1.1 / DSM 467 / LMG 4362 / NCIB 8255 / S1) OX=269796 GN=hfq PE=3 SV=1	5	43714000	43579000	46260000	39542000	120920000	130420000	146830000	135140000	12	12	11	12	351	7.63622
	sp|Q2RVF8|Y1086_RHORT	sp|Q2RVF8|Y1086_RHORT	sp|Q2RVF8|Y1086_RHORT Probable transcriptional regulatory protein Rru_A1086 OS=Rhodospirillum rubrum (strain ATCC 11170 / ATH 1.1.1 / DSM 467 / LMG 4362 / NCIB 8255 / S1) OX=269796 GN=Rru_A1086 PE=3 SV=2	13	43439000	39805000	43579000	46004000	192510000	191600000	204780000	199260000	17	20	19	20	352	7.63555
	tr|Q2RTA4|Q2RTA4_RHORT	tr|Q2RTA4|Q2RTA4_RHORT	tr|Q2RTA4|Q2RTA4_RHORT Flavin reductase-like, FMN-binding OS=Rhodospirillum rubrum (strain ATCC 11170 / ATH 1.1.1 / DSM 467 / LMG 4362 / NCIB 8255 / S1) OX=269796 GN=Rru_A1841 PE=4 SV=1	8	45513000	40144000	42081000	43928000	169080000	160200000	168690000	160430000	17	15	13	14	353	7.63262
	tr|Q2RXT1|Q2RXT1_RHORT	tr|Q2RXT1|Q2RXT1_RHORT	tr|Q2RXT1|Q2RXT1_RHORT Carbon starvation protein CstA OS=Rhodospirillum rubrum (strain ATCC 11170 / ATH 1.1.1 / DSM 467 / LMG 4362 / NCIB 8255 / S1) OX=269796 GN=Rru_A0259 PE=4 SV=1	17	39833000	49600000	48364000	33825000	194690000	202660000	175890000	164130000	27	26	30	23	354	7.63251
	tr|Q2RWE8|Q2RWE8_RHORT	tr|Q2RWE8|Q2RWE8_RHORT	tr|Q2RWE8|Q2RWE8_RHORT Aspartokinase OS=Rhodospirillum rubrum (strain ATCC 11170 / ATH 1.1.1 / DSM 467 / LMG 4362 / NCIB 8255 / S1) OX=269796 GN=Rru_A0743 PE=3 SV=1	19	43407000	38236000	42045000	47663000	102350000	99245000	97901000	108420000	29	29	30	28	355	7.63183
	tr|Q2RXS2|Q2RXS2_RHORT	tr|Q2RXS2|Q2RXS2_RHORT	tr|Q2RXS2|Q2RXS2_RHORT Molybdenum cofactor biosynthesis protein B OS=Rhodospirillum rubrum (strain ATCC 11170 / ATH 1.1.1 / DSM 467 / LMG 4362 / NCIB 8255 / S1) OX=269796 GN=Rru_A0268 PE=3 SV=1	14	43932000	41226000	42418000	43657000	123600000	122940000	123180000	123370000	18	19	16	21	356	7.63153
	tr|Q2RY68|Q2RY68_RHORT	tr|Q2RY68|Q2RY68_RHORT	tr|Q2RY68|Q2RY68_RHORT Uncharacterized protein OS=Rhodospirillum rubrum (strain ATCC 11170 / ATH 1.1.1 / DSM 467 / LMG 4362 / NCIB 8255 / S1) OX=269796 GN=Rru_A0122 PE=4 SV=1	4	40620000	37889000	41989000	50094000	127680000	119150000	131240000	149620000	8	8	6	7	357	7.6299
	tr|Q2RRI9|Q2RRI9_RHORT	tr|Q2RRI9|Q2RRI9_RHORT	tr|Q2RRI9|Q2RRI9_RHORT D-3-phosphoglycerate dehydrogenase OS=Rhodospirillum rubrum (strain ATCC 11170 / ATH 1.1.1 / DSM 467 / LMG 4362 / NCIB 8255 / S1) OX=269796 GN=Rru_A2456 PE=3 SV=1	22	40734000	40300000	42457000	46699000	204690000	201820000	217090000	216980000	30	35	33	42	358	7.62887
	tr|Q2RSR7|Q2RSR7_RHORT	tr|Q2RSR7|Q2RSR7_RHORT	tr|Q2RSR7|Q2RSR7_RHORT Transcriptional regulator, BadM/Rrf2 family OS=Rhodospirillum rubrum (strain ATCC 11170 / ATH 1.1.1 / DSM 467 / LMG 4362 / NCIB 8255 / S1) OX=269796 GN=Rru_A2028 PE=4 SV=1	8	45502000	40734000	39404000	43206000	211510000	195950000	185770000	184600000	10	9	10	10	359	7.62543
	tr|Q2RNC9|Q2RNC9_RHORT	tr|Q2RNC9|Q2RNC9_RHORT	tr|Q2RNC9|Q2RNC9_RHORT YCII-related OS=Rhodospirillum rubrum (strain ATCC 11170 / ATH 1.1.1 / DSM 467 / LMG 4362 / NCIB 8255 / S1) OX=269796 GN=Rru_A3572 PE=4 SV=1	6	41551000	38837000	41347000	47076000	200320000	220730000	223060000	202950000	19	17	23	29	360	7.62534
	tr|Q2RVK2|Q2RVK2_RHORT	tr|Q2RVK2|Q2RVK2_RHORT	tr|Q2RVK2|Q2RVK2_RHORT UPF0335 protein Rru_A1042 OS=Rhodospirillum rubrum (strain ATCC 11170 / ATH 1.1.1 / DSM 467 / LMG 4362 / NCIB 8255 / S1) OX=269796 GN=Rru_A1042 PE=3 SV=1	5	39012000	38544000	42988000	46447000	211880000	203100000	208510000	207970000	15	15	14	16	361	7.62063
	tr|Q2RPS4|Q2RPS4_RHORT	tr|Q2RPS4|Q2RPS4_RHORT	tr|Q2RPS4|Q2RPS4_RHORT ATP:cob(I)alamin adenosyltransferase OS=Rhodospirillum rubrum (strain ATCC 11170 / ATH 1.1.1 / DSM 467 / LMG 4362 / NCIB 8255 / S1) OX=269796 GN=Rru_A3076 PE=4 SV=1	14	48776000	37372000	38787000	41051000	218270000	220850000	221160000	203370000	24	24	19	19	362	7.61801
	tr|Q2RU31|Q2RU31_RHORT	tr|Q2RU31|Q2RU31_RHORT	tr|Q2RU31|Q2RU31_RHORT NADH-quinone oxidoreductase subunit J OS=Rhodospirillum rubrum (strain ATCC 11170 / ATH 1.1.1 / DSM 467 / LMG 4362 / NCIB 8255 / S1) OX=269796 GN=Rru_A1564 PE=3 SV=1	2	42071000	42452000	39845000	39574000	46664000	50833000	46088000	42771000	5	4	5	6	363	7.61263
	tr|Q2RQK1|Q2RQK1_RHORT	tr|Q2RQK1|Q2RQK1_RHORT	tr|Q2RQK1|Q2RQK1_RHORT Uncharacterized protein OS=Rhodospirillum rubrum (strain ATCC 11170 / ATH 1.1.1 / DSM 467 / LMG 4362 / NCIB 8255 / S1) OX=269796 GN=Rru_A2797 PE=4 SV=1	3	39216000	47152000	41005000	35720000	157160000	200110000	161210000	162510000	15	17	15	14	364	7.61038
	tr|Q2RT86|Q2RT86_RHORT	tr|Q2RT86|Q2RT86_RHORT	tr|Q2RT86|Q2RT86_RHORT Uncharacterized protein OS=Rhodospirillum rubrum (strain ATCC 11170 / ATH 1.1.1 / DSM 467 / LMG 4362 / NCIB 8255 / S1) OX=269796 GN=Rru_A1859 PE=4 SV=1	11	40069000	39039000	41184000	42354000	117590000	116340000	115190000	118530000	17	17	20	18	365	7.60918
	tr|Q2RNA9|Q2RNA9_RHORT	tr|Q2RNA9|Q2RNA9_RHORT	tr|Q2RNA9|Q2RNA9_RHORT Histidine triad (HIT) protein OS=Rhodospirillum rubrum (strain ATCC 11170 / ATH 1.1.1 / DSM 467 / LMG 4362 / NCIB 8255 / S1) OX=269796 GN=Rru_A3592 PE=4 SV=1	7	39541000	37188000	41593000	44039000	138500000	139670000	149110000	149480000	14	14	14	18	366	7.60842
	tr|Q2RND5|Q2RND5_RHORT	tr|Q2RND5|Q2RND5_RHORT	tr|Q2RND5|Q2RND5_RHORT HemY-like OS=Rhodospirillum rubrum (strain ATCC 11170 / ATH 1.1.1 / DSM 467 / LMG 4362 / NCIB 8255 / S1) OX=269796 GN=Rru_A3566 PE=4 SV=1	21	42265000	37336000	41843000	39671000	320000000	317040000	292130000	299590000	36	32	32	35	367	7.60508
	tr|Q2RQS7|Q2RQS7_RHORT	tr|Q2RQS7|Q2RQS7_RHORT	tr|Q2RQS7|Q2RQS7_RHORT 2-oxoglutarate synthase, alpha subunit OS=Rhodospirillum rubrum (strain ATCC 11170 / ATH 1.1.1 / DSM 467 / LMG 4362 / NCIB 8255 / S1) OX=269796 GN=Rru_A2721 PE=4 SV=1	23	40389000	43648000	30720000	45302000	219430000	203730000	202350000	225180000	48	43	39	45	368	7.60222
	tr|Q2RXE5|Q2RXE5_RHORT	tr|Q2RXE5|Q2RXE5_RHORT	tr|Q2RXE5|Q2RXE5_RHORT Peptidylprolyl isomerase OS=Rhodospirillum rubrum (strain ATCC 11170 / ATH 1.1.1 / DSM 467 / LMG 4362 / NCIB 8255 / S1) OX=269796 GN=Rru_A0395 PE=4 SV=1	13	41093000	38317000	39356000	41292000	238200000	209700000	226780000	213770000	16	18	18	17	369	7.60222
	tr|Q2RYA2|Q2RYA2_RHORT	tr|Q2RYA2|Q2RYA2_RHORT	tr|Q2RYA2|Q2RYA2_RHORT Zinc-type alcohol dehydrogenase-like protein OS=Rhodospirillum rubrum (strain ATCC 11170 / ATH 1.1.1 / DSM 467 / LMG 4362 / NCIB 8255 / S1) OX=269796 GN=Rru_A0088 PE=3 SV=1	16	40442000	37089000	39888000	41230000	240640000	239070000	246660000	224970000	40	38	42	48	370	7.59838
	tr|Q2RPA1|Q2RPA1_RHORT	tr|Q2RPA1|Q2RPA1_RHORT	tr|Q2RPA1|Q2RPA1_RHORT DSBA oxidoreductase OS=Rhodospirillum rubrum (strain ATCC 11170 / ATH 1.1.1 / DSM 467 / LMG 4362 / NCIB 8255 / S1) OX=269796 GN=Rru_A3249 PE=4 SV=1	12	39605000	43462000	37246000	38243000	498860000	536900000	487270000	483540000	34	25	33	30	371	7.59812
	tr|Q2RQK6|Q2RQK6_RHORT	tr|Q2RQK6|Q2RQK6_RHORT	tr|Q2RQK6|Q2RQK6_RHORT Flavin-dependent thymidylate synthase OS=Rhodospirillum rubrum (strain ATCC 11170 / ATH 1.1.1 / DSM 467 / LMG 4362 / NCIB 8255 / S1) OX=269796 GN=thyX PE=3 SV=1	10	39311000	36175000	38748000	43621000	122680000	127390000	120620000	136330000	12	12	13	15	372	7.5962
	tr|Q2RQS6|Q2RQS6_RHORT	tr|Q2RQS6|Q2RQS6_RHORT	tr|Q2RQS6|Q2RQS6_RHORT 2-oxoglutarate synthase, beta subunit OS=Rhodospirillum rubrum (strain ATCC 11170 / ATH 1.1.1 / DSM 467 / LMG 4362 / NCIB 8255 / S1) OX=269796 GN=Rru_A2722 PE=4 SV=1	16	37529000	36471000	38981000	42310000	139880000	142530000	145610000	144680000	24	27	20	21	373	7.58909
	sp|Q2RXP5|AROA_RHORT	sp|Q2RXP5|AROA_RHORT	sp|Q2RXP5|AROA_RHORT 3-phosphoshikimate 1-carboxyvinyltransferase OS=Rhodospirillum rubrum (strain ATCC 11170 / ATH 1.1.1 / DSM 467 / LMG 4362 / NCIB 8255 / S1) OX=269796 GN=aroA PE=3 SV=1	21	37301000	36481000	39838000	41280000	127250000	138610000	135560000	133890000	27	26	32	32	374	7.58799
	tr|Q2RP64|Q2RP64_RHORT	tr|Q2RP64|Q2RP64_RHORT	tr|Q2RP64|Q2RP64_RHORT Uncharacterized protein OS=Rhodospirillum rubrum (strain ATCC 11170 / ATH 1.1.1 / DSM 467 / LMG 4362 / NCIB 8255 / S1) OX=269796 GN=Rru_A3286 PE=4 SV=1	9	40774000	37148000	36719000	40249000	178620000	167370000	161230000	171140000	12	12	13	13	375	7.58796
	sp|Q2RQB1|GREA_RHORT	sp|Q2RQB1|GREA_RHORT	sp|Q2RQB1|GREA_RHORT Transcription elongation factor GreA OS=Rhodospirillum rubrum (strain ATCC 11170 / ATH 1.1.1 / DSM 467 / LMG 4362 / NCIB 8255 / S1) OX=269796 GN=greA PE=3 SV=1	10	31119000	40935000	31090000	51181000	286650000	267610000	274030000	303580000	17	15	20	18	376	7.58638
	tr|Q2RUB8|Q2RUB8_RHORT	tr|Q2RUB8|Q2RUB8_RHORT	tr|Q2RUB8|Q2RUB8_RHORT PhnA protein OS=Rhodospirillum rubrum (strain ATCC 11170 / ATH 1.1.1 / DSM 467 / LMG 4362 / NCIB 8255 / S1) OX=269796 GN=Rru_A1476 PE=4 SV=1	4	35132000	33627000	42699000	42297000	130550000	138930000	150540000	140890000	6	5	6	5	377	7.58477
	tr|Q2RTE7|Q2RTE7_RHORT	tr|Q2RTE7|Q2RTE7_RHORT	tr|Q2RTE7|Q2RTE7_RHORT Type I secretion outer membrane protein, TolC OS=Rhodospirillum rubrum (strain ATCC 11170 / ATH 1.1.1 / DSM 467 / LMG 4362 / NCIB 8255 / S1) OX=269796 GN=Rru_A1798 PE=4 SV=1	28	39982000	40921000	38756000	32297000	274840000	287230000	270380000	279820000	41	40	38	46	378	7.57966
	tr|Q2RRN2|Q2RRN2_RHORT;tr|Q9RDT6|Q9RDT6_RHORU	tr|Q2RRN2|Q2RRN2_RHORT;tr|Q9RDT6|Q9RDT6_RHORU	tr|Q2RRN2|Q2RRN2_RHORT Poly(R)-hydroxyalkanoic acid synthase, class I OS=Rhodospirillum rubrum (strain ATCC 11170 / ATH 1.1.1 / DSM 467 / LMG 4362 / NCIB 8255 / S1) OX=269796 GN=Rru_A2413 PE=4 SV=1;tr|Q9RDT6|Q9RDT6_RHORU PHA synthase OS=Rhodospirillum rubr	36	42646000	35404000	41348000	32448000	283860000	279890000	274140000	257450000	54	48	56	54	379	7.57934
	tr|Q2RQ87|Q2RQ87_RHORT	tr|Q2RQ87|Q2RQ87_RHORT	tr|Q2RQ87|Q2RQ87_RHORT ABC-type uncharacterized transport system auxiliary component-like OS=Rhodospirillum rubrum (strain ATCC 11170 / ATH 1.1.1 / DSM 467 / LMG 4362 / NCIB 8255 / S1) OX=269796 GN=Rru_A2911 PE=4 SV=1	9	39305000	34640000	35476000	40701000	203800000	179100000	181260000	206880000	11	11	11	11	380	7.57438
	tr|Q2RNG6|Q2RNG6_RHORT	tr|Q2RNG6|Q2RNG6_RHORT	tr|Q2RNG6|Q2RNG6_RHORT Tryptophan--tRNA ligase OS=Rhodospirillum rubrum (strain ATCC 11170 / ATH 1.1.1 / DSM 467 / LMG 4362 / NCIB 8255 / S1) OX=269796 GN=trpS PE=3 SV=1	16	36108000	34687000	36194000	41469000	147420000	147860000	152810000	161130000	29	30	27	28	381	7.56954
	tr|Q2RQL8|Q2RQL8_RHORT	tr|Q2RQL8|Q2RQL8_RHORT	tr|Q2RQL8|Q2RQL8_RHORT Uncharacterized protein OS=Rhodospirillum rubrum (strain ATCC 11170 / ATH 1.1.1 / DSM 467 / LMG 4362 / NCIB 8255 / S1) OX=269796 GN=Rru_A2780 PE=4 SV=1	11	37469000	35824000	37804000	37154000	119620000	119450000	122040000	127140000	19	18	20	18	382	7.56894
	tr|Q2RNF0|Q2RNF0_RHORT	tr|Q2RNF0|Q2RNF0_RHORT	tr|Q2RNF0|Q2RNF0_RHORT Aldo/keto reductase OS=Rhodospirillum rubrum (strain ATCC 11170 / ATH 1.1.1 / DSM 467 / LMG 4362 / NCIB 8255 / S1) OX=269796 GN=Rru_A3551 PE=4 SV=1	12	34938000	34044000	39144000	39342000	111240000	108550000	118640000	113530000	22	17	22	26	383	7.56664
	tr|Q2RSP5|Q2RSP5_RHORT	tr|Q2RSP5|Q2RSP5_RHORT	tr|Q2RSP5|Q2RSP5_RHORT Secretion protein HlyD OS=Rhodospirillum rubrum (strain ATCC 11170 / ATH 1.1.1 / DSM 467 / LMG 4362 / NCIB 8255 / S1) OX=269796 GN=Rru_A2050 PE=3 SV=1	17	36503000	34812000	35346000	40274000	109100000	105310000	104320000	108580000	25	28	25	27	384	7.56507
	tr|Q2RS63|Q2RS63_RHORT	tr|Q2RS63|Q2RS63_RHORT	tr|Q2RS63|Q2RS63_RHORT Two component transcriptional regulator, LuxR family OS=Rhodospirillum rubrum (strain ATCC 11170 / ATH 1.1.1 / DSM 467 / LMG 4362 / NCIB 8255 / S1) OX=269796 GN=Rru_A2232 PE=4 SV=1	15	38326000	37139000	33225000	38096000	169340000	162670000	172250000	164680000	25	25	24	24	385	7.56462
	tr|Q2RRA9|Q2RRA9_RHORT	tr|Q2RRA9|Q2RRA9_RHORT	tr|Q2RRA9|Q2RRA9_RHORT Uncharacterized protein OS=Rhodospirillum rubrum (strain ATCC 11170 / ATH 1.1.1 / DSM 467 / LMG 4362 / NCIB 8255 / S1) OX=269796 GN=Rru_A2536 PE=4 SV=1	8	35996000	34310000	36300000	39520000	94956000	101630000	99646000	102470000	11	9	13	12	386	7.56267
	tr|Q2RN82|Q2RN82_RHORT	tr|Q2RN82|Q2RN82_RHORT	tr|Q2RN82|Q2RN82_RHORT Transcription termination factor Rho OS=Rhodospirillum rubrum (strain ATCC 11170 / ATH 1.1.1 / DSM 467 / LMG 4362 / NCIB 8255 / S1) OX=269796 GN=rho PE=3 SV=1	24	36390000	34625000	35498000	39270000	100580000	109710000	96853000	100290000	32	34	36	32	387	7.56165
	tr|Q2RR28|Q2RR28_RHORT	tr|Q2RR28|Q2RR28_RHORT	tr|Q2RR28|Q2RR28_RHORT Hemolysin A OS=Rhodospirillum rubrum (strain ATCC 11170 / ATH 1.1.1 / DSM 467 / LMG 4362 / NCIB 8255 / S1) OX=269796 GN=Rru_A2620 PE=4 SV=1	11	58092000	15012000	53542000	17833000	429720000	269060000	500920000	259210000	3	1	2	2	388	7.55774
	tr|Q2RQ42|Q2RQ42_RHORT	tr|Q2RQ42|Q2RQ42_RHORT	tr|Q2RQ42|Q2RQ42_RHORT Pyruvate, phosphate dikinase OS=Rhodospirillum rubrum (strain ATCC 11170 / ATH 1.1.1 / DSM 467 / LMG 4362 / NCIB 8255 / S1) OX=269796 GN=Rru_A2956 PE=3 SV=1	40	37310000	33315000	35513000	38276000	141090000	134850000	138580000	146490000	57	53	54	54	389	7.55755
	sp|Q2RUU3|HUTH_RHORT	sp|Q2RUU3|HUTH_RHORT	sp|Q2RUU3|HUTH_RHORT Histidine ammonia-lyase OS=Rhodospirillum rubrum (strain ATCC 11170 / ATH 1.1.1 / DSM 467 / LMG 4362 / NCIB 8255 / S1) OX=269796 GN=hutH PE=3 SV=1	17	37520000	33548000	35289000	37911000	178210000	177270000	174490000	172570000	27	27	24	26	390	7.55711
	tr|Q2RS85|Q2RS85_RHORT	tr|Q2RS85|Q2RS85_RHORT	tr|Q2RS85|Q2RS85_RHORT Phosphoglycerate/bisphosphoglycerate mutase OS=Rhodospirillum rubrum (strain ATCC 11170 / ATH 1.1.1 / DSM 467 / LMG 4362 / NCIB 8255 / S1) OX=269796 GN=Rru_A2210 PE=4 SV=1	13	32891000	52567000	28111000	30518000	193310000	183870000	174580000	185130000	16	14	12	10	391	7.55656
	tr|Q2RSH9|Q2RSH9_RHORT	tr|Q2RSH9|Q2RSH9_RHORT	tr|Q2RSH9|Q2RSH9_RHORT UDP-glucose 6-dehydrogenase OS=Rhodospirillum rubrum (strain ATCC 11170 / ATH 1.1.1 / DSM 467 / LMG 4362 / NCIB 8255 / S1) OX=269796 GN=Rru_A2116 PE=3 SV=1	27	35760000	35318000	35341000	37626000	105450000	108090000	103820000	106810000	38	40	39	44	392	7.55644
	tr|Q2RT90|Q2RT90_RHORT	tr|Q2RT90|Q2RT90_RHORT	tr|Q2RT90|Q2RT90_RHORT Conserved hypothetical transmembrane protein OS=Rhodospirillum rubrum (strain ATCC 11170 / ATH 1.1.1 / DSM 467 / LMG 4362 / NCIB 8255 / S1) OX=269796 GN=Rru_A1855 PE=4 SV=1	2	73039000	4295300	62206000	3846700	63528000	75588000	65381000	68174000	2	0	1	0	393	7.55445
	sp|Q2RTS7|IHFA_RHORT	sp|Q2RTS7|IHFA_RHORT	sp|Q2RTS7|IHFA_RHORT Integration host factor subunit alpha OS=Rhodospirillum rubrum (strain ATCC 11170 / ATH 1.1.1 / DSM 467 / LMG 4362 / NCIB 8255 / S1) OX=269796 GN=ihfA PE=3 SV=1	5	33119000	40358000	26987000	40661000	77906000	82477000	75202000	86599000	11	9	10	13	394	7.54754
	tr|Q2RT15|Q2RT15_RHORT	tr|Q2RT15|Q2RT15_RHORT	tr|Q2RT15|Q2RT15_RHORT Uncharacterized conserved protein UCP030820 OS=Rhodospirillum rubrum (strain ATCC 11170 / ATH 1.1.1 / DSM 467 / LMG 4362 / NCIB 8255 / S1) OX=269796 GN=Rru_A1930 PE=4 SV=1	7	36513000	28952000	36745000	38878000	140380000	123410000	134970000	132900000	26	26	25	28	395	7.54743
	tr|Q2RR30|Q2RR30_RHORT	tr|Q2RR30|Q2RR30_RHORT	tr|Q2RR30|Q2RR30_RHORT Farnesyl-diphosphate synthase OS=Rhodospirillum rubrum (strain ATCC 11170 / ATH 1.1.1 / DSM 467 / LMG 4362 / NCIB 8255 / S1) OX=269796 GN=Rru_A2618 PE=3 SV=1	10	34159000	35797000	34797000	35767000	100590000	116160000	96078000	99068000	16	15	17	20	396	7.54568
	sp|Q2RYD6|DXS1_RHORT	sp|Q2RYD6|DXS1_RHORT	sp|Q2RYD6|DXS1_RHORT 1-deoxy-D-xylulose-5-phosphate synthase 1 OS=Rhodospirillum rubrum (strain ATCC 11170 / ATH 1.1.1 / DSM 467 / LMG 4362 / NCIB 8255 / S1) OX=269796 GN=dxs1 PE=3 SV=1	29	30131000	33870000	36422000	39663000	132150000	132620000	134420000	135570000	38	38	42	37	397	7.54433
	sp|Q2RNL4|SYT_RHORT	sp|Q2RNL4|SYT_RHORT	sp|Q2RNL4|SYT_RHORT Threonine--tRNA ligase OS=Rhodospirillum rubrum (strain ATCC 11170 / ATH 1.1.1 / DSM 467 / LMG 4362 / NCIB 8255 / S1) OX=269796 GN=thrS PE=3 SV=1	34	33181000	31738000	35999000	39125000	120700000	120260000	123420000	128810000	40	43	45	43	398	7.5442
	tr|Q2RUH7|Q2RUH7_RHORT	tr|Q2RUH7|Q2RUH7_RHORT	tr|Q2RUH7|Q2RUH7_RHORT Thioredoxin-disulfide reductase OS=Rhodospirillum rubrum (strain ATCC 11170 / ATH 1.1.1 / DSM 467 / LMG 4362 / NCIB 8255 / S1) OX=269796 GN=Rru_A1417 PE=4 SV=1	30	30835000	29983000	31030000	48106000	271280000	268850000	268250000	288880000	38	44	40	48	399	7.54393
	tr|Q2RYD0|Q2RYD0_RHORT	tr|Q2RYD0|Q2RYD0_RHORT	tr|Q2RYD0|Q2RYD0_RHORT Radical SAM OS=Rhodospirillum rubrum (strain ATCC 11170 / ATH 1.1.1 / DSM 467 / LMG 4362 / NCIB 8255 / S1) OX=269796 GN=Rru_A0060 PE=4 SV=1	22	32463000	36461000	32954000	37945000	162900000	194900000	175480000	176570000	34	34	38	42	400	7.54352
	sp|Q2RNH7|SYFB_RHORT	sp|Q2RNH7|SYFB_RHORT	sp|Q2RNH7|SYFB_RHORT Phenylalanine--tRNA ligase beta subunit OS=Rhodospirillum rubrum (strain ATCC 11170 / ATH 1.1.1 / DSM 467 / LMG 4362 / NCIB 8255 / S1) OX=269796 GN=pheT PE=3 SV=1	36	33351000	34057000	35316000	36651000	221740000	230000000	231380000	238080000	69	64	65	69	401	7.54212
	sp|Q2RQI0|SYA_RHORT	sp|Q2RQI0|SYA_RHORT	sp|Q2RQI0|SYA_RHORT Alanine--tRNA ligase OS=Rhodospirillum rubrum (strain ATCC 11170 / ATH 1.1.1 / DSM 467 / LMG 4362 / NCIB 8255 / S1) OX=269796 GN=alaS PE=3 SV=1	52	33312000	34336000	34715000	36789000	278370000	291250000	282420000	289210000	72	75	79	80	402	7.54143
	tr|Q2RQZ1|Q2RQZ1_RHORT	tr|Q2RQZ1|Q2RQZ1_RHORT	tr|Q2RQZ1|Q2RQZ1_RHORT AsmA OS=Rhodospirillum rubrum (strain ATCC 11170 / ATH 1.1.1 / DSM 467 / LMG 4362 / NCIB 8255 / S1) OX=269796 GN=Rru_A2657 PE=4 SV=1	38	39543000	33058000	32912000	32688000	313010000	307750000	281590000	289860000	56	53	56	56	403	7.53845
	tr|Q2RPV2|Q2RPV2_RHORT	tr|Q2RPV2|Q2RPV2_RHORT	tr|Q2RPV2|Q2RPV2_RHORT Glycine dehydrogenase (aminomethyl-transferring) OS=Rhodospirillum rubrum (strain ATCC 11170 / ATH 1.1.1 / DSM 467 / LMG 4362 / NCIB 8255 / S1) OX=269796 GN=Rru_A3048 PE=3 SV=1	22	35367000	32365000	34657000	34807000	167180000	165270000	168610000	166040000	36	35	41	37	404	7.53528
	tr|Q2RP68|Q2RP68_RHORT	tr|Q2RP68|Q2RP68_RHORT	tr|Q2RP68|Q2RP68_RHORT Uncharacterized protein OS=Rhodospirillum rubrum (strain ATCC 11170 / ATH 1.1.1 / DSM 467 / LMG 4362 / NCIB 8255 / S1) OX=269796 GN=Rru_A3282 PE=4 SV=1	15	32974000	36058000	33652000	33305000	123470000	137370000	124750000	119710000	24	23	23	24	405	7.53144
	tr|Q2RRD5|Q2RRD5_RHORT	tr|Q2RRD5|Q2RRD5_RHORT	tr|Q2RRD5|Q2RRD5_RHORT Uncharacterized protein OS=Rhodospirillum rubrum (strain ATCC 11170 / ATH 1.1.1 / DSM 467 / LMG 4362 / NCIB 8255 / S1) OX=269796 GN=Rru_A2510 PE=4 SV=1	11	32836000	33967000	33126000	35019000	94124000	95220000	90395000	96001000	15	19	16	17	406	7.52811
	tr|Q2RQK7|Q2RQK7_RHORT	tr|Q2RQK7|Q2RQK7_RHORT	tr|Q2RQK7|Q2RQK7_RHORT Deoxyuridine 5-triphosphate nucleotidohydrolase OS=Rhodospirillum rubrum (strain ATCC 11170 / ATH 1.1.1 / DSM 467 / LMG 4362 / NCIB 8255 / S1) OX=269796 GN=Rru_A2791 PE=3 SV=1	8	29015000	27196000	37391000	41103000	102200000	97615000	103560000	105920000	12	13	12	12	407	7.52732
	tr|Q2RT14|Q2RT14_RHORT	tr|Q2RT14|Q2RT14_RHORT	tr|Q2RT14|Q2RT14_RHORT Ferredoxin--nitrite reductase OS=Rhodospirillum rubrum (strain ATCC 11170 / ATH 1.1.1 / DSM 467 / LMG 4362 / NCIB 8255 / S1) OX=269796 GN=Rru_A1931 PE=4 SV=1	29	33433000	31311000	34379000	35401000	175410000	175950000	173730000	180510000	41	42	45	42	408	7.52674
	sp|Q2RMR9|RBFA_RHORT	sp|Q2RMR9|RBFA_RHORT	sp|Q2RMR9|RBFA_RHORT Ribosome-binding factor A OS=Rhodospirillum rubrum (strain ATCC 11170 / ATH 1.1.1 / DSM 467 / LMG 4362 / NCIB 8255 / S1) OX=269796 GN=rbfA PE=3 SV=1	5	33091000	33830000	33424000	32955000	63022000	72122000	64673000	62155000	8	10	10	9	409	7.52277
	tr|Q2RRD6|Q2RRD6_RHORT	tr|Q2RRD6|Q2RRD6_RHORT	tr|Q2RRD6|Q2RRD6_RHORT Fructose-bisphosphate aldolase OS=Rhodospirillum rubrum (strain ATCC 11170 / ATH 1.1.1 / DSM 467 / LMG 4362 / NCIB 8255 / S1) OX=269796 GN=Rru_A2509 PE=4 SV=1	17	33475000	29604000	34865000	35331000	197910000	186150000	195700000	201040000	22	23	21	20	410	7.52269
	tr|Q2RSM4|Q2RSM4_RHORT	tr|Q2RSM4|Q2RSM4_RHORT	tr|Q2RSM4|Q2RSM4_RHORT Methylmalonate-semialdehyde dehydrogenase (Acylating) OS=Rhodospirillum rubrum (strain ATCC 11170 / ATH 1.1.1 / DSM 467 / LMG 4362 / NCIB 8255 / S1) OX=269796 GN=Rru_A2071 PE=4 SV=1	25	33699000	32388000	33666000	32818000	193180000	195270000	185910000	181590000	48	44	48	51	411	7.52039
	tr|Q2RWP8|Q2RWP8_RHORT	tr|Q2RWP8|Q2RWP8_RHORT	tr|Q2RWP8|Q2RWP8_RHORT Polyphenol oxidase OS=Rhodospirillum rubrum (strain ATCC 11170 / ATH 1.1.1 / DSM 467 / LMG 4362 / NCIB 8255 / S1) OX=269796 GN=Rru_A0643 PE=3 SV=1	14	30120000	32236000	33153000	36644000	90237000	84257000	88972000	88432000	14	16	15	17	412	7.51902
	tr|Q2RU24|Q2RU24_RHORT	tr|Q2RU24|Q2RU24_RHORT	tr|Q2RU24|Q2RU24_RHORT Metallo-beta-lactamase OS=Rhodospirillum rubrum (strain ATCC 11170 / ATH 1.1.1 / DSM 467 / LMG 4362 / NCIB 8255 / S1) OX=269796 GN=Rru_A1571 PE=4 SV=1	30	30365000	32193000	33851000	35484000	150980000	141290000	146170000	148620000	41	41	41	41	413	7.51816
	tr|Q2RR48|Q2RR48_RHORT	tr|Q2RR48|Q2RR48_RHORT	tr|Q2RR48|Q2RR48_RHORT Uncharacterized protein OS=Rhodospirillum rubrum (strain ATCC 11170 / ATH 1.1.1 / DSM 467 / LMG 4362 / NCIB 8255 / S1) OX=269796 GN=Rru_A2600 PE=4 SV=1	15	28542000	29458000	30415000	43187000	89473000	81989000	92486000	105750000	24	21	24	26	414	7.5172
	tr|Q2RTC3|Q2RTC3_RHORT	tr|Q2RTC3|Q2RTC3_RHORT	tr|Q2RTC3|Q2RTC3_RHORT 6,7-dimethyl-8-ribityllumazine synthase OS=Rhodospirillum rubrum (strain ATCC 11170 / ATH 1.1.1 / DSM 467 / LMG 4362 / NCIB 8255 / S1) OX=269796 GN=ribH PE=3 SV=1	11	32913000	31029000	32224000	34553000	164850000	150900000	162190000	160240000	16	9	9	8	415	7.51428
	tr|Q2RNV1|Q2RNV1_RHORT	tr|Q2RNV1|Q2RNV1_RHORT	tr|Q2RNV1|Q2RNV1_RHORT Thiosulphate-binding protein OS=Rhodospirillum rubrum (strain ATCC 11170 / ATH 1.1.1 / DSM 467 / LMG 4362 / NCIB 8255 / S1) OX=269796 GN=Rru_A3400 PE=4 SV=1	18	29792000	33450000	33769000	33381000	168080000	183100000	172220000	181770000	35	35	31	28	416	7.51319
	tr|Q2RPB7|Q2RPB7_RHORT	tr|Q2RPB7|Q2RPB7_RHORT	tr|Q2RPB7|Q2RPB7_RHORT L-threonine synthase OS=Rhodospirillum rubrum (strain ATCC 11170 / ATH 1.1.1 / DSM 467 / LMG 4362 / NCIB 8255 / S1) OX=269796 GN=Rru_A3233 PE=4 SV=1	22	30710000	30699000	33264000	35028000	119600000	125040000	118890000	121180000	29	30	27	25	417	7.51088
	tr|Q2RS40|Q2RS40_RHORT	tr|Q2RS40|Q2RS40_RHORT	tr|Q2RS40|Q2RS40_RHORT Uracil phosphoribosyltransferase OS=Rhodospirillum rubrum (strain ATCC 11170 / ATH 1.1.1 / DSM 467 / LMG 4362 / NCIB 8255 / S1) OX=269796 GN=upp PE=3 SV=1	13	29437000	28833000	34270000	36614000	102940000	98079000	108380000	108970000	25	21	27	25	418	7.50905
	tr|Q2RU43|Q2RU43_RHORT	tr|Q2RU43|Q2RU43_RHORT	tr|Q2RU43|Q2RU43_RHORT Lon protease OS=Rhodospirillum rubrum (strain ATCC 11170 / ATH 1.1.1 / DSM 467 / LMG 4362 / NCIB 8255 / S1) OX=269796 GN=lon PE=2 SV=1	41	29904000	32109000	32371000	34507000	206740000	222110000	229350000	227560000	69	68	66	71	419	7.50816
	tr|Q2RUN3|Q2RUN3_RHORT	tr|Q2RUN3|Q2RUN3_RHORT	tr|Q2RUN3|Q2RUN3_RHORT Glycerone kinase OS=Rhodospirillum rubrum (strain ATCC 11170 / ATH 1.1.1 / DSM 467 / LMG 4362 / NCIB 8255 / S1) OX=269796 GN=Rru_A1361 PE=4 SV=1	9	28840000	29142000	24796000	44120000	77748000	78975000	82993000	91203000	12	13	13	14	420	7.50139
	tr|Q2RXX2|Q2RXX2_RHORT	tr|Q2RXX2|Q2RXX2_RHORT	tr|Q2RXX2|Q2RXX2_RHORT Acetyl-coenzyme A carboxylase carboxyl transferase subunit alpha OS=Rhodospirillum rubrum (strain ATCC 11170 / ATH 1.1.1 / DSM 467 / LMG 4362 / NCIB 8255 / S1) OX=269796 GN=accA PE=3 SV=1	17	27824000	30073000	33506000	34509000	127340000	140320000	138360000	129610000	22	21	24	25	421	7.49801
	tr|Q2RUR6|Q2RUR6_RHORT	tr|Q2RUR6|Q2RUR6_RHORT	tr|Q2RUR6|Q2RUR6_RHORT Biotin/lipoyl attachment OS=Rhodospirillum rubrum (strain ATCC 11170 / ATH 1.1.1 / DSM 467 / LMG 4362 / NCIB 8255 / S1) OX=269796 GN=Rru_A1328 PE=4 SV=1	5	33009000	28893000	33252000	30136000	111370000	86489000	112710000	94778000	4	4	3	4	422	7.49586
	tr|Q2RU35|Q2RU35_RHORT	tr|Q2RU35|Q2RU35_RHORT	tr|Q2RU35|Q2RU35_RHORT NADH-quinone oxidoreductase subunit F OS=Rhodospirillum rubrum (strain ATCC 11170 / ATH 1.1.1 / DSM 467 / LMG 4362 / NCIB 8255 / S1) OX=269796 GN=Rru_A1560 PE=3 SV=1	21	29170000	31846000	31165000	32909000	185520000	196530000	193090000	186030000	28	30	32	39	423	7.49516
	tr|Q2RNJ7|Q2RNJ7_RHORT	tr|Q2RNJ7|Q2RNJ7_RHORT	tr|Q2RNJ7|Q2RNJ7_RHORT Putative phenylacetate-CoA ligase OS=Rhodospirillum rubrum (strain ATCC 11170 / ATH 1.1.1 / DSM 467 / LMG 4362 / NCIB 8255 / S1) OX=269796 GN=Rru_A3504 PE=4 SV=1	16	32100000	29304000	30485000	32606000	107780000	101630000	98130000	96931000	20	18	20	19	424	7.49309
	tr|Q2RS90|Q2RS90_RHORT	tr|Q2RS90|Q2RS90_RHORT	tr|Q2RS90|Q2RS90_RHORT Uncharacterized protein OS=Rhodospirillum rubrum (strain ATCC 11170 / ATH 1.1.1 / DSM 467 / LMG 4362 / NCIB 8255 / S1) OX=269796 GN=Rru_A2205 PE=4 SV=1	7	30710000	27985000	30706000	35094000	109050000	108250000	111640000	118930000	4	6	7	6	425	7.49309
	tr|Q2RXK7|Q2RXK7_RHORT	tr|Q2RXK7|Q2RXK7_RHORT	tr|Q2RXK7|Q2RXK7_RHORT Ferritin and Dps OS=Rhodospirillum rubrum (strain ATCC 11170 / ATH 1.1.1 / DSM 467 / LMG 4362 / NCIB 8255 / S1) OX=269796 GN=Rru_A0333 PE=3 SV=1	7	29683000	33781000	28666000	32018000	83162000	81711000	80645000	83470000	6	9	8	7	426	7.49188
	tr|Q2RQB2|Q2RQB2_RHORT	tr|Q2RQB2|Q2RQB2_RHORT	tr|Q2RQB2|Q2RQB2_RHORT Carbamoyl-phosphate synthase large chain OS=Rhodospirillum rubrum (strain ATCC 11170 / ATH 1.1.1 / DSM 467 / LMG 4362 / NCIB 8255 / S1) OX=269796 GN=carB PE=3 SV=1	53	27282000	32013000	31893000	32109000	120430000	123050000	127260000	135170000	70	68	69	73	427	7.48889
	tr|Q2RR16|Q2RR16_RHORT	tr|Q2RR16|Q2RR16_RHORT	tr|Q2RR16|Q2RR16_RHORT Peptidoglycan-binding domain 1 OS=Rhodospirillum rubrum (strain ATCC 11170 / ATH 1.1.1 / DSM 467 / LMG 4362 / NCIB 8255 / S1) OX=269796 GN=Rru_A2632 PE=4 SV=1	6	31599000	29857000	30594000	31098000	82566000	79524000	77973000	74607000	6	7	8	5	428	7.48837
	tr|Q2RRD8|Q2RRD8_RHORT	tr|Q2RRD8|Q2RRD8_RHORT	tr|Q2RRD8|Q2RRD8_RHORT Orotate phosphoribosyltransferase OS=Rhodospirillum rubrum (strain ATCC 11170 / ATH 1.1.1 / DSM 467 / LMG 4362 / NCIB 8255 / S1) OX=269796 GN=pyrE PE=3 SV=1	9	30254000	29921000	31346000	31352000	75237000	79095000	77346000	75100000	12	13	11	12	429	7.4874
	tr|Q2RT36|Q2RT36_RHORT	tr|Q2RT36|Q2RT36_RHORT	tr|Q2RT36|Q2RT36_RHORT Uncharacterized protein OS=Rhodospirillum rubrum (strain ATCC 11170 / ATH 1.1.1 / DSM 467 / LMG 4362 / NCIB 8255 / S1) OX=269796 GN=Rru_A1909 PE=4 SV=1	11	32681000	24586000	31261000	34232000	150290000	146160000	146180000	149250000	10	6	11	9	430	7.487
	sp|Q2RSE3|RL13_RHORT	sp|Q2RSE3|RL13_RHORT	sp|Q2RSE3|RL13_RHORT 50S ribosomal protein L13 OS=Rhodospirillum rubrum (strain ATCC 11170 / ATH 1.1.1 / DSM 467 / LMG 4362 / NCIB 8255 / S1) OX=269796 GN=rplM PE=3 SV=1	7	31033000	26584000	32210000	32320000	987800000	919120000	1014300000	1043700000	46	42	45	52	431	7.48482
	tr|Q2RXP9|Q2RXP9_RHORT	tr|Q2RXP9|Q2RXP9_RHORT	tr|Q2RXP9|Q2RXP9_RHORT Uncharacterized protein OS=Rhodospirillum rubrum (strain ATCC 11170 / ATH 1.1.1 / DSM 467 / LMG 4362 / NCIB 8255 / S1) OX=269796 GN=Rru_A0291 PE=4 SV=1	2	26896000	31743000	33983000	29022000	55054000	66680000	66665000	55944000	4	4	3	4	432	7.48303
	tr|Q2RXQ2|Q2RXQ2_RHORT	tr|Q2RXQ2|Q2RXQ2_RHORT	tr|Q2RXQ2|Q2RXQ2_RHORT 2,5-didehydrogluconate reductase OS=Rhodospirillum rubrum (strain ATCC 11170 / ATH 1.1.1 / DSM 467 / LMG 4362 / NCIB 8255 / S1) OX=269796 GN=Rru_A0288 PE=4 SV=1	14	29427000	26829000	29262000	35354000	114570000	111950000	104110000	102480000	16	14	16	18	433	7.48027
	tr|Q2RX55|Q2RX55_RHORT	tr|Q2RX55|Q2RX55_RHORT	tr|Q2RX55|Q2RX55_RHORT Mg-protoporphyrin IX chelatase OS=Rhodospirillum rubrum (strain ATCC 11170 / ATH 1.1.1 / DSM 467 / LMG 4362 / NCIB 8255 / S1) OX=269796 GN=Rru_A0485 PE=3 SV=1	24	32152000	27057000	31665000	29303000	227420000	232020000	233790000	239790000	26	22	25	24	434	7.47776
	tr|Q2RWX4|Q2RWX4_RHORT	tr|Q2RWX4|Q2RWX4_RHORT	tr|Q2RWX4|Q2RWX4_RHORT Uncharacterized protein OS=Rhodospirillum rubrum (strain ATCC 11170 / ATH 1.1.1 / DSM 467 / LMG 4362 / NCIB 8255 / S1) OX=269796 GN=Rru_A0567 PE=4 SV=1	26	31319000	27909000	29857000	31023000	126920000	123650000	121490000	121960000	34	31	33	33	435	7.47751
	sp|Q2RT48|TRPC_RHORT	sp|Q2RT48|TRPC_RHORT	sp|Q2RT48|TRPC_RHORT Indole-3-glycerol phosphate synthase OS=Rhodospirillum rubrum (strain ATCC 11170 / ATH 1.1.1 / DSM 467 / LMG 4362 / NCIB 8255 / S1) OX=269796 GN=trpC PE=3 SV=1	16	48731000	7658600	54165000	8598600	399680000	397870000	401750000	393480000	6	4	6	6	436	7.47405
	tr|Q2RTZ8|Q2RTZ8_RHORT	tr|Q2RTZ8|Q2RTZ8_RHORT	tr|Q2RTZ8|Q2RTZ8_RHORT Acyl-[acyl-carrier-protein]--UDP-N-acetylglucosamine O-acyltransferase OS=Rhodospirillum rubrum (strain ATCC 11170 / ATH 1.1.1 / DSM 467 / LMG 4362 / NCIB 8255 / S1) OX=269796 GN=lpxA PE=3 SV=1	11	30450000	25793000	29129000	33655000	87174000	80097000	79675000	90044000	15	12	15	14	437	7.47359
	tr|Q2RTX2|Q2RTX2_RHORT	tr|Q2RTX2|Q2RTX2_RHORT	tr|Q2RTX2|Q2RTX2_RHORT Amino acid-binding ACT OS=Rhodospirillum rubrum (strain ATCC 11170 / ATH 1.1.1 / DSM 467 / LMG 4362 / NCIB 8255 / S1) OX=269796 GN=Rru_A1623 PE=4 SV=1	11	28908000	30016000	29681000	29968000	104440000	117360000	109380000	107920000	12	14	15	15	438	7.47193
	tr|Q2RMK1|Q2RMK1_RHORT	tr|Q2RMK1|Q2RMK1_RHORT	tr|Q2RMK1|Q2RMK1_RHORT Glucose-1-phosphate thymidylyltransferase OS=Rhodospirillum rubrum (strain ATCC 11170 / ATH 1.1.1 / DSM 467 / LMG 4362 / NCIB 8255 / S1) OX=269796 GN=Rru_B0048 PE=3 SV=1	14	27713000	28048000	29403000	33213000	120150000	127620000	136550000	141830000	20	15	19	16	439	7.47121
	tr|Q2RNS3|Q2RNS3_RHORT	tr|Q2RNS3|Q2RNS3_RHORT	tr|Q2RNS3|Q2RNS3_RHORT Tryptophan synthase alpha chain OS=Rhodospirillum rubrum (strain ATCC 11170 / ATH 1.1.1 / DSM 467 / LMG 4362 / NCIB 8255 / S1) OX=269796 GN=trpA PE=3 SV=1	11	27310000	29602000	30710000	30684000	108390000	108880000	110770000	114710000	16	17	15	18	440	7.47095
	tr|Q2RTA9|Q2RTA9_RHORT	tr|Q2RTA9|Q2RTA9_RHORT	tr|Q2RTA9|Q2RTA9_RHORT O-acetylhomoserine/O-acetylserine sulfhydrylase OS=Rhodospirillum rubrum (strain ATCC 11170 / ATH 1.1.1 / DSM 467 / LMG 4362 / NCIB 8255 / S1) OX=269796 GN=Rru_A1836 PE=3 SV=1	23	28065000	30246000	28468000	31366000	195430000	201410000	194830000	198240000	39	41	35	34	441	7.47036
	tr|Q2RYC8|Q2RYC8_RHORT	tr|Q2RYC8|Q2RYC8_RHORT	tr|Q2RYC8|Q2RYC8_RHORT Terpene synthase, squalene cyclase OS=Rhodospirillum rubrum (strain ATCC 11170 / ATH 1.1.1 / DSM 467 / LMG 4362 / NCIB 8255 / S1) OX=269796 GN=Rru_A0062 PE=4 SV=1	29	29489000	28399000	28464000	30738000	172240000	175600000	178740000	185560000	58	54	54	56	442	7.46646
	tr|Q2RVV0|Q2RVV0_RHORT	tr|Q2RVV0|Q2RVV0_RHORT	tr|Q2RVV0|Q2RVV0_RHORT Cell division protein FtsZ OS=Rhodospirillum rubrum (strain ATCC 11170 / ATH 1.1.1 / DSM 467 / LMG 4362 / NCIB 8255 / S1) OX=269796 GN=ftsZ PE=3 SV=1	35	30806000	27071000	29622000	29063000	168770000	167610000	171090000	168250000	63	63	65	58	443	7.4645
	tr|Q2RWT1|Q2RWT1_RHORT	tr|Q2RWT1|Q2RWT1_RHORT	tr|Q2RWT1|Q2RWT1_RHORT Uncharacterized protein OS=Rhodospirillum rubrum (strain ATCC 11170 / ATH 1.1.1 / DSM 467 / LMG 4362 / NCIB 8255 / S1) OX=269796 GN=Rru_A0610 PE=4 SV=1	19	30204000	26707000	29932000	29506000	95100000	90043000	97495000	93790000	31	31	28	29	444	7.4637
	tr|Q2RVE8|Q2RVE8_RHORT	tr|Q2RVE8|Q2RVE8_RHORT	tr|Q2RVE8|Q2RVE8_RHORT Cell division coordinator CpoB OS=Rhodospirillum rubrum (strain ATCC 11170 / ATH 1.1.1 / DSM 467 / LMG 4362 / NCIB 8255 / S1) OX=269796 GN=cpoB PE=3 SV=1	17	29044000	28852000	26838000	31509000	115410000	113540000	109700000	118390000	21	15	19	21	445	7.46331
	tr|Q2RMR1|Q2RMR1_RHORT	tr|Q2RMR1|Q2RMR1_RHORT	tr|Q2RMR1|Q2RMR1_RHORT Glycolate reductase OS=Rhodospirillum rubrum (strain ATCC 11170 / ATH 1.1.1 / DSM 467 / LMG 4362 / NCIB 8255 / S1) OX=269796 GN=Rru_A3790 PE=3 SV=1	18	29155000	27644000	28971000	30347000	134420000	136920000	135740000	132260000	36	37	34	38	446	7.46284
	tr|Q2RT55|Q2RT55_RHORT	tr|Q2RT55|Q2RT55_RHORT	tr|Q2RT55|Q2RT55_RHORT Uncharacterized protein OS=Rhodospirillum rubrum (strain ATCC 11170 / ATH 1.1.1 / DSM 467 / LMG 4362 / NCIB 8255 / S1) OX=269796 GN=Rru_A1890 PE=4 SV=1	26	26848000	28660000	26767000	33629000	147820000	144920000	150630000	156450000	28	28	28	32	447	7.46204
	sp|Q2RNH8|SYFA_RHORT	sp|Q2RNH8|SYFA_RHORT	sp|Q2RNH8|SYFA_RHORT Phenylalanine--tRNA ligase alpha subunit OS=Rhodospirillum rubrum (strain ATCC 11170 / ATH 1.1.1 / DSM 467 / LMG 4362 / NCIB 8255 / S1) OX=269796 GN=pheS PE=3 SV=1	17	27938000	26028000	28253000	33533000	120630000	124150000	118600000	120470000	24	23	26	23	448	7.46147
	tr|Q2RVE0|Q2RVE0_RHORT	tr|Q2RVE0|Q2RVE0_RHORT	tr|Q2RVE0|Q2RVE0_RHORT Phosphoserine aminotransferase OS=Rhodospirillum rubrum (strain ATCC 11170 / ATH 1.1.1 / DSM 467 / LMG 4362 / NCIB 8255 / S1) OX=269796 GN=Rru_A1104 PE=4 SV=1	26	27914000	27731000	29226000	30753000	236830000	245130000	253090000	252110000	22	21	19	24	449	7.46099
	tr|Q2RMV2|Q2RMV2_RHORT	tr|Q2RMV2|Q2RMV2_RHORT	tr|Q2RMV2|Q2RMV2_RHORT Uncharacterized protein OS=Rhodospirillum rubrum (strain ATCC 11170 / ATH 1.1.1 / DSM 467 / LMG 4362 / NCIB 8255 / S1) OX=269796 GN=Rru_A3749 PE=4 SV=1	23	29622000	25627000	27893000	31844000	446440000	390120000	423880000	456390000	4	3	5	4	450	7.45858
	sp|Q2RXI5|GUAA_RHORT	sp|Q2RXI5|GUAA_RHORT	sp|Q2RXI5|GUAA_RHORT GMP synthase [glutamine-hydrolyzing] OS=Rhodospirillum rubrum (strain ATCC 11170 / ATH 1.1.1 / DSM 467 / LMG 4362 / NCIB 8255 / S1) OX=269796 GN=guaA PE=3 SV=1	29	26877000	27059000	29117000	31800000	150650000	148950000	146580000	154470000	37	37	37	41	451	7.45808
	tr|Q2RNF7|Q2RNF7_RHORT	tr|Q2RNF7|Q2RNF7_RHORT	tr|Q2RNF7|Q2RNF7_RHORT Phosphate-specific transport system accessory protein PhoU OS=Rhodospirillum rubrum (strain ATCC 11170 / ATH 1.1.1 / DSM 467 / LMG 4362 / NCIB 8255 / S1) OX=269796 GN=Rru_A3544 PE=3 SV=1	17	28932000	27889000	27957000	29338000	108010000	119390000	109320000	119440000	22	20	24	22	452	7.45529
	tr|Q2RWP6|Q2RWP6_RHORT	tr|Q2RWP6|Q2RWP6_RHORT	tr|Q2RWP6|Q2RWP6_RHORT Ribose-phosphate pyrophosphokinase OS=Rhodospirillum rubrum (strain ATCC 11170 / ATH 1.1.1 / DSM 467 / LMG 4362 / NCIB 8255 / S1) OX=269796 GN=prs PE=3 SV=1	16	28886000	27213000	28442000	29396000	211710000	216930000	224060000	214270000	28	27	28	27	453	7.4546
	tr|Q2RN38|Q2RN38_RHORT	tr|Q2RN38|Q2RN38_RHORT	tr|Q2RN38|Q2RN38_RHORT Glutamate dehydrogenase (NAD) OS=Rhodospirillum rubrum (strain ATCC 11170 / ATH 1.1.1 / DSM 467 / LMG 4362 / NCIB 8255 / S1) OX=269796 GN=Rru_A3663 PE=4 SV=1	89	28872000	26347000	29375000	29312000	184480000	182960000	184880000	176830000	150	141	147	142	454	7.45449
	tr|Q2RX20|Q2RX20_RHORT	tr|Q2RX20|Q2RX20_RHORT	tr|Q2RX20|Q2RX20_RHORT CheA Signal Transduction Histidine Kinases (STHK) OS=Rhodospirillum rubrum (strain ATCC 11170 / ATH 1.1.1 / DSM 467 / LMG 4362 / NCIB 8255 / S1) OX=269796 GN=Rru_A0521 PE=4 SV=1	57	24815000	40181000	22691000	25995000	330090000	344800000	337060000	348030000	82	82	79	82	455	7.45363
	tr|Q2RY39|Q2RY39_RHORT	tr|Q2RY39|Q2RY39_RHORT	tr|Q2RY39|Q2RY39_RHORT Uncharacterized protein OS=Rhodospirillum rubrum (strain ATCC 11170 / ATH 1.1.1 / DSM 467 / LMG 4362 / NCIB 8255 / S1) OX=269796 GN=Rru_A0151 PE=4 SV=1	14	30166000	30523000	26226000	26648000	155400000	147810000	138540000	142150000	30	32	30	33	456	7.45318
	tr|Q2RQT1|Q2RQT1_RHORT	tr|Q2RQT1|Q2RQT1_RHORT	tr|Q2RQT1|Q2RQT1_RHORT Isochorismatase hydrolase OS=Rhodospirillum rubrum (strain ATCC 11170 / ATH 1.1.1 / DSM 467 / LMG 4362 / NCIB 8255 / S1) OX=269796 GN=Rru_A2717 PE=4 SV=1	13	25666000	26792000	25443000	35134000	143120000	126810000	141980000	134050000	10	9	12	13	457	7.45115
	tr|Q2RTU9|Q2RTU9_RHORT	tr|Q2RTU9|Q2RTU9_RHORT	tr|Q2RTU9|Q2RTU9_RHORT ETC complex I subunit conserved region OS=Rhodospirillum rubrum (strain ATCC 11170 / ATH 1.1.1 / DSM 467 / LMG 4362 / NCIB 8255 / S1) OX=269796 GN=Rru_A1646 PE=4 SV=1	6	29064000	25596000	28349000	29869000	98603000	96827000	97238000	104300000	7	7	8	8	458	7.45055
	tr|Q2RQS8|Q2RQS8_RHORT	tr|Q2RQS8|Q2RQS8_RHORT	tr|Q2RQS8|Q2RQS8_RHORT 4Fe-4S ferredoxin, iron-sulfur binding OS=Rhodospirillum rubrum (strain ATCC 11170 / ATH 1.1.1 / DSM 467 / LMG 4362 / NCIB 8255 / S1) OX=269796 GN=Rru_A2720 PE=4 SV=1	1	26537000	30052000	27046000	28997000	26537000	31628000	27159000	27719000	1	1	1	0	459	7.4496
	tr|Q2RV26|Q2RV26_RHORT	tr|Q2RV26|Q2RV26_RHORT	tr|Q2RV26|Q2RV26_RHORT Phage shock protein A, PspA OS=Rhodospirillum rubrum (strain ATCC 11170 / ATH 1.1.1 / DSM 467 / LMG 4362 / NCIB 8255 / S1) OX=269796 GN=Rru_A1218 PE=4 SV=1	10	27869000	26496000	28375000	29713000	171260000	171020000	186030000	178890000	6	3	6	5	460	7.44891
	sp|Q2RP86|HIS8_RHORT	sp|Q2RP86|HIS8_RHORT	sp|Q2RP86|HIS8_RHORT Histidinol-phosphate aminotransferase OS=Rhodospirillum rubrum (strain ATCC 11170 / ATH 1.1.1 / DSM 467 / LMG 4362 / NCIB 8255 / S1) OX=269796 GN=hisC PE=3 SV=1	22	29125000	24467000	28187000	29360000	129670000	125600000	132000000	137530000	28	28	29	29	461	7.44381
	tr|Q2RWH5|Q2RWH5_RHORT	tr|Q2RWH5|Q2RWH5_RHORT	tr|Q2RWH5|Q2RWH5_RHORT Adenylosuccinate lyase OS=Rhodospirillum rubrum (strain ATCC 11170 / ATH 1.1.1 / DSM 467 / LMG 4362 / NCIB 8255 / S1) OX=269796 GN=Rru_A0716 PE=3 SV=1	25	26586000	26856000	28521000	28831000	115890000	115090000	121350000	115580000	24	23	30	34	462	7.44246
	tr|Q2RSW2|Q2RSW2_RHORT	tr|Q2RSW2|Q2RSW2_RHORT	tr|Q2RSW2|Q2RSW2_RHORT Uncharacterized protein OS=Rhodospirillum rubrum (strain ATCC 11170 / ATH 1.1.1 / DSM 467 / LMG 4362 / NCIB 8255 / S1) OX=269796 GN=Rru_A1983 PE=4 SV=1	5	27154000	24752000	27473000	31413000	50176000	53533000	51193000	54206000	7	8	9	10	463	7.44245
	sp|Q2RWI2|PURQ_RHORT	sp|Q2RWI2|PURQ_RHORT	sp|Q2RWI2|PURQ_RHORT Phosphoribosylformylglycinamidine synthase subunit PurQ OS=Rhodospirillum rubrum (strain ATCC 11170 / ATH 1.1.1 / DSM 467 / LMG 4362 / NCIB 8255 / S1) OX=269796 GN=purQ PE=3 SV=1	13	25818000	25900000	29684000	28818000	93673000	93734000	107930000	105800000	17	16	19	20	464	7.4402
	tr|Q2RQB4|Q2RQB4_RHORT	tr|Q2RQB4|Q2RQB4_RHORT	tr|Q2RQB4|Q2RQB4_RHORT GatB/Yqey OS=Rhodospirillum rubrum (strain ATCC 11170 / ATH 1.1.1 / DSM 467 / LMG 4362 / NCIB 8255 / S1) OX=269796 GN=Rru_A2884 PE=4 SV=1	7	24398000	27315000	27544000	30345000	108010000	129160000	124210000	127530000	11	7	10	11	465	7.43776
	tr|Q2RP74|Q2RP74_RHORT	tr|Q2RP74|Q2RP74_RHORT	tr|Q2RP74|Q2RP74_RHORT Ornithine carbamoyltransferase OS=Rhodospirillum rubrum (strain ATCC 11170 / ATH 1.1.1 / DSM 467 / LMG 4362 / NCIB 8255 / S1) OX=269796 GN=argF PE=3 SV=1	15	26634000	27311000	27339000	28310000	182990000	198320000	188680000	182250000	14	11	9	10	466	7.43773
	tr|Q2RP12|Q2RP12_RHORT	tr|Q2RP12|Q2RP12_RHORT	tr|Q2RP12|Q2RP12_RHORT Membrane protein insertase YidC OS=Rhodospirillum rubrum (strain ATCC 11170 / ATH 1.1.1 / DSM 467 / LMG 4362 / NCIB 8255 / S1) OX=269796 GN=yidC PE=3 SV=1	21	26357000	27192000	27964000	27713000	124980000	125630000	134840000	129240000	23	21	22	25	467	7.43627
	tr|Q2RSG8|Q2RSG8_RHORT	tr|Q2RSG8|Q2RSG8_RHORT	tr|Q2RSG8|Q2RSG8_RHORT Serine 3-dehydrogenase OS=Rhodospirillum rubrum (strain ATCC 11170 / ATH 1.1.1 / DSM 467 / LMG 4362 / NCIB 8255 / S1) OX=269796 GN=Rru_A2127 PE=3 SV=1	12	27796000	25901000	25610000	29854000	131990000	126870000	121830000	133530000	18	15	17	19	468	7.43601
	sp|Q2RNU4|PFP_RHORT	sp|Q2RNU4|PFP_RHORT	sp|Q2RNU4|PFP_RHORT Pyrophosphate--fructose 6-phosphate 1-phosphotransferase OS=Rhodospirillum rubrum (strain ATCC 11170 / ATH 1.1.1 / DSM 467 / LMG 4362 / NCIB 8255 / S1) OX=269796 GN=pfp PE=1 SV=1	19	26455000	26090000	26724000	29828000	122720000	132290000	124660000	124610000	33	31	36	31	469	7.43575
	tr|Q2RYC1|Q2RYC1_RHORT	tr|Q2RYC1|Q2RYC1_RHORT	tr|Q2RYC1|Q2RYC1_RHORT ABC transporter component OS=Rhodospirillum rubrum (strain ATCC 11170 / ATH 1.1.1 / DSM 467 / LMG 4362 / NCIB 8255 / S1) OX=269796 GN=Rru_A0069 PE=4 SV=1	20	27057000	26187000	26339000	29269000	110080000	106440000	107410000	109920000	26	21	26	22	470	7.43478
	tr|Q2RMV3|Q2RMV3_RHORT	tr|Q2RMV3|Q2RMV3_RHORT	tr|Q2RMV3|Q2RMV3_RHORT Ribosome-binding ATPase YchF OS=Rhodospirillum rubrum (strain ATCC 11170 / ATH 1.1.1 / DSM 467 / LMG 4362 / NCIB 8255 / S1) OX=269796 GN=ychF PE=3 SV=1	20	26215000	26798000	27402000	28297000	113820000	121950000	111360000	113700000	29	29	31	27	471	7.43422
	tr|Q2RXU3|Q2RXU3_RHORT	tr|Q2RXU3|Q2RXU3_RHORT	tr|Q2RXU3|Q2RXU3_RHORT Periplasmic binding protein/LacI transcriptional regulator OS=Rhodospirillum rubrum (strain ATCC 11170 / ATH 1.1.1 / DSM 467 / LMG 4362 / NCIB 8255 / S1) OX=269796 GN=Rru_A0247 PE=4 SV=1	20	27686000	27753000	23883000	29227000	103150000	109810000	97479000	99702000	19	19	15	15	472	7.43357
	tr|Q2RMJ9|Q2RMJ9_RHORT	tr|Q2RMJ9|Q2RMJ9_RHORT	tr|Q2RMJ9|Q2RMJ9_RHORT dTDP-glucose 4,6-dehydratase OS=Rhodospirillum rubrum (strain ATCC 11170 / ATH 1.1.1 / DSM 467 / LMG 4362 / NCIB 8255 / S1) OX=269796 GN=Rru_B0050 PE=3 SV=1	17	27319000	27966000	28186000	24217000	161210000	185260000	170750000	156730000	47	45	41	42	473	7.43011
	tr|Q2RWW6|Q2RWW6_RHORT	tr|Q2RWW6|Q2RWW6_RHORT	tr|Q2RWW6|Q2RWW6_RHORT Uncharacterized protein OS=Rhodospirillum rubrum (strain ATCC 11170 / ATH 1.1.1 / DSM 467 / LMG 4362 / NCIB 8255 / S1) OX=269796 GN=Rru_A0575 PE=4 SV=1	19	26202000	26097000	26581000	28337000	104540000	106670000	98912000	104220000	36	36	35	30	474	7.4282
	sp|Q2RP30|PANB_RHORT	sp|Q2RP30|PANB_RHORT	sp|Q2RP30|PANB_RHORT 3-methyl-2-oxobutanoate hydroxymethyltransferase OS=Rhodospirillum rubrum (strain ATCC 11170 / ATH 1.1.1 / DSM 467 / LMG 4362 / NCIB 8255 / S1) OX=269796 GN=panB PE=3 SV=1	11	28423000	24124000	26609000	27059000	151780000	159030000	150920000	156360000	15	17	16	17	475	7.42413
	tr|Q2RXA7|Q2RXA7_RHORT	tr|Q2RXA7|Q2RXA7_RHORT	tr|Q2RXA7|Q2RXA7_RHORT Chaperone SurA OS=Rhodospirillum rubrum (strain ATCC 11170 / ATH 1.1.1 / DSM 467 / LMG 4362 / NCIB 8255 / S1) OX=269796 GN=Rru_A0433 PE=4 SV=1	22	27301000	24779000	28051000	26045000	96794000	93551000	90701000	94493000	30	31	29	25	476	7.42397
	tr|Q2RR76|Q2RR76_RHORT	tr|Q2RR76|Q2RR76_RHORT	tr|Q2RR76|Q2RR76_RHORT FeS assembly ATPase SufC OS=Rhodospirillum rubrum (strain ATCC 11170 / ATH 1.1.1 / DSM 467 / LMG 4362 / NCIB 8255 / S1) OX=269796 GN=Rru_A2572 PE=4 SV=1	16	25367000	22404000	28730000	29475000	104180000	98142000	110670000	116450000	31	28	33	32	477	7.42315
	tr|Q2RNE3|Q2RNE3_RHORT	tr|Q2RNE3|Q2RNE3_RHORT	tr|Q2RNE3|Q2RNE3_RHORT Uncharacterized protein OS=Rhodospirillum rubrum (strain ATCC 11170 / ATH 1.1.1 / DSM 467 / LMG 4362 / NCIB 8255 / S1) OX=269796 GN=Rru_A3558 PE=3 SV=1	5	28468000	26540000	24434000	26373000	128520000	109510000	110330000	112860000	6	8	8	9	478	7.42249
	tr|Q2RYD1|Q2RYD1_RHORT	tr|Q2RYD1|Q2RYD1_RHORT	tr|Q2RYD1|Q2RYD1_RHORT 4-hydroxy-3-methylbut-2-enyl diphosphate reductase OS=Rhodospirillum rubrum (strain ATCC 11170 / ATH 1.1.1 / DSM 467 / LMG 4362 / NCIB 8255 / S1) OX=269796 GN=ispH PE=3 SV=1	22	29150000	24849000	24105000	27167000	103560000	99346000	98162000	99825000	30	32	34	40	479	7.42025
	sp|Q2RN70|SYL_RHORT	sp|Q2RN70|SYL_RHORT	sp|Q2RN70|SYL_RHORT Leucine--tRNA ligase OS=Rhodospirillum rubrum (strain ATCC 11170 / ATH 1.1.1 / DSM 467 / LMG 4362 / NCIB 8255 / S1) OX=269796 GN=leuS PE=3 SV=1	42	25947000	26087000	27305000	25874000	154490000	158760000	156930000	156020000	45	48	44	48	480	7.42001
	tr|Q2RX26|Q2RX26_RHORT	tr|Q2RX26|Q2RX26_RHORT	tr|Q2RX26|Q2RX26_RHORT HAD-superfamily subfamily IIA hydrolase OS=Rhodospirillum rubrum (strain ATCC 11170 / ATH 1.1.1 / DSM 467 / LMG 4362 / NCIB 8255 / S1) OX=269796 GN=Rru_A0515 PE=4 SV=1	14	23435000	28145000	22302000	30950000	79747000	85142000	87231000	91247000	12	14	15	15	481	7.41843
	tr|Q2RQN8|Q2RQN8_RHORT	tr|Q2RQN8|Q2RQN8_RHORT	tr|Q2RQN8|Q2RQN8_RHORT Uncharacterized protein OS=Rhodospirillum rubrum (strain ATCC 11170 / ATH 1.1.1 / DSM 467 / LMG 4362 / NCIB 8255 / S1) OX=269796 GN=Rru_A2760 PE=4 SV=1	4	24104000	24884000	26036000	29169000	59549000	68026000	65576000	63527000	5	5	6	5	482	7.41578
	tr|Q2RQU0|Q2RQU0_RHORT	tr|Q2RQU0|Q2RQU0_RHORT	tr|Q2RQU0|Q2RQU0_RHORT Uncharacterized protein OS=Rhodospirillum rubrum (strain ATCC 11170 / ATH 1.1.1 / DSM 467 / LMG 4362 / NCIB 8255 / S1) OX=269796 GN=Rru_A2708 PE=4 SV=1	7	26258000	26232000	25232000	26440000	111630000	113490000	108330000	101560000	4	4	4	5	483	7.41565
	tr|Q2RQ34|Q2RQ34_RHORT	tr|Q2RQ34|Q2RQ34_RHORT	tr|Q2RQ34|Q2RQ34_RHORT Isoleucine--tRNA ligase OS=Rhodospirillum rubrum (strain ATCC 11170 / ATH 1.1.1 / DSM 467 / LMG 4362 / NCIB 8255 / S1) OX=269796 GN=ileS PE=3 SV=1	47	23572000	23808000	26390000	29114000	109840000	116190000	111620000	117120000	50	55	55	56	484	7.41029
	sp|Q2RTZ4|SYE2_RHORT	sp|Q2RTZ4|SYE2_RHORT	sp|Q2RTZ4|SYE2_RHORT Glutamate--tRNA ligase 2 OS=Rhodospirillum rubrum (strain ATCC 11170 / ATH 1.1.1 / DSM 467 / LMG 4362 / NCIB 8255 / S1) OX=269796 GN=gltX2 PE=3 SV=1	23	23965000	24023000	26897000	27689000	268380000	268320000	275720000	288900000	49	48	54	52	485	7.40898
	sp|Q2RQH9|RECA_RHORT	sp|Q2RQH9|RECA_RHORT	sp|Q2RQH9|RECA_RHORT Protein RecA OS=Rhodospirillum rubrum (strain ATCC 11170 / ATH 1.1.1 / DSM 467 / LMG 4362 / NCIB 8255 / S1) OX=269796 GN=recA PE=3 SV=1	18	25691000	24926000	25455000	26432000	111860000	115450000	108280000	111300000	37	33	32	29	486	7.40868
	tr|Q2RSJ8|Q2RSJ8_RHORT	tr|Q2RSJ8|Q2RSJ8_RHORT	tr|Q2RSJ8|Q2RSJ8_RHORT Uncharacterized protein OS=Rhodospirillum rubrum (strain ATCC 11170 / ATH 1.1.1 / DSM 467 / LMG 4362 / NCIB 8255 / S1) OX=269796 GN=Rru_A2097 PE=4 SV=1	9	25167000	23158000	25658000	28206000	101130000	106830000	105910000	110620000	8	8	6	8	487	7.40734
	tr|Q2RTK0|Q2RTK0_RHORT	tr|Q2RTK0|Q2RTK0_RHORT	tr|Q2RTK0|Q2RTK0_RHORT Single-stranded DNA-binding protein OS=Rhodospirillum rubrum (strain ATCC 11170 / ATH 1.1.1 / DSM 467 / LMG 4362 / NCIB 8255 / S1) OX=269796 GN=Rru_A1745 PE=3 SV=1	9	25441000	26196000	25818000	24226000	159850000	168210000	168190000	142480000	23	10	14	12	488	7.40518
	tr|Q2RUA5|Q2RUA5_RHORT	tr|Q2RUA5|Q2RUA5_RHORT	tr|Q2RUA5|Q2RUA5_RHORT Uncharacterized protein OS=Rhodospirillum rubrum (strain ATCC 11170 / ATH 1.1.1 / DSM 467 / LMG 4362 / NCIB 8255 / S1) OX=269796 GN=Rru_A1489 PE=4 SV=1	18	26938000	24394000	26723000	23604000	91060000	88346000	87943000	87311000	20	19	18	17	489	7.40509
	sp|Q2RU32|NUOI_RHORT	sp|Q2RU32|NUOI_RHORT	sp|Q2RU32|NUOI_RHORT NADH-quinone oxidoreductase subunit I OS=Rhodospirillum rubrum (strain ATCC 11170 / ATH 1.1.1 / DSM 467 / LMG 4362 / NCIB 8255 / S1) OX=269796 GN=nuoI PE=3 SV=1	9	24983000	25183000	25120000	26153000	89028000	93508000	90793000	83817000	6	6	6	8	490	7.40414
	tr|Q2RVC3|Q2RVC3_RHORT;tr|Q2RRX8|Q2RRX8_RHORT	tr|Q2RVC3|Q2RVC3_RHORT	tr|Q2RVC3|Q2RVC3_RHORT Pyruvate carboxylase OS=Rhodospirillum rubrum (strain ATCC 11170 / ATH 1.1.1 / DSM 467 / LMG 4362 / NCIB 8255 / S1) OX=269796 GN=Rru_A1121 PE=4 SV=1	70	21745000	30487000	24651000	24496000	243290000	256050000	251410000	254160000	77	75	85	82	491	7.40389
	tr|Q2RV60|Q2RV60_RHORT	tr|Q2RV60|Q2RV60_RHORT	tr|Q2RV60|Q2RV60_RHORT Signal recognition particle protein OS=Rhodospirillum rubrum (strain ATCC 11170 / ATH 1.1.1 / DSM 467 / LMG 4362 / NCIB 8255 / S1) OX=269796 GN=ffh PE=3 SV=1	26	24821000	25040000	24894000	26292000	127600000	128050000	129550000	134740000	25	25	25	23	492	7.40246
	tr|Q2RP69|Q2RP69_RHORT	tr|Q2RP69|Q2RP69_RHORT	tr|Q2RP69|Q2RP69_RHORT Pyrroline-5-carboxylate reductase OS=Rhodospirillum rubrum (strain ATCC 11170 / ATH 1.1.1 / DSM 467 / LMG 4362 / NCIB 8255 / S1) OX=269796 GN=proC PE=3 SV=1	12	23110000	24472000	25175000	27477000	143700000	142900000	148480000	149240000	13	14	16	14	493	7.39896
	tr|Q2RVU0|Q2RVU0_RHORT	tr|Q2RVU0|Q2RVU0_RHORT	tr|Q2RVU0|Q2RVU0_RHORT UDP-N-acetylmuramoyl-tripeptide--D-alanyl-D-alanine ligase OS=Rhodospirillum rubrum (strain ATCC 11170 / ATH 1.1.1 / DSM 467 / LMG 4362 / NCIB 8255 / S1) OX=269796 GN=murF PE=3 SV=1	22	24996000	29809000	21794000	23347000	537560000	507390000	445950000	485580000	7	4	4	5	494	7.39771
	tr|Q2RTX5|Q2RTX5_RHORT	tr|Q2RTX5|Q2RTX5_RHORT	tr|Q2RTX5|Q2RTX5_RHORT Uncharacterized protein OS=Rhodospirillum rubrum (strain ATCC 11170 / ATH 1.1.1 / DSM 467 / LMG 4362 / NCIB 8255 / S1) OX=269796 GN=Rru_A1620 PE=4 SV=1	4	23159000	27809000	20313000	28173000	90461000	83670000	80951000	86765000	6	5	5	7	495	7.39556
	tr|Q2RQS5|Q2RQS5_RHORT	tr|Q2RQS5|Q2RQS5_RHORT	tr|Q2RQS5|Q2RQS5_RHORT Rubrerythrin OS=Rhodospirillum rubrum (strain ATCC 11170 / ATH 1.1.1 / DSM 467 / LMG 4362 / NCIB 8255 / S1) OX=269796 GN=Rru_A2723 PE=4 SV=1	6	26850000	25235000	20297000	26745000	54686000	51978000	51264000	44127000	8	8	5	7	496	7.39413
	tr|Q2RQF1|Q2RQF1_RHORT	tr|Q2RQF1|Q2RQF1_RHORT	tr|Q2RQF1|Q2RQF1_RHORT RNA polymerase-binding transcription factor DksA OS=Rhodospirillum rubrum (strain ATCC 11170 / ATH 1.1.1 / DSM 467 / LMG 4362 / NCIB 8255 / S1) OX=269796 GN=dksA PE=3 SV=1	7	25600000	23578000	23761000	25568000	88882000	84722000	69610000	76719000	6	7	6	7	497	7.39141
	tr|Q2RWK8|Q2RWK8_RHORT	tr|Q2RWK8|Q2RWK8_RHORT	tr|Q2RWK8|Q2RWK8_RHORT Phospho-2-dehydro-3-deoxyheptonate aldolase OS=Rhodospirillum rubrum (strain ATCC 11170 / ATH 1.1.1 / DSM 467 / LMG 4362 / NCIB 8255 / S1) OX=269796 GN=Rru_A0683 PE=3 SV=1	28	24436000	23469000	24666000	25656000	125350000	131470000	126450000	131870000	36	33	36	32	498	7.39017
	tr|Q2RQB6|Q2RQB6_RHORT	tr|Q2RQB6|Q2RQB6_RHORT	tr|Q2RQB6|Q2RQB6_RHORT RNA polymerase sigma factor RpoD OS=Rhodospirillum rubrum (strain ATCC 11170 / ATH 1.1.1 / DSM 467 / LMG 4362 / NCIB 8255 / S1) OX=269796 GN=rpoD PE=3 SV=1	32	22448000	25053000	23606000	26784000	119220000	130760000	126710000	127280000	34	31	33	38	499	7.38868
	sp|Q2RNA6|HIS4_RHORT	sp|Q2RNA6|HIS4_RHORT	sp|Q2RNA6|HIS4_RHORT 1-(5-phosphoribosyl)-5-[(5-phosphoribosylamino)methylideneamino] imidazole-4-carboxamide isomerase OS=Rhodospirillum rubrum (strain ATCC 11170 / ATH 1.1.1 / DSM 467 / LMG 4362 / NCIB 8255 / S1) OX=269796 GN=hisA PE=3 SV=1	13	25814000	23327000	24036000	24519000	75623000	78297000	74945000	75285000	11	13	14	11	500	7.38782
	tr|Q2RSK4|Q2RSK4_RHORT	tr|Q2RSK4|Q2RSK4_RHORT	tr|Q2RSK4|Q2RSK4_RHORT Uncharacterized protein OS=Rhodospirillum rubrum (strain ATCC 11170 / ATH 1.1.1 / DSM 467 / LMG 4362 / NCIB 8255 / S1) OX=269796 GN=Rru_A2091 PE=4 SV=1	4	25983000	24733000	25501000	21177000	139460000	134460000	126670000	113120000	5	5	4	5	501	7.38647
	tr|Q2RWQ6|Q2RWQ6_RHORT	tr|Q2RWQ6|Q2RWQ6_RHORT	tr|Q2RWQ6|Q2RWQ6_RHORT Na+/solute symporter OS=Rhodospirillum rubrum (strain ATCC 11170 / ATH 1.1.1 / DSM 467 / LMG 4362 / NCIB 8255 / S1) OX=269796 GN=Rru_A0635 PE=3 SV=1	12	24922000	24558000	25085000	22631000	144440000	152760000	143980000	127320000	8	8	9	10	502	7.38559
	tr|Q2RTB7|Q2RTB7_RHORT	tr|Q2RTB7|Q2RTB7_RHORT	tr|Q2RTB7|Q2RTB7_RHORT Ribose-5-phosphate isomerase OS=Rhodospirillum rubrum (strain ATCC 11170 / ATH 1.1.1 / DSM 467 / LMG 4362 / NCIB 8255 / S1) OX=269796 GN=Rru_A1828 PE=4 SV=1	8	25435000	20385000	24646000	26313000	142090000	133800000	149700000	149930000	15	21	15	18	503	7.38372
	sp|P0C190|LHB_RHORU;sp|Q2RQ23|LHB_RHORT	sp|P0C190|LHB_RHORU;sp|Q2RQ23|LHB_RHORT	sp|P0C190|LHB_RHORU Light-harvesting protein B-870 beta chain OS=Rhodospirillum rubrum OX=1085 PE=1 SV=1;sp|Q2RQ23|LHB_RHORT Light-harvesting protein B-870 beta chain OS=Rhodospirillum rubrum (strain ATCC 11170 / ATH 1.1.1 / DSM 467 / LMG 4362 / NCIB 8255	3	21448000	29267000	23285000	22685000	64344000	92405000	70146000	65057000	2	2	1	2	504	7.3833
	tr|Q2RN81|Q2RN81_RHORT	tr|Q2RN81|Q2RN81_RHORT	tr|Q2RN81|Q2RN81_RHORT Zinc-containing alcohol dehydrogenase superfamily OS=Rhodospirillum rubrum (strain ATCC 11170 / ATH 1.1.1 / DSM 467 / LMG 4362 / NCIB 8255 / S1) OX=269796 GN=Rru_A3620 PE=4 SV=1	15	21429000	23807000	22636000	27815000	88438000	95948000	85167000	87212000	22	21	23	20	505	7.37879
	sp|Q2RU07|PYRH_RHORT	sp|Q2RU07|PYRH_RHORT	sp|Q2RU07|PYRH_RHORT Uridylate kinase OS=Rhodospirillum rubrum (strain ATCC 11170 / ATH 1.1.1 / DSM 467 / LMG 4362 / NCIB 8255 / S1) OX=269796 GN=pyrH PE=3 SV=1	14	23431000	22387000	24099000	25379000	116870000	115420000	119800000	118380000	19	19	19	20	506	7.37701
	tr|Q2RQ76|Q2RQ76_RHORT	tr|Q2RQ76|Q2RQ76_RHORT	tr|Q2RQ76|Q2RQ76_RHORT Uncharacterized protein OS=Rhodospirillum rubrum (strain ATCC 11170 / ATH 1.1.1 / DSM 467 / LMG 4362 / NCIB 8255 / S1) OX=269796 GN=Rru_A2922 PE=4 SV=1	5	24148000	26000000	22743000	22233000	140190000	155370000	140660000	129240000	6	4	6	6	507	7.37623
	sp|Q2RVA2|GLYA1_RHORT	sp|Q2RVA2|GLYA1_RHORT	sp|Q2RVA2|GLYA1_RHORT Serine hydroxymethyltransferase 1 OS=Rhodospirillum rubrum (strain ATCC 11170 / ATH 1.1.1 / DSM 467 / LMG 4362 / NCIB 8255 / S1) OX=269796 GN=glyA1 PE=3 SV=1	23	23031000	22856000	23735000	24916000	510720000	494570000	548670000	585370000	4	4	4	4	508	7.37355
	tr|Q2RQT0|Q2RQT0_RHORT	tr|Q2RQT0|Q2RQT0_RHORT	tr|Q2RQT0|Q2RQT0_RHORT DEAD/DEAH box helicase OS=Rhodospirillum rubrum (strain ATCC 11170 / ATH 1.1.1 / DSM 467 / LMG 4362 / NCIB 8255 / S1) OX=269796 GN=Rru_A2718 PE=3 SV=1	32	23264000	23977000	22865000	24141000	169450000	169660000	163660000	157340000	48	53	52	53	509	7.37221
	tr|Q2RWM4|Q2RWM4_RHORT	tr|Q2RWM4|Q2RWM4_RHORT	tr|Q2RWM4|Q2RWM4_RHORT Nicotinate-nucleotide--dimethylbenzimidazole phosphoribosyltransferase OS=Rhodospirillum rubrum (strain ATCC 11170 / ATH 1.1.1 / DSM 467 / LMG 4362 / NCIB 8255 / S1) OX=269796 GN=cobT PE=3 SV=1	12	21135000	23682000	21588000	27220000	168260000	183030000	177150000	197760000	8	8	7	7	510	7.36933
	tr|Q2RQC7|Q2RQC7_RHORT	tr|Q2RQC7|Q2RQC7_RHORT	tr|Q2RQC7|Q2RQC7_RHORT Peptidase M20D, amidohydrolase OS=Rhodospirillum rubrum (strain ATCC 11170 / ATH 1.1.1 / DSM 467 / LMG 4362 / NCIB 8255 / S1) OX=269796 GN=Rru_A2871 PE=4 SV=1	15	23529000	24240000	21900000	23875000	180380000	186800000	164040000	179720000	18	19	22	21	511	7.36896
	tr|Q2RTQ4|Q2RTQ4_RHORT	tr|Q2RTQ4|Q2RTQ4_RHORT	tr|Q2RTQ4|Q2RTQ4_RHORT Polyamine aminopropyltransferase OS=Rhodospirillum rubrum (strain ATCC 11170 / ATH 1.1.1 / DSM 467 / LMG 4362 / NCIB 8255 / S1) OX=269796 GN=speE PE=3 SV=1	11	23969000	23440000	26783000	18933000	96972000	96982000	106110000	107270000	11	10	10	9	512	7.36701
	tr|Q2RQI1|Q2RQI1_RHORT	tr|Q2RQI1|Q2RQI1_RHORT	tr|Q2RQI1|Q2RQI1_RHORT Phasin OS=Rhodospirillum rubrum (strain ATCC 11170 / ATH 1.1.1 / DSM 467 / LMG 4362 / NCIB 8255 / S1) OX=269796 GN=Rru_A2817 PE=4 SV=1	10	16251000	16592000	22956000	37323000	52992000	58406000	78016000	119420000	5	6	8	15	513	7.36699
	sp|Q2RWM9|IF1_RHORT	sp|Q2RWM9|IF1_RHORT	sp|Q2RWM9|IF1_RHORT Translation initiation factor IF-1 OS=Rhodospirillum rubrum (strain ATCC 11170 / ATH 1.1.1 / DSM 467 / LMG 4362 / NCIB 8255 / S1) OX=269796 GN=infA PE=3 SV=1	4	13526000	14876000	17126000	47534000	270410000	273020000	305980000	357600000	15	13	14	19	514	7.36671
	tr|Q2RXR9|Q2RXR9_RHORT	tr|Q2RXR9|Q2RXR9_RHORT	tr|Q2RXR9|Q2RXR9_RHORT GTP cyclohydrolase 1 OS=Rhodospirillum rubrum (strain ATCC 11170 / ATH 1.1.1 / DSM 467 / LMG 4362 / NCIB 8255 / S1) OX=269796 GN=folE PE=3 SV=1	14	22795000	21861000	23266000	24560000	127760000	121450000	137280000	130390000	20	16	20	17	515	7.364
	tr|Q2RRR0|Q2RRR0_RHORT	tr|Q2RRR0|Q2RRR0_RHORT	tr|Q2RRR0|Q2RRR0_RHORT Substrate-binding region of ABC-type glycine betaine transport system OS=Rhodospirillum rubrum (strain ATCC 11170 / ATH 1.1.1 / DSM 467 / LMG 4362 / NCIB 8255 / S1) OX=269796 GN=Rru_A2385 PE=4 SV=1	16	22127000	21587000	22913000	25842000	110360000	113670000	117020000	126100000	15	12	14	14	516	7.36394
	tr|Q2RTM0|Q2RTM0_RHORT	tr|Q2RTM0|Q2RTM0_RHORT	tr|Q2RTM0|Q2RTM0_RHORT Carbonate dehydratase OS=Rhodospirillum rubrum (strain ATCC 11170 / ATH 1.1.1 / DSM 467 / LMG 4362 / NCIB 8255 / S1) OX=269796 GN=Rru_A1725 PE=4 SV=1	11	26111000	24624000	14525000	26727000	109900000	111800000	102990000	112030000	21	15	14	16	517	7.36167
	tr|Q2RRN6|Q2RRN6_RHORT	tr|Q2RRN6|Q2RRN6_RHORT	tr|Q2RRN6|Q2RRN6_RHORT Fructose-1,6-bisphosphatase OS=Rhodospirillum rubrum (strain ATCC 11170 / ATH 1.1.1 / DSM 467 / LMG 4362 / NCIB 8255 / S1) OX=269796 GN=Rru_A2409 PE=3 SV=1	14	24964000	23310000	23719000	19754000	77648000	75856000	76390000	74181000	16	13	17	15	518	7.36053
	tr|Q2RP63|Q2RP63_RHORT	tr|Q2RP63|Q2RP63_RHORT	tr|Q2RP63|Q2RP63_RHORT Sigma-24 (FecI) OS=Rhodospirillum rubrum (strain ATCC 11170 / ATH 1.1.1 / DSM 467 / LMG 4362 / NCIB 8255 / S1) OX=269796 GN=Rru_A3287 PE=3 SV=1	14	24062000	21198000	22116000	24345000	120450000	114720000	114420000	116460000	10	9	10	9	519	7.36041
	tr|Q2RTT1|Q2RTT1_RHORT	tr|Q2RTT1|Q2RTT1_RHORT	tr|Q2RTT1|Q2RTT1_RHORT Conserved hypothetical cytosolic protein OS=Rhodospirillum rubrum (strain ATCC 11170 / ATH 1.1.1 / DSM 467 / LMG 4362 / NCIB 8255 / S1) OX=269796 GN=Rru_A1664 PE=4 SV=1	12	22955000	20130000	22250000	25693000	130130000	118250000	124830000	131370000	21	19	23	22	520	7.35712
	sp|Q2RP31|PANC_RHORT	sp|Q2RP31|PANC_RHORT	sp|Q2RP31|PANC_RHORT Pantothenate synthetase OS=Rhodospirillum rubrum (strain ATCC 11170 / ATH 1.1.1 / DSM 467 / LMG 4362 / NCIB 8255 / S1) OX=269796 GN=panC PE=3 SV=2	18	24358000	22269000	21515000	22652000	65306000	77400000	65059000	63140000	21	19	22	17	521	7.356
	tr|Q2RTZ0|Q2RTZ0_RHORT	tr|Q2RTZ0|Q2RTZ0_RHORT	tr|Q2RTZ0|Q2RTZ0_RHORT Alpha amylase, catalytic region OS=Rhodospirillum rubrum (strain ATCC 11170 / ATH 1.1.1 / DSM 467 / LMG 4362 / NCIB 8255 / S1) OX=269796 GN=Rru_A1605 PE=4 SV=1	59	23655000	22812000	21385000	22881000	147720000	145570000	131640000	139690000	63	59	57	54	522	7.35571
	tr|Q2RVM2|Q2RVM2_RHORT	tr|Q2RVM2|Q2RVM2_RHORT	tr|Q2RVM2|Q2RVM2_RHORT Uncharacterized protein OS=Rhodospirillum rubrum (strain ATCC 11170 / ATH 1.1.1 / DSM 467 / LMG 4362 / NCIB 8255 / S1) OX=269796 GN=Rru_A1022 PE=4 SV=1	8	21625000	27338000	20949000	20754000	74091000	80773000	72199000	68854000	7	10	7	8	523	7.35538
	tr|Q2RN69|Q2RN69_RHORT	tr|Q2RN69|Q2RN69_RHORT	tr|Q2RN69|Q2RN69_RHORT Uncharacterized protein OS=Rhodospirillum rubrum (strain ATCC 11170 / ATH 1.1.1 / DSM 467 / LMG 4362 / NCIB 8255 / S1) OX=269796 GN=Rru_A3632 PE=4 SV=1	7	22004000	20481000	21255000	26302000	66901000	64265000	68267000	69738000	13	15	15	15	524	7.35239
	tr|Q2RRH0|Q2RRH0_RHORT	tr|Q2RRH0|Q2RRH0_RHORT	tr|Q2RRH0|Q2RRH0_RHORT Glycine betaine/L-proline transport ATP-binding subunit OS=Rhodospirillum rubrum (strain ATCC 11170 / ATH 1.1.1 / DSM 467 / LMG 4362 / NCIB 8255 / S1) OX=269796 GN=Rru_A2475 PE=4 SV=1	15	20594000	21654000	22565000	24342000	62067000	69262000	63163000	64839000	16	19	19	22	525	7.34809
	tr|Q2RRI8|Q2RRI8_RHORT	tr|Q2RRI8|Q2RRI8_RHORT	tr|Q2RRI8|Q2RRI8_RHORT Endoribonuclease L-PSP OS=Rhodospirillum rubrum (strain ATCC 11170 / ATH 1.1.1 / DSM 467 / LMG 4362 / NCIB 8255 / S1) OX=269796 GN=Rru_A2457 PE=4 SV=1	4	23272000	21833000	22512000	21360000	93089000	91910000	90422000	81676000	2	2	1	1	526	7.34722
	tr|Q2RVA8|Q2RVA8_RHORT	tr|Q2RVA8|Q2RVA8_RHORT	tr|Q2RVA8|Q2RVA8_RHORT Periplasmic binding protein OS=Rhodospirillum rubrum (strain ATCC 11170 / ATH 1.1.1 / DSM 467 / LMG 4362 / NCIB 8255 / S1) OX=269796 GN=Rru_A1136 PE=4 SV=1	19	23161000	20035000	22203000	23239000	72175000	66443000	66416000	70231000	15	16	17	17	527	7.34556
	sp|Q2RN60|RNPH_RHORT	sp|Q2RN60|RNPH_RHORT	sp|Q2RN60|RNPH_RHORT Ribonuclease PH OS=Rhodospirillum rubrum (strain ATCC 11170 / ATH 1.1.1 / DSM 467 / LMG 4362 / NCIB 8255 / S1) OX=269796 GN=rph PE=3 SV=1	9	20103000	29632000	19695000	19091000	62579000	72023000	64836000	68198000	3	7	5	7	528	7.34499
	tr|Q2RTG8|Q2RTG8_RHORT	tr|Q2RTG8|Q2RTG8_RHORT	tr|Q2RTG8|Q2RTG8_RHORT Beta-N-acetylhexosaminidase OS=Rhodospirillum rubrum (strain ATCC 11170 / ATH 1.1.1 / DSM 467 / LMG 4362 / NCIB 8255 / S1) OX=269796 GN=Rru_A1777 PE=4 SV=1	21	20715000	21039000	22014000	23501000	107070000	100600000	98141000	103180000	21	18	19	20	529	7.3388
	tr|Q2RSP8|Q2RSP8_RHORT	tr|Q2RSP8|Q2RSP8_RHORT	tr|Q2RSP8|Q2RSP8_RHORT Extracellular solute-binding protein, family 1 OS=Rhodospirillum rubrum (strain ATCC 11170 / ATH 1.1.1 / DSM 467 / LMG 4362 / NCIB 8255 / S1) OX=269796 GN=Rru_A2047 PE=4 SV=1	14	24606000	13774000	24081000	24453000	208530000	197360000	196040000	192350000	16	15	15	16	530	7.33703
	tr|Q2RSQ4|Q2RSQ4_RHORT	tr|Q2RSQ4|Q2RSQ4_RHORT	tr|Q2RSQ4|Q2RSQ4_RHORT Aminotransferase OS=Rhodospirillum rubrum (strain ATCC 11170 / ATH 1.1.1 / DSM 467 / LMG 4362 / NCIB 8255 / S1) OX=269796 GN=Rru_A2041 PE=3 SV=1	27	19969000	21860000	20055000	24949000	169610000	168850000	175480000	193750000	45	44	39	48	531	7.33662
	tr|Q2RSP3|Q2RSP3_RHORT	tr|Q2RSP3|Q2RSP3_RHORT	tr|Q2RSP3|Q2RSP3_RHORT RND efflux system, outer membrane lipoprotein, NodT OS=Rhodospirillum rubrum (strain ATCC 11170 / ATH 1.1.1 / DSM 467 / LMG 4362 / NCIB 8255 / S1) OX=269796 GN=Rru_A2052 PE=3 SV=1	26	21805000	19857000	21522000	23571000	111900000	105870000	109040000	115410000	19	20	20	23	532	7.33623
	sp|Q2RNB6|PSD_RHORT	sp|Q2RNB6|PSD_RHORT	sp|Q2RNB6|PSD_RHORT Phosphatidylserine decarboxylase proenzyme OS=Rhodospirillum rubrum (strain ATCC 11170 / ATH 1.1.1 / DSM 467 / LMG 4362 / NCIB 8255 / S1) OX=269796 GN=psd PE=3 SV=1	9	21200000	18886000	21646000	24882000	66283000	62863000	65224000	69974000	12	7	11	11	533	7.33553
	tr|Q2RQ83|Q2RQ83_RHORT	tr|Q2RQ83|Q2RQ83_RHORT	tr|Q2RQ83|Q2RQ83_RHORT Uncharacterized protein OS=Rhodospirillum rubrum (strain ATCC 11170 / ATH 1.1.1 / DSM 467 / LMG 4362 / NCIB 8255 / S1) OX=269796 GN=Rru_A2915 PE=4 SV=1	3	21797000	26419000	10933000	27392000	31138000	46800000	42858000	48860000	1	1	0	2	534	7.33516
	tr|Q2RRL0|Q2RRL0_RHORT	tr|Q2RRL0|Q2RRL0_RHORT	tr|Q2RRL0|Q2RRL0_RHORT Biotin carboxylase OS=Rhodospirillum rubrum (strain ATCC 11170 / ATH 1.1.1 / DSM 467 / LMG 4362 / NCIB 8255 / S1) OX=269796 GN=Rru_A2435 PE=4 SV=1	20	22088000	21671000	18971000	23802000	90912000	92635000	90206000	93591000	22	23	23	26	535	7.33512
	tr|Q2RRD3|Q2RRD3_RHORT	tr|Q2RRD3|Q2RRD3_RHORT	tr|Q2RRD3|Q2RRD3_RHORT 3-oxoacyl-(Acyl-carrier-protein) reductase OS=Rhodospirillum rubrum (strain ATCC 11170 / ATH 1.1.1 / DSM 467 / LMG 4362 / NCIB 8255 / S1) OX=269796 GN=Rru_A2512 PE=4 SV=1	16	22603000	20442000	21557000	21664000	115730000	105300000	111580000	103630000	15	19	19	18	536	7.33378
	sp|Q2RS06|CYSD_RHORT	sp|Q2RS06|CYSD_RHORT	sp|Q2RS06|CYSD_RHORT Sulfate adenylyltransferase subunit 2 OS=Rhodospirillum rubrum (strain ATCC 11170 / ATH 1.1.1 / DSM 467 / LMG 4362 / NCIB 8255 / S1) OX=269796 GN=cysD PE=3 SV=1	17	19760000	24751000	19406000	22288000	98279000	93937000	95722000	106170000	22	22	18	20	537	7.33347
	tr|Q2RWD9|Q2RWD9_RHORT	tr|Q2RWD9|Q2RWD9_RHORT	tr|Q2RWD9|Q2RWD9_RHORT Uncharacterized protein OS=Rhodospirillum rubrum (strain ATCC 11170 / ATH 1.1.1 / DSM 467 / LMG 4362 / NCIB 8255 / S1) OX=269796 GN=Rru_A0752 PE=4 SV=1	10	20580000	19177000	21591000	24539000	107310000	111620000	120220000	128380000	15	18	17	18	538	7.33187
	tr|Q2RSC4|Q2RSC4_RHORT	tr|Q2RSC4|Q2RSC4_RHORT	tr|Q2RSC4|Q2RSC4_RHORT Extracellular ligand-binding receptor OS=Rhodospirillum rubrum (strain ATCC 11170 / ATH 1.1.1 / DSM 467 / LMG 4362 / NCIB 8255 / S1) OX=269796 GN=Rru_A2171 PE=4 SV=1	15	21676000	23560000	20418000	20009000	156950000	172890000	151880000	145780000	18	17	16	17	539	7.33073
	tr|Q2RRL7|Q2RRL7_RHORT	tr|Q2RRL7|Q2RRL7_RHORT	tr|Q2RRL7|Q2RRL7_RHORT DSBA oxidoreductase OS=Rhodospirillum rubrum (strain ATCC 11170 / ATH 1.1.1 / DSM 467 / LMG 4362 / NCIB 8255 / S1) OX=269796 GN=Rru_A2428 PE=4 SV=1	13	22166000	21245000	20726000	21097000	72555000	75618000	70781000	66811000	12	10	12	9	540	7.32855
	tr|Q2RSE6|Q2RSE6_RHORT	tr|Q2RSE6|Q2RSE6_RHORT	tr|Q2RSE6|Q2RSE6_RHORT Ribonuclease E OS=Rhodospirillum rubrum (strain ATCC 11170 / ATH 1.1.1 / DSM 467 / LMG 4362 / NCIB 8255 / S1) OX=269796 GN=rne PE=3 SV=1	34	17673000	21559000	22487000	22658000	130140000	131800000	135900000	134250000	32	37	40	36	541	7.32416
	tr|Q2RRK7|Q2RRK7_RHORT	tr|Q2RRK7|Q2RRK7_RHORT	tr|Q2RRK7|Q2RRK7_RHORT Mammalian cell entry related OS=Rhodospirillum rubrum (strain ATCC 11170 / ATH 1.1.1 / DSM 467 / LMG 4362 / NCIB 8255 / S1) OX=269796 GN=Rru_A2438 PE=4 SV=1	6	19727000	19404000	22616000	22033000	74777000	77904000	86666000	83335000	2	3	2	3	542	7.32108
	tr|Q2RRU8|Q2RRU8_RHORT	tr|Q2RRU8|Q2RRU8_RHORT	tr|Q2RRU8|Q2RRU8_RHORT Uncharacterized protein OS=Rhodospirillum rubrum (strain ATCC 11170 / ATH 1.1.1 / DSM 467 / LMG 4362 / NCIB 8255 / S1) OX=269796 GN=Rru_A2347 PE=4 SV=1	15	22196000	20658000	19075000	21673000	55525000	54692000	55860000	52318000	10	8	8	8	543	7.32016
	sp|Q2RWI3|PURL_RHORT	sp|Q2RWI3|PURL_RHORT	sp|Q2RWI3|PURL_RHORT Phosphoribosylformylglycinamidine synthase subunit PurL OS=Rhodospirillum rubrum (strain ATCC 11170 / ATH 1.1.1 / DSM 467 / LMG 4362 / NCIB 8255 / S1) OX=269796 GN=purL PE=3 SV=1	32	20564000	20383000	20397000	22106000	144480000	146180000	140700000	146020000	30	35	23	32	544	7.31937
	tr|Q2RP01|Q2RP01_RHORT	tr|Q2RP01|Q2RP01_RHORT	tr|Q2RP01|Q2RP01_RHORT Peptide deformylase OS=Rhodospirillum rubrum (strain ATCC 11170 / ATH 1.1.1 / DSM 467 / LMG 4362 / NCIB 8255 / S1) OX=269796 GN=def PE=3 SV=1	7	21618000	22788000	18966000	19995000	96033000	95751000	76911000	75223000	8	8	8	8	545	7.31893
	tr|Q2RNM7|Q2RNM7_RHORT	tr|Q2RNM7|Q2RNM7_RHORT	tr|Q2RNM7|Q2RNM7_RHORT Bacterioferritin OS=Rhodospirillum rubrum (strain ATCC 11170 / ATH 1.1.1 / DSM 467 / LMG 4362 / NCIB 8255 / S1) OX=269796 GN=Rru_A3474 PE=3 SV=1	7	19005000	15586000	22562000	25952000	231500000	249320000	255850000	245220000	22	15	18	21	546	7.31757
	tr|Q2RN03|Q2RN03_RHORT	tr|Q2RN03|Q2RN03_RHORT	tr|Q2RN03|Q2RN03_RHORT Outer-membrane lipoprotein carrier protein OS=Rhodospirillum rubrum (strain ATCC 11170 / ATH 1.1.1 / DSM 467 / LMG 4362 / NCIB 8255 / S1) OX=269796 GN=Rru_A3698 PE=3 SV=1	10	19304000	20401000	20366000	22900000	95493000	101580000	114260000	111740000	8	11	11	6	547	7.31687
	tr|Q2RWF2|Q2RWF2_RHORT	tr|Q2RWF2|Q2RWF2_RHORT	tr|Q2RWF2|Q2RWF2_RHORT Nitrilase/cyanide hydratase and apolipoprotein N-acyltransferase OS=Rhodospirillum rubrum (strain ATCC 11170 / ATH 1.1.1 / DSM 467 / LMG 4362 / NCIB 8255 / S1) OX=269796 GN=Rru_A0739 PE=4 SV=1	17	21170000	19088000	20091000	22516000	118740000	111150000	111150000	123890000	16	15	14	15	548	7.31631
	tr|Q2RP73|Q2RP73_RHORT	tr|Q2RP73|Q2RP73_RHORT	tr|Q2RP73|Q2RP73_RHORT Acetylornithine aminotransferase OS=Rhodospirillum rubrum (strain ATCC 11170 / ATH 1.1.1 / DSM 467 / LMG 4362 / NCIB 8255 / S1) OX=269796 GN=argD PE=3 SV=1	19	19750000	19692000	21099000	21915000	68780000	67322000	67988000	73862000	25	22	24	22	549	7.31416
	tr|Q2RXA5|Q2RXA5_RHORT	tr|Q2RXA5|Q2RXA5_RHORT	tr|Q2RXA5|Q2RXA5_RHORT Acyl-CoA dehydrogenase OS=Rhodospirillum rubrum (strain ATCC 11170 / ATH 1.1.1 / DSM 467 / LMG 4362 / NCIB 8255 / S1) OX=269796 GN=Rru_A0435 PE=3 SV=1	24	22252000	20639000	21670000	17782000	79073000	73814000	71517000	70756000	23	21	21	20	550	7.31357
	tr|Q2RMM3|Q2RMM3_RHORT	tr|Q2RMM3|Q2RMM3_RHORT	tr|Q2RMM3|Q2RMM3_RHORT SapC OS=Rhodospirillum rubrum (strain ATCC 11170 / ATH 1.1.1 / DSM 467 / LMG 4362 / NCIB 8255 / S1) OX=269796 GN=Rru_B0026 PE=4 SV=1	15	20608000	19044000	20736000	21928000	68122000	71219000	68941000	64436000	20	20	20	17	551	7.31342
	tr|Q2RR84|Q2RR84_RHORT	tr|Q2RR84|Q2RR84_RHORT	tr|Q2RR84|Q2RR84_RHORT Uncharacterized protein OS=Rhodospirillum rubrum (strain ATCC 11170 / ATH 1.1.1 / DSM 467 / LMG 4362 / NCIB 8255 / S1) OX=269796 GN=Rru_A2561 PE=4 SV=1	9	26549000	826780	26966000	27686000	178380000	191500000	184720000	174060000	7	8	7	7	552	7.3119
	tr|Q2RV42|Q2RV42_RHORT	tr|Q2RV42|Q2RV42_RHORT	tr|Q2RV42|Q2RV42_RHORT Succinate dehydrogenase subunit C OS=Rhodospirillum rubrum (strain ATCC 11170 / ATH 1.1.1 / DSM 467 / LMG 4362 / NCIB 8255 / S1) OX=269796 GN=Rru_A1202 PE=4 SV=1	4	19993000	24216000	19465000	18050000	69462000	78575000	64908000	67922000	4	2	3	2	553	7.31029
	sp|Q2RUU0|HUTU_RHORT	sp|Q2RUU0|HUTU_RHORT	sp|Q2RUU0|HUTU_RHORT Urocanate hydratase OS=Rhodospirillum rubrum (strain ATCC 11170 / ATH 1.1.1 / DSM 467 / LMG 4362 / NCIB 8255 / S1) OX=269796 GN=hutU PE=3 SV=1	25	18742000	19967000	20747000	21987000	133040000	144340000	135270000	136540000	28	32	32	36	554	7.30879
	tr|Q2RXB4|Q2RXB4_RHORT	tr|Q2RXB4|Q2RXB4_RHORT	tr|Q2RXB4|Q2RXB4_RHORT Uncharacterized protein OS=Rhodospirillum rubrum (strain ATCC 11170 / ATH 1.1.1 / DSM 467 / LMG 4362 / NCIB 8255 / S1) OX=269796 GN=Rru_A0426 PE=4 SV=1	5	21572000	13259000	21843000	24688000	59041000	58409000	60596000	52810000	8	5	8	7	555	7.30836
	tr|Q2RUP0|Q2RUP0_RHORT	tr|Q2RUP0|Q2RUP0_RHORT	tr|Q2RUP0|Q2RUP0_RHORT Uncharacterized protein OS=Rhodospirillum rubrum (strain ATCC 11170 / ATH 1.1.1 / DSM 467 / LMG 4362 / NCIB 8255 / S1) OX=269796 GN=Rru_A1354 PE=4 SV=1	4	22965000	18789000	17247000	22231000	47072000	35087000	34754000	36832000	6	4	4	3	556	7.30767
	tr|Q2RRN5|Q2RRN5_RHORT	tr|Q2RRN5|Q2RRN5_RHORT	tr|Q2RRN5|Q2RRN5_RHORT Homoserine dehydrogenase OS=Rhodospirillum rubrum (strain ATCC 11170 / ATH 1.1.1 / DSM 467 / LMG 4362 / NCIB 8255 / S1) OX=269796 GN=Rru_A2410 PE=3 SV=1	21	19715000	20551000	20062000	20844000	138930000	143490000	148850000	143850000	26	25	28	27	557	7.30735
	tr|Q2RTY2|Q2RTY2_RHORT	tr|Q2RTY2|Q2RTY2_RHORT	tr|Q2RTY2|Q2RTY2_RHORT Cystathionine beta-lyase OS=Rhodospirillum rubrum (strain ATCC 11170 / ATH 1.1.1 / DSM 467 / LMG 4362 / NCIB 8255 / S1) OX=269796 GN=Rru_A1613 PE=3 SV=1	18	20763000	19622000	20448000	20325000	120080000	115090000	125750000	121370000	23	28	24	25	558	7.30727
	tr|Q2RVG1|Q2RVG1_RHORT	tr|Q2RVG1|Q2RVG1_RHORT	tr|Q2RVG1|Q2RVG1_RHORT Uncharacterized protein OS=Rhodospirillum rubrum (strain ATCC 11170 / ATH 1.1.1 / DSM 467 / LMG 4362 / NCIB 8255 / S1) OX=269796 GN=Rru_A1083 PE=4 SV=1	5	19878000	18209000	21058000	21248000	61615000	60080000	64342000	58052000	6	5	7	5	559	7.30316
	tr|Q2RSI0|Q2RSI0_RHORT	tr|Q2RSI0|Q2RSI0_RHORT	tr|Q2RSI0|Q2RSI0_RHORT Phosphoglucomutase/phosphomannomutase OS=Rhodospirillum rubrum (strain ATCC 11170 / ATH 1.1.1 / DSM 467 / LMG 4362 / NCIB 8255 / S1) OX=269796 GN=Rru_A2115 PE=3 SV=1	29	18442000	19995000	19820000	21942000	75861000	78844000	75041000	83040000	23	25	28	28	560	7.30211
	tr|Q2RT92|Q2RT92_RHORT	tr|Q2RT92|Q2RT92_RHORT	tr|Q2RT92|Q2RT92_RHORT Signal peptidase I OS=Rhodospirillum rubrum (strain ATCC 11170 / ATH 1.1.1 / DSM 467 / LMG 4362 / NCIB 8255 / S1) OX=269796 GN=Rru_A1853 PE=3 SV=1	18	19805000	20680000	19126000	20250000	140230000	142600000	128880000	129850000	9	11	11	10	561	7.30027
	tr|Q2RN30|Q2RN30_RHORT	tr|Q2RN30|Q2RN30_RHORT	tr|Q2RN30|Q2RN30_RHORT Multifunctional fusion protein OS=Rhodospirillum rubrum (strain ATCC 11170 / ATH 1.1.1 / DSM 467 / LMG 4362 / NCIB 8255 / S1) OX=269796 GN=secF PE=3 SV=1	40	19797000	18232000	20966000	20389000	108920000	107750000	113980000	113260000	26	28	29	31	562	7.29767
	tr|Q2RTC1|Q2RTC1_RHORT	tr|Q2RTC1|Q2RTC1_RHORT	tr|Q2RTC1|Q2RTC1_RHORT Lumazine-binding protein OS=Rhodospirillum rubrum (strain ATCC 11170 / ATH 1.1.1 / DSM 467 / LMG 4362 / NCIB 8255 / S1) OX=269796 GN=Rru_A1824 PE=4 SV=1	6	22819000	17528000	17861000	20990000	42311000	40018000	42134000	45724000	6	7	7	6	563	7.29665
	tr|Q2RVG8|Q2RVG8_RHORT	tr|Q2RVG8|Q2RVG8_RHORT	tr|Q2RVG8|Q2RVG8_RHORT Inositol-1-monophosphatase OS=Rhodospirillum rubrum (strain ATCC 11170 / ATH 1.1.1 / DSM 467 / LMG 4362 / NCIB 8255 / S1) OX=269796 GN=Rru_A1076 PE=3 SV=1	13	20418000	18858000	18696000	21122000	58631000	58656000	54609000	65772000	14	11	13	14	564	7.29608
	sp|Q2RXH9|MTAP_RHORT;sp|P23139|YPE2_RHORU	sp|Q2RXH9|MTAP_RHORT	sp|Q2RXH9|MTAP_RHORT S-methyl-5-thioadenosine phosphorylase OS=Rhodospirillum rubrum (strain ATCC 11170 / ATH 1.1.1 / DSM 467 / LMG 4362 / NCIB 8255 / S1) OX=269796 GN=mtnP PE=1 SV=1	13	19572000	18608000	18950000	21874000	104690000	105130000	104820000	105840000	18	15	17	18	565	7.29559
	tr|Q2RQP0|Q2RQP0_RHORT	tr|Q2RQP0|Q2RQP0_RHORT	tr|Q2RQP0|Q2RQP0_RHORT Response regulator receiver domain protein (CheY) OS=Rhodospirillum rubrum (strain ATCC 11170 / ATH 1.1.1 / DSM 467 / LMG 4362 / NCIB 8255 / S1) OX=269796 GN=Rru_A2758 PE=4 SV=1	5	20387000	19875000	19004000	19602000	136850000	157720000	132980000	130460000	7	9	6	7	566	7.29484
	tr|Q2RNE7|Q2RNE7_RHORT	tr|Q2RNE7|Q2RNE7_RHORT	tr|Q2RNE7|Q2RNE7_RHORT Chaperone protein DnaJ OS=Rhodospirillum rubrum (strain ATCC 11170 / ATH 1.1.1 / DSM 467 / LMG 4362 / NCIB 8255 / S1) OX=269796 GN=dnaJ PE=3 SV=1	24	20520000	19017000	18064000	20983000	182930000	178050000	180460000	189390000	32	30	30	34	567	7.29327
	tr|Q2RQB3|Q2RQB3_RHORT	tr|Q2RQB3|Q2RQB3_RHORT	tr|Q2RQB3|Q2RQB3_RHORT Carbamoyl-phosphate synthase small chain OS=Rhodospirillum rubrum (strain ATCC 11170 / ATH 1.1.1 / DSM 467 / LMG 4362 / NCIB 8255 / S1) OX=269796 GN=carA PE=3 SV=1	15	16624000	18585000	20002000	23020000	95699000	101410000	110980000	117280000	11	13	16	15	568	7.29132
	tr|Q2RRG5|Q2RRG5_RHORT	tr|Q2RRG5|Q2RRG5_RHORT	tr|Q2RRG5|Q2RRG5_RHORT Methylmalonyl-CoA mutase OS=Rhodospirillum rubrum (strain ATCC 11170 / ATH 1.1.1 / DSM 467 / LMG 4362 / NCIB 8255 / S1) OX=269796 GN=Rru_A2480 PE=4 SV=1	24	20228000	17289000	20565000	20012000	86913000	82122000	84196000	86882000	28	23	24	29	569	7.29056
	tr|Q2RTQ3|Q2RTQ3_RHORT	tr|Q2RTQ3|Q2RTQ3_RHORT	tr|Q2RTQ3|Q2RTQ3_RHORT S-adenosylmethionine decarboxylase proenzyme OS=Rhodospirillum rubrum (strain ATCC 11170 / ATH 1.1.1 / DSM 467 / LMG 4362 / NCIB 8255 / S1) OX=269796 GN=speH PE=3 SV=1	7	17404000	17882000	20120000	22384000	98887000	95608000	114710000	109380000	7	6	6	7	570	7.28886
	sp|Q2RR43|GMHA_RHORT	sp|Q2RR43|GMHA_RHORT	sp|Q2RR43|GMHA_RHORT Phosphoheptose isomerase OS=Rhodospirillum rubrum (strain ATCC 11170 / ATH 1.1.1 / DSM 467 / LMG 4362 / NCIB 8255 / S1) OX=269796 GN=gmhA PE=3 SV=1	9	18936000	19652000	19879000	19108000	58315000	62182000	61214000	64629000	8	7	5	8	571	7.28766
	tr|Q2RNI3|Q2RNI3_RHORT	tr|Q2RNI3|Q2RNI3_RHORT	tr|Q2RNI3|Q2RNI3_RHORT 2-dehydropantoate 2-reductase OS=Rhodospirillum rubrum (strain ATCC 11170 / ATH 1.1.1 / DSM 467 / LMG 4362 / NCIB 8255 / S1) OX=269796 GN=Rru_A3518 PE=3 SV=1	12	16744000	16513000	18079000	26147000	85562000	79476000	72137000	77387000	10	10	9	15	572	7.28715
	tr|Q2RRB0|Q2RRB0_RHORT	tr|Q2RRB0|Q2RRB0_RHORT	tr|Q2RRB0|Q2RRB0_RHORT Flagellar hook-associated protein 2 OS=Rhodospirillum rubrum (strain ATCC 11170 / ATH 1.1.1 / DSM 467 / LMG 4362 / NCIB 8255 / S1) OX=269796 GN=Rru_A2535 PE=3 SV=1	19	19560000	25848000	15306000	16388000	347570000	430240000	273590000	426790000	0	0	1	1	573	7.28501
	tr|Q2RWU3|Q2RWU3_RHORT	tr|Q2RWU3|Q2RWU3_RHORT	tr|Q2RWU3|Q2RWU3_RHORT Phosphate ABC transporter, periplasmic binding protein OS=Rhodospirillum rubrum (strain ATCC 11170 / ATH 1.1.1 / DSM 467 / LMG 4362 / NCIB 8255 / S1) OX=269796 GN=Rru_A0598 PE=4 SV=1	22	17959000	16093000	20399000	22549000	75295000	73646000	79621000	81032000	17	15	23	21	574	7.28443
	sp|Q2RP10|ARGB_RHORT	sp|Q2RP10|ARGB_RHORT	sp|Q2RP10|ARGB_RHORT Acetylglutamate kinase OS=Rhodospirillum rubrum (strain ATCC 11170 / ATH 1.1.1 / DSM 467 / LMG 4362 / NCIB 8255 / S1) OX=269796 GN=argB PE=3 SV=1	17	19407000	17244000	18447000	21835000	83258000	78472000	78420000	84290000	25	22	23	23	575	7.28405
	tr|Q2RSL7|Q2RSL7_RHORT	tr|Q2RSL7|Q2RSL7_RHORT	tr|Q2RSL7|Q2RSL7_RHORT Chemotaxis sensory transducer OS=Rhodospirillum rubrum (strain ATCC 11170 / ATH 1.1.1 / DSM 467 / LMG 4362 / NCIB 8255 / S1) OX=269796 GN=Rru_A2078 PE=4 SV=1	27	21274000	20111000	22109000	13343000	175170000	167450000	168900000	172320000	24	30	22	22	576	7.28351
	tr|Q7M142|Q7M142_RHORU;tr|Q2RWS5|Q2RWS5_RHORT	tr|Q7M142|Q7M142_RHORU;tr|Q2RWS5|Q2RWS5_RHORT	tr|Q7M142|Q7M142_RHORU Uncharacterized protein I2372 (puh 3 region) OS=Rhodospirillum rubrum OX=1085 PE=4 SV=1;tr|Q2RWS5|Q2RWS5_RHORT Photosynthetic complex assembly protein OS=Rhodospirillum rubrum (strain ATCC 11170 / ATH 1.1.1 / DSM 467 / LMG 4362 / NC	11	19870000	19461000	19084000	17998000	53096000	52911000	50747000	47330000	9	9	8	5	577	7.28111
	tr|Q2RR41|Q2RR41_RHORT	tr|Q2RR41|Q2RR41_RHORT	tr|Q2RR41|Q2RR41_RHORT Uncharacterized protein OS=Rhodospirillum rubrum (strain ATCC 11170 / ATH 1.1.1 / DSM 467 / LMG 4362 / NCIB 8255 / S1) OX=269796 GN=Rru_A2607 PE=4 SV=1	12	18571000	21099000	17490000	18962000	105330000	100480000	102600000	107970000	12	12	10	9	578	7.27945
	tr|Q2RNP2|Q2RNP2_RHORT	tr|Q2RNP2|Q2RNP2_RHORT	tr|Q2RNP2|Q2RNP2_RHORT Uncharacterized protein OS=Rhodospirillum rubrum (strain ATCC 11170 / ATH 1.1.1 / DSM 467 / LMG 4362 / NCIB 8255 / S1) OX=269796 GN=Rru_A3459 PE=4 SV=1	5	15845000	16653000	19729000	23878000	63617000	71248000	73443000	73221000	4	4	5	4	579	7.27935
	tr|Q2RVJ9|Q2RVJ9_RHORT	tr|Q2RVJ9|Q2RVJ9_RHORT	tr|Q2RVJ9|Q2RVJ9_RHORT Uncharacterized protein OS=Rhodospirillum rubrum (strain ATCC 11170 / ATH 1.1.1 / DSM 467 / LMG 4362 / NCIB 8255 / S1) OX=269796 GN=Rru_A1045 PE=4 SV=1	10	17407000	17397000	22533000	18698000	58831000	60800000	59658000	61167000	8	10	10	11	580	7.27895
	tr|Q2RVI8|Q2RVI8_RHORT	tr|Q2RVI8|Q2RVI8_RHORT	tr|Q2RVI8|Q2RVI8_RHORT Zinc-containing alcohol dehydrogenase superfamily OS=Rhodospirillum rubrum (strain ATCC 11170 / ATH 1.1.1 / DSM 467 / LMG 4362 / NCIB 8255 / S1) OX=269796 GN=Rru_A1056 PE=4 SV=1	15	17262000	31701000	11828000	15173000	131110000	125080000	118630000	123710000	14	12	11	9	581	7.27855
	tr|Q2RX28|Q2RX28_RHORT	tr|Q2RX28|Q2RX28_RHORT	tr|Q2RX28|Q2RX28_RHORT Uncharacterized protein OS=Rhodospirillum rubrum (strain ATCC 11170 / ATH 1.1.1 / DSM 467 / LMG 4362 / NCIB 8255 / S1) OX=269796 GN=Rru_A0513 PE=4 SV=1	8	7051200	29604000	7311200	31828000	122480000	124790000	119150000	128230000	9	8	9	7	582	7.27758
	tr|Q2RWI1|Q2RWI1_RHORT	tr|Q2RWI1|Q2RWI1_RHORT	tr|Q2RWI1|Q2RWI1_RHORT Phosphoribosylformylglycinamidine synthase subunit PurS OS=Rhodospirillum rubrum (strain ATCC 11170 / ATH 1.1.1 / DSM 467 / LMG 4362 / NCIB 8255 / S1) OX=269796 GN=purS PE=3 SV=1	5	18439000	19333000	17017000	20770000	139290000	148390000	133730000	135580000	8	6	7	8	583	7.27623
	sp|Q2RTG6|SYR_RHORT	sp|Q2RTG6|SYR_RHORT	sp|Q2RTG6|SYR_RHORT Arginine--tRNA ligase OS=Rhodospirillum rubrum (strain ATCC 11170 / ATH 1.1.1 / DSM 467 / LMG 4362 / NCIB 8255 / S1) OX=269796 GN=argS PE=3 SV=1	37	18674000	17134000	18585000	21112000	69275000	68152000	66579000	69681000	37	38	37	45	584	7.27592
	sp|Q2RTS9|PLSX_RHORT	sp|Q2RTS9|PLSX_RHORT	sp|Q2RTS9|PLSX_RHORT Phosphate acyltransferase OS=Rhodospirillum rubrum (strain ATCC 11170 / ATH 1.1.1 / DSM 467 / LMG 4362 / NCIB 8255 / S1) OX=269796 GN=plsX PE=3 SV=1	21	18884000	18725000	17681000	20015000	82967000	87083000	84400000	84230000	22	19	21	21	585	7.27476
	tr|Q2RXB9|Q2RXB9_RHORT	tr|Q2RXB9|Q2RXB9_RHORT	tr|Q2RXB9|Q2RXB9_RHORT Uncharacterized protein OS=Rhodospirillum rubrum (strain ATCC 11170 / ATH 1.1.1 / DSM 467 / LMG 4362 / NCIB 8255 / S1) OX=269796 GN=Rru_A0421 PE=4 SV=1	5	19083000	16442000	19285000	20440000	60833000	53938000	61197000	62135000	4	4	4	4	586	7.27445
	tr|Q2RNY2|Q2RNY2_RHORT	tr|Q2RNY2|Q2RNY2_RHORT	tr|Q2RNY2|Q2RNY2_RHORT Uncharacterized protein OS=Rhodospirillum rubrum (strain ATCC 11170 / ATH 1.1.1 / DSM 467 / LMG 4362 / NCIB 8255 / S1) OX=269796 GN=Rru_A3369 PE=4 SV=1	3	18428000	17529000	17676000	21600000	34844000	36045000	34239000	39094000	2	1	1	3	587	7.27435
	tr|Q2RUT3|Q2RUT3_RHORT	tr|Q2RUT3|Q2RUT3_RHORT	tr|Q2RUT3|Q2RUT3_RHORT Transcriptional regulator, MerR family OS=Rhodospirillum rubrum (strain ATCC 11170 / ATH 1.1.1 / DSM 467 / LMG 4362 / NCIB 8255 / S1) OX=269796 GN=Rru_A1311 PE=4 SV=1	9	20824000	19624000	20969000	13798000	93462000	90962000	92443000	79876000	6	5	4	3	588	7.27424
	tr|Q2RXJ6|Q2RXJ6_RHORT	tr|Q2RXJ6|Q2RXJ6_RHORT	tr|Q2RXJ6|Q2RXJ6_RHORT CRISPR-associated protein, Cse4 family OS=Rhodospirillum rubrum (strain ATCC 11170 / ATH 1.1.1 / DSM 467 / LMG 4362 / NCIB 8255 / S1) OX=269796 GN=Rru_A0344 PE=4 SV=1	18	15323000	29595000	14883000	15373000	110080000	105990000	105850000	105410000	13	15	11	10	589	7.27401
	tr|Q2RXX7|Q2RXX7_RHORT	tr|Q2RXX7|Q2RXX7_RHORT	tr|Q2RXX7|Q2RXX7_RHORT Uncharacterized protein OS=Rhodospirillum rubrum (strain ATCC 11170 / ATH 1.1.1 / DSM 467 / LMG 4362 / NCIB 8255 / S1) OX=269796 GN=Rru_A0213 PE=4 SV=1	21	19254000	17682000	17427000	20722000	97384000	94187000	94133000	98227000	22	21	20	23	590	7.27349
	tr|Q2RX19|Q2RX19_RHORT	tr|Q2RX19|Q2RX19_RHORT	tr|Q2RX19|Q2RX19_RHORT Response regulator receiver domain protein (CheY) OS=Rhodospirillum rubrum (strain ATCC 11170 / ATH 1.1.1 / DSM 467 / LMG 4362 / NCIB 8255 / S1) OX=269796 GN=Rru_A0522 PE=4 SV=1	5	20638000	19619000	22178000	12351000	44907000	52324000	49228000	51133000	9	9	8	11	591	7.27176
	tr|Q2RW71|Q2RW71_RHORT	tr|Q2RW71|Q2RW71_RHORT	tr|Q2RW71|Q2RW71_RHORT Uncharacterized protein OS=Rhodospirillum rubrum (strain ATCC 11170 / ATH 1.1.1 / DSM 467 / LMG 4362 / NCIB 8255 / S1) OX=269796 GN=Rru_A0822 PE=4 SV=1	3	23222000	18756000	11922000	20765000	29857000	26354000	27845000	28515000	3	4	4	6	592	7.27106
	tr|Q2RTE9|Q2RTE9_RHORT	tr|Q2RTE9|Q2RTE9_RHORT	tr|Q2RTE9|Q2RTE9_RHORT Valine--tRNA ligase OS=Rhodospirillum rubrum (strain ATCC 11170 / ATH 1.1.1 / DSM 467 / LMG 4362 / NCIB 8255 / S1) OX=269796 GN=valS PE=3 SV=1	42	17717000	17973000	18198000	19757000	119620000	128370000	118870000	129150000	33	35	29	33	593	7.26508
	tr|Q2RTJ6|Q2RTJ6_RHORT	tr|Q2RTJ6|Q2RTJ6_RHORT	tr|Q2RTJ6|Q2RTJ6_RHORT ABC transporter component OS=Rhodospirillum rubrum (strain ATCC 11170 / ATH 1.1.1 / DSM 467 / LMG 4362 / NCIB 8255 / S1) OX=269796 GN=Rru_A1749 PE=4 SV=1	16	18138000	17684000	16913000	20847000	79245000	78273000	79483000	85635000	17	14	14	20	594	7.26471
	tr|Q2RTL0|Q2RTL0_RHORT	tr|Q2RTL0|Q2RTL0_RHORT	tr|Q2RTL0|Q2RTL0_RHORT Uncharacterized protein OS=Rhodospirillum rubrum (strain ATCC 11170 / ATH 1.1.1 / DSM 467 / LMG 4362 / NCIB 8255 / S1) OX=269796 GN=Rru_A1735 PE=4 SV=1	6	18317000	18188000	18654000	18401000	48543000	50613000	48189000	44910000	12	11	12	8	595	7.26458
	tr|Q2RP21|Q2RP21_RHORT	tr|Q2RP21|Q2RP21_RHORT	tr|Q2RP21|Q2RP21_RHORT Cbb3-type cytochrome c oxidase subunit OS=Rhodospirillum rubrum (strain ATCC 11170 / ATH 1.1.1 / DSM 467 / LMG 4362 / NCIB 8255 / S1) OX=269796 GN=Rru_A3330 PE=3 SV=1	8	18072000	19924000	17232000	18314000	62682000	67048000	84417000	83452000	4	2	4	3	596	7.26448
	tr|Q2RPF7|Q2RPF7_RHORT	tr|Q2RPF7|Q2RPF7_RHORT	tr|Q2RPF7|Q2RPF7_RHORT Glutathione S-transferase-like OS=Rhodospirillum rubrum (strain ATCC 11170 / ATH 1.1.1 / DSM 467 / LMG 4362 / NCIB 8255 / S1) OX=269796 GN=Rru_A3193 PE=4 SV=1	15	19038000	20010000	18972000	15512000	82044000	80558000	80174000	81459000	13	11	13	13	597	7.26442
	tr|Q2RP20|Q2RP20_RHORT	tr|Q2RP20|Q2RP20_RHORT	tr|Q2RP20|Q2RP20_RHORT Cytochrome C oxidase, mono-heme subunit/FixO OS=Rhodospirillum rubrum (strain ATCC 11170 / ATH 1.1.1 / DSM 467 / LMG 4362 / NCIB 8255 / S1) OX=269796 GN=Rru_A3331 PE=4 SV=1	9	18509000	15723000	17990000	21096000	146720000	147240000	149570000	153210000	13	11	8	10	598	7.26315
	tr|Q2RY42|Q2RY42_RHORT	tr|Q2RY42|Q2RY42_RHORT	tr|Q2RY42|Q2RY42_RHORT GTP-binding protein TypA OS=Rhodospirillum rubrum (strain ATCC 11170 / ATH 1.1.1 / DSM 467 / LMG 4362 / NCIB 8255 / S1) OX=269796 GN=Rru_A0148 PE=4 SV=1	32	16461000	21648000	16034000	19015000	123890000	137020000	132500000	142910000	41	44	47	48	599	7.2622
	tr|Q2RPR7|Q2RPR7_RHORT	tr|Q2RPR7|Q2RPR7_RHORT	tr|Q2RPR7|Q2RPR7_RHORT NADPH-dependent FMN reductase OS=Rhodospirillum rubrum (strain ATCC 11170 / ATH 1.1.1 / DSM 467 / LMG 4362 / NCIB 8255 / S1) OX=269796 GN=Rru_A3083 PE=4 SV=1	12	18505000	17542000	17489000	19494000	175530000	177610000	179820000	177260000	13	16	15	13	600	7.26144
	tr|Q2RRT5|Q2RRT5_RHORT	tr|Q2RRT5|Q2RRT5_RHORT	tr|Q2RRT5|Q2RRT5_RHORT Oligopeptide/dipeptide ABC transporter, ATP-binding protein-like OS=Rhodospirillum rubrum (strain ATCC 11170 / ATH 1.1.1 / DSM 467 / LMG 4362 / NCIB 8255 / S1) OX=269796 GN=Rru_A2360 PE=3 SV=1	17	17011000	15589000	17590000	22817000	85536000	82281000	91599000	88870000	19	16	17	17	601	7.2613
	tr|Q2RP76|Q2RP76_RHORT	tr|Q2RP76|Q2RP76_RHORT	tr|Q2RP76|Q2RP76_RHORT Uncharacterized protein OS=Rhodospirillum rubrum (strain ATCC 11170 / ATH 1.1.1 / DSM 467 / LMG 4362 / NCIB 8255 / S1) OX=269796 GN=Rru_A3274 PE=4 SV=1	10	17831000	20201000	18609000	16357000	128320000	121360000	123420000	111800000	21	24	18	22	602	7.26125
	tr|Q9L8F2|Q9L8F2_RHORU;tr|Q2RWY6|Q2RWY6_RHORT	tr|Q9L8F2|Q9L8F2_RHORU;tr|Q2RWY6|Q2RWY6_RHORT	tr|Q9L8F2|Q9L8F2_RHORU GlnK OS=Rhodospirillum rubrum OX=1085 GN=glnK PE=3 SV=1;tr|Q2RWY6|Q2RWY6_RHORT Nitrogen regulatory protein P-II OS=Rhodospirillum rubrum (strain ATCC 11170 / ATH 1.1.1 / DSM 467 / LMG 4362 / NCIB 8255 / S1) OX=269796 GN=Rru_A0555 PE=	7	17740000	18257000	19544000	17445000	57255000	58226000	57279000	50084000	8	7	7	6	603	7.26118
	tr|Q2RTM1|Q2RTM1_RHORT	tr|Q2RTM1|Q2RTM1_RHORT	tr|Q2RTM1|Q2RTM1_RHORT ThiJ/PfpI OS=Rhodospirillum rubrum (strain ATCC 11170 / ATH 1.1.1 / DSM 467 / LMG 4362 / NCIB 8255 / S1) OX=269796 GN=Rru_A1724 PE=4 SV=1	11	22167000	18429000	11190000	20725000	104220000	95597000	96505000	94055000	11	7	10	12	604	7.25834
	tr|Q2RVL1|Q2RVL1_RHORT	tr|Q2RVL1|Q2RVL1_RHORT	tr|Q2RVL1|Q2RVL1_RHORT Uncharacterized protein OS=Rhodospirillum rubrum (strain ATCC 11170 / ATH 1.1.1 / DSM 467 / LMG 4362 / NCIB 8255 / S1) OX=269796 GN=Rru_A1033 PE=4 SV=1	10	19299000	18857000	14811000	19214000	118570000	121880000	100960000	128010000	16	13	14	15	605	7.25636
	tr|Q2RPD6|Q2RPD6_RHORT	tr|Q2RPD6|Q2RPD6_RHORT	tr|Q2RPD6|Q2RPD6_RHORT O-succinylhomoserine sulfhydrylase OS=Rhodospirillum rubrum (strain ATCC 11170 / ATH 1.1.1 / DSM 467 / LMG 4362 / NCIB 8255 / S1) OX=269796 GN=metZ PE=3 SV=1	20	18439000	16483000	18524000	18669000	66116000	59665000	64403000	64467000	22	24	24	25	606	7.25597
	tr|Q2RPR4|Q2RPR4_RHORT	tr|Q2RPR4|Q2RPR4_RHORT	tr|Q2RPR4|Q2RPR4_RHORT Uncharacterized protein OS=Rhodospirillum rubrum (strain ATCC 11170 / ATH 1.1.1 / DSM 467 / LMG 4362 / NCIB 8255 / S1) OX=269796 GN=Rru_A3086 PE=4 SV=1	14	18665000	15377000	17970000	19859000	86465000	94629000	81898000	87270000	12	10	10	10	607	7.25449
	tr|Q2RXE6|Q2RXE6_RHORT	tr|Q2RXE6|Q2RXE6_RHORT	tr|Q2RXE6|Q2RXE6_RHORT Arginine biosynthesis bifunctional protein ArgJ OS=Rhodospirillum rubrum (strain ATCC 11170 / ATH 1.1.1 / DSM 467 / LMG 4362 / NCIB 8255 / S1) OX=269796 GN=argJ PE=3 SV=1	19	18116000	16384000	17813000	19555000	90754000	90749000	93729000	98514000	16	13	17	13	608	7.25448
	tr|Q2RS51|Q2RS51_RHORT	tr|Q2RS51|Q2RS51_RHORT	tr|Q2RS51|Q2RS51_RHORT Alpha-1,4 glucan phosphorylase OS=Rhodospirillum rubrum (strain ATCC 11170 / ATH 1.1.1 / DSM 467 / LMG 4362 / NCIB 8255 / S1) OX=269796 GN=Rru_A2244 PE=3 SV=1	49	18034000	17218000	17619000	18861000	125000000	122490000	116290000	122860000	39	40	45	45	609	7.25365
	sp|Q2RU37|NUOD_RHORT	sp|Q2RU37|NUOD_RHORT	sp|Q2RU37|NUOD_RHORT NADH-quinone oxidoreductase subunit D OS=Rhodospirillum rubrum (strain ATCC 11170 / ATH 1.1.1 / DSM 467 / LMG 4362 / NCIB 8255 / S1) OX=269796 GN=nuoD PE=3 SV=1	23	19112000	18368000	16322000	17902000	104630000	111410000	101410000	100350000	36	33	30	32	610	7.25348
	tr|Q2RX72|Q2RX72_RHORT	tr|Q2RX72|Q2RX72_RHORT	tr|Q2RX72|Q2RX72_RHORT Acetolactate synthase, small subunit OS=Rhodospirillum rubrum (strain ATCC 11170 / ATH 1.1.1 / DSM 467 / LMG 4362 / NCIB 8255 / S1) OX=269796 GN=Rru_A0468 PE=4 SV=1	9	18335000	18125000	15846000	19363000	122680000	112320000	115250000	120600000	15	10	14	17	611	7.25327
	tr|Q2RU91|Q2RU91_RHORT	tr|Q2RU91|Q2RU91_RHORT	tr|Q2RU91|Q2RU91_RHORT Zinc-containing alcohol dehydrogenase superfamily OS=Rhodospirillum rubrum (strain ATCC 11170 / ATH 1.1.1 / DSM 467 / LMG 4362 / NCIB 8255 / S1) OX=269796 GN=Rru_A1503 PE=3 SV=1	15	18210000	16046000	17642000	19401000	101690000	93036000	99790000	102140000	17	16	21	18	612	7.25102
	tr|Q2RRZ7|Q2RRZ7_RHORT	tr|Q2RRZ7|Q2RRZ7_RHORT	tr|Q2RRZ7|Q2RRZ7_RHORT Uncharacterized protein OS=Rhodospirillum rubrum (strain ATCC 11170 / ATH 1.1.1 / DSM 467 / LMG 4362 / NCIB 8255 / S1) OX=269796 GN=Rru_A2298 PE=4 SV=1	16	18398000	15519000	18108000	18818000	59752000	57555000	61381000	56596000	16	16	20	18	613	7.24824
	tr|Q2RQK0|Q2RQK0_RHORT	tr|Q2RQK0|Q2RQK0_RHORT	tr|Q2RQK0|Q2RQK0_RHORT Uncharacterized protein OS=Rhodospirillum rubrum (strain ATCC 11170 / ATH 1.1.1 / DSM 467 / LMG 4362 / NCIB 8255 / S1) OX=269796 GN=Rru_A2798 PE=4 SV=1	6	13749000	18151000	18939000	19713000	75131000	89829000	88732000	83162000	2	2	2	3	614	7.24645
	tr|Q2RYE5|Q2RYE5_RHORT;tr|Q2RXZ7|Q2RXZ7_RHORT	tr|Q2RYE5|Q2RYE5_RHORT	tr|Q2RYE5|Q2RYE5_RHORT 3-oxoacyl-[acyl-carrier-protein] synthase II OS=Rhodospirillum rubrum (strain ATCC 11170 / ATH 1.1.1 / DSM 467 / LMG 4362 / NCIB 8255 / S1) OX=269796 GN=Rru_A0045 PE=3 SV=1	17	18618000	17502000	13588000	20782000	108410000	107190000	111470000	111560000	19	21	23	22	615	7.24607
	sp|Q2RXV5|SECA_RHORT	sp|Q2RXV5|SECA_RHORT	sp|Q2RXV5|SECA_RHORT Protein translocase subunit SecA OS=Rhodospirillum rubrum (strain ATCC 11170 / ATH 1.1.1 / DSM 467 / LMG 4362 / NCIB 8255 / S1) OX=269796 GN=secA PE=3 SV=2	48	17621000	18210000	16497000	18032000	94612000	97434000	95512000	95107000	46	46	41	47	616	7.24527
	tr|Q2RPA9|Q2RPA9_RHORT	tr|Q2RPA9|Q2RPA9_RHORT	tr|Q2RPA9|Q2RPA9_RHORT Chemotaxis sensory transducer OS=Rhodospirillum rubrum (strain ATCC 11170 / ATH 1.1.1 / DSM 467 / LMG 4362 / NCIB 8255 / S1) OX=269796 GN=Rru_A3241 PE=4 SV=1	25	18025000	17689000	16668000	17902000	78737000	78699000	70372000	75825000	17	16	14	19	617	7.2448
	tr|Q2RSI6|Q2RSI6_RHORT	tr|Q2RSI6|Q2RSI6_RHORT	tr|Q2RSI6|Q2RSI6_RHORT ATP-dependent Clp protease ATP-binding subunit ClpA OS=Rhodospirillum rubrum (strain ATCC 11170 / ATH 1.1.1 / DSM 467 / LMG 4362 / NCIB 8255 / S1) OX=269796 GN=Rru_A2109 PE=3 SV=1	46	17967000	15968000	17253000	18677000	124380000	121030000	117180000	127700000	43	48	40	46	618	7.2422
	tr|Q2RXP0|Q2RXP0_RHORT	tr|Q2RXP0|Q2RXP0_RHORT	tr|Q2RXP0|Q2RXP0_RHORT Aminotransferase, class IV OS=Rhodospirillum rubrum (strain ATCC 11170 / ATH 1.1.1 / DSM 467 / LMG 4362 / NCIB 8255 / S1) OX=269796 GN=Rru_A0300 PE=3 SV=1	14	18600000	17258000	14652000	19093000	82976000	81948000	87067000	83524000	16	16	15	21	619	7.24057
	tr|Q2RRG6|Q2RRG6_RHORT	tr|Q2RRG6|Q2RRG6_RHORT	tr|Q2RRG6|Q2RRG6_RHORT Methylmalonyl-CoA mutase OS=Rhodospirillum rubrum (strain ATCC 11170 / ATH 1.1.1 / DSM 467 / LMG 4362 / NCIB 8255 / S1) OX=269796 GN=Rru_A2479 PE=4 SV=1	33	17699000	16571000	15590000	19269000	609200000	602740000	567770000	568310000	34	31	28	29	620	7.2376
	tr|Q2RR89|Q2RR89_RHORT	tr|Q2RR89|Q2RR89_RHORT	tr|Q2RR89|Q2RR89_RHORT Dipeptide epimerase OS=Rhodospirillum rubrum (strain ATCC 11170 / ATH 1.1.1 / DSM 467 / LMG 4362 / NCIB 8255 / S1) OX=269796 GN=Rru_A2556 PE=3 SV=1	14	16436000	17578000	15484000	18649000	62775000	67156000	66386000	63750000	17	15	15	18	621	7.23139
	tr|Q2RT38|Q2RT38_RHORT	tr|Q2RT38|Q2RT38_RHORT	tr|Q2RT38|Q2RT38_RHORT Peptide-methionine (R)-S-oxide reductase OS=Rhodospirillum rubrum (strain ATCC 11170 / ATH 1.1.1 / DSM 467 / LMG 4362 / NCIB 8255 / S1) OX=269796 GN=Rru_A1907 PE=3 SV=1	10	16903000	17031000	15420000	18737000	125970000	122800000	111920000	125860000	15	15	11	13	622	7.23103
	tr|Q2RQY0|Q2RQY0_RHORT	tr|Q2RQY0|Q2RQY0_RHORT	tr|Q2RQY0|Q2RQY0_RHORT Protein translocase subunit SecY OS=Rhodospirillum rubrum (strain ATCC 11170 / ATH 1.1.1 / DSM 467 / LMG 4362 / NCIB 8255 / S1) OX=269796 GN=secY PE=3 SV=1	12	13850000	17816000	17055000	19353000	112950000	122540000	115650000	115940000	9	11	11	12	623	7.23092
	tr|Q2RW70|Q2RW70_RHORT	tr|Q2RW70|Q2RW70_RHORT	tr|Q2RW70|Q2RW70_RHORT Cupin region OS=Rhodospirillum rubrum (strain ATCC 11170 / ATH 1.1.1 / DSM 467 / LMG 4362 / NCIB 8255 / S1) OX=269796 GN=Rru_A0823 PE=4 SV=1	13	12250000	19913000	12276000	23594000	95706000	94145000	97699000	90695000	5	5	5	6	624	7.23066
	tr|Q2RNS9|Q2RNS9_RHORT	tr|Q2RNS9|Q2RNS9_RHORT	tr|Q2RNS9|Q2RNS9_RHORT Two component transcriptional regulator, winged helix family OS=Rhodospirillum rubrum (strain ATCC 11170 / ATH 1.1.1 / DSM 467 / LMG 4362 / NCIB 8255 / S1) OX=269796 GN=Rru_A3422 PE=4 SV=1	15	18242000	17911000	15070000	16085000	61896000	61739000	59213000	60769000	9	9	8	9	625	7.22601
	tr|Q2RMQ4|Q2RMQ4_RHORT	tr|Q2RMQ4|Q2RMQ4_RHORT	tr|Q2RMQ4|Q2RMQ4_RHORT Probable protein kinase UbiB OS=Rhodospirillum rubrum (strain ATCC 11170 / ATH 1.1.1 / DSM 467 / LMG 4362 / NCIB 8255 / S1) OX=269796 GN=Rru_A3797 PE=3 SV=1	27	16077000	16144000	17380000	17574000	228220000	237510000	253540000	253120000	12	12	14	14	626	7.22515
	tr|Q2RNP5|Q2RNP5_RHORT	tr|Q2RNP5|Q2RNP5_RHORT	tr|Q2RNP5|Q2RNP5_RHORT Uncharacterized protein OS=Rhodospirillum rubrum (strain ATCC 11170 / ATH 1.1.1 / DSM 467 / LMG 4362 / NCIB 8255 / S1) OX=269796 GN=Rru_A3456 PE=4 SV=1	14	16271000	16818000	15829000	18239000	81735000	91728000	87610000	99955000	13	14	15	14	627	7.22503
	tr|Q2RNT0|Q2RNT0_RHORT	tr|Q2RNT0|Q2RNT0_RHORT	tr|Q2RNT0|Q2RNT0_RHORT Uncharacterized protein OS=Rhodospirillum rubrum (strain ATCC 11170 / ATH 1.1.1 / DSM 467 / LMG 4362 / NCIB 8255 / S1) OX=269796 GN=Rru_A3421 PE=4 SV=1	10	12725000	15945000	15123000	23300000	62926000	64748000	63606000	61665000	6	8	9	13	628	7.22462
	tr|Q2RN50|Q2RN50_RHORT	tr|Q2RN50|Q2RN50_RHORT	tr|Q2RN50|Q2RN50_RHORT ABC transporter component OS=Rhodospirillum rubrum (strain ATCC 11170 / ATH 1.1.1 / DSM 467 / LMG 4362 / NCIB 8255 / S1) OX=269796 GN=Rru_A3651 PE=4 SV=1	13	17322000	15318000	16111000	18247000	67258000	67369000	61111000	62001000	11	11	12	14	629	7.224
	tr|Q2RQF7|Q2RQF7_RHORT	tr|Q2RQF7|Q2RQF7_RHORT	tr|Q2RQF7|Q2RQF7_RHORT Flagellar protein FliL OS=Rhodospirillum rubrum (strain ATCC 11170 / ATH 1.1.1 / DSM 467 / LMG 4362 / NCIB 8255 / S1) OX=269796 GN=Rru_A2841 PE=3 SV=1	10	15286000	16683000	17462000	17522000	55016000	65943000	54280000	55796000	12	11	12	9	630	7.22371
	tr|Q2RR75|Q2RR75_RHORT	tr|Q2RR75|Q2RR75_RHORT	tr|Q2RR75|Q2RR75_RHORT Iron-regulated ABC transporter membrane component SufB OS=Rhodospirillum rubrum (strain ATCC 11170 / ATH 1.1.1 / DSM 467 / LMG 4362 / NCIB 8255 / S1) OX=269796 GN=Rru_A2573 PE=4 SV=1	25	17768000	14874000	17596000	16344000	87858000	81336000	84060000	82785000	19	20	20	21	631	7.2213
	tr|Q2RP19|Q2RP19_RHORT	tr|Q2RP19|Q2RP19_RHORT	tr|Q2RP19|Q2RP19_RHORT Cytochrome c oxidase cbb3-type, subunit I OS=Rhodospirillum rubrum (strain ATCC 11170 / ATH 1.1.1 / DSM 467 / LMG 4362 / NCIB 8255 / S1) OX=269796 GN=Rru_A3332 PE=3 SV=1	8	16407000	15413000	16926000	17580000	120320000	136520000	137930000	136670000	2	3	3	3	632	7.21962
	tr|Q2RY52|Q2RY52_RHORT	tr|Q2RY52|Q2RY52_RHORT	tr|Q2RY52|Q2RY52_RHORT Leucyl aminopeptidase OS=Rhodospirillum rubrum (strain ATCC 11170 / ATH 1.1.1 / DSM 467 / LMG 4362 / NCIB 8255 / S1) OX=269796 GN=Rru_A0138 PE=3 SV=1	22	15833000	17792000	16040000	16622000	95606000	105460000	85935000	96490000	25	30	31	32	633	7.21937
	tr|Q2RRE1|Q2RRE1_RHORT	tr|Q2RRE1|Q2RRE1_RHORT	tr|Q2RRE1|Q2RRE1_RHORT Coproporphyrinogen-III oxidase OS=Rhodospirillum rubrum (strain ATCC 11170 / ATH 1.1.1 / DSM 467 / LMG 4362 / NCIB 8255 / S1) OX=269796 GN=Rru_A2504 PE=3 SV=1	16	18532000	16069000	15300000	16232000	95731000	94608000	98658000	99834000	17	16	21	20	634	7.21836
	tr|Q2RN07|Q2RN07_RHORT	tr|Q2RN07|Q2RN07_RHORT	tr|Q2RN07|Q2RN07_RHORT Uncharacterized protein OS=Rhodospirillum rubrum (strain ATCC 11170 / ATH 1.1.1 / DSM 467 / LMG 4362 / NCIB 8255 / S1) OX=269796 GN=Rru_A3694 PE=4 SV=1	14	15615000	17231000	16019000	17248000	50296000	52783000	49325000	51044000	13	14	10	7	635	7.21823
	sp|Q2RNY6|LEPA_RHORT	sp|Q2RNY6|LEPA_RHORT	sp|Q2RNY6|LEPA_RHORT Elongation factor 4 OS=Rhodospirillum rubrum (strain ATCC 11170 / ATH 1.1.1 / DSM 467 / LMG 4362 / NCIB 8255 / S1) OX=269796 GN=lepA PE=3 SV=2	28	15368000	16252000	16189000	18010000	56488000	59972000	57691000	63675000	25	22	25	24	636	7.21629
	tr|Q2RV63|Q2RV63_RHORT	tr|Q2RV63|Q2RV63_RHORT	tr|Q2RV63|Q2RV63_RHORT Signal recognition particle receptor FtsY OS=Rhodospirillum rubrum (strain ATCC 11170 / ATH 1.1.1 / DSM 467 / LMG 4362 / NCIB 8255 / S1) OX=269796 GN=ftsY PE=3 SV=1	23	16823000	16198000	14601000	17088000	108620000	110820000	101110000	106140000	30	26	29	35	637	7.20891
	tr|Q2RVW0|Q2RVW0_RHORT	tr|Q2RVW0|Q2RVW0_RHORT	tr|Q2RVW0|Q2RVW0_RHORT Uncharacterized protein OS=Rhodospirillum rubrum (strain ATCC 11170 / ATH 1.1.1 / DSM 467 / LMG 4362 / NCIB 8255 / S1) OX=269796 GN=Rru_A0934 PE=4 SV=1	24	16265000	17403000	15704000	15190000	61311000	67457000	65556000	63845000	26	22	24	22	638	7.20792
	tr|Q2RQL4|Q2RQL4_RHORT	tr|Q2RQL4|Q2RQL4_RHORT	tr|Q2RQL4|Q2RQL4_RHORT Basic membrane lipoprotein OS=Rhodospirillum rubrum (strain ATCC 11170 / ATH 1.1.1 / DSM 467 / LMG 4362 / NCIB 8255 / S1) OX=269796 GN=Rru_A2784 PE=4 SV=1	15	17366000	15349000	15840000	15871000	115260000	125050000	115950000	110720000	8	8	8	11	639	7.207
	tr|Q2RR36|Q2RR36_RHORT	tr|Q2RR36|Q2RR36_RHORT	tr|Q2RR36|Q2RR36_RHORT UspA OS=Rhodospirillum rubrum (strain ATCC 11170 / ATH 1.1.1 / DSM 467 / LMG 4362 / NCIB 8255 / S1) OX=269796 GN=Rru_A2612 PE=4 SV=1	16	18156000	14802000	16421000	14980000	96774000	88104000	94320000	88619000	19	21	20	19	640	7.20655
	sp|Q2RWE3|SYH_RHORT	sp|Q2RWE3|SYH_RHORT	sp|Q2RWE3|SYH_RHORT Histidine--tRNA ligase OS=Rhodospirillum rubrum (strain ATCC 11170 / ATH 1.1.1 / DSM 467 / LMG 4362 / NCIB 8255 / S1) OX=269796 GN=hisS PE=3 SV=1	22	15560000	14738000	16894000	16995000	77347000	76994000	81320000	83021000	23	22	20	22	641	7.20539
	tr|Q2RQI4|Q2RQI4_RHORT	tr|Q2RQI4|Q2RQI4_RHORT	tr|Q2RQI4|Q2RQI4_RHORT Molybdopterin synthase subunit MoaD OS=Rhodospirillum rubrum (strain ATCC 11170 / ATH 1.1.1 / DSM 467 / LMG 4362 / NCIB 8255 / S1) OX=269796 GN=Rru_A2814 PE=4 SV=1	4	15190000	14135000	17951000	16676000	53830000	51460000	61614000	56890000	2	3	5	3	642	7.20379
	tr|Q2RWQ5|Q2RWQ5_RHORT	tr|Q2RWQ5|Q2RWQ5_RHORT	tr|Q2RWQ5|Q2RWQ5_RHORT Uncharacterized protein OS=Rhodospirillum rubrum (strain ATCC 11170 / ATH 1.1.1 / DSM 467 / LMG 4362 / NCIB 8255 / S1) OX=269796 GN=Rru_A0636 PE=4 SV=1	3	19579000	17677000	21434000	5126800	36445000	44469000	38401000	54138000	2	2	2	4	643	7.20288
	tr|Q2RXY6|Q2RXY6_RHORT	tr|Q2RXY6|Q2RXY6_RHORT	tr|Q2RXY6|Q2RXY6_RHORT Transcriptional regulator BolA OS=Rhodospirillum rubrum (strain ATCC 11170 / ATH 1.1.1 / DSM 467 / LMG 4362 / NCIB 8255 / S1) OX=269796 GN=Rru_A0204 PE=3 SV=1	5	18764000	6601000	18501000	19819000	51440000	44839000	50096000	51346000	3	2	1	2	644	7.20198
	sp|Q2RQM7|HISX_RHORT	sp|Q2RQM7|HISX_RHORT	sp|Q2RQM7|HISX_RHORT Histidinol dehydrogenase OS=Rhodospirillum rubrum (strain ATCC 11170 / ATH 1.1.1 / DSM 467 / LMG 4362 / NCIB 8255 / S1) OX=269796 GN=hisD PE=3 SV=1	23	17390000	16051000	15472000	14751000	76723000	76378000	74709000	80710000	19	24	20	20	645	7.20183
	tr|Q2RXB5|Q2RXB5_RHORT	tr|Q2RXB5|Q2RXB5_RHORT	tr|Q2RXB5|Q2RXB5_RHORT Uncharacterized protein OS=Rhodospirillum rubrum (strain ATCC 11170 / ATH 1.1.1 / DSM 467 / LMG 4362 / NCIB 8255 / S1) OX=269796 GN=Rru_A0425 PE=4 SV=1	6	14993000	14419000	14788000	19463000	85109000	93860000	83115000	100380000	7	6	8	10	646	7.20183
	tr|Q2RX38|Q2RX38_RHORT	tr|Q2RX38|Q2RX38_RHORT	tr|Q2RX38|Q2RX38_RHORT Lysine--tRNA ligase OS=Rhodospirillum rubrum (strain ATCC 11170 / ATH 1.1.1 / DSM 467 / LMG 4362 / NCIB 8255 / S1) OX=269796 GN=lysS PE=3 SV=1	33	16357000	16074000	16447000	14363000	75364000	78375000	79053000	72633000	34	31	33	32	647	7.19894
	sp|Q2RTI8|TRMFO_RHORT	sp|Q2RTI8|TRMFO_RHORT	sp|Q2RTI8|TRMFO_RHORT Methylenetetrahydrofolate--tRNA-(uracil-5-)-methyltransferase TrmFO OS=Rhodospirillum rubrum (strain ATCC 11170 / ATH 1.1.1 / DSM 467 / LMG 4362 / NCIB 8255 / S1) OX=269796 GN=trmFO PE=3 SV=1	23	14034000	16022000	16032000	16928000	58612000	61644000	60360000	60499000	19	19	18	19	648	7.19739
	tr|Q2RX82|Q2RX82_RHORT	tr|Q2RX82|Q2RX82_RHORT	tr|Q2RX82|Q2RX82_RHORT Uncharacterized protein OS=Rhodospirillum rubrum (strain ATCC 11170 / ATH 1.1.1 / DSM 467 / LMG 4362 / NCIB 8255 / S1) OX=269796 GN=Rru_A0458 PE=4 SV=1	6	17284000	17977000	13235000	14248000	46073000	50308000	33920000	38686000	3	2	1	3	649	7.19551
	tr|Q2RXY4|Q2RXY4_RHORT	tr|Q2RXY4|Q2RXY4_RHORT	tr|Q2RXY4|Q2RXY4_RHORT Hydrogenobyrinic acid a,c-diamide cobaltochelatase OS=Rhodospirillum rubrum (strain ATCC 11170 / ATH 1.1.1 / DSM 467 / LMG 4362 / NCIB 8255 / S1) OX=269796 GN=Rru_A0206 PE=4 SV=1	23	15452000	15317000	15754000	16218000	128000000	128070000	126270000	130130000	26	20	26	26	650	7.19549
	tr|Q2RVI6|Q2RVI6_RHORT	tr|Q2RVI6|Q2RVI6_RHORT	tr|Q2RVI6|Q2RVI6_RHORT Putative thioesterase OS=Rhodospirillum rubrum (strain ATCC 11170 / ATH 1.1.1 / DSM 467 / LMG 4362 / NCIB 8255 / S1) OX=269796 GN=Rru_A1058 PE=4 SV=1	9	15000000	17358000	15307000	15017000	121550000	130450000	119810000	128620000	5	1	8	3	651	7.19508
	tr|Q2RUT0|Q2RUT0_RHORT	tr|Q2RUT0|Q2RUT0_RHORT	tr|Q2RUT0|Q2RUT0_RHORT Uncharacterized protein OS=Rhodospirillum rubrum (strain ATCC 11170 / ATH 1.1.1 / DSM 467 / LMG 4362 / NCIB 8255 / S1) OX=269796 GN=Rru_A1314 PE=4 SV=1	15	15571000	15871000	14989000	16143000	66156000	70921000	61715000	65985000	12	13	14	15	652	7.19433
	tr|Q2RRU2|Q2RRU2_RHORT	tr|Q2RRU2|Q2RRU2_RHORT	tr|Q2RRU2|Q2RRU2_RHORT Tetratricopeptide TPR_4 OS=Rhodospirillum rubrum (strain ATCC 11170 / ATH 1.1.1 / DSM 467 / LMG 4362 / NCIB 8255 / S1) OX=269796 GN=Rru_A2353 PE=4 SV=1	23	24505000	12040000	12687000	13283000	147260000	141300000	151580000	152540000	21	15	17	16	653	7.19392
	tr|Q2RVA4|Q2RVA4_RHORT	tr|Q2RVA4|Q2RVA4_RHORT	tr|Q2RVA4|Q2RVA4_RHORT Elongation factor G OS=Rhodospirillum rubrum (strain ATCC 11170 / ATH 1.1.1 / DSM 467 / LMG 4362 / NCIB 8255 / S1) OX=269796 GN=Rru_A1140 PE=4 SV=1	35	14430000	15831000	14635000	16930000	74028000	75418000	75493000	75330000	35	42	36	48	654	7.18911
	tr|Q2RX73|Q2RX73_RHORT	tr|Q2RX73|Q2RX73_RHORT	tr|Q2RX73|Q2RX73_RHORT Acetolactate synthase OS=Rhodospirillum rubrum (strain ATCC 11170 / ATH 1.1.1 / DSM 467 / LMG 4362 / NCIB 8255 / S1) OX=269796 GN=Rru_A0467 PE=3 SV=1	21	17058000	15373000	14844000	14549000	139740000	154140000	142590000	140520000	23	24	28	23	655	7.1891
	tr|Q2RQR9|Q2RQR9_RHORT	tr|Q2RQR9|Q2RQR9_RHORT	tr|Q2RQR9|Q2RQR9_RHORT Uncharacterized protein OS=Rhodospirillum rubrum (strain ATCC 11170 / ATH 1.1.1 / DSM 467 / LMG 4362 / NCIB 8255 / S1) OX=269796 GN=Rru_A2729 PE=4 SV=1	12	15878000	13891000	15331000	16068000	63348000	62830000	63216000	62595000	5	7	6	6	656	7.18446
	tr|Q2RTH9|Q2RTH9_RHORT	tr|Q2RTH9|Q2RTH9_RHORT	tr|Q2RTH9|Q2RTH9_RHORT Uncharacterized protein OS=Rhodospirillum rubrum (strain ATCC 11170 / ATH 1.1.1 / DSM 467 / LMG 4362 / NCIB 8255 / S1) OX=269796 GN=Rru_A1766 PE=4 SV=1	16	15701000	14776000	13992000	16677000	93347000	86293000	86962000	90967000	19	19	15	21	657	7.18431
	sp|Q2RPW9|GPH_RHORT	sp|Q2RPW9|GPH_RHORT	sp|Q2RPW9|GPH_RHORT Phosphoglycolate phosphatase OS=Rhodospirillum rubrum (strain ATCC 11170 / ATH 1.1.1 / DSM 467 / LMG 4362 / NCIB 8255 / S1) OX=269796 GN=cbbZ PE=3 SV=2	12	14657000	14921000	15299000	16011000	72723000	75170000	75394000	81295000	11	10	13	12	658	7.18247
	tr|Q2RQ48|Q2RQ48_RHORT	tr|Q2RQ48|Q2RQ48_RHORT	tr|Q2RQ48|Q2RQ48_RHORT Farnesyltranstransferase OS=Rhodospirillum rubrum (strain ATCC 11170 / ATH 1.1.1 / DSM 467 / LMG 4362 / NCIB 8255 / S1) OX=269796 GN=Rru_A2950 PE=3 SV=1	23	15516000	15963000	13673000	15246000	60487000	64416000	61587000	57208000	12	18	12	12	659	7.17896
	tr|Q2RPW5|Q2RPW5_RHORT	tr|Q2RPW5|Q2RPW5_RHORT	tr|Q2RPW5|Q2RPW5_RHORT Nuclease (SNase-like) OS=Rhodospirillum rubrum (strain ATCC 11170 / ATH 1.1.1 / DSM 467 / LMG 4362 / NCIB 8255 / S1) OX=269796 GN=Rru_A3035 PE=4 SV=1	8	14101000	13647000	15899000	16709000	55256000	54564000	58107000	58468000	6	5	4	4	660	7.17866
	tr|Q2RQA0|Q2RQA0_RHORT	tr|Q2RQA0|Q2RQA0_RHORT	tr|Q2RQA0|Q2RQA0_RHORT Thioredoxin reductase OS=Rhodospirillum rubrum (strain ATCC 11170 / ATH 1.1.1 / DSM 467 / LMG 4362 / NCIB 8255 / S1) OX=269796 GN=Rru_A2898 PE=3 SV=1	8	14871000	12837000	16005000	16461000	54946000	56381000	56200000	57350000	9	9	10	10	661	7.17735
	tr|Q2RXR4|Q2RXR4_RHORT	tr|Q2RXR4|Q2RXR4_RHORT	tr|Q2RXR4|Q2RXR4_RHORT Polyhydroxyalkanoate synthesis repressor PhaR OS=Rhodospirillum rubrum (strain ATCC 11170 / ATH 1.1.1 / DSM 467 / LMG 4362 / NCIB 8255 / S1) OX=269796 GN=Rru_A0276 PE=4 SV=1	11	15287000	14510000	14675000	15486000	55409000	55042000	50574000	50814000	7	9	6	7	662	7.17579
	tr|Q2RRT7|Q2RRT7_RHORT	tr|Q2RRT7|Q2RRT7_RHORT	tr|Q2RRT7|Q2RRT7_RHORT Binding-protein-dependent transport systems inner membrane component OS=Rhodospirillum rubrum (strain ATCC 11170 / ATH 1.1.1 / DSM 467 / LMG 4362 / NCIB 8255 / S1) OX=269796 GN=Rru_A2358 PE=3 SV=1	10	16292000	13223000	16009000	14336000	98332000	104660000	107920000	121440000	5	6	6	4	663	7.17508
	tr|Q2RQE0|Q2RQE0_RHORT	tr|Q2RQE0|Q2RQE0_RHORT	tr|Q2RQE0|Q2RQE0_RHORT Flagellin OS=Rhodospirillum rubrum (strain ATCC 11170 / ATH 1.1.1 / DSM 467 / LMG 4362 / NCIB 8255 / S1) OX=269796 GN=Rru_A2858 PE=3 SV=1	17	13491000	14915000	15372000	15885000	76440000	77714000	77957000	79177000	12	12	13	11	664	7.17365
	tr|Q2RTC2|Q2RTC2_RHORT	tr|Q2RTC2|Q2RTC2_RHORT	tr|Q2RTC2|Q2RTC2_RHORT 3,4-dihydroxy-2-butanone 4-phosphate synthase OS=Rhodospirillum rubrum (strain ATCC 11170 / ATH 1.1.1 / DSM 467 / LMG 4362 / NCIB 8255 / S1) OX=269796 GN=ribB PE=3 SV=1	27	17025000	12615000	13863000	15819000	105170000	103880000	108940000	113060000	28	27	29	28	665	7.17116
	tr|Q2RPK4|Q2RPK4_RHORT	tr|Q2RPK4|Q2RPK4_RHORT	tr|Q2RPK4|Q2RPK4_RHORT Uncharacterized protein OS=Rhodospirillum rubrum (strain ATCC 11170 / ATH 1.1.1 / DSM 467 / LMG 4362 / NCIB 8255 / S1) OX=269796 GN=Rru_A3146 PE=4 SV=1	9	15706000	14053000	14152000	15308000	106260000	103750000	95984000	82912000	10	8	8	7	666	7.1704
	tr|Q8GDC6|Q8GDC6_RHORU;tr|Q2RQ19|Q2RQ19_RHORT	tr|Q8GDC6|Q8GDC6_RHORU;tr|Q2RQ19|Q2RQ19_RHORT	tr|Q8GDC6|Q8GDC6_RHORU BchC OS=Rhodospirillum rubrum OX=1085 GN=bchC PE=4 SV=1;tr|Q2RQ19|Q2RQ19_RHORT 2-desacetyl-2-hydroxyethyl bacteriochlorophyllide OS=Rhodospirillum rubrum (strain ATCC 11170 / ATH 1.1.1 / DSM 467 / LMG 4362 / NCIB 8255 / S1) OX=269796	19	15473000	14964000	14081000	14673000	57782000	58410000	53831000	56071000	18	17	15	15	667	7.1702
	tr|Q2RYI6|Q2RYI6_RHORT	tr|Q2RYI6|Q2RYI6_RHORT	tr|Q2RYI6|Q2RYI6_RHORT DNA gyrase subunit B OS=Rhodospirillum rubrum (strain ATCC 11170 / ATH 1.1.1 / DSM 467 / LMG 4362 / NCIB 8255 / S1) OX=269796 GN=gyrB PE=3 SV=1	44	14523000	14025000	14269000	16357000	131810000	141290000	131440000	134980000	50	55	43	57	668	7.17007
	tr|Q2RNB9|Q2RNB9_RHORT	tr|Q2RNB9|Q2RNB9_RHORT	tr|Q2RNB9|Q2RNB9_RHORT Uncharacterized protein OS=Rhodospirillum rubrum (strain ATCC 11170 / ATH 1.1.1 / DSM 467 / LMG 4362 / NCIB 8255 / S1) OX=269796 GN=Rru_A3582 PE=4 SV=1	6	16139000	13564000	13948000	15328000	38272000	32551000	31366000	35340000	4	4	4	2	669	7.16864
	tr|Q2RT59|Q2RT59_RHORT	tr|Q2RT59|Q2RT59_RHORT	tr|Q2RT59|Q2RT59_RHORT 2-dehydro-3-deoxyphosphooctonate aldolase OS=Rhodospirillum rubrum (strain ATCC 11170 / ATH 1.1.1 / DSM 467 / LMG 4362 / NCIB 8255 / S1) OX=269796 GN=kdsA PE=3 SV=1	12	15786000	13290000	16008000	13849000	76734000	73068000	70932000	76834000	7	12	10	12	670	7.1683
	tr|Q2RS73|Q2RS73_RHORT	tr|Q2RS73|Q2RS73_RHORT	tr|Q2RS73|Q2RS73_RHORT Molybdopterin molybdenumtransferase OS=Rhodospirillum rubrum (strain ATCC 11170 / ATH 1.1.1 / DSM 467 / LMG 4362 / NCIB 8255 / S1) OX=269796 GN=Rru_A2222 PE=3 SV=1	19	15881000	14502000	13916000	14537000	101200000	106360000	109240000	103050000	24	26	24	24	671	7.16758
	sp|Q2RVD9|HISZ_RHORT	sp|Q2RVD9|HISZ_RHORT	sp|Q2RVD9|HISZ_RHORT ATP phosphoribosyltransferase regulatory subunit OS=Rhodospirillum rubrum (strain ATCC 11170 / ATH 1.1.1 / DSM 467 / LMG 4362 / NCIB 8255 / S1) OX=269796 GN=hisZ PE=3 SV=1	18	14008000	12876000	14153000	17698000	60018000	57864000	55510000	56077000	15	12	14	12	672	7.16684
	tr|Q2RTJ7|Q2RTJ7_RHORT;REV__tr|Q2RUB1|Q2RUB1_RHORT	tr|Q2RTJ7|Q2RTJ7_RHORT	tr|Q2RTJ7|Q2RTJ7_RHORT ABC transporter component OS=Rhodospirillum rubrum (strain ATCC 11170 / ATH 1.1.1 / DSM 467 / LMG 4362 / NCIB 8255 / S1) OX=269796 GN=Rru_A1748 PE=4 SV=1	15	10612000	12987000	17689000	17338000	45250000	49594000	49147000	49806000	8	7	12	10	673	7.16603
	tr|Q2RSW3|Q2RSW3_RHORT	tr|Q2RSW3|Q2RSW3_RHORT	tr|Q2RSW3|Q2RSW3_RHORT SEC-C domain protein OS=Rhodospirillum rubrum (strain ATCC 11170 / ATH 1.1.1 / DSM 467 / LMG 4362 / NCIB 8255 / S1) OX=269796 GN=Rru_A1982 PE=4 SV=1	9	21043000	13203000	10588000	13534000	120310000	116370000	116200000	110320000	11	11	9	9	674	7.16411
	tr|Q2RTK1|Q2RTK1_RHORT	tr|Q2RTK1|Q2RTK1_RHORT	tr|Q2RTK1|Q2RTK1_RHORT DNA gyrase subunit A OS=Rhodospirillum rubrum (strain ATCC 11170 / ATH 1.1.1 / DSM 467 / LMG 4362 / NCIB 8255 / S1) OX=269796 GN=gyrA PE=3 SV=1	50	15450000	14266000	14413000	14189000	134410000	136670000	139540000	132950000	41	36	40	34	675	7.16374
	tr|Q2RRK6|Q2RRK6_RHORT	tr|Q2RRK6|Q2RRK6_RHORT	tr|Q2RRK6|Q2RRK6_RHORT Mammalian cell entry related OS=Rhodospirillum rubrum (strain ATCC 11170 / ATH 1.1.1 / DSM 467 / LMG 4362 / NCIB 8255 / S1) OX=269796 GN=Rru_A2439 PE=4 SV=1	10	14260000	13687000	14588000	15415000	43591000	48330000	48848000	45374000	8	5	6	8	676	7.16099
	tr|Q2RMV7|Q2RMV7_RHORT	tr|Q2RMV7|Q2RMV7_RHORT	tr|Q2RMV7|Q2RMV7_RHORT Predicted signal-transduction protein containing CBS domains OS=Rhodospirillum rubrum (strain ATCC 11170 / ATH 1.1.1 / DSM 467 / LMG 4362 / NCIB 8255 / S1) OX=269796 GN=Rru_A3744 PE=4 SV=1	8	15516000	13521000	13480000	15307000	43900000	39797000	37043000	41605000	3	3	5	2	677	7.16005
	tr|Q2RY95|Q2RY95_RHORT	tr|Q2RY95|Q2RY95_RHORT	tr|Q2RY95|Q2RY95_RHORT ABC transporter component OS=Rhodospirillum rubrum (strain ATCC 11170 / ATH 1.1.1 / DSM 467 / LMG 4362 / NCIB 8255 / S1) OX=269796 GN=Rru_A0095 PE=3 SV=1	17	13172000	14801000	12772000	17052000	80084000	77660000	74397000	77178000	17	14	16	16	678	7.15985
	sp|Q2RNS6|TRPF_RHORT	sp|Q2RNS6|TRPF_RHORT	sp|Q2RNS6|TRPF_RHORT N-(5-phosphoribosyl)anthranilate isomerase OS=Rhodospirillum rubrum (strain ATCC 11170 / ATH 1.1.1 / DSM 467 / LMG 4362 / NCIB 8255 / S1) OX=269796 GN=trpF PE=3 SV=1	9	15057000	13299000	14805000	14431000	89162000	79958000	85602000	91297000	8	8	11	10	679	7.1583
	tr|Q2RSA2|Q2RSA2_RHORT	tr|Q2RSA2|Q2RSA2_RHORT	tr|Q2RSA2|Q2RSA2_RHORT Abc1 protein OS=Rhodospirillum rubrum (strain ATCC 11170 / ATH 1.1.1 / DSM 467 / LMG 4362 / NCIB 8255 / S1) OX=269796 GN=Rru_A2193 PE=4 SV=1	28	14456000	12588000	15067000	15463000	75108000	71137000	68778000	72842000	33	27	31	23	680	7.15817
	sp|Q2RTZ1|GLGE_RHORT	sp|Q2RTZ1|GLGE_RHORT	sp|Q2RTZ1|GLGE_RHORT Alpha-1,4-glucan:maltose-1-phosphate maltosyltransferase OS=Rhodospirillum rubrum (strain ATCC 11170 / ATH 1.1.1 / DSM 467 / LMG 4362 / NCIB 8255 / S1) OX=269796 GN=glgE PE=3 SV=1	33	12585000	13969000	14166000	16818000	159900000	145030000	145280000	147840000	32	26	29	26	681	7.15789
	tr|Q2RV44|Q2RV44_RHORT	tr|Q2RV44|Q2RV44_RHORT	tr|Q2RV44|Q2RV44_RHORT Citrate lyase OS=Rhodospirillum rubrum (strain ATCC 11170 / ATH 1.1.1 / DSM 467 / LMG 4362 / NCIB 8255 / S1) OX=269796 GN=Rru_A1200 PE=3 SV=1	19	17236000	14632000	15875000	9686100	86933000	81983000	85449000	87078000	15	13	11	13	682	7.15707
	sp|Q2RTT0|RL32_RHORT	sp|Q2RTT0|RL32_RHORT	sp|Q2RTT0|RL32_RHORT 50S ribosomal protein L32 OS=Rhodospirillum rubrum (strain ATCC 11170 / ATH 1.1.1 / DSM 467 / LMG 4362 / NCIB 8255 / S1) OX=269796 GN=rpmF PE=3 SV=1	3	17678000	17376000	11443000	10801000	334920000	351420000	335340000	288600000	21	18	18	21	683	7.15608
	tr|Q2RMX2|Q2RMX2_RHORT	tr|Q2RMX2|Q2RMX2_RHORT	tr|Q2RMX2|Q2RMX2_RHORT Creatininase OS=Rhodospirillum rubrum (strain ATCC 11170 / ATH 1.1.1 / DSM 467 / LMG 4362 / NCIB 8255 / S1) OX=269796 GN=Rru_A3729 PE=4 SV=1	11	16618000	11224000	10955000	18214000	71794000	75174000	68463000	75018000	14	16	14	10	684	7.1539
	tr|Q2RMZ1|Q2RMZ1_RHORT	tr|Q2RMZ1|Q2RMZ1_RHORT	tr|Q2RMZ1|Q2RMZ1_RHORT Peptidase S16, lon-like OS=Rhodospirillum rubrum (strain ATCC 11170 / ATH 1.1.1 / DSM 467 / LMG 4362 / NCIB 8255 / S1) OX=269796 GN=Rru_A3710 PE=4 SV=1	15	13672000	13780000	14202000	15136000	79509000	78968000	73135000	80625000	10	10	10	9	685	7.15221
	tr|Q2RS34|Q2RS34_RHORT	tr|Q2RS34|Q2RS34_RHORT	tr|Q2RS34|Q2RS34_RHORT Uncharacterized protein OS=Rhodospirillum rubrum (strain ATCC 11170 / ATH 1.1.1 / DSM 467 / LMG 4362 / NCIB 8255 / S1) OX=269796 GN=Rru_A2261 PE=4 SV=1	3	21147000	17982000	17656000	0	63440000	56775000	53188000	0	2	2	2	0	686	7.15217
	tr|Q2RQC1|Q2RQC1_RHORT	tr|Q2RQC1|Q2RQC1_RHORT	tr|Q2RQC1|Q2RQC1_RHORT L-threonine ammonia-lyase OS=Rhodospirillum rubrum (strain ATCC 11170 / ATH 1.1.1 / DSM 467 / LMG 4362 / NCIB 8255 / S1) OX=269796 GN=Rru_A2877 PE=4 SV=1	19	13958000	12622000	12695000	17318000	54465000	53077000	55574000	57449000	13	11	11	13	687	7.1507
	tr|Q2RMW9|Q2RMW9_RHORT	tr|Q2RMW9|Q2RMW9_RHORT	tr|Q2RMW9|Q2RMW9_RHORT Uncharacterized protein OS=Rhodospirillum rubrum (strain ATCC 11170 / ATH 1.1.1 / DSM 467 / LMG 4362 / NCIB 8255 / S1) OX=269796 GN=Rru_A3732 PE=4 SV=1	7	10616000	24301000	10299000	11157000	68068000	78343000	60838000	62981000	5	7	4	3	688	7.14901
	tr|Q2RQC6|Q2RQC6_RHORT	tr|Q2RQC6|Q2RQC6_RHORT	tr|Q2RQC6|Q2RQC6_RHORT L-2-amino-thiazoline-4-carboxylic acid hydrolase OS=Rhodospirillum rubrum (strain ATCC 11170 / ATH 1.1.1 / DSM 467 / LMG 4362 / NCIB 8255 / S1) OX=269796 GN=Rru_A2872 PE=4 SV=1	13	15480000	12552000	14832000	13464000	50217000	50158000	49902000	49859000	10	11	12	10	689	7.14866
	sp|Q2RNS7|PYRF_RHORT	sp|Q2RNS7|PYRF_RHORT	sp|Q2RNS7|PYRF_RHORT Orotidine 5-phosphate decarboxylase OS=Rhodospirillum rubrum (strain ATCC 11170 / ATH 1.1.1 / DSM 467 / LMG 4362 / NCIB 8255 / S1) OX=269796 GN=pyrF PE=3 SV=1	15	13291000	14769000	13418000	14846000	51971000	58876000	52279000	53545000	9	8	11	10	690	7.14863
	tr|Q2RML0|Q2RML0_RHORT	tr|Q2RML0|Q2RML0_RHORT	tr|Q2RML0|Q2RML0_RHORT Type I secretion system ATPase, PrtD OS=Rhodospirillum rubrum (strain ATCC 11170 / ATH 1.1.1 / DSM 467 / LMG 4362 / NCIB 8255 / S1) OX=269796 GN=Rru_B0039 PE=4 SV=1	26	15872000	13180000	14417000	12644000	72362000	71874000	75136000	77803000	16	19	18	16	691	7.147
	tr|Q2RNA2|Q2RNA2_RHORT	tr|Q2RNA2|Q2RNA2_RHORT	tr|Q2RNA2|Q2RNA2_RHORT ATP-dependent protease subunit HslV OS=Rhodospirillum rubrum (strain ATCC 11170 / ATH 1.1.1 / DSM 467 / LMG 4362 / NCIB 8255 / S1) OX=269796 GN=hslV PE=3 SV=1	8	15524000	12117000	12869000	14965000	97335000	88909000	82400000	80063000	4	4	4	4	692	7.14204
	tr|Q2RSN8|Q2RSN8_RHORT	tr|Q2RSN8|Q2RSN8_RHORT	tr|Q2RSN8|Q2RSN8_RHORT Molybdopterin-guanine dinucleotide biosynthesis MobB region OS=Rhodospirillum rubrum (strain ATCC 11170 / ATH 1.1.1 / DSM 467 / LMG 4362 / NCIB 8255 / S1) OX=269796 GN=Rru_A2057 PE=4 SV=1	6	12891000	12876000	13512000	16185000	36084000	38063000	37127000	42662000	4	5	5	4	693	7.14195
	tr|Q2RSZ7|Q2RSZ7_RHORT	tr|Q2RSZ7|Q2RSZ7_RHORT	tr|Q2RSZ7|Q2RSZ7_RHORT Isovaleryl-CoA dehydrogenase OS=Rhodospirillum rubrum (strain ATCC 11170 / ATH 1.1.1 / DSM 467 / LMG 4362 / NCIB 8255 / S1) OX=269796 GN=Rru_A1948 PE=3 SV=1	19	13900000	13869000	13104000	14412000	58159000	59103000	56747000	62706000	16	18	17	20	694	7.14055
	tr|Q2RUN8|Q2RUN8_RHORT;tr|Q84A37|Q84A37_RHORU	tr|Q2RUN8|Q2RUN8_RHORT	tr|Q2RUN8|Q2RUN8_RHORT Catalase OS=Rhodospirillum rubrum (strain ATCC 11170 / ATH 1.1.1 / DSM 467 / LMG 4362 / NCIB 8255 / S1) OX=269796 GN=Rru_A1356 PE=3 SV=1	35	16245000	12134000	13990000	12907000	63425000	56126000	54952000	55148000	33	28	28	29	695	7.14048
	tr|Q2RS59|Q2RS59_RHORT	tr|Q2RS59|Q2RS59_RHORT	tr|Q2RS59|Q2RS59_RHORT UspA OS=Rhodospirillum rubrum (strain ATCC 11170 / ATH 1.1.1 / DSM 467 / LMG 4362 / NCIB 8255 / S1) OX=269796 GN=Rru_A2236 PE=4 SV=1	9	13062000	12583000	12923000	15986000	45253000	48000000	45907000	54052000	5	7	8	7	696	7.13477
	tr|Q2RTD1|Q2RTD1_RHORT	tr|Q2RTD1|Q2RTD1_RHORT	tr|Q2RTD1|Q2RTD1_RHORT Carbon monoxide dehydrogenase subunit G OS=Rhodospirillum rubrum (strain ATCC 11170 / ATH 1.1.1 / DSM 467 / LMG 4362 / NCIB 8255 / S1) OX=269796 GN=Rru_A1814 PE=4 SV=1	12	14620000	11588000	13494000	14826000	91974000	79961000	84967000	88917000	5	4	4	6	697	7.13456
	tr|Q2RSV1|Q2RSV1_RHORT	tr|Q2RSV1|Q2RSV1_RHORT	tr|Q2RSV1|Q2RSV1_RHORT Transcriptional regulator, MerR family OS=Rhodospirillum rubrum (strain ATCC 11170 / ATH 1.1.1 / DSM 467 / LMG 4362 / NCIB 8255 / S1) OX=269796 GN=Rru_A1994 PE=4 SV=1	7	13853000	12921000	15264000	12327000	30285000	30032000	33154000	32678000	4	4	3	4	698	7.13326
	tr|Q2RQS1|Q2RQS1_RHORT	tr|Q2RQS1|Q2RQS1_RHORT	tr|Q2RQS1|Q2RQS1_RHORT Uncharacterized protein OS=Rhodospirillum rubrum (strain ATCC 11170 / ATH 1.1.1 / DSM 467 / LMG 4362 / NCIB 8255 / S1) OX=269796 GN=Rru_A2727 PE=4 SV=1	5	15085000	14936000	12173000	12073000	42121000	38683000	35914000	34176000	3	4	3	3	699	7.13248
	tr|Q2RPT6|Q2RPT6_RHORT	tr|Q2RPT6|Q2RPT6_RHORT	tr|Q2RPT6|Q2RPT6_RHORT Isovaleryl-CoA dehydrogenase OS=Rhodospirillum rubrum (strain ATCC 11170 / ATH 1.1.1 / DSM 467 / LMG 4362 / NCIB 8255 / S1) OX=269796 GN=Rru_A3064 PE=3 SV=1	25	13281000	11453000	14588000	14855000	64594000	63990000	63018000	62051000	21	19	20	23	700	7.13175
	tr|Q2RY96|Q2RY96_RHORT	tr|Q2RY96|Q2RY96_RHORT	tr|Q2RY96|Q2RY96_RHORT Binding-protein-dependent transport systems inner membrane component OS=Rhodospirillum rubrum (strain ATCC 11170 / ATH 1.1.1 / DSM 467 / LMG 4362 / NCIB 8255 / S1) OX=269796 GN=Rru_A0094 PE=3 SV=1	12	14452000	13810000	12140000	13696000	62284000	61563000	55941000	53999000	4	3	5	6	701	7.13112
	tr|Q2RXD7|Q2RXD7_RHORT	tr|Q2RXD7|Q2RXD7_RHORT	tr|Q2RXD7|Q2RXD7_RHORT Short-chain dehydrogenase/reductase SDR OS=Rhodospirillum rubrum (strain ATCC 11170 / ATH 1.1.1 / DSM 467 / LMG 4362 / NCIB 8255 / S1) OX=269796 GN=Rru_A0403 PE=4 SV=1	15	13498000	12893000	12287000	14788000	54491000	58528000	57856000	58059000	8	10	8	6	702	7.12602
	tr|Q2RVJ8|Q2RVJ8_RHORT	tr|Q2RVJ8|Q2RVJ8_RHORT	tr|Q2RVJ8|Q2RVJ8_RHORT AMP-dependent synthetase and ligase OS=Rhodospirillum rubrum (strain ATCC 11170 / ATH 1.1.1 / DSM 467 / LMG 4362 / NCIB 8255 / S1) OX=269796 GN=Rru_A1046 PE=4 SV=1	33	15174000	12687000	12568000	12966000	65130000	65909000	66605000	64937000	25	20	21	20	703	7.12544
	tr|Q2RT78|Q2RT78_RHORT	tr|Q2RT78|Q2RT78_RHORT	tr|Q2RT78|Q2RT78_RHORT Uncharacterized protein OS=Rhodospirillum rubrum (strain ATCC 11170 / ATH 1.1.1 / DSM 467 / LMG 4362 / NCIB 8255 / S1) OX=269796 GN=Rru_A1867 PE=4 SV=1	9	13382000	12521000	12835000	14594000	125090000	114460000	127410000	135970000	23	24	23	23	704	7.12493
	tr|Q2RRT6|Q2RRT6_RHORT	tr|Q2RRT6|Q2RRT6_RHORT	tr|Q2RRT6|Q2RRT6_RHORT Oligopeptide/dipeptide ABC transporter, ATP-binding protein-like OS=Rhodospirillum rubrum (strain ATCC 11170 / ATH 1.1.1 / DSM 467 / LMG 4362 / NCIB 8255 / S1) OX=269796 GN=Rru_A2359 PE=3 SV=1	18	12046000	13605000	14209000	13468000	156240000	159440000	153700000	154770000	10	14	15	13	705	7.1249
	sp|Q2RV06|PROA_RHORT	sp|Q2RV06|PROA_RHORT	sp|Q2RV06|PROA_RHORT Gamma-glutamyl phosphate reductase OS=Rhodospirillum rubrum (strain ATCC 11170 / ATH 1.1.1 / DSM 467 / LMG 4362 / NCIB 8255 / S1) OX=269796 GN=proA PE=3 SV=1	20	11904000	13041000	13712000	14407000	50461000	52517000	55070000	55958000	13	12	14	15	706	7.12274
	tr|Q2RY48|Q2RY48_RHORT	tr|Q2RY48|Q2RY48_RHORT	tr|Q2RY48|Q2RY48_RHORT Putative cyclase OS=Rhodospirillum rubrum (strain ATCC 11170 / ATH 1.1.1 / DSM 467 / LMG 4362 / NCIB 8255 / S1) OX=269796 GN=Rru_A0142 PE=4 SV=1	11	13187000	13318000	13563000	12865000	106540000	110700000	119420000	116430000	13	11	13	15	707	7.12167
	tr|Q2RRZ8|Q2RRZ8_RHORT	tr|Q2RRZ8|Q2RRZ8_RHORT	tr|Q2RRZ8|Q2RRZ8_RHORT Ribokinase OS=Rhodospirillum rubrum (strain ATCC 11170 / ATH 1.1.1 / DSM 467 / LMG 4362 / NCIB 8255 / S1) OX=269796 GN=rbsK PE=3 SV=1	13	15950000	15861000	11303000	9814700	76471000	82819000	83882000	76445000	13	12	14	11	708	7.12163
	sp|Q2RWY4|FOLD_RHORT	sp|Q2RWY4|FOLD_RHORT	sp|Q2RWY4|FOLD_RHORT Bifunctional protein FolD OS=Rhodospirillum rubrum (strain ATCC 11170 / ATH 1.1.1 / DSM 467 / LMG 4362 / NCIB 8255 / S1) OX=269796 GN=folD PE=3 SV=1	18	12736000	13040000	11880000	15033000	100430000	110290000	105160000	107000000	11	9	13	12	709	7.11966
	sp|Q2RQM6|HIS1_RHORT	sp|Q2RQM6|HIS1_RHORT	sp|Q2RQM6|HIS1_RHORT ATP phosphoribosyltransferase OS=Rhodospirillum rubrum (strain ATCC 11170 / ATH 1.1.1 / DSM 467 / LMG 4362 / NCIB 8255 / S1) OX=269796 GN=hisG PE=3 SV=1	12	13239000	11485000	15817000	12063000	52156000	48334000	54235000	57999000	8	5	6	6	710	7.11896
	tr|Q2RYB4|Q2RYB4_RHORT	tr|Q2RYB4|Q2RYB4_RHORT	tr|Q2RYB4|Q2RYB4_RHORT Uncharacterized protein OS=Rhodospirillum rubrum (strain ATCC 11170 / ATH 1.1.1 / DSM 467 / LMG 4362 / NCIB 8255 / S1) OX=269796 GN=Rru_A0076 PE=4 SV=1	7	14493000	11066000	13606000	13225000	47823000	42196000	49472000	41555000	5	4	3	4	711	7.11719
	sp|Q2RT17|LEU1_RHORT	sp|Q2RT17|LEU1_RHORT	sp|Q2RT17|LEU1_RHORT 2-isopropylmalate synthase OS=Rhodospirillum rubrum (strain ATCC 11170 / ATH 1.1.1 / DSM 467 / LMG 4362 / NCIB 8255 / S1) OX=269796 GN=leuA PE=3 SV=1	31	13935000	13420000	11692000	13335000	82259000	84392000	84635000	87943000	17	19	16	21	712	7.11712
	sp|Q2RXG7|NQOR_RHORT	sp|Q2RXG7|NQOR_RHORT	sp|Q2RXG7|NQOR_RHORT NAD(P)H dehydrogenase (quinone) OS=Rhodospirillum rubrum (strain ATCC 11170 / ATH 1.1.1 / DSM 467 / LMG 4362 / NCIB 8255 / S1) OX=269796 GN=Rru_A0373 PE=3 SV=1	8	13157000	11716000	12302000	15080000	47140000	46149000	44561000	49423000	5	5	5	3	713	7.11607
	tr|Q2RW42|Q2RW42_RHORT	tr|Q2RW42|Q2RW42_RHORT	tr|Q2RW42|Q2RW42_RHORT Uncharacterized protein OS=Rhodospirillum rubrum (strain ATCC 11170 / ATH 1.1.1 / DSM 467 / LMG 4362 / NCIB 8255 / S1) OX=269796 GN=Rru_A0852 PE=4 SV=1	6	14728000	13378000	10985000	12970000	43180000	39521000	40097000	43822000	7	5	6	8	714	7.11445
	tr|Q2RP18|Q2RP18_RHORT	tr|Q2RP18|Q2RP18_RHORT	tr|Q2RP18|Q2RP18_RHORT SAM-dependent methyltransferase OS=Rhodospirillum rubrum (strain ATCC 11170 / ATH 1.1.1 / DSM 467 / LMG 4362 / NCIB 8255 / S1) OX=269796 GN=Rru_A3333 PE=3 SV=1	23	14052000	11156000	12654000	14178000	91131000	82108000	84043000	91307000	16	15	16	19	715	7.11428
	tr|Q2RSR5|Q2RSR5_RHORT	tr|Q2RSR5|Q2RSR5_RHORT	tr|Q2RSR5|Q2RSR5_RHORT Uncharacterized protein OS=Rhodospirillum rubrum (strain ATCC 11170 / ATH 1.1.1 / DSM 467 / LMG 4362 / NCIB 8255 / S1) OX=269796 GN=Rru_A2030 PE=4 SV=1	7	13622000	12736000	12837000	12694000	112200000	121040000	132280000	113460000	15	13	15	15	716	7.11302
	tr|Q2RTQ5|Q2RTQ5_RHORT	tr|Q2RTQ5|Q2RTQ5_RHORT	tr|Q2RTQ5|Q2RTQ5_RHORT MazG OS=Rhodospirillum rubrum (strain ATCC 11170 / ATH 1.1.1 / DSM 467 / LMG 4362 / NCIB 8255 / S1) OX=269796 GN=Rru_A1690 PE=4 SV=1	13	12190000	13942000	13239000	12488000	65399000	66728000	64765000	62046000	10	8	6	13	717	7.11276
	tr|Q2RUN4|Q2RUN4_RHORT	tr|Q2RUN4|Q2RUN4_RHORT	tr|Q2RUN4|Q2RUN4_RHORT Dak phosphatase OS=Rhodospirillum rubrum (strain ATCC 11170 / ATH 1.1.1 / DSM 467 / LMG 4362 / NCIB 8255 / S1) OX=269796 GN=Rru_A1360 PE=4 SV=1	12	9617700	15819000	12996000	13292000	90929000	93943000	107690000	105210000	12	14	11	12	718	7.11164
	tr|Q2RN18|Q2RN18_RHORT	tr|Q2RN18|Q2RN18_RHORT	tr|Q2RN18|Q2RN18_RHORT YceI OS=Rhodospirillum rubrum (strain ATCC 11170 / ATH 1.1.1 / DSM 467 / LMG 4362 / NCIB 8255 / S1) OX=269796 GN=Rru_A3683 PE=3 SV=1	8	14074000	10446000	12933000	14230000	37704000	30242000	35579000	38681000	4	3	4	3	719	7.11129
	tr|Q2RQ32|Q2RQ32_RHORT	tr|Q2RQ32|Q2RQ32_RHORT	tr|Q2RQ32|Q2RQ32_RHORT Uncharacterized protein OS=Rhodospirillum rubrum (strain ATCC 11170 / ATH 1.1.1 / DSM 467 / LMG 4362 / NCIB 8255 / S1) OX=269796 GN=Rru_A2968 PE=4 SV=1	10	13654000	12222000	12238000	13549000	59918000	61761000	58241000	58776000	19	17	20	17	720	7.11112
	tr|Q2RNN9|Q2RNN9_RHORT	tr|Q2RNN9|Q2RNN9_RHORT	tr|Q2RNN9|Q2RNN9_RHORT Cold-shock DNA-binding protein family OS=Rhodospirillum rubrum (strain ATCC 11170 / ATH 1.1.1 / DSM 467 / LMG 4362 / NCIB 8255 / S1) OX=269796 GN=Rru_A3462 PE=4 SV=1	13	14045000	9852500	13692000	14073000	54485000	55247000	55892000	54237000	7	7	8	8	721	7.11112
	tr|Q2RWA5|Q2RWA5_RHORT	tr|Q2RWA5|Q2RWA5_RHORT	tr|Q2RWA5|Q2RWA5_RHORT Cystathionine gamma-lyase OS=Rhodospirillum rubrum (strain ATCC 11170 / ATH 1.1.1 / DSM 467 / LMG 4362 / NCIB 8255 / S1) OX=269796 GN=Rru_A0786 PE=3 SV=1	15	13113000	13354000	12094000	13026000	54668000	63201000	54750000	56640000	9	7	7	8	722	7.11048
	tr|Q2RWX2|Q2RWX2_RHORT	tr|Q2RWX2|Q2RWX2_RHORT	tr|Q2RWX2|Q2RWX2_RHORT Chorismate mutase OS=Rhodospirillum rubrum (strain ATCC 11170 / ATH 1.1.1 / DSM 467 / LMG 4362 / NCIB 8255 / S1) OX=269796 GN=Rru_A0569 PE=4 SV=1	8	12224000	12323000	13219000	13820000	57517000	61600000	63402000	61063000	7	10	8	9	723	7.11047
	tr|Q2RS05|Q2RS05_RHORT	tr|Q2RS05|Q2RS05_RHORT	tr|Q2RS05|Q2RS05_RHORT Multifunctional fusion protein OS=Rhodospirillum rubrum (strain ATCC 11170 / ATH 1.1.1 / DSM 467 / LMG 4362 / NCIB 8255 / S1) OX=269796 GN=cysN PE=3 SV=1	36	12380000	11828000	12889000	13991000	122720000	114420000	120440000	117810000	30	28	32	32	724	7.10626
	tr|Q2RMZ4|Q2RMZ4_RHORT	tr|Q2RMZ4|Q2RMZ4_RHORT	tr|Q2RMZ4|Q2RMZ4_RHORT 2-octaprenyl-3-methyl-6-methoxy-1,4-benzoquinol hydroxylase / 2-octaprenyl-6-methoxyphenol hydroxylase OS=Rhodospirillum rubrum (strain ATCC 11170 / ATH 1.1.1 / DSM 467 / LMG 4362 / NCIB 8255 / S1) OX=269796 GN=Rru_A3707 PE=4 SV=1	25	12774000	12800000	12048000	13463000	72039000	69777000	65415000	62700000	11	17	12	19	725	7.10623
	tr|Q2RVH0|Q2RVH0_RHORT	tr|Q2RVH0|Q2RVH0_RHORT	tr|Q2RVH0|Q2RVH0_RHORT MotA/TolQ/ExbB proton channel family protein OS=Rhodospirillum rubrum (strain ATCC 11170 / ATH 1.1.1 / DSM 467 / LMG 4362 / NCIB 8255 / S1) OX=269796 GN=Rru_A1074 PE=4 SV=1	20	13123000	12506000	12569000	12801000	59394000	61680000	59584000	62865000	14	9	15	14	726	7.1055
	tr|Q2RV08|Q2RV08_RHORT	tr|Q2RV08|Q2RV08_RHORT	tr|Q2RV08|Q2RV08_RHORT Ribosomal silencing factor RsfS OS=Rhodospirillum rubrum (strain ATCC 11170 / ATH 1.1.1 / DSM 467 / LMG 4362 / NCIB 8255 / S1) OX=269796 GN=rsfS PE=3 SV=1	6	13867000	12192000	12132000	12806000	33789000	36630000	33946000	35648000	2	4	4	6	727	7.10548
	sp|Q2RWT4|APT_RHORT	sp|Q2RWT4|APT_RHORT	sp|Q2RWT4|APT_RHORT Adenine phosphoribosyltransferase OS=Rhodospirillum rubrum (strain ATCC 11170 / ATH 1.1.1 / DSM 467 / LMG 4362 / NCIB 8255 / S1) OX=269796 GN=apt PE=3 SV=1	10	12171000	12377000	11909000	14447000	35589000	36357000	34206000	41711000	8	8	8	8	728	7.10469
	tr|Q2RMR4|Q2RMR4_RHORT	tr|Q2RMR4|Q2RMR4_RHORT	tr|Q2RMR4|Q2RMR4_RHORT 2-nitropropane dioxygenase, NPD OS=Rhodospirillum rubrum (strain ATCC 11170 / ATH 1.1.1 / DSM 467 / LMG 4362 / NCIB 8255 / S1) OX=269796 GN=Rru_A3787 PE=4 SV=1	25	11097000	12631000	13945000	13218000	63256000	78172000	71163000	71392000	10	14	15	15	729	7.10458
	tr|Q2RTB1|Q2RTB1_RHORT	tr|Q2RTB1|Q2RTB1_RHORT	tr|Q2RTB1|Q2RTB1_RHORT Enoyl-CoA hydratase/isomerase OS=Rhodospirillum rubrum (strain ATCC 11170 / ATH 1.1.1 / DSM 467 / LMG 4362 / NCIB 8255 / S1) OX=269796 GN=Rru_A1834 PE=4 SV=1	20	11167000	14577000	13121000	11963000	42211000	45275000	43364000	42901000	18	21	20	21	730	7.10404
	tr|Q2RP66|Q2RP66_RHORT	tr|Q2RP66|Q2RP66_RHORT	tr|Q2RP66|Q2RP66_RHORT Secretion chaperone CsaA OS=Rhodospirillum rubrum (strain ATCC 11170 / ATH 1.1.1 / DSM 467 / LMG 4362 / NCIB 8255 / S1) OX=269796 GN=Rru_A3284 PE=4 SV=1	5	11920000	13381000	12231000	13249000	51287000	55448000	59070000	55065000	3	3	3	3	731	7.10364
	tr|Q2RNQ4|Q2RNQ4_RHORT	tr|Q2RNQ4|Q2RNQ4_RHORT	tr|Q2RNQ4|Q2RNQ4_RHORT PTS system fructose subfamily IIA component OS=Rhodospirillum rubrum (strain ATCC 11170 / ATH 1.1.1 / DSM 467 / LMG 4362 / NCIB 8255 / S1) OX=269796 GN=Rru_A3447 PE=4 SV=1	7	13934000	12573000	9880200	14351000	40752000	46151000	43364000	40614000	1	3	3	5	732	7.10328
	tr|Q2RX44|Q2RX44_RHORT	tr|Q2RX44|Q2RX44_RHORT	tr|Q2RX44|Q2RX44_RHORT Cyclic nucleotide-binding domain (CNMP-BD) protein OS=Rhodospirillum rubrum (strain ATCC 11170 / ATH 1.1.1 / DSM 467 / LMG 4362 / NCIB 8255 / S1) OX=269796 GN=Rru_A0496 PE=4 SV=1	8	20333000	19985000	7383000	3031900	92314000	82987000	82749000	67419000	2	1	2	1	733	7.10323
	tr|Q2RXH1|Q2RXH1_RHORT	tr|Q2RXH1|Q2RXH1_RHORT	tr|Q2RXH1|Q2RXH1_RHORT ATPase associated with various cellular activities, AAA_3 OS=Rhodospirillum rubrum (strain ATCC 11170 / ATH 1.1.1 / DSM 467 / LMG 4362 / NCIB 8255 / S1) OX=269796 GN=Rru_A0369 PE=4 SV=1	16	13716000	9105900	12698000	15105000	68616000	71350000	73027000	74203000	19	22	20	21	734	7.1023
	sp|Q2RSC8|PUR5_RHORT	sp|Q2RSC8|PUR5_RHORT	sp|Q2RSC8|PUR5_RHORT Phosphoribosylformylglycinamidine cyclo-ligase OS=Rhodospirillum rubrum (strain ATCC 11170 / ATH 1.1.1 / DSM 467 / LMG 4362 / NCIB 8255 / S1) OX=269796 GN=purM PE=3 SV=2	16	11692000	12863000	11767000	14296000	70759000	80793000	74326000	76170000	17	17	16	16	735	7.10224
	tr|Q2RS91|Q2RS91_RHORT	tr|Q2RS91|Q2RS91_RHORT	tr|Q2RS91|Q2RS91_RHORT Iron-sulfur cluster carrier protein OS=Rhodospirillum rubrum (strain ATCC 11170 / ATH 1.1.1 / DSM 467 / LMG 4362 / NCIB 8255 / S1) OX=269796 GN=Rru_A2204 PE=3 SV=1	20	12052000	11875000	12900000	13788000	92376000	88783000	91627000	97843000	19	18	16	15	736	7.10222
	tr|Q2RR09|Q2RR09_RHORT	tr|Q2RR09|Q2RR09_RHORT	tr|Q2RR09|Q2RR09_RHORT Uncharacterized protein OS=Rhodospirillum rubrum (strain ATCC 11170 / ATH 1.1.1 / DSM 467 / LMG 4362 / NCIB 8255 / S1) OX=269796 GN=Rru_A2639 PE=4 SV=1	21	12660000	11641000	12173000	14035000	45486000	47284000	45432000	52133000	7	8	9	9	737	7.10131
	tr|Q2RPI4|Q2RPI4_RHORT	tr|Q2RPI4|Q2RPI4_RHORT	tr|Q2RPI4|Q2RPI4_RHORT Extracellular solute-binding protein, family 5 OS=Rhodospirillum rubrum (strain ATCC 11170 / ATH 1.1.1 / DSM 467 / LMG 4362 / NCIB 8255 / S1) OX=269796 GN=Rru_A3166 PE=4 SV=1	32	11355000	12664000	12875000	13529000	57590000	55508000	55310000	56553000	26	23	25	26	738	7.10057
	tr|Q2RXS5|Q2RXS5_RHORT	tr|Q2RXS5|Q2RXS5_RHORT	tr|Q2RXS5|Q2RXS5_RHORT Electron-transferring-flavoprotein dehydrogenase OS=Rhodospirillum rubrum (strain ATCC 11170 / ATH 1.1.1 / DSM 467 / LMG 4362 / NCIB 8255 / S1) OX=269796 GN=Rru_A0265 PE=4 SV=1	25	12202000	12728000	11676000	13684000	82593000	83303000	81517000	83724000	18	18	22	21	739	7.09942
	tr|Q2RWY5|Q2RWY5_RHORT;tr|Q9L8F3|Q9L8F3_RHORU	tr|Q2RWY5|Q2RWY5_RHORT	tr|Q2RWY5|Q2RWY5_RHORT Formyltetrahydrofolate deformylase OS=Rhodospirillum rubrum (strain ATCC 11170 / ATH 1.1.1 / DSM 467 / LMG 4362 / NCIB 8255 / S1) OX=269796 GN=purU PE=3 SV=1	17	12631000	11012000	13002000	13593000	46086000	44824000	47432000	45437000	8	8	9	7	740	7.09897
	tr|Q2RQT9|Q2RQT9_RHORT	tr|Q2RQT9|Q2RQT9_RHORT	tr|Q2RQT9|Q2RQT9_RHORT Thioesterase superfamily OS=Rhodospirillum rubrum (strain ATCC 11170 / ATH 1.1.1 / DSM 467 / LMG 4362 / NCIB 8255 / S1) OX=269796 GN=Rru_A2709 PE=4 SV=1	6	12831000	11329000	11172000	14725000	54030000	59606000	48639000	57688000	3	3	8	3	741	7.0974
	sp|Q2RR72|GLGB_RHORT	sp|Q2RR72|GLGB_RHORT	sp|Q2RR72|GLGB_RHORT 1,4-alpha-glucan branching enzyme GlgB OS=Rhodospirillum rubrum (strain ATCC 11170 / ATH 1.1.1 / DSM 467 / LMG 4362 / NCIB 8255 / S1) OX=269796 GN=glgB PE=3 SV=1	40	11302000	13773000	11596000	13214000	90861000	86764000	86199000	89952000	31	31	34	34	742	7.09591
	tr|Q2RTG0|Q2RTG0_RHORT	tr|Q2RTG0|Q2RTG0_RHORT	tr|Q2RTG0|Q2RTG0_RHORT Membrane protein-like OS=Rhodospirillum rubrum (strain ATCC 11170 / ATH 1.1.1 / DSM 467 / LMG 4362 / NCIB 8255 / S1) OX=269796 GN=Rru_A1785 PE=4 SV=1	7	15591000	6023000	13715000	14533000	227420000	224360000	222930000	234890000	7	4	7	8	743	7.09571
	tr|Q2RNK3|Q2RNK3_RHORT	tr|Q2RNK3|Q2RNK3_RHORT	tr|Q2RNK3|Q2RNK3_RHORT 2-nonaprenyl-3-methyl-6-methoxy-1,4-benzoquinol hydroxylase OS=Rhodospirillum rubrum (strain ATCC 11170 / ATH 1.1.1 / DSM 467 / LMG 4362 / NCIB 8255 / S1) OX=269796 GN=coq7 PE=3 SV=1	14	13028000	11037000	12781000	12979000	57294000	56849000	57006000	62814000	9	16	10	9	744	7.09539
	tr|Q2RR77|Q2RR77_RHORT	tr|Q2RR77|Q2RR77_RHORT	tr|Q2RR77|Q2RR77_RHORT FeS assembly protein SufD OS=Rhodospirillum rubrum (strain ATCC 11170 / ATH 1.1.1 / DSM 467 / LMG 4362 / NCIB 8255 / S1) OX=269796 GN=Rru_A2571 PE=4 SV=1	24	13521000	12201000	11700000	12305000	118410000	107060000	106670000	108200000	21	19	24	18	745	7.09453
	tr|Q2RYH2|Q2RYH2_RHORT	tr|Q2RYH2|Q2RYH2_RHORT	tr|Q2RYH2|Q2RYH2_RHORT Glutamate synthase (NADPH) small subunit OS=Rhodospirillum rubrum (strain ATCC 11170 / ATH 1.1.1 / DSM 467 / LMG 4362 / NCIB 8255 / S1) OX=269796 GN=Rru_A0018 PE=4 SV=1	26	12199000	10973000	12689000	13514000	38361000	40867000	40294000	41497000	12	13	13	13	746	7.09145
	sp|Q2RQ43|SYGB_RHORT	sp|Q2RQ43|SYGB_RHORT	sp|Q2RQ43|SYGB_RHORT Glycine--tRNA ligase beta subunit OS=Rhodospirillum rubrum (strain ATCC 11170 / ATH 1.1.1 / DSM 467 / LMG 4362 / NCIB 8255 / S1) OX=269796 GN=glyS PE=3 SV=1	40	11789000	13013000	11264000	12844000	102060000	102350000	105370000	109610000	24	23	26	28	747	7.08734
	tr|Q2RTY8|Q2RTY8_RHORT	tr|Q2RTY8|Q2RTY8_RHORT	tr|Q2RTY8|Q2RTY8_RHORT 4-alpha-glucanotransferase OS=Rhodospirillum rubrum (strain ATCC 11170 / ATH 1.1.1 / DSM 467 / LMG 4362 / NCIB 8255 / S1) OX=269796 GN=Rru_A1607 PE=3 SV=1	36	13072000	13089000	10737000	11954000	73400000	74311000	70845000	71945000	32	30	30	33	748	7.08682
	sp|Q2RRL3|THIG_RHORT	sp|Q2RRL3|THIG_RHORT	sp|Q2RRL3|THIG_RHORT Thiazole synthase OS=Rhodospirillum rubrum (strain ATCC 11170 / ATH 1.1.1 / DSM 467 / LMG 4362 / NCIB 8255 / S1) OX=269796 GN=thiG PE=3 SV=2	15	12062000	11465000	11841000	13412000	43079000	42308000	44790000	45705000	10	11	9	8	749	7.08618
	sp|Q2RT58|PYRG_RHORT	sp|Q2RT58|PYRG_RHORT	sp|Q2RT58|PYRG_RHORT CTP synthase OS=Rhodospirillum rubrum (strain ATCC 11170 / ATH 1.1.1 / DSM 467 / LMG 4362 / NCIB 8255 / S1) OX=269796 GN=pyrG PE=3 SV=1	27	11892000	12994000	11144000	12595000	90734000	94621000	87722000	91419000	39	41	35	41	750	7.0848
	tr|Q2RX95|Q2RX95_RHORT	tr|Q2RX95|Q2RX95_RHORT	tr|Q2RX95|Q2RX95_RHORT 3(2),5-bisphosphate nucleotidase CysQ OS=Rhodospirillum rubrum (strain ATCC 11170 / ATH 1.1.1 / DSM 467 / LMG 4362 / NCIB 8255 / S1) OX=269796 GN=cysQ PE=3 SV=1	11	11913000	11633000	11695000	13378000	63829000	65707000	60661000	62451000	17	14	20	19	751	7.08475
	tr|Q2RQZ2|Q2RQZ2_RHORT	tr|Q2RQZ2|Q2RQZ2_RHORT	tr|Q2RQZ2|Q2RQZ2_RHORT ATP12 ATPase OS=Rhodospirillum rubrum (strain ATCC 11170 / ATH 1.1.1 / DSM 467 / LMG 4362 / NCIB 8255 / S1) OX=269796 GN=Rru_A2656 PE=4 SV=1	12	7518400	5995600	17529000	17566000	84994000	68872000	80894000	75181000	4	6	6	4	752	7.08466
	tr|Q2RRI5|Q2RRI5_RHORT;tr|Q2RYA8|Q2RYA8_RHORT;tr|Q2RXS8|Q2RXS8_RHORT;tr|Q2RY70|Q2RY70_RHORT;tr|Q2RVJ1|Q2RVJ1_RHORT;tr|Q2RRS9|Q2RRS9_RHORT;tr|Q2RND8|Q2RND8_RHORT;tr|Q2RPW3|Q2RPW3_RHORT;tr|Q2RNI8|Q2RNI8_RHORT;tr|Q2RX99|Q2RX99_RHORT;tr|Q2RWW5|Q2RWW5_RHORT;tr|Q2RR99|Q2RR99_RHORT;tr|Q2RNK5|Q2RNK5_RHORT;tr|Q2RSS2|Q2RSS2_RHORT	tr|Q2RRI5|Q2RRI5_RHORT	tr|Q2RRI5|Q2RRI5_RHORT Chemotaxis sensory transducer OS=Rhodospirillum rubrum (strain ATCC 11170 / ATH 1.1.1 / DSM 467 / LMG 4362 / NCIB 8255 / S1) OX=269796 GN=Rru_A2460 PE=4 SV=1	29	13114000	11161000	10660000	13667000	107690000	108160000	109830000	107580000	19	14	16	17	753	7.08459
	tr|Q2RUA8|Q2RUA8_RHORT	tr|Q2RUA8|Q2RUA8_RHORT	tr|Q2RUA8|Q2RUA8_RHORT UDP-glucose 4-epimerase OS=Rhodospirillum rubrum (strain ATCC 11170 / ATH 1.1.1 / DSM 467 / LMG 4362 / NCIB 8255 / S1) OX=269796 GN=Rru_A1486 PE=4 SV=1	16	10603000	12764000	11727000	13459000	54032000	54105000	54306000	53281000	11	10	10	9	754	7.08416
	tr|Q2RSU4|Q2RSU4_RHORT	tr|Q2RSU4|Q2RSU4_RHORT	tr|Q2RSU4|Q2RSU4_RHORT Uncharacterized protein OS=Rhodospirillum rubrum (strain ATCC 11170 / ATH 1.1.1 / DSM 467 / LMG 4362 / NCIB 8255 / S1) OX=269796 GN=Rru_A2001 PE=4 SV=1	13	13075000	11552000	10624000	13290000	66603000	66530000	61678000	67428000	8	9	9	8	755	7.08405
	tr|Q2RQM3|Q2RQM3_RHORT	tr|Q2RQM3|Q2RQM3_RHORT	tr|Q2RQM3|Q2RQM3_RHORT Dienelactone hydrolase OS=Rhodospirillum rubrum (strain ATCC 11170 / ATH 1.1.1 / DSM 467 / LMG 4362 / NCIB 8255 / S1) OX=269796 GN=Rru_A2775 PE=4 SV=1	11	12047000	10510000	11965000	13800000	215980000	204690000	204500000	217840000	14	13	13	18	756	7.08208
	tr|Q2RWG4|Q2RWG4_RHORT	tr|Q2RWG4|Q2RWG4_RHORT	tr|Q2RWG4|Q2RWG4_RHORT Uncharacterized protein OS=Rhodospirillum rubrum (strain ATCC 11170 / ATH 1.1.1 / DSM 467 / LMG 4362 / NCIB 8255 / S1) OX=269796 GN=Rru_A0727 PE=4 SV=1	10	10247000	13381000	11861000	12825000	34213000	31380000	32169000	32098000	7	6	9	9	757	7.08201
	tr|Q2RNL0|Q2RNL0_RHORT	tr|Q2RNL0|Q2RNL0_RHORT	tr|Q2RNL0|Q2RNL0_RHORT Uncharacterized protein OS=Rhodospirillum rubrum (strain ATCC 11170 / ATH 1.1.1 / DSM 467 / LMG 4362 / NCIB 8255 / S1) OX=269796 GN=Rru_A3491 PE=4 SV=1	3	13722000	13244000	11005000	10238000	57386000	77802000	54793000	64528000	2	3	2	2	758	7.08107
	sp|Q2RMW0|AROB_RHORT	sp|Q2RMW0|AROB_RHORT	sp|Q2RMW0|AROB_RHORT 3-dehydroquinate synthase OS=Rhodospirillum rubrum (strain ATCC 11170 / ATH 1.1.1 / DSM 467 / LMG 4362 / NCIB 8255 / S1) OX=269796 GN=aroB PE=3 SV=1	19	12583000	11465000	11575000	12492000	53956000	52540000	57728000	50638000	9	10	8	16	759	7.08022
	tr|Q2RTT7|Q2RTT7_RHORT	tr|Q2RTT7|Q2RTT7_RHORT	tr|Q2RTT7|Q2RTT7_RHORT AMP-dependent synthetase and ligase OS=Rhodospirillum rubrum (strain ATCC 11170 / ATH 1.1.1 / DSM 467 / LMG 4362 / NCIB 8255 / S1) OX=269796 GN=Rru_A1658 PE=4 SV=1	21	12594000	10550000	13400000	11099000	80821000	83502000	81214000	74870000	24	18	25	21	760	7.07594
	tr|Q2RUJ6|Q2RUJ6_RHORT	tr|Q2RUJ6|Q2RUJ6_RHORT	tr|Q2RUJ6|Q2RUJ6_RHORT Response regulator receiver domain protein (CheY) OS=Rhodospirillum rubrum (strain ATCC 11170 / ATH 1.1.1 / DSM 467 / LMG 4362 / NCIB 8255 / S1) OX=269796 GN=Rru_A1398 PE=4 SV=1	6	11251000	12611000	11175000	12563000	28657000	35844000	25394000	29717000	3	2	4	4	761	7.07555
	sp|Q2RX27|PYRD_RHORT	sp|Q2RX27|PYRD_RHORT	sp|Q2RX27|PYRD_RHORT Dihydroorotate dehydrogenase (quinone) OS=Rhodospirillum rubrum (strain ATCC 11170 / ATH 1.1.1 / DSM 467 / LMG 4362 / NCIB 8255 / S1) OX=269796 GN=pyrD PE=3 SV=1	17	11057000	12039000	11808000	12674000	52051000	54473000	47614000	45726000	8	12	6	9	762	7.07535
	tr|Q2RRU9|Q2RRU9_RHORT	tr|Q2RRU9|Q2RRU9_RHORT	tr|Q2RRU9|Q2RRU9_RHORT Uncharacterized protein OS=Rhodospirillum rubrum (strain ATCC 11170 / ATH 1.1.1 / DSM 467 / LMG 4362 / NCIB 8255 / S1) OX=269796 GN=Rru_A2346 PE=4 SV=1	15	11715000	11042000	10530000	14269000	99948000	105790000	101440000	107570000	9	7	6	5	763	7.07515
	sp|Q2RRT3|MSRA_RHORT	sp|Q2RRT3|MSRA_RHORT	sp|Q2RRT3|MSRA_RHORT Peptide methionine sulfoxide reductase MsrA OS=Rhodospirillum rubrum (strain ATCC 11170 / ATH 1.1.1 / DSM 467 / LMG 4362 / NCIB 8255 / S1) OX=269796 GN=msrA PE=3 SV=1	10	20157000	8083200	8593000	10695000	96246000	97251000	96218000	101400000	13	10	10	16	764	7.07489
	tr|Q2RNK0|Q2RNK0_RHORT	tr|Q2RNK0|Q2RNK0_RHORT	tr|Q2RNK0|Q2RNK0_RHORT Lipoprotein, putative OS=Rhodospirillum rubrum (strain ATCC 11170 / ATH 1.1.1 / DSM 467 / LMG 4362 / NCIB 8255 / S1) OX=269796 GN=Rru_A3501 PE=4 SV=1	11	13832000	10924000	11448000	11288000	91499000	76159000	90452000	85232000	4	4	4	3	765	7.07456
	tr|Q2RNC8|Q2RNC8_RHORT	tr|Q2RNC8|Q2RNC8_RHORT	tr|Q2RNC8|Q2RNC8_RHORT Uncharacterized protein OS=Rhodospirillum rubrum (strain ATCC 11170 / ATH 1.1.1 / DSM 467 / LMG 4362 / NCIB 8255 / S1) OX=269796 GN=Rru_A3573 PE=4 SV=1	11	11271000	11815000	11315000	12970000	46789000	49264000	49464000	55060000	8	9	9	9	766	7.07345
	tr|Q2RXD6|Q2RXD6_RHORT	tr|Q2RXD6|Q2RXD6_RHORT	tr|Q2RXD6|Q2RXD6_RHORT Amidophosphoribosyltransferase OS=Rhodospirillum rubrum (strain ATCC 11170 / ATH 1.1.1 / DSM 467 / LMG 4362 / NCIB 8255 / S1) OX=269796 GN=purF PE=3 SV=1	21	12153000	10894000	11225000	12768000	99771000	91455000	96169000	100310000	7	7	9	7	767	7.07041
	tr|Q2RTX8|Q2RTX8_RHORT	tr|Q2RTX8|Q2RTX8_RHORT	tr|Q2RTX8|Q2RTX8_RHORT Uncharacterized protein OS=Rhodospirillum rubrum (strain ATCC 11170 / ATH 1.1.1 / DSM 467 / LMG 4362 / NCIB 8255 / S1) OX=269796 GN=Rru_A1617 PE=4 SV=1	15	10736000	11593000	12743000	11750000	40958000	44049000	44957000	38783000	7	8	5	8	768	7.06839
	tr|Q2RQG0|Q2RQG0_RHORT	tr|Q2RQG0|Q2RQG0_RHORT	tr|Q2RQG0|Q2RQG0_RHORT Uncharacterized protein OS=Rhodospirillum rubrum (strain ATCC 11170 / ATH 1.1.1 / DSM 467 / LMG 4362 / NCIB 8255 / S1) OX=269796 GN=Rru_A2838 PE=4 SV=1	9	10143000	10417000	12234000	13978000	47349000	41319000	43788000	46744000	4	5	5	5	769	7.06793
	tr|Q2RXK2|Q2RXK2_RHORT	tr|Q2RXK2|Q2RXK2_RHORT	tr|Q2RXK2|Q2RXK2_RHORT Uncharacterized protein OS=Rhodospirillum rubrum (strain ATCC 11170 / ATH 1.1.1 / DSM 467 / LMG 4362 / NCIB 8255 / S1) OX=269796 GN=Rru_A0338 PE=4 SV=1	4	14588000	6817100	12232000	13019000	29636000	25352000	29863000	28087000	2	0	4	4	770	7.06685
	tr|Q2RNS4|Q2RNS4_RHORT	tr|Q2RNS4|Q2RNS4_RHORT	tr|Q2RNS4|Q2RNS4_RHORT Tryptophan synthase beta chain OS=Rhodospirillum rubrum (strain ATCC 11170 / ATH 1.1.1 / DSM 467 / LMG 4362 / NCIB 8255 / S1) OX=269796 GN=trpB PE=3 SV=1	24	12779000	9347200	10975000	13509000	142940000	145890000	141290000	150110000	18	20	21	21	771	7.06642
	tr|Q2RV37|Q2RV37_RHORT	tr|Q2RV37|Q2RV37_RHORT	tr|Q2RV37|Q2RV37_RHORT Exopolyphosphatase-related protein OS=Rhodospirillum rubrum (strain ATCC 11170 / ATH 1.1.1 / DSM 467 / LMG 4362 / NCIB 8255 / S1) OX=269796 GN=Rru_A1207 PE=4 SV=1	14	12987000	10932000	10668000	11883000	67802000	68928000	62960000	51803000	11	12	13	8	772	7.06511
	tr|Q2RPR5|Q2RPR5_RHORT	tr|Q2RPR5|Q2RPR5_RHORT	tr|Q2RPR5|Q2RPR5_RHORT Pyrrolo-quinoline quinone OS=Rhodospirillum rubrum (strain ATCC 11170 / ATH 1.1.1 / DSM 467 / LMG 4362 / NCIB 8255 / S1) OX=269796 GN=Rru_A3085 PE=4 SV=1	21	11028000	10243000	12994000	12193000	50396000	46877000	50115000	49578000	8	8	6	8	773	7.065
	tr|Q2RVP3|Q2RVP3_RHORT	tr|Q2RVP3|Q2RVP3_RHORT	tr|Q2RVP3|Q2RVP3_RHORT ABC transporter component OS=Rhodospirillum rubrum (strain ATCC 11170 / ATH 1.1.1 / DSM 467 / LMG 4362 / NCIB 8255 / S1) OX=269796 GN=Rru_A1001 PE=4 SV=1	16	12443000	9745200	11660000	12493000	77703000	75409000	74253000	75567000	16	13	14	15	774	7.06391
	tr|Q2RUR0|Q2RUR0_RHORT	tr|Q2RUR0|Q2RUR0_RHORT	tr|Q2RUR0|Q2RUR0_RHORT Ribose-5-phosphate isomerase OS=Rhodospirillum rubrum (strain ATCC 11170 / ATH 1.1.1 / DSM 467 / LMG 4362 / NCIB 8255 / S1) OX=269796 GN=Rru_A1334 PE=4 SV=1	9	12298000	15483000	10964000	7337400	70128000	67190000	68010000	64313000	10	8	10	9	775	7.06148
	tr|Q7M149|Q7M149_RHORU;tr|Q2RWS4|Q2RWS4_RHORT	tr|Q7M149|Q7M149_RHORU;tr|Q2RWS4|Q2RWS4_RHORT	tr|Q7M149|Q7M149_RHORU Photoreaction center protein H OS=Rhodospirillum rubrum OX=1085 PE=4 SV=1;tr|Q2RWS4|Q2RWS4_RHORT Photosynthetic reaction center, H-chain OS=Rhodospirillum rubrum (strain ATCC 11170 / ATH 1.1.1 / DSM 467 / LMG 4362 / NCIB 8255 / S1) O	14	10726000	13214000	11054000	11058000	55460000	54319000	55069000	51467000	8	10	9	8	776	7.06119
	tr|Q2RMP4|Q2RMP4_RHORT	tr|Q2RMP4|Q2RMP4_RHORT	tr|Q2RMP4|Q2RMP4_RHORT Glycosyl transferase OS=Rhodospirillum rubrum (strain ATCC 11170 / ATH 1.1.1 / DSM 467 / LMG 4362 / NCIB 8255 / S1) OX=269796 GN=Rru_B0005 PE=4 SV=1	37	11446000	11891000	10846000	11822000	56479000	55335000	53391000	54090000	31	35	30	35	777	7.06075
	tr|Q2RRM2|Q2RRM2_RHORT	tr|Q2RRM2|Q2RRM2_RHORT	tr|Q2RRM2|Q2RRM2_RHORT Aminotransferase OS=Rhodospirillum rubrum (strain ATCC 11170 / ATH 1.1.1 / DSM 467 / LMG 4362 / NCIB 8255 / S1) OX=269796 GN=Rru_A2423 PE=4 SV=1	16	12279000	9401900	11974000	12144000	67447000	65065000	62846000	59559000	7	6	6	7	778	7.0588
	sp|Q2RX18|CHEB1_RHORT	sp|Q2RX18|CHEB1_RHORT	sp|Q2RX18|CHEB1_RHORT Protein-glutamate methylesterase/protein-glutamine glutaminase 1 OS=Rhodospirillum rubrum (strain ATCC 11170 / ATH 1.1.1 / DSM 467 / LMG 4362 / NCIB 8255 / S1) OX=269796 GN=cheB1 PE=3 SV=1	19	12268000	8164400	12677000	12603000	93075000	85456000	92381000	89618000	9	9	15	10	779	7.05797
	sp|Q2RNM2|DAPD_RHORT	sp|Q2RNM2|DAPD_RHORT	sp|Q2RNM2|DAPD_RHORT 2,3,4,5-tetrahydropyridine-2,6-dicarboxylate N-succinyltransferase OS=Rhodospirillum rubrum (strain ATCC 11170 / ATH 1.1.1 / DSM 467 / LMG 4362 / NCIB 8255 / S1) OX=269796 GN=dapD PE=3 SV=1	15	10398000	13864000	10536000	10888000	146450000	146040000	147390000	148280000	8	12	8	6	780	7.05772
	tr|Q2RX47|Q2RX47_RHORT	tr|Q2RX47|Q2RX47_RHORT	tr|Q2RX47|Q2RX47_RHORT Phytoene desaturase OS=Rhodospirillum rubrum (strain ATCC 11170 / ATH 1.1.1 / DSM 467 / LMG 4362 / NCIB 8255 / S1) OX=269796 GN=Rru_A0493 PE=3 SV=1	30	11311000	10344000	11432000	12476000	57576000	62276000	60411000	61211000	16	17	19	22	781	7.05655
	tr|Q7M141|Q7M141_RHORU;tr|Q2RWS6|Q2RWS6_RHORT	tr|Q7M141|Q7M141_RHORU;tr|Q2RWS6|Q2RWS6_RHORT	tr|Q7M141|Q7M141_RHORU Uncharacterized protein I3087 (puh 3 region) OS=Rhodospirillum rubrum OX=1085 PE=4 SV=1;tr|Q2RWS6|Q2RWS6_RHORT Photosynthetic complex assembly protein OS=Rhodospirillum rubrum (strain ATCC 11170 / ATH 1.1.1 / DSM 467 / LMG 4362 / NC	7	9158800	10341000	12576000	13412000	42744000	46892000	52201000	56742000	3	4	4	3	782	7.05583
	tr|Q2RU01|Q2RU01_RHORT	tr|Q2RU01|Q2RU01_RHORT	tr|Q2RU01|Q2RU01_RHORT Outer membrane protein assembly factor BamA OS=Rhodospirillum rubrum (strain ATCC 11170 / ATH 1.1.1 / DSM 467 / LMG 4362 / NCIB 8255 / S1) OX=269796 GN=bamA PE=3 SV=1	49	10382000	10569000	11236000	13109000	79362000	80604000	79481000	85692000	29	25	23	29	783	7.054
	tr|Q2RSI3|Q2RSI3_RHORT	tr|Q2RSI3|Q2RSI3_RHORT	tr|Q2RSI3|Q2RSI3_RHORT Uncharacterized protein OS=Rhodospirillum rubrum (strain ATCC 11170 / ATH 1.1.1 / DSM 467 / LMG 4362 / NCIB 8255 / S1) OX=269796 GN=Rru_A2112 PE=4 SV=1	12	10198000	10591000	11169000	13184000	43888000	46416000	41676000	46715000	7	6	6	6	784	7.05252
	tr|Q2RSS9|Q2RSS9_RHORT	tr|Q2RSS9|Q2RSS9_RHORT	tr|Q2RSS9|Q2RSS9_RHORT Uncharacterized protein OS=Rhodospirillum rubrum (strain ATCC 11170 / ATH 1.1.1 / DSM 467 / LMG 4362 / NCIB 8255 / S1) OX=269796 GN=Rru_A2016 PE=4 SV=1	4	9923500	10285000	11244000	13517000	32662000	35263000	32357000	38080000	6	4	6	9	785	7.05086
	tr|Q2RS89|Q2RS89_RHORT	tr|Q2RS89|Q2RS89_RHORT	tr|Q2RS89|Q2RS89_RHORT Fumarate hydratase class I OS=Rhodospirillum rubrum (strain ATCC 11170 / ATH 1.1.1 / DSM 467 / LMG 4362 / NCIB 8255 / S1) OX=269796 GN=Rru_A2206 PE=3 SV=1	35	11664000	11314000	11083000	10888000	66773000	64013000	62750000	62230000	21	20	20	20	786	7.05066
	sp|Q2RPI7|KDSB_RHORT	sp|Q2RPI7|KDSB_RHORT	sp|Q2RPI7|KDSB_RHORT 3-deoxy-manno-octulosonate cytidylyltransferase OS=Rhodospirillum rubrum (strain ATCC 11170 / ATH 1.1.1 / DSM 467 / LMG 4362 / NCIB 8255 / S1) OX=269796 GN=kdsB PE=3 SV=2	13	11646000	9869000	11178000	12256000	30911000	30746000	33679000	35474000	6	9	8	7	787	7.05066
	tr|Q2RXN8|Q2RXN8_RHORT	tr|Q2RXN8|Q2RXN8_RHORT	tr|Q2RXN8|Q2RXN8_RHORT Hydrogenase accessory protein HypB OS=Rhodospirillum rubrum (strain ATCC 11170 / ATH 1.1.1 / DSM 467 / LMG 4362 / NCIB 8255 / S1) OX=269796 GN=Rru_A0302 PE=4 SV=1	9	10574000	11676000	11046000	11589000	37497000	42077000	38368000	38935000	5	6	4	7	788	7.05004
	tr|Q2RVM7|Q2RVM7_RHORT	tr|Q2RVM7|Q2RVM7_RHORT	tr|Q2RVM7|Q2RVM7_RHORT Spermidine/putrescine import ATP-binding protein PotA OS=Rhodospirillum rubrum (strain ATCC 11170 / ATH 1.1.1 / DSM 467 / LMG 4362 / NCIB 8255 / S1) OX=269796 GN=potA PE=3 SV=1	18	9725900	10976000	9900800	14268000	54031000	66769000	56797000	55828000	2	6	5	6	789	7.0499
	tr|Q2RV84|Q2RV84_RHORT;tr|Q2RYA9|Q2RYA9_RHORT;tr|Q2RV67|Q2RV67_RHORT;tr|Q2RSF3|Q2RSF3_RHORT;tr|Q2RSE9|Q2RSE9_RHORT;tr|Q2RR91|Q2RR91_RHORT	tr|Q2RV84|Q2RV84_RHORT	tr|Q2RV84|Q2RV84_RHORT Chemotaxis sensory transducer OS=Rhodospirillum rubrum (strain ATCC 11170 / ATH 1.1.1 / DSM 467 / LMG 4362 / NCIB 8255 / S1) OX=269796 GN=Rru_A1160 PE=4 SV=1	26	11501000	11237000	10795000	11241000	228850000	218990000	228720000	233040000	20	18	17	15	790	7.04897
	sp|Q9ZFN4|GLGC_RHORU;sp|Q2RS49|GLGC_RHORT	sp|Q9ZFN4|GLGC_RHORU;sp|Q2RS49|GLGC_RHORT	sp|Q9ZFN4|GLGC_RHORU Glucose-1-phosphate adenylyltransferase OS=Rhodospirillum rubrum OX=1085 GN=glgC PE=3 SV=2;sp|Q2RS49|GLGC_RHORT Glucose-1-phosphate adenylyltransferase OS=Rhodospirillum rubrum (strain ATCC 11170 / ATH 1.1.1 / DSM 467 / LMG 4362 / NCIB	21	10440000	9233800	11700000	13084000	53906000	48534000	52323000	55038000	11	8	11	10	791	7.04589
	tr|Q2RS46|Q2RS46_RHORT	tr|Q2RS46|Q2RS46_RHORT	tr|Q2RS46|Q2RS46_RHORT L-threonine aldolase OS=Rhodospirillum rubrum (strain ATCC 11170 / ATH 1.1.1 / DSM 467 / LMG 4362 / NCIB 8255 / S1) OX=269796 GN=Rru_A2249 PE=3 SV=1	18	11051000	9874400	11644000	11836000	82805000	80100000	82886000	84675000	10	9	11	10	792	7.04538
	tr|Q2RQ38|Q2RQ38_RHORT	tr|Q2RQ38|Q2RQ38_RHORT	tr|Q2RQ38|Q2RQ38_RHORT Zinc-containing alcohol dehydrogenase superfamily OS=Rhodospirillum rubrum (strain ATCC 11170 / ATH 1.1.1 / DSM 467 / LMG 4362 / NCIB 8255 / S1) OX=269796 GN=Rru_A2962 PE=4 SV=1	14	11068000	11155000	10969000	11155000	91527000	92794000	93680000	92142000	8	8	7	6	793	7.0448
	tr|Q2RN06|Q2RN06_RHORT	tr|Q2RN06|Q2RN06_RHORT	tr|Q2RN06|Q2RN06_RHORT Acetoacetyl-CoA synthase OS=Rhodospirillum rubrum (strain ATCC 11170 / ATH 1.1.1 / DSM 467 / LMG 4362 / NCIB 8255 / S1) OX=269796 GN=Rru_A3695 PE=4 SV=1	33	11652000	10942000	10811000	10819000	60460000	56210000	59304000	56544000	21	17	18	17	794	7.0436
	tr|Q2RUS7|Q2RUS7_RHORT	tr|Q2RUS7|Q2RUS7_RHORT	tr|Q2RUS7|Q2RUS7_RHORT Electron-transferring-flavoprotein dehydrogenase OS=Rhodospirillum rubrum (strain ATCC 11170 / ATH 1.1.1 / DSM 467 / LMG 4362 / NCIB 8255 / S1) OX=269796 GN=Rru_A1317 PE=4 SV=1	23	10412000	11565000	10745000	11271000	81011000	87233000	83094000	76158000	21	19	19	22	795	7.04132
	tr|Q2RXI3|Q2RXI3_RHORT	tr|Q2RXI3|Q2RXI3_RHORT	tr|Q2RXI3|Q2RXI3_RHORT Cytokinin riboside 5-monophosphate phosphoribohydrolase OS=Rhodospirillum rubrum (strain ATCC 11170 / ATH 1.1.1 / DSM 467 / LMG 4362 / NCIB 8255 / S1) OX=269796 GN=Rru_A0357 PE=3 SV=1	10	10920000	9221900	11991000	11715000	116950000	108390000	116920000	108280000	9	7	9	9	796	7.03989
	tr|Q2RX16|Q2RX16_RHORT	tr|Q2RX16|Q2RX16_RHORT	tr|Q2RX16|Q2RX16_RHORT Two component transcriptional regulator, winged helix family / cell cycle transcriptional regulator CtrA OS=Rhodospirillum rubrum (strain ATCC 11170 / ATH 1.1.1 / DSM 467 / LMG 4362 / NCIB 8255 / S1) OX=269796 GN=Rru_A0525 PE=4 SV=1	13	11058000	11660000	10094000	10870000	61739000	68022000	59667000	59521000	9	8	10	8	797	7.03824
	tr|Q2RY86|Q2RY86_RHORT	tr|Q2RY86|Q2RY86_RHORT	tr|Q2RY86|Q2RY86_RHORT Alpha-2-macroglobulin-like protein OS=Rhodospirillum rubrum (strain ATCC 11170 / ATH 1.1.1 / DSM 467 / LMG 4362 / NCIB 8255 / S1) OX=269796 GN=Rru_A0104 PE=4 SV=1	94	10816000	11515000	10619000	10722000	70933000	69903000	70477000	70129000	46	45	47	39	798	7.03814
	tr|Q2RWF8|Q2RWF8_RHORT	tr|Q2RWF8|Q2RWF8_RHORT	tr|Q2RWF8|Q2RWF8_RHORT Methionine aminopeptidase OS=Rhodospirillum rubrum (strain ATCC 11170 / ATH 1.1.1 / DSM 467 / LMG 4362 / NCIB 8255 / S1) OX=269796 GN=map PE=3 SV=1	15	12360000	11109000	13428000	6766000	100780000	99371000	106660000	100340000	15	15	16	16	799	7.03805
	tr|Q2RPC3|Q2RPC3_RHORT	tr|Q2RPC3|Q2RPC3_RHORT	tr|Q2RPC3|Q2RPC3_RHORT Uncharacterized protein OS=Rhodospirillum rubrum (strain ATCC 11170 / ATH 1.1.1 / DSM 467 / LMG 4362 / NCIB 8255 / S1) OX=269796 GN=Rru_A3227 PE=4 SV=1	16	10900000	11589000	10592000	10543000	71714000	80128000	74818000	71030000	14	18	13	12	800	7.03767
	tr|Q2RSI5|Q2RSI5_RHORT	tr|Q2RSI5|Q2RSI5_RHORT	tr|Q2RSI5|Q2RSI5_RHORT ATP-dependent Clp protease adapter protein ClpS OS=Rhodospirillum rubrum (strain ATCC 11170 / ATH 1.1.1 / DSM 467 / LMG 4362 / NCIB 8255 / S1) OX=269796 GN=clpS PE=3 SV=1	9	12497000	11758000	10714000	8649400	52008000	55813000	48200000	39640000	4	3	1	3	801	7.03761
	tr|Q2RTL4|Q2RTL4_RHORT	tr|Q2RTL4|Q2RTL4_RHORT	tr|Q2RTL4|Q2RTL4_RHORT Uncharacterized protein OS=Rhodospirillum rubrum (strain ATCC 11170 / ATH 1.1.1 / DSM 467 / LMG 4362 / NCIB 8255 / S1) OX=269796 GN=Rru_A1731 PE=4 SV=1	8	15549000	5574100	16087000	6337800	66748000	40744000	57637000	56155000	3	1	3	3	802	7.03691
	tr|Q8GDD7|Q8GDD7_RHORU;tr|Q2RQ08|Q2RQ08_RHORT	tr|Q8GDD7|Q8GDD7_RHORU;tr|Q2RQ08|Q2RQ08_RHORT	tr|Q8GDD7|Q8GDD7_RHORU CobL OS=Rhodospirillum rubrum OX=1085 GN=cobL PE=4 SV=1;tr|Q2RQ08|Q2RQ08_RHORT Precorrin-6Y C5,15-methyltransferase (Decarboxylating) OS=Rhodospirillum rubrum (strain ATCC 11170 / ATH 1.1.1 / DSM 467 / LMG 4362 / NCIB 8255 / S1) OX=2	23	10412000	10261000	11420000	11433000	54820000	54243000	58143000	58599000	11	11	11	10	803	7.03669
	tr|Q2RYG6|Q2RYG6_RHORT	tr|Q2RYG6|Q2RYG6_RHORT	tr|Q2RYG6|Q2RYG6_RHORT Peptidase OS=Rhodospirillum rubrum (strain ATCC 11170 / ATH 1.1.1 / DSM 467 / LMG 4362 / NCIB 8255 / S1) OX=269796 GN=Rru_A0024 PE=4 SV=1	15	10761000	11092000	10548000	11121000	43809000	49077000	49677000	46190000	6	8	6	7	804	7.03665
	tr|Q2RPC1|Q2RPC1_RHORT	tr|Q2RPC1|Q2RPC1_RHORT	tr|Q2RPC1|Q2RPC1_RHORT Two component transcriptional regulator, LuxR family OS=Rhodospirillum rubrum (strain ATCC 11170 / ATH 1.1.1 / DSM 467 / LMG 4362 / NCIB 8255 / S1) OX=269796 GN=Rru_A3229 PE=4 SV=1	9	12720000	13652000	7635900	9472300	45366000	52727000	35313000	38469000	2	4	2	5	805	7.03623
	tr|Q2RUI5|Q2RUI5_RHORT	tr|Q2RUI5|Q2RUI5_RHORT	tr|Q2RUI5|Q2RUI5_RHORT L-lactate permease OS=Rhodospirillum rubrum (strain ATCC 11170 / ATH 1.1.1 / DSM 467 / LMG 4362 / NCIB 8255 / S1) OX=269796 GN=Rru_A1409 PE=3 SV=1	12	10946000	14470000	9884900	8175400	64671000	78572000	60545000	52558000	7	4	9	10	806	7.03619
	tr|Q2RW04|Q2RW04_RHORT	tr|Q2RW04|Q2RW04_RHORT	tr|Q2RW04|Q2RW04_RHORT Integral membrane protein TerC OS=Rhodospirillum rubrum (strain ATCC 11170 / ATH 1.1.1 / DSM 467 / LMG 4362 / NCIB 8255 / S1) OX=269796 GN=Rru_A0890 PE=4 SV=1	11	12627000	10231000	10309000	10138000	78161000	66869000	64314000	60341000	3	3	3	3	807	7.03448
	tr|Q2RXE4|Q2RXE4_RHORT	tr|Q2RXE4|Q2RXE4_RHORT	tr|Q2RXE4|Q2RXE4_RHORT Diaminopimelate decarboxylase OS=Rhodospirillum rubrum (strain ATCC 11170 / ATH 1.1.1 / DSM 467 / LMG 4362 / NCIB 8255 / S1) OX=269796 GN=lysA PE=3 SV=1	18	12118000	9893300	11424000	9610300	94982000	105050000	92108000	95434000	19	13	14	14	808	7.03187
	tr|Q2RNE5|Q2RNE5_RHORT	tr|Q2RNE5|Q2RNE5_RHORT	tr|Q2RNE5|Q2RNE5_RHORT Uncharacterized protein OS=Rhodospirillum rubrum (strain ATCC 11170 / ATH 1.1.1 / DSM 467 / LMG 4362 / NCIB 8255 / S1) OX=269796 GN=Rru_A3556 PE=4 SV=1	4	11741000	4594400	13275000	13204000	137410000	140490000	137680000	137830000	4	4	2	4	809	7.02953
	tr|Q2RYD7|Q2RYD7_RHORT	tr|Q2RYD7|Q2RYD7_RHORT	tr|Q2RYD7|Q2RYD7_RHORT Carboxyl transferase OS=Rhodospirillum rubrum (strain ATCC 11170 / ATH 1.1.1 / DSM 467 / LMG 4362 / NCIB 8255 / S1) OX=269796 GN=Rru_A0053 PE=4 SV=1	23	10580000	12539000	9092300	10584000	59780000	63707000	57752000	57354000	17	15	13	17	810	7.02934
	tr|Q2RQ20|Q2RQ20_RHORT;tr|Q8GDC5|Q8GDC5_RHORU;tr|O30837|O30837_RHORU	tr|Q2RQ20|Q2RQ20_RHORT;tr|Q8GDC5|Q8GDC5_RHORU	tr|Q2RQ20|Q2RQ20_RHORT Chlorophyllide reductase iron protein subunit X OS=Rhodospirillum rubrum (strain ATCC 11170 / ATH 1.1.1 / DSM 467 / LMG 4362 / NCIB 8255 / S1) OX=269796 GN=Rru_A2980 PE=3 SV=1;tr|Q8GDC5|Q8GDC5_RHORU BchX (Fragment) OS=Rhodospirillum	18	9380600	9517300	12455000	11376000	28257000	32137000	30054000	29230000	9	6	7	6	811	7.02866
	tr|Q2RYB6|Q2RYB6_RHORT	tr|Q2RYB6|Q2RYB6_RHORT	tr|Q2RYB6|Q2RYB6_RHORT Helicase-like OS=Rhodospirillum rubrum (strain ATCC 11170 / ATH 1.1.1 / DSM 467 / LMG 4362 / NCIB 8255 / S1) OX=269796 GN=Rru_A0074 PE=4 SV=1	51	11079000	11368000	11000000	9265400	110590000	113790000	118930000	108490000	55	50	50	49	812	7.02849
	tr|Q2RU02|Q2RU02_RHORT	tr|Q2RU02|Q2RU02_RHORT	tr|Q2RU02|Q2RU02_RHORT Zinc metalloprotease OS=Rhodospirillum rubrum (strain ATCC 11170 / ATH 1.1.1 / DSM 467 / LMG 4362 / NCIB 8255 / S1) OX=269796 GN=Rru_A1593 PE=3 SV=1	16	10200000	11073000	10089000	11286000	56003000	54991000	54810000	54995000	12	10	9	12	813	7.02784
	tr|Q2RT57|Q2RT57_RHORT	tr|Q2RT57|Q2RT57_RHORT	tr|Q2RT57|Q2RT57_RHORT Protein-export membrane protein SecG OS=Rhodospirillum rubrum (strain ATCC 11170 / ATH 1.1.1 / DSM 467 / LMG 4362 / NCIB 8255 / S1) OX=269796 GN=Rru_A1888 PE=3 SV=1	5	9504900	10135000	10217000	12540000	181970000	188830000	161770000	184380000	2	3	2	2	814	7.02527
	tr|Q2RY51|Q2RY51_RHORT	tr|Q2RY51|Q2RY51_RHORT	tr|Q2RY51|Q2RY51_RHORT Transcriptional regulator, MarR family OS=Rhodospirillum rubrum (strain ATCC 11170 / ATH 1.1.1 / DSM 467 / LMG 4362 / NCIB 8255 / S1) OX=269796 GN=Rru_A0139 PE=4 SV=1	7	11726000	9959800	10085000	10440000	46518000	42600000	44107000	57327000	5	5	4	4	815	7.02336
	tr|Q2RP85|Q2RP85_RHORT	tr|Q2RP85|Q2RP85_RHORT	tr|Q2RP85|Q2RP85_RHORT Chorismate mutase OS=Rhodospirillum rubrum (strain ATCC 11170 / ATH 1.1.1 / DSM 467 / LMG 4362 / NCIB 8255 / S1) OX=269796 GN=Rru_A3265 PE=4 SV=1	18	10405000	10278000	10419000	11074000	48191000	52845000	49005000	50652000	7	8	9	7	816	7.02301
	tr|Q2RT03|Q2RT03_RHORT	tr|Q2RT03|Q2RT03_RHORT	tr|Q2RT03|Q2RT03_RHORT Methylglutaconyl-CoA hydratase OS=Rhodospirillum rubrum (strain ATCC 11170 / ATH 1.1.1 / DSM 467 / LMG 4362 / NCIB 8255 / S1) OX=269796 GN=Rru_A1942 PE=4 SV=1	11	12334000	1291300	13768000	14658000	104510000	121180000	102890000	103410000	1	1	0	1	817	7.02172
	tr|Q2RWM0|Q2RWM0_RHORT	tr|Q2RWM0|Q2RWM0_RHORT	tr|Q2RWM0|Q2RWM0_RHORT Cobalamin synthesis CobW protein OS=Rhodospirillum rubrum (strain ATCC 11170 / ATH 1.1.1 / DSM 467 / LMG 4362 / NCIB 8255 / S1) OX=269796 GN=Rru_A0671 PE=4 SV=1	17	9290900	10496000	11097000	11166000	39269000	44953000	46403000	41549000	12	11	15	15	818	7.0217
	tr|Q2RNU8|Q2RNU8_RHORT	tr|Q2RNU8|Q2RNU8_RHORT	tr|Q2RNU8|Q2RNU8_RHORT Sulfate/thiosulfate import ATP-binding protein CysA OS=Rhodospirillum rubrum (strain ATCC 11170 / ATH 1.1.1 / DSM 467 / LMG 4362 / NCIB 8255 / S1) OX=269796 GN=cysA PE=3 SV=1	19	12191000	11113000	6037400	12706000	72600000	69075000	74124000	77348000	12	12	9	10	819	7.02168
	sp|Q2RTC4|NUSB_RHORT	sp|Q2RTC4|NUSB_RHORT	sp|Q2RTC4|NUSB_RHORT Transcription antitermination protein NusB OS=Rhodospirillum rubrum (strain ATCC 11170 / ATH 1.1.1 / DSM 467 / LMG 4362 / NCIB 8255 / S1) OX=269796 GN=nusB PE=3 SV=1	7	9548600	9995300	11001000	11481000	54449000	49269000	50644000	49354000	6	9	10	9	820	7.02146
	tr|Q2RR78|Q2RR78_RHORT	tr|Q2RR78|Q2RR78_RHORT	tr|Q2RR78|Q2RR78_RHORT Cysteine desulfurase OS=Rhodospirillum rubrum (strain ATCC 11170 / ATH 1.1.1 / DSM 467 / LMG 4362 / NCIB 8255 / S1) OX=269796 GN=Rru_A2570 PE=3 SV=1	24	11958000	8496100	11075000	10086000	106640000	98189000	105200000	116710000	28	20	24	27	821	7.01719
	tr|Q2RVV9|Q2RVV9_RHORT	tr|Q2RVV9|Q2RVV9_RHORT	tr|Q2RVV9|Q2RVV9_RHORT NAD-dependent epimerase/dehydratase OS=Rhodospirillum rubrum (strain ATCC 11170 / ATH 1.1.1 / DSM 467 / LMG 4362 / NCIB 8255 / S1) OX=269796 GN=Rru_A0935 PE=4 SV=1	21	11016000	10344000	9934300	10248000	82456000	84741000	81860000	80723000	18	17	17	13	822	7.01643
	tr|Q2RT33|Q2RT33_RHORT	tr|Q2RT33|Q2RT33_RHORT	tr|Q2RT33|Q2RT33_RHORT Short-chain dehydrogenase/reductase SDR OS=Rhodospirillum rubrum (strain ATCC 11170 / ATH 1.1.1 / DSM 467 / LMG 4362 / NCIB 8255 / S1) OX=269796 GN=Rru_A1912 PE=4 SV=1	13	9886200	8628100	12108000	10908000	66427000	66776000	71861000	69576000	14	12	16	14	823	7.01631
	tr|Q2RNX1|Q2RNX1_RHORT	tr|Q2RNX1|Q2RNX1_RHORT	tr|Q2RNX1|Q2RNX1_RHORT Uncharacterized protein OS=Rhodospirillum rubrum (strain ATCC 11170 / ATH 1.1.1 / DSM 467 / LMG 4362 / NCIB 8255 / S1) OX=269796 GN=Rru_A3380 PE=4 SV=1	12	9859400	9453900	10840000	11333000	39829000	38312000	44260000	42771000	6	7	6	6	824	7.01584
	tr|Q2RSJ9|Q2RSJ9_RHORT	tr|Q2RSJ9|Q2RSJ9_RHORT	tr|Q2RSJ9|Q2RSJ9_RHORT Cell divisionFtsK/SpoIIIE OS=Rhodospirillum rubrum (strain ATCC 11170 / ATH 1.1.1 / DSM 467 / LMG 4362 / NCIB 8255 / S1) OX=269796 GN=Rru_A2096 PE=3 SV=1	39	9611600	9105800	11714000	11047000	67960000	64769000	66337000	66865000	18	19	22	25	825	7.01576
	tr|Q2RUA4|Q2RUA4_RHORT	tr|Q2RUA4|Q2RUA4_RHORT	tr|Q2RUA4|Q2RUA4_RHORT Protein-tyrosine kinase OS=Rhodospirillum rubrum (strain ATCC 11170 / ATH 1.1.1 / DSM 467 / LMG 4362 / NCIB 8255 / S1) OX=269796 GN=Rru_A1490 PE=4 SV=1	37	10478000	10058000	10314000	10624000	46865000	45101000	50968000	46046000	14	16	15	15	826	7.01572
	tr|Q2RVG4|Q2RVG4_RHORT	tr|Q2RVG4|Q2RVG4_RHORT	tr|Q2RVG4|Q2RVG4_RHORT Thiamine-phosphate synthase OS=Rhodospirillum rubrum (strain ATCC 11170 / ATH 1.1.1 / DSM 467 / LMG 4362 / NCIB 8255 / S1) OX=269796 GN=thiE PE=3 SV=1	11	9774700	8858900	12619000	10020000	104330000	99718000	102870000	98744000	16	10	17	17	827	7.0136
	tr|Q2RQL5|Q2RQL5_RHORT	tr|Q2RQL5|Q2RQL5_RHORT	tr|Q2RQL5|Q2RQL5_RHORT Predicted periplasmic ligand-binding sensor protein OS=Rhodospirillum rubrum (strain ATCC 11170 / ATH 1.1.1 / DSM 467 / LMG 4362 / NCIB 8255 / S1) OX=269796 GN=Rru_A2783 PE=4 SV=1	4	8224500	9350400	10948000	12695000	41940000	45589000	49966000	47160000	3	3	3	4	828	7.01303
	tr|Q2RYD8|Q2RYD8_RHORT	tr|Q2RYD8|Q2RYD8_RHORT	tr|Q2RYD8|Q2RYD8_RHORT Biotin carboxylase OS=Rhodospirillum rubrum (strain ATCC 11170 / ATH 1.1.1 / DSM 467 / LMG 4362 / NCIB 8255 / S1) OX=269796 GN=Rru_A0052 PE=4 SV=1	37	10941000	12011000	9910200	8280900	103060000	100130000	99968000	103550000	18	26	16	21	829	7.01224
	tr|Q2RQZ8|Q2RQZ8_RHORT	tr|Q2RQZ8|Q2RQZ8_RHORT	tr|Q2RQZ8|Q2RQZ8_RHORT Uncharacterized protein OS=Rhodospirillum rubrum (strain ATCC 11170 / ATH 1.1.1 / DSM 467 / LMG 4362 / NCIB 8255 / S1) OX=269796 GN=Rru_A2650 PE=4 SV=1	4	11583000	8129700	9908300	11338000	35993000	24927000	30532000	32425000	3	3	2	2	830	7.01029
	tr|Q2RQM4|Q2RQM4_RHORT	tr|Q2RQM4|Q2RQM4_RHORT	tr|Q2RQM4|Q2RQM4_RHORT Chemotaxis sensory transducer OS=Rhodospirillum rubrum (strain ATCC 11170 / ATH 1.1.1 / DSM 467 / LMG 4362 / NCIB 8255 / S1) OX=269796 GN=Rru_A2774 PE=4 SV=1	36	10483000	9359600	10553000	10363000	82360000	75550000	85105000	82038000	19	17	18	18	831	7.00816
	sp|Q2RNQ3|Y3448_RHORT	sp|Q2RNQ3|Y3448_RHORT	sp|Q2RNQ3|Y3448_RHORT Nucleotide-binding protein Rru_A3448 OS=Rhodospirillum rubrum (strain ATCC 11170 / ATH 1.1.1 / DSM 467 / LMG 4362 / NCIB 8255 / S1) OX=269796 GN=Rru_A3448 PE=3 SV=2	20	10562000	19927000	158630	10051000	151500000	155150000	115410000	171400000	1	1	1	1	832	7.00752
	sp|Q2RT49|TRPD_RHORT	sp|Q2RT49|TRPD_RHORT	sp|Q2RT49|TRPD_RHORT Anthranilate phosphoribosyltransferase OS=Rhodospirillum rubrum (strain ATCC 11170 / ATH 1.1.1 / DSM 467 / LMG 4362 / NCIB 8255 / S1) OX=269796 GN=trpD PE=3 SV=1	16	10481000	9799100	10407000	9959100	57736000	59534000	58818000	55328000	7	10	8	7	833	7.00696
	tr|Q2RWH1|Q2RWH1_RHORT	tr|Q2RWH1|Q2RWH1_RHORT	tr|Q2RWH1|Q2RWH1_RHORT Transcriptional regulator, MarR family OS=Rhodospirillum rubrum (strain ATCC 11170 / ATH 1.1.1 / DSM 467 / LMG 4362 / NCIB 8255 / S1) OX=269796 GN=Rru_A0720 PE=4 SV=1	8	10575000	10640000	9520900	9852500	40097000	41179000	38104000	43516000	6	6	6	3	834	7.00634
	tr|Q2RSI4|Q2RSI4_RHORT	tr|Q2RSI4|Q2RSI4_RHORT	tr|Q2RSI4|Q2RSI4_RHORT Uncharacterized protein OS=Rhodospirillum rubrum (strain ATCC 11170 / ATH 1.1.1 / DSM 467 / LMG 4362 / NCIB 8255 / S1) OX=269796 GN=Rru_A2111 PE=4 SV=1	14	10958000	9415600	9654700	10447000	52396000	50793000	53102000	52629000	6	6	8	8	835	7.00513
	tr|Q2RU29|Q2RU29_RHORT	tr|Q2RU29|Q2RU29_RHORT	tr|Q2RU29|Q2RU29_RHORT NADH-plastoquinone oxidoreductase, chain 5 OS=Rhodospirillum rubrum (strain ATCC 11170 / ATH 1.1.1 / DSM 467 / LMG 4362 / NCIB 8255 / S1) OX=269796 GN=Rru_A1566 PE=4 SV=1	14	8630800	12654000	11142000	7990100	109770000	119250000	109250000	88444000	14	11	10	11	836	7.0045
	tr|Q2RSZ8|Q2RSZ8_RHORT	tr|Q2RSZ8|Q2RSZ8_RHORT	tr|Q2RSZ8|Q2RSZ8_RHORT Nucleotidyltransferase-like OS=Rhodospirillum rubrum (strain ATCC 11170 / ATH 1.1.1 / DSM 467 / LMG 4362 / NCIB 8255 / S1) OX=269796 GN=Rru_A1947 PE=4 SV=1	12	9733500	10245000	9178400	11029000	33778000	39689000	34098000	36536000	6	9	10	10	837	7.00201
	tr|Q2RQF9|Q2RQF9_RHORT	tr|Q2RQF9|Q2RQF9_RHORT	tr|Q2RQF9|Q2RQF9_RHORT Uncharacterized protein OS=Rhodospirillum rubrum (strain ATCC 11170 / ATH 1.1.1 / DSM 467 / LMG 4362 / NCIB 8255 / S1) OX=269796 GN=Rru_A2839 PE=4 SV=1	11	9555400	9254300	10558000	10759000	50661000	48216000	53085000	57191000	8	11	11	10	838	7.00137
	tr|Q2RYE9|Q2RYE9_RHORT	tr|Q2RYE9|Q2RYE9_RHORT	tr|Q2RYE9|Q2RYE9_RHORT Cytochrome c, class II OS=Rhodospirillum rubrum (strain ATCC 11170 / ATH 1.1.1 / DSM 467 / LMG 4362 / NCIB 8255 / S1) OX=269796 GN=Rru_A0041 PE=4 SV=1	7	9279400	15117000	8146600	7432000	53965000	59589000	49975000	52326000	4	6	4	3	839	6.99973
	tr|Q2RWJ6|Q2RWJ6_RHORT	tr|Q2RWJ6|Q2RWJ6_RHORT	tr|Q2RWJ6|Q2RWJ6_RHORT 2-isopropylmalate synthase OS=Rhodospirillum rubrum (strain ATCC 11170 / ATH 1.1.1 / DSM 467 / LMG 4362 / NCIB 8255 / S1) OX=269796 GN=Rru_A0695 PE=3 SV=1	28	8276700	8666400	11006000	11846000	40440000	39431000	41602000	43144000	14	8	12	11	840	6.99777
	tr|Q2RPY5|Q2RPY5_RHORT	tr|Q2RPY5|Q2RPY5_RHORT	tr|Q2RPY5|Q2RPY5_RHORT Twin-arginine translocation pathway signal OS=Rhodospirillum rubrum (strain ATCC 11170 / ATH 1.1.1 / DSM 467 / LMG 4362 / NCIB 8255 / S1) OX=269796 GN=Rru_A3015 PE=4 SV=1	18	10780000	9023000	9767600	10106000	194030000	170930000	176540000	173890000	1	1	1	1	841	6.99647
	tr|Q2RRM1|Q2RRM1_RHORT	tr|Q2RRM1|Q2RRM1_RHORT	tr|Q2RRM1|Q2RRM1_RHORT Gamma-glutamyltranspeptidase OS=Rhodospirillum rubrum (strain ATCC 11170 / ATH 1.1.1 / DSM 467 / LMG 4362 / NCIB 8255 / S1) OX=269796 GN=Rru_A2424 PE=4 SV=1	16	8668300	9625600	10009000	11271000	45694000	43729000	43579000	48351000	7	8	8	8	842	6.99535
	tr|Q2RVV8|Q2RVV8_RHORT	tr|Q2RVV8|Q2RVV8_RHORT	tr|Q2RVV8|Q2RVV8_RHORT Uncharacterized protein OS=Rhodospirillum rubrum (strain ATCC 11170 / ATH 1.1.1 / DSM 467 / LMG 4362 / NCIB 8255 / S1) OX=269796 GN=Rru_A0936 PE=4 SV=1	18	9919200	9116100	9248800	11013000	53886000	49351000	53244000	55850000	18	17	14	15	843	6.9923
	tr|Q2RVI7|Q2RVI7_RHORT	tr|Q2RVI7|Q2RVI7_RHORT	tr|Q2RVI7|Q2RVI7_RHORT 3-hydroxybutyrate dehydrogenase OS=Rhodospirillum rubrum (strain ATCC 11170 / ATH 1.1.1 / DSM 467 / LMG 4362 / NCIB 8255 / S1) OX=269796 GN=Rru_A1057 PE=4 SV=1	12	10060000	12440000	8794100	7923000	118960000	137120000	127210000	119140000	9	11	12	8	844	6.99142
	sp|Q2RVU5|MURC_RHORT	sp|Q2RVU5|MURC_RHORT	sp|Q2RVU5|MURC_RHORT UDP-N-acetylmuramate--L-alanine ligase OS=Rhodospirillum rubrum (strain ATCC 11170 / ATH 1.1.1 / DSM 467 / LMG 4362 / NCIB 8255 / S1) OX=269796 GN=murC PE=3 SV=1	21	10149000	9987700	9386600	9648100	58814000	58403000	55122000	57649000	17	18	17	22	845	6.99091
	sp|Q2RXI0|MTNA_RHORT;sp|P23140|YPE3_RHORU	sp|Q2RXI0|MTNA_RHORT;sp|P23140|YPE3_RHORU	sp|Q2RXI0|MTNA_RHORT Methylthioribose-1-phosphate isomerase OS=Rhodospirillum rubrum (strain ATCC 11170 / ATH 1.1.1 / DSM 467 / LMG 4362 / NCIB 8255 / S1) OX=269796 GN=mtnA PE=1 SV=1;sp|P23140|YPE3_RHORU Uncharacterized protein in petC 3region (Fragment)	19	9211500	12384000	9973600	7386000	109620000	132680000	117780000	106410000	8	9	5	6	846	6.9885
	tr|Q2RTE8|Q2RTE8_RHORT	tr|Q2RTE8|Q2RTE8_RHORT	tr|Q2RTE8|Q2RTE8_RHORT Uncharacterized protein OS=Rhodospirillum rubrum (strain ATCC 11170 / ATH 1.1.1 / DSM 467 / LMG 4362 / NCIB 8255 / S1) OX=269796 GN=Rru_A1797 PE=4 SV=1	5	9391000	9702500	10038000	9800300	38318000	42535000	41351000	41412000	8	7	7	7	847	6.98824
	sp|Q2RU27|NUON_RHORT	sp|Q2RU27|NUON_RHORT	sp|Q2RU27|NUON_RHORT NADH-quinone oxidoreductase subunit N OS=Rhodospirillum rubrum (strain ATCC 11170 / ATH 1.1.1 / DSM 467 / LMG 4362 / NCIB 8255 / S1) OX=269796 GN=nuoN PE=3 SV=1	10	9644800	10372000	9939800	8948000	60605000	68998000	61498000	52818000	3	3	3	3	848	6.98794
	tr|Q2RMW2|Q2RMW2_RHORT	tr|Q2RMW2|Q2RMW2_RHORT	tr|Q2RMW2|Q2RMW2_RHORT Uncharacterized protein OS=Rhodospirillum rubrum (strain ATCC 11170 / ATH 1.1.1 / DSM 467 / LMG 4362 / NCIB 8255 / S1) OX=269796 GN=Rru_A3739 PE=4 SV=1	26	9714000	8408100	10062000	10709000	38577000	37221000	38228000	38650000	17	12	14	9	849	6.98781
	tr|Q2RUS0|Q2RUS0_RHORT	tr|Q2RUS0|Q2RUS0_RHORT	tr|Q2RUS0|Q2RUS0_RHORT Beta subunit of malonate decarboxylase OS=Rhodospirillum rubrum (strain ATCC 11170 / ATH 1.1.1 / DSM 467 / LMG 4362 / NCIB 8255 / S1) OX=269796 GN=Rru_A1324 PE=4 SV=1	17	11393000	8685200	9039300	9707400	45176000	47559000	44494000	46761000	11	4	8	6	850	6.98705
	sp|Q2RMS4|TRMB_RHORT	sp|Q2RMS4|TRMB_RHORT	sp|Q2RMS4|TRMB_RHORT tRNA (guanine-N(7)-)-methyltransferase OS=Rhodospirillum rubrum (strain ATCC 11170 / ATH 1.1.1 / DSM 467 / LMG 4362 / NCIB 8255 / S1) OX=269796 GN=trmB PE=3 SV=1	12	9240100	7589500	10440000	11373000	25106000	27756000	29444000	30991000	5	5	3	6	851	6.98501
	sp|Q2RQI5|MOAC_RHORT	sp|Q2RQI5|MOAC_RHORT	sp|Q2RQI5|MOAC_RHORT Cyclic pyranopterin monophosphate synthase OS=Rhodospirillum rubrum (strain ATCC 11170 / ATH 1.1.1 / DSM 467 / LMG 4362 / NCIB 8255 / S1) OX=269796 GN=moaC PE=3 SV=1	8	10284000	11940000	7382900	9030600	52341000	56251000	55654000	48735000	5	5	7	4	852	6.98495
	tr|Q2RTN9|Q2RTN9_RHORT	tr|Q2RTN9|Q2RTN9_RHORT	tr|Q2RTN9|Q2RTN9_RHORT Lytic murein transglycosylase OS=Rhodospirillum rubrum (strain ATCC 11170 / ATH 1.1.1 / DSM 467 / LMG 4362 / NCIB 8255 / S1) OX=269796 GN=Rru_A1706 PE=4 SV=1	22	9214100	10204000	10188000	8852100	65601000	73723000	62010000	71843000	16	19	15	13	853	6.98293
	tr|Q2RTI9|Q2RTI9_RHORT	tr|Q2RTI9|Q2RTI9_RHORT	tr|Q2RTI9|Q2RTI9_RHORT Uncharacterized protein OS=Rhodospirillum rubrum (strain ATCC 11170 / ATH 1.1.1 / DSM 467 / LMG 4362 / NCIB 8255 / S1) OX=269796 GN=Rru_A1756 PE=4 SV=1	9	11583000	10591000	9558600	6715300	61652000	60518000	55762000	59944000	12	13	14	7	854	6.98281
	tr|Q2RUQ1|Q2RUQ1_RHORT	tr|Q2RUQ1|Q2RUQ1_RHORT	tr|Q2RUQ1|Q2RUQ1_RHORT Microcystinase C OS=Rhodospirillum rubrum (strain ATCC 11170 / ATH 1.1.1 / DSM 467 / LMG 4362 / NCIB 8255 / S1) OX=269796 GN=Rru_A1343 PE=3 SV=1	28	9133700	9202600	10261000	9847300	142450000	154450000	139160000	146850000	9	9	10	11	855	6.98278
	tr|Q2RN52|Q2RN52_RHORT	tr|Q2RN52|Q2RN52_RHORT	tr|Q2RN52|Q2RN52_RHORT RNA 2,3-cyclic phosphodiesterase OS=Rhodospirillum rubrum (strain ATCC 11170 / ATH 1.1.1 / DSM 467 / LMG 4362 / NCIB 8255 / S1) OX=269796 GN=Rru_A3649 PE=3 SV=1	14	9245300	9122300	9724500	10235000	37212000	38868000	39000000	38729000	5	6	6	5	856	6.98145
	tr|Q2RMK0|Q2RMK0_RHORT	tr|Q2RMK0|Q2RMK0_RHORT	tr|Q2RMK0|Q2RMK0_RHORT dTDP-4-dehydrorhamnose reductase OS=Rhodospirillum rubrum (strain ATCC 11170 / ATH 1.1.1 / DSM 467 / LMG 4362 / NCIB 8255 / S1) OX=269796 GN=Rru_B0049 PE=3 SV=1	13	9875900	7622500	8038000	12570000	38315000	40564000	39404000	41569000	3	4	4	7	857	6.97894
	tr|Q2RXC0|Q2RXC0_RHORT	tr|Q2RXC0|Q2RXC0_RHORT	tr|Q2RXC0|Q2RXC0_RHORT Uncharacterized protein OS=Rhodospirillum rubrum (strain ATCC 11170 / ATH 1.1.1 / DSM 467 / LMG 4362 / NCIB 8255 / S1) OX=269796 GN=Rru_A0420 PE=4 SV=1	6	9728700	8033500	9152300	11025000	63911000	57370000	58577000	65418000	3	2	2	4	858	6.97703
	tr|Q2RSM7|Q2RSM7_RHORT	tr|Q2RSM7|Q2RSM7_RHORT	tr|Q2RSM7|Q2RSM7_RHORT Methylglyoxal synthase OS=Rhodospirillum rubrum (strain ATCC 11170 / ATH 1.1.1 / DSM 467 / LMG 4362 / NCIB 8255 / S1) OX=269796 GN=mgsA PE=3 SV=1	8	9266900	8199500	9736600	10731000	47672000	43899000	48726000	51103000	5	3	4	4	859	6.97697
	tr|Q2RT51|Q2RT51_RHORT	tr|Q2RT51|Q2RT51_RHORT	tr|Q2RT51|Q2RT51_RHORT Heavy metal translocating P-type ATPase OS=Rhodospirillum rubrum (strain ATCC 11170 / ATH 1.1.1 / DSM 467 / LMG 4362 / NCIB 8255 / S1) OX=269796 GN=Rru_A1894 PE=3 SV=1	31	9886200	9624300	8675100	9632900	217230000	275240000	211250000	226570000	5	2	1	2	860	6.97564
	tr|Q2RYB1|Q2RYB1_RHORT	tr|Q2RYB1|Q2RYB1_RHORT	tr|Q2RYB1|Q2RYB1_RHORT Transcriptional regulator, CarD family OS=Rhodospirillum rubrum (strain ATCC 11170 / ATH 1.1.1 / DSM 467 / LMG 4362 / NCIB 8255 / S1) OX=269796 GN=Rru_A0079 PE=4 SV=1	8	8745400	8827500	10250000	9968800	40361000	45299000	49104000	42050000	4	4	4	5	861	6.97534
	tr|Q2RSM0|Q2RSM0_RHORT	tr|Q2RSM0|Q2RSM0_RHORT	tr|Q2RSM0|Q2RSM0_RHORT O-acetylhomoserine/O-acetylserine sulfhydrylase OS=Rhodospirillum rubrum (strain ATCC 11170 / ATH 1.1.1 / DSM 467 / LMG 4362 / NCIB 8255 / S1) OX=269796 GN=Rru_A2075 PE=4 SV=1	33	9116100	8770900	9559200	10328000	83465000	79287000	81159000	77566000	21	25	24	25	862	6.97514
	tr|Q2RXX0|Q2RXX0_RHORT	tr|Q2RXX0|Q2RXX0_RHORT	tr|Q2RXX0|Q2RXX0_RHORT Uncharacterized protein OS=Rhodospirillum rubrum (strain ATCC 11170 / ATH 1.1.1 / DSM 467 / LMG 4362 / NCIB 8255 / S1) OX=269796 GN=Rru_A0220 PE=4 SV=1	8	9878900	8153500	10091000	9487800	52075000	46179000	51628000	43885000	2	1	1	1	863	6.97326
	tr|Q2RSR6|Q2RSR6_RHORT	tr|Q2RSR6|Q2RSR6_RHORT	tr|Q2RSR6|Q2RSR6_RHORT Serine O-acetyltransferase OS=Rhodospirillum rubrum (strain ATCC 11170 / ATH 1.1.1 / DSM 467 / LMG 4362 / NCIB 8255 / S1) OX=269796 GN=Rru_A2029 PE=4 SV=1	13	9108000	8767600	9177500	10557000	53564000	50923000	55423000	55600000	4	7	6	7	864	6.97324
	tr|Q2RTW7|Q2RTW7_RHORT	tr|Q2RTW7|Q2RTW7_RHORT	tr|Q2RTW7|Q2RTW7_RHORT Uncharacterized protein OS=Rhodospirillum rubrum (strain ATCC 11170 / ATH 1.1.1 / DSM 467 / LMG 4362 / NCIB 8255 / S1) OX=269796 GN=Rru_A1628 PE=4 SV=1	2	7583100	10867000	8065000	11088000	15166000	22873000	16197000	21199000	1	0	1	1	865	6.97316
	tr|Q2RPI8|Q2RPI8_RHORT	tr|Q2RPI8|Q2RPI8_RHORT	tr|Q2RPI8|Q2RPI8_RHORT Prephenate dehydratase OS=Rhodospirillum rubrum (strain ATCC 11170 / ATH 1.1.1 / DSM 467 / LMG 4362 / NCIB 8255 / S1) OX=269796 GN=Rru_A3162 PE=4 SV=1	16	8680000	9019900	9585900	10215000	58137000	60874000	56308000	58189000	12	13	11	14	866	6.97198
	sp|Q2RTS8|FABH_RHORT	sp|Q2RTS8|FABH_RHORT	sp|Q2RTS8|FABH_RHORT 3-oxoacyl-[acyl-carrier-protein] synthase 3 OS=Rhodospirillum rubrum (strain ATCC 11170 / ATH 1.1.1 / DSM 467 / LMG 4362 / NCIB 8255 / S1) OX=269796 GN=fabH PE=3 SV=1	17	10035000	8389600	10857000	8190000	62126000	56034000	58417000	52320000	13	11	11	9	867	6.97164
	sp|Q2RNA8|HIS2_RHORT	sp|Q2RNA8|HIS2_RHORT	sp|Q2RNA8|HIS2_RHORT Phosphoribosyl-ATP pyrophosphatase OS=Rhodospirillum rubrum (strain ATCC 11170 / ATH 1.1.1 / DSM 467 / LMG 4362 / NCIB 8255 / S1) OX=269796 GN=hisE PE=3 SV=1	4	8899700	11042000	8178300	9347100	23115000	27218000	20755000	21095000	3	5	2	5	868	6.97159
	tr|Q2RTP4|Q2RTP4_RHORT	tr|Q2RTP4|Q2RTP4_RHORT	tr|Q2RTP4|Q2RTP4_RHORT Methionine--tRNA ligase OS=Rhodospirillum rubrum (strain ATCC 11170 / ATH 1.1.1 / DSM 467 / LMG 4362 / NCIB 8255 / S1) OX=269796 GN=metG PE=3 SV=1	33	8714200	8681700	9235500	10697000	76903000	80177000	77146000	85137000	24	25	24	21	869	6.96998
	tr|Q2RT69|Q2RT69_RHORT	tr|Q2RT69|Q2RT69_RHORT	tr|Q2RT69|Q2RT69_RHORT Cyclase/dehydrase OS=Rhodospirillum rubrum (strain ATCC 11170 / ATH 1.1.1 / DSM 467 / LMG 4362 / NCIB 8255 / S1) OX=269796 GN=Rru_A1876 PE=4 SV=1	9	9907800	9264500	9987500	8116800	35823000	33918000	36935000	30981000	8	8	10	9	870	6.96938
	tr|Q2RU70|Q2RU70_RHORT	tr|Q2RU70|Q2RU70_RHORT	tr|Q2RU70|Q2RU70_RHORT Nucleoside diphosphate pyrophosphatase OS=Rhodospirillum rubrum (strain ATCC 11170 / ATH 1.1.1 / DSM 467 / LMG 4362 / NCIB 8255 / S1) OX=269796 GN=Rru_A1525 PE=4 SV=1	7	9491200	9159700	9630600	8790200	45824000	49002000	46786000	38847000	4	3	3	3	871	6.96698
	sp|Q2RXP8|IHFB_RHORT	sp|Q2RXP8|IHFB_RHORT	sp|Q2RXP8|IHFB_RHORT Integration host factor subunit beta OS=Rhodospirillum rubrum (strain ATCC 11170 / ATH 1.1.1 / DSM 467 / LMG 4362 / NCIB 8255 / S1) OX=269796 GN=ihfB PE=3 SV=1	5	8848900	10667000	8286700	9204200	47674000	52772000	41464000	44065000	6	7	7	7	872	6.96622
	tr|Q2RSL2|Q2RSL2_RHORT	tr|Q2RSL2|Q2RSL2_RHORT	tr|Q2RSL2|Q2RSL2_RHORT CreA OS=Rhodospirillum rubrum (strain ATCC 11170 / ATH 1.1.1 / DSM 467 / LMG 4362 / NCIB 8255 / S1) OX=269796 GN=Rru_A2083 PE=4 SV=1	10	5639800	7424400	5530900	18078000	54706000	79653000	64148000	56706000	4	4	5	3	873	6.96229
	tr|Q2RTG3|Q2RTG3_RHORT	tr|Q2RTG3|Q2RTG3_RHORT	tr|Q2RTG3|Q2RTG3_RHORT Copper/Zinc superoxide dismutase OS=Rhodospirillum rubrum (strain ATCC 11170 / ATH 1.1.1 / DSM 467 / LMG 4362 / NCIB 8255 / S1) OX=269796 GN=Rru_A1782 PE=4 SV=1	4	8949200	8077700	8442500	11132000	224270000	210440000	239910000	232290000	10	10	9	10	874	6.96144
	tr|Q2RNT9|Q2RNT9_RHORT	tr|Q2RNT9|Q2RNT9_RHORT	tr|Q2RNT9|Q2RNT9_RHORT Amidohydrolase OS=Rhodospirillum rubrum (strain ATCC 11170 / ATH 1.1.1 / DSM 467 / LMG 4362 / NCIB 8255 / S1) OX=269796 GN=Rru_A3412 PE=4 SV=1	23	8824000	9426500	9151400	9024100	83524000	74504000	74084000	80546000	5	4	3	4	875	6.95935
	tr|Q2RXK5|Q2RXK5_RHORT	tr|Q2RXK5|Q2RXK5_RHORT	tr|Q2RXK5|Q2RXK5_RHORT YbaK/prolyl-tRNA synthetase associated region OS=Rhodospirillum rubrum (strain ATCC 11170 / ATH 1.1.1 / DSM 467 / LMG 4362 / NCIB 8255 / S1) OX=269796 GN=Rru_A0335 PE=4 SV=1	10	10034000	10008000	7344800	9032700	43621000	46954000	43220000	50335000	4	6	5	4	876	6.95927
	tr|Q2RRS0|Q2RRS0_RHORT	tr|Q2RRS0|Q2RRS0_RHORT	tr|Q2RRS0|Q2RRS0_RHORT Uncharacterized protein OS=Rhodospirillum rubrum (strain ATCC 11170 / ATH 1.1.1 / DSM 467 / LMG 4362 / NCIB 8255 / S1) OX=269796 GN=Rru_A2375 PE=4 SV=1	4	9557800	8861100	8819500	9061000	0	40874000	30083000	36417000	0	1	1	1	877	6.95784
	tr|Q2RSM2|Q2RSM2_RHORT	tr|Q2RSM2|Q2RSM2_RHORT	tr|Q2RSM2|Q2RSM2_RHORT Ribonuclease D OS=Rhodospirillum rubrum (strain ATCC 11170 / ATH 1.1.1 / DSM 467 / LMG 4362 / NCIB 8255 / S1) OX=269796 GN=rnd PE=3 SV=1	20	9083900	9211200	8741000	9223900	39883000	42062000	39228000	41063000	14	10	14	17	878	6.95737
	sp|Q2RMS9|YBEY_RHORT	sp|Q2RMS9|YBEY_RHORT	sp|Q2RMS9|YBEY_RHORT Endoribonuclease YbeY OS=Rhodospirillum rubrum (strain ATCC 11170 / ATH 1.1.1 / DSM 467 / LMG 4362 / NCIB 8255 / S1) OX=269796 GN=ybeY PE=3 SV=1	3	8117400	8629700	9818900	9071200	30348000	31250000	31450000	32925000	1	1	0	0	879	6.94984
	tr|Q2RPF1|Q2RPF1_RHORT	tr|Q2RPF1|Q2RPF1_RHORT	tr|Q2RPF1|Q2RPF1_RHORT Extracellular solute-binding protein, family 1 OS=Rhodospirillum rubrum (strain ATCC 11170 / ATH 1.1.1 / DSM 467 / LMG 4362 / NCIB 8255 / S1) OX=269796 GN=Rru_A3199 PE=4 SV=1	12	8478300	7802200	8066600	11252000	63283000	67357000	67533000	72280000	6	7	6	10	880	6.94938
	tr|Q2RPT7|Q2RPT7_RHORT	tr|Q2RPT7|Q2RPT7_RHORT	tr|Q2RPT7|Q2RPT7_RHORT Crotonyl-CoA reductase OS=Rhodospirillum rubrum (strain ATCC 11170 / ATH 1.1.1 / DSM 467 / LMG 4362 / NCIB 8255 / S1) OX=269796 GN=Rru_A3063 PE=4 SV=1	15	8845600	9096200	8203100	9327100	60164000	59418000	53698000	54520000	9	8	10	11	881	6.94783
	tr|Q2RWS2|Q2RWS2_RHORT;tr|Q9L8J4|Q9L8J4_RHORU	tr|Q2RWS2|Q2RWS2_RHORT;tr|Q9L8J4|Q9L8J4_RHORU	tr|Q2RWS2|Q2RWS2_RHORT Magnesium protoporphyrin O-methyltransferase OS=Rhodospirillum rubrum (strain ATCC 11170 / ATH 1.1.1 / DSM 467 / LMG 4362 / NCIB 8255 / S1) OX=269796 GN=Rru_A0619 PE=4 SV=1;tr|Q9L8J4|Q9L8J4_RHORU BchM OS=Rhodospirillum rubrum OX=1085	13	8835200	7884600	8809200	9875800	61342000	62944000	57516000	56029000	2	3	5	5	882	6.947
	tr|Q2RYH0|Q2RYH0_RHORT	tr|Q2RYH0|Q2RYH0_RHORT	tr|Q2RYH0|Q2RYH0_RHORT Glutathione peroxidase OS=Rhodospirillum rubrum (strain ATCC 11170 / ATH 1.1.1 / DSM 467 / LMG 4362 / NCIB 8255 / S1) OX=269796 GN=Rru_A0020 PE=3 SV=1	11	9492500	7160900	9179600	9564600	38180000	32216000	33663000	40330000	3	2	3	3	883	6.94691
	tr|Q2RPJ8|Q2RPJ8_RHORT	tr|Q2RPJ8|Q2RPJ8_RHORT	tr|Q2RPJ8|Q2RPJ8_RHORT Uncharacterized protein OS=Rhodospirillum rubrum (strain ATCC 11170 / ATH 1.1.1 / DSM 467 / LMG 4362 / NCIB 8255 / S1) OX=269796 GN=Rru_A3152 PE=4 SV=1	19	8857100	9255300	8054500	9137500	33087000	28840000	31089000	32530000	7	11	9	10	884	6.94577
	sp|Q2RRP5|RBL2_RHORT;sp|P04718|RBL2_RHORU;tr|Q6ST42|Q6ST42_RHORU	sp|Q2RRP5|RBL2_RHORT;sp|P04718|RBL2_RHORU	sp|Q2RRP5|RBL2_RHORT Ribulose bisphosphate carboxylase OS=Rhodospirillum rubrum (strain ATCC 11170 / ATH 1.1.1 / DSM 467 / LMG 4362 / NCIB 8255 / S1) OX=269796 GN=cbbM PE=3 SV=1;sp|P04718|RBL2_RHORU Ribulose bisphosphate carboxylase OS=Rhodospirillum rubru	25	9609700	8012900	7771600	9878200	179010000	185720000	179270000	189780000	13	16	13	18	885	6.94538
	sp|Q2RXP6|KCY_RHORT	sp|Q2RXP6|KCY_RHORT	sp|Q2RXP6|KCY_RHORT Cytidylate kinase OS=Rhodospirillum rubrum (strain ATCC 11170 / ATH 1.1.1 / DSM 467 / LMG 4362 / NCIB 8255 / S1) OX=269796 GN=cmk PE=3 SV=1	15	9071200	8199200	8321200	9603700	60504000	60031000	59640000	68262000	11	9	13	9	886	6.94442
	tr|Q2RXF5|Q2RXF5_RHORT	tr|Q2RXF5|Q2RXF5_RHORT	tr|Q2RXF5|Q2RXF5_RHORT Gamma-glutamyltransferase 1. Threonine peptidase. MEROPS family T03 OS=Rhodospirillum rubrum (strain ATCC 11170 / ATH 1.1.1 / DSM 467 / LMG 4362 / NCIB 8255 / S1) OX=269796 GN=Rru_A0385 PE=4 SV=1	30	10035000	9886800	7240900	7960600	50787000	55470000	44892000	46997000	18	18	15	14	887	6.94354
	tr|Q2RTA7|Q2RTA7_RHORT	tr|Q2RTA7|Q2RTA7_RHORT	tr|Q2RTA7|Q2RTA7_RHORT Alpha/beta hydrolase fold OS=Rhodospirillum rubrum (strain ATCC 11170 / ATH 1.1.1 / DSM 467 / LMG 4362 / NCIB 8255 / S1) OX=269796 GN=Rru_A1838 PE=4 SV=1	14	8892700	7944400	8976700	9145700	49489000	53242000	53175000	49710000	6	5	7	8	888	6.94151
	tr|Q2RU50|Q2RU50_RHORT	tr|Q2RU50|Q2RU50_RHORT	tr|Q2RU50|Q2RU50_RHORT Putative diguanylate cyclase (GGDEF domain) OS=Rhodospirillum rubrum (strain ATCC 11170 / ATH 1.1.1 / DSM 467 / LMG 4362 / NCIB 8255 / S1) OX=269796 GN=Rru_A1545 PE=4 SV=1	16	8205700	8627800	9257800	8867700	77501000	75944000	77789000	71551000	10	11	17	13	889	6.9415
	tr|Q2RWW7|Q2RWW7_RHORT	tr|Q2RWW7|Q2RWW7_RHORT	tr|Q2RWW7|Q2RWW7_RHORT 3-octaprenyl-4hydroxybenzoate decarboxylase OS=Rhodospirillum rubrum (strain ATCC 11170 / ATH 1.1.1 / DSM 467 / LMG 4362 / NCIB 8255 / S1) OX=269796 GN=Rru_A0574 PE=3 SV=1	25	10384000	6695000	8610800	9234600	44506000	47137000	45284000	47862000	13	7	10	14	890	6.94107
	tr|Q2RRI1|Q2RRI1_RHORT	tr|Q2RRI1|Q2RRI1_RHORT	tr|Q2RRI1|Q2RRI1_RHORT Hydroxypyruvate reductase OS=Rhodospirillum rubrum (strain ATCC 11170 / ATH 1.1.1 / DSM 467 / LMG 4362 / NCIB 8255 / S1) OX=269796 GN=Rru_A2464 PE=4 SV=1	17	9528800	8105700	8268500	8972000	74476000	75809000	73936000	71502000	13	10	11	11	891	6.94045
	tr|Q9AM70|Q9AM70_RHORU;tr|Q2RVB5|Q2RVB5_RHORT	tr|Q9AM70|Q9AM70_RHORU;tr|Q2RVB5|Q2RVB5_RHORT	tr|Q9AM70|Q9AM70_RHORU Ammonium transporter OS=Rhodospirillum rubrum OX=1085 GN=amtB1 PE=3 SV=1;tr|Q2RVB5|Q2RVB5_RHORT Ammonium transporter OS=Rhodospirillum rubrum (strain ATCC 11170 / ATH 1.1.1 / DSM 467 / LMG 4362 / NCIB 8255 / S1) OX=269796 GN=Rru_A112	3	8636100	9075200	8381000	8670400	0	0	0	0	0	0	0	0	892	6.93905
	sp|P00144|CYCP_RHORT	sp|P00144|CYCP_RHORT	sp|P00144|CYCP_RHORT Cytochrome c OS=Rhodospirillum rubrum (strain ATCC 11170 / ATH 1.1.1 / DSM 467 / LMG 4362 / NCIB 8255 / S1) OX=269796 GN=Rru_A2256 PE=1 SV=2	7	8039900	7801400	9032100	9880100	104890000	95667000	89909000	91668000	4	2	4	5	893	6.93894
	sp|Q2RQ44|SYGA_RHORT	sp|Q2RQ44|SYGA_RHORT	sp|Q2RQ44|SYGA_RHORT Glycine--tRNA ligase alpha subunit OS=Rhodospirillum rubrum (strain ATCC 11170 / ATH 1.1.1 / DSM 467 / LMG 4362 / NCIB 8255 / S1) OX=269796 GN=glyQ PE=3 SV=1	16	10136000	7340600	8235800	9018400	53124000	53792000	52749000	50355000	6	3	7	7	894	6.93865
	tr|Q2RU40|Q2RU40_RHORT	tr|Q2RU40|Q2RU40_RHORT	tr|Q2RU40|Q2RU40_RHORT NADH-quinone oxidoreductase subunit A OS=Rhodospirillum rubrum (strain ATCC 11170 / ATH 1.1.1 / DSM 467 / LMG 4362 / NCIB 8255 / S1) OX=269796 GN=nuoA PE=3 SV=1	2	9993200	10268000	7353100	7094500	28412000	28324000	24914000	19942000	2	2	2	1	895	6.93838
	tr|Q2RNY4|Q2RNY4_RHORT	tr|Q2RNY4|Q2RNY4_RHORT	tr|Q2RNY4|Q2RNY4_RHORT Corrinoid adenosyltransferase OS=Rhodospirillum rubrum (strain ATCC 11170 / ATH 1.1.1 / DSM 467 / LMG 4362 / NCIB 8255 / S1) OX=269796 GN=Rru_A3367 PE=3 SV=1	11	9264100	8938400	9662000	6769900	72203000	73446000	65739000	77771000	5	8	8	9	896	6.93745
	tr|Q2RN34|Q2RN34_RHORT	tr|Q2RN34|Q2RN34_RHORT	tr|Q2RN34|Q2RN34_RHORT Short-chain dehydrogenase/reductase SDR OS=Rhodospirillum rubrum (strain ATCC 11170 / ATH 1.1.1 / DSM 467 / LMG 4362 / NCIB 8255 / S1) OX=269796 GN=Rru_A3667 PE=4 SV=1	10	8384400	8219700	8094300	9931900	47422000	49741000	45096000	50399000	7	5	7	4	897	6.9374
	tr|Q2RX64|Q2RX64_RHORT	tr|Q2RX64|Q2RX64_RHORT	tr|Q2RX64|Q2RX64_RHORT OsmC-like protein OS=Rhodospirillum rubrum (strain ATCC 11170 / ATH 1.1.1 / DSM 467 / LMG 4362 / NCIB 8255 / S1) OX=269796 GN=Rru_A0476 PE=4 SV=1	11	8330500	8257900	9082600	8750500	42234000	44161000	49640000	41772000	2	2	3	2	898	6.93477
	tr|Q2RSQ5|Q2RSQ5_RHORT	tr|Q2RSQ5|Q2RSQ5_RHORT	tr|Q2RSQ5|Q2RSQ5_RHORT Peptide chain release factor 2 OS=Rhodospirillum rubrum (strain ATCC 11170 / ATH 1.1.1 / DSM 467 / LMG 4362 / NCIB 8255 / S1) OX=269796 GN=prfB PE=3 SV=1	17	8521600	7490500	8526800	9784400	55478000	56928000	52869000	60040000	8	9	9	9	899	6.93353
	tr|Q2RUZ0|Q2RUZ0_RHORT	tr|Q2RUZ0|Q2RUZ0_RHORT	tr|Q2RUZ0|Q2RUZ0_RHORT Aminotransferase OS=Rhodospirillum rubrum (strain ATCC 11170 / ATH 1.1.1 / DSM 467 / LMG 4362 / NCIB 8255 / S1) OX=269796 GN=Rru_A1254 PE=3 SV=1	19	8173200	7911400	8473700	9756000	35092000	38203000	39542000	40443000	4	6	4	5	900	6.93342
	tr|Q2RU23|Q2RU23_RHORT	tr|Q2RU23|Q2RU23_RHORT	tr|Q2RU23|Q2RU23_RHORT Methylmalonyl-CoA epimerase OS=Rhodospirillum rubrum (strain ATCC 11170 / ATH 1.1.1 / DSM 467 / LMG 4362 / NCIB 8255 / S1) OX=269796 GN=Rru_A1572 PE=4 SV=1	7	8655000	7361000	8014600	9958700	99941000	93890000	100280000	100330000	9	6	11	14	901	6.92928
	tr|Q2RRC1|Q2RRC1_RHORT	tr|Q2RRC1|Q2RRC1_RHORT	tr|Q2RRC1|Q2RRC1_RHORT Peptidase U32 OS=Rhodospirillum rubrum (strain ATCC 11170 / ATH 1.1.1 / DSM 467 / LMG 4362 / NCIB 8255 / S1) OX=269796 GN=Rru_A2524 PE=4 SV=1	16	8349200	8593600	8594300	8448700	31538000	32592000	33855000	30680000	7	8	6	6	902	6.92924
	tr|Q2RWU8|Q2RWU8_RHORT	tr|Q2RWU8|Q2RWU8_RHORT	tr|Q2RWU8|Q2RWU8_RHORT Protein-methionine-sulfoxide reductase catalytic subunit MsrP OS=Rhodospirillum rubrum (strain ATCC 11170 / ATH 1.1.1 / DSM 467 / LMG 4362 / NCIB 8255 / S1) OX=269796 GN=msrP PE=3 SV=1	13	8356400	8099000	8400100	9111700	100300000	102960000	100190000	98000000	11	10	9	11	903	6.929
	tr|Q2RP89|Q2RP89_RHORT	tr|Q2RP89|Q2RP89_RHORT	tr|Q2RP89|Q2RP89_RHORT Uncharacterized protein OS=Rhodospirillum rubrum (strain ATCC 11170 / ATH 1.1.1 / DSM 467 / LMG 4362 / NCIB 8255 / S1) OX=269796 GN=Rru_A3261 PE=4 SV=1	4	8018100	9582300	8276800	7790200	0	0	0	0	0	0	0	0	904	6.92515
	tr|Q2RY59|Q2RY59_RHORT	tr|Q2RY59|Q2RY59_RHORT	tr|Q2RY59|Q2RY59_RHORT Uncharacterized protein OS=Rhodospirillum rubrum (strain ATCC 11170 / ATH 1.1.1 / DSM 467 / LMG 4362 / NCIB 8255 / S1) OX=269796 GN=Rru_A0131 PE=4 SV=1	18	8665700	6888600	7812300	10235000	26913000	23277000	25388000	28699000	7	10	9	9	905	6.9243
	tr|Q2RWK9|Q2RWK9_RHORT	tr|Q2RWK9|Q2RWK9_RHORT	tr|Q2RWK9|Q2RWK9_RHORT Glutathione reductase OS=Rhodospirillum rubrum (strain ATCC 11170 / ATH 1.1.1 / DSM 467 / LMG 4362 / NCIB 8255 / S1) OX=269796 GN=Rru_A0682 PE=3 SV=1	19	8801100	5945200	9218000	9636700	65690000	69174000	64765000	64677000	13	9	10	8	906	6.92429
	tr|Q2RS61|Q2RS61_RHORT	tr|Q2RS61|Q2RS61_RHORT	tr|Q2RS61|Q2RS61_RHORT Response regulator receiver domain protein (CheY) OS=Rhodospirillum rubrum (strain ATCC 11170 / ATH 1.1.1 / DSM 467 / LMG 4362 / NCIB 8255 / S1) OX=269796 GN=Rru_A2234 PE=4 SV=1	8	8793300	8243200	8297700	8238300	43172000	49097000	42523000	40472000	1	2	1	2	907	6.92392
	tr|Q2RVN9|Q2RVN9_RHORT	tr|Q2RVN9|Q2RVN9_RHORT	tr|Q2RVN9|Q2RVN9_RHORT Glycosyl transferase, family 2 OS=Rhodospirillum rubrum (strain ATCC 11170 / ATH 1.1.1 / DSM 467 / LMG 4362 / NCIB 8255 / S1) OX=269796 GN=Rru_A1005 PE=4 SV=1	18	5920000	9053500	9353300	9183000	51746000	61406000	62106000	58978000	3	6	6	7	908	6.92311
	tr|Q2RRB9|Q2RRB9_RHORT	tr|Q2RRB9|Q2RRB9_RHORT	tr|Q2RRB9|Q2RRB9_RHORT Uncharacterized protein OS=Rhodospirillum rubrum (strain ATCC 11170 / ATH 1.1.1 / DSM 467 / LMG 4362 / NCIB 8255 / S1) OX=269796 GN=Rru_A2526 PE=4 SV=1	13	7788700	8349300	8589300	8686100	43994000	52364000	45068000	45228000	8	8	6	9	909	6.92186
	tr|Q2RTR0|Q2RTR0_RHORT	tr|Q2RTR0|Q2RTR0_RHORT	tr|Q2RTR0|Q2RTR0_RHORT GTPase HflX OS=Rhodospirillum rubrum (strain ATCC 11170 / ATH 1.1.1 / DSM 467 / LMG 4362 / NCIB 8255 / S1) OX=269796 GN=hflX PE=3 SV=1	25	9290700	8415500	8339100	7175200	86903000	83670000	85438000	87148000	8	9	11	16	910	6.91935
	tr|Q2RRD7|Q2RRD7_RHORT;tr|Q2RV98|Q2RV98_RHORT	tr|Q2RRD7|Q2RRD7_RHORT	tr|Q2RRD7|Q2RRD7_RHORT 5-aminolevulinate synthase OS=Rhodospirillum rubrum (strain ATCC 11170 / ATH 1.1.1 / DSM 467 / LMG 4362 / NCIB 8255 / S1) OX=269796 GN=Rru_A2508 PE=3 SV=1	13	8397500	9124400	8016400	7537800	82936000	93356000	77113000	81560000	8	10	7	6	911	6.91745
	tr|Q2RQQ7|Q2RQQ7_RHORT	tr|Q2RQQ7|Q2RQQ7_RHORT	tr|Q2RQQ7|Q2RQQ7_RHORT Polysaccharide biosynthesis protein CapD OS=Rhodospirillum rubrum (strain ATCC 11170 / ATH 1.1.1 / DSM 467 / LMG 4362 / NCIB 8255 / S1) OX=269796 GN=Rru_A2741 PE=4 SV=1	20	8239500	7754500	8019200	8868700	28912000	24935000	28699000	30355000	4	6	5	3	912	6.9149
	tr|Q2RRN4|Q2RRN4_RHORT	tr|Q2RRN4|Q2RRN4_RHORT	tr|Q2RRN4|Q2RRN4_RHORT Aminotransferase OS=Rhodospirillum rubrum (strain ATCC 11170 / ATH 1.1.1 / DSM 467 / LMG 4362 / NCIB 8255 / S1) OX=269796 GN=Rru_A2411 PE=3 SV=1	21	8119700	9987500	8668800	6072500	158160000	154770000	157330000	165330000	14	16	17	14	913	6.91446
	tr|Q2RPB6|Q2RPB6_RHORT	tr|Q2RPB6|Q2RPB6_RHORT	tr|Q2RPB6|Q2RPB6_RHORT Processing peptidase OS=Rhodospirillum rubrum (strain ATCC 11170 / ATH 1.1.1 / DSM 467 / LMG 4362 / NCIB 8255 / S1) OX=269796 GN=Rru_A3234 PE=3 SV=1	21	9780200	7909900	7932900	7170500	47766000	45978000	45458000	48407000	8	6	5	7	914	6.91373
	tr|Q2RUJ7|Q2RUJ7_RHORT	tr|Q2RUJ7|Q2RUJ7_RHORT	tr|Q2RUJ7|Q2RUJ7_RHORT Sulfate transporter/antisigma-factor antagonist STAS OS=Rhodospirillum rubrum (strain ATCC 11170 / ATH 1.1.1 / DSM 467 / LMG 4362 / NCIB 8255 / S1) OX=269796 GN=Rru_A1397 PE=4 SV=1	5	7443700	8968200	7821600	8542400	23476000	21606000	23996000	19214000	2	2	2	2	915	6.91349
	tr|Q2RMK4|Q2RMK4_RHORT	tr|Q2RMK4|Q2RMK4_RHORT	tr|Q2RMK4|Q2RMK4_RHORT Phosphomannomutase OS=Rhodospirillum rubrum (strain ATCC 11170 / ATH 1.1.1 / DSM 467 / LMG 4362 / NCIB 8255 / S1) OX=269796 GN=Rru_B0045 PE=3 SV=1	28	7233400	7511400	8599400	9375000	48310000	47529000	44766000	52283000	16	15	14	13	916	6.91274
	tr|Q2RWD8|Q2RWD8_RHORT	tr|Q2RWD8|Q2RWD8_RHORT	tr|Q2RWD8|Q2RWD8_RHORT Chaperone protein ClpB OS=Rhodospirillum rubrum (strain ATCC 11170 / ATH 1.1.1 / DSM 467 / LMG 4362 / NCIB 8255 / S1) OX=269796 GN=clpB PE=3 SV=1	51	8048500	7687200	8036600	8846400	47382000	44665000	46138000	45039000	22	23	19	17	917	6.91141
	sp|Q2RWS1|BCHL_RHORT;sp|Q9L8J5|BCHL_RHORU	sp|Q2RWS1|BCHL_RHORT;sp|Q9L8J5|BCHL_RHORU	sp|Q2RWS1|BCHL_RHORT Light-independent protochlorophyllide reductase iron-sulfur ATP-binding protein OS=Rhodospirillum rubrum (strain ATCC 11170 / ATH 1.1.1 / DSM 467 / LMG 4362 / NCIB 8255 / S1) OX=269796 GN=bchL PE=3 SV=1;sp|Q9L8J5|BCHL_RHORU Light-indep	15	10562000	5889400	7828000	8240500	36813000	33940000	32380000	40866000	6	3	3	6	918	6.91009
	tr|Q2RRE5|Q2RRE5_RHORT	tr|Q2RRE5|Q2RRE5_RHORT	tr|Q2RRE5|Q2RRE5_RHORT Rhodanese-like OS=Rhodospirillum rubrum (strain ATCC 11170 / ATH 1.1.1 / DSM 467 / LMG 4362 / NCIB 8255 / S1) OX=269796 GN=Rru_A2500 PE=4 SV=1	10	8503200	7625500	8445000	7875000	50030000	45734000	49759000	44309000	3	4	3	3	919	6.90914
	tr|Q2RUS1|Q2RUS1_RHORT	tr|Q2RUS1|Q2RUS1_RHORT	tr|Q2RUS1|Q2RUS1_RHORT Malonate decarboxylase delta subunit OS=Rhodospirillum rubrum (strain ATCC 11170 / ATH 1.1.1 / DSM 467 / LMG 4362 / NCIB 8255 / S1) OX=269796 GN=Rru_A1323 PE=3 SV=1	8	9405700	7574200	5688300	9690500	27488000	36521000	26426000	42056000	2	2	1	1	920	6.90793
	tr|Q2RNI9|Q2RNI9_RHORT	tr|Q2RNI9|Q2RNI9_RHORT	tr|Q2RNI9|Q2RNI9_RHORT Glutamine amidotransferase class-I OS=Rhodospirillum rubrum (strain ATCC 11170 / ATH 1.1.1 / DSM 467 / LMG 4362 / NCIB 8255 / S1) OX=269796 GN=Rru_A3512 PE=4 SV=1	10	6619500	8395900	7792200	9454500	73251000	60921000	69604000	67161000	6	5	6	5	921	6.90663
	sp|Q2RS50|GLGA_RHORT	sp|Q2RS50|GLGA_RHORT	sp|Q2RS50|GLGA_RHORT Glycogen synthase OS=Rhodospirillum rubrum (strain ATCC 11170 / ATH 1.1.1 / DSM 467 / LMG 4362 / NCIB 8255 / S1) OX=269796 GN=glgA PE=3 SV=1	20	8525800	7166300	8256200	8108600	36411000	35041000	34739000	34348000	5	7	9	8	922	6.90386
	tr|Q2RMK9|Q2RMK9_RHORT	tr|Q2RMK9|Q2RMK9_RHORT	tr|Q2RMK9|Q2RMK9_RHORT Membrane fusion protein (MFP) family protein OS=Rhodospirillum rubrum (strain ATCC 11170 / ATH 1.1.1 / DSM 467 / LMG 4362 / NCIB 8255 / S1) OX=269796 GN=Rru_B0040 PE=3 SV=1	28	8128100	8028700	7183800	8573300	44238000	44008000	42254000	44250000	9	10	9	10	923	6.90192
	sp|Q2RWF6|SFSA_RHORT	sp|Q2RWF6|SFSA_RHORT	sp|Q2RWF6|SFSA_RHORT Sugar fermentation stimulation protein homolog OS=Rhodospirillum rubrum (strain ATCC 11170 / ATH 1.1.1 / DSM 467 / LMG 4362 / NCIB 8255 / S1) OX=269796 GN=sfsA PE=3 SV=1	13	8250500	5537600	7446300	10499000	43647000	39418000	47427000	45958000	8	10	5	7	924	6.89946
	tr|Q2RP97|Q2RP97_RHORT	tr|Q2RP97|Q2RP97_RHORT	tr|Q2RP97|Q2RP97_RHORT MJ0042 finger-like region OS=Rhodospirillum rubrum (strain ATCC 11170 / ATH 1.1.1 / DSM 467 / LMG 4362 / NCIB 8255 / S1) OX=269796 GN=Rru_A3253 PE=4 SV=1	14	7759600	6415200	7636800	9877400	28164000	23174000	29276000	29525000	5	6	7	8	925	6.89885
	tr|Q2RNX4|Q2RNX4_RHORT	tr|Q2RNX4|Q2RNX4_RHORT	tr|Q2RNX4|Q2RNX4_RHORT Alpha/beta hydrolase fold OS=Rhodospirillum rubrum (strain ATCC 11170 / ATH 1.1.1 / DSM 467 / LMG 4362 / NCIB 8255 / S1) OX=269796 GN=Rru_A3377 PE=4 SV=1	12	8427600	6338700	7767500	8996600	43796000	43301000	44391000	45582000	5	6	6	7	926	6.89667
	tr|Q2RNU2|Q2RNU2_RHORT	tr|Q2RNU2|Q2RNU2_RHORT	tr|Q2RNU2|Q2RNU2_RHORT Uncharacterized protein OS=Rhodospirillum rubrum (strain ATCC 11170 / ATH 1.1.1 / DSM 467 / LMG 4362 / NCIB 8255 / S1) OX=269796 GN=Rru_A3409 PE=4 SV=1	11	8589500	7330100	7641700	7859800	53482000	50090000	49703000	51403000	8	7	7	8	927	6.89516
	sp|Q2RT68|LIPA_RHORT	sp|Q2RT68|LIPA_RHORT	sp|Q2RT68|LIPA_RHORT Lipoyl synthase OS=Rhodospirillum rubrum (strain ATCC 11170 / ATH 1.1.1 / DSM 467 / LMG 4362 / NCIB 8255 / S1) OX=269796 GN=lipA PE=3 SV=1	21	6517800	12939000	5806200	6109700	162050000	158330000	159510000	155860000	14	18	13	16	928	6.89449
	tr|Q2RQ53|Q2RQ53_RHORT	tr|Q2RQ53|Q2RQ53_RHORT	tr|Q2RQ53|Q2RQ53_RHORT Uncharacterized protein OS=Rhodospirillum rubrum (strain ATCC 11170 / ATH 1.1.1 / DSM 467 / LMG 4362 / NCIB 8255 / S1) OX=269796 GN=Rru_A2945 PE=4 SV=1	7	7306200	8821800	7847300	7250700	27532000	29651000	28577000	28316000	9	10	9	9	929	6.89246
	tr|Q2RNS1|Q2RNS1_RHORT	tr|Q2RNS1|Q2RNS1_RHORT	tr|Q2RNS1|Q2RNS1_RHORT Acetyl-coenzyme A carboxylase carboxyl transferase subunit beta OS=Rhodospirillum rubrum (strain ATCC 11170 / ATH 1.1.1 / DSM 467 / LMG 4362 / NCIB 8255 / S1) OX=269796 GN=accD PE=3 SV=1	20	5899900	8439700	8699600	8155500	176090000	193090000	190760000	199710000	11	12	16	14	930	6.89202
	sp|Q2RQI7|RIMO_RHORT	sp|Q2RQI7|RIMO_RHORT	sp|Q2RQI7|RIMO_RHORT Ribosomal protein S12 methylthiotransferase RimO OS=Rhodospirillum rubrum (strain ATCC 11170 / ATH 1.1.1 / DSM 467 / LMG 4362 / NCIB 8255 / S1) OX=269796 GN=rimO PE=3 SV=1	21	7144200	7570400	8498100	7972200	68863000	74784000	75963000	74757000	12	14	14	14	931	6.89188
	sp|Q2RXE3|ARLY_RHORT	sp|Q2RXE3|ARLY_RHORT	sp|Q2RXE3|ARLY_RHORT Argininosuccinate lyase OS=Rhodospirillum rubrum (strain ATCC 11170 / ATH 1.1.1 / DSM 467 / LMG 4362 / NCIB 8255 / S1) OX=269796 GN=argH PE=3 SV=1	29	6491200	7456900	8166800	8998100	70561000	64390000	64611000	70503000	14	14	12	9	932	6.89088
	sp|Q2RUU1|HUTI_RHORT	sp|Q2RUU1|HUTI_RHORT	sp|Q2RUU1|HUTI_RHORT Imidazolonepropionase OS=Rhodospirillum rubrum (strain ATCC 11170 / ATH 1.1.1 / DSM 467 / LMG 4362 / NCIB 8255 / S1) OX=269796 GN=hutI PE=3 SV=1	15	6808300	7718100	8246400	8226100	36702000	38312000	35452000	34362000	5	8	10	7	933	6.88929
	tr|Q2RQD2|Q2RQD2_RHORT	tr|Q2RQD2|Q2RQD2_RHORT	tr|Q2RQD2|Q2RQD2_RHORT LSU ribosomal protein L11P methyltransferase OS=Rhodospirillum rubrum (strain ATCC 11170 / ATH 1.1.1 / DSM 467 / LMG 4362 / NCIB 8255 / S1) OX=269796 GN=Rru_A2866 PE=4 SV=1	15	7057300	6357500	6860100	10699000	77225000	76547000	75773000	73267000	11	9	8	11	934	6.88894
	tr|Q2RSC9|Q2RSC9_RHORT	tr|Q2RSC9|Q2RSC9_RHORT	tr|Q2RSC9|Q2RSC9_RHORT Uncharacterized protein OS=Rhodospirillum rubrum (strain ATCC 11170 / ATH 1.1.1 / DSM 467 / LMG 4362 / NCIB 8255 / S1) OX=269796 GN=Rru_A2166 PE=4 SV=1	16	7183500	7198200	7745600	8816800	44913000	45073000	43013000	43889000	8	6	5	6	935	6.88852
	tr|Q2RXS6|Q2RXS6_RHORT	tr|Q2RXS6|Q2RXS6_RHORT	tr|Q2RXS6|Q2RXS6_RHORT TPR repeat OS=Rhodospirillum rubrum (strain ATCC 11170 / ATH 1.1.1 / DSM 467 / LMG 4362 / NCIB 8255 / S1) OX=269796 GN=Rru_A0264 PE=4 SV=1	32	8421200	8499300	8327700	5572500	75205000	77347000	85368000	83567000	8	8	9	9	936	6.88678
	tr|Q2RML5|Q2RML5_RHORT	tr|Q2RML5|Q2RML5_RHORT	tr|Q2RML5|Q2RML5_RHORT Uncharacterized protein OS=Rhodospirillum rubrum (strain ATCC 11170 / ATH 1.1.1 / DSM 467 / LMG 4362 / NCIB 8255 / S1) OX=269796 GN=Rru_B0034 PE=4 SV=1	4	11150000	10578000	4465100	4534700	22363000	20972000	26024000	25161000	2	2	2	1	937	6.88547
	tr|Q2RTG4|Q2RTG4_RHORT	tr|Q2RTG4|Q2RTG4_RHORT	tr|Q2RTG4|Q2RTG4_RHORT HesB/YadR/YfhF OS=Rhodospirillum rubrum (strain ATCC 11170 / ATH 1.1.1 / DSM 467 / LMG 4362 / NCIB 8255 / S1) OX=269796 GN=Rru_A1781 PE=3 SV=1	7	7724300	6912200	7327300	8608600	60291000	59445000	64759000	63346000	6	5	5	5	938	6.88327
	tr|Q2RQE1|Q2RQE1_RHORT	tr|Q2RQE1|Q2RQE1_RHORT	tr|Q2RQE1|Q2RQE1_RHORT Flagellar FlbT OS=Rhodospirillum rubrum (strain ATCC 11170 / ATH 1.1.1 / DSM 467 / LMG 4362 / NCIB 8255 / S1) OX=269796 GN=Rru_A2857 PE=4 SV=1	10	7048100	9121800	6116700	8280400	40911000	44068000	36262000	37818000	4	7	7	6	939	6.88319
	tr|Q2RMQ6|Q2RMQ6_RHORT	tr|Q2RMQ6|Q2RMQ6_RHORT	tr|Q2RMQ6|Q2RMQ6_RHORT Transcriptional regulator, BadM/Rrf2 family OS=Rhodospirillum rubrum (strain ATCC 11170 / ATH 1.1.1 / DSM 467 / LMG 4362 / NCIB 8255 / S1) OX=269796 GN=Rru_A3795 PE=4 SV=1	8	7939700	6535700	7329000	8570100	26095000	21684000	22978000	25783000	3	2	2	1	940	6.88045
	tr|Q2RWX1|Q2RWX1_RHORT	tr|Q2RWX1|Q2RWX1_RHORT	tr|Q2RWX1|Q2RWX1_RHORT Glutamate--cysteine ligase OS=Rhodospirillum rubrum (strain ATCC 11170 / ATH 1.1.1 / DSM 467 / LMG 4362 / NCIB 8255 / S1) OX=269796 GN=Rru_A0570 PE=3 SV=1	27	7385100	6706700	7985400	8291700	42547000	42930000	44917000	48503000	9	10	11	11	941	6.88037
	tr|Q2RVJ4|Q2RVJ4_RHORT	tr|Q2RVJ4|Q2RVJ4_RHORT	tr|Q2RVJ4|Q2RVJ4_RHORT N5-carboxyaminoimidazole ribonucleotide mutase OS=Rhodospirillum rubrum (strain ATCC 11170 / ATH 1.1.1 / DSM 467 / LMG 4362 / NCIB 8255 / S1) OX=269796 GN=purE PE=3 SV=1	6	7529600	7142700	6926900	8508500	50620000	48287000	44133000	50773000	6	5	6	5	942	6.87662
	tr|Q2RXN9|Q2RXN9_RHORT	tr|Q2RXN9|Q2RXN9_RHORT	tr|Q2RXN9|Q2RXN9_RHORT Alkyl hydroperoxide reductase AhpD OS=Rhodospirillum rubrum (strain ATCC 11170 / ATH 1.1.1 / DSM 467 / LMG 4362 / NCIB 8255 / S1) OX=269796 GN=Rru_A0301 PE=1 SV=1	6	7770500	5983500	8231300	8028800	26337000	34393000	21435000	19701000	3	3	2	2	943	6.87527
	tr|Q2RTU1|Q2RTU1_RHORT	tr|Q2RTU1|Q2RTU1_RHORT	tr|Q2RTU1|Q2RTU1_RHORT Response regulator receiver domain protein (CheY) OS=Rhodospirillum rubrum (strain ATCC 11170 / ATH 1.1.1 / DSM 467 / LMG 4362 / NCIB 8255 / S1) OX=269796 GN=Rru_A1654 PE=4 SV=1	10	7278200	5931700	7482900	9318300	30684000	25996000	34736000	38153000	2	2	4	2	944	6.87522
	tr|Q2RST4|Q2RST4_RHORT	tr|Q2RST4|Q2RST4_RHORT	tr|Q2RST4|Q2RST4_RHORT ABC transporter component OS=Rhodospirillum rubrum (strain ATCC 11170 / ATH 1.1.1 / DSM 467 / LMG 4362 / NCIB 8255 / S1) OX=269796 GN=Rru_A2011 PE=3 SV=1	29	8425800	6935500	7134100	7404700	60693000	62557000	62412000	65282000	11	10	11	14	945	6.87361
	tr|Q2RSE0|Q2RSE0_RHORT	tr|Q2RSE0|Q2RSE0_RHORT	tr|Q2RSE0|Q2RSE0_RHORT MotA/TolQ/ExbB proton channel OS=Rhodospirillum rubrum (strain ATCC 11170 / ATH 1.1.1 / DSM 467 / LMG 4362 / NCIB 8255 / S1) OX=269796 GN=Rru_A2155 PE=3 SV=1	7	2646400	20756000	3084600	3355500	49167000	49262000	57547000	59596000	3	2	2	2	946	6.87278
	tr|Q2RWI7|Q2RWI7_RHORT	tr|Q2RWI7|Q2RWI7_RHORT	tr|Q2RWI7|Q2RWI7_RHORT Molybdenum ABC transporter, periplasmic binding protein OS=Rhodospirillum rubrum (strain ATCC 11170 / ATH 1.1.1 / DSM 467 / LMG 4362 / NCIB 8255 / S1) OX=269796 GN=Rru_A0704 PE=4 SV=1	15	5948600	7457800	8420500	7942600	31878000	34424000	34643000	28687000	3	3	5	4	947	6.87171
	sp|Q2RTH6|SURE_RHORT	sp|Q2RTH6|SURE_RHORT	sp|Q2RTH6|SURE_RHORT 5-nucleotidase SurE OS=Rhodospirillum rubrum (strain ATCC 11170 / ATH 1.1.1 / DSM 467 / LMG 4362 / NCIB 8255 / S1) OX=269796 GN=surE PE=3 SV=1	11	7332900	7667800	7093000	7591500	39452000	43022000	43493000	36785000	5	6	3	5	948	6.87048
	tr|Q2RS68|Q2RS68_RHORT	tr|Q2RS68|Q2RS68_RHORT	tr|Q2RS68|Q2RS68_RHORT GCN5-related N-acetyltransferase OS=Rhodospirillum rubrum (strain ATCC 11170 / ATH 1.1.1 / DSM 467 / LMG 4362 / NCIB 8255 / S1) OX=269796 GN=Rru_A2227 PE=4 SV=1	8	7710000	7433900	6850300	7570100	34098000	35706000	32205000	32304000	4	3	4	3	949	6.86871
	tr|Q2RYE1|Q2RYE1_RHORT	tr|Q2RYE1|Q2RYE1_RHORT	tr|Q2RYE1|Q2RYE1_RHORT Biotin/lipoyl attachment OS=Rhodospirillum rubrum (strain ATCC 11170 / ATH 1.1.1 / DSM 467 / LMG 4362 / NCIB 8255 / S1) OX=269796 GN=Rru_A0049 PE=4 SV=1	5	8880700	6565400	5834600	8195500	161580000	143480000	117850000	141330000	4	3	5	3	950	6.86741
	tr|Q52206|Q52206_RHORU;tr|Q2RMK3|Q2RMK3_RHORT	tr|Q52206|Q52206_RHORU;tr|Q2RMK3|Q2RMK3_RHORT	tr|Q52206|Q52206_RHORU PssM protein OS=Rhodospirillum rubrum OX=1085 GN=pssM PE=3 SV=1;tr|Q2RMK3|Q2RMK3_RHORT Mannose-1-phosphate guanylyltransferase (GDP) OS=Rhodospirillum rubrum (strain ATCC 11170 / ATH 1.1.1 / DSM 467 / LMG 4362 / NCIB 8255 / S1) OX=26	23	7408600	7146500	7207100	7598700	25241000	28205000	26525000	28133000	10	7	9	9	951	6.86571
	tr|Q9AM71|Q9AM71_RHORU;tr|Q2RVB4|Q2RVB4_RHORT	tr|Q9AM71|Q9AM71_RHORU;tr|Q2RVB4|Q2RVB4_RHORT	tr|Q9AM71|Q9AM71_RHORU GlnJ OS=Rhodospirillum rubrum OX=1085 GN=glnJ PE=3 SV=1;tr|Q2RVB4|Q2RVB4_RHORT Nitrogen regulatory protein P-II OS=Rhodospirillum rubrum (strain ATCC 11170 / ATH 1.1.1 / DSM 467 / LMG 4362 / NCIB 8255 / S1) OX=269796 GN=Rru_A1130 PE=	6	6284100	5995600	9201000	7783000	17784000	17815000	24043000	18968000	3	3	5	5	952	6.86427
	tr|Q2RSA4|Q2RSA4_RHORT	tr|Q2RSA4|Q2RSA4_RHORT	tr|Q2RSA4|Q2RSA4_RHORT AMP-dependent synthetase and ligase OS=Rhodospirillum rubrum (strain ATCC 11170 / ATH 1.1.1 / DSM 467 / LMG 4362 / NCIB 8255 / S1) OX=269796 GN=Rru_A2191 PE=4 SV=1	22	6939700	6480300	8577700	7133100	43417000	40430000	43732000	42942000	4	3	7	6	953	6.86229
	tr|Q2RRC0|Q2RRC0_RHORT	tr|Q2RRC0|Q2RRC0_RHORT	tr|Q2RRC0|Q2RRC0_RHORT Peptidase U32 OS=Rhodospirillum rubrum (strain ATCC 11170 / ATH 1.1.1 / DSM 467 / LMG 4362 / NCIB 8255 / S1) OX=269796 GN=Rru_A2525 PE=4 SV=1	14	6972100	7607000	7075000	7446600	45535000	53375000	51255000	53809000	6	11	8	6	954	6.86184
	tr|Q2RP25|Q2RP25_RHORT	tr|Q2RP25|Q2RP25_RHORT	tr|Q2RP25|Q2RP25_RHORT 4Fe-4S ferredoxin, iron-sulfur binding OS=Rhodospirillum rubrum (strain ATCC 11170 / ATH 1.1.1 / DSM 467 / LMG 4362 / NCIB 8255 / S1) OX=269796 GN=Rru_A3326 PE=4 SV=1	20	7100400	6352000	6465100	9158800	76602000	68204000	69368000	74949000	5	6	6	6	955	6.86148
	tr|Q2RQG2|Q2RQG2_RHORT	tr|Q2RQG2|Q2RQG2_RHORT	tr|Q2RQG2|Q2RQG2_RHORT Uncharacterized protein OS=Rhodospirillum rubrum (strain ATCC 11170 / ATH 1.1.1 / DSM 467 / LMG 4362 / NCIB 8255 / S1) OX=269796 GN=Rru_A2836 PE=4 SV=1	12	5930000	6351200	8069600	8517000	21785000	23693000	23597000	23582000	2	2	3	2	956	6.85835
	tr|Q2RSV6|Q2RSV6_RHORT	tr|Q2RSV6|Q2RSV6_RHORT	tr|Q2RSV6|Q2RSV6_RHORT Asparagine synthase, glutamine-hydrolyzing OS=Rhodospirillum rubrum (strain ATCC 11170 / ATH 1.1.1 / DSM 467 / LMG 4362 / NCIB 8255 / S1) OX=269796 GN=Rru_A1989 PE=4 SV=1	31	8153900	6417600	7225000	6925300	44488000	40946000	43367000	42240000	14	14	14	12	957	6.85615
	tr|Q2RSB7|Q2RSB7_RHORT	tr|Q2RSB7|Q2RSB7_RHORT	tr|Q2RSB7|Q2RSB7_RHORT Extracellular solute-binding protein, family 5 OS=Rhodospirillum rubrum (strain ATCC 11170 / ATH 1.1.1 / DSM 467 / LMG 4362 / NCIB 8255 / S1) OX=269796 GN=Rru_A2178 PE=4 SV=1	20	7927700	6891000	6317800	7557900	31630000	31242000	25616000	28986000	9	5	8	7	958	6.85574
	tr|Q2RPU8|Q2RPU8_RHORT	tr|Q2RPU8|Q2RPU8_RHORT	tr|Q2RPU8|Q2RPU8_RHORT Uncharacterized protein OS=Rhodospirillum rubrum (strain ATCC 11170 / ATH 1.1.1 / DSM 467 / LMG 4362 / NCIB 8255 / S1) OX=269796 GN=Rru_A3052 PE=4 SV=1	10	6292400	7562700	8194800	6627700	27045000	33456000	34861000	35308000	3	3	2	3	959	6.85548
	tr|Q2RRA3|Q2RRA3_RHORT	tr|Q2RRA3|Q2RRA3_RHORT	tr|Q2RRA3|Q2RRA3_RHORT Circadian clock protein KaiC OS=Rhodospirillum rubrum (strain ATCC 11170 / ATH 1.1.1 / DSM 467 / LMG 4362 / NCIB 8255 / S1) OX=269796 GN=Rru_A2542 PE=4 SV=1	27	6768700	6620000	7416200	7844100	131350000	124980000	125210000	140010000	6	7	4	4	960	6.85505
	tr|Q2RWK7|Q2RWK7_RHORT	tr|Q2RWK7|Q2RWK7_RHORT	tr|Q2RWK7|Q2RWK7_RHORT Uncharacterized protein OS=Rhodospirillum rubrum (strain ATCC 11170 / ATH 1.1.1 / DSM 467 / LMG 4362 / NCIB 8255 / S1) OX=269796 GN=Rru_A0684 PE=4 SV=1	19	6949300	7577000	7893800	6200800	40265000	41718000	43890000	41274000	10	11	13	11	961	6.85462
	tr|Q2RYH1|Q2RYH1_RHORT	tr|Q2RYH1|Q2RYH1_RHORT	tr|Q2RYH1|Q2RYH1_RHORT Glutamate synthase (NADPH) large subunit OS=Rhodospirillum rubrum (strain ATCC 11170 / ATH 1.1.1 / DSM 467 / LMG 4362 / NCIB 8255 / S1) OX=269796 GN=Rru_A0019 PE=4 SV=1	78	6774300	7043400	7275900	7401200	50967000	53277000	52359000	54375000	25	35	30	31	962	6.85271
	tr|Q2RY46|Q2RY46_RHORT	tr|Q2RY46|Q2RY46_RHORT	tr|Q2RY46|Q2RY46_RHORT NADH:flavin oxidoreductase/NADH oxidase OS=Rhodospirillum rubrum (strain ATCC 11170 / ATH 1.1.1 / DSM 467 / LMG 4362 / NCIB 8255 / S1) OX=269796 GN=Rru_A0144 PE=4 SV=1	18	7314000	5924400	7071700	8155600	45289000	39367000	45841000	49677000	5	7	8	9	963	6.85226
	tr|Q2RTK7|Q2RTK7_RHORT	tr|Q2RTK7|Q2RTK7_RHORT	tr|Q2RTK7|Q2RTK7_RHORT Uncharacterized protein OS=Rhodospirillum rubrum (strain ATCC 11170 / ATH 1.1.1 / DSM 467 / LMG 4362 / NCIB 8255 / S1) OX=269796 GN=Rru_A1738 PE=4 SV=1	2	6830800	6783600	7355200	7485700	13662000	14279000	14771000	14312000	1	0	1	1	964	6.8521
	sp|Q2RT91|PDXJ_RHORT	sp|Q2RT91|PDXJ_RHORT	sp|Q2RT91|PDXJ_RHORT Pyridoxine 5-phosphate synthase OS=Rhodospirillum rubrum (strain ATCC 11170 / ATH 1.1.1 / DSM 467 / LMG 4362 / NCIB 8255 / S1) OX=269796 GN=pdxJ PE=3 SV=1	9	6744400	6662300	6765300	8058500	71042000	83562000	79404000	87352000	9	6	11	10	965	6.84866
	tr|Q2RN74|Q2RN74_RHORT	tr|Q2RN74|Q2RN74_RHORT	tr|Q2RN74|Q2RN74_RHORT Chromosome segregation ATPase OS=Rhodospirillum rubrum (strain ATCC 11170 / ATH 1.1.1 / DSM 467 / LMG 4362 / NCIB 8255 / S1) OX=269796 GN=Rru_A3627 PE=4 SV=1	14	6531700	6567600	7272700	7825300	27190000	27036000	34675000	31190000	1	1	3	3	966	6.84815
	tr|Q2RPI0|Q2RPI0_RHORT	tr|Q2RPI0|Q2RPI0_RHORT	tr|Q2RPI0|Q2RPI0_RHORT Surface presentation of antigens (SPOA) protein OS=Rhodospirillum rubrum (strain ATCC 11170 / ATH 1.1.1 / DSM 467 / LMG 4362 / NCIB 8255 / S1) OX=269796 GN=Rru_A3170 PE=4 SV=1	7	7003400	5492000	7954400	7584200	21305000	22864000	22120000	21764000	3	2	2	3	967	6.84563
	tr|Q2RQ27|Q2RQ27_RHORT;tr|Q6TPC1|Q6TPC1_RHORU;tr|Q93S30|Q93S30_RHORU	tr|Q2RQ27|Q2RQ27_RHORT;tr|Q6TPC1|Q6TPC1_RHORU;tr|Q93S30|Q93S30_RHORU	tr|Q2RQ27|Q2RQ27_RHORT Peptidase M16-like OS=Rhodospirillum rubrum (strain ATCC 11170 / ATH 1.1.1 / DSM 467 / LMG 4362 / NCIB 8255 / S1) OX=269796 GN=Rru_A2973 PE=4 SV=1;tr|Q6TPC1|Q6TPC1_RHORU Hypothetical protease OS=Rhodospirillum rubrum OX=1085 GN=rub43	25	7142700	7118000	6321100	7407200	36317000	35158000	28932000	33732000	9	11	7	6	968	6.84493
	tr|Q2RMZ5|Q2RMZ5_RHORT	tr|Q2RMZ5|Q2RMZ5_RHORT	tr|Q2RMZ5|Q2RMZ5_RHORT Aminotransferase OS=Rhodospirillum rubrum (strain ATCC 11170 / ATH 1.1.1 / DSM 467 / LMG 4362 / NCIB 8255 / S1) OX=269796 GN=Rru_A3706 PE=4 SV=1	24	7533500	5444400	7529200	7412500	75058000	63374000	71929000	73721000	14	14	13	11	969	6.84385
	tr|Q2RT30|Q2RT30_RHORT	tr|Q2RT30|Q2RT30_RHORT	tr|Q2RT30|Q2RT30_RHORT DEAD/DEAH box helicase OS=Rhodospirillum rubrum (strain ATCC 11170 / ATH 1.1.1 / DSM 467 / LMG 4362 / NCIB 8255 / S1) OX=269796 GN=Rru_A1915 PE=3 SV=1	23	6782600	6866400	7103900	7071800	22657000	23444000	23624000	23131000	7	9	10	8	970	6.84237
	tr|Q2RMZ7|Q2RMZ7_RHORT	tr|Q2RMZ7|Q2RMZ7_RHORT	tr|Q2RMZ7|Q2RMZ7_RHORT Periplasmic solute binding protein OS=Rhodospirillum rubrum (strain ATCC 11170 / ATH 1.1.1 / DSM 467 / LMG 4362 / NCIB 8255 / S1) OX=269796 GN=Rru_A3704 PE=3 SV=1	12	6490800	6375100	7108900	7795600	34111000	32879000	36391000	34419000	3	5	3	5	971	6.84152
	sp|Q2RU33|NUOH_RHORT	sp|Q2RU33|NUOH_RHORT	sp|Q2RU33|NUOH_RHORT NADH-quinone oxidoreductase subunit H OS=Rhodospirillum rubrum (strain ATCC 11170 / ATH 1.1.1 / DSM 467 / LMG 4362 / NCIB 8255 / S1) OX=269796 GN=nuoH PE=3 SV=1	7	5479200	6236600	7299000	8732100	25188000	31005000	19545000	22896000	2	4	3	3	972	6.84115
	sp|Q2RNA5|HIS5_RHORT	sp|Q2RNA5|HIS5_RHORT	sp|Q2RNA5|HIS5_RHORT Imidazole glycerol phosphate synthase subunit HisH OS=Rhodospirillum rubrum (strain ATCC 11170 / ATH 1.1.1 / DSM 467 / LMG 4362 / NCIB 8255 / S1) OX=269796 GN=hisH PE=3 SV=1	12	7268700	6924100	7825700	5657600	50355000	47342000	53062000	47176000	9	6	4	7	973	6.84004
	sp|Q2RN77|MNME_RHORT	sp|Q2RN77|MNME_RHORT	sp|Q2RN77|MNME_RHORT tRNA modification GTPase MnmE OS=Rhodospirillum rubrum (strain ATCC 11170 / ATH 1.1.1 / DSM 467 / LMG 4362 / NCIB 8255 / S1) OX=269796 GN=mnmE PE=3 SV=1	18	7622800	6432500	6599900	6988100	106020000	89379000	96478000	97399000	3	2	3	3	974	6.83953
	sp|Q2RNA7|HIS6_RHORT	sp|Q2RNA7|HIS6_RHORT	sp|Q2RNA7|HIS6_RHORT Imidazole glycerol phosphate synthase subunit HisF OS=Rhodospirillum rubrum (strain ATCC 11170 / ATH 1.1.1 / DSM 467 / LMG 4362 / NCIB 8255 / S1) OX=269796 GN=hisF PE=3 SV=1	16	5922500	7333500	5618800	8738100	56580000	55366000	56974000	58152000	9	6	6	8	975	6.83905
	tr|Q2RWP5|Q2RWP5_RHORT	tr|Q2RWP5|Q2RWP5_RHORT	tr|Q2RWP5|Q2RWP5_RHORT Phosphoribosylamine--glycine ligase OS=Rhodospirillum rubrum (strain ATCC 11170 / ATH 1.1.1 / DSM 467 / LMG 4362 / NCIB 8255 / S1) OX=269796 GN=purD PE=3 SV=1	28	6383200	7664400	6037100	7480900	47076000	52341000	47926000	50964000	12	9	10	11	976	6.83831
	tr|Q2RSC2|Q2RSC2_RHORT	tr|Q2RSC2|Q2RSC2_RHORT	tr|Q2RSC2|Q2RSC2_RHORT Leucyl aminopeptidase OS=Rhodospirillum rubrum (strain ATCC 11170 / ATH 1.1.1 / DSM 467 / LMG 4362 / NCIB 8255 / S1) OX=269796 GN=Rru_A2173 PE=3 SV=1	23	7476700	4781700	7122500	8150400	39013000	37521000	44722000	39739000	11	8	13	13	977	6.83777
	sp|Q2RNR2|FENR_RHORT	sp|Q2RNR2|FENR_RHORT	sp|Q2RNR2|FENR_RHORT Ferredoxin--NADP reductase OS=Rhodospirillum rubrum (strain ATCC 11170 / ATH 1.1.1 / DSM 467 / LMG 4362 / NCIB 8255 / S1) OX=269796 GN=Rru_A3439 PE=3 SV=1	17	7002300	6801200	5843400	7805200	39307000	38071000	41542000	43734000	4	6	7	5	978	6.83652
	tr|Q2RT75|Q2RT75_RHORT	tr|Q2RT75|Q2RT75_RHORT	tr|Q2RT75|Q2RT75_RHORT CinA-like OS=Rhodospirillum rubrum (strain ATCC 11170 / ATH 1.1.1 / DSM 467 / LMG 4362 / NCIB 8255 / S1) OX=269796 GN=Rru_A1870 PE=3 SV=1	8	6201800	6137500	6769600	8280000	40176000	42708000	45448000	48708000	3	6	6	4	979	6.83551
	tr|Q2RPX1|Q2RPX1_RHORT	tr|Q2RPX1|Q2RPX1_RHORT	tr|Q2RPX1|Q2RPX1_RHORT Glutamine--fructose-6-phosphate aminotransferase [isomerizing] OS=Rhodospirillum rubrum (strain ATCC 11170 / ATH 1.1.1 / DSM 467 / LMG 4362 / NCIB 8255 / S1) OX=269796 GN=glmS PE=3 SV=1	30	7025400	6520700	7419100	6414300	43056000	41312000	43068000	40421000	13	11	12	12	980	6.83537
	tr|Q6TPC0|Q6TPC0_RHORU;tr|Q2RQ28|Q2RQ28_RHORT	tr|Q6TPC0|Q6TPC0_RHORU;tr|Q2RQ28|Q2RQ28_RHORT	tr|Q6TPC0|Q6TPC0_RHORU Hypothetical protease (Fragment) OS=Rhodospirillum rubrum OX=1085 GN=rub432 PE=4 SV=1;tr|Q2RQ28|Q2RQ28_RHORT Peptidase M16-like OS=Rhodospirillum rubrum (strain ATCC 11170 / ATH 1.1.1 / DSM 467 / LMG 4362 / NCIB 8255 / S1) OX=269796	19	6501500	6708900	6697500	7455800	37288000	38626000	36971000	37283000	6	7	4	7	981	6.83511
	sp|Q2RSU7|RLP_RHORT	sp|Q2RSU7|RLP_RHORT	sp|Q2RSU7|RLP_RHORT 5-methylthioribulose-1-phosphate isomerase OS=Rhodospirillum rubrum (strain ATCC 11170 / ATH 1.1.1 / DSM 467 / LMG 4362 / NCIB 8255 / S1) OX=269796 GN=rlp PE=1 SV=1	16	6950000	5977000	6773800	7420500	51965000	58338000	51206000	55610000	5	6	7	8	982	6.83125
	tr|Q2RX76|Q2RX76_RHORT	tr|Q2RX76|Q2RX76_RHORT	tr|Q2RX76|Q2RX76_RHORT Uncharacterized protein OS=Rhodospirillum rubrum (strain ATCC 11170 / ATH 1.1.1 / DSM 467 / LMG 4362 / NCIB 8255 / S1) OX=269796 GN=Rru_A0464 PE=4 SV=1	11	6816300	6370200	6464500	7464700	31495000	31492000	31187000	33029000	5	2	4	6	983	6.83116
	tr|Q2RXF1|Q2RXF1_RHORT	tr|Q2RXF1|Q2RXF1_RHORT	tr|Q2RXF1|Q2RXF1_RHORT Antibiotic biosynthesis monooxygenase OS=Rhodospirillum rubrum (strain ATCC 11170 / ATH 1.1.1 / DSM 467 / LMG 4362 / NCIB 8255 / S1) OX=269796 GN=Rru_A0389 PE=1 SV=1	7	7306800	6816100	6563900	6402200	84421000	97963000	99252000	95271000	8	7	10	8	984	6.83073
	tr|Q2RU30|Q2RU30_RHORT	tr|Q2RU30|Q2RU30_RHORT	tr|Q2RU30|Q2RU30_RHORT NADH-quinone oxidoreductase subunit K OS=Rhodospirillum rubrum (strain ATCC 11170 / ATH 1.1.1 / DSM 467 / LMG 4362 / NCIB 8255 / S1) OX=269796 GN=nuoK PE=3 SV=1	2	6422300	8131000	6814200	5656100	12319000	18121000	12715000	11303000	0	1	0	0	985	6.82968
	tr|Q2RRM6|Q2RRM6_RHORT	tr|Q2RRM6|Q2RRM6_RHORT	tr|Q2RRM6|Q2RRM6_RHORT ABC transporter component OS=Rhodospirillum rubrum (strain ATCC 11170 / ATH 1.1.1 / DSM 467 / LMG 4362 / NCIB 8255 / S1) OX=269796 GN=Rru_A2419 PE=3 SV=1	13	6086000	6079500	6001300	8697800	31564000	33896000	34550000	34887000	5	6	6	8	986	6.82712
	tr|Q2RRA2|Q2RRA2_RHORT	tr|Q2RRA2|Q2RRA2_RHORT	tr|Q2RRA2|Q2RRA2_RHORT KaiB OS=Rhodospirillum rubrum (strain ATCC 11170 / ATH 1.1.1 / DSM 467 / LMG 4362 / NCIB 8255 / S1) OX=269796 GN=Rru_A2543 PE=4 SV=1	9	5526500	7069200	6498500	7712800	24830000	27026000	24065000	27317000	5	4	5	4	987	6.82619
	tr|Q2RQY6|Q2RQY6_RHORT	tr|Q2RQY6|Q2RQY6_RHORT	tr|Q2RQY6|Q2RQY6_RHORT Periplasmic serine endoprotease DegP-like OS=Rhodospirillum rubrum (strain ATCC 11170 / ATH 1.1.1 / DSM 467 / LMG 4362 / NCIB 8255 / S1) OX=269796 GN=Rru_A2662 PE=3 SV=1	21	5534100	6672700	7236200	7345300	24520000	24460000	25771000	26166000	7	7	6	6	988	6.82589
	tr|Q2RUY2|Q2RUY2_RHORT	tr|Q2RUY2|Q2RUY2_RHORT	tr|Q2RUY2|Q2RUY2_RHORT Extracellular solute-binding protein, family 1 OS=Rhodospirillum rubrum (strain ATCC 11170 / ATH 1.1.1 / DSM 467 / LMG 4362 / NCIB 8255 / S1) OX=269796 GN=Rru_A1262 PE=4 SV=1	28	7077200	6727400	7024400	5869800	32483000	32581000	32051000	28496000	8	9	6	3	989	6.82443
	sp|Q2RVT6|RSMH_RHORT	sp|Q2RVT6|RSMH_RHORT	sp|Q2RVT6|RSMH_RHORT Ribosomal RNA small subunit methyltransferase H OS=Rhodospirillum rubrum (strain ATCC 11170 / ATH 1.1.1 / DSM 467 / LMG 4362 / NCIB 8255 / S1) OX=269796 GN=rsmH PE=3 SV=1	17	5806600	6801700	6852600	7215400	37053000	33651000	39746000	39409000	4	5	3	4	990	6.82407
	tr|Q2RVT9|Q2RVT9_RHORT	tr|Q2RVT9|Q2RVT9_RHORT	tr|Q2RVT9|Q2RVT9_RHORT UDP-N-acetylmuramoyl-L-alanyl-D-glutamate--2,6-diaminopimelate ligase OS=Rhodospirillum rubrum (strain ATCC 11170 / ATH 1.1.1 / DSM 467 / LMG 4362 / NCIB 8255 / S1) OX=269796 GN=murE PE=3 SV=1	23	6698600	5723700	6593200	7660400	36400000	39151000	35777000	37184000	5	6	6	8	991	6.82406
	tr|Q2RPK5|Q2RPK5_RHORT	tr|Q2RPK5|Q2RPK5_RHORT	tr|Q2RPK5|Q2RPK5_RHORT Twin-arginine translocation pathway signal OS=Rhodospirillum rubrum (strain ATCC 11170 / ATH 1.1.1 / DSM 467 / LMG 4362 / NCIB 8255 / S1) OX=269796 GN=Rru_A3145 PE=3 SV=1	35	7380900	5564700	6547300	7098200	78959000	74797000	74383000	74621000	24	18	18	20	992	6.82268
	tr|Q2RRE2|Q2RRE2_RHORT	tr|Q2RRE2|Q2RRE2_RHORT	tr|Q2RRE2|Q2RRE2_RHORT Hydroxypyruvate isomerase OS=Rhodospirillum rubrum (strain ATCC 11170 / ATH 1.1.1 / DSM 467 / LMG 4362 / NCIB 8255 / S1) OX=269796 GN=Rru_A2503 PE=3 SV=1	13	6875000	6016500	6774700	6883300	52375000	44928000	50287000	46383000	6	3	6	6	993	6.822
	sp|Q2RQ67|MURA_RHORT	sp|Q2RQ67|MURA_RHORT	sp|Q2RQ67|MURA_RHORT UDP-N-acetylglucosamine 1-carboxyvinyltransferase OS=Rhodospirillum rubrum (strain ATCC 11170 / ATH 1.1.1 / DSM 467 / LMG 4362 / NCIB 8255 / S1) OX=269796 GN=murA PE=3 SV=1	23	6700200	5671900	7125000	7025800	34032000	36612000	36133000	37403000	7	10	9	8	994	6.82156
	tr|Q2RYH6|Q2RYH6_RHORT	tr|Q2RYH6|Q2RYH6_RHORT	tr|Q2RYH6|Q2RYH6_RHORT KpsF/GutQ OS=Rhodospirillum rubrum (strain ATCC 11170 / ATH 1.1.1 / DSM 467 / LMG 4362 / NCIB 8255 / S1) OX=269796 GN=Rru_A0014 PE=3 SV=1	19	6899600	7057200	5728100	6800200	30580000	37199000	34276000	32465000	5	5	3	6	995	6.82094
	tr|Q2RUJ3|Q2RUJ3_RHORT	tr|Q2RUJ3|Q2RUJ3_RHORT	tr|Q2RUJ3|Q2RUJ3_RHORT Chemotaxis sensory transducer OS=Rhodospirillum rubrum (strain ATCC 11170 / ATH 1.1.1 / DSM 467 / LMG 4362 / NCIB 8255 / S1) OX=269796 GN=Rru_A1401 PE=4 SV=1	26	5476500	7423300	7444900	6082100	39322000	44452000	40514000	41735000	7	7	9	6	996	6.81998
	tr|Q2RRG9|Q2RRG9_RHORT	tr|Q2RRG9|Q2RRG9_RHORT	tr|Q2RRG9|Q2RRG9_RHORT Binding-protein-dependent transport systems inner membrane component OS=Rhodospirillum rubrum (strain ATCC 11170 / ATH 1.1.1 / DSM 467 / LMG 4362 / NCIB 8255 / S1) OX=269796 GN=Rru_A2476 PE=3 SV=1	8	4805600	8099800	6346500	7114200	38627000	51113000	39830000	39479000	1	3	1	2	997	6.81899
	tr|Q2RRG7|Q2RRG7_RHORT	tr|Q2RRG7|Q2RRG7_RHORT	tr|Q2RRG7|Q2RRG7_RHORT ArgK protein OS=Rhodospirillum rubrum (strain ATCC 11170 / ATH 1.1.1 / DSM 467 / LMG 4362 / NCIB 8255 / S1) OX=269796 GN=Rru_A2478 PE=4 SV=1	20	5074600	7509200	8650500	4960900	75405000	72913000	76570000	74920000	10	11	10	8	998	6.81616
	tr|Q2RN36|Q2RN36_RHORT	tr|Q2RN36|Q2RN36_RHORT	tr|Q2RN36|Q2RN36_RHORT Chemotaxis sensory transducer OS=Rhodospirillum rubrum (strain ATCC 11170 / ATH 1.1.1 / DSM 467 / LMG 4362 / NCIB 8255 / S1) OX=269796 GN=Rru_A3665 PE=4 SV=1	36	6728400	6211900	6490300	6747400	45663000	43669000	43870000	43685000	9	10	11	7	999	6.81588
	tr|Q2RPJ1|Q2RPJ1_RHORT	tr|Q2RPJ1|Q2RPJ1_RHORT	tr|Q2RPJ1|Q2RPJ1_RHORT General substrate transporter OS=Rhodospirillum rubrum (strain ATCC 11170 / ATH 1.1.1 / DSM 467 / LMG 4362 / NCIB 8255 / S1) OX=269796 GN=Rru_A3159 PE=4 SV=1	10	5915300	6965000	6664900	6456400	34286000	42631000	39876000	35243000	3	2	2	3	1000	6.81294
	tr|Q2RSG9|Q2RSG9_RHORT	tr|Q2RSG9|Q2RSG9_RHORT	tr|Q2RSG9|Q2RSG9_RHORT 5-oxopent-3-ene-1,2,5-tricarboxylate decarboxylase OS=Rhodospirillum rubrum (strain ATCC 11170 / ATH 1.1.1 / DSM 467 / LMG 4362 / NCIB 8255 / S1) OX=269796 GN=Rru_A2126 PE=4 SV=1	10	6361700	6671800	6756000	6087300	27402000	28410000	28363000	24126000	4	3	5	4	1001	6.81085
	sp|Q2RWK3|SYE1_RHORT	sp|Q2RWK3|SYE1_RHORT	sp|Q2RWK3|SYE1_RHORT Glutamate--tRNA ligase 1 OS=Rhodospirillum rubrum (strain ATCC 11170 / ATH 1.1.1 / DSM 467 / LMG 4362 / NCIB 8255 / S1) OX=269796 GN=gltX1 PE=3 SV=1	29	4619700	6646000	8323100	6201300	63758000	63412000	76134000	68033000	14	12	14	14	1002	6.80939
	tr|Q2RQI3|Q2RQI3_RHORT	tr|Q2RQI3|Q2RQI3_RHORT	tr|Q2RQI3|Q2RQI3_RHORT Molybdopterin synthase subunit MoaE OS=Rhodospirillum rubrum (strain ATCC 11170 / ATH 1.1.1 / DSM 467 / LMG 4362 / NCIB 8255 / S1) OX=269796 GN=Rru_A2815 PE=4 SV=1	9	4851000	4957400	10217000	5758700	44130000	59443000	59759000	56085000	4	5	8	6	1003	6.80929
	tr|Q2RV61|Q2RV61_RHORT	tr|Q2RV61|Q2RV61_RHORT	tr|Q2RV61|Q2RV61_RHORT Diaminopimelate epimerase OS=Rhodospirillum rubrum (strain ATCC 11170 / ATH 1.1.1 / DSM 467 / LMG 4362 / NCIB 8255 / S1) OX=269796 GN=dapF PE=3 SV=1	11	6728800	6241900	6837800	5956600	43871000	46710000	46068000	45072000	4	4	4	4	1004	6.80897
	tr|Q2RQ97|Q2RQ97_RHORT	tr|Q2RQ97|Q2RQ97_RHORT	tr|Q2RQ97|Q2RQ97_RHORT Histidine triad (HIT) protein OS=Rhodospirillum rubrum (strain ATCC 11170 / ATH 1.1.1 / DSM 467 / LMG 4362 / NCIB 8255 / S1) OX=269796 GN=Rru_A2901 PE=4 SV=1	10	6451600	5221100	6525900	7513800	47936000	49609000	48924000	50815000	3	5	4	3	1005	6.80808
	tr|Q2RMS8|Q2RMS8_RHORT	tr|Q2RMS8|Q2RMS8_RHORT	tr|Q2RMS8|Q2RMS8_RHORT CBS domain protein OS=Rhodospirillum rubrum (strain ATCC 11170 / ATH 1.1.1 / DSM 467 / LMG 4362 / NCIB 8255 / S1) OX=269796 GN=Rru_A3773 PE=4 SV=1	19	6763700	5521600	6428700	6987200	26734000	28337000	27711000	27652000	10	6	8	6	1006	6.80789
	tr|Q2RT54|Q2RT54_RHORT	tr|Q2RT54|Q2RT54_RHORT	tr|Q2RT54|Q2RT54_RHORT Anthranilate synthase component 1 OS=Rhodospirillum rubrum (strain ATCC 11170 / ATH 1.1.1 / DSM 467 / LMG 4362 / NCIB 8255 / S1) OX=269796 GN=trpE PE=3 SV=1	25	6205700	5019700	6774400	7564700	48425000	45019000	48374000	49354000	15	16	16	14	1007	6.80558
	sp|Q2RY67|HLDE_RHORT	sp|Q2RY67|HLDE_RHORT	sp|Q2RY67|HLDE_RHORT Bifunctional protein HldE OS=Rhodospirillum rubrum (strain ATCC 11170 / ATH 1.1.1 / DSM 467 / LMG 4362 / NCIB 8255 / S1) OX=269796 GN=hldE PE=3 SV=1	26	5874300	6195200	6340000	7006800	44871000	44619000	40822000	43270000	11	11	12	11	1008	6.80305
	tr|Q2RUT7|Q2RUT7_RHORT	tr|Q2RUT7|Q2RUT7_RHORT	tr|Q2RUT7|Q2RUT7_RHORT Thioesterase superfamily OS=Rhodospirillum rubrum (strain ATCC 11170 / ATH 1.1.1 / DSM 467 / LMG 4362 / NCIB 8255 / S1) OX=269796 GN=Rru_A1307 PE=4 SV=1	8	4541600	10882000	4539500	5352100	29352000	29486000	28844000	31927000	4	4	2	3	1009	6.80132
	tr|Q2RRE8|Q2RRE8_RHORT	tr|Q2RRE8|Q2RRE8_RHORT	tr|Q2RRE8|Q2RRE8_RHORT Peptide chain release factor 3 OS=Rhodospirillum rubrum (strain ATCC 11170 / ATH 1.1.1 / DSM 467 / LMG 4362 / NCIB 8255 / S1) OX=269796 GN=prfC PE=3 SV=1	32	7089700	6177800	5711600	6179100	56497000	53018000	52005000	54135000	13	11	15	12	1010	6.79862
	tr|Q2RYH5|Q2RYH5_RHORT	tr|Q2RYH5|Q2RYH5_RHORT	tr|Q2RYH5|Q2RYH5_RHORT 3-5 exonuclease OS=Rhodospirillum rubrum (strain ATCC 11170 / ATH 1.1.1 / DSM 467 / LMG 4362 / NCIB 8255 / S1) OX=269796 GN=Rru_A0015 PE=4 SV=1	10	6100500	5416300	5927500	7665600	36493000	36037000	34170000	35669000	5	5	6	4	1011	6.79778
	tr|Q2RYD9|Q2RYD9_RHORT	tr|Q2RYD9|Q2RYD9_RHORT	tr|Q2RYD9|Q2RYD9_RHORT Carboxyl transferase OS=Rhodospirillum rubrum (strain ATCC 11170 / ATH 1.1.1 / DSM 467 / LMG 4362 / NCIB 8255 / S1) OX=269796 GN=Rru_A0051 PE=4 SV=1	21	6740400	6992600	6660600	4677400	31710000	34522000	33714000	30346000	6	11	5	8	1012	6.79711
	tr|Q2RTP5|Q2RTP5_RHORT	tr|Q2RTP5|Q2RTP5_RHORT	tr|Q2RTP5|Q2RTP5_RHORT TatD-related deoxyribonuclease OS=Rhodospirillum rubrum (strain ATCC 11170 / ATH 1.1.1 / DSM 467 / LMG 4362 / NCIB 8255 / S1) OX=269796 GN=Rru_A1700 PE=4 SV=1	15	5767800	5766600	6613600	6901700	34629000	35403000	37127000	37955000	6	3	7	5	1013	6.79674
	sp|Q2RWE1|RF1_RHORT	sp|Q2RWE1|RF1_RHORT	sp|Q2RWE1|RF1_RHORT Peptide chain release factor 1 OS=Rhodospirillum rubrum (strain ATCC 11170 / ATH 1.1.1 / DSM 467 / LMG 4362 / NCIB 8255 / S1) OX=269796 GN=prfA PE=3 SV=1	20	6465400	4823100	6710500	7010100	47824000	51396000	51774000	52561000	11	11	12	9	1014	6.79604
	tr|Q2RN64|Q2RN64_RHORT	tr|Q2RN64|Q2RN64_RHORT	tr|Q2RN64|Q2RN64_RHORT GTP cyclohydrolase-2 OS=Rhodospirillum rubrum (strain ATCC 11170 / ATH 1.1.1 / DSM 467 / LMG 4362 / NCIB 8255 / S1) OX=269796 GN=ribA PE=3 SV=1	17	7008300	6340800	4536300	7092100	37069000	32264000	32464000	37105000	7	10	4	8	1015	6.79549
	tr|Q2RPB9|Q2RPB9_RHORT	tr|Q2RPB9|Q2RPB9_RHORT	tr|Q2RPB9|Q2RPB9_RHORT ThiJ/PfpI OS=Rhodospirillum rubrum (strain ATCC 11170 / ATH 1.1.1 / DSM 467 / LMG 4362 / NCIB 8255 / S1) OX=269796 GN=Rru_A3231 PE=4 SV=1	11	5495800	5882200	6066300	7478300	48090000	51195000	54907000	56557000	4	5	6	6	1016	6.79453
	tr|Q2RSG0|Q2RSG0_RHORT	tr|Q2RSG0|Q2RSG0_RHORT	tr|Q2RSG0|Q2RSG0_RHORT Twin-arginine translocation pathway signal OS=Rhodospirillum rubrum (strain ATCC 11170 / ATH 1.1.1 / DSM 467 / LMG 4362 / NCIB 8255 / S1) OX=269796 GN=Rru_A2135 PE=3 SV=1	29	5943500	6408700	6035000	6530800	43950000	48094000	44528000	47273000	12	8	10	9	1017	6.79445
	tr|Q8GDD5|Q8GDD5_RHORU;tr|Q2RQ10|Q2RQ10_RHORT	tr|Q8GDD5|Q8GDD5_RHORU;tr|Q2RQ10|Q2RQ10_RHORT	tr|Q8GDD5|Q8GDD5_RHORU CobI OS=Rhodospirillum rubrum OX=1085 GN=cobI PE=3 SV=1;tr|Q2RQ10|Q2RQ10_RHORT Precorrin-2 C20-methyltransferase / cobalt-factor II C20-methyltransferase OS=Rhodospirillum rubrum (strain ATCC 11170 / ATH 1.1.1 / DSM 467 / LMG 4362 /	13	6865500	5537300	7030900	5440800	41350000	36477000	39577000	34263000	2	1	0	2	1018	6.79369
	tr|Q2RRK8|Q2RRK8_RHORT	tr|Q2RRK8|Q2RRK8_RHORT	tr|Q2RRK8|Q2RRK8_RHORT Cellulase-like protein OS=Rhodospirillum rubrum (strain ATCC 11170 / ATH 1.1.1 / DSM 467 / LMG 4362 / NCIB 8255 / S1) OX=269796 GN=Rru_A2437 PE=4 SV=1	8	5857100	6477400	5749200	6763700	18851000	25457000	20319000	20590000	3	2	4	4	1019	6.79322
	tr|Q2RNY0|Q2RNY0_RHORT	tr|Q2RNY0|Q2RNY0_RHORT	tr|Q2RNY0|Q2RNY0_RHORT Zinc-containing alcohol dehydrogenase superfamily OS=Rhodospirillum rubrum (strain ATCC 11170 / ATH 1.1.1 / DSM 467 / LMG 4362 / NCIB 8255 / S1) OX=269796 GN=Rru_A3371 PE=4 SV=1	17	6020200	6045700	6191000	6563300	25737000	26032000	25059000	26285000	8	8	7	5	1020	6.79275
	tr|Q2RXH2|Q2RXH2_RHORT	tr|Q2RXH2|Q2RXH2_RHORT	tr|Q2RXH2|Q2RXH2_RHORT Uncharacterized protein OS=Rhodospirillum rubrum (strain ATCC 11170 / ATH 1.1.1 / DSM 467 / LMG 4362 / NCIB 8255 / S1) OX=269796 GN=Rru_A0368 PE=4 SV=1	11	6318500	5903700	5789200	6764500	32563000	35102000	34017000	32256000	6	4	5	4	1021	6.79197
	sp|Q2RWR9|BCHB_RHORT	sp|Q2RWR9|BCHB_RHORT	sp|Q2RWR9|BCHB_RHORT Light-independent protochlorophyllide reductase subunit B OS=Rhodospirillum rubrum (strain ATCC 11170 / ATH 1.1.1 / DSM 467 / LMG 4362 / NCIB 8255 / S1) OX=269796 GN=bchB PE=3 SV=1	25	6523100	5958300	6234600	6018100	34527000	35172000	32862000	34259000	7	5	5	5	1022	6.79124
	tr|Q2RQK2|Q2RQK2_RHORT	tr|Q2RQK2|Q2RQK2_RHORT	tr|Q2RQK2|Q2RQK2_RHORT Heavy metal translocatin P-type ATPase OS=Rhodospirillum rubrum (strain ATCC 11170 / ATH 1.1.1 / DSM 467 / LMG 4362 / NCIB 8255 / S1) OX=269796 GN=Rru_A2796 PE=3 SV=1	32	5887900	5580100	6425300	6643400	78993000	80807000	82098000	80784000	8	9	10	8	1023	6.78776
	tr|Q2RN04|Q2RN04_RHORT	tr|Q2RN04|Q2RN04_RHORT	tr|Q2RN04|Q2RN04_RHORT Fumarylacetoacetate (FAA) hydrolase OS=Rhodospirillum rubrum (strain ATCC 11170 / ATH 1.1.1 / DSM 467 / LMG 4362 / NCIB 8255 / S1) OX=269796 GN=Rru_A3697 PE=4 SV=1	10	6510600	6011400	5685200	6216800	35479000	30461000	25720000	32806000	4	4	2	2	1024	6.78576
	tr|Q2RP46|Q2RP46_RHORT	tr|Q2RP46|Q2RP46_RHORT	tr|Q2RP46|Q2RP46_RHORT ABC transporter component OS=Rhodospirillum rubrum (strain ATCC 11170 / ATH 1.1.1 / DSM 467 / LMG 4362 / NCIB 8255 / S1) OX=269796 GN=Rru_A3304 PE=4 SV=1	13	5548400	5688900	7353100	5818600	26730000	28332000	28320000	21067000	3	2	2	2	1025	6.78549
	tr|Q2RTY4|Q2RTY4_RHORT	tr|Q2RTY4|Q2RTY4_RHORT	tr|Q2RTY4|Q2RTY4_RHORT Cobalamin synthesis protein/P47K OS=Rhodospirillum rubrum (strain ATCC 11170 / ATH 1.1.1 / DSM 467 / LMG 4362 / NCIB 8255 / S1) OX=269796 GN=Rru_A1611 PE=4 SV=1	16	6865500	6065600	5626300	5743100	66216000	62822000	65119000	68671000	11	14	11	10	1026	6.78356
	tr|Q2RN71|Q2RN71_RHORT	tr|Q2RN71|Q2RN71_RHORT	tr|Q2RN71|Q2RN71_RHORT Twin-arginine translocation pathway signal OS=Rhodospirillum rubrum (strain ATCC 11170 / ATH 1.1.1 / DSM 467 / LMG 4362 / NCIB 8255 / S1) OX=269796 GN=Rru_A3630 PE=4 SV=1	8	5437700	6054100	6727800	6078500	25885000	30864000	32012000	27702000	3	3	2	2	1027	6.78351
	tr|Q2RQ58|Q2RQ58_RHORT	tr|Q2RQ58|Q2RQ58_RHORT	tr|Q2RQ58|Q2RQ58_RHORT Glycine cleavage T protein (Aminomethyl transferase) OS=Rhodospirillum rubrum (strain ATCC 11170 / ATH 1.1.1 / DSM 467 / LMG 4362 / NCIB 8255 / S1) OX=269796 GN=Rru_A2940 PE=3 SV=1	18	6255000	5883100	6034400	6119000	33616000	32161000	33231000	35415000	1	3	3	3	1028	6.78339
	tr|Q2RT01|Q2RT01_RHORT	tr|Q2RT01|Q2RT01_RHORT	tr|Q2RT01|Q2RT01_RHORT 2-hydroxychromene-2-carboxylate isomerase OS=Rhodospirillum rubrum (strain ATCC 11170 / ATH 1.1.1 / DSM 467 / LMG 4362 / NCIB 8255 / S1) OX=269796 GN=Rru_A1944 PE=3 SV=1	13	6131500	6140100	5612600	6407200	25478000	26986000	23186000	27662000	5	5	5	4	1029	6.78339
	tr|Q2RQZ5|Q2RQZ5_RHORT	tr|Q2RQZ5|Q2RQZ5_RHORT	tr|Q2RQZ5|Q2RQZ5_RHORT Uncharacterized protein OS=Rhodospirillum rubrum (strain ATCC 11170 / ATH 1.1.1 / DSM 467 / LMG 4362 / NCIB 8255 / S1) OX=269796 GN=Rru_A2653 PE=4 SV=1	11	6578100	4459000	6194900	6953700	30955000	29984000	29270000	28891000	5	6	9	6	1030	6.7815
	sp|Q2RNC2|HTPX_RHORT	sp|Q2RNC2|HTPX_RHORT	sp|Q2RNC2|HTPX_RHORT Protease HtpX homolog OS=Rhodospirillum rubrum (strain ATCC 11170 / ATH 1.1.1 / DSM 467 / LMG 4362 / NCIB 8255 / S1) OX=269796 GN=htpX PE=3 SV=1	9	6950200	4041700	5922000	7240800	30693000	36095000	32206000	32771000	3	3	2	1	1031	6.78094
	tr|Q2RN92|Q2RN92_RHORT	tr|Q2RN92|Q2RN92_RHORT	tr|Q2RN92|Q2RN92_RHORT FxsA cytoplasmic membrane protein OS=Rhodospirillum rubrum (strain ATCC 11170 / ATH 1.1.1 / DSM 467 / LMG 4362 / NCIB 8255 / S1) OX=269796 GN=Rru_A3609 PE=4 SV=1	7	9896300	7789500	3491300	2958700	69551000	57615000	46754000	56767000	2	1	1	2	1032	6.7806
	sp|Q2RP80|GLO2_RHORT	sp|Q2RP80|GLO2_RHORT	sp|Q2RP80|GLO2_RHORT Hydroxyacylglutathione hydrolase OS=Rhodospirillum rubrum (strain ATCC 11170 / ATH 1.1.1 / DSM 467 / LMG 4362 / NCIB 8255 / S1) OX=269796 GN=gloB PE=3 SV=1	9	1840600	7618200	7070900	7565600	41977000	43688000	40634000	41456000	0	3	1	2	1033	6.77987
	tr|Q2RVS7|Q2RVS7_RHORT	tr|Q2RVS7|Q2RVS7_RHORT	tr|Q2RVS7|Q2RVS7_RHORT Carbon-monoxide dehydrogenase OS=Rhodospirillum rubrum (strain ATCC 11170 / ATH 1.1.1 / DSM 467 / LMG 4362 / NCIB 8255 / S1) OX=269796 GN=Rru_A0967 PE=4 SV=1	11	6354400	6591600	4905500	6212500	24137000	25878000	20403000	22585000	2	2	2	3	1034	6.77931
	tr|Q2RWH3|Q2RWH3_RHORT	tr|Q2RWH3|Q2RWH3_RHORT	tr|Q2RWH3|Q2RWH3_RHORT Chemotaxis sensory transducer OS=Rhodospirillum rubrum (strain ATCC 11170 / ATH 1.1.1 / DSM 467 / LMG 4362 / NCIB 8255 / S1) OX=269796 GN=Rru_A0718 PE=4 SV=1	32	5910700	5508400	6237000	6365300	62963000	64417000	62526000	65335000	14	14	14	17	1035	6.77854
	tr|Q2RYF8|Q2RYF8_RHORT	tr|Q2RYF8|Q2RYF8_RHORT	tr|Q2RYF8|Q2RYF8_RHORT TPR repeat OS=Rhodospirillum rubrum (strain ATCC 11170 / ATH 1.1.1 / DSM 467 / LMG 4362 / NCIB 8255 / S1) OX=269796 GN=Rru_A0032 PE=4 SV=1	27	6579100	5799300	5519600	6037900	38640000	39709000	37061000	37464000	15	12	15	16	1036	6.77699
	tr|Q2RU62|Q2RU62_RHORT	tr|Q2RU62|Q2RU62_RHORT	tr|Q2RU62|Q2RU62_RHORT Pentapeptide repeat OS=Rhodospirillum rubrum (strain ATCC 11170 / ATH 1.1.1 / DSM 467 / LMG 4362 / NCIB 8255 / S1) OX=269796 GN=Rru_A1533 PE=4 SV=1	9	5121800	5768800	6076900	6890800	30246000	36947000	42315000	35391000	0	2	1	1	1037	6.77558
	tr|Q2RQE2|Q2RQE2_RHORT	tr|Q2RQE2|Q2RQE2_RHORT	tr|Q2RQE2|Q2RQE2_RHORT Putative flagellar protein FlaF OS=Rhodospirillum rubrum (strain ATCC 11170 / ATH 1.1.1 / DSM 467 / LMG 4362 / NCIB 8255 / S1) OX=269796 GN=Rru_A2856 PE=4 SV=1	8	6565600	6058900	5288500	5904200	28137000	27302000	22454000	24434000	2	3	2	1	1038	6.77483
	tr|Q2RRH3|Q2RRH3_RHORT	tr|Q2RRH3|Q2RRH3_RHORT	tr|Q2RRH3|Q2RRH3_RHORT Uncharacterized protein OS=Rhodospirillum rubrum (strain ATCC 11170 / ATH 1.1.1 / DSM 467 / LMG 4362 / NCIB 8255 / S1) OX=269796 GN=Rru_A2472 PE=4 SV=1	8	5736000	5625800	6798400	5613500	41117000	35496000	41722000	42108000	5	6	5	4	1039	6.77404
	tr|Q2RN83|Q2RN83_RHORT	tr|Q2RN83|Q2RN83_RHORT	tr|Q2RN83|Q2RN83_RHORT Uncharacterized protein OS=Rhodospirillum rubrum (strain ATCC 11170 / ATH 1.1.1 / DSM 467 / LMG 4362 / NCIB 8255 / S1) OX=269796 GN=Rru_A3618 PE=4 SV=1	6	6699400	7722900	9305900	0	40196000	48767000	56067000	0	2	1	1	0	1040	6.7732
	sp|Q2RTY3|HIS3_RHORT	sp|Q2RTY3|HIS3_RHORT	sp|Q2RTY3|HIS3_RHORT Phosphoribosyl-AMP cyclohydrolase OS=Rhodospirillum rubrum (strain ATCC 11170 / ATH 1.1.1 / DSM 467 / LMG 4362 / NCIB 8255 / S1) OX=269796 GN=hisI PE=3 SV=1	5	2155000	2491700	7917700	11094000	0	35148000	31135000	35163000	0	1	1	0	1041	6.77193
	tr|Q2RMT3|Q2RMT3_RHORT	tr|Q2RMT3|Q2RMT3_RHORT	tr|Q2RMT3|Q2RMT3_RHORT Ornithine-acyl[acyl carrier protein] N-acyltransferase OS=Rhodospirillum rubrum (strain ATCC 11170 / ATH 1.1.1 / DSM 467 / LMG 4362 / NCIB 8255 / S1) OX=269796 GN=Rru_A3768 PE=4 SV=1	14	8102300	3880600	5048100	6603500	36624000	36935000	37745000	37374000	6	5	3	3	1042	6.77149
	tr|Q2RTV3|Q2RTV3_RHORT	tr|Q2RTV3|Q2RTV3_RHORT	tr|Q2RTV3|Q2RTV3_RHORT Putative sulfonate/nitrate transport system substrate-binding protein OS=Rhodospirillum rubrum (strain ATCC 11170 / ATH 1.1.1 / DSM 467 / LMG 4362 / NCIB 8255 / S1) OX=269796 GN=Rru_A1642 PE=4 SV=1	15	6241800	5912800	6250300	4788400	39622000	43178000	42825000	38080000	6	8	7	4	1043	6.7633
	tr|Q2RUI4|Q2RUI4_RHORT	tr|Q2RUI4|Q2RUI4_RHORT	tr|Q2RUI4|Q2RUI4_RHORT 4Fe-4S ferredoxin OS=Rhodospirillum rubrum (strain ATCC 11170 / ATH 1.1.1 / DSM 467 / LMG 4362 / NCIB 8255 / S1) OX=269796 GN=Rru_A1410 PE=4 SV=1	45	5571400	5156600	5738900	6684100	32587000	32445000	31847000	33375000	18	17	18	22	1044	6.76251
	tr|Q2RN01|Q2RN01_RHORT	tr|Q2RN01|Q2RN01_RHORT	tr|Q2RN01|Q2RN01_RHORT Secretion protein HlyD OS=Rhodospirillum rubrum (strain ATCC 11170 / ATH 1.1.1 / DSM 467 / LMG 4362 / NCIB 8255 / S1) OX=269796 GN=Rru_A3700 PE=3 SV=1	21	5850600	4685100	6069400	6505700	25904000	25359000	26702000	28254000	4	5	4	5	1045	6.76175
	tr|Q2RWY1|Q2RWY1_RHORT	tr|Q2RWY1|Q2RWY1_RHORT	tr|Q2RWY1|Q2RWY1_RHORT Cytochrome bd ubiquinol oxidase, subunit I OS=Rhodospirillum rubrum (strain ATCC 11170 / ATH 1.1.1 / DSM 467 / LMG 4362 / NCIB 8255 / S1) OX=269796 GN=Rru_A0560 PE=4 SV=1	15	6133700	5507700	5880900	5562500	60782000	74149000	81650000	90286000	5	7	5	7	1046	6.76127
	tr|Q2RVE2|Q2RVE2_RHORT	tr|Q2RVE2|Q2RVE2_RHORT	tr|Q2RVE2|Q2RVE2_RHORT Phosphomethylpyrimidine kinase OS=Rhodospirillum rubrum (strain ATCC 11170 / ATH 1.1.1 / DSM 467 / LMG 4362 / NCIB 8255 / S1) OX=269796 GN=Rru_A1102 PE=4 SV=1	13	6339800	5445200	4595700	6697800	49260000	53056000	50576000	45897000	5	5	4	5	1047	6.76115
	tr|Q2RX17|Q2RX17_RHORT	tr|Q2RX17|Q2RX17_RHORT	tr|Q2RX17|Q2RX17_RHORT MCP methyltransferase, CheR-type OS=Rhodospirillum rubrum (strain ATCC 11170 / ATH 1.1.1 / DSM 467 / LMG 4362 / NCIB 8255 / S1) OX=269796 GN=Rru_A0524 PE=4 SV=1	15	6323000	5634200	3796600	7239200	34019000	32599000	32264000	35411000	4	3	4	6	1048	6.75954
	tr|Q2RWP4|Q2RWP4_RHORT	tr|Q2RWP4|Q2RWP4_RHORT	tr|Q2RWP4|Q2RWP4_RHORT L-threonine ammonia-lyase OS=Rhodospirillum rubrum (strain ATCC 11170 / ATH 1.1.1 / DSM 467 / LMG 4362 / NCIB 8255 / S1) OX=269796 GN=Rru_A0647 PE=4 SV=1	12	4411400	5046500	7671900	5774400	41993000	40575000	43781000	49631000	4	4	3	5	1049	6.75786
	tr|Q2RRN3|Q2RRN3_RHORT	tr|Q2RRN3|Q2RRN3_RHORT	tr|Q2RRN3|Q2RRN3_RHORT OmpA/MotB OS=Rhodospirillum rubrum (strain ATCC 11170 / ATH 1.1.1 / DSM 467 / LMG 4362 / NCIB 8255 / S1) OX=269796 GN=Rru_A2412 PE=4 SV=1	14	5852300	6168500	6564100	4295900	49351000	55843000	49296000	47379000	4	6	4	4	1050	6.75741
	tr|Q2RN94|Q2RN94_RHORT	tr|Q2RN94|Q2RN94_RHORT	tr|Q2RN94|Q2RN94_RHORT Murein degrading transglycosylase protein OS=Rhodospirillum rubrum (strain ATCC 11170 / ATH 1.1.1 / DSM 467 / LMG 4362 / NCIB 8255 / S1) OX=269796 GN=Rru_A3607 PE=4 SV=1	19	6133500	5836400	4796300	6086500	46948000	50720000	46469000	46062000	5	6	5	5	1051	6.75688
	tr|Q2RXG5|Q2RXG5_RHORT	tr|Q2RXG5|Q2RXG5_RHORT	tr|Q2RXG5|Q2RXG5_RHORT Pirin-like OS=Rhodospirillum rubrum (strain ATCC 11170 / ATH 1.1.1 / DSM 467 / LMG 4362 / NCIB 8255 / S1) OX=269796 GN=Rru_A0375 PE=3 SV=1	14	5366800	5537300	5325500	6541700	64242000	61092000	67534000	75381000	5	7	5	5	1052	6.75533
	tr|Q2RTB2|Q2RTB2_RHORT	tr|Q2RTB2|Q2RTB2_RHORT	tr|Q2RTB2|Q2RTB2_RHORT 3-hydroxyisobutyrate dehydrogenase OS=Rhodospirillum rubrum (strain ATCC 11170 / ATH 1.1.1 / DSM 467 / LMG 4362 / NCIB 8255 / S1) OX=269796 GN=Rru_A1833 PE=4 SV=1	10	4711700	5553200	5499100	6942500	26829000	31630000	35074000	32007000	3	2	2	2	1053	6.75409
	tr|Q2RN24|Q2RN24_RHORT	tr|Q2RN24|Q2RN24_RHORT	tr|Q2RN24|Q2RN24_RHORT Tripartite ATP-independent periplasmic transporter, DctQ component OS=Rhodospirillum rubrum (strain ATCC 11170 / ATH 1.1.1 / DSM 467 / LMG 4362 / NCIB 8255 / S1) OX=269796 GN=Rru_A3677 PE=4 SV=1	8	5334100	5949600	4983200	6052400	121470000	120610000	122600000	107840000	15	20	18	18	1054	6.74662
	tr|Q2RTP2|Q2RTP2_RHORT	tr|Q2RTP2|Q2RTP2_RHORT	tr|Q2RTP2|Q2RTP2_RHORT Thymidylate kinase OS=Rhodospirillum rubrum (strain ATCC 11170 / ATH 1.1.1 / DSM 467 / LMG 4362 / NCIB 8255 / S1) OX=269796 GN=tmk PE=3 SV=1	12	6853700	5550500	3826300	6079500	31032000	30287000	30778000	29682000	2	3	2	1	1055	6.74644
	sp|Q2RU25|COAX_RHORT	sp|Q2RU25|COAX_RHORT	sp|Q2RU25|COAX_RHORT Type III pantothenate kinase OS=Rhodospirillum rubrum (strain ATCC 11170 / ATH 1.1.1 / DSM 467 / LMG 4362 / NCIB 8255 / S1) OX=269796 GN=coaX PE=3 SV=1	10	5696100	4915600	5287800	6309800	89211000	75294000	90189000	96467000	5	5	4	5	1056	6.74447
	tr|Q2RXK1|Q2RXK1_RHORT	tr|Q2RXK1|Q2RXK1_RHORT	tr|Q2RXK1|Q2RXK1_RHORT Short-chain dehydrogenase/reductase SDR OS=Rhodospirillum rubrum (strain ATCC 11170 / ATH 1.1.1 / DSM 467 / LMG 4362 / NCIB 8255 / S1) OX=269796 GN=Rru_A0339 PE=4 SV=1	14	5507700	4979800	5744400	5962000	31075000	31051000	30109000	28112000	4	4	3	4	1057	6.74417
	tr|Q2RUN1|Q2RUN1_RHORT	tr|Q2RUN1|Q2RUN1_RHORT	tr|Q2RUN1|Q2RUN1_RHORT Inner-membrane translocator OS=Rhodospirillum rubrum (strain ATCC 11170 / ATH 1.1.1 / DSM 467 / LMG 4362 / NCIB 8255 / S1) OX=269796 GN=Rru_A1363 PE=3 SV=1	6	5501400	5034000	6241300	5392800	33008000	31788000	37603000	30931000	1	1	1	1	1058	6.7437
	tr|Q2RUU6|Q2RUU6_RHORT	tr|Q2RUU6|Q2RUU6_RHORT	tr|Q2RUU6|Q2RUU6_RHORT ABC transporter component OS=Rhodospirillum rubrum (strain ATCC 11170 / ATH 1.1.1 / DSM 467 / LMG 4362 / NCIB 8255 / S1) OX=269796 GN=Rru_A1298 PE=4 SV=1	17	9639700	9480300	1386200	1613100	85878000	76725000	63138000	57750000	3	1	1	1	1059	6.74271
	sp|Q2RND0|GPDA_RHORT	sp|Q2RND0|GPDA_RHORT	sp|Q2RND0|GPDA_RHORT Glycerol-3-phosphate dehydrogenase [NAD(P)+] OS=Rhodospirillum rubrum (strain ATCC 11170 / ATH 1.1.1 / DSM 467 / LMG 4362 / NCIB 8255 / S1) OX=269796 GN=gpsA PE=3 SV=1	15	5165300	4992300	6328600	5627500	38525000	41068000	42905000	39894000	14	11	16	12	1060	6.7426
	tr|Q2RW16|Q2RW16_RHORT	tr|Q2RW16|Q2RW16_RHORT	tr|Q2RW16|Q2RW16_RHORT ABC transporter component OS=Rhodospirillum rubrum (strain ATCC 11170 / ATH 1.1.1 / DSM 467 / LMG 4362 / NCIB 8255 / S1) OX=269796 GN=Rru_A0878 PE=4 SV=1	26	5197100	6213200	4390900	6163200	30652000	34354000	33479000	33018000	9	8	5	6	1061	6.73966
	tr|Q2RP70|Q2RP70_RHORT	tr|Q2RP70|Q2RP70_RHORT	tr|Q2RP70|Q2RP70_RHORT Uncharacterized protein OS=Rhodospirillum rubrum (strain ATCC 11170 / ATH 1.1.1 / DSM 467 / LMG 4362 / NCIB 8255 / S1) OX=269796 GN=Rru_A3280 PE=4 SV=1	7	4743300	4027100	6933400	6214400	18901000	20327000	17247000	19759000	2	3	2	4	1062	6.73874
	tr|Q2RSN3|Q2RSN3_RHORT	tr|Q2RSN3|Q2RSN3_RHORT	tr|Q2RSN3|Q2RSN3_RHORT Uncharacterized protein OS=Rhodospirillum rubrum (strain ATCC 11170 / ATH 1.1.1 / DSM 467 / LMG 4362 / NCIB 8255 / S1) OX=269796 GN=Rru_A2062 PE=4 SV=1	2	4945300	4909500	5535700	6427400	119430000	107000000	125510000	122010000	3	2	4	3	1063	6.73675
	tr|Q2RV68|Q2RV68_RHORT	tr|Q2RV68|Q2RV68_RHORT	tr|Q2RV68|Q2RV68_RHORT Histone deacetylase superfamily OS=Rhodospirillum rubrum (strain ATCC 11170 / ATH 1.1.1 / DSM 467 / LMG 4362 / NCIB 8255 / S1) OX=269796 GN=Rru_A1176 PE=4 SV=1	13	8558100	8099600	1182800	3920900	65990000	88469000	49317000	68620000	1	3	0	1	1064	6.73563
	tr|Q2RVU9|Q2RVU9_RHORT	tr|Q2RVU9|Q2RVU9_RHORT	tr|Q2RVU9|Q2RVU9_RHORT Cell division protein FtsA OS=Rhodospirillum rubrum (strain ATCC 11170 / ATH 1.1.1 / DSM 467 / LMG 4362 / NCIB 8255 / S1) OX=269796 GN=ftsA PE=3 SV=1	25	5132800	5533600	5471900	5577800	31061000	34523000	32657000	29810000	7	7	7	7	1065	6.73472
	tr|Q2RVS2|Q2RVS2_RHORT	tr|Q2RVS2|Q2RVS2_RHORT	tr|Q2RVS2|Q2RVS2_RHORT Prephenate dehydrogenase OS=Rhodospirillum rubrum (strain ATCC 11170 / ATH 1.1.1 / DSM 467 / LMG 4362 / NCIB 8255 / S1) OX=269796 GN=Rru_A0972 PE=4 SV=1	19	4878900	4851400	5642800	6206800	46700000	50527000	51455000	58489000	6	10	8	7	1066	6.73199
	tr|Q2RRQ3|Q2RRQ3_RHORT	tr|Q2RRQ3|Q2RRQ3_RHORT	tr|Q2RRQ3|Q2RRQ3_RHORT Uncharacterized protein OS=Rhodospirillum rubrum (strain ATCC 11170 / ATH 1.1.1 / DSM 467 / LMG 4362 / NCIB 8255 / S1) OX=269796 GN=Rru_A2392 PE=4 SV=1	3	3926600	4927000	5907500	6816700	11780000	15556000	17796000	19549000	1	1	1	0	1067	6.73195
	sp|Q2RT81|SSRP_RHORT	sp|Q2RT81|SSRP_RHORT	sp|Q2RT81|SSRP_RHORT SsrA-binding protein OS=Rhodospirillum rubrum (strain ATCC 11170 / ATH 1.1.1 / DSM 467 / LMG 4362 / NCIB 8255 / S1) OX=269796 GN=smpB PE=3 SV=1	8	5180800	5306500	5146700	5911400	22523000	24581000	21525000	24495000	0	1	1	2	1068	6.73129
	sp|Q2RP22|RLMN_RHORT	sp|Q2RP22|RLMN_RHORT	sp|Q2RP22|RLMN_RHORT Dual-specificity RNA methyltransferase RlmN OS=Rhodospirillum rubrum (strain ATCC 11170 / ATH 1.1.1 / DSM 467 / LMG 4362 / NCIB 8255 / S1) OX=269796 GN=rlmN PE=3 SV=1	26	5508500	5520700	4927000	5566200	40767000	43031000	40272000	43726000	4	6	5	6	1069	6.73083
	tr|Q2RXJ7|Q2RXJ7_RHORT	tr|Q2RXJ7|Q2RXJ7_RHORT	tr|Q2RXJ7|Q2RXJ7_RHORT Uncharacterized protein OS=Rhodospirillum rubrum (strain ATCC 11170 / ATH 1.1.1 / DSM 467 / LMG 4362 / NCIB 8255 / S1) OX=269796 GN=Rru_A0343 PE=4 SV=1	10	4338500	5427200	3415100	8303200	27198000	33893000	28570000	28501000	1	2	2	1	1070	6.73006
	tr|Q2RUM7|Q2RUM7_RHORT	tr|Q2RUM7|Q2RUM7_RHORT	tr|Q2RUM7|Q2RUM7_RHORT Hexulose-6-phosphate isomerase OS=Rhodospirillum rubrum (strain ATCC 11170 / ATH 1.1.1 / DSM 467 / LMG 4362 / NCIB 8255 / S1) OX=269796 GN=Rru_A1367 PE=4 SV=1	7	5559300	5109500	5029100	5746900	21083000	20349000	19202000	20867000	2	2	2	2	1071	6.72926
	tr|Q2RRC8|Q2RRC8_RHORT	tr|Q2RRC8|Q2RRC8_RHORT	tr|Q2RRC8|Q2RRC8_RHORT AMP-dependent synthetase and ligase OS=Rhodospirillum rubrum (strain ATCC 11170 / ATH 1.1.1 / DSM 467 / LMG 4362 / NCIB 8255 / S1) OX=269796 GN=Rru_A2517 PE=4 SV=1	24	4997900	4803800	5424600	6191100	36894000	37114000	37400000	39926000	7	8	12	14	1072	6.72871
	tr|Q2RX35|Q2RX35_RHORT	tr|Q2RX35|Q2RX35_RHORT	tr|Q2RX35|Q2RX35_RHORT Malto-oligosyltrehalose trehalohydrolase OS=Rhodospirillum rubrum (strain ATCC 11170 / ATH 1.1.1 / DSM 467 / LMG 4362 / NCIB 8255 / S1) OX=269796 GN=Rru_A0506 PE=3 SV=1	31	4120300	4526200	7054100	5580200	45854000	39802000	42581000	44735000	9	9	8	11	1073	6.72593
	tr|Q2RQ62|Q2RQ62_RHORT	tr|Q2RQ62|Q2RQ62_RHORT	tr|Q2RQ62|Q2RQ62_RHORT Dihydroorotase OS=Rhodospirillum rubrum (strain ATCC 11170 / ATH 1.1.1 / DSM 467 / LMG 4362 / NCIB 8255 / S1) OX=269796 GN=Rru_A2936 PE=4 SV=1	27	6084400	5440200	4683000	5073000	72438000	65512000	60748000	65939000	21	16	18	15	1074	6.72592
	tr|Q2RW47|Q2RW47_RHORT	tr|Q2RW47|Q2RW47_RHORT	tr|Q2RW47|Q2RW47_RHORT PepSY-associated TM helix OS=Rhodospirillum rubrum (strain ATCC 11170 / ATH 1.1.1 / DSM 467 / LMG 4362 / NCIB 8255 / S1) OX=269796 GN=Rru_A0847 PE=4 SV=1	21	5297900	5014100	4916500	6023800	111230000	109820000	103650000	121970000	9	12	12	11	1075	6.72535
	tr|Q2RNJ2|Q2RNJ2_RHORT	tr|Q2RNJ2|Q2RNJ2_RHORT	tr|Q2RNJ2|Q2RNJ2_RHORT AMP-dependent synthetase and ligase OS=Rhodospirillum rubrum (strain ATCC 11170 / ATH 1.1.1 / DSM 467 / LMG 4362 / NCIB 8255 / S1) OX=269796 GN=Rru_A3509 PE=4 SV=1	38	4838500	5091100	5629500	5634900	40586000	44840000	40806000	38931000	15	11	14	12	1076	6.72415
	tr|Q2RP51|Q2RP51_RHORT	tr|Q2RP51|Q2RP51_RHORT	tr|Q2RP51|Q2RP51_RHORT Glycoside hydrolase, family 3-like OS=Rhodospirillum rubrum (strain ATCC 11170 / ATH 1.1.1 / DSM 467 / LMG 4362 / NCIB 8255 / S1) OX=269796 GN=Rru_A3299 PE=4 SV=1	36	5118700	5176000	5622400	5251400	29339000	30677000	30881000	30543000	13	15	9	13	1077	6.72363
	tr|Q2RR27|Q2RR27_RHORT	tr|Q2RR27|Q2RR27_RHORT	tr|Q2RR27|Q2RR27_RHORT Protease 4 OS=Rhodospirillum rubrum (strain ATCC 11170 / ATH 1.1.1 / DSM 467 / LMG 4362 / NCIB 8255 / S1) OX=269796 GN=Rru_A2621 PE=3 SV=1	27	5010800	5139600	5757400	5200600	26430000	29589000	30147000	30123000	9	9	8	9	1078	6.7224
	tr|Q8GDC7|Q8GDC7_RHORU;tr|Q2RQ18|Q2RQ18_RHORT	tr|Q8GDC7|Q8GDC7_RHORU;tr|Q2RQ18|Q2RQ18_RHORT	tr|Q8GDC7|Q8GDC7_RHORU CrtF OS=Rhodospirillum rubrum OX=1085 GN=crtF PE=4 SV=1;tr|Q2RQ18|Q2RQ18_RHORT Hydroxyneurosporene-O-methyltransferase OS=Rhodospirillum rubrum (strain ATCC 11170 / ATH 1.1.1 / DSM 467 / LMG 4362 / NCIB 8255 / S1) OX=269796 GN=Rru_A2	22	4993000	5472300	5606100	4979200	26289000	28684000	28029000	29001000	9	13	12	12	1079	6.7212
	tr|Q2RRT8|Q2RRT8_RHORT	tr|Q2RRT8|Q2RRT8_RHORT	tr|Q2RRT8|Q2RRT8_RHORT Binding-protein-dependent transport systems inner membrane component OS=Rhodospirillum rubrum (strain ATCC 11170 / ATH 1.1.1 / DSM 467 / LMG 4362 / NCIB 8255 / S1) OX=269796 GN=Rru_A2357 PE=3 SV=1	8	5265600	5815300	4230000	5640000	22367000	25839000	17992000	22910000	2	2	2	2	1080	6.71914
	tr|Q2RX01|Q2RX01_RHORT	tr|Q2RX01|Q2RX01_RHORT	tr|Q2RX01|Q2RX01_RHORT Two component, sigma54 specific, transcriptional regulator, Fis family OS=Rhodospirillum rubrum (strain ATCC 11170 / ATH 1.1.1 / DSM 467 / LMG 4362 / NCIB 8255 / S1) OX=269796 GN=Rru_A0540 PE=4 SV=1	24	1447700	7394100	6103000	5900100	30185000	138470000	113420000	85036000	1	5	3	3	1081	6.71694
	tr|Q2RPE4|Q2RPE4_RHORT	tr|Q2RPE4|Q2RPE4_RHORT	tr|Q2RPE4|Q2RPE4_RHORT Response regulator receiver protein OS=Rhodospirillum rubrum (strain ATCC 11170 / ATH 1.1.1 / DSM 467 / LMG 4362 / NCIB 8255 / S1) OX=269796 GN=Rru_A3206 PE=4 SV=1	7	7498900	7555400	3826900	1956900	21278000	21374000	18467000	16690000	1	1	1	1	1082	6.7168
	tr|Q2RWD6|Q2RWD6_RHORT	tr|Q2RWD6|Q2RWD6_RHORT	tr|Q2RWD6|Q2RWD6_RHORT Chemotaxis sensory transducer OS=Rhodospirillum rubrum (strain ATCC 11170 / ATH 1.1.1 / DSM 467 / LMG 4362 / NCIB 8255 / S1) OX=269796 GN=Rru_A0755 PE=4 SV=1	35	5061300	5081900	5124300	5545800	33777000	35532000	34568000	37503000	9	7	7	11	1083	6.71628
	tr|Q2RNN1|Q2RNN1_RHORT	tr|Q2RNN1|Q2RNN1_RHORT	tr|Q2RNN1|Q2RNN1_RHORT Uncharacterized protein OS=Rhodospirillum rubrum (strain ATCC 11170 / ATH 1.1.1 / DSM 467 / LMG 4362 / NCIB 8255 / S1) OX=269796 GN=Rru_A3470 PE=4 SV=1	11	5259200	6201500	4143400	5115600	22187000	26900000	17592000	21987000	4	4	2	3	1084	6.71432
	tr|Q2RWT2|Q2RWT2_RHORT	tr|Q2RWT2|Q2RWT2_RHORT	tr|Q2RWT2|Q2RWT2_RHORT UspA OS=Rhodospirillum rubrum (strain ATCC 11170 / ATH 1.1.1 / DSM 467 / LMG 4362 / NCIB 8255 / S1) OX=269796 GN=Rru_A0609 PE=4 SV=1	8	5773200	4463100	4486700	5996300	26616000	21619000	21832000	29420000	1	1	2	2	1085	6.71432
	tr|Q2RSK5|Q2RSK5_RHORT	tr|Q2RSK5|Q2RSK5_RHORT	tr|Q2RSK5|Q2RSK5_RHORT ABC transporter component OS=Rhodospirillum rubrum (strain ATCC 11170 / ATH 1.1.1 / DSM 467 / LMG 4362 / NCIB 8255 / S1) OX=269796 GN=Rru_A2090 PE=4 SV=1	13	4351400	5385500	5158700	5823000	46259000	52573000	44958000	47741000	4	4	5	4	1086	6.7143
	tr|Q2RTT2|Q2RTT2_RHORT	tr|Q2RTT2|Q2RTT2_RHORT	tr|Q2RTT2|Q2RTT2_RHORT Ubiquinol-cytochrome C chaperone OS=Rhodospirillum rubrum (strain ATCC 11170 / ATH 1.1.1 / DSM 467 / LMG 4362 / NCIB 8255 / S1) OX=269796 GN=Rru_A1663 PE=4 SV=1	13	4820100	4908000	5284500	5648900	18781000	20969000	21429000	20331000	5	5	5	4	1087	6.7131
	tr|Q2RR40|Q2RR40_RHORT	tr|Q2RR40|Q2RR40_RHORT	tr|Q2RR40|Q2RR40_RHORT Uncharacterized protein OS=Rhodospirillum rubrum (strain ATCC 11170 / ATH 1.1.1 / DSM 467 / LMG 4362 / NCIB 8255 / S1) OX=269796 GN=Rru_A2608 PE=4 SV=1	5	4606600	5021300	4887300	5956200	15240000	16982000	15608000	19630000	2	1	1	2	1088	6.70909
	tr|Q2RNF9|Q2RNF9_RHORT	tr|Q2RNF9|Q2RNF9_RHORT	tr|Q2RNF9|Q2RNF9_RHORT Malate dehydrogenase OS=Rhodospirillum rubrum (strain ATCC 11170 / ATH 1.1.1 / DSM 467 / LMG 4362 / NCIB 8255 / S1) OX=269796 GN=Rru_A3542 PE=4 SV=1	39	4546000	4881400	4355500	6683200	42905000	39539000	42576000	43532000	14	13	15	19	1089	6.70898
	sp|Q2RVU7|DDL_RHORT	sp|Q2RVU7|DDL_RHORT	sp|Q2RVU7|DDL_RHORT D-alanine--D-alanine ligase OS=Rhodospirillum rubrum (strain ATCC 11170 / ATH 1.1.1 / DSM 467 / LMG 4362 / NCIB 8255 / S1) OX=269796 GN=ddl PE=3 SV=1	16	5240700	4232500	5311100	5566800	49528000	48134000	52281000	52730000	9	9	9	11	1090	6.70653
	tr|Q2RSV3|Q2RSV3_RHORT	tr|Q2RSV3|Q2RSV3_RHORT	tr|Q2RSV3|Q2RSV3_RHORT Arsenate reductase OS=Rhodospirillum rubrum (strain ATCC 11170 / ATH 1.1.1 / DSM 467 / LMG 4362 / NCIB 8255 / S1) OX=269796 GN=Rru_A1992 PE=3 SV=1	7	4220000	5303800	4736600	6072600	61439000	69163000	68049000	83132000	5	4	3	5	1091	6.70614
	tr|Q2RMQ8|Q2RMQ8_RHORT	tr|Q2RMQ8|Q2RMQ8_RHORT	tr|Q2RMQ8|Q2RMQ8_RHORT Molybdopterin biosynthesis protein OS=Rhodospirillum rubrum (strain ATCC 11170 / ATH 1.1.1 / DSM 467 / LMG 4362 / NCIB 8255 / S1) OX=269796 GN=Rru_A3793 PE=4 SV=1	12	5326700	5200300	4544800	5250400	29205000	31408000	24545000	27355000	3	2	3	2	1092	6.70591
	sp|Q2RST6|GLPK_RHORT	sp|Q2RST6|GLPK_RHORT	sp|Q2RST6|GLPK_RHORT Glycerol kinase OS=Rhodospirillum rubrum (strain ATCC 11170 / ATH 1.1.1 / DSM 467 / LMG 4362 / NCIB 8255 / S1) OX=269796 GN=glpK PE=3 SV=1	25	5954000	3754600	4619300	5978700	53626000	50006000	51490000	50804000	8	9	9	9	1093	6.70558
	tr|Q2RQC8|Q2RQC8_RHORT	tr|Q2RQC8|Q2RQC8_RHORT	tr|Q2RQC8|Q2RQC8_RHORT Integral membrane protein TerC OS=Rhodospirillum rubrum (strain ATCC 11170 / ATH 1.1.1 / DSM 467 / LMG 4362 / NCIB 8255 / S1) OX=269796 GN=Rru_A2870 PE=4 SV=1	23	4778100	5682200	3773000	6070300	34443000	37702000	37781000	36403000	7	8	4	5	1094	6.70551
	tr|Q2RN84|Q2RN84_RHORT	tr|Q2RN84|Q2RN84_RHORT	tr|Q2RN84|Q2RN84_RHORT Ferrochelatase OS=Rhodospirillum rubrum (strain ATCC 11170 / ATH 1.1.1 / DSM 467 / LMG 4362 / NCIB 8255 / S1) OX=269796 GN=hemH PE=3 SV=1	12	4706400	4756200	5289500	5541600	33186000	34622000	35280000	36707000	5	5	5	6	1095	6.7053
	tr|Q2RSJ1|Q2RSJ1_RHORT	tr|Q2RSJ1|Q2RSJ1_RHORT	tr|Q2RSJ1|Q2RSJ1_RHORT ABC transporter component OS=Rhodospirillum rubrum (strain ATCC 11170 / ATH 1.1.1 / DSM 467 / LMG 4362 / NCIB 8255 / S1) OX=269796 GN=Rru_A2104 PE=4 SV=1	19	7031600	4829000	2878200	5504900	33712000	36152000	30495000	37728000	6	3	2	2	1096	6.70423
	tr|Q2RUI3|Q2RUI3_RHORT	tr|Q2RUI3|Q2RUI3_RHORT	tr|Q2RUI3|Q2RUI3_RHORT Uncharacterized protein OS=Rhodospirillum rubrum (strain ATCC 11170 / ATH 1.1.1 / DSM 467 / LMG 4362 / NCIB 8255 / S1) OX=269796 GN=Rru_A1411 PE=4 SV=1	9	5590600	5387600	5990200	3241800	27905000	23705000	30054000	24676000	2	3	2	2	1097	6.70351
	tr|Q2RRQ8|Q2RRQ8_RHORT	tr|Q2RRQ8|Q2RRQ8_RHORT	tr|Q2RRQ8|Q2RRQ8_RHORT ABC transporter, periplasmic substrate-binding protein, putative OS=Rhodospirillum rubrum (strain ATCC 11170 / ATH 1.1.1 / DSM 467 / LMG 4362 / NCIB 8255 / S1) OX=269796 GN=Rru_A2387 PE=4 SV=1	17	4570500	4385000	5566300	5650400	34538000	36512000	46106000	56836000	4	1	5	5	1098	6.70269
	tr|Q2RPR6|Q2RPR6_RHORT	tr|Q2RPR6|Q2RPR6_RHORT	tr|Q2RPR6|Q2RPR6_RHORT GTPase Der OS=Rhodospirillum rubrum (strain ATCC 11170 / ATH 1.1.1 / DSM 467 / LMG 4362 / NCIB 8255 / S1) OX=269796 GN=der PE=3 SV=1	29	5315900	5186600	5267400	4391200	39068000	41606000	37847000	40585000	12	14	13	12	1099	6.70245
	tr|Q2RTG7|Q2RTG7_RHORT	tr|Q2RTG7|Q2RTG7_RHORT	tr|Q2RTG7|Q2RTG7_RHORT Uncharacterized protein OS=Rhodospirillum rubrum (strain ATCC 11170 / ATH 1.1.1 / DSM 467 / LMG 4362 / NCIB 8255 / S1) OX=269796 GN=Rru_A1778 PE=4 SV=1	14	5364800	4775600	4821400	5161500	55937000	59160000	57986000	59985000	11	9	11	12	1100	6.70164
	tr|Q2RRJ5|Q2RRJ5_RHORT	tr|Q2RRJ5|Q2RRJ5_RHORT	tr|Q2RRJ5|Q2RRJ5_RHORT Peptidase M48, Ste24p OS=Rhodospirillum rubrum (strain ATCC 11170 / ATH 1.1.1 / DSM 467 / LMG 4362 / NCIB 8255 / S1) OX=269796 GN=Rru_A2450 PE=3 SV=1	10	5260900	4903800	4557100	5377100	56186000	49313000	60483000	59943000	8	9	7	7	1101	6.70111
	tr|Q2RWE7|Q2RWE7_RHORT	tr|Q2RWE7|Q2RWE7_RHORT	tr|Q2RWE7|Q2RWE7_RHORT 2-nitropropane dioxygenase, NPD OS=Rhodospirillum rubrum (strain ATCC 11170 / ATH 1.1.1 / DSM 467 / LMG 4362 / NCIB 8255 / S1) OX=269796 GN=Rru_A0744 PE=4 SV=1	17	4128400	5136900	5555900	5247200	38923000	46283000	48439000	48089000	5	4	5	5	1102	6.70045
	tr|Q2RQ25|Q2RQ25_RHORT;tr|A0A2L1K3Q9|A0A2L1K3Q9_RHORU;sp|P10717|RCEL_RHORU	tr|Q2RQ25|Q2RQ25_RHORT;tr|A0A2L1K3Q9|A0A2L1K3Q9_RHORU;sp|P10717|RCEL_RHORU	tr|Q2RQ25|Q2RQ25_RHORT Photosynthetic reaction centre protein L subunit OS=Rhodospirillum rubrum (strain ATCC 11170 / ATH 1.1.1 / DSM 467 / LMG 4362 / NCIB 8255 / S1) OX=269796 GN=Rru_A2975 PE=3 SV=1;tr|A0A2L1K3Q9|A0A2L1K3Q9_RHORU Photosynthetic reaction c	5	0	9803600	5002500	5252100	0	29674000	36076000	36057000	0	2	1	1	1103	6.70023
	tr|Q2RR74|Q2RR74_RHORT	tr|Q2RR74|Q2RR74_RHORT	tr|Q2RR74|Q2RR74_RHORT Transcriptional regulator, BadM/Rrf2 family OS=Rhodospirillum rubrum (strain ATCC 11170 / ATH 1.1.1 / DSM 467 / LMG 4362 / NCIB 8255 / S1) OX=269796 GN=Rru_A2574 PE=4 SV=1	5	8429000	0	0	11597000	42145000	0	0	55428000	1	0	0	1	1104	6.69953
	tr|Q2RRE6|Q2RRE6_RHORT	tr|Q2RRE6|Q2RRE6_RHORT	tr|Q2RRE6|Q2RRE6_RHORT Transport permease protein OS=Rhodospirillum rubrum (strain ATCC 11170 / ATH 1.1.1 / DSM 467 / LMG 4362 / NCIB 8255 / S1) OX=269796 GN=Rru_A2499 PE=3 SV=1	5	4230600	4622000	5377900	5761400	21153000	24321000	27001000	27538000	1	1	1	0	1105	6.69879
	tr|Q2RUW1|Q2RUW1_RHORT	tr|Q2RUW1|Q2RUW1_RHORT	tr|Q2RUW1|Q2RUW1_RHORT Cytochrome c-type protein OS=Rhodospirillum rubrum (strain ATCC 11170 / ATH 1.1.1 / DSM 467 / LMG 4362 / NCIB 8255 / S1) OX=269796 GN=Rru_A1283 PE=3 SV=1	22	4685500	4504900	4996100	5786500	53014000	53112000	51509000	53906000	6	7	7	7	1106	6.69838
	sp|Q2RVU2|MURD_RHORT	sp|Q2RVU2|MURD_RHORT	sp|Q2RVU2|MURD_RHORT UDP-N-acetylmuramoylalanine--D-glutamate ligase OS=Rhodospirillum rubrum (strain ATCC 11170 / ATH 1.1.1 / DSM 467 / LMG 4362 / NCIB 8255 / S1) OX=269796 GN=murD PE=3 SV=1	24	5802300	4317400	5701900	4137400	41592000	38409000	39286000	37546000	11	12	8	9	1107	6.69808
	tr|Q2RQD3|Q2RQD3_RHORT	tr|Q2RQD3|Q2RQD3_RHORT	tr|Q2RQD3|Q2RQD3_RHORT Peptidase M24 OS=Rhodospirillum rubrum (strain ATCC 11170 / ATH 1.1.1 / DSM 467 / LMG 4362 / NCIB 8255 / S1) OX=269796 GN=Rru_A2865 PE=4 SV=1	37	5169800	5073400	5013000	4697800	48095000	47142000	51280000	52700000	13	12	16	15	1108	6.69797
	tr|Q2RY97|Q2RY97_RHORT	tr|Q2RY97|Q2RY97_RHORT	tr|Q2RY97|Q2RY97_RHORT Binding-protein-dependent transport systems inner membrane component OS=Rhodospirillum rubrum (strain ATCC 11170 / ATH 1.1.1 / DSM 467 / LMG 4362 / NCIB 8255 / S1) OX=269796 GN=Rru_A0093 PE=3 SV=1	10	4947500	4661600	5349500	4966300	30309000	28588000	33604000	27130000	1	2	2	2	1109	6.69734
	tr|Q2RXQ5|Q2RXQ5_RHORT	tr|Q2RXQ5|Q2RXQ5_RHORT	tr|Q2RXQ5|Q2RXQ5_RHORT Aldehyde dehydrogenase OS=Rhodospirillum rubrum (strain ATCC 11170 / ATH 1.1.1 / DSM 467 / LMG 4362 / NCIB 8255 / S1) OX=269796 GN=Rru_A0285 PE=3 SV=1	16	6760800	6401600	4950300	1774600	71962000	76223000	54503000	47791000	2	2	3	2	1110	6.69652
	tr|Q2RMQ5|Q2RMQ5_RHORT	tr|Q2RMQ5|Q2RMQ5_RHORT	tr|Q2RMQ5|Q2RMQ5_RHORT Coenzyme A biosynthesis bifunctional protein CoaBC OS=Rhodospirillum rubrum (strain ATCC 11170 / ATH 1.1.1 / DSM 467 / LMG 4362 / NCIB 8255 / S1) OX=269796 GN=Rru_A3796 PE=3 SV=1	17	5106100	5101700	4309400	5301700	29595000	29914000	30146000	31813000	7	4	4	4	1111	6.69502
	tr|Q2RMS1|Q2RMS1_RHORT	tr|Q2RMS1|Q2RMS1_RHORT	tr|Q2RMS1|Q2RMS1_RHORT LSU ribosomal protein L7AE OS=Rhodospirillum rubrum (strain ATCC 11170 / ATH 1.1.1 / DSM 467 / LMG 4362 / NCIB 8255 / S1) OX=269796 GN=Rru_A3780 PE=4 SV=1	15	5303500	5747600	4082200	4538000	91212000	81316000	91843000	98418000	12	13	13	16	1112	6.69177
	tr|Q2RR93|Q2RR93_RHORT	tr|Q2RR93|Q2RR93_RHORT	tr|Q2RR93|Q2RR93_RHORT Uncharacterized protein OS=Rhodospirillum rubrum (strain ATCC 11170 / ATH 1.1.1 / DSM 467 / LMG 4362 / NCIB 8255 / S1) OX=269796 GN=Rru_A2552 PE=4 SV=1	17	4329300	4193900	5962600	5112500	90342000	88578000	86872000	92092000	12	10	9	11	1113	6.69016
	sp|Q2RN61|IXTPA_RHORT	sp|Q2RN61|IXTPA_RHORT	sp|Q2RN61|IXTPA_RHORT dITP/XTP pyrophosphatase OS=Rhodospirillum rubrum (strain ATCC 11170 / ATH 1.1.1 / DSM 467 / LMG 4362 / NCIB 8255 / S1) OX=269796 GN=Rru_A3640 PE=3 SV=1	9	4835900	4543600	4802300	5404000	39540000	40153000	37601000	42244000	0	0	1	2	1114	6.68988
	tr|Q2RN67|Q2RN67_RHORT	tr|Q2RN67|Q2RN67_RHORT	tr|Q2RN67|Q2RN67_RHORT Pyridoxal phosphate homeostasis protein OS=Rhodospirillum rubrum (strain ATCC 11170 / ATH 1.1.1 / DSM 467 / LMG 4362 / NCIB 8255 / S1) OX=269796 GN=Rru_A3634 PE=3 SV=1	14	4751700	4386500	5056100	5377700	48206000	48569000	48387000	50323000	9	9	9	10	1115	6.68958
	tr|Q2RTD2|Q2RTD2_RHORT	tr|Q2RTD2|Q2RTD2_RHORT	tr|Q2RTD2|Q2RTD2_RHORT Peptidase M20D, amidohydrolase OS=Rhodospirillum rubrum (strain ATCC 11170 / ATH 1.1.1 / DSM 467 / LMG 4362 / NCIB 8255 / S1) OX=269796 GN=Rru_A1813 PE=4 SV=1	19	5203400	4499300	5992800	3829700	22263000	21630000	20115000	19662000	4	3	3	2	1116	6.68854
	tr|Q2RVJ6|Q2RVJ6_RHORT	tr|Q2RVJ6|Q2RVJ6_RHORT	tr|Q2RVJ6|Q2RVJ6_RHORT Uncharacterized protein OS=Rhodospirillum rubrum (strain ATCC 11170 / ATH 1.1.1 / DSM 467 / LMG 4362 / NCIB 8255 / S1) OX=269796 GN=Rru_A1048 PE=4 SV=1	4	5921000	4068900	4956400	4395800	23684000	0	19908000	0	1	0	1	0	1117	6.68444
	tr|Q2RUU4|Q2RUU4_RHORT	tr|Q2RUU4|Q2RUU4_RHORT	tr|Q2RUU4|Q2RUU4_RHORT N-formylglutamate deformylase OS=Rhodospirillum rubrum (strain ATCC 11170 / ATH 1.1.1 / DSM 467 / LMG 4362 / NCIB 8255 / S1) OX=269796 GN=Rru_A1300 PE=4 SV=1	11	4682700	6517900	4372800	3761000	62652000	73169000	73257000	73571000	7	9	7	10	1118	6.68427
	tr|Q2RPI5|Q2RPI5_RHORT	tr|Q2RPI5|Q2RPI5_RHORT	tr|Q2RPI5|Q2RPI5_RHORT Histidinol-phosphate phosphatase, putative, inositol monophosphatase OS=Rhodospirillum rubrum (strain ATCC 11170 / ATH 1.1.1 / DSM 467 / LMG 4362 / NCIB 8255 / S1) OX=269796 GN=Rru_A3165 PE=4 SV=1	16	5085500	4080500	4041900	6031300	64643000	64983000	62888000	71120000	6	5	4	6	1119	6.68213
	tr|Q2RVT3|Q2RVT3_RHORT	tr|Q2RVT3|Q2RVT3_RHORT	tr|Q2RVT3|Q2RVT3_RHORT Uncharacterized protein OS=Rhodospirillum rubrum (strain ATCC 11170 / ATH 1.1.1 / DSM 467 / LMG 4362 / NCIB 8255 / S1) OX=269796 GN=Rru_A0961 PE=4 SV=1	15	4875100	5097800	4401000	4804000	53085000	59816000	54825000	60892000	11	13	8	12	1120	6.68074
	sp|Q2RPX0|GLMU_RHORT	sp|Q2RPX0|GLMU_RHORT	sp|Q2RPX0|GLMU_RHORT Bifunctional protein GlmU OS=Rhodospirillum rubrum (strain ATCC 11170 / ATH 1.1.1 / DSM 467 / LMG 4362 / NCIB 8255 / S1) OX=269796 GN=glmU PE=3 SV=2	23	3924700	5729100	4800000	4655600	21361000	24847000	24016000	23521000	2	3	3	4	1121	6.67919
	tr|Q2RWE5|Q2RWE5_RHORT	tr|Q2RWE5|Q2RWE5_RHORT	tr|Q2RWE5|Q2RWE5_RHORT Uncharacterized protein OS=Rhodospirillum rubrum (strain ATCC 11170 / ATH 1.1.1 / DSM 467 / LMG 4362 / NCIB 8255 / S1) OX=269796 GN=Rru_A0746 PE=4 SV=1	17	4647100	4602700	4819000	5039600	34843000	32242000	33974000	37116000	6	5	5	5	1122	6.67916
	tr|Q2RQA2|Q2RQA2_RHORT	tr|Q2RQA2|Q2RQA2_RHORT	tr|Q2RQA2|Q2RQA2_RHORT Transcriptional regulator, AsnC family OS=Rhodospirillum rubrum (strain ATCC 11170 / ATH 1.1.1 / DSM 467 / LMG 4362 / NCIB 8255 / S1) OX=269796 GN=Rru_A2896 PE=4 SV=1	9	3472200	5642000	2981000	6992400	22101000	18485000	18866000	20991000	1	1	4	4	1123	6.67869
	tr|Q2RQ47|Q2RQ47_RHORT	tr|Q2RQ47|Q2RQ47_RHORT	tr|Q2RQ47|Q2RQ47_RHORT Uncharacterized protein OS=Rhodospirillum rubrum (strain ATCC 11170 / ATH 1.1.1 / DSM 467 / LMG 4362 / NCIB 8255 / S1) OX=269796 GN=Rru_A2951 PE=4 SV=1	2	4581400	4652700	4056000	5773700	9162700	9793200	8145600	11039000	1	1	1	1	1124	6.67815
	sp|Q2RV58|RIMM_RHORT	sp|Q2RV58|RIMM_RHORT	sp|Q2RV58|RIMM_RHORT Ribosome maturation factor RimM OS=Rhodospirillum rubrum (strain ATCC 11170 / ATH 1.1.1 / DSM 467 / LMG 4362 / NCIB 8255 / S1) OX=269796 GN=rimM PE=3 SV=1	10	4950300	4374000	5097200	4638000	67333000	57805000	72817000	72446000	4	3	6	2	1125	6.67805
	tr|Q2RSD4|Q2RSD4_RHORT	tr|Q2RSD4|Q2RSD4_RHORT	tr|Q2RSD4|Q2RSD4_RHORT Polyphosphate kinase OS=Rhodospirillum rubrum (strain ATCC 11170 / ATH 1.1.1 / DSM 467 / LMG 4362 / NCIB 8255 / S1) OX=269796 GN=ppk PE=3 SV=1	43	5142000	5062000	3469700	5368100	40584000	39803000	39872000	41092000	14	9	11	12	1126	6.67765
	tr|Q2RSV8|Q2RSV8_RHORT	tr|Q2RSV8|Q2RSV8_RHORT	tr|Q2RSV8|Q2RSV8_RHORT Peptidase M42 OS=Rhodospirillum rubrum (strain ATCC 11170 / ATH 1.1.1 / DSM 467 / LMG 4362 / NCIB 8255 / S1) OX=269796 GN=Rru_A1987 PE=3 SV=1	18	5769700	4251700	3866900	5116800	34605000	33129000	27623000	29026000	4	3	4	4	1127	6.67681
	tr|Q2RUS2|Q2RUS2_RHORT	tr|Q2RUS2|Q2RUS2_RHORT	tr|Q2RUS2|Q2RUS2_RHORT Alpha subunit of malonate decarboxylase OS=Rhodospirillum rubrum (strain ATCC 11170 / ATH 1.1.1 / DSM 467 / LMG 4362 / NCIB 8255 / S1) OX=269796 GN=Rru_A1322 PE=4 SV=1	28	4658400	4272300	5317600	4723700	38217000	34711000	38476000	36546000	5	5	5	5	1128	6.67605
	tr|Q2RT79|Q2RT79_RHORT	tr|Q2RT79|Q2RT79_RHORT	tr|Q2RT79|Q2RT79_RHORT Lytic transglycosylase, catalytic OS=Rhodospirillum rubrum (strain ATCC 11170 / ATH 1.1.1 / DSM 467 / LMG 4362 / NCIB 8255 / S1) OX=269796 GN=Rru_A1866 PE=4 SV=1	44	4333600	5393300	4043000	5125900	94981000	93575000	96180000	98882000	7	7	10	12	1129	6.67431
	sp|Q2RNA4|HIS7_RHORT	sp|Q2RNA4|HIS7_RHORT	sp|Q2RNA4|HIS7_RHORT Imidazoleglycerol-phosphate dehydratase OS=Rhodospirillum rubrum (strain ATCC 11170 / ATH 1.1.1 / DSM 467 / LMG 4362 / NCIB 8255 / S1) OX=269796 GN=hisB PE=3 SV=1	7	5702200	3026300	5135700	5002900	21421000	28737000	22642000	29338000	5	6	4	2	1130	6.67365
	tr|Q2RMU6|Q2RMU6_RHORT	tr|Q2RMU6|Q2RMU6_RHORT	tr|Q2RMU6|Q2RMU6_RHORT Heat shock protein Hsp20 OS=Rhodospirillum rubrum (strain ATCC 11170 / ATH 1.1.1 / DSM 467 / LMG 4362 / NCIB 8255 / S1) OX=269796 GN=Rru_A3755 PE=3 SV=1	9	3929400	4773000	4138600	5944000	42089000	36160000	35679000	36367000	3	4	3	5	1131	6.67175
	tr|Q2RTT9|Q2RTT9_RHORT	tr|Q2RTT9|Q2RTT9_RHORT	tr|Q2RTT9|Q2RTT9_RHORT Uncharacterized protein OS=Rhodospirillum rubrum (strain ATCC 11170 / ATH 1.1.1 / DSM 467 / LMG 4362 / NCIB 8255 / S1) OX=269796 GN=Rru_A1656 PE=4 SV=1	6	4422800	4169400	5158000	5029000	40638000	40116000	49379000	44038000	0	1	1	2	1132	6.67162
	tr|Q2RX77|Q2RX77_RHORT	tr|Q2RX77|Q2RX77_RHORT	tr|Q2RX77|Q2RX77_RHORT Alanine racemase-like OS=Rhodospirillum rubrum (strain ATCC 11170 / ATH 1.1.1 / DSM 467 / LMG 4362 / NCIB 8255 / S1) OX=269796 GN=Rru_A0463 PE=4 SV=1	15	5238800	4953400	4131800	4368000	27774000	29995000	22314000	26930000	3	2	1	1	1133	6.6696
	tr|Q2RXW2|Q2RXW2_RHORT	tr|Q2RXW2|Q2RXW2_RHORT	tr|Q2RXW2|Q2RXW2_RHORT Beta-lactamase OS=Rhodospirillum rubrum (strain ATCC 11170 / ATH 1.1.1 / DSM 467 / LMG 4362 / NCIB 8255 / S1) OX=269796 GN=Rru_A0228 PE=3 SV=1	19	4947900	3639600	4716400	5262900	24978000	29327000	25822000	28243000	6	2	6	5	1134	6.66668
	tr|Q2RX36|Q2RX36_RHORT	tr|Q2RX36|Q2RX36_RHORT	tr|Q2RX36|Q2RX36_RHORT Glycogen debranching enzyme GlgX OS=Rhodospirillum rubrum (strain ATCC 11170 / ATH 1.1.1 / DSM 467 / LMG 4362 / NCIB 8255 / S1) OX=269796 GN=Rru_A0505 PE=3 SV=1	34	5113100	4286500	3902900	5234900	50010000	52615000	47744000	50442000	14	13	13	13	1135	6.66599
	tr|Q2RUQ7|Q2RUQ7_RHORT	tr|Q2RUQ7|Q2RUQ7_RHORT	tr|Q2RUQ7|Q2RUQ7_RHORT ABC transporter component OS=Rhodospirillum rubrum (strain ATCC 11170 / ATH 1.1.1 / DSM 467 / LMG 4362 / NCIB 8255 / S1) OX=269796 GN=Rru_A1337 PE=4 SV=1	27	4617600	4291300	4671500	4929000	24407000	24659000	27075000	24912000	4	4	3	4	1136	6.66533
	tr|Q2RPE8|Q2RPE8_RHORT	tr|Q2RPE8|Q2RPE8_RHORT	tr|Q2RPE8|Q2RPE8_RHORT DNA topoisomerase 1 OS=Rhodospirillum rubrum (strain ATCC 11170 / ATH 1.1.1 / DSM 467 / LMG 4362 / NCIB 8255 / S1) OX=269796 GN=topA PE=3 SV=1	50	4591700	4585100	4688200	4637700	65462000	67266000	66227000	69905000	20	20	21	19	1137	6.66518
	tr|Q2RX53|Q2RX53_RHORT	tr|Q2RX53|Q2RX53_RHORT	tr|Q2RX53|Q2RX53_RHORT Alpha/beta hydrolase fold OS=Rhodospirillum rubrum (strain ATCC 11170 / ATH 1.1.1 / DSM 467 / LMG 4362 / NCIB 8255 / S1) OX=269796 GN=Rru_A0487 PE=4 SV=1	16	4597200	4424700	4604800	4845800	70502000	71495000	70165000	68381000	14	15	14	11	1138	6.66447
	tr|Q2RSV2|Q2RSV2_RHORT	tr|Q2RSV2|Q2RSV2_RHORT	tr|Q2RSV2|Q2RSV2_RHORT Uncharacterized protein OS=Rhodospirillum rubrum (strain ATCC 11170 / ATH 1.1.1 / DSM 467 / LMG 4362 / NCIB 8255 / S1) OX=269796 GN=Rru_A1993 PE=4 SV=1	7	5788300	5084100	2746600	4841100	23262000	20522000	18623000	20094000	7	10	6	9	1139	6.66417
	tr|Q2RVR5|Q2RVR5_RHORT	tr|Q2RVR5|Q2RVR5_RHORT	tr|Q2RVR5|Q2RVR5_RHORT Extracellular solute-binding protein, family 5 OS=Rhodospirillum rubrum (strain ATCC 11170 / ATH 1.1.1 / DSM 467 / LMG 4362 / NCIB 8255 / S1) OX=269796 GN=Rru_A0979 PE=4 SV=1	27	4851100	5166300	4295100	4075400	130980000	146800000	116450000	105190000	1	1	1	1	1140	6.66247
	tr|Q2RMM1|Q2RMM1_RHORT	tr|Q2RMM1|Q2RMM1_RHORT	tr|Q2RMM1|Q2RMM1_RHORT ABC transporter related OS=Rhodospirillum rubrum (strain ATCC 11170 / ATH 1.1.1 / DSM 467 / LMG 4362 / NCIB 8255 / S1) OX=269796 GN=Rru_B0028 PE=4 SV=1	23	4262300	5219100	4376400	4293100	48385000	52435000	49905000	48527000	12	11	12	11	1141	6.65684
	tr|Q2RUW4|Q2RUW4_RHORT	tr|Q2RUW4|Q2RUW4_RHORT	tr|Q2RUW4|Q2RUW4_RHORT Hpr(Ser) kinase/phosphatase OS=Rhodospirillum rubrum (strain ATCC 11170 / ATH 1.1.1 / DSM 467 / LMG 4362 / NCIB 8255 / S1) OX=269796 GN=Rru_A1280 PE=4 SV=1	21	4797800	4600000	4187300	4496100	100750000	101670000	88299000	90258000	5	5	5	5	1142	6.65517
	tr|Q2RUN2|Q2RUN2_RHORT	tr|Q2RUN2|Q2RUN2_RHORT	tr|Q2RUN2|Q2RUN2_RHORT Xylose isomerase-like TIM barrel OS=Rhodospirillum rubrum (strain ATCC 11170 / ATH 1.1.1 / DSM 467 / LMG 4362 / NCIB 8255 / S1) OX=269796 GN=Rru_A1362 PE=1 SV=1	11	3998800	4864200	4492000	4713300	17762000	22408000	20617000	20703000	3	3	2	2	1143	6.65486
	tr|Q2RTT3|Q2RTT3_RHORT	tr|Q2RTT3|Q2RTT3_RHORT	tr|Q2RTT3|Q2RTT3_RHORT SmpA/OmlA OS=Rhodospirillum rubrum (strain ATCC 11170 / ATH 1.1.1 / DSM 467 / LMG 4362 / NCIB 8255 / S1) OX=269796 GN=Rru_A1662 PE=4 SV=1	5	4298900	3710800	4929900	5107400	22793000	19434000	25213000	22744000	1	1	2	2	1144	6.65435
	tr|Q2RV38|Q2RV38_RHORT	tr|Q2RV38|Q2RV38_RHORT	tr|Q2RV38|Q2RV38_RHORT Uncharacterized protein OS=Rhodospirillum rubrum (strain ATCC 11170 / ATH 1.1.1 / DSM 467 / LMG 4362 / NCIB 8255 / S1) OX=269796 GN=Rru_A1206 PE=4 SV=1	4	4293500	4205400	5478100	4020400	19558000	20184000	24906000	20869000	2	1	2	3	1145	6.65315
	sp|Q2RYF4|CCME_RHORT	sp|Q2RYF4|CCME_RHORT	sp|Q2RYF4|CCME_RHORT Cytochrome c-type biogenesis protein CcmE OS=Rhodospirillum rubrum (strain ATCC 11170 / ATH 1.1.1 / DSM 467 / LMG 4362 / NCIB 8255 / S1) OX=269796 GN=ccmE PE=3 SV=1	6	4519100	4701300	3906500	4870300	18214000	19687000	14637000	18997000	1	0	1	1	1146	6.65314
	tr|Q2RWS8|Q2RWS8_RHORT	tr|Q2RWS8|Q2RWS8_RHORT	tr|Q2RWS8|Q2RWS8_RHORT Bacteriochlorophyll 4-vinyl reductase OS=Rhodospirillum rubrum (strain ATCC 11170 / ATH 1.1.1 / DSM 467 / LMG 4362 / NCIB 8255 / S1) OX=269796 GN=Rru_A0613 PE=4 SV=1	12	4811700	4386200	4221800	4561300	16432000	15210000	14126000	13839000	6	5	5	4	1147	6.65275
	tr|Q2RVG9|Q2RVG9_RHORT	tr|Q2RVG9|Q2RVG9_RHORT	tr|Q2RVG9|Q2RVG9_RHORT Uncharacterized protein OS=Rhodospirillum rubrum (strain ATCC 11170 / ATH 1.1.1 / DSM 467 / LMG 4362 / NCIB 8255 / S1) OX=269796 GN=Rru_A1075 PE=4 SV=1	28	4855900	3897600	4494800	4718100	62745000	59531000	61067000	60086000	15	14	14	15	1148	6.6524
	tr|Q2RTG5|Q2RTG5_RHORT	tr|Q2RTG5|Q2RTG5_RHORT	tr|Q2RTG5|Q2RTG5_RHORT Deoxyguanosinetriphosphate triphosphohydrolase-like protein OS=Rhodospirillum rubrum (strain ATCC 11170 / ATH 1.1.1 / DSM 467 / LMG 4362 / NCIB 8255 / S1) OX=269796 GN=Rru_A1780 PE=3 SV=1	21	4373200	4170300	4983600	4406700	22704000	20579000	21612000	21241000	7	6	5	4	1149	6.65161
	tr|Q2RMR5|Q2RMR5_RHORT	tr|Q2RMR5|Q2RMR5_RHORT	tr|Q2RMR5|Q2RMR5_RHORT Glycerophosphodiester phosphodiesterase OS=Rhodospirillum rubrum (strain ATCC 11170 / ATH 1.1.1 / DSM 467 / LMG 4362 / NCIB 8255 / S1) OX=269796 GN=Rru_A3786 PE=4 SV=1	14	265030	3589300	6411500	7656500	39626000	35213000	32154000	40191000	3	1	2	3	1150	6.65133
	tr|Q2RMQ1|Q2RMQ1_RHORT	tr|Q2RMQ1|Q2RMQ1_RHORT	tr|Q2RMQ1|Q2RMQ1_RHORT Uncharacterized protein OS=Rhodospirillum rubrum (strain ATCC 11170 / ATH 1.1.1 / DSM 467 / LMG 4362 / NCIB 8255 / S1) OX=269796 GN=Rru_A3800 PE=4 SV=1	6	2319300	3124800	9201400	3204500	23829000	27051000	20705000	26869000	1	2	3	1	1151	6.64958
	tr|Q2RN28|Q2RN28_RHORT	tr|Q2RN28|Q2RN28_RHORT	tr|Q2RN28|Q2RN28_RHORT Glutaconyl-CoA decarboxylase OS=Rhodospirillum rubrum (strain ATCC 11170 / ATH 1.1.1 / DSM 467 / LMG 4362 / NCIB 8255 / S1) OX=269796 GN=Rru_A3673 PE=4 SV=1	7	4859300	4731100	4168000	4022200	33442000	34159000	30140000	27341000	1	2	0	1	1152	6.64789
	sp|Q2RQK4|DCD_RHORT	sp|Q2RQK4|DCD_RHORT	sp|Q2RQK4|DCD_RHORT dCTP deaminase OS=Rhodospirillum rubrum (strain ATCC 11170 / ATH 1.1.1 / DSM 467 / LMG 4362 / NCIB 8255 / S1) OX=269796 GN=dcd PE=3 SV=1	10	6646300	4444600	3481200	3202000	33537000	27977000	33173000	39035000	6	2	5	3	1153	6.64773
	tr|Q2RTJ3|Q2RTJ3_RHORT	tr|Q2RTJ3|Q2RTJ3_RHORT	tr|Q2RTJ3|Q2RTJ3_RHORT UvrABC system protein A OS=Rhodospirillum rubrum (strain ATCC 11170 / ATH 1.1.1 / DSM 467 / LMG 4362 / NCIB 8255 / S1) OX=269796 GN=uvrA PE=3 SV=1	47	4726100	3681100	4892600	4403800	56283000	51741000	54317000	55879000	18	13	17	20	1154	6.646
	tr|Q2RQD1|Q2RQD1_RHORT	tr|Q2RQD1|Q2RQD1_RHORT	tr|Q2RQD1|Q2RQD1_RHORT Ornithine cyclodeaminase OS=Rhodospirillum rubrum (strain ATCC 11170 / ATH 1.1.1 / DSM 467 / LMG 4362 / NCIB 8255 / S1) OX=269796 GN=Rru_A2867 PE=4 SV=1	18	4564300	4323900	3354500	5384600	23002000	25569000	24990000	24869000	4	1	1	1	1155	6.64413
	sp|Q2RU16|LOLD1_RHORT	sp|Q2RU16|LOLD1_RHORT	sp|Q2RU16|LOLD1_RHORT Lipoprotein-releasing system ATP-binding protein LolD 1 OS=Rhodospirillum rubrum (strain ATCC 11170 / ATH 1.1.1 / DSM 467 / LMG 4362 / NCIB 8255 / S1) OX=269796 GN=lolD1 PE=3 SV=2	10	5008000	7153100	4384800	1045800	39228000	41937000	40587000	40534000	6	6	7	5	1156	6.64325
	tr|Q2RQA3|Q2RQA3_RHORT	tr|Q2RQA3|Q2RQA3_RHORT	tr|Q2RQA3|Q2RQA3_RHORT Twin-arginine translocation pathway signal OS=Rhodospirillum rubrum (strain ATCC 11170 / ATH 1.1.1 / DSM 467 / LMG 4362 / NCIB 8255 / S1) OX=269796 GN=Rru_A2895 PE=3 SV=1	14	4428800	3264200	4608600	5234700	29472000	28658000	27125000	28791000	2	2	3	1	1157	6.64188
	tr|Q2RQI9|Q2RQI9_RHORT	tr|Q2RQI9|Q2RQI9_RHORT	tr|Q2RQI9|Q2RQI9_RHORT Iron permease FTR1 OS=Rhodospirillum rubrum (strain ATCC 11170 / ATH 1.1.1 / DSM 467 / LMG 4362 / NCIB 8255 / S1) OX=269796 GN=Rru_A2809 PE=4 SV=1	31	4042500	3893900	4033300	5488100	38980000	41413000	38587000	50309000	7	7	7	8	1158	6.63993
	tr|Q2RXB2|Q2RXB2_RHORT	tr|Q2RXB2|Q2RXB2_RHORT	tr|Q2RXB2|Q2RXB2_RHORT Uncharacterized protein OS=Rhodospirillum rubrum (strain ATCC 11170 / ATH 1.1.1 / DSM 467 / LMG 4362 / NCIB 8255 / S1) OX=269796 GN=Rru_A0428 PE=4 SV=1	19	4674100	3690000	4294600	4760800	36721000	35469000	32993000	34671000	3	3	4	4	1159	6.63898
	sp|Q2RXB1|KGUA_RHORT	sp|Q2RXB1|KGUA_RHORT	sp|Q2RXB1|KGUA_RHORT Guanylate kinase OS=Rhodospirillum rubrum (strain ATCC 11170 / ATH 1.1.1 / DSM 467 / LMG 4362 / NCIB 8255 / S1) OX=269796 GN=gmk PE=3 SV=1	12	4395000	3669000	4490900	4828000	15466000	15283000	15920000	16868000	2	2	3	2	1160	6.63806
	tr|Q2RT94|Q2RT94_RHORT	tr|Q2RT94|Q2RT94_RHORT	tr|Q2RT94|Q2RT94_RHORT GTPase Era OS=Rhodospirillum rubrum (strain ATCC 11170 / ATH 1.1.1 / DSM 467 / LMG 4362 / NCIB 8255 / S1) OX=269796 GN=era PE=3 SV=1	17	5752100	3318300	4799400	3432700	28376000	35924000	35078000	31597000	3	3	3	4	1161	6.63605
	tr|Q2RRE7|Q2RRE7_RHORT	tr|Q2RRE7|Q2RRE7_RHORT	tr|Q2RRE7|Q2RRE7_RHORT ABC transporter component OS=Rhodospirillum rubrum (strain ATCC 11170 / ATH 1.1.1 / DSM 467 / LMG 4362 / NCIB 8255 / S1) OX=269796 GN=Rru_A2498 PE=4 SV=1	21	4881600	3353100	4492500	4544600	31473000	33997000	31542000	33462000	4	3	8	6	1162	6.63528
	tr|Q2RU41|Q2RU41_RHORT	tr|Q2RU41|Q2RU41_RHORT	tr|Q2RU41|Q2RU41_RHORT Methyl-accepting chemotaxis sensory transducer OS=Rhodospirillum rubrum (strain ATCC 11170 / ATH 1.1.1 / DSM 467 / LMG 4362 / NCIB 8255 / S1) OX=269796 GN=Rru_A1554 PE=4 SV=1	22	5263300	3933300	3887600	4183800	36353000	33785000	32377000	31211000	13	11	10	9	1163	6.63518
	tr|Q2RSS0|Q2RSS0_RHORT	tr|Q2RSS0|Q2RSS0_RHORT	tr|Q2RSS0|Q2RSS0_RHORT Transcriptional activator, TenA family OS=Rhodospirillum rubrum (strain ATCC 11170 / ATH 1.1.1 / DSM 467 / LMG 4362 / NCIB 8255 / S1) OX=269796 GN=Rru_A2025 PE=4 SV=1	15	4345700	3990300	4078700	4811300	28055000	26081000	25428000	27789000	2	2	2	3	1164	6.63412
	tr|Q2RT82|Q2RT82_RHORT	tr|Q2RT82|Q2RT82_RHORT	tr|Q2RT82|Q2RT82_RHORT Glutathione peroxidase OS=Rhodospirillum rubrum (strain ATCC 11170 / ATH 1.1.1 / DSM 467 / LMG 4362 / NCIB 8255 / S1) OX=269796 GN=Rru_A1863 PE=3 SV=1	8	3906500	5021900	4385900	3896800	12450000	15863000	14948000	12436000	1	2	3	2	1165	6.63375
	tr|Q2RP45|Q2RP45_RHORT	tr|Q2RP45|Q2RP45_RHORT	tr|Q2RP45|Q2RP45_RHORT ABC transporter component OS=Rhodospirillum rubrum (strain ATCC 11170 / ATH 1.1.1 / DSM 467 / LMG 4362 / NCIB 8255 / S1) OX=269796 GN=Rru_A3305 PE=4 SV=1	10	5028200	3502100	5004300	3672700	21524000	19201000	16661000	18974000	1	1	0	2	1166	6.63365
	tr|Q2RVW2|Q2RVW2_RHORT	tr|Q2RVW2|Q2RVW2_RHORT	tr|Q2RVW2|Q2RVW2_RHORT Sigma54 Specific Transcriptional Regulator containing GAF, and Fis DNA-binding domains OS=Rhodospirillum rubrum (strain ATCC 11170 / ATH 1.1.1 / DSM 467 / LMG 4362 / NCIB 8255 / S1) OX=269796 GN=Rru_A0932 PE=4 SV=1	33	4032800	4093000	4223500	4762900	32501000	34443000	33444000	34037000	10	8	7	9	1167	6.63125
	sp|Q2RVE4|GLMM_RHORT	sp|Q2RVE4|GLMM_RHORT	sp|Q2RVE4|GLMM_RHORT Phosphoglucosamine mutase OS=Rhodospirillum rubrum (strain ATCC 11170 / ATH 1.1.1 / DSM 467 / LMG 4362 / NCIB 8255 / S1) OX=269796 GN=glmM PE=3 SV=1	25	4218700	3793200	4758000	4326100	43301000	43063000	49660000	44781000	4	6	7	3	1168	6.63083
	tr|Q2RU15|Q2RU15_RHORT	tr|Q2RU15|Q2RU15_RHORT	tr|Q2RU15|Q2RU15_RHORT GCN5-related N-acetyltransferase OS=Rhodospirillum rubrum (strain ATCC 11170 / ATH 1.1.1 / DSM 467 / LMG 4362 / NCIB 8255 / S1) OX=269796 GN=Rru_A1580 PE=4 SV=1	5	3197100	4357500	4529900	4913000	15985000	22930000	22744000	23482000	1	1	1	1	1169	6.62833
	tr|Q2RTL1|Q2RTL1_RHORT	tr|Q2RTL1|Q2RTL1_RHORT	tr|Q2RTL1|Q2RTL1_RHORT Uncharacterized protein OS=Rhodospirillum rubrum (strain ATCC 11170 / ATH 1.1.1 / DSM 467 / LMG 4362 / NCIB 8255 / S1) OX=269796 GN=Rru_A1734 PE=4 SV=1	3	0	4337800	5781000	6818400	0	13696000	17415000	19554000	0	0	1	1	1170	6.62678
	tr|Q2RNT4|Q2RNT4_RHORT	tr|Q2RNT4|Q2RNT4_RHORT	tr|Q2RNT4|Q2RNT4_RHORT Extracellular ligand-binding receptor OS=Rhodospirillum rubrum (strain ATCC 11170 / ATH 1.1.1 / DSM 467 / LMG 4362 / NCIB 8255 / S1) OX=269796 GN=Rru_A3417 PE=4 SV=1	16	4278600	4771400	3876400	3928800	20739000	22669000	19348000	16178000	3	3	1	2	1171	6.62467
	tr|Q2RRZ4|Q2RRZ4_RHORT	tr|Q2RRZ4|Q2RRZ4_RHORT	tr|Q2RRZ4|Q2RRZ4_RHORT ABC transporter component OS=Rhodospirillum rubrum (strain ATCC 11170 / ATH 1.1.1 / DSM 467 / LMG 4362 / NCIB 8255 / S1) OX=269796 GN=Rru_A2301 PE=4 SV=1	29	5108900	3698300	3004300	5008700	45304000	43400000	35068000	42016000	7	5	5	7	1172	6.62377
	sp|Q2RTB9|NRDR_RHORT	sp|Q2RTB9|NRDR_RHORT	sp|Q2RTB9|NRDR_RHORT Transcriptional repressor NrdR OS=Rhodospirillum rubrum (strain ATCC 11170 / ATH 1.1.1 / DSM 467 / LMG 4362 / NCIB 8255 / S1) OX=269796 GN=nrdR PE=3 SV=1	9	4335800	4568400	4054800	3848000	33107000	29691000	28780000	28387000	3	7	7	5	1173	6.62343
	sp|Q2RN86|PDRP_RHORT	sp|Q2RN86|PDRP_RHORT	sp|Q2RN86|PDRP_RHORT Putative pyruvate, phosphate dikinase regulatory protein OS=Rhodospirillum rubrum (strain ATCC 11170 / ATH 1.1.1 / DSM 467 / LMG 4362 / NCIB 8255 / S1) OX=269796 GN=Rru_A3615 PE=3 SV=1	17	4737200	3998800	4025800	3993100	22868000	26461000	23458000	25033000	6	5	5	4	1174	6.62208
	tr|Q2RS36|Q2RS36_RHORT	tr|Q2RS36|Q2RS36_RHORT	tr|Q2RS36|Q2RS36_RHORT Uncharacterized protein OS=Rhodospirillum rubrum (strain ATCC 11170 / ATH 1.1.1 / DSM 467 / LMG 4362 / NCIB 8255 / S1) OX=269796 GN=Rru_A2259 PE=4 SV=1	7	3753900	4084700	4315900	4573100	47329000	40599000	45626000	39343000	2	2	2	2	1175	6.62137
	tr|Q2RRK4|Q2RRK4_RHORT	tr|Q2RRK4|Q2RRK4_RHORT	tr|Q2RRK4|Q2RRK4_RHORT Vitamin B12-dependent ribonucleotide reductase OS=Rhodospirillum rubrum (strain ATCC 11170 / ATH 1.1.1 / DSM 467 / LMG 4362 / NCIB 8255 / S1) OX=269796 GN=Rru_A2441 PE=3 SV=1	51	3721400	3801200	4973500	4228400	30262000	32289000	33056000	33099000	17	17	16	19	1176	6.62129
	tr|Q2RXX6|Q2RXX6_RHORT	tr|Q2RXX6|Q2RXX6_RHORT	tr|Q2RXX6|Q2RXX6_RHORT MutT/nudix family protein OS=Rhodospirillum rubrum (strain ATCC 11170 / ATH 1.1.1 / DSM 467 / LMG 4362 / NCIB 8255 / S1) OX=269796 GN=Rru_A0214 PE=1 SV=1	14	4260400	3492500	4128200	4786300	26966000	23801000	24473000	27380000	6	3	4	5	1177	6.61981
	sp|Q2RSU5|CUPIN_RHORT	sp|Q2RSU5|CUPIN_RHORT	sp|Q2RSU5|CUPIN_RHORT 1-methylthio-D-xylulose 5-phosphate methylsulfurylase OS=Rhodospirillum rubrum (strain ATCC 11170 / ATH 1.1.1 / DSM 467 / LMG 4362 / NCIB 8255 / S1) OX=269796 GN=cupin PE=1 SV=1	12	4337400	3752100	3879200	4646900	30722000	31346000	32312000	34649000	5	6	5	6	1178	6.61846
	tr|Q2RT50|Q2RT50_RHORT	tr|Q2RT50|Q2RT50_RHORT	tr|Q2RT50|Q2RT50_RHORT Anthranilate synthase, component II OS=Rhodospirillum rubrum (strain ATCC 11170 / ATH 1.1.1 / DSM 467 / LMG 4362 / NCIB 8255 / S1) OX=269796 GN=Rru_A1895 PE=4 SV=1	9	4001000	3669400	4342400	4533900	33402000	31495000	33664000	32280000	6	5	5	7	1179	6.61665
	tr|Q2RX21|Q2RX21_RHORT	tr|Q2RX21|Q2RX21_RHORT	tr|Q2RX21|Q2RX21_RHORT Uncharacterized protein OS=Rhodospirillum rubrum (strain ATCC 11170 / ATH 1.1.1 / DSM 467 / LMG 4362 / NCIB 8255 / S1) OX=269796 GN=Rru_A0520 PE=4 SV=1	8	4091600	4440400	3793300	4214200	20609000	21086000	18443000	21423000	3	0	2	1	1180	6.61646
	tr|Q2RN48|Q2RN48_RHORT	tr|Q2RN48|Q2RN48_RHORT	tr|Q2RN48|Q2RN48_RHORT Uncharacterized protein OS=Rhodospirillum rubrum (strain ATCC 11170 / ATH 1.1.1 / DSM 467 / LMG 4362 / NCIB 8255 / S1) OX=269796 GN=Rru_A3653 PE=4 SV=1	33	4264000	3624400	3622100	5000900	88039000	78492000	78311000	74250000	9	7	15	11	1181	6.61572
	tr|Q2RVN1|Q2RVN1_RHORT	tr|Q2RVN1|Q2RVN1_RHORT	tr|Q2RVN1|Q2RVN1_RHORT ABC transporter component OS=Rhodospirillum rubrum (strain ATCC 11170 / ATH 1.1.1 / DSM 467 / LMG 4362 / NCIB 8255 / S1) OX=269796 GN=Rru_A1013 PE=4 SV=1	32	4340600	3935800	4621400	3571100	25165000	26508000	26135000	25390000	6	7	8	8	1182	6.6146
	tr|Q2RXF6|Q2RXF6_RHORT	tr|Q2RXF6|Q2RXF6_RHORT	tr|Q2RXF6|Q2RXF6_RHORT NADPH-quinone reductase OS=Rhodospirillum rubrum (strain ATCC 11170 / ATH 1.1.1 / DSM 467 / LMG 4362 / NCIB 8255 / S1) OX=269796 GN=Rru_A0384 PE=4 SV=1	17	4061600	4208200	4742000	3427900	30337000	24474000	30143000	24203000	4	4	3	7	1183	6.61383
	tr|Q2RNW7|Q2RNW7_RHORT	tr|Q2RNW7|Q2RNW7_RHORT	tr|Q2RNW7|Q2RNW7_RHORT Precorrin-4 C11-methyltransferase OS=Rhodospirillum rubrum (strain ATCC 11170 / ATH 1.1.1 / DSM 467 / LMG 4362 / NCIB 8255 / S1) OX=269796 GN=Rru_A3384 PE=4 SV=1	14	3593800	3901900	4667800	4170000	27870000	29109000	27625000	29662000	4	5	3	5	1184	6.61102
	tr|Q2RMK8|Q2RMK8_RHORT	tr|Q2RMK8|Q2RMK8_RHORT	tr|Q2RMK8|Q2RMK8_RHORT Transcriptional regulator, XRE family OS=Rhodospirillum rubrum (strain ATCC 11170 / ATH 1.1.1 / DSM 467 / LMG 4362 / NCIB 8255 / S1) OX=269796 GN=Rru_B0041 PE=4 SV=1	5	3994200	4935600	3423600	3874000	19971000	25972000	17189000	18516000	1	1	1	1	1185	6.60819
	tr|Q2RN15|Q2RN15_RHORT	tr|Q2RN15|Q2RN15_RHORT	tr|Q2RN15|Q2RN15_RHORT Alanine dehydrogenase OS=Rhodospirillum rubrum (strain ATCC 11170 / ATH 1.1.1 / DSM 467 / LMG 4362 / NCIB 8255 / S1) OX=269796 GN=Rru_A3686 PE=3 SV=1	15	4330300	3205100	4136000	4552300	32816000	34168000	30499000	30062000	5	4	4	4	1186	6.60809
	tr|Q2RU18|Q2RU18_RHORT	tr|Q2RU18|Q2RU18_RHORT	tr|Q2RU18|Q2RU18_RHORT ThiJ/PfpI OS=Rhodospirillum rubrum (strain ATCC 11170 / ATH 1.1.1 / DSM 467 / LMG 4362 / NCIB 8255 / S1) OX=269796 GN=Rru_A1577 PE=4 SV=1	6	4131800	4350400	3259400	4471300	18789000	21761000	18651000	19886000	0	2	0	0	1187	6.6078
	tr|Q2RSG6|Q2RSG6_RHORT	tr|Q2RSG6|Q2RSG6_RHORT	tr|Q2RSG6|Q2RSG6_RHORT Fumarate hydratase class II OS=Rhodospirillum rubrum (strain ATCC 11170 / ATH 1.1.1 / DSM 467 / LMG 4362 / NCIB 8255 / S1) OX=269796 GN=fumC PE=3 SV=1	27	3998500	4309800	3896400	3974300	41067000	45641000	40704000	39680000	10	8	12	11	1188	6.60689
	tr|Q2RXX8|Q2RXX8_RHORT	tr|Q2RXX8|Q2RXX8_RHORT	tr|Q2RXX8|Q2RXX8_RHORT Uncharacterized protein OS=Rhodospirillum rubrum (strain ATCC 11170 / ATH 1.1.1 / DSM 467 / LMG 4362 / NCIB 8255 / S1) OX=269796 GN=Rru_A0212 PE=4 SV=1	7	3914200	3951300	3708900	4559100	27399000	29109000	26070000	30507000	1	2	2	2	1189	6.60567
	tr|Q2RWZ9|Q2RWZ9_RHORT	tr|Q2RWZ9|Q2RWZ9_RHORT	tr|Q2RWZ9|Q2RWZ9_RHORT Flagellar motor switch protein FliN OS=Rhodospirillum rubrum (strain ATCC 11170 / ATH 1.1.1 / DSM 467 / LMG 4362 / NCIB 8255 / S1) OX=269796 GN=Rru_A0542 PE=3 SV=1	8	6625400	2672300	3202700	3617600	31472000	28446000	32479000	35160000	1	1	3	2	1190	6.60525
	tr|Q2RSN9|Q2RSN9_RHORT	tr|Q2RSN9|Q2RSN9_RHORT	tr|Q2RSN9|Q2RSN9_RHORT Carbonic anhydrase OS=Rhodospirillum rubrum (strain ATCC 11170 / ATH 1.1.1 / DSM 467 / LMG 4362 / NCIB 8255 / S1) OX=269796 GN=Rru_A2056 PE=3 SV=1	14	4129800	4001200	4185800	3774500	56981000	63871000	62168000	57924000	5	4	4	4	1191	6.60453
	tr|Q2RQL7|Q2RQL7_RHORT	tr|Q2RQL7|Q2RQL7_RHORT	tr|Q2RQL7|Q2RQL7_RHORT UPF0261 protein Rru_A2781 OS=Rhodospirillum rubrum (strain ATCC 11170 / ATH 1.1.1 / DSM 467 / LMG 4362 / NCIB 8255 / S1) OX=269796 GN=Rru_A2781 PE=3 SV=1	15	3758800	3603000	3704200	4986400	42516000	37293000	39372000	40074000	6	6	8	7	1192	6.60348
	tr|Q2RNQ2|Q2RNQ2_RHORT	tr|Q2RNQ2|Q2RNQ2_RHORT	tr|Q2RNQ2|Q2RNQ2_RHORT Hpr(Ser) kinase/phosphatase OS=Rhodospirillum rubrum (strain ATCC 11170 / ATH 1.1.1 / DSM 467 / LMG 4362 / NCIB 8255 / S1) OX=269796 GN=Rru_A3449 PE=4 SV=1	9	9022800	0	7014200	0	81205000	0	63389000	0	1	0	1	0	1193	6.60306
	sp|Q2RNM1|DAPE_RHORT	sp|Q2RNM1|DAPE_RHORT	sp|Q2RNM1|DAPE_RHORT Succinyl-diaminopimelate desuccinylase OS=Rhodospirillum rubrum (strain ATCC 11170 / ATH 1.1.1 / DSM 467 / LMG 4362 / NCIB 8255 / S1) OX=269796 GN=dapE PE=3 SV=2	19	2589000	4056500	5317000	4070700	26402000	25571000	27726000	27148000	4	7	7	6	1194	6.60296
	tr|Q2RNI7|Q2RNI7_RHORT	tr|Q2RNI7|Q2RNI7_RHORT	tr|Q2RNI7|Q2RNI7_RHORT DNA polymerase I OS=Rhodospirillum rubrum (strain ATCC 11170 / ATH 1.1.1 / DSM 467 / LMG 4362 / NCIB 8255 / S1) OX=269796 GN=polA PE=3 SV=1	48	4117000	3976300	3958600	3964100	28599000	28709000	26791000	27804000	12	9	14	10	1195	6.60249
[truncated: 748 more rows]

## Sheet: Protein Groups
								Peptides
			Peptide counts ???					Peptides ???			All peptides ???				Razor & unique peptides				Unique peptides				Sequence coverage [%]								Identification type				Sequence coverage [%]				Intensity						iBAQ
[truncated: 1,970 more rows]
[truncated: 25 more columns]

## Sheet: MaxQuant Paramters
	Parameter	Value
	Version	2.0.3.0
	User name	GlatterT
	Machine name	PROTEOMICS11
[truncated: 104 more rows]
