# Supplementary material for: An outer membrane porin-lipoprotein complex modulates elongasome movement to establish cell curvature in Rhodospirillum rubrum
Source: Nat Commun. 2024 Sep 2;15:7616. doi: 10.1038/s41467-024-51790-z (PMC11369160; doi:10.1038/s41467-024-51790-z)
Supplement: Supplementary file 5 — Supplementary Data 2 [file 41467_2024_51790_MOESM5_ESM.xlsx]

## Sheet: Conservation of PapS
	Analysis of the conservation of PapS in the Alphaproteobacteria										Number of PapS homologs in the genomes of representative members of the Rhodospirillales
	Orders	Order txID	Families	Family txID	No. of species	# of annotated reference genomes	No. genomes with PapS	% of genomes with PapS			Species	No. of PapS homologs in genome	PapS NCBI protein ID
	Caulobacterales	204458			82	49	0	0			Rhodospirillum rubrum	1	WP_014626569
	Emcibacterales	2066490			3	3	0	0			Pararhodospirillum oryzae	1	WP_147162540
	Holosporales	1921002			29	12	0	0			Roseospira navarrensis	1	WP_153346481
	Hyphomicrobiales	356			1190	707	6	0.848656			Pararhodospirillum photometricum	1	WP_041795004
	Hyphomonadales	2800060			28	21	0	0			Roseospira goensis	1	WP_184433491
	Iodidimonadales	2066484			2	2	0	0			Roseospira visakhapatnamensis	1	WP_184043217
	Kopriimonadales	343329			1	0	0	0			Rhodospira trueperi	3	WP_092782536, WP_176793486, WP_092786065
	Kordiimonadales	362534			9	6	0	0			Roseospira marina	1	WP_150062841
	Magnetococcales	1191478			4	3	0	0			Phaeovibrio sulfidiphilus	1	WP_192533398
	Maricaulales	2800059			30	20	0	0			Roseospirillum parvum	1	WP_092613903
	Micropepsales	1921567			3	2	0	0			Insolitispirillum peregrinum	1	SIS83960.1
	Minwuiales	2493627			1	1	1	100			Novispirillum itersonii	4	WP_184263507, WP_019645432, WP_019644480, WP_184263149
	Parvularculales	255473			11	9	0	0			Caenispirillum bisanense	3	WP_176525159, WP_141415109, WP_097278265
	Pelagibacterales	54526			5	3	0	0			Oceanibacterium hippocampi	2	WP_085885622, WP_085882073
	Rhodobacterales	204455			708	521	0	0			Magnetospirillum magnetotacticum	1	WP_009867223
	Rhodospirillales	204441	Acetobacteraceae	433	223	165	0	0			Thalassospira lohafexi	1	WP_101304914
			Azospirillaceae	2829815	47	30	0	0			Thalassospira lucentensis	3	WP_022734345, WP_062949439, WP_167446449
			Elioraeaceae	2690195	4	3	0	0			Magnetovibrio blakemorei	2	WP_069958889, WP_084005606
			Geminicoccaceae	2066434	6	2	2	100			Geminicoccus roseus	1	WP_051328958
			Kiloniellaceae	597359	8	6	6	100			Aestuariispira insulae	2	WP_115938647, WP_115938142
			Rhodospirillaceae	41295	72	44	33	75			Haematospirillum jordaniae	1	WP_066132893
			Stellaceae	2844601	3	1	2	200			Caenispirillum salinarum	3	WP_009540590, WP_009541797, WP_009539053
			Terasakiellaceae	2813951	4	3	3	100			Hwanghaeella grinnelliae	2	WP_127763373, WP_127764375
			Thalassobaculaceae	2844864	10	8	8	100			Thalassobaculum litoreum	3	WP_175474269, WP_175474160, WP_093148556
			Thalassospiraceae	2844866	18	15	11	73.3333			Magnetospirillum gryphiswaldense	2	MBI2241968, WP_106001609
			Zavarziniaceae	2844877	2	2	0	0			Denitrobaculum tricleocarpae	3	WP_142899236, WP_142899857, WP_142898885
			TOTAL		397	297	65	21.8855			Candidatus Terasakiella magnetica	1	WP_069185948
	Rhodothalassiales	1544799			1	1	0	0			Thalassospira xiamenensis	4	WP_097051155, WP_062958633, WP_007088906, WP_114093675
	Rickettsiales	766			175	121	0	0			Thalassospira profundimaris	4	WP_114098244, WP_114112997, WP_008890076, WP_114103105
	Sneathiellales	510684			7	7	6	85.7143			Thalassospira xianhensis	1	WP_114123038
	Sphingomonadales	204457			482	333	0	0			Limibacillus halophilus	1	WP_183417119
											Terasakiella pusilla	2	WP_028878520, WP_084148951
											Thalassospira alkalitolerans	1	WP_085619902
											Thalassospira povalilytica	1	WP_228194417
											Kiloniella laminariae	1	WP_020593560
											Nisaea nitritireducens	4	WP_193172651, WP_193171210, WP_193171495, WP_193172075
											Marivibrio halodurans	1	WP_210683517
											Sneathiella chinensis	1	WP_169561864
											Hypericibacter adhaerens	1	WP_151114923
											Rhodovibrio sodomensis	4	WP_200342474, MBK1670123, WP_200343272, WP_200341016
											Sneathiella litorea	1	WP_161313549
											Candidatus Defluviicoccus seviourii	2	VUX46634, VUX45538
											Thalassospira tepidiphila	2	WP_213474031, WP_062955289
											Curvivirga aplysinae	1	WP_155157060
											Hypericibacter terrae	1	WP_151175793
											Kiloniella litopenaei	1	WP_046504901
											Thalassospira australica	1	WP_033067020
											Terasakiella brassicae	2	WP_188663922, WP_188660493
											Thalassospira permensis	1	WP_037988132
											Dongia mobilis	1	WP_208109738
											Thalassobaculum fulvum	3	WP_189992968, WP_189992628, WP_189992771
											Ferruginivarius sediminum	1	WP_161958787
											Thalassobaculum salexigens	3	WP_051243639, WP_051244277, WP_169400827
											Oceanibaculum indicum	2	WP_121220052, WP_008945941
											Tistlia consotensis	2	WP_085124643, WP_085121737
											Limimonas halophila	1	WP_090021401
											Pelagibius litoralis	1	WP_167229268
											Tistrella mobilis	1	WP_014743926
											Sneathiella limimaris	2	WP_169566034, WP_169567134
											Telmatospirillum siberiense	1	WP_101249087
											Tistrella bauzanensis	1	WP_188577270
											Algihabitans albus	1	WP_119167609
											Arboricoccus pini	1	WP_088560093
											Stella vacuolata	1	BBK40285
											Oceanibaculum nanhaiense	1	WP_086464461
											Elstera litoralis	1	WP_052711658
											Minwuia thermotolerans	1	GJL89700
											Nisaea denitrificans	3	WP_028465472, WP_051284671, WP_051284787
											Rhodovibrio salinarum	1	WP_169816601
											Sneathiella aquimaris	1	WP_169546295
											Sneathiella glossodoripedis	1	WP_025900005
											Defluviicoccus vanus	1	QNT68998
											Kiloniella majae	2	WP_085904668, WP_085900368
											Kiloniella spongiae	1	WP_047763684
											Magnetospirillum fulvum	2	WP_039851774, WP_074767451
											Rhodospirillaceae bacterium KN72	1	WP_169623482
											Oceanibaculum pacificum	1	WP_067556419
											Stella humosa	1	WP_170216579
