# Supplementary material for: An outer membrane porin-lipoprotein complex modulates elongasome movement to establish cell curvature in Rhodospirillum rubrum
Source: Nat Commun. 2024 Sep 2;15:7616. doi: 10.1038/s41467-024-51790-z (PMC11369160; doi:10.1038/s41467-024-51790-z)
Supplement: Supplementary file 6 — Supplementary Data 3 [file 41467_2024_51790_MOESM6_ESM.xlsx]

## Sheet: Single-particle tracking
	Single-particle tracking statistics
	PapS diffusion dynamics									Porin diffusion dynamics				RodZ diffusion dynamics (center plane)				RodZ diffusion dynamics *** (center plane - inner vs outer curve)					RodZ diffusion dynamics (peripheral plane)
	Strain	SP04	SP165	SP166	SP167	SP168	SP175	SP183		Strain	SP173	SP177		Strain	SP160	SP162		Strain	SP160				Strain	SP160	SP162
	# movies	10	5	10	6	10	10	10		# movies	6	6		# movies	11	11			All data*	Inner curve**	Outer curve**		# movies	11	11
	# cells	158	84	179	112	254	140	136		# cells	179	120		# cells	216	189		# movies	11	11	11		# cells	194	242
	# cells with tracks	158	84	172	98	252	131	135		# cells with tracks	177	114		# cells with tracks	212	185		# cells	216	209	209		# cells with tracks	193	242
	av. Cell length [µm]	5.18	5.60	5.01	5.02	5.10	5.06	5.33		av. Cell length [µm]	5.26	5.05		av. Cell length [µm]	4.9	4.81		# cells with tracks	212	151	194		av. Cell length [µm]	4.85	4.44
	# tracks	8169	2474	2215	2796	5922	1202	6769		# tracks	2555	1116		# tracks	3198	2109		av. Cell length [µm]	4.9	4.64	5.36		# tracks	6288	8848
	av. Lifetime [frames / s]	8.9 / 0.21	8.7 / 0.21	8.8 / 0.21	8.8 / 0.21	9 / 0.22	8.1 / 0.19	8.8 / 0.21		av. Lifetime [frames / s]	9 / 0.22	8.7 / 0.21		av. Lifetime [frames / s]	13 / 0.32	12 / 0.28		# tracks	3198	647	1948		av. Lifetime [frames / s]	13 / 0.32	12 / 0.3
	# tracks/cell	52.4761	29.6884	12.0499	26.4431	22.4975	8.3407	48.4201		# tracks/cell	14.2538	9.7295		# tracks/cell	12.9822	10.7914		av. Lifetime [frames / s]	13 / 0.32	11 / 0.27	14 / 0.33		# tracks/cell	35.4829	38.7543
	#steps/cell	412.846	229.499	93.2133	213.137	179.158	58.9242	373.547		#steps/cell	113.001	75.1087		#steps/cell	161.585	118.088		# tracks/cell	12.9822	3.5526	8.8216		#steps/cell	421.638	445.158
	SQD Analysis	SP04	SP165	SP166	SP167	SP168	SP175	SP183		SQD Analysis	SP173	SP177		SQD Analysis	SP160	SP162		#steps/cell	161.585	36.8461	113.81		SQD Analysis	SP160	SP162
	Significantly different?									Significantly different?				Significantly different?				SQD Analysis	All data*	Inner curve**	Outer curve**		Significantly differences
	stars / p-value	SP04	SP165	SP166	SP167	SP168	SP175	SP183		stars / p-value	SP173	SP177		stars / p-value	SP160 midcell	SP162 midcell		Significantly different?					stars / p-value	SP160 memb	SP162 memb
	SP04	-	***/3.4909e-19	***/7.3019e-50	***/3.2212e-60	***/1.3216e-151	***/1.101e-25	*/0.065661		SP173	-	***/2.3198e-10		SP160 midcell	-	***/4.5645e-148		stars / p-value	All data	Inner curve	Outer curve		SP160 memb	-	***/0
	SP165	-	-	***/3.1752e-09	***/2.657e-89	***/2.6223e-27	***/3.541e-54	***/9.4158e-15		SP177	-	-		SP162 midcell	-	-		All data	-	**/ 0.034923	***/1.0002e-33		SP162 memb	-	-
	SP166	-	-	-	***/3.0815e-141	***/0.00031078	***/2.0259e-97	***/6.2552e-44		# populations	2	2		# populations	2	2		Inner curve	-	-	***/3.6365e-21		# populations	2	2
	SP167	-	-	-	-	***/7.0855e-312	**/0.045459	***/5.4294e-69		pop1 [%]	62.5 ± 0.005	56.8 ± 0.005		pop1 [%]	67.9 ± 0.002	49.7 ± 0.002		Inner curve	-	-	-		pop1 [%]	64.9 ± 0.001	42.2 ± 0.001
	SP168	-	-	-	-	-	***/7.5529e-170	***/3.3426e-130		pop2 [%]	37.5 ± 0.005	43.2 ± 0.005		pop2 [%]	32.1 ± 0.002	50.3 ± 0.002		# populations	2	2	2		pop2 [%]	35.1 ± 0.001	57.8 ± 0.001
	SP175	-	-	-	-	-	-	***/3.9462e-31		D1 [µm2 s-1]	0.0174 ± 0	0.0174 ± 0		D1 [µm2 s-1]	0.0174 ± 0	0.0174 ± 0		pop1 [%]	57.3 ± 0.002	50.4 ± 0.002	64.1 ± 0.002		D1 [µm2 s-1]	0.0214 ± 0	0.0214 ± 0
	SP183	-	-	-	-	-	-	-		D2 [µm2 s-1]	0.0625 ± 0	0.0625 ± 0		D2 [µm2 s-1]	0.0884 ± 0	0.0884 ± 0		pop2 [%]	42.7 ± 0.002	49.6 ± 0.002	35.9 ± 0.002		D2 [µm2 s-1]	0.0992 ± 0	0.0992 ± 0
	# populations	2	2	2	2	2	2	2		Pearson R-Squared				Pearson R-Squared				D1 [µm2 s-1]	0.0154 ± 0	0.0154 ± 0	0.0154 ± 0		Pearson R-Squared
	pop1 [%]	60.3 ± 0.001	62.2 ± 0.001	68.8 ± 0.001	46.6 ± 0.001	76.4 ± 0.001	56.4 ± 0.001	63.3 ± 0.001		R2 (1 frame)	1	1		R2 (1 frame)	1	0.999		D2 [µm2 s-1]	0.0663 ± 0	0.0663 ± 0	0.0663 ± 0		R2 (1 frame)	1	1
	pop2 [%]	39.7 ± 0.001	37.8 ± 0.001	31.2 ± 0.001	53.4 ± 0.001	23.6 ± 0.001	43.6 ± 0.001	36.7 ± 0.001		R2 (2 frames)	NA	NA		R2 (2 frames)	NA	NA		Pearson R-Squared					R2 (2 frames)	NA	NA
	D1 [µm2 s-1]	0.0191 ± 0	0.0191 ± 0	0.0191 ± 0	0.0191 ± 0	0.0191 ± 0	0.0191 ± 0	0.0191 ± 0		R2 (3 frames)	NA	NA		R2 (3 frames)	NA	NA		R2 (1 frame)	1	1	1		R2 (3 frames)	NA	NA
	D2 [µm2 s-1]	0.0657 ± 0	0.0657 ± 1	0.0657 ± 2	0.0657 ± 3	0.0657 ± 4	0.0657 ± 5	0.0657 ± 6		R2 (4 frames)	NA	NA		R2 (4 frames)	NA	NA		R2 (2 frames)	NA	NA	NA		R2 (4 frames)	NA	NA
	Pearson R-Squared													MSD calculation	SP160	SP162		R2 (3 frames)	NA	NA	NA		MSD calculation	SP160	SP162
	R2 (1 frame)	1	0.999	1	1	1	0.999	1						direction	xy	xy		R2 (4 frames)	NA	NA	NA		direction	xy	xy
	R2 (2 frames)	NA	NA	NA	NA	NA	NA	NA						specific τ	5	5		MSD calculation	All data*	Inner curve**	Outer curve**		specific τ	5	5
	R2 (3 frames)	NA	NA	NA	NA	NA	NA	NA						#tracks	3198	2078		direction	xy	xy	xy		#tracks	6288	8698
	R2 (4 frames)	NA	NA	NA	NA	NA	NA	NA						D xy [µm2 s-1]	0.009	0.025		specific τ	5	5	5		D xy [µm2 s-1]	0.023	0.042
														R2	0.976	0.99		#tracks	3198	647	1948		R2	0.998	0.997
														Stationary analysis	SP160	SP162		D xy [µm2 s-1]	0.009	0.013	0.005		Stationary analysis	SP160	SP162
														Dwell radius cut [nm]	97	97		R2	0.976	0.991	0.955		Dwell radius cut [nm]	97	97
														Dwell min time [ms]	0.12	0.12		*Same data used for RodZ diffusion dynamics (center plane).					Dwell min time [ms]	0.12	0.12
														Steps distribution free vs confined [%]	14 / 86	25 / 75		** Seven cells were excluded from the analysis due to the lack of curvature					Steps distribution free vs confined [%]	21 / 79	36 / 65
														static tracks [%]	58.5	42.6							static tracks [%]	40.9	28
														mobile tracks [%]	41.5	57.4							mobile tracks [%]	59.1	72
														free [%]	24.3	33.9							free [%]	28	37.7
														mixed behaviour [%]	17.2	23.5							mixed behaviour [%]	31.1	34.2
														average residence time [s]	0.309 ± 0.006	0.26 ± 0.005							average residence time [s]	0.257 ± 0.003	0.237 ± 0.002
														τ (1-comp.) [s]	0.27 ± 0.0063	0.23 ± 0.0058							τ (1-comp.) [s]	0.23 ± 0.0031	0.21 ± 0.0034
														τ1 (2-comp.) [s]	0.48 ± 0.011	0.17 ± 0.0023							τ1 (2-comp.) [s]	0.18 ± 0.0024	0.15 ± 0.00096
														Fraction τ1 [%]	36.5 ± 1.65	66.4 ± 1.97							Fraction τ1 [%]	66.9 ± 2.48	55.1 ± 0.975
														τ2 (2-comp.) [s]	0.19 ± 0.0026	0.4 ± 0.011							τ2 (2-comp.) [s]	0.36 ± 0.0099	0.31 ± 0.0028
														Fraction τ2 [%]	63.5 ± 1.65	33.6 ± 1.97							Fraction τ2 [%]	33.1 ± 2.48	44.9 ± 0.975
														Significantly different?									Significantly different?
														stars / p-value	SP160 memb	SP162 memb							stars / p-value	SP160 memb	SP162 memb
														SP160 memb	-	***/1.7534e-12							SP160 memb	-	***/1.0654e-05
														SP162 memb	-	-							SP162 memb	-	-
