# Supplementary material for: An outer membrane porin-lipoprotein complex modulates elongasome movement to establish cell curvature in Rhodospirillum rubrum
Source: Nat Commun. 2024 Sep 2;15:7616. doi: 10.1038/s41467-024-51790-z (PMC11369160; doi:10.1038/s41467-024-51790-z)
Supplement: Supplementary file 7 — Supplementary Data 4 [file 41467_2024_51790_MOESM7_ESM.xlsx]

## Sheet: Colocalization analysis
	Colocalization analysis
	Strain	# of cells measured	Image A	Image B	Auto Threshold A	Auto Threshold B	Using Stack Histogram	Pearson's Coefficient	M1	M2	Threshold A	Threshold B	Thresholded M1	Thresholded M2	Overlap Coefficient	k1	k2	Thresholded Overlap Coefficient	Thresholded k1	Thresholded k2	Area total	Area A	Area B	Area Overlap	Timepoint	AreaOVERLAP/AreaB
	SP06	41	por39::por39-mCherry	papS::papS-mNeongreen	Default	Default	FALSE	0.79	0.956	0.997	10023	5337	0.405	0.924	0.788	0.269	2.307	0.893	0.405	1.97	629208.646	3968.184	1340.995	1210.576	1	0.902744604
	SP130	>82	por39::por39-mCherry	papS::papS-mNeongreen	Default	Default	FALSE	0.78	0.93	1	8224	5280	0.38	0.92	0.78	0.3	2	0.88	0.46	1.68	866931.75	5710.58	1744.4	1577.26	1	0.90418482
	SP131	32	por39::por39-mCherry	papS::papS-mNeongreen	Default	Default	FALSE	0.81	0.81	0.98	7710	6341	0.5	0.86	0.81	0.47	1.4	0.91	0.62	1.33	866931.75	2344.24	1123.04	926.8	1	0.825260009
	SP146	>72	por39::por39-mCherry	papS::papS-mNeongreen	Default	Default	FALSE	0.739	0.923	0.983	7196	7191	0.541	0.655	0.741	0.651	0.845	0.896	0.827	0.971	866933.173	5243.805	3960.11	2402.991	1	0.606799054
	SP163	>130	papS::papS-mCherry	rodZ::mNeongreen-rodZ	Default	RenyiEntropy	FALSE	0.366	0.996	0.376	9252	23221	0.007	0.589	0.372	0.162	0.855	0.889	1.242	0.637	924057.6	2325766	218.73	126.54	1	0.578521464
		>: At least the indicated number of cells. Due to cell clumping, the actual number could potentially be higher.
