# Supplementary material for: An outer membrane porin-lipoprotein complex modulates elongasome movement to establish cell curvature in Rhodospirillum rubrum
Source: Nat Commun. 2024 Sep 2;15:7616. doi: 10.1038/s41467-024-51790-z (PMC11369160; doi:10.1038/s41467-024-51790-z)
Supplement: Supplementary file 8 — Supplementary Data 5 [file 41467_2024_51790_MOESM8_ESM.xlsx]

## Sheet: Sheet1
	Mass spectrometric identification of the detergent-extracted proteins
								Gel band 1				Gel band 2				Gel band 3				Gel band 4
	Accession	Description	ΣCoverage	Σ# Proteins	Σ# Unique Peptides	Σ# Peptides	Σ# PSMs	Score	Coverage	# Peptides	# PSM	Score	Coverage	# Peptides	# PSM	Score	Coverage	# Peptides	# PSM	Score	Coverage	# Peptides	# PSM
	Q9K558	Porin-assoziated protein (PAP) OS=Rhodospirillum rubrum OX=1085 GN=pap PE=3 SV=1 - [Q9K558_RHORU]	0.7436	3	16	16	639	3610.67	0.5201	12	173	7035.78	0.7436	16	256	2909.34	0.7253	14	129	1257.71	0.4872	10	55
	Q9K556	Porin 41 (Por41) OS=Rhodospirillum rubrum OX=1085 GN=por41 PE=4 SV=1 - [Q9K556_RHORU]	0.431	2	13	14	1024	2559.18	0.4141	12	90	8183.75	0.4141	13	268	3690	0.3775	12	116	6425.53	0.431	14	221
	Q2RQV3	DNA-directed RNA polymerase subunit beta OS=Rhodospirillum rubrum (strain ATCC 11170 / ATH 1.1.1 / DSM 467 / LMG 4362 / NCIB 8255 / S1) OX=269796 GN=rpoB PE=3 SV=1 - [RPOB_RHORT]	0.3683	1	44	50	126	1175.46	0.3546	48	78	104.71	0.0797	10	11	155.03	0.0467	7	9	135.17	0.0524	6	9
	Q9K557	Porin 39 (Por39) OS=Rhodospirillum rubrum OX=1085 GN=por39 PE=4 SV=1 - [Q9K557_RHORU]	0.3966	1	14	15	546	1011.52	0.3046	9	44	3356.77	0.3966	14	132	1846.32	0.3966	13	70	2893.11	0.3966	14	116
	Q2RN38	Glutamate dehydrogenase (NAD) OS=Rhodospirillum rubrum (strain ATCC 11170 / ATH 1.1.1 / DSM 467 / LMG 4362 / NCIB 8255 / S1) OX=269796 GN=Rru_A3663 PE=4 SV=1 - [Q2RN38_RHORT]	0.2745	1	35	41	86	765.41	0.2745	41	57	68.93	0.0375	5	5	127.8	0.0732	10	10		0
	Q2RQV4	DNA-directed RNA polymerase subunit beta' OS=Rhodospirillum rubrum (strain ATCC 11170 / ATH 1.1.1 / DSM 467 / LMG 4362 / NCIB 8255 / S1) OX=269796 GN=rpoC PE=3 SV=1 - [RPOC_RHORT]	0.2958	2	29	35	108	571.79	0.2958	35	51	197.57	0.0474	8	11	165.57	0.0424	7	9	181.61	0.0416	6	8
	Q2RML2	Hemolysin-type calcium-binding region OS=Rhodospirillum rubrum (strain ATCC 11170 / ATH 1.1.1 / DSM 467 / LMG 4362 / NCIB 8255 / S1) OX=269796 GN=Rru_B0037 PE=4 SV=1 - [Q2RML2_RHORT]	0.2446	1	7	8	376	562.5	0.0398	2	10	1737.08	0.1928	7	41	3819.47	0.2446	8	85	1489.73	0.1373	6	36
	Q2RY86	Alpha-2-macroglobulin-like protein OS=Rhodospirillum rubrum (strain ATCC 11170 / ATH 1.1.1 / DSM 467 / LMG 4362 / NCIB 8255 / S1) OX=269796 GN=Rru_A0104 PE=4 SV=1 - [Q2RY86_RHORT]	0.2081	1	25	27	45	555.68	0.2024	26	29	31.18	0.0171	3	3	0	0.004	1	1		0
	Q2RVE9	Peptidoglycan-associated protein OS=Rhodospirillum rubrum (strain ATCC 11170 / ATH 1.1.1 / DSM 467 / LMG 4362 / NCIB 8255 / S1) OX=269796 GN=pal PE=3 SV=1 - [Q2RVE9_RHORT]	0.2298	1	4	4	106	385.64	0.2298	4	16	470.18	0.2236	3	18	530.32	0.2298	4	19	559.75	0.2236	3	19
	Q2RQV8	Elongation factor Tu 1 OS=Rhodospirillum rubrum (strain ATCC 11170 / ATH 1.1.1 / DSM 467 / LMG 4362 / NCIB 8255 / S1) OX=269796 GN=tuf1 PE=3 SV=1 - [EFTU1_RHORT]	0.5682	1	2	17	192	373.68	0.3611	11	21	361.53	0.3788	10	22	832.17	0.4924	14	36	400.49	0.4066	11	24
	Q2RUB5	Uncharacterized protein OS=Rhodospirillum rubrum (strain ATCC 11170 / ATH 1.1.1 / DSM 467 / LMG 4362 / NCIB 8255 / S1) OX=269796 GN=Rru_A1479 PE=4 SV=1 - [Q2RUB5_RHORT]	0.1955	1	4	5	16	329.86	0.1955	5	13		0				0				0
	Q2RQU6	Elongation factor Tu 2 OS=Rhodospirillum rubrum (strain ATCC 11170 / ATH 1.1.1 / DSM 467 / LMG 4362 / NCIB 8255 / S1) OX=269796 GN=tuf2 PE=3 SV=1 - [EFTU2_RHORT]	0.5682	1	2	17	171	317.93	0.3182	10	19	339.98	0.3359	9	19	743.42	0.4924	14	32	347.05	0.3636	10	21
	Q2RSX3	Phosphoenolpyruvate--protein phosphotransferase OS=Rhodospirillum rubrum (strain ATCC 11170 / ATH 1.1.1 / DSM 467 / LMG 4362 / NCIB 8255 / S1) OX=269796 GN=Rru_A1972 PE=3 SV=1 - [Q2RSX3_RHORT]	0.382	1	26	26	210	250.79	0.1653	11	12	367.73	0.206	15	23	983.96	0.2922	21	43	153.83	0.091	6	6
	Q2RXW8	Glyceraldehyde-3-phosphate dehydrogenase OS=Rhodospirillum rubrum (strain ATCC 11170 / ATH 1.1.1 / DSM 467 / LMG 4362 / NCIB 8255 / S1) OX=269796 GN=Rru_A0222 PE=3 SV=1 - [Q2RXW8_RHORT]	0.2269	1	6	6	47	176.14	0.0597	2	7	109.66	0.0597	2	5	106.33	0.2269	6	8	113.52	0.0955	3	5
	Q2RWV4	60 kDa chaperonin 2 OS=Rhodospirillum rubrum (strain ATCC 11170 / ATH 1.1.1 / DSM 467 / LMG 4362 / NCIB 8255 / S1) OX=269796 GN=groL2 PE=3 SV=1 - [CH602_RHORT]	0.2828	1	6	12	91	171.15	0.1022	5	10	212.92	0.1588	7	10	245.96	0.1697	8	14	294.61	0.2464	11	16
	Q2RR27	Protease 4 OS=Rhodospirillum rubrum (strain ATCC 11170 / ATH 1.1.1 / DSM 467 / LMG 4362 / NCIB 8255 / S1) OX=269796 GN=Rru_A2621 PE=3 SV=1 - [Q2RR27_RHORT]	0.3069	1	13	14	39	168.48	0.1821	8	10	382.31	0.2782	13	18	74.77	0.0759	3	3		0
	Q2RV18	ATP synthase subunit beta OS=Rhodospirillum rubrum (strain ATCC 11170 / ATH 1.1.1 / DSM 467 / LMG 4362 / NCIB 8255 / S1) OX=269796 GN=atpD PE=3 SV=1 - [ATPB_RHORT]	0.3312	1	10	11	73	168.14	0.1371	5	7	184.98	0.1266	5	8	223.81	0.2321	8	12	199.16	0.2089	7	12
	Q2RWQ6	Na+/solute symporter OS=Rhodospirillum rubrum (strain ATCC 11170 / ATH 1.1.1 / DSM 467 / LMG 4362 / NCIB 8255 / S1) OX=269796 GN=Rru_A0635 PE=3 SV=1 - [Q2RWQ6_RHORT]	0.0769	1	4	4	36	165.49	0.0769	4	6	108.21	0.0769	4	5	147.77	0.0555	3	6	131.35	0.0769	4	5
	Q2RV20	ATP synthase subunit alpha OS=Rhodospirillum rubrum (strain ATCC 11170 / ATH 1.1.1 / DSM 467 / LMG 4362 / NCIB 8255 / S1) OX=269796 GN=atpA PE=3 SV=1 - [ATPA_RHORT]	0.3745	2	21	21	169	149	0.2078	10	14	291.32	0.2294	11	16	478.94	0.3588	17	25	788.96	0.3745	21	44
	Q2RQV7	Elongation factor G OS=Rhodospirillum rubrum (strain ATCC 11170 / ATH 1.1.1 / DSM 467 / LMG 4362 / NCIB 8255 / S1) OX=269796 GN=fusA PE=3 SV=1 - [EFG_RHORT]	0.3916	1	15	18	102	137.3	0.1908	9	12	155.25	0.2269	11	14	244.39	0.2905	14	19	131.46	0.2066	10	13
	Q2RSX5	PTS fructose IIC component OS=Rhodospirillum rubrum (strain ATCC 11170 / ATH 1.1.1 / DSM 467 / LMG 4362 / NCIB 8255 / S1) OX=269796 GN=Rru_A1970 PE=4 SV=1 - [Q2RSX5_RHORT]	0.2139	1	12	12	78	127.14	0.1652	8	8	183.44	0.167	9	10	315.34	0.1913	11	16	210.26	0.1722	9	11
	P0C188	NAD(P) transhydrogenase subunit beta OS=Rhodospirillum rubrum OX=1085 GN=pntB PE=1 SV=1 - [PNTB_RHORU]	0.1767	1	6	6	50	124.62	0.1358	5	6	146.11	0.1767	6	7	260.88	0.1767	6	9	170.92	0.1358	5	7
	Q2RSP4	Efflux pump membrane transporter OS=Rhodospirillum rubrum (strain ATCC 11170 / ATH 1.1.1 / DSM 467 / LMG 4362 / NCIB 8255 / S1) OX=269796 GN=Rru_A2051 PE=3 SV=1 - [Q2RSP4_RHORT]	0.3838	1	26	28	168	124.22	0.0848	8	8	987.26	0.359	26	71	291.11	0.1543	13	14	108.61	0.0695	7	8
	Q2RRT4	Histidine kinase OS=Rhodospirillum rubrum (strain ATCC 11170 / ATH 1.1.1 / DSM 467 / LMG 4362 / NCIB 8255 / S1) OX=269796 GN=Rru_A2361 PE=4 SV=1 - [Q2RRT4_RHORT]	0.0622	1	6	9	9	116.12	0.0622	9	9		0				0				0
	Q2RND4	Uroporphyrinogen III synthase HEM4 OS=Rhodospirillum rubrum (strain ATCC 11170 / ATH 1.1.1 / DSM 467 / LMG 4362 / NCIB 8255 / S1) OX=269796 GN=Rru_A3567 PE=4 SV=1 - [Q2RND4_RHORT]	0.4877	1	22	23	130	115.29	0.1308	8	8	71.56	0.1226	6	6	350.24	0.3542	17	20	300.08	0.3065	14	20
	Q2RPJ3	Uncharacterized protein OS=Rhodospirillum rubrum (strain ATCC 11170 / ATH 1.1.1 / DSM 467 / LMG 4362 / NCIB 8255 / S1) OX=269796 GN=Rru_A3157 PE=4 SV=1 - [Q2RPJ3_RHORT]	0.1481	1	5	5	11	114.53	0.1481	5	5	64.06	0.084	3	3	54.77	0.0321	1	1		0
	O95678	Keratin, type II cytoskeletal 75 OS=Homo sapiens GN=KRT75 PE=1 SV=2 - [K2C75_CON-HUMAN]	0.127	1	1	8	55	111.56	0.0944	6	11	180.44	0.0926	6	8	152.57	0.0944	6	7	184.89	0.1071	6	8
	Q2RY28	60 kDa chaperonin 1 OS=Rhodospirillum rubrum (strain ATCC 11170 / ATH 1.1.1 / DSM 467 / LMG 4362 / NCIB 8255 / S1) OX=269796 GN=groL1 PE=3 SV=1 - [CH601_RHORT]	0.1713	1	4	9	49	109.02	0.0368	3	4	118.73	0.081	4	5	114.05	0.0976	6	8	175.79	0.1179	6	8
	Q2RXX3	Citrate lyase OS=Rhodospirillum rubrum (strain ATCC 11170 / ATH 1.1.1 / DSM 467 / LMG 4362 / NCIB 8255 / S1) OX=269796 GN=Rru_A0217 PE=3 SV=1 - [Q2RXX3_RHORT]	0.1662	1	5	5	14	104.23	0.1323	4	6	31.04	0.0585	2	2	29.75	0.0246	1	2		0
	Q2RT60	Enolase OS=Rhodospirillum rubrum (strain ATCC 11170 / ATH 1.1.1 / DSM 467 / LMG 4362 / NCIB 8255 / S1) OX=269796 GN=eno PE=3 SV=1 - [ENO_RHORT]	0.1129	1	4	4	12	104.2	0.1129	4	5	36.13	0.0424	1	1	29.48	0.0424	1	1	23.2	0.0424	1	1
	Q2RPJ4	von Willebrand factor, type A OS=Rhodospirillum rubrum (strain ATCC 11170 / ATH 1.1.1 / DSM 467 / LMG 4362 / NCIB 8255 / S1) OX=269796 GN=Rru_A3156 PE=4 SV=1 - [Q2RPJ4_RHORT]	0.3443	1	8	10	26	102.42	0.1061	4	4	78.54	0.0504	2	2	128.28	0.1443	5	5	15.98	0.0226	1	1
	Q7RTS7	Keratin, type II cytoskeletal 74 OS=Homo sapiens GN=KRT74 PE=1 SV=2 - [K2C74_CON-HUMAN]	0.0605	5	1	4	27	95.59	0.0605	4	7	34.22	0.017	2	2	35.81	0.017	2	2	44.56	0.0132	1	2
	Q2RU29	NADH-plastoquinone oxidoreductase, chain 5 OS=Rhodospirillum rubrum (strain ATCC 11170 / ATH 1.1.1 / DSM 467 / LMG 4362 / NCIB 8255 / S1) OX=269796 GN=Rru_A1566 PE=4 SV=1 - [Q2RU29_RHORT]	0.0809	1	5	5	41	94.96	0.0747	4	5	66.28	0.0435	3	4	111.98	0.0809	4	7	76.49	0.0747	4	5
	Q2RSJ7	Uncharacterized protein OS=Rhodospirillum rubrum (strain ATCC 11170 / ATH 1.1.1 / DSM 467 / LMG 4362 / NCIB 8255 / S1) OX=269796 GN=Rru_A2098 PE=4 SV=1 - [Q2RSJ7_RHORT]	0.1093	1	9	13	16	92.19	0.0767	9	9		0			47.97	0.048	5	5	17.66	0.008	1	1
	Q2RUI4	4Fe-4S ferredoxin OS=Rhodospirillum rubrum (strain ATCC 11170 / ATH 1.1.1 / DSM 467 / LMG 4362 / NCIB 8255 / S1) OX=269796 GN=Rru_A1410 PE=4 SV=1 - [Q2RUI4_RHORT]	0.2656	1	18	21	72	91.05	0.0271	2	2	246.01	0.1219	10	10	210.54	0.1521	12	12	26.27	0.0115	1	1
	Q2RQV9	30S ribosomal protein S10 OS=Rhodospirillum rubrum (strain ATCC 11170 / ATH 1.1.1 / DSM 467 / LMG 4362 / NCIB 8255 / S1) OX=269796 GN=rpsJ PE=3 SV=1 - [RS10_RHORT]	0.3333	1	2	3	27	87.92	0.2451	2	3	86.06	0.2451	2	4	68.69	0.2451	2	3	105.02	0.2451	2	4
	Q2RSP3	RND efflux system, outer membrane lipoprotein, NodT OS=Rhodospirillum rubrum (strain ATCC 11170 / ATH 1.1.1 / DSM 467 / LMG 4362 / NCIB 8255 / S1) OX=269796 GN=Rru_A2052 PE=3 SV=1 - [Q2RSP3_RHORT]	0.5972	1	25	25	414	81.31	0.1242	5	5	1057.36	0.5872	24	57	3060.45	0.5531	24	124	240.81	0.3006	12	17
	Q2RUT2	AMP-dependent synthetase and ligase OS=Rhodospirillum rubrum (strain ATCC 11170 / ATH 1.1.1 / DSM 467 / LMG 4362 / NCIB 8255 / S1) OX=269796 GN=Rru_A1312 PE=4 SV=1 - [Q2RUT2_RHORT]	0.2766	1	14	14	67	80.84	0.1383	7	7	95.13	0.1578	7	8	219.32	0.2394	11	13	145.82	0.156	8	9
	Q2RYC8	Terpene synthase, squalene cyclase OS=Rhodospirillum rubrum (strain ATCC 11170 / ATH 1.1.1 / DSM 467 / LMG 4362 / NCIB 8255 / S1) OX=269796 GN=Rru_A0062 PE=4 SV=1 - [Q2RYC8_RHORT]	0.2363	1	14	14	95	80.66	0.1006	6	6	152.64	0.1143	7	9	157.87	0.1265	8	12	590.86	0.2363	14	31
	Q2RU27	NADH-quinone oxidoreductase subunit N OS=Rhodospirillum rubrum (strain ATCC 11170 / ATH 1.1.1 / DSM 467 / LMG 4362 / NCIB 8255 / S1) OX=269796 GN=nuoN PE=3 SV=1 - [NUON_RHORT]	0.0452	1	2	2	11	80.35	0.0452	2	2	53.94	0.0452	2	2	33.4	0.0267	1	1	66.47	0.0452	2	2
	Q2RQX6	50S ribosomal protein L18 OS=Rhodospirillum rubrum (strain ATCC 11170 / ATH 1.1.1 / DSM 467 / LMG 4362 / NCIB 8255 / S1) OX=269796 GN=rplR PE=3 SV=1 - [RL18_RHORT]	0.075	1	1	1	14	79.19	0.075	1	2	69.61	0.075	1	2	85.76	0.075	1	2	81.29	0.075	1	2
	Q2RQY4	DNA-directed RNA polymerase subunit alpha OS=Rhodospirillum rubrum (strain ATCC 11170 / ATH 1.1.1 / DSM 467 / LMG 4362 / NCIB 8255 / S1) OX=269796 GN=rpoA PE=3 SV=1 - [RPOA_RHORT]	0.1588	1	4	6	30	79.12	0.1265	4	6	36.48	0.0294	1	2	122.53	0.1588	6	8	73.04	0.0941	3	4
	Q2RU44	ATP-dependent Clp protease ATP-binding subunit ClpX OS=Rhodospirillum rubrum (strain ATCC 11170 / ATH 1.1.1 / DSM 467 / LMG 4362 / NCIB 8255 / S1) OX=269796 GN=clpX PE=3 SV=1 - [CLPX_RHORT]	0.1398	1	5	5	23	77.39	0.0521	2	2	61.08	0.0521	2	2	83.5	0.109	4	4	103.02	0.0829	3	4
	Q2RQW3	50S ribosomal protein L2 OS=Rhodospirillum rubrum (strain ATCC 11170 / ATH 1.1.1 / DSM 467 / LMG 4362 / NCIB 8255 / S1) OX=269796 GN=rplB PE=3 SV=1 - [RL2_RHORT]	0.1541	1	2	4	40	76.11	0.086	2	5	80.4	0.086	2	5	70.8	0.086	2	5	80.59	0.086	2	5
	Q2RND5	HemY-like OS=Rhodospirillum rubrum (strain ATCC 11170 / ATH 1.1.1 / DSM 467 / LMG 4362 / NCIB 8255 / S1) OX=269796 GN=Rru_A3566 PE=4 SV=1 - [Q2RND5_RHORT]	0.224	1	8	8	41	74.52	0.0739	3	3	101.02	0.1363	4	4	148.85	0.1871	6	8	137.32	0.1132	5	5
	Q2RP19	Cytochrome c oxidase cbb3-type, subunit I OS=Rhodospirillum rubrum (strain ATCC 11170 / ATH 1.1.1 / DSM 467 / LMG 4362 / NCIB 8255 / S1) OX=269796 GN=Rru_A3332 PE=3 SV=1 - [Q2RP19_RHORT]	0.0403	1	1	1	8	73.37	0.0403	1	2	19.4	0.0403	1	1	42.03	0.0403	1	1	28.23	0.0403	1	1
	Q2RN30	Multifunctional fusion protein OS=Rhodospirillum rubrum (strain ATCC 11170 / ATH 1.1.1 / DSM 467 / LMG 4362 / NCIB 8255 / S1) OX=269796 GN=secF PE=3 SV=1 - [Q2RN30_RHORT]	0.3283	1	24	27	110	68.83	0.0422	3	3	119.37	0.1114	7	7	738.54	0.2567	21	32	43.68	0.0504	3	3
	Q2RV19	ATP synthase gamma chain OS=Rhodospirillum rubrum (strain ATCC 11170 / ATH 1.1.1 / DSM 467 / LMG 4362 / NCIB 8255 / S1) OX=269796 GN=atpG PE=3 SV=1 - [ATPG_RHORT]	0.3612	1	7	8	24	67.66	0.1171	3	3	29.72	0.0368	1	1	172.51	0.2007	5	6	25.14	0.0401	1	1
	Q2RXT5	Uncharacterized protein OS=Rhodospirillum rubrum (strain ATCC 11170 / ATH 1.1.1 / DSM 467 / LMG 4362 / NCIB 8255 / S1) OX=269796 GN=Rru_A0255 PE=4 SV=1 - [Q2RXT5_RHORT]	0.156	1	2	3	6	66.74	0.156	3	6		0				0				0
	Q2RY29	10 kDa chaperonin OS=Rhodospirillum rubrum (strain ATCC 11170 / ATH 1.1.1 / DSM 467 / LMG 4362 / NCIB 8255 / S1) OX=269796 GN=groS PE=3 SV=1 - [Q2RY29_RHORT]	0.1154	1	2	2	33	64.56	0.1154	2	4	45.8	0.1154	2	5	52.31	0.1154	2	5	69.93	0.1154	2	5
	Q2RXA3	OmpA family protein OS=Rhodospirillum rubrum (strain ATCC 11170 / ATH 1.1.1 / DSM 467 / LMG 4362 / NCIB 8255 / S1) OX=269796 GN=Rru_A0437 PE=3 SV=1 - [Q2RXA3_RHORT]	0.3265	1	10	10	48	62.69	0.1147	3	4	16.47	0.1029	3	3	133.23	0.2529	7	8	207.36	0.3265	9	11
	Q847M7	30S ribosomal protein S2 OS=Rhodospirillum rubrum OX=1085 GN=rpsB PE=3 SV=1 - [Q847M7_RHORU]	0.2023	1	5	5	24	59.05	0.1107	3	4	50.2	0.0267	1	2	71.7	0.1603	4	5	68.51	0.1107	3	4
	Q2RY97	Binding-protein-dependent transport systems inner membrane component OS=Rhodospirillum rubrum (strain ATCC 11170 / ATH 1.1.1 / DSM 467 / LMG 4362 / NCIB 8255 / S1) OX=269796 GN=Rru_A0093 PE=3 SV=1 - [Q2RY97_RHORT]	0.09	1	2	2	7	58.45	0.09	2	2	28.94	0.09	2	2	27.63	0.09	2	2	0	0.0519	1	1
	Q2RXC9	50S ribosomal protein L9 OS=Rhodospirillum rubrum (strain ATCC 11170 / ATH 1.1.1 / DSM 467 / LMG 4362 / NCIB 8255 / S1) OX=269796 GN=rplI PE=3 SV=2 - [RL9_RHORT]	0.0412	1	1	1	13	57.37	0.0412	1	2	40.8	0.0412	1	2	44.32	0.0412	1	2	67.99	0.0412	1	2
	Q701L7	Type II hair keratin 2 OS=Homo sapiens GN=KRTHB2 PE=2 SV=1 - [Q701L7_CON-HUMAN]	0.0526	2	1	5	31	56.28	0.0273	3	6	49.42	0.0526	4	5	35.81	0.0175	2	2	44.56	0.0351	2	3
	Q9NSB2	Keratin, type II cuticular Hb4 OS=Homo sapiens GN=KRT84 PE=1 SV=2 - [KRT84_CON-HUMAN]	0.0667	1	1	5	29	56.28	0.015	2	5	42.71	0.0483	4	5	36.84	0.0333	3	3	44.56	0.03	2	3
	Q2RXU6	Inosine-5'-monophosphate dehydrogenase OS=Rhodospirillum rubrum (strain ATCC 11170 / ATH 1.1.1 / DSM 467 / LMG 4362 / NCIB 8255 / S1) OX=269796 GN=guaB PE=3 SV=1 - [Q2RXU6_RHORT]	0.1725	1	4	7	13	55.44	0.1725	7	8	18.49	0.0164	1	1		0			20.06	0.0164	1	1
	Q92764	Keratin, type I cuticular Ha5 OS=Homo sapiens GN=KRT35 PE=1 SV=5 - [KRT35_CON-HUMAN]	0.0308	15	1	2	26	54.09	0.0154	1	3	76.08	0.0154	1	4	56.83	0.0154	1	3	74.5	0.0154	1	4
	Q2RN24	Tripartite ATP-independent periplasmic transporter, DctQ component OS=Rhodospirillum rubrum (strain ATCC 11170 / ATH 1.1.1 / DSM 467 / LMG 4362 / NCIB 8255 / S1) OX=269796 GN=Rru_A3677 PE=4 SV=1 - [Q2RN24_RHORT]	0.1162	1	2	2	17	53.82	0.1162	2	3	52.3	0.083	1	2	66.73	0.1162	2	3	25.19	0.1162	2	3
	Q2RXT1	Carbon starvation protein CstA OS=Rhodospirillum rubrum (strain ATCC 11170 / ATH 1.1.1 / DSM 467 / LMG 4362 / NCIB 8255 / S1) OX=269796 GN=Rru_A0259 PE=4 SV=1 - [Q2RXT1_RHORT]	0.0896	1	5	7	25	53.1	0.0529	3	3	57.61	0.0411	2	2	63.29	0.0514	3	3	117.58	0.0793	6	7
	Q2RP20	Cytochrome C oxidase, mono-heme subunit/FixO OS=Rhodospirillum rubrum (strain ATCC 11170 / ATH 1.1.1 / DSM 467 / LMG 4362 / NCIB 8255 / S1) OX=269796 GN=Rru_A3331 PE=4 SV=1 - [Q2RP20_RHORT]	0.1053	1	2	2	11	52.46	0.1053	2	2	51.62	0.1053	2	2	43.64	0.1053	2	2	52.44	0.1053	2	2
	Q2RS37	Uncharacterized protein OS=Rhodospirillum rubrum (strain ATCC 11170 / ATH 1.1.1 / DSM 467 / LMG 4362 / NCIB 8255 / S1) OX=269796 GN=Rru_A2258 PE=4 SV=1 - [Q2RS37_RHORT]	0.2473	1	5	5	25	51.64	0.0836	2	2	58.51	0.1745	3	3	66.7	0.0836	2	2	50.9	0.0836	2	2
	P08670	Vimentin OS=Homo sapiens GN=VIM PE=1 SV=4 - [VIME_CON-HUMAN]	0.2639	3	9	10	40	51.02	0.1459	5	6	40.04	0.0515	2	2	61.36	0.1009	4	4	37.78	0.176	6	6
	Q2RQV6	30S ribosomal protein S7 OS=Rhodospirillum rubrum (strain ATCC 11170 / ATH 1.1.1 / DSM 467 / LMG 4362 / NCIB 8255 / S1) OX=269796 GN=rpsG PE=3 SV=1 - [RS7_RHORT]	0.2115	1	2	3	10	50.85	0.2051	2	2	38.81	0.1026	1	1	35.27	0.1026	1	1	36.15	0.109	2	2
	Q2RV84	Chemotaxis sensory transducer OS=Rhodospirillum rubrum (strain ATCC 11170 / ATH 1.1.1 / DSM 467 / LMG 4362 / NCIB 8255 / S1) OX=269796 GN=Rru_A1160 PE=4 SV=1 - [Q2RV84_RHORT]	0.3166	7	11	13	55	50.69	0.0716	3	4	79.57	0.1199	5	5	92.62	0.1843	7	8	131.92	0.1807	7	8
	Q8TC04	Keratin 23 (Histone deacetylase inducible) OS=Homo sapiens GN=KRT23 PE=2 SV=1 - [Q8TC04_CON-HUMAN]	0.0403	2	1	3	31	49.96	0.0213	2	5	54.32	0.0213	2	4	58.84	0.0403	3	4	57.81	0.0213	2	4
	Q2RN02	Acriflavin resistance protein OS=Rhodospirillum rubrum (strain ATCC 11170 / ATH 1.1.1 / DSM 467 / LMG 4362 / NCIB 8255 / S1) OX=269796 GN=Rru_A3699 PE=3 SV=1 - [Q2RN02_RHORT]	0.2187	1	17	17	76	49.66	0.0709	5	5	391.33	0.1953	15	18	201.24	0.1254	11	12	36.58	0.0272	2	2
	Q2RRT9	Extracellular solute-binding protein, family 5 OS=Rhodospirillum rubrum (strain ATCC 11170 / ATH 1.1.1 / DSM 467 / LMG 4362 / NCIB 8255 / S1) OX=269796 GN=Rru_A2356 PE=4 SV=1 - [Q2RRT9_RHORT]	0.6163	1	37	38	435	49.23	0.0227	1	1	291.85	0.3327	14	25	1410.96	0.5217	28	88	132.53	0.1607	6	9
	Q2RTG0	Membrane protein-like OS=Rhodospirillum rubrum (strain ATCC 11170 / ATH 1.1.1 / DSM 467 / LMG 4362 / NCIB 8255 / S1) OX=269796 GN=Rru_A1785 PE=4 SV=1 - [Q2RTG0_RHORT]	0.2344	1	3	3	17	48.42	0.1094	1	1	86.9	0.2344	3	4	61.25	0.2344	3	3	54.8	0.1094	1	1
	Q2RQZ1	AsmA OS=Rhodospirillum rubrum (strain ATCC 11170 / ATH 1.1.1 / DSM 467 / LMG 4362 / NCIB 8255 / S1) OX=269796 GN=Rru_A2657 PE=4 SV=1 - [Q2RQZ1_RHORT]	0.4206	2	28	29	214	46.89	0.0665	4	4	166.85	0.1628	10	10	754.22	0.3867	24	41	695.79	0.3948	25	42
	Q2RSE6	Ribonuclease E OS=Rhodospirillum rubrum (strain ATCC 11170 / ATH 1.1.1 / DSM 467 / LMG 4362 / NCIB 8255 / S1) OX=269796 GN=rne PE=3 SV=1 - [Q2RSE6_RHORT]	0.1147	1	6	9	16	45.6	0.0821	7	7	20.34	0.0686	5	5	25.55	0.0124	1	1		0
	Q2RYH4	3-beta-hydroxy-delta(5)-steroid dehydrogenase OS=Rhodospirillum rubrum (strain ATCC 11170 / ATH 1.1.1 / DSM 467 / LMG 4362 / NCIB 8255 / S1) OX=269796 GN=Rru_A0016 PE=4 SV=1 - [Q2RYH4_RHORT]	0.2088	1	6	6	23	45.53	0.0735	2	2	41.28	0.0735	2	2	107.44	0.1382	4	4	56.37	0.1382	4	4
	Q2RRN2	Poly(R)-hydroxyalkanoic acid synthase, class I OS=Rhodospirillum rubrum (strain ATCC 11170 / ATH 1.1.1 / DSM 467 / LMG 4362 / NCIB 8255 / S1) OX=269796 GN=Rru_A2413 PE=4 SV=1 - [Q2RRN2_RHORT]	0.3562	2	16	17	91	44.04	0.0669	3	3	35.6	0.0619	3	3	148.11	0.1572	7	10	548.32	0.3562	17	32
	Q2RS94	Periplasmic serine endoprotease DegP-like OS=Rhodospirillum rubrum (strain ATCC 11170 / ATH 1.1.1 / DSM 467 / LMG 4362 / NCIB 8255 / S1) OX=269796 GN=Rru_A2201 PE=3 SV=1 - [Q2RS94_RHORT]	0.1713	1	7	7	15	43.99	0.0689	2	2		0			62.85	0.1024	4	4		0
	O82998	Succinate dehydrogenase flavoprotein subunit OS=Rhodospirillum rubrum OX=1085 PE=3 SV=1 - [O82998_RHORU]	0.3367	1	16	17	132	43.76	0.0539	3	3	110.06	0.1061	5	5	237.92	0.1869	10	13	700.46	0.3367	17	37
	Q2RNY6	Elongation factor 4 OS=Rhodospirillum rubrum (strain ATCC 11170 / ATH 1.1.1 / DSM 467 / LMG 4362 / NCIB 8255 / S1) OX=269796 GN=lepA PE=3 SV=2 - [LEPA_RHORT]	0.0166	1	1	1	7	43.09	0.0166	1	1	34.71	0.0166	1	1	44.42	0.0166	1	1	33.98	0.0166	1	1
	Q2RN82	Transcription termination factor Rho OS=Rhodospirillum rubrum (strain ATCC 11170 / ATH 1.1.1 / DSM 467 / LMG 4362 / NCIB 8255 / S1) OX=269796 GN=rho PE=3 SV=1 - [Q2RN82_RHORT]	0.0861	1	3	3	15	42.26	0.0622	2	2	42.42	0.0622	2	2	31.99	0.0622	2	2	61.07	0.0622	2	2
	P22629	Streptavidin OS=Streptomyces avidinii PE=1 SV=1 - [SAV_CON-STRAV]	0.0601	1	1	1	24	41.81	0.0601	1	3	40.89	0.0601	1	2	45.99	0.0601	1	3	68.54	0.0601	1	5
	Q2RP12	Membrane protein insertase YidC OS=Rhodospirillum rubrum (strain ATCC 11170 / ATH 1.1.1 / DSM 467 / LMG 4362 / NCIB 8255 / S1) OX=269796 GN=yidC PE=3 SV=1 - [Q2RP12_RHORT]	0.2303	1	12	13	73	41.19	0.1092	6	6	40.69	0.0571	3	3	146.85	0.1429	8	10	209.26	0.1983	12	16
	Q2RQW6	30S ribosomal protein S3 OS=Rhodospirillum rubrum (strain ATCC 11170 / ATH 1.1.1 / DSM 467 / LMG 4362 / NCIB 8255 / S1) OX=269796 GN=rpsC PE=3 SV=1 - [RS3_RHORT]	0.0717	1	2	2	23	40.63	0.0717	2	3	64.95	0.0359	1	2	29.32	0.0717	2	4	48.69	0.0717	2	5
	Q2RPK6	Sulfite reductase OS=Rhodospirillum rubrum (strain ATCC 11170 / ATH 1.1.1 / DSM 467 / LMG 4362 / NCIB 8255 / S1) OX=269796 GN=Rru_A3144 PE=4 SV=1 - [Q2RPK6_RHORT]	0.0329	1	1	2	20	39.71	0.0154	1	3	39.73	0.0154	1	3	33.08	0.0154	1	3	42.21	0.0154	1	3
	Q2RNE6	Chaperone protein DnaK OS=Rhodospirillum rubrum (strain ATCC 11170 / ATH 1.1.1 / DSM 467 / LMG 4362 / NCIB 8255 / S1) OX=269796 GN=dnaK PE=3 SV=1 - [DNAK_RHORT]	0.4241	1	22	23	104	38.46	0.0516	3	4	37.25	0.0516	3	3	57.01	0.1017	5	8	398.98	0.3975	21	29
	P23134	Cytochrome b OS=Rhodospirillum rubrum OX=1085 GN=petB PE=1 SV=1 - [CYB_RHORU]	0.1457	1	5	5	28	38.38	0.0469	2	3	50.5	0.084	3	4	99.36	0.1457	5	7	66.34	0.084	3	5
	Q2RMP4	Glycosyl transferase OS=Rhodospirillum rubrum (strain ATCC 11170 / ATH 1.1.1 / DSM 467 / LMG 4362 / NCIB 8255 / S1) OX=269796 GN=Rru_B0005 PE=4 SV=1 - [Q2RMP4_RHORT]	0.1794	1	11	12	42	38.32	0.0254	2	2	27.92	0.0254	2	2	54.81	0.0763	5	5	125.64	0.1045	7	7
	Q2RQX0	50S ribosomal protein L14 OS=Rhodospirillum rubrum (strain ATCC 11170 / ATH 1.1.1 / DSM 467 / LMG 4362 / NCIB 8255 / S1) OX=269796 GN=rplN PE=3 SV=1 - [RL14_RHORT]	0.0738	1	1	1	7	38.11	0.0738	1	1	29.18	0.0738	1	1	25.78	0.0738	1	1	33.95	0.0738	1	1
	Q2RRT8	Binding-protein-dependent transport systems inner membrane component OS=Rhodospirillum rubrum (strain ATCC 11170 / ATH 1.1.1 / DSM 467 / LMG 4362 / NCIB 8255 / S1) OX=269796 GN=Rru_A2357 PE=3 SV=1 - [Q2RRT8_RHORT]	0.1012	1	3	3	9	38.04	0.0774	2	2	32.76	0.0387	1	1	47.29	0.0774	2	2	15.59	0.0387	1	1
	Q2RUN8	Catalase OS=Rhodospirillum rubrum (strain ATCC 11170 / ATH 1.1.1 / DSM 467 / LMG 4362 / NCIB 8255 / S1) OX=269796 GN=Rru_A1356 PE=3 SV=1 - [Q2RUN8_RHORT]	0.0483	1	1	1	26	37.91	0.0483	1	6	37.92	0.0483	1	4	37.2	0.0483	1	7	20.3	0.0483	1	3
	Q2RVE6	ATP-dependent zinc metalloprotease FtsH OS=Rhodospirillum rubrum (strain ATCC 11170 / ATH 1.1.1 / DSM 467 / LMG 4362 / NCIB 8255 / S1) OX=269796 GN=ftsH PE=3 SV=1 - [Q2RVE6_RHORT]	0.3328	1	19	21	94	37.02	0.0703	4	4	13.78	0.0422	2	2	88.33	0.1	5	5	704.18	0.3328	20	40
	Q2RMS2	Transcription termination/antitermination protein NusA OS=Rhodospirillum rubrum (strain ATCC 11170 / ATH 1.1.1 / DSM 467 / LMG 4362 / NCIB 8255 / S1) OX=269796 GN=nusA PE=3 SV=1 - [Q2RMS2_RHORT]	0.1221	1	5	6	21	36.34	0.0155	1	2	30.63	0.0155	1	1	25.1	0.0155	1	2	71.98	0.064	4	4
	Q2RWX3	Chemotaxis sensory transducer OS=Rhodospirillum rubrum (strain ATCC 11170 / ATH 1.1.1 / DSM 467 / LMG 4362 / NCIB 8255 / S1) OX=269796 GN=Rru_A0568 PE=4 SV=1 - [Q2RWX3_RHORT]	0.065	7	3	4	20	35.46	0.0151	1	2	34.89	0.0151	1	1	53.63	0.0151	1	2	59.44	0.0498	3	4
	Q2RYD5	VacJ-like lipoprotein OS=Rhodospirillum rubrum (strain ATCC 11170 / ATH 1.1.1 / DSM 467 / LMG 4362 / NCIB 8255 / S1) OX=269796 GN=Rru_A0055 PE=4 SV=1 - [Q2RYD5_RHORT]	0.1069	1	1	2	5	34.76	0.0379	1	1	42.36	0.0379	1	1		0			51.6	0.1069	2	2
	Q2RX20	CheA Signal Transduction Histidine Kinases (STHK) OS=Rhodospirillum rubrum (strain ATCC 11170 / ATH 1.1.1 / DSM 467 / LMG 4362 / NCIB 8255 / S1) OX=269796 GN=Rru_A0521 PE=4 SV=1 - [Q2RX20_RHORT]	0.3588	1	29	32	130	33.66	0.0212	2	2	330.15	0.1837	15	18	471.95	0.2505	19	23	88.92	0.0722	6	6
	Q2RTN9	Lytic murein transglycosylase OS=Rhodospirillum rubrum (strain ATCC 11170 / ATH 1.1.1 / DSM 467 / LMG 4362 / NCIB 8255 / S1) OX=269796 GN=Rru_A1706 PE=4 SV=1 - [Q2RTN9_RHORT]	0.1784	1	5	7	18	33.65	0.022	1	1		0			108.17	0.1079	5	5	34.15	0.0771	4	4
	Q69F56	Subtilisin-like protease 3 OS=Trichophyton rubrum GN=SUB3 PE=1 SV=1 - [SUB3_CON-TRIRU]	0.0202	1	1	1	7	33.55	0.0202	1	1	32.74	0.0202	1	1	18.84	0.0202	1	1	19.64	0.0202	1	1
	Q2RWH3	Chemotaxis sensory transducer OS=Rhodospirillum rubrum (strain ATCC 11170 / ATH 1.1.1 / DSM 467 / LMG 4362 / NCIB 8255 / S1) OX=269796 GN=Rru_A0718 PE=4 SV=1 - [Q2RWH3_RHORT]	0.4215	15	19	20	88	33.41	0.0777	4	4	31.22	0.0463	2	2	440.72	0.3737	17	19	301.95	0.3423	15	16
	Q2RPA9	Chemotaxis sensory transducer OS=Rhodospirillum rubrum (strain ATCC 11170 / ATH 1.1.1 / DSM 467 / LMG 4362 / NCIB 8255 / S1) OX=269796 GN=Rru_A3241 PE=4 SV=1 - [Q2RPA9_RHORT]	0.2584	15	8	10	40	33.27	0.0764	3	3	31.22	0.0225	1	1	120.04	0.1865	7	11	59.48	0.0921	4	6
	Q2RTP1	Serine-type D-Ala-D-Ala carboxypeptidase OS=Rhodospirillum rubrum (strain ATCC 11170 / ATH 1.1.1 / DSM 467 / LMG 4362 / NCIB 8255 / S1) OX=269796 GN=Rru_A1704 PE=3 SV=1 - [Q2RTP1_RHORT]	0.3479	1	9	10	33	32.6	0.0593	2	2	18.78	0.0567	2	2	77.27	0.2603	7	8	52.67	0.0825	3	3
	Q2RMR6	Polyribonucleotide nucleotidyltransferase OS=Rhodospirillum rubrum (strain ATCC 11170 / ATH 1.1.1 / DSM 467 / LMG 4362 / NCIB 8255 / S1) OX=269796 GN=pnp PE=3 SV=1 - [PNP_RHORT]	0.2853	1	15	18	57	32.29	0.0438	2	3	13.96	0.0226	1	1	285.59	0.2627	16	19	58.97	0.0636	3	4
	Q2RNF3	Magnesium-protoporphyrin IX monomethyl ester anaerobic oxidative cyclase OS=Rhodospirillum rubrum (strain ATCC 11170 / ATH 1.1.1 / DSM 467 / LMG 4362 / NCIB 8255 / S1) OX=269796 GN=Rru_A3548 PE=4 SV=1 - [Q2RNF3_RHORT]	0.3215	1	14	14	64	31.61	0.157	6	6	74.74	0.2131	8	9	136.29	0.2056	8	9	92.71	0.157	6	7
	Q2RWY1	Cytochrome bd ubiquinol oxidase, subunit I OS=Rhodospirillum rubrum (strain ATCC 11170 / ATH 1.1.1 / DSM 467 / LMG 4362 / NCIB 8255 / S1) OX=269796 GN=Rru_A0560 PE=4 SV=1 - [Q2RWY1_RHORT]	0.0672	1	3	3	10	31.54	0.0672	3	3	34.09	0.0189	1	1	0	0.0273	1	1	29.98	0.0462	2	2
	Q2RWC0	Uncharacterized protein OS=Rhodospirillum rubrum (strain ATCC 11170 / ATH 1.1.1 / DSM 467 / LMG 4362 / NCIB 8255 / S1) OX=269796 GN=Rru_A0771 PE=4 SV=1 - [Q2RWC0_RHORT]	0.0047	1	1	1	20	30.49	0.0047	1	4	21.14	0.0047	1	2	19.88	0.0047	1	3	21.71	0.0047	1	3
	Q2RV30	Dihydrolipoyllysine-residue succinyltransferase component of 2-oxoglutarate dehydrogenase complex OS=Rhodospirillum rubrum (strain ATCC 11170 / ATH 1.1.1 / DSM 467 / LMG 4362 / NCIB 8255 / S1) OX=269796 GN=Rru_A1214 PE=3 SV=1 - [Q2RV30_RHORT]	0.0186	1	1	1	6	30.06	0.0186	1	1	31.54	0.0186	1	1	41.7	0.0186	1	2		0
	Q2RVP2	Amino acid ABC transporter, permease protein, 3-TM region, His/Glu/Gln/Arg/opine OS=Rhodospirillum rubrum (strain ATCC 11170 / ATH 1.1.1 / DSM 467 / LMG 4362 / NCIB 8255 / S1) OX=269796 GN=Rru_A1002 PE=3 SV=1 - [Q2RVP2_RHORT]	0.0548	1	1	2	6	30.05	0.0219	1	1	28.98	0.0219	1	1	28.01	0.0548	2	2		0
	Q2RX27	Dihydroorotate dehydrogenase (quinone) OS=Rhodospirillum rubrum (strain ATCC 11170 / ATH 1.1.1 / DSM 467 / LMG 4362 / NCIB 8255 / S1) OX=269796 GN=pyrD PE=3 SV=1 - [PYRD_RHORT]	0.2616	1	4	7	21	29.85	0.049	2	2	15.71	0.1008	3	3	44.95	0.2262	6	6	68.2	0.1662	5	5
	Q2RRT7	Binding-protein-dependent transport systems inner membrane component OS=Rhodospirillum rubrum (strain ATCC 11170 / ATH 1.1.1 / DSM 467 / LMG 4362 / NCIB 8255 / S1) OX=269796 GN=Rru_A2358 PE=3 SV=1 - [Q2RRT7_RHORT]	0.08	1	1	2	6	29.79	0.0554	1	1		0			28.82	0.0554	1	1		0
	Q2RWD8	Chaperone protein ClpB OS=Rhodospirillum rubrum (strain ATCC 11170 / ATH 1.1.1 / DSM 467 / LMG 4362 / NCIB 8255 / S1) OX=269796 GN=clpB PE=3 SV=1 - [Q2RWD8_RHORT]	0.1632	1	10	13	38	29.69	0.0333	4	5	19.53	0.023	2	2	156.35	0.1506	11	12	30.9	0.0356	4	4
	Q2RSL7	Chemotaxis sensory transducer OS=Rhodospirillum rubrum (strain ATCC 11170 / ATH 1.1.1 / DSM 467 / LMG 4362 / NCIB 8255 / S1) OX=269796 GN=Rru_A2078 PE=4 SV=1 - [Q2RSL7_RHORT]	0.3939	15	9	16	103	29.57	0.0535	2	2	36.62	0.0731	3	4	272.26	0.3066	13	21	290.5	0.2745	12	15
	Q2RSL9	Chemotaxis sensory transducer OS=Rhodospirillum rubrum (strain ATCC 11170 / ATH 1.1.1 / DSM 467 / LMG 4362 / NCIB 8255 / S1) OX=269796 GN=Rru_A2076 PE=4 SV=1 - [Q2RSL9_RHORT]	0.221	15	2	9	46	29.57	0.0535	2	2	31.29	0.0535	2	2	105.84	0.1497	6	7	134.58	0.1426	6	7
	Q2RV34	Malate dehydrogenase OS=Rhodospirillum rubrum (strain ATCC 11170 / ATH 1.1.1 / DSM 467 / LMG 4362 / NCIB 8255 / S1) OX=269796 GN=mdh PE=3 SV=1 - [MDH_RHORT]	0.3176	1	9	9	24	29.45	0.0346	1	1	29.13	0.0346	1	1		0			33.89	0.1038	2	2
	Q2RTK0	Single-stranded DNA-binding protein OS=Rhodospirillum rubrum (strain ATCC 11170 / ATH 1.1.1 / DSM 467 / LMG 4362 / NCIB 8255 / S1) OX=269796 GN=Rru_A1745 PE=3 SV=1 - [Q2RTK0_RHORT]	0.0757	1	1	1	4	29.01	0.0757	1	1		0			29.1	0.0757	1	1		0
	Q2RT55	Uncharacterized protein OS=Rhodospirillum rubrum (strain ATCC 11170 / ATH 1.1.1 / DSM 467 / LMG 4362 / NCIB 8255 / S1) OX=269796 GN=Rru_A1890 PE=4 SV=1 - [Q2RT55_RHORT]	0.3829	1	24	25	114	28.93	0.0174	1	1	0	0.0174	1	1	122.46	0.0886	5	5	1066.81	0.3465	22	46
	Q2RND8	Chemotaxis sensory transducer OS=Rhodospirillum rubrum (strain ATCC 11170 / ATH 1.1.1 / DSM 467 / LMG 4362 / NCIB 8255 / S1) OX=269796 GN=Rru_A3563 PE=4 SV=1 - [Q2RND8_RHORT]	0.0675	15	2	4	21	28.77	0.0355	2	2	35.62	0.0355	2	2	29.58	0.0355	2	3	44.89	0.0355	2	3
	Q2RRI5	Chemotaxis sensory transducer OS=Rhodospirillum rubrum (strain ATCC 11170 / ATH 1.1.1 / DSM 467 / LMG 4362 / NCIB 8255 / S1) OX=269796 GN=Rru_A2460 PE=4 SV=1 - [Q2RRI5_RHORT]	0.2673	15	13	14	61	28.77	0.0177	1	1	31.22	0.0177	1	1	124.15	0.115	6	7	227.36	0.223	11	14
	Q2RUV1	Methyl-accepting chemotaxis sensory transducer OS=Rhodospirillum rubrum (strain ATCC 11170 / ATH 1.1.1 / DSM 467 / LMG 4362 / NCIB 8255 / S1) OX=269796 GN=Rru_A1293 PE=4 SV=1 - [Q2RUV1_RHORT]	0.169	15	7	9	28	28.77	0.0178	1	1	31.22	0.0178	1	1	29.58	0.0178	1	2	123.92	0.1121	6	7
	Q2RN36	Chemotaxis sensory transducer OS=Rhodospirillum rubrum (strain ATCC 11170 / ATH 1.1.1 / DSM 467 / LMG 4362 / NCIB 8255 / S1) OX=269796 GN=Rru_A3665 PE=4 SV=1 - [Q2RN36_RHORT]	0.194	15	6	9	24	28.77	0.0176	1	1	31.22	0.0176	1	1	29.58	0.0176	1	2	70.89	0.0406	2	3
	Q2RY32	Methyl-accepting chemotaxis sensory transducer OS=Rhodospirillum rubrum (strain ATCC 11170 / ATH 1.1.1 / DSM 467 / LMG 4362 / NCIB 8255 / S1) OX=269796 GN=Rru_A0158 PE=4 SV=1 - [Q2RY32_RHORT]	0.0766	15	3	4	15	28.77	0.0178	1	1	31.22	0.0178	1	1	29.58	0.0178	1	2	44.89	0.0178	1	2
	Q2RPW3	Chemotaxis sensory transducer OS=Rhodospirillum rubrum (strain ATCC 11170 / ATH 1.1.1 / DSM 467 / LMG 4362 / NCIB 8255 / S1) OX=269796 GN=Rru_A3037 PE=4 SV=1 - [Q2RPW3_RHORT]	0.0546	15	2	3	15	28.77	0.0176	1	1	31.22	0.0176	1	1	29.58	0.0176	1	2	51.44	0.037	2	3
	Q2RUI6	Chemotaxis sensory transducer OS=Rhodospirillum rubrum (strain ATCC 11170 / ATH 1.1.1 / DSM 467 / LMG 4362 / NCIB 8255 / S1) OX=269796 GN=Rru_A1408 PE=4 SV=1 - [Q2RUI6_RHORT]	0.0423	15	1	2	14	28.77	0.0176	1	1	31.22	0.0176	1	1	29.58	0.0176	1	2	44.89	0.0176	1	2
	Q2RRS9	Methyl-accepting chemotaxis sensory transducer OS=Rhodospirillum rubrum (strain ATCC 11170 / ATH 1.1.1 / DSM 467 / LMG 4362 / NCIB 8255 / S1) OX=269796 GN=Rru_A2366 PE=4 SV=1 - [Q2RRS9_RHORT]	0.0589	15	1	3	15	28.77	0.0179	1	1	31.22	0.0589	3	3	29.58	0.0179	1	2	44.89	0.0179	1	2
	Q2RRG1	Chemotaxis sensory transducer OS=Rhodospirillum rubrum (strain ATCC 11170 / ATH 1.1.1 / DSM 467 / LMG 4362 / NCIB 8255 / S1) OX=269796 GN=Rru_A2484 PE=4 SV=1 - [Q2RRG1_RHORT]	0.0746	15	2	4	16	28.77	0.0178	1	1	31.22	0.0178	1	1	29.58	0.0178	1	2	76.15	0.0746	4	5
	Q2RNI8	Chemotaxis sensory transducer OS=Rhodospirillum rubrum (strain ATCC 11170 / ATH 1.1.1 / DSM 467 / LMG 4362 / NCIB 8255 / S1) OX=269796 GN=Rru_A3513 PE=4 SV=1 - [Q2RNI8_RHORT]	0.0376	15	1	2	14	28.77	0.0171	1	1	32.59	0.0376	2	2	29.58	0.0171	1	2	44.89	0.0171	1	2
	Q2RUL6	Phosphotransacetylase OS=Rhodospirillum rubrum (strain ATCC 11170 / ATH 1.1.1 / DSM 467 / LMG 4362 / NCIB 8255 / S1) OX=269796 GN=Rru_A1378 PE=4 SV=1 - [Q2RUL6_RHORT]	0.017	2	1	1	7	28.57	0.017	1	2	32.15	0.017	1	1	28.36	0.017	1	1		0
	Q2RTJ4	Inner-membrane translocator OS=Rhodospirillum rubrum (strain ATCC 11170 / ATH 1.1.1 / DSM 467 / LMG 4362 / NCIB 8255 / S1) OX=269796 GN=Rru_A1751 PE=3 SV=1 - [Q2RTJ4_RHORT]	0.0658	1	1	2	7	28.51	0.0362	1	1	16.97	0.0362	1	1	35.83	0.0362	1	1	23.25	0.0362	1	1
	Q2RN21	Integral membrane protein TerC OS=Rhodospirillum rubrum (strain ATCC 11170 / ATH 1.1.1 / DSM 467 / LMG 4362 / NCIB 8255 / S1) OX=269796 GN=Rru_A3680 PE=4 SV=1 - [Q2RN21_RHORT]	0.0273	1	1	1	6	28.31	0.0273	1	2	39.03	0.0273	1	1	22.33	0.0273	1	1		0
	Q2RXH8	Cytochrome c1 OS=Rhodospirillum rubrum (strain ATCC 11170 / ATH 1.1.1 / DSM 467 / LMG 4362 / NCIB 8255 / S1) OX=269796 GN=Rru_A0362 PE=4 SV=1 - [Q2RXH8_RHORT]	0.1765	2	4	4	12	28.19	0.0662	2	2	46.52	0.0368	1	1	17.16	0.0368	1	1	44.94	0.0772	2	2
	Q2RQG9	Flagellar protein OS=Rhodospirillum rubrum (strain ATCC 11170 / ATH 1.1.1 / DSM 467 / LMG 4362 / NCIB 8255 / S1) OX=269796 GN=Rru_A2829 PE=3 SV=1 - [Q2RQG9_RHORT]	0.0839	1	1	1	1	28.17	0.0839	1	1		0				0				0
	Q2RY96	Binding-protein-dependent transport systems inner membrane component OS=Rhodospirillum rubrum (strain ATCC 11170 / ATH 1.1.1 / DSM 467 / LMG 4362 / NCIB 8255 / S1) OX=269796 GN=Rru_A0094 PE=3 SV=1 - [Q2RY96_RHORT]	0.0994	1	2	3	12	27.72	0.0994	3	4	0	0.0994	3	3	27.21	0.0994	3	3	23.27	0.0577	2	2
	Q2RQ89	ABC transporter component OS=Rhodospirillum rubrum (strain ATCC 11170 / ATH 1.1.1 / DSM 467 / LMG 4362 / NCIB 8255 / S1) OX=269796 GN=Rru_A2909 PE=4 SV=1 - [Q2RQ89_RHORT]	0.0397	1	1	1	5	27.38	0.0397	1	1	15.08	0.0397	1	1	33.82	0.0397	1	1		0
	Q2RQW4	30S ribosomal protein S19 OS=Rhodospirillum rubrum (strain ATCC 11170 / ATH 1.1.1 / DSM 467 / LMG 4362 / NCIB 8255 / S1) OX=269796 GN=rpsS PE=3 SV=1 - [RS19_RHORT]	0.087	1	1	1	11	26.96	0.087	1	1	22.79	0.087	1	2	18.63	0.087	1	2	20.54	0.087	1	1
	Q2RQH9	Protein RecA OS=Rhodospirillum rubrum (strain ATCC 11170 / ATH 1.1.1 / DSM 467 / LMG 4362 / NCIB 8255 / S1) OX=269796 GN=recA PE=3 SV=1 - [RECA_RHORT]	0.0683	1	1	2	9	26.89	0.0328	1	1	30.53	0.0328	1	1	31.31	0.0328	1	1	26.75	0.0683	2	2
	Q2RP25	4Fe-4S ferredoxin, iron-sulfur binding OS=Rhodospirillum rubrum (strain ATCC 11170 / ATH 1.1.1 / DSM 467 / LMG 4362 / NCIB 8255 / S1) OX=269796 GN=Rru_A3326 PE=4 SV=1 - [Q2RP25_RHORT]	0.0929	1	3	3	16	26.51	0.0277	1	1	26.74	0.0534	2	2	41.05	0.0929	3	3	68.95	0.0534	2	2
	Q2RQB6	RNA polymerase sigma factor RpoD OS=Rhodospirillum rubrum (strain ATCC 11170 / ATH 1.1.1 / DSM 467 / LMG 4362 / NCIB 8255 / S1) OX=269796 GN=rpoD PE=3 SV=1 - [Q2RQB6_RHORT]	0.092	1	4	7	15	26.31	0.0144	1	1	33.31	0.0244	2	2	39.52	0.0244	2	2		0
	Q8VM79	Glyceraldehyde-3-phosphate dehydrogenase (Fragment) OS=Rhodospirillum rubrum OX=1085 GN=gap1 PE=3 SV=1 - [Q8VM79_RHORU]	0.0514	1	1	2	13	26.26	0.0257	1	2	21.38	0.0257	1	1	20	0.0514	2	2	19.65	0.0257	1	2
	Q2RVC3	Pyruvate carboxylase OS=Rhodospirillum rubrum (strain ATCC 11170 / ATH 1.1.1 / DSM 467 / LMG 4362 / NCIB 8255 / S1) OX=269796 GN=Rru_A1121 PE=4 SV=1 - [Q2RVC3_RHORT]	0.2385	1	21	23	30	26.15	0.0121	1	1	261.71	0.2385	23	23	32.75	0.0121	1	1		0
	Q2RXV5	Protein translocase subunit SecA OS=Rhodospirillum rubrum (strain ATCC 11170 / ATH 1.1.1 / DSM 467 / LMG 4362 / NCIB 8255 / S1) OX=269796 GN=secA PE=3 SV=2 - [SECA_RHORT]	0.2935	1	22	24	85	24.85	0.0156	1	1	129.88	0.1551	11	11	220.65	0.2098	15	15	51.32	0.0536	4	4
	Q2RQ00	Formate acetyltransferase OS=Rhodospirillum rubrum (strain ATCC 11170 / ATH 1.1.1 / DSM 467 / LMG 4362 / NCIB 8255 / S1) OX=269796 GN=Rru_A3000 PE=4 SV=1 - [Q2RQ00_RHORT]	0.0426	1	3	4	19	24.22	0.0293	3	3	69.76	0.0426	4	5	48.62	0.0279	2	2	49.59	0.0279	2	2
	Q2RSB0	Pyruvate ferredoxin/flavodoxin oxidoreductase OS=Rhodospirillum rubrum (strain ATCC 11170 / ATH 1.1.1 / DSM 467 / LMG 4362 / NCIB 8255 / S1) OX=269796 GN=Rru_A2185 PE=4 SV=1 - [Q2RSB0_RHORT]	0.3553	1	32	35	82	24.1	0.0428	4	4	643.03	0.3373	33	48	13.57	0.0103	1	2		0
	Q2RMV3	Ribosome-binding ATPase YchF OS=Rhodospirillum rubrum (strain ATCC 11170 / ATH 1.1.1 / DSM 467 / LMG 4362 / NCIB 8255 / S1) OX=269796 GN=ychF PE=3 SV=1 - [Q2RMV3_RHORT]	0.0381	1	1	1	6	24	0.0381	1	1		0			16.6	0.0381	1	1	0	0.0381	1	1
	Q2RQJ1	YHS OS=Rhodospirillum rubrum (strain ATCC 11170 / ATH 1.1.1 / DSM 467 / LMG 4362 / NCIB 8255 / S1) OX=269796 GN=Rru_A2807 PE=4 SV=1 - [Q2RQJ1_RHORT]	0.0143	1	1	1	11	22.97	0.0143	1	1		0			22.49	0.0143	1	2	23.84	0.0143	1	2
	Q2RU64	Methionine synthase OS=Rhodospirillum rubrum (strain ATCC 11170 / ATH 1.1.1 / DSM 467 / LMG 4362 / NCIB 8255 / S1) OX=269796 GN=Rru_A1531 PE=4 SV=1 - [Q2RU64_RHORT]	0.0135	1	2	2	3	22.87	0.0059	1	1	0	0.0059	1	1		0				0
	Q2RQV2	50S ribosomal protein L7/L12 OS=Rhodospirillum rubrum (strain ATCC 11170 / ATH 1.1.1 / DSM 467 / LMG 4362 / NCIB 8255 / S1) OX=269796 GN=rplL PE=3 SV=1 - [RL7_RHORT]	0.065	1	1	1	8	22.83	0.065	1	1	16.51	0.065	1	1	20.3	0.065	1	1	23.42	0.065	1	1
	Q2RNB3	Cytochrome B561 OS=Rhodospirillum rubrum (strain ATCC 11170 / ATH 1.1.1 / DSM 467 / LMG 4362 / NCIB 8255 / S1) OX=269796 GN=Rru_A3588 PE=4 SV=1 - [Q2RNB3_RHORT]	0.1486	1	2	3	5	22.56	0.0843	1	1	0	0.0281	1	1	20.96	0.0843	1	1	18.71	0.0361	1	1
	Q2RNL2	Uncharacterized protein OS=Rhodospirillum rubrum (strain ATCC 11170 / ATH 1.1.1 / DSM 467 / LMG 4362 / NCIB 8255 / S1) OX=269796 GN=Rru_A3489 PE=4 SV=1 - [Q2RNL2_RHORT]	0.0146	1	1	1	14	22.11	0.0146	1	2	35.6	0.0146	1	2	23.6	0.0146	1	2	31.86	0.0146	1	2
	Q2RSB2	NAD(P) transhydrogenase subunit alpha part 1 OS=Rhodospirillum rubrum (strain ATCC 11170 / ATH 1.1.1 / DSM 467 / LMG 4362 / NCIB 8255 / S1) OX=269796 GN=pntAA PE=1 SV=1 - [PNTAA_RHORT]	0.2839	1	10	10	37	21.99	0.0833	3	3	19.72	0.0547	2	2	84.2	0.224	7	8	78.43	0.151	5	5
	Q2RPU2	Putative suppressor for copper-sensitivity B OS=Rhodospirillum rubrum (strain ATCC 11170 / ATH 1.1.1 / DSM 467 / LMG 4362 / NCIB 8255 / S1) OX=269796 GN=Rru_A3058 PE=4 SV=1 - [Q2RPU2_RHORT]	0.1105	1	6	6	23	21.73	0.0154	1	1		0			27.91	0.0476	3	3	116.21	0.0937	5	8
	Q2RT30	DEAD/DEAH box helicase OS=Rhodospirillum rubrum (strain ATCC 11170 / ATH 1.1.1 / DSM 467 / LMG 4362 / NCIB 8255 / S1) OX=269796 GN=Rru_A1915 PE=3 SV=1 - [Q2RT30_RHORT]	0.0509	1	1	3	9	21.62	0.0204	1	1	31.48	0.0509	2	2	17.75	0.0204	1	1	15.63	0.0204	1	1
	Q2RR24	Enoyl-[acyl-carrier-protein] reductase [NADH] OS=Rhodospirillum rubrum (strain ATCC 11170 / ATH 1.1.1 / DSM 467 / LMG 4362 / NCIB 8255 / S1) OX=269796 GN=Rru_A2624 PE=3 SV=1 - [Q2RR24_RHORT]	0.0358	1	1	1	6	21.36	0.0358	1	1	18.78	0.0358	1	1	21.34	0.0358	1	1		0
	Q2RQB2	Carbamoyl-phosphate synthase large chain OS=Rhodospirillum rubrum (strain ATCC 11170 / ATH 1.1.1 / DSM 467 / LMG 4362 / NCIB 8255 / S1) OX=269796 GN=carB PE=3 SV=1 - [Q2RQB2_RHORT]	0.0647	1	4	7	22	21.2	0.0231	3	3	51.69	0.0434	4	4	31.58	0.0231	3	3	22.23	0.0231	3	3
	Q2RX47	Phytoene desaturase OS=Rhodospirillum rubrum (strain ATCC 11170 / ATH 1.1.1 / DSM 467 / LMG 4362 / NCIB 8255 / S1) OX=269796 GN=Rru_A0493 PE=3 SV=1 - [Q2RX47_RHORT]	0.217	1	8	9	27	20.58	0.0158	1	1	36.71	0.075	4	4	81.76	0.1381	7	7	20.6	0.0375	2	2
	Q2RQI0	Alanine--tRNA ligase OS=Rhodospirillum rubrum (strain ATCC 11170 / ATH 1.1.1 / DSM 467 / LMG 4362 / NCIB 8255 / S1) OX=269796 GN=alaS PE=3 SV=1 - [SYA_RHORT]	0.1869	1	13	14	30	20.48	0.0294	2	2	16.19	0.0091	1	1	30.49	0.051	4	4	15.61	0.0294	2	2
	Q2RUP6	Probable membrane transporter protein OS=Rhodospirillum rubrum (strain ATCC 11170 / ATH 1.1.1 / DSM 467 / LMG 4362 / NCIB 8255 / S1) OX=269796 GN=Rru_A1348 PE=3 SV=1 - [Q2RUP6_RHORT]	0.0326	1	1	1	12	20.41	0.0326	1	1	20.38	0.0326	1	1	20.43	0.0326	1	1	20.41	0.0326	1	2
	Q2RVP1	Amino acid ABC transporter, permease protein, 3-TM region, His/Glu/Gln/Arg/opine OS=Rhodospirillum rubrum (strain ATCC 11170 / ATH 1.1.1 / DSM 467 / LMG 4362 / NCIB 8255 / S1) OX=269796 GN=Rru_A1003 PE=3 SV=1 - [Q2RVP1_RHORT]	0.0226	1	1	1	5	20.39	0.0226	1	1		0			23.23	0.0226	1	1	19.54	0.0226	1	1
	Q2RPN3	Polysaccharide export protein OS=Rhodospirillum rubrum (strain ATCC 11170 / ATH 1.1.1 / DSM 467 / LMG 4362 / NCIB 8255 / S1) OX=269796 GN=Rru_A3117 PE=4 SV=1 - [Q2RPN3_RHORT]	0.134	1	1	2	7	20.2	0.067	1	1	148.57	0.134	2	4	44.93	0.067	1	1		0
	Q2RMY5	Polysaccharide export protein OS=Rhodospirillum rubrum (strain ATCC 11170 / ATH 1.1.1 / DSM 467 / LMG 4362 / NCIB 8255 / S1) OX=269796 GN=Rru_A3716 PE=4 SV=1 - [Q2RMY5_RHORT]	0.1037	1	1	2	2	20.08	0.1037	2	2		0				0				0
	Q2RTH9	Uncharacterized protein OS=Rhodospirillum rubrum (strain ATCC 11170 / ATH 1.1.1 / DSM 467 / LMG 4362 / NCIB 8255 / S1) OX=269796 GN=Rru_A1766 PE=4 SV=1 - [Q2RTH9_RHORT]	0.0236	1	1	1	10	19.84	0.0236	1	2	14.6	0.0236	1	1	0	0.0236	1	1	15.09	0.0236	1	2
	Q2RSN7	Histidine kinase OS=Rhodospirillum rubrum (strain ATCC 11170 / ATH 1.1.1 / DSM 467 / LMG 4362 / NCIB 8255 / S1) OX=269796 GN=Rru_A2058 PE=4 SV=1 - [Q2RSN7_RHORT]	0.014	1	1	1	11	19.63	0.014	1	1	19.71	0.014	1	1	23.46	0.014	1	2	21.7	0.014	1	2
	Q2RS86	AsmA OS=Rhodospirillum rubrum (strain ATCC 11170 / ATH 1.1.1 / DSM 467 / LMG 4362 / NCIB 8255 / S1) OX=269796 GN=Rru_A2209 PE=4 SV=1 - [Q2RS86_RHORT]	0.1504	1	10	14	23	19.56	0.013	2	2	15.87	0.0065	1	1	72.85	0.0381	4	4	13.17	0.0149	2	2
	Q2RVD8	Adenylosuccinate synthetase OS=Rhodospirillum rubrum (strain ATCC 11170 / ATH 1.1.1 / DSM 467 / LMG 4362 / NCIB 8255 / S1) OX=269796 GN=purA PE=3 SV=1 - [PURA_RHORT]	0.0466	1	2	2	4	19.3	0.021	1	1	0	0.021	1	1	20.43	0.0256	1	1		0
	Q2RQV0	50S ribosomal protein L1 OS=Rhodospirillum rubrum (strain ATCC 11170 / ATH 1.1.1 / DSM 467 / LMG 4362 / NCIB 8255 / S1) OX=269796 GN=rplA PE=3 SV=1 - [RL1_RHORT]	0.1373	1	3	3	5	19.25	0.0901	2	2		0			23.35	0.103	2	2		0
	Q2RUA4	Protein-tyrosine kinase OS=Rhodospirillum rubrum (strain ATCC 11170 / ATH 1.1.1 / DSM 467 / LMG 4362 / NCIB 8255 / S1) OX=269796 GN=Rru_A1490 PE=4 SV=1 - [Q2RUA4_RHORT]	0.342	1	22	22	68	19.19	0.0627	4	4	16.84	0.0136	1	1	263.17	0.2398	15	17		0
	Q2RV39	Succinate dehydrogenase iron-sulfur subunit OS=Rhodospirillum rubrum (strain ATCC 11170 / ATH 1.1.1 / DSM 467 / LMG 4362 / NCIB 8255 / S1) OX=269796 GN=Rru_A1205 PE=3 SV=1 - [Q2RV39_RHORT]	0.1615	1	3	4	14	19.04	0.0462	1	1	0	0.0462	1	1	42.48	0.1269	3	4	32.2	0.0462	1	1
	Q2RYB8	Chaperone protein HtpG OS=Rhodospirillum rubrum (strain ATCC 11170 / ATH 1.1.1 / DSM 467 / LMG 4362 / NCIB 8255 / S1) OX=269796 GN=htpG PE=3 SV=1 - [HTPG_RHORT]	0.3882	1	19	19	101	18.99	0.107	6	7	81.19	0.115	6	7	210.84	0.1981	10	12	383.3	0.3243	16	24
	Q2RXZ8	Multi antimicrobial extrusion protein MatE OS=Rhodospirillum rubrum (strain ATCC 11170 / ATH 1.1.1 / DSM 467 / LMG 4362 / NCIB 8255 / S1) OX=269796 GN=Rru_A0192 PE=4 SV=1 - [Q2RXZ8_RHORT]	0.0611	1	2	2	3	18.9	0.0337	1	1		0			21.05	0.0337	1	1		0
	Q2RMW9	Uncharacterized protein OS=Rhodospirillum rubrum (strain ATCC 11170 / ATH 1.1.1 / DSM 467 / LMG 4362 / NCIB 8255 / S1) OX=269796 GN=Rru_A3732 PE=4 SV=1 - [Q2RMW9_RHORT]	0.0826	1	1	1	10	18.78	0.0826	1	1	16.61	0.0826	1	1	0	0.0826	1	2	16.05	0.0826	1	1
	Q9L8J6	BchH (Fragment) OS=Rhodospirillum rubrum OX=1085 GN=bchH PE=4 SV=1 - [Q9L8J6_RHORU]	0.0217	2	1	1	10	18.76	0.0217	1	1	13.25	0.0217	1	1	13.57	0.0217	1	2	15.26	0.0217	1	1
	Q2RNS5	Uncharacterized protein OS=Rhodospirillum rubrum (strain ATCC 11170 / ATH 1.1.1 / DSM 467 / LMG 4362 / NCIB 8255 / S1) OX=269796 GN=Rru_A3426 PE=4 SV=1 - [Q2RNS5_RHORT]	0.0419	1	2	2	6	18.68	0.0233	1	1	0	0.0233	1	1		0			0	0.0419	2	2
	Q2RXY8	Phospholipase D/Transphosphatidylase OS=Rhodospirillum rubrum (strain ATCC 11170 / ATH 1.1.1 / DSM 467 / LMG 4362 / NCIB 8255 / S1) OX=269796 GN=Rru_A0202 PE=4 SV=1 - [Q2RXY8_RHORT]	0.137	1	6	9	26	18.56	0.0087	1	1	48.22	0.0224	1	1	55.69	0.0946	6	6	20.86	0.0087	1	2
	Q2RQV5	30S ribosomal protein S12 OS=Rhodospirillum rubrum (strain ATCC 11170 / ATH 1.1.1 / DSM 467 / LMG 4362 / NCIB 8255 / S1) OX=269796 GN=rpsL PE=3 SV=1 - [RS12_RHORT]	0.1382	1	2	2	7	18.55	0.0732	1	1	18.79	0.0732	1	1	28.24	0.0732	1	1	0	0.1382	2	2
	Q2RSY3	Uncharacterized protein OS=Rhodospirillum rubrum (strain ATCC 11170 / ATH 1.1.1 / DSM 467 / LMG 4362 / NCIB 8255 / S1) OX=269796 GN=Rru_A1962 PE=4 SV=1 - [Q2RSY3_RHORT]	0.0816	2	1	1	1	18.43	0.0816	1	1		0				0				0
	Q2RMM2	Transport permease protein OS=Rhodospirillum rubrum (strain ATCC 11170 / ATH 1.1.1 / DSM 467 / LMG 4362 / NCIB 8255 / S1) OX=269796 GN=Rru_B0027 PE=3 SV=1 - [Q2RMM2_RHORT]	0.0544	1	1	1	1	18.31	0.0544	1	1		0				0				0
	Q2RNJ2	AMP-dependent synthetase and ligase OS=Rhodospirillum rubrum (strain ATCC 11170 / ATH 1.1.1 / DSM 467 / LMG 4362 / NCIB 8255 / S1) OX=269796 GN=Rru_A3509 PE=4 SV=1 - [Q2RNJ2_RHORT]	0.2168	1	10	13	52	18.3	0.0718	4	4	21.8	0.0595	4	4	73	0.0992	6	6	182.97	0.1588	10	12
	Q2RY56	Succinate semialdehyde dehydrogenase OS=Rhodospirillum rubrum (strain ATCC 11170 / ATH 1.1.1 / DSM 467 / LMG 4362 / NCIB 8255 / S1) OX=269796 GN=Rru_A0134 PE=3 SV=1 - [Q2RY56_RHORT]	0.0162	1	1	1	4	18.3	0.0162	1	1	13.28	0.0162	1	1	0	0.0162	1	1		0
	Q2RT97	DNA topoisomerase 4 subunit A OS=Rhodospirillum rubrum (strain ATCC 11170 / ATH 1.1.1 / DSM 467 / LMG 4362 / NCIB 8255 / S1) OX=269796 GN=parC PE=3 SV=1 - [Q2RT97_RHORT]	0.0121	1	1	1	5	18.28	0.0121	1	1	16.95	0.0121	1	1	15.89	0.0121	1	1		0
	Q2RSV8	Peptidase M42 OS=Rhodospirillum rubrum (strain ATCC 11170 / ATH 1.1.1 / DSM 467 / LMG 4362 / NCIB 8255 / S1) OX=269796 GN=Rru_A1987 PE=3 SV=1 - [Q2RSV8_RHORT]	0.0258	1	1	1	6	18.2	0.0258	1	1		0			13.35	0.0258	1	1	0	0.0258	1	1
	Q2RTH1	Segregation and condensation protein B OS=Rhodospirillum rubrum (strain ATCC 11170 / ATH 1.1.1 / DSM 467 / LMG 4362 / NCIB 8255 / S1) OX=269796 GN=Rru_A1774 PE=3 SV=1 - [Q2RTH1_RHORT]	0.0293	1	1	1	6	18.14	0.0293	1	2	0	0.0293	1	1	18.4	0.0293	1	1		0
	Q2RUJ3	Chemotaxis sensory transducer OS=Rhodospirillum rubrum (strain ATCC 11170 / ATH 1.1.1 / DSM 467 / LMG 4362 / NCIB 8255 / S1) OX=269796 GN=Rru_A1401 PE=4 SV=1 - [Q2RUJ3_RHORT]	0.2408	2	5	11	37	17.82	0.0176	1	1	23.4	0.0351	2	2	70.23	0.0773	4	4	206.89	0.1968	9	11
	Q2RUJ1	Methyl-accepting chemotaxis sensory transducer OS=Rhodospirillum rubrum (strain ATCC 11170 / ATH 1.1.1 / DSM 467 / LMG 4362 / NCIB 8255 / S1) OX=269796 GN=Rru_A1403 PE=4 SV=1 - [Q2RUJ1_RHORT]	0.1538	2	2	8	25	17.82	0.0157	1	1	23.4	0.0314	2	2	49.58	0.0298	2	2	164.82	0.1334	7	9
	Q2RRH1	Extracellular solute-binding protein, family 5 OS=Rhodospirillum rubrum (strain ATCC 11170 / ATH 1.1.1 / DSM 467 / LMG 4362 / NCIB 8255 / S1) OX=269796 GN=Rru_A2474 PE=4 SV=1 - [Q2RRH1_RHORT]	0.0171	1	1	1	23	17.71	0.0171	1	2	23.01	0.0171	1	3	28.73	0.0171	1	3	19.05	0.0171	1	4
	Q2RN56	NAD-dependent protein deacylase OS=Rhodospirillum rubrum (strain ATCC 11170 / ATH 1.1.1 / DSM 467 / LMG 4362 / NCIB 8255 / S1) OX=269796 GN=cobB PE=3 SV=1 - [Q2RN56_RHORT]	0.0329	1	1	1	7	17.63	0.0329	1	1	17.48	0.0329	1	1	34.55	0.0329	1	2		0
	Q2RU45	ATP-dependent Clp protease proteolytic subunit OS=Rhodospirillum rubrum (strain ATCC 11170 / ATH 1.1.1 / DSM 467 / LMG 4362 / NCIB 8255 / S1) OX=269796 GN=clpP PE=3 SV=1 - [CLPP_RHORT]	0.0324	1	1	1	6	17.25	0.0324	1	1	24.31	0.0324	1	1	13.83	0.0324	1	1	16.6	0.0324	1	1
	Q2RMS0	Translation initiation factor IF-2 OS=Rhodospirillum rubrum (strain ATCC 11170 / ATH 1.1.1 / DSM 467 / LMG 4362 / NCIB 8255 / S1) OX=269796 GN=infB PE=3 SV=2 - [IF2_RHORT]	0.3811	1	22	26	56	17.17	0.0185	1	1	448.9	0.3626	23	28	73.6	0.0589	4	4	34.9	0.0185	1	1
	Q2RU35	NADH-quinone oxidoreductase subunit F OS=Rhodospirillum rubrum (strain ATCC 11170 / ATH 1.1.1 / DSM 467 / LMG 4362 / NCIB 8255 / S1) OX=269796 GN=Rru_A1560 PE=3 SV=1 - [Q2RU35_RHORT]	0.0839	1	3	3	7	17.03	0.0233	1	1		0			18.52	0.0536	2	2	34.38	0.0233	1	1
	Q2RVH0	MotA/TolQ/ExbB proton channel family protein OS=Rhodospirillum rubrum (strain ATCC 11170 / ATH 1.1.1 / DSM 467 / LMG 4362 / NCIB 8255 / S1) OX=269796 GN=Rru_A1074 PE=4 SV=1 - [Q2RVH0_RHORT]	0.0588	1	3	3	11	16.97	0.0181	1	1	19.1	0.0181	1	1	26.69	0.0385	2	2	24.86	0.0181	1	2
	Q2RQV1	50S ribosomal protein L10 OS=Rhodospirillum rubrum (strain ATCC 11170 / ATH 1.1.1 / DSM 467 / LMG 4362 / NCIB 8255 / S1) OX=269796 GN=rplJ PE=3 SV=1 - [RL10_RHORT]	0.1105	1	2	2	4	16.64	0.064	1	1		0			34.89	0.0465	1	1	35.21	0.0465	1	1
	Q2RT64	Pyruvate dehydrogenase E1 component subunit alpha OS=Rhodospirillum rubrum (strain ATCC 11170 / ATH 1.1.1 / DSM 467 / LMG 4362 / NCIB 8255 / S1) OX=269796 GN=pdhA PE=4 SV=1 - [Q2RT64_RHORT]	0.0268	1	1	1	7	16.57	0.0268	1	1		0			35.89	0.0268	1	1	40.72	0.0268	1	2
	Q2RQY0	Protein translocase subunit SecY OS=Rhodospirillum rubrum (strain ATCC 11170 / ATH 1.1.1 / DSM 467 / LMG 4362 / NCIB 8255 / S1) OX=269796 GN=secY PE=3 SV=1 - [Q2RQY0_RHORT]	0.0828	1	3	3	16	16.42	0.0425	2	3	18.59	0.0157	1	1	25.92	0.0559	2	2	28.13	0.0559	2	2
	Q2RYF5	Cytochrome c-type biogenesis protein CcmF OS=Rhodospirillum rubrum (strain ATCC 11170 / ATH 1.1.1 / DSM 467 / LMG 4362 / NCIB 8255 / S1) OX=269796 GN=Rru_A0035 PE=4 SV=1 - [Q2RYF5_RHORT]	0.0924	1	4	5	15	16.34	0.0164	1	1	20.16	0.0313	2	2	37.72	0.0164	1	2	0	0.0149	1	1
	Q2RV21	ATP synthase subunit delta OS=Rhodospirillum rubrum (strain ATCC 11170 / ATH 1.1.1 / DSM 467 / LMG 4362 / NCIB 8255 / S1) OX=269796 GN=atpH PE=3 SV=1 - [ATPD_RHORT]	0.3925	1	7	7	24	16.27	0.0484	1	1	104.85	0.3441	6	7	28.14	0.1129	2	2	115.79	0.3925	7	7
	Q2RU08	Elongation factor Ts OS=Rhodospirillum rubrum (strain ATCC 11170 / ATH 1.1.1 / DSM 467 / LMG 4362 / NCIB 8255 / S1) OX=269796 GN=tsf PE=3 SV=1 - [EFTS_RHORT]	0.0259	1	1	1	7	16	0.0259	1	1	40.1	0.0259	1	1	32.85	0.0259	1	1	47.57	0.0259	1	1
	Q2RX72	Acetolactate synthase, small subunit OS=Rhodospirillum rubrum (strain ATCC 11170 / ATH 1.1.1 / DSM 467 / LMG 4362 / NCIB 8255 / S1) OX=269796 GN=Rru_A0468 PE=4 SV=1 - [Q2RX72_RHORT]	0.0457	1	1	1	4	15.89	0.0457	1	1		0				0			17.27	0.0457	1	1
	Q2RXB3	Short-chain dehydrogenase/reductase SDR OS=Rhodospirillum rubrum (strain ATCC 11170 / ATH 1.1.1 / DSM 467 / LMG 4362 / NCIB 8255 / S1) OX=269796 GN=Rru_A0427 PE=4 SV=1 - [Q2RXB3_RHORT]	0.0625	1	1	1	6	15.86	0.0625	1	1	0	0.0625	1	1	18.34	0.0625	1	1	13.15	0.0625	1	1
	Q2RTL9	Transcription-repair-coupling factor OS=Rhodospirillum rubrum (strain ATCC 11170 / ATH 1.1.1 / DSM 467 / LMG 4362 / NCIB 8255 / S1) OX=269796 GN=mfd PE=3 SV=1 - [Q2RTL9_RHORT]	0.0527	1	5	6	6	15.49	0.0093	1	1	81.41	0.0433	5	5		0				0
	Q2RUQ1	Microcystinase C OS=Rhodospirillum rubrum (strain ATCC 11170 / ATH 1.1.1 / DSM 467 / LMG 4362 / NCIB 8255 / S1) OX=269796 GN=Rru_A1343 PE=3 SV=1 - [Q2RUQ1_RHORT]	0.0139	1	1	1	19	15.42	0.0139	1	3	15.25	0.0139	1	3	14.72	0.0139	1	2	15.33	0.0139	1	2
	Q2RN98	Uncharacterized protein OS=Rhodospirillum rubrum (strain ATCC 11170 / ATH 1.1.1 / DSM 467 / LMG 4362 / NCIB 8255 / S1) OX=269796 GN=Rru_A3603 PE=4 SV=1 - [Q2RN98_RHORT]	0.0893	1	1	1	6	15.37	0.0893	1	2	0	0.0893	1	1	13.71	0.0893	1	1	0	0.0893	1	1
	Q2RTZ5	Citrate synthase OS=Rhodospirillum rubrum (strain ATCC 11170 / ATH 1.1.1 / DSM 467 / LMG 4362 / NCIB 8255 / S1) OX=269796 GN=Rru_A1600 PE=3 SV=1 - [Q2RTZ5_RHORT]	0.0416	1	1	1	5	15.12	0.0416	1	1	20.76	0.0416	1	1		0				0
	Q2RWZ3	Flagellar hook-length control protein OS=Rhodospirillum rubrum (strain ATCC 11170 / ATH 1.1.1 / DSM 467 / LMG 4362 / NCIB 8255 / S1) OX=269796 GN=Rru_A0548 PE=4 SV=1 - [Q2RWZ3_RHORT]	0.0148	1	1	1	6	15.07	0.0148	1	2	13.09	0.0148	1	1	0	0.0148	1	1	0	0.0148	1	1
	Q2RUX9	Transcriptional regulator, DeoR family OS=Rhodospirillum rubrum (strain ATCC 11170 / ATH 1.1.1 / DSM 467 / LMG 4362 / NCIB 8255 / S1) OX=269796 GN=Rru_A1265 PE=4 SV=1 - [Q2RUX9_RHORT]	0.0737	1	1	3	11	15.03	0.0351	1	2	13.79	0.0737	2	2	13.61	0.0351	2	2	13.86	0.0351	1	1
	Q2RTY0	Sulfurtransferase OS=Rhodospirillum rubrum (strain ATCC 11170 / ATH 1.1.1 / DSM 467 / LMG 4362 / NCIB 8255 / S1) OX=269796 GN=Rru_A1615 PE=4 SV=1 - [Q2RTY0_RHORT]	0.0316	1	1	1	7	14.96	0.0316	1	2	14.2	0.0316	1	1	18.94	0.0316	1	1	0	0.0316	1	1
	Q936J7	Geranylgeranyl-bacteriochlorophyll synthetase OS=Rhodospirillum rubrum OX=1085 GN=bchG PE=4 SV=1 - [Q936J7_RHORU]	0.0957	1	2	2	6	14.96	0.0429	1	1	15.47	0.0429	1	1	36.97	0.0429	1	1	30.96	0.0429	1	1
	Q2RU33	NADH-quinone oxidoreductase subunit H OS=Rhodospirillum rubrum (strain ATCC 11170 / ATH 1.1.1 / DSM 467 / LMG 4362 / NCIB 8255 / S1) OX=269796 GN=nuoH PE=3 SV=1 - [NUOH_RHORT]	0.1128	1	3	3	14	14.83	0.0237	1	1	25.94	0.0534	2	2	47.87	0.1128	3	3	22.81	0.0534	2	2
	Q2RUT5	3-hydroxyacyl-CoA dehydrogenase OS=Rhodospirillum rubrum (strain ATCC 11170 / ATH 1.1.1 / DSM 467 / LMG 4362 / NCIB 8255 / S1) OX=269796 GN=Rru_A1309 PE=4 SV=1 - [Q2RUT5_RHORT]	0.2506	1	14	15	45	14.73	0.0155	1	1	32.82	0.0413	2	2	104.51	0.2274	13	14	27.57	0.062	3	3
	Q2RU28	Proton-translocating NADH-quinone oxidoreductase, chain M OS=Rhodospirillum rubrum (strain ATCC 11170 / ATH 1.1.1 / DSM 467 / LMG 4362 / NCIB 8255 / S1) OX=269796 GN=Rru_A1567 PE=4 SV=1 - [Q2RU28_RHORT]	0.0157	1	1	1	4	14.71	0.0157	1	1	20.79	0.0157	1	1	14.85	0.0157	1	1		0
	Q03001	Dystonin OS=Homo sapiens GN=DST PE=1 SV=4 - [DYST_CON-HUMAN]	0.0071	1	1	5	10	14.35	0.0021	2	3		0			16.68	0.0012	1	1	0	0.0021	1	2
	Q53045	Glutamine synthetase OS=Rhodospirillum rubrum OX=1085 GN=glnA PE=3 SV=2 - [Q53045_RHORU]	0.032	1	2	2	13	14.33	0.0299	1	1	23.32	0.032	2	2	38.71	0.032	2	2	59.55	0.032	2	2
	Q2RU31	NADH-quinone oxidoreductase subunit J OS=Rhodospirillum rubrum (strain ATCC 11170 / ATH 1.1.1 / DSM 467 / LMG 4362 / NCIB 8255 / S1) OX=269796 GN=Rru_A1564 PE=3 SV=1 - [Q2RU31_RHORT]	0.0439	1	1	1	2	14.33	0.0439	1	1	0	0.0439	1	1		0				0
	Q2RRX8	Pyruvate carboxylase OS=Rhodospirillum rubrum (strain ATCC 11170 / ATH 1.1.1 / DSM 467 / LMG 4362 / NCIB 8255 / S1) OX=269796 GN=Rru_A2317 PE=4 SV=1 - [Q2RRX8_RHORT]	0.0314	1	2	3	6	14.18	0.0157	1	1	19.28	0.0087	1	1		0			13.09	0.007	1	1
	Q2RNQ3	Nucleotide-binding protein Rru_A3448 OS=Rhodospirillum rubrum (strain ATCC 11170 / ATH 1.1.1 / DSM 467 / LMG 4362 / NCIB 8255 / S1) OX=269796 GN=Rru_A3448 PE=3 SV=2 - [Y3448_RHORT]	0.0345	1	1	1	4	14.15	0.0345	1	1	0	0.0345	1	1	14.13	0.0345	1	1		0
	Q2RQA4	ABC transporter component OS=Rhodospirillum rubrum (strain ATCC 11170 / ATH 1.1.1 / DSM 467 / LMG 4362 / NCIB 8255 / S1) OX=269796 GN=Rru_A2894 PE=4 SV=1 - [Q2RQA4_RHORT]	0.0567	1	2	2	3	14.03	0.03	1	1		0				0				0
	Q2RWI0	Phosphoribosylaminoimidazole-succinocarboxamide synthase OS=Rhodospirillum rubrum (strain ATCC 11170 / ATH 1.1.1 / DSM 467 / LMG 4362 / NCIB 8255 / S1) OX=269796 GN=purC PE=3 SV=1 - [Q2RWI0_RHORT]	0.0827	1	2	2	10	13.98	0.0432	1	1		0			35.78	0.0827	2	2	16.09	0.0827	2	2
	Q2RSM0	O-acetylhomoserine/O-acetylserine sulfhydrylase OS=Rhodospirillum rubrum (strain ATCC 11170 / ATH 1.1.1 / DSM 467 / LMG 4362 / NCIB 8255 / S1) OX=269796 GN=Rru_A2075 PE=4 SV=1 - [Q2RSM0_RHORT]	0.0196	1	1	1	12	13.57	0.0196	1	2	15.98	0.0196	1	2	16.22	0.0196	1	2	14.38	0.0196	1	2
	Q2RUX4	Uncharacterized protein OS=Rhodospirillum rubrum (strain ATCC 11170 / ATH 1.1.1 / DSM 467 / LMG 4362 / NCIB 8255 / S1) OX=269796 GN=Rru_A1270 PE=4 SV=1 - [Q2RUX4_RHORT]	0.033	1	3	4	15	0	0.0169	2	3	17.57	0.0135	2	3	18.83	0.0076	1	1	22.75	0.0161	2	2
	Q2RY31	Exodeoxyribonuclease 7 large subunit OS=Rhodospirillum rubrum (strain ATCC 11170 / ATH 1.1.1 / DSM 467 / LMG 4362 / NCIB 8255 / S1) OX=269796 GN=xseA PE=3 SV=1 - [Q2RY31_RHORT]	0.0279	1	1	2	14	0	0.0279	2	2	13.11	0.013	1	1	13.82	0.0149	1	1	0	0.0279	2	2
	Q2RQX7	30S ribosomal protein S5 OS=Rhodospirillum rubrum (strain ATCC 11170 / ATH 1.1.1 / DSM 467 / LMG 4362 / NCIB 8255 / S1) OX=269796 GN=rpsE PE=3 SV=1 - [RS5_RHORT]	0.0352	1	1	1	7	0	0.0352	1	2		0			0	0.0352	1	1		0
	Q2RX14	Uncharacterized protein OS=Rhodospirillum rubrum (strain ATCC 11170 / ATH 1.1.1 / DSM 467 / LMG 4362 / NCIB 8255 / S1) OX=269796 GN=Rru_A0527 PE=4 SV=1 - [Q2RX14_RHORT]	0.1133	1	2	2	15	0	0.0467	1	2	14.79	0.0467	1	2	16.63	0.1133	2	3	0	0.0467	1	2
	Q25616	Circulating antigen OS=Onchocerca volvulus PE=2 SV=1 - [Q25616_CON-ONCVO]	0.0465	1	1	3	7	0	0.013	1	2	13.24	0.0335	2	2		0			0	0.0204	1	1
	Q2RN06	Acetoacetyl-CoA synthase OS=Rhodospirillum rubrum (strain ATCC 11170 / ATH 1.1.1 / DSM 467 / LMG 4362 / NCIB 8255 / S1) OX=269796 GN=Rru_A3695 PE=4 SV=1 - [Q2RN06_RHORT]	0.0105	1	1	1	11	0	0.0105	1	2		0			15.3	0.0105	1	3	13.39	0.0105	1	2
	Q2RUQ4	Glycerone kinase OS=Rhodospirillum rubrum (strain ATCC 11170 / ATH 1.1.1 / DSM 467 / LMG 4362 / NCIB 8255 / S1) OX=269796 GN=Rru_A1340 PE=4 SV=1 - [Q2RUQ4_RHORT]	0.021	1	1	1	6	0	0.021	1	2	0	0.021	1	2		0				0
	Q2RU34	NADH-quinone oxidoreductase OS=Rhodospirillum rubrum (strain ATCC 11170 / ATH 1.1.1 / DSM 467 / LMG 4362 / NCIB 8255 / S1) OX=269796 GN=Rru_A1561 PE=3 SV=1 - [Q2RU34_RHORT]	0.3846	1	23	25	138	0	0.016	1	1	38.42	0.0479	3	3	235.38	0.2017	11	12	1026.84	0.3701	23	51
	Q2RTE7	Type I secretion outer membrane protein, TolC OS=Rhodospirillum rubrum (strain ATCC 11170 / ATH 1.1.1 / DSM 467 / LMG 4362 / NCIB 8255 / S1) OX=269796 GN=Rru_A1798 PE=4 SV=1 - [Q2RTE7_RHORT]	0.3922	1	19	19	339	0	0.0186	1	1	345.52	0.197	7	22	2056.19	0.3271	17	135	464.04	0.2454	10	22
	Q2RSM3	Aspartate--tRNA(Asp/Asn) ligase OS=Rhodospirillum rubrum (strain ATCC 11170 / ATH 1.1.1 / DSM 467 / LMG 4362 / NCIB 8255 / S1) OX=269796 GN=aspS PE=3 SV=1 - [SYDND_RHORT]	0.1518	1	7	8	18	0	0.0116	1	1	17.38	0.0116	1	1	0	0.0116	1	1	92	0.1518	8	9
	Q2RP61	Diacylglycerol kinase, catalytic region OS=Rhodospirillum rubrum (strain ATCC 11170 / ATH 1.1.1 / DSM 467 / LMG 4362 / NCIB 8255 / S1) OX=269796 GN=Rru_A3289 PE=4 SV=1 - [Q2RP61_RHORT]	0.031	1	1	1	3	0	0.031	1	1		0				0				0
	Q2RRV4	Uncharacterized protein OS=Rhodospirillum rubrum (strain ATCC 11170 / ATH 1.1.1 / DSM 467 / LMG 4362 / NCIB 8255 / S1) OX=269796 GN=Rru_A2341 PE=4 SV=1 - [Q2RRV4_RHORT]	0.053	2	1	1	8	0	0.053	1	1	22.53	0.053	1	1	22.85	0.053	1	1	29.11	0.053	1	2
	Q2RQU8	Transcription termination/antitermination protein NusG OS=Rhodospirillum rubrum (strain ATCC 11170 / ATH 1.1.1 / DSM 467 / LMG 4362 / NCIB 8255 / S1) OX=269796 GN=nusG PE=3 SV=1 - [Q2RQU8_RHORT]	0.0455	1	1	1	6	0	0.0455	1	1		0			17.75	0.0455	1	1	34.19	0.0455	1	1
	Q2RPT0	Transcriptional regulator, AsnC family OS=Rhodospirillum rubrum (strain ATCC 11170 / ATH 1.1.1 / DSM 467 / LMG 4362 / NCIB 8255 / S1) OX=269796 GN=Rru_A3070 PE=4 SV=1 - [Q2RPT0_RHORT]	0.0633	1	1	1	12	0	0.0633	1	1	15.31	0.0633	1	2	16.81	0.0633	1	2	13.93	0.0633	1	2
	Q9L8J5	Light-independent protochlorophyllide reductase iron-sulfur ATP-binding protein OS=Rhodospirillum rubrum OX=1085 GN=bchL PE=3 SV=1 - [BCHL_RHORU]	0.0276	2	1	1	9	0	0.0276	1	1		0			20.13	0.0276	1	2	0	0.0276	1	1
	Q2RW70	Cupin region OS=Rhodospirillum rubrum (strain ATCC 11170 / ATH 1.1.1 / DSM 467 / LMG 4362 / NCIB 8255 / S1) OX=269796 GN=Rru_A0823 PE=4 SV=1 - [Q2RW70_RHORT]	0.0299	1	1	1	7	0	0.0299	1	1	22	0.0299	1	1	13.23	0.0299	1	1	27.59	0.0299	1	1
	Q2RYD0	Radical SAM OS=Rhodospirillum rubrum (strain ATCC 11170 / ATH 1.1.1 / DSM 467 / LMG 4362 / NCIB 8255 / S1) OX=269796 GN=Rru_A0060 PE=4 SV=1 - [Q2RYD0_RHORT]	0.1266	1	4	5	13	0	0.0233	1	1	0	0.031	1	1	48.16	0.0517	2	2	25.73	0.0543	2	2
	Q2RPK3	Uncharacterized protein OS=Rhodospirillum rubrum (strain ATCC 11170 / ATH 1.1.1 / DSM 467 / LMG 4362 / NCIB 8255 / S1) OX=269796 GN=Rru_A3147 PE=4 SV=1 - [Q2RPK3_RHORT]	0.0945	1	1	2	7	0	0.0315	1	1	19.69	0.063	1	2	0	0.063	1	1	17.36	0.063	1	1
	Q2RRU7	Glycosyl transferase OS=Rhodospirillum rubrum (strain ATCC 11170 / ATH 1.1.1 / DSM 467 / LMG 4362 / NCIB 8255 / S1) OX=269796 GN=Rru_A2348 PE=4 SV=1 - [Q2RRU7_RHORT]	0.0038	1	1	1	6	0	0.0038	1	1	0	0.0038	1	1	13.78	0.0038	1	1		0
	Q2RUW1	Cytochrome c-type protein OS=Rhodospirillum rubrum (strain ATCC 11170 / ATH 1.1.1 / DSM 467 / LMG 4362 / NCIB 8255 / S1) OX=269796 GN=Rru_A1283 PE=3 SV=1 - [Q2RUW1_RHORT]	0.1199	1	3	4	10	0	0.0306	1	1		0				0			0	0.0306	1	1
	Q2RX67	Peptidoglycan glycosyltransferase OS=Rhodospirillum rubrum (strain ATCC 11170 / ATH 1.1.1 / DSM 467 / LMG 4362 / NCIB 8255 / S1) OX=269796 GN=Rru_A0473 PE=4 SV=1 - [Q2RX67_RHORT]	0.0206	1	1	2	8	0	0.0103	1	1	0	0.0103	1	1	13.32	0.0103	1	1	0	0.0103	1	2
	Q2RQQ2	DegT/DnrJ/EryC1/StrS aminotransferase OS=Rhodospirillum rubrum (strain ATCC 11170 / ATH 1.1.1 / DSM 467 / LMG 4362 / NCIB 8255 / S1) OX=269796 GN=Rru_A2746 PE=3 SV=1 - [Q2RQQ2_RHORT]	0.0202	1	1	1	4	0	0.0202	1	1		0				0				0
	Q2RR60	Uncharacterized protein OS=Rhodospirillum rubrum (strain ATCC 11170 / ATH 1.1.1 / DSM 467 / LMG 4362 / NCIB 8255 / S1) OX=269796 GN=Rru_A2588 PE=4 SV=1 - [Q2RR60_RHORT]	0.0539	1	1	1	6	0	0.0539	1	1	13.39	0.0539	1	1		0			0	0.0539	1	1
	Q2RNB7	CDP-diacylglycerol--serine O-phosphatidyltransferase OS=Rhodospirillum rubrum (strain ATCC 11170 / ATH 1.1.1 / DSM 467 / LMG 4362 / NCIB 8255 / S1) OX=269796 GN=Rru_A3584 PE=3 SV=1 - [Q2RNB7_RHORT]	0.0255	1	1	1	5	0	0.0255	1	1	0	0.0255	1	1		0			13.75	0.0255	1	1
	Q2RT04	3-methylcrotonoyl-CoA carboxylase, alpha subunit OS=Rhodospirillum rubrum (strain ATCC 11170 / ATH 1.1.1 / DSM 467 / LMG 4362 / NCIB 8255 / S1) OX=269796 GN=Rru_A1941 PE=4 SV=1 - [Q2RT04_RHORT]	0.0262	1	1	2	6	0	0.0146	1	1	16	0.0117	1	1	15.16	0.0117	1	1	18.31	0.0117	1	1
	Q2RQ43	Glycine--tRNA ligase beta subunit OS=Rhodospirillum rubrum (strain ATCC 11170 / ATH 1.1.1 / DSM 467 / LMG 4362 / NCIB 8255 / S1) OX=269796 GN=glyS PE=3 SV=1 - [SYGB_RHORT]	0.0153	1	1	1	4	0	0.0153	1	1		0			25.08	0.0153	1	1		0
	Q2RMV5	50S ribosomal protein L25 OS=Rhodospirillum rubrum (strain ATCC 11170 / ATH 1.1.1 / DSM 467 / LMG 4362 / NCIB 8255 / S1) OX=269796 GN=rplY PE=3 SV=1 - [RL25_RHORT]	0.0857	1	1	2	4	0	0.0476	1	1		0				0			19.06	0.0381	1	1
	Q2RN76	tRNA uridine 5-carboxymethylaminomethyl modification enzyme MnmG OS=Rhodospirillum rubrum (strain ATCC 11170 / ATH 1.1.1 / DSM 467 / LMG 4362 / NCIB 8255 / S1) OX=269796 GN=mnmG PE=3 SV=1 - [MNMG_RHORT]	0.0175	1	1	1	4	0	0.0175	1	1	15.56	0.0175	1	1	14.6	0.0175	1	1		0
	Q2RTJ5	Inner-membrane translocator OS=Rhodospirillum rubrum (strain ATCC 11170 / ATH 1.1.1 / DSM 467 / LMG 4362 / NCIB 8255 / S1) OX=269796 GN=Rru_A1750 PE=3 SV=1 - [Q2RTJ5_RHORT]	0.0465	1	1	2	4	0	0.0221	1	1	0	0.0221	1	1		0				0
	Q2RQI9	Iron permease FTR1 OS=Rhodospirillum rubrum (strain ATCC 11170 / ATH 1.1.1 / DSM 467 / LMG 4362 / NCIB 8255 / S1) OX=269796 GN=Rru_A2809 PE=4 SV=1 - [Q2RQI9_RHORT]	0.053	1	3	3	4	0	0.0167	1	1		0			42.6	0.0348	2	2		0
	Q2RN69	Uncharacterized protein OS=Rhodospirillum rubrum (strain ATCC 11170 / ATH 1.1.1 / DSM 467 / LMG 4362 / NCIB 8255 / S1) OX=269796 GN=Rru_A3632 PE=4 SV=1 - [Q2RN69_RHORT]	0.0498	1	1	1	5	0	0.0498	1	1		0			19.49	0.0498	1	1	16.93	0.0498	1	1
	Q2RUW5	Asparagine synthase OS=Rhodospirillum rubrum (strain ATCC 11170 / ATH 1.1.1 / DSM 467 / LMG 4362 / NCIB 8255 / S1) OX=269796 GN=Rru_A1279 PE=4 SV=1 - [Q2RUW5_RHORT]	0.0109	1	1	1	7	0	0.0109	1	1		0			0	0.0109	1	1	0	0.0109	1	2
	Q2RWD4	Isochorismatase hydrolase OS=Rhodospirillum rubrum (strain ATCC 11170 / ATH 1.1.1 / DSM 467 / LMG 4362 / NCIB 8255 / S1) OX=269796 GN=Rru_A0757 PE=4 SV=1 - [Q2RWD4_RHORT]	0.0479	1	1	1	9	0	0.0479	1	1	15.08	0.0479	1	1	16.07	0.0479	1	2	0	0.0479	1	2
	Q2RQT0	DEAD/DEAH box helicase OS=Rhodospirillum rubrum (strain ATCC 11170 / ATH 1.1.1 / DSM 467 / LMG 4362 / NCIB 8255 / S1) OX=269796 GN=Rru_A2718 PE=3 SV=1 - [Q2RQT0_RHORT]	0.0663	1	4	5	9	0	0.015	1	1	41.14	0.0513	4	4	18.84	0.0263	2	2		0
	Q2RN25	TRAP dicarboxylate transporter, DctM subunit OS=Rhodospirillum rubrum (strain ATCC 11170 / ATH 1.1.1 / DSM 467 / LMG 4362 / NCIB 8255 / S1) OX=269796 GN=Rru_A3676 PE=4 SV=1 - [Q2RN25_RHORT]	0.0164	1	1	1	2	0	0.0164	1	1		0				0				0
	Q2RY42	GTP-binding protein TypA OS=Rhodospirillum rubrum (strain ATCC 11170 / ATH 1.1.1 / DSM 467 / LMG 4362 / NCIB 8255 / S1) OX=269796 GN=Rru_A0148 PE=4 SV=1 - [Q2RY42_RHORT]	0.0489	1	1	2	2	0	0.0196	1	1		0				0			37.65	0.0294	1	1
	Q2RT66	Acetyltransferase component of pyruvate dehydrogenase complex OS=Rhodospirillum rubrum (strain ATCC 11170 / ATH 1.1.1 / DSM 467 / LMG 4362 / NCIB 8255 / S1) OX=269796 GN=Rru_A1879 PE=3 SV=1 - [Q2RT66_RHORT]	0.0636	1	3	3	5	0	0.0182	1	1		0			53.67	0.0636	3	3	18.85	0.0205	1	1
	Q2RQP0	Response regulator receiver domain protein (CheY) OS=Rhodospirillum rubrum (strain ATCC 11170 / ATH 1.1.1 / DSM 467 / LMG 4362 / NCIB 8255 / S1) OX=269796 GN=Rru_A2758 PE=4 SV=1 - [Q2RQP0_RHORT]	0.0738	1	1	1	2	0	0.0738	1	1		0				0			14.22	0.0738	1	1
	Q2RY18	CRISPR-associated protein, Cse4 family OS=Rhodospirillum rubrum (strain ATCC 11170 / ATH 1.1.1 / DSM 467 / LMG 4362 / NCIB 8255 / S1) OX=269796 GN=Rru_A0172 PE=4 SV=1 - [Q2RY18_RHORT]	0.0223	1	1	1	2	0	0.0223	1	1		0				0			13.68	0.0223	1	1
	Q2RMZ5	Aminotransferase OS=Rhodospirillum rubrum (strain ATCC 11170 / ATH 1.1.1 / DSM 467 / LMG 4362 / NCIB 8255 / S1) OX=269796 GN=Rru_A3706 PE=4 SV=1 - [Q2RMZ5_RHORT]	0.0152	1	1	1	3	0	0.0152	1	1	13.98	0.0152	1	1	0	0.0152	1	1		0
	Q2RRQ5	Twin-arginine translocation pathway signal OS=Rhodospirillum rubrum (strain ATCC 11170 / ATH 1.1.1 / DSM 467 / LMG 4362 / NCIB 8255 / S1) OX=269796 GN=Rru_A2390 PE=3 SV=1 - [Q2RRQ5_RHORT]	0.0294	1	1	1	2	0	0.0294	1	1	22.08	0.0294	1	1		0				0
	Q2RW97	Nitrogenase OS=Rhodospirillum rubrum (strain ATCC 11170 / ATH 1.1.1 / DSM 467 / LMG 4362 / NCIB 8255 / S1) OX=269796 GN=Rru_A0794 PE=4 SV=1 - [Q2RW97_RHORT]	0.0137	1	1	1	2	0	0.0137	1	1	14.19	0.0137	1	1		0				0
	Q2RSH9	UDP-glucose 6-dehydrogenase OS=Rhodospirillum rubrum (strain ATCC 11170 / ATH 1.1.1 / DSM 467 / LMG 4362 / NCIB 8255 / S1) OX=269796 GN=Rru_A2116 PE=3 SV=1 - [Q2RSH9_RHORT]	0.016	1	1	1	2	0	0.016	1	1	13.41	0.016	1	1		0				0
	Q2RVP0	Lysine-arginine-ornithine-binding periplasmic protein OS=Rhodospirillum rubrum (strain ATCC 11170 / ATH 1.1.1 / DSM 467 / LMG 4362 / NCIB 8255 / S1) OX=269796 GN=Rru_A1004 PE=3 SV=1 - [Q2RVP0_RHORT]	0.4441	1	15	16	77		0				0			37.65	0.0941	3	3	610.13	0.3382	13	23
	Q2RU01	Outer membrane protein assembly factor BamA OS=Rhodospirillum rubrum (strain ATCC 11170 / ATH 1.1.1 / DSM 467 / LMG 4362 / NCIB 8255 / S1) OX=269796 GN=bamA PE=3 SV=1 - [Q2RU01_RHORT]	0.6662	1	52	53	459		0			62.37	0.0369	3	3	3533.83	0.6038	46	156	1416.13	0.451	34	64
	Q2RWD6	Chemotaxis sensory transducer OS=Rhodospirillum rubrum (strain ATCC 11170 / ATH 1.1.1 / DSM 467 / LMG 4362 / NCIB 8255 / S1) OX=269796 GN=Rru_A0755 PE=4 SV=1 - [Q2RWD6_RHORT]	0.4885	1	19	22	60		0				0				0			377.99	0.4039	18	24
	Q2RT79	Lytic transglycosylase, catalytic OS=Rhodospirillum rubrum (strain ATCC 11170 / ATH 1.1.1 / DSM 467 / LMG 4362 / NCIB 8255 / S1) OX=269796 GN=Rru_A1866 PE=4 SV=1 - [Q2RT79_RHORT]	0.4111	1	23	23	86		0				0			63.71	0.0542	3	3	721.87	0.378	21	35
	Q2RVE3	Uncharacterized protein OS=Rhodospirillum rubrum (strain ATCC 11170 / ATH 1.1.1 / DSM 467 / LMG 4362 / NCIB 8255 / S1) OX=269796 GN=Rru_A1101 PE=4 SV=1 - [Q2RVE3_RHORT]	0.5363	1	29	29	112		0				0				0			1626.13	0.5203	28	74
	Q2RXP7	30S ribosomal protein S1 OS=Rhodospirillum rubrum (strain ATCC 11170 / ATH 1.1.1 / DSM 467 / LMG 4362 / NCIB 8255 / S1) OX=269796 GN=Rru_A0293 PE=3 SV=1 - [Q2RXP7_RHORT]	0.2984	1	15	16	39		0				0			30.4	0.0209	1	1	196.81	0.185	9	14
	Q2RV63	Signal recognition particle receptor FtsY OS=Rhodospirillum rubrum (strain ATCC 11170 / ATH 1.1.1 / DSM 467 / LMG 4362 / NCIB 8255 / S1) OX=269796 GN=ftsY PE=3 SV=1 - [Q2RV63_RHORT]	0.2747	1	12	13	43		0				0			32.95	0.0514	2	2	203.26	0.2589	12	15
	Q2RNC6	Acetyl-coenzyme A synthetase OS=Rhodospirillum rubrum (strain ATCC 11170 / ATH 1.1.1 / DSM 467 / LMG 4362 / NCIB 8255 / S1) OX=269796 GN=acsA PE=3 SV=1 - [Q2RNC6_RHORT]	0.2585	1	14	14	55		0				0			93.69	0.1409	7	8	468.84	0.2399	13	21
	Q2RXS6	TPR repeat OS=Rhodospirillum rubrum (strain ATCC 11170 / ATH 1.1.1 / DSM 467 / LMG 4362 / NCIB 8255 / S1) OX=269796 GN=Rru_A0264 PE=4 SV=1 - [Q2RXS6_RHORT]	0.2638	1	12	13	29		0				0			41.2	0.0334	2	2	147.1	0.1553	8	8
	Q2RPJ9	Serine/threonine protein kinase OS=Rhodospirillum rubrum (strain ATCC 11170 / ATH 1.1.1 / DSM 467 / LMG 4362 / NCIB 8255 / S1) OX=269796 GN=Rru_A3151 PE=4 SV=1 - [Q2RPJ9_RHORT]	0.2406	1	10	13	14		0				0				0				0
	Q2RT28	Extracellular solute-binding protein, family 5 OS=Rhodospirillum rubrum (strain ATCC 11170 / ATH 1.1.1 / DSM 467 / LMG 4362 / NCIB 8255 / S1) OX=269796 GN=Rru_A1917 PE=4 SV=1 - [Q2RT28_RHORT]	0.3147	1	12	14	27		0				0				0			130.38	0.1873	9	11
	Q2RX52	TonB-dependent receptor OS=Rhodospirillum rubrum (strain ATCC 11170 / ATH 1.1.1 / DSM 467 / LMG 4362 / NCIB 8255 / S1) OX=269796 GN=Rru_A0488 PE=3 SV=1 - [Q2RX52_RHORT]	0.2375	1	13	14	26		0				0				0			200.46	0.2111	13	14
	Q2RWU6	Transketolase OS=Rhodospirillum rubrum (strain ATCC 11170 / ATH 1.1.1 / DSM 467 / LMG 4362 / NCIB 8255 / S1) OX=269796 GN=Rru_A0595 PE=3 SV=1 - [Q2RWU6_RHORT]	0.1773	1	9	10	25		0				0				0			184.11	0.1576	9	11
	Q2RTF9	Dihydroxy-acid dehydratase OS=Rhodospirillum rubrum (strain ATCC 11170 / ATH 1.1.1 / DSM 467 / LMG 4362 / NCIB 8255 / S1) OX=269796 GN=ilvD PE=3 SV=2 - [ILVD_RHORT]	0.1718	1	6	8	11		0				0				0			41.82	0.0567	3	3
	Q2RU46	Trigger factor OS=Rhodospirillum rubrum (strain ATCC 11170 / ATH 1.1.1 / DSM 467 / LMG 4362 / NCIB 8255 / S1) OX=269796 GN=tig PE=3 SV=2 - [TIG_RHORT]	0.1969	1	5	7	9		0				0				0			23.04	0.0246	1	1
	Q2RVF0	Tol-Pal system protein TolB OS=Rhodospirillum rubrum (strain ATCC 11170 / ATH 1.1.1 / DSM 467 / LMG 4362 / NCIB 8255 / S1) OX=269796 GN=tolB PE=3 SV=1 - [TOLB_RHORT]	0.1309	1	5	5	15		0				0			28.31	0.0587	2	2	56.6	0.1129	4	4
	Q2RV29	Dihydrolipoyl dehydrogenase OS=Rhodospirillum rubrum (strain ATCC 11170 / ATH 1.1.1 / DSM 467 / LMG 4362 / NCIB 8255 / S1) OX=269796 GN=Rru_A1215 PE=3 SV=1 - [Q2RV29_RHORT]	0.1803	1	4	5	10		0				0				0			75.47	0.133	4	5
	Q2RMK9	Membrane fusion protein (MFP) family protein OS=Rhodospirillum rubrum (strain ATCC 11170 / ATH 1.1.1 / DSM 467 / LMG 4362 / NCIB 8255 / S1) OX=269796 GN=Rru_B0040 PE=3 SV=1 - [Q2RMK9_RHORT]	0.2236	1	7	9	12		0				0				0			38.48	0.061	3	3
	Q2RMQ0	Short chain enoyl-CoA hydratase OS=Rhodospirillum rubrum (strain ATCC 11170 / ATH 1.1.1 / DSM 467 / LMG 4362 / NCIB 8255 / S1) OX=269796 GN=Rru_A3801 PE=3 SV=1 - [Q2RMQ0_RHORT]	0.1667	1	4	4	8		0				0				0			70.18	0.1667	4	5
	Q2RXG8	Uncharacterized protein OS=Rhodospirillum rubrum (strain ATCC 11170 / ATH 1.1.1 / DSM 467 / LMG 4362 / NCIB 8255 / S1) OX=269796 GN=Rru_A0372 PE=4 SV=1 - [Q2RXG8_RHORT]	0.2377	1	10	12	18		0				0				0			184.88	0.1928	10	11
	Q2RYG6	Peptidase OS=Rhodospirillum rubrum (strain ATCC 11170 / ATH 1.1.1 / DSM 467 / LMG 4362 / NCIB 8255 / S1) OX=269796 GN=Rru_A0024 PE=4 SV=1 - [Q2RYG6_RHORT]	0.4803	1	16	16	87		0				0			818.74	0.3386	13	37	105.18	0.2362	7	7
	Q2RTJ9	Extracellular ligand-binding receptor OS=Rhodospirillum rubrum (strain ATCC 11170 / ATH 1.1.1 / DSM 467 / LMG 4362 / NCIB 8255 / S1) OX=269796 GN=Rru_A1746 PE=4 SV=1 - [Q2RTJ9_RHORT]	0.0897	1	3	3	9		0				0			24.42	0.0299	1	1	56.38	0.0652	2	3
	Q2RQM3	Dienelactone hydrolase OS=Rhodospirillum rubrum (strain ATCC 11170 / ATH 1.1.1 / DSM 467 / LMG 4362 / NCIB 8255 / S1) OX=269796 GN=Rru_A2775 PE=4 SV=1 - [Q2RQM3_RHORT]	0.171	1	3	3	7		0				0				0			20.16	0.145	2	2
	Q2RTG7	Uncharacterized protein OS=Rhodospirillum rubrum (strain ATCC 11170 / ATH 1.1.1 / DSM 467 / LMG 4362 / NCIB 8255 / S1) OX=269796 GN=Rru_A1778 PE=4 SV=1 - [Q2RTG7_RHORT]	0.0843	1	2	2	3		0				0				0				0
	Q2RUT6	Acyl-CoA dehydrogenase OS=Rhodospirillum rubrum (strain ATCC 11170 / ATH 1.1.1 / DSM 467 / LMG 4362 / NCIB 8255 / S1) OX=269796 GN=Rru_A1308 PE=3 SV=1 - [Q2RUT6_RHORT]	0.0923	1	4	4	10		0			13.3	0.0168	1	2	33.49	0.0201	1	1	32.21	0.0453	2	2
	Q2RN85	Uroporphyrinogen decarboxylase OS=Rhodospirillum rubrum (strain ATCC 11170 / ATH 1.1.1 / DSM 467 / LMG 4362 / NCIB 8255 / S1) OX=269796 GN=hemE PE=3 SV=1 - [DCUP_RHORT]	0.1149	1	4	4	8		0				0			33.94	0.0259	1	1	28.88	0.0259	1	1
	Q2RYD6	1-deoxy-D-xylulose-5-phosphate synthase 1 OS=Rhodospirillum rubrum (strain ATCC 11170 / ATH 1.1.1 / DSM 467 / LMG 4362 / NCIB 8255 / S1) OX=269796 GN=dxs1 PE=3 SV=1 - [DXS1_RHORT]	0.1426	2	7	8	15		0				0			37.34	0.0682	4	4	19.03	0.0155	1	1
	Q2RTZ1	Alpha-1,4-glucan:maltose-1-phosphate maltosyltransferase OS=Rhodospirillum rubrum (strain ATCC 11170 / ATH 1.1.1 / DSM 467 / LMG 4362 / NCIB 8255 / S1) OX=269796 GN=glgE PE=3 SV=1 - [GLGE_RHORT]	0.0741	1	3	4	6		0				0				0			37.13	0.0741	4	4
	Q2RNL4	Threonine--tRNA ligase OS=Rhodospirillum rubrum (strain ATCC 11170 / ATH 1.1.1 / DSM 467 / LMG 4362 / NCIB 8255 / S1) OX=269796 GN=thrS PE=3 SV=1 - [SYT_RHORT]	0.0591	1	2	4	5		0				0				0			48.59	0.0451	3	3
	Q2RVP3	ABC transporter component OS=Rhodospirillum rubrum (strain ATCC 11170 / ATH 1.1.1 / DSM 467 / LMG 4362 / NCIB 8255 / S1) OX=269796 GN=Rru_A1001 PE=4 SV=1 - [Q2RVP3_RHORT]	0.2097	1	3	5	14		0				0			65.55	0.1386	3	3	19.16	0.0936	2	2
	Q2RQB1	Transcription elongation factor GreA OS=Rhodospirillum rubrum (strain ATCC 11170 / ATH 1.1.1 / DSM 467 / LMG 4362 / NCIB 8255 / S1) OX=269796 GN=greA PE=3 SV=1 - [GREA_RHORT]	0.051	1	1	1	4		0			23.72	0.051	1	1	0	0.051	1	1		0
	Q2RVG9	Uncharacterized protein OS=Rhodospirillum rubrum (strain ATCC 11170 / ATH 1.1.1 / DSM 467 / LMG 4362 / NCIB 8255 / S1) OX=269796 GN=Rru_A1075 PE=4 SV=1 - [Q2RVG9_RHORT]	0.0439	1	2	2	2		0				0				0				0
	Q2RRU2	Tetratricopeptide TPR_4 OS=Rhodospirillum rubrum (strain ATCC 11170 / ATH 1.1.1 / DSM 467 / LMG 4362 / NCIB 8255 / S1) OX=269796 GN=Rru_A2353 PE=4 SV=1 - [Q2RRU2_RHORT]	0.1463	1	6	6	12		0				0			32.2	0.0732	3	3		0
	Q9Z9I7	Alcohol dehydrogenase OS=Rhodospirillum rubrum OX=1085 GN=r-adh PE=4 SV=1 - [Q9Z9I7_RHORU]	0.0287	1	1	1	3		0				0			28.96	0.0287	1	1		0
	Q2RXP5	3-phosphoshikimate 1-carboxyvinyltransferase OS=Rhodospirillum rubrum (strain ATCC 11170 / ATH 1.1.1 / DSM 467 / LMG 4362 / NCIB 8255 / S1) OX=269796 GN=aroA PE=3 SV=1 - [AROA_RHORT]	0.0466	1	2	2	3		0				0				0			35.8	0.0466	2	2
	Q2RNT2	Phosphoenolpyruvate carboxykinase [GTP] OS=Rhodospirillum rubrum (strain ATCC 11170 / ATH 1.1.1 / DSM 467 / LMG 4362 / NCIB 8255 / S1) OX=269796 GN=pckG PE=3 SV=1 - [Q2RNT2_RHORT]	0.0355	1	2	2	4		0				0				0			0	0.0145	1	1
	Q2RS72	Branched-chain-amino-acid aminotransferase OS=Rhodospirillum rubrum (strain ATCC 11170 / ATH 1.1.1 / DSM 467 / LMG 4362 / NCIB 8255 / S1) OX=269796 GN=ilvE PE=3 SV=1 - [Q2RS72_RHORT]	0.0858	1	1	2	2		0				0				0				0
	Q2RPS8	MscS Mechanosensitive ion channel OS=Rhodospirillum rubrum (strain ATCC 11170 / ATH 1.1.1 / DSM 467 / LMG 4362 / NCIB 8255 / S1) OX=269796 GN=Rru_A3072 PE=4 SV=1 - [Q2RPS8_RHORT]	0.1125	1	6	8	18		0				0			53.74	0.0233	2	3	76.28	0.1009	7	8
	Q2RV13	Uncharacterized protein OS=Rhodospirillum rubrum (strain ATCC 11170 / ATH 1.1.1 / DSM 467 / LMG 4362 / NCIB 8255 / S1) OX=269796 GN=Rru_A1231 PE=4 SV=1 - [Q2RV13_RHORT]	0.2732	1	9	11	19		0				0			14.94	0.0189	1	1	14.17	0.0189	1	1
	Q2RX54	Mg-protoporphyrin IX chelatase OS=Rhodospirillum rubrum (strain ATCC 11170 / ATH 1.1.1 / DSM 467 / LMG 4362 / NCIB 8255 / S1) OX=269796 GN=Rru_A0486 PE=3 SV=1 - [Q2RX54_RHORT]	0.0612	1	3	4	9		0				0			19.07	0.0116	1	1	48.94	0.0612	4	4
	Q2RXX2	Acetyl-coenzyme A carboxylase carboxyl transferase subunit alpha OS=Rhodospirillum rubrum (strain ATCC 11170 / ATH 1.1.1 / DSM 467 / LMG 4362 / NCIB 8255 / S1) OX=269796 GN=accA PE=3 SV=1 - [Q2RXX2_RHORT]	0.2274	1	5	6	15		0			27.69	0.0405	1	1	13.91	0.0841	2	2	29.21	0.0436	1	1
	Q2RQE9	Flagellar P-ring protein OS=Rhodospirillum rubrum (strain ATCC 11170 / ATH 1.1.1 / DSM 467 / LMG 4362 / NCIB 8255 / S1) OX=269796 GN=flgI PE=3 SV=2 - [FLGI_RHORT]	0.0317	1	1	1	3		0			20.52	0.0317	1	1	16.92	0.0317	1	1		0
	Q2RSX8	Peptidase S8 and S53, subtilisin, kexin, sedolisin OS=Rhodospirillum rubrum (strain ATCC 11170 / ATH 1.1.1 / DSM 467 / LMG 4362 / NCIB 8255 / S1) OX=269796 GN=Rru_A1967 PE=4 SV=1 - [Q2RSX8_RHORT]	0.0194	1	1	1	6		0			22.25	0.0194	1	1	18.57	0.0194	1	1	21.05	0.0194	1	1
	Q2RQJ0	Periplasmic protein-probably involved in high-affinity Fe2+ transport OS=Rhodospirillum rubrum (strain ATCC 11170 / ATH 1.1.1 / DSM 467 / LMG 4362 / NCIB 8255 / S1) OX=269796 GN=Rru_A2808 PE=4 SV=1 - [Q2RQJ0_RHORT]	0.0568	1	1	1	1		0				0				0				0
	Q2RU37	NADH-quinone oxidoreductase subunit D OS=Rhodospirillum rubrum (strain ATCC 11170 / ATH 1.1.1 / DSM 467 / LMG 4362 / NCIB 8255 / S1) OX=269796 GN=nuoD PE=3 SV=1 - [NUOD_RHORT]	0.0918	1	2	3	8		0				0			20.6	0.0204	1	1	52.24	0.0918	3	3
	Q2RT67	Dihydrolipoyl dehydrogenase OS=Rhodospirillum rubrum (strain ATCC 11170 / ATH 1.1.1 / DSM 467 / LMG 4362 / NCIB 8255 / S1) OX=269796 GN=Rru_A1878 PE=3 SV=1 - [Q2RT67_RHORT]	0.1609	1	7	7	13		0				0			102.01	0.1609	7	8	47.05	0.0558	2	2
	Q2RY53	TRAP transporter solute receptor, TAXI family OS=Rhodospirillum rubrum (strain ATCC 11170 / ATH 1.1.1 / DSM 467 / LMG 4362 / NCIB 8255 / S1) OX=269796 GN=Rru_A0137 PE=4 SV=1 - [Q2RY53_RHORT]	0.02	1	1	1	2		0				0				0			0	0.02	1	1
	Q2RU24	Metallo-beta-lactamase OS=Rhodospirillum rubrum (strain ATCC 11170 / ATH 1.1.1 / DSM 467 / LMG 4362 / NCIB 8255 / S1) OX=269796 GN=Rru_A1571 PE=4 SV=1 - [Q2RU24_RHORT]	0.0643	1	3	3	5		0				0				0			24.18	0.0161	1	1
	Q2RWI3	Phosphoribosylformylglycinamidine synthase subunit PurL OS=Rhodospirillum rubrum (strain ATCC 11170 / ATH 1.1.1 / DSM 467 / LMG 4362 / NCIB 8255 / S1) OX=269796 GN=purL PE=3 SV=1 - [PURL_RHORT]	0.0176	1	1	1	5		0				0			25.58	0.0176	1	1	19.82	0.0176	1	1
	Q2RVW0	Uncharacterized protein OS=Rhodospirillum rubrum (strain ATCC 11170 / ATH 1.1.1 / DSM 467 / LMG 4362 / NCIB 8255 / S1) OX=269796 GN=Rru_A0934 PE=4 SV=1 - [Q2RVW0_RHORT]	0.0122	1	1	1	5		0			14.57	0.0122	1	1	14.36	0.0122	1	1	16.37	0.0122	1	1
	Q2RQ36	(R)-specific enoyl-CoA hydratase OS=Rhodospirillum rubrum (strain ATCC 11170 / ATH 1.1.1 / DSM 467 / LMG 4362 / NCIB 8255 / S1) OX=269796 GN=phaJ PE=1 SV=1 - [PHAJ_RHORT]	0.2222	1	1	2	4		0				0				0			20.19	0.0972	1	1
	Q2RTG3	Copper/Zinc superoxide dismutase OS=Rhodospirillum rubrum (strain ATCC 11170 / ATH 1.1.1 / DSM 467 / LMG 4362 / NCIB 8255 / S1) OX=269796 GN=Rru_A1782 PE=4 SV=1 - [Q2RTG3_RHORT]	0.1026	1	1	1	5		0				0			25.01	0.1026	1	1	21.21	0.1026	1	1
	Q2RPF4	Plasmid stabilization system OS=Rhodospirillum rubrum (strain ATCC 11170 / ATH 1.1.1 / DSM 467 / LMG 4362 / NCIB 8255 / S1) OX=269796 GN=Rru_A3196 PE=4 SV=1 - [Q2RPF4_RHORT]	0.1461	1	1	1	1		0				0				0				0
	Q2RNQ6	Phosphoenolpyruvate-protein phosphotransferase OS=Rhodospirillum rubrum (strain ATCC 11170 / ATH 1.1.1 / DSM 467 / LMG 4362 / NCIB 8255 / S1) OX=269796 GN=Rru_A3445 PE=3 SV=1 - [Q2RNQ6_RHORT]	0.0297	1	1	2	4		0				0			0	0.0165	1	1	17.99	0.0297	2	2
	Q2RWE4	4-hydroxy-3-methylbut-2-en-1-yl diphosphate synthase (flavodoxin) OS=Rhodospirillum rubrum (strain ATCC 11170 / ATH 1.1.1 / DSM 467 / LMG 4362 / NCIB 8255 / S1) OX=269796 GN=ispG PE=3 SV=1 - [ISPG_RHORT]	0.026	1	1	1	3		0			18.25	0.026	1	1		0			14.8	0.026	1	1
	Q2RPJ1	General substrate transporter OS=Rhodospirillum rubrum (strain ATCC 11170 / ATH 1.1.1 / DSM 467 / LMG 4362 / NCIB 8255 / S1) OX=269796 GN=Rru_A3159 PE=4 SV=1 - [Q2RPJ1_RHORT]	0.0654	1	2	2	7		0				0			25.96	0.0654	2	2	21.46	0.0304	1	1
	P15924	Desmoplakin OS=Homo sapiens GN=DSP PE=1 SV=3 - [DESP_CON-HUMAN]	0.0139	1	2	4	4		0				0			0	0.0035	1	1		0
	Q2RQY7	Putative diguanylate cyclase (GGDEF domain) OS=Rhodospirillum rubrum (strain ATCC 11170 / ATH 1.1.1 / DSM 467 / LMG 4362 / NCIB 8255 / S1) OX=269796 GN=Rru_A2661 PE=4 SV=1 - [Q2RQY7_RHORT]	0.0109	1	1	1	1		0				0				0				0
	Q2RQQ8	UDP-N-acetylglucosamine 2-epimerase OS=Rhodospirillum rubrum (strain ATCC 11170 / ATH 1.1.1 / DSM 467 / LMG 4362 / NCIB 8255 / S1) OX=269796 GN=Rru_A2740 PE=3 SV=1 - [Q2RQQ8_RHORT]	0.0247	1	1	1	1		0				0				0				0
	Q2RY66	Putative diguanylate phosphodiesterase (EAL domain) OS=Rhodospirillum rubrum (strain ATCC 11170 / ATH 1.1.1 / DSM 467 / LMG 4362 / NCIB 8255 / S1) OX=269796 GN=Rru_A0124 PE=4 SV=1 - [Q2RY66_RHORT]	0.0156	1	1	1	7		0				0				0			16.68	0.0156	1	2
	Q2RT40	ABC transporter component OS=Rhodospirillum rubrum (strain ATCC 11170 / ATH 1.1.1 / DSM 467 / LMG 4362 / NCIB 8255 / S1) OX=269796 GN=Rru_A1905 PE=4 SV=1 - [Q2RT40_RHORT]	0.0189	1	1	1	4		0			16.9	0.0189	1	1	0	0.0189	1	1	16.54	0.0189	1	1
	Q2RQ52	DNA mismatch repair protein MutL OS=Rhodospirillum rubrum (strain ATCC 11170 / ATH 1.1.1 / DSM 467 / LMG 4362 / NCIB 8255 / S1) OX=269796 GN=mutL PE=3 SV=1 - [MUTL_RHORT]	0.0827	1	2	5	6		0				0				0			34.01	0.0827	5	5
	Q2RQ48	Farnesyltranstransferase OS=Rhodospirillum rubrum (strain ATCC 11170 / ATH 1.1.1 / DSM 467 / LMG 4362 / NCIB 8255 / S1) OX=269796 GN=Rru_A2950 PE=3 SV=1 - [Q2RQ48_RHORT]	0.05	1	1	2	3		0				0				0				0
	Q2RPC4	Enoyl-[acyl-carrier-protein] reductase [NADH] OS=Rhodospirillum rubrum (strain ATCC 11170 / ATH 1.1.1 / DSM 467 / LMG 4362 / NCIB 8255 / S1) OX=269796 GN=Rru_A3226 PE=3 SV=1 - [Q2RPC4_RHORT]	0.1167	1	2	3	4		0				0				0				0
	Q2RTA9	O-acetylhomoserine/O-acetylserine sulfhydrylase OS=Rhodospirillum rubrum (strain ATCC 11170 / ATH 1.1.1 / DSM 467 / LMG 4362 / NCIB 8255 / S1) OX=269796 GN=Rru_A1836 PE=3 SV=1 - [Q2RTA9_RHORT]	0.0279	1	1	1	2		0				0				0			14.87	0.0279	1	1
	Q2RXE3	Argininosuccinate lyase OS=Rhodospirillum rubrum (strain ATCC 11170 / ATH 1.1.1 / DSM 467 / LMG 4362 / NCIB 8255 / S1) OX=269796 GN=argH PE=3 SV=1 - [ARLY_RHORT]	0.0146	1	1	1	9		0			22.22	0.0146	1	2	20.76	0.0146	1	1	21	0.0146	1	1
	Q2RW86	Conjugal transfer protein OS=Rhodospirillum rubrum (strain ATCC 11170 / ATH 1.1.1 / DSM 467 / LMG 4362 / NCIB 8255 / S1) OX=269796 GN=Rru_A0805 PE=4 SV=1 - [Q2RW86_RHORT]	0.0271	1	1	1	3		0			14.42	0.0271	1	1		0			14.3	0.0271	1	1
	A5A6N5	Keratin, hair, basic, 5 OS=Pan troglodytes verus GN=krthb5 PE=2 SV=1 - [A5A6N5_CON-PANTR]	0.0355	2	1	2	8		0			21.49	0.0217	1	1		0			14.01	0.0355	2	2
	Q92817	Envoplakin OS=Homo sapiens GN=EVPL PE=1 SV=3 - [EVPL_CON-HUMAN]	0.0034	1	1	1	8		0			0	0.0034	1	2		0			0	0.0034	1	2
	Q2RNJ0	Aconitate hydratase OS=Rhodospirillum rubrum (strain ATCC 11170 / ATH 1.1.1 / DSM 467 / LMG 4362 / NCIB 8255 / S1) OX=269796 GN=Rru_A3511 PE=3 SV=1 - [Q2RNJ0_RHORT]	0.3659	1	24	24	68		0			52.75	0.0303	2	2	124.11	0.1392	10	10	50.64	0.0303	2	2
	Q2RPJ7	Conserved virulence factor protein OS=Rhodospirillum rubrum (strain ATCC 11170 / ATH 1.1.1 / DSM 467 / LMG 4362 / NCIB 8255 / S1) OX=269796 GN=Rru_A3153 PE=4 SV=1 - [Q2RPJ7_RHORT]	0.0899	1	5	7	7		0				0				0				0
	Q2RRT5	Oligopeptide/dipeptide ABC transporter, ATP-binding protein-like OS=Rhodospirillum rubrum (strain ATCC 11170 / ATH 1.1.1 / DSM 467 / LMG 4362 / NCIB 8255 / S1) OX=269796 GN=Rru_A2360 PE=3 SV=1 - [Q2RRT5_RHORT]	0.189	1	4	5	11		0				0			41.74	0.0698	2	2	29.83	0.0698	2	2
	Q2RVD7	Uncharacterized protein OS=Rhodospirillum rubrum (strain ATCC 11170 / ATH 1.1.1 / DSM 467 / LMG 4362 / NCIB 8255 / S1) OX=269796 GN=Rru_A1107 PE=4 SV=1 - [Q2RVD7_RHORT]	0.1064	1	5	6	11		0				0				0			64.63	0.0916	5	5
	Q2RRM1	Gamma-glutamyltranspeptidase OS=Rhodospirillum rubrum (strain ATCC 11170 / ATH 1.1.1 / DSM 467 / LMG 4362 / NCIB 8255 / S1) OX=269796 GN=Rru_A2424 PE=4 SV=1 - [Q2RRM1_RHORT]	0.0611	1	3	3	5		0				0			16.81	0.0171	1	1	17.26	0.022	1	1
	Q2RX01	Two component, sigma54 specific, transcriptional regulator, Fis family OS=Rhodospirillum rubrum (strain ATCC 11170 / ATH 1.1.1 / DSM 467 / LMG 4362 / NCIB 8255 / S1) OX=269796 GN=Rru_A0540 PE=4 SV=1 - [Q2RX01_RHORT]	0.018	1	1	1	3		0				0			0	0.018	1	1		0
	Q2RXV8	Uncharacterized protein OS=Rhodospirillum rubrum (strain ATCC 11170 / ATH 1.1.1 / DSM 467 / LMG 4362 / NCIB 8255 / S1) OX=269796 GN=Rru_A0232 PE=4 SV=1 - [Q2RXV8_RHORT]	0.021	1	1	2	2		0				0				0				0
	Q2RPX6	Prolyl 4-hydroxylase, alpha subunit OS=Rhodospirillum rubrum (strain ATCC 11170 / ATH 1.1.1 / DSM 467 / LMG 4362 / NCIB 8255 / S1) OX=269796 GN=Rru_A3024 PE=4 SV=1 - [Q2RPX6_RHORT]	0.0577	1	1	1	4		0			0	0.0577	1	1	0	0.0577	1	1		0
	Q2RXH9	S-methyl-5'-thioadenosine phosphorylase OS=Rhodospirillum rubrum (strain ATCC 11170 / ATH 1.1.1 / DSM 467 / LMG 4362 / NCIB 8255 / S1) OX=269796 GN=mtnP PE=1 SV=1 - [MTAP_RHORT]	0.0238	1	1	1	7		0			13.72	0.0238	1	1	16.88	0.0238	1	1	13.93	0.0238	1	1
	Q2RPT3	Transcriptional regulator, TetR family OS=Rhodospirillum rubrum (strain ATCC 11170 / ATH 1.1.1 / DSM 467 / LMG 4362 / NCIB 8255 / S1) OX=269796 GN=Rru_A3067 PE=4 SV=1 - [Q2RPT3_RHORT]	0.1005	1	1	2	5		0			0	0.0452	1	1		0			0	0.0553	1	1
	P31896	Carbon monoxide dehydrogenase OS=Rhodospirillum rubrum OX=1085 GN=cooS PE=1 SV=1 - [COOS_RHORU]	0.0125	1	1	1	5		0				0			13.3	0.0125	1	1	0	0.0125	1	1
	Q2RVJ0	Uncharacterized protein OS=Rhodospirillum rubrum (strain ATCC 11170 / ATH 1.1.1 / DSM 467 / LMG 4362 / NCIB 8255 / S1) OX=269796 GN=Rru_A1054 PE=4 SV=1 - [Q2RVJ0_RHORT]	0.0429	1	1	2	5		0			18.63	0.0181	1	1		0			0	0.0248	1	1
	Q2RPJ5	Uncharacterized protein OS=Rhodospirillum rubrum (strain ATCC 11170 / ATH 1.1.1 / DSM 467 / LMG 4362 / NCIB 8255 / S1) OX=269796 GN=Rru_A3155 PE=4 SV=1 - [Q2RPJ5_RHORT]	0.0975	1	2	3	6		0				0				0			27.72	0.0975	3	3
	Q2RTB8	Serine hydroxymethyltransferase 2 OS=Rhodospirillum rubrum (strain ATCC 11170 / ATH 1.1.1 / DSM 467 / LMG 4362 / NCIB 8255 / S1) OX=269796 GN=glyA2 PE=3 SV=1 - [GLYA2_RHORT]	0.0744	1	1	3	3		0			23.17	0.0186	1	1		0				0
	Q2RYA3	HI0933-like protein OS=Rhodospirillum rubrum (strain ATCC 11170 / ATH 1.1.1 / DSM 467 / LMG 4362 / NCIB 8255 / S1) OX=269796 GN=Rru_A0087 PE=4 SV=1 - [Q2RYA3_RHORT]	0.0169	1	1	1	3		0				0			0	0.0169	1	1		0
	Q2RXH6	Ubiquinol-cytochrome c reductase iron-sulfur subunit OS=Rhodospirillum rubrum (strain ATCC 11170 / ATH 1.1.1 / DSM 467 / LMG 4362 / NCIB 8255 / S1) OX=269796 GN=Rru_A0364 PE=4 SV=1 - [Q2RXH6_RHORT]	0.0874	1	1	1	3		0			19.97	0.0874	1	1		0			21.73	0.0874	1	1
	Q2RPI1	ABC transporter component OS=Rhodospirillum rubrum (strain ATCC 11170 / ATH 1.1.1 / DSM 467 / LMG 4362 / NCIB 8255 / S1) OX=269796 GN=Rru_A3169 PE=3 SV=1 - [Q2RPI1_RHORT]	0.0434	1	1	2	2		0				0				0			16.25	0.0271	1	1
	Q2RML3	Uncharacterized protein OS=Rhodospirillum rubrum (strain ATCC 11170 / ATH 1.1.1 / DSM 467 / LMG 4362 / NCIB 8255 / S1) OX=269796 GN=Rru_B0036 PE=4 SV=1 - [Q2RML3_RHORT]	0.018	1	1	1	4		0			0	0.018	1	1		0			0	0.018	1	2
	Q2RND2	tRNA N6-adenosine threonylcarbamoyltransferase OS=Rhodospirillum rubrum (strain ATCC 11170 / ATH 1.1.1 / DSM 467 / LMG 4362 / NCIB 8255 / S1) OX=269796 GN=tsaD PE=3 SV=2 - [TSAD_RHORT]	0.0442	1	1	2	2		0			13.91	0.0221	1	1		0				0
	Q2RQM4	Chemotaxis sensory transducer OS=Rhodospirillum rubrum (strain ATCC 11170 / ATH 1.1.1 / DSM 467 / LMG 4362 / NCIB 8255 / S1) OX=269796 GN=Rru_A2774 PE=4 SV=1 - [Q2RQM4_RHORT]	0.5254	3	31	32	170		0				0			1090.24	0.5254	29	54	129.84	0.1029	6	6
	Q2RXA6	LPS-assembly protein LptD OS=Rhodospirillum rubrum (strain ATCC 11170 / ATH 1.1.1 / DSM 467 / LMG 4362 / NCIB 8255 / S1) OX=269796 GN=lptD PE=3 SV=1 - [Q2RXA6_RHORT]	0.3939	1	24	24	66		0				0			308.5	0.2427	14	16	68.84	0.0632	4	4
	Q2RUV7	Trimethylamine-N-oxide reductase (Cytochrome c) OS=Rhodospirillum rubrum (strain ATCC 11170 / ATH 1.1.1 / DSM 467 / LMG 4362 / NCIB 8255 / S1) OX=269796 GN=Rru_A1287 PE=3 SV=1 - [Q2RUV7_RHORT]	0.2928	1	20	22	63		0			42.6	0.0595	4	4	123.35	0.068	4	4		0
	Q2RU43	Lon protease OS=Rhodospirillum rubrum (strain ATCC 11170 / ATH 1.1.1 / DSM 467 / LMG 4362 / NCIB 8255 / S1) OX=269796 GN=lon PE=2 SV=1 - [Q2RU43_RHORT]	0.3834	1	28	30	80		0			79.95	0.0571	4	5	393.29	0.3226	24	34		0
	Q2RT51	Heavy metal translocating P-type ATPase OS=Rhodospirillum rubrum (strain ATCC 11170 / ATH 1.1.1 / DSM 467 / LMG 4362 / NCIB 8255 / S1) OX=269796 GN=Rru_A1894 PE=3 SV=1 - [Q2RT51_RHORT]	0.2666	1	18	18	51		0			43.1	0.0411	3	3	300.97	0.2069	14	17		0
	Q2RVL0	Multi-sensor signal transduction histidine kinase OS=Rhodospirillum rubrum (strain ATCC 11170 / ATH 1.1.1 / DSM 467 / LMG 4362 / NCIB 8255 / S1) OX=269796 GN=Rru_A1034 PE=4 SV=1 - [Q2RVL0_RHORT]	0.2311	1	13	13	36		0				0			66.67	0.077	5	6	23	0.0146	1	1
	Q2RYD3	Uncharacterized protein OS=Rhodospirillum rubrum (strain ATCC 11170 / ATH 1.1.1 / DSM 467 / LMG 4362 / NCIB 8255 / S1) OX=269796 GN=Rru_A0057 PE=4 SV=1 - [Q2RYD3_RHORT]	0.2733	1	17	17	41		0			17.16	0.027	2	2	259.79	0.2238	14	16		0
	Q2RS51	Alpha-1,4 glucan phosphorylase OS=Rhodospirillum rubrum (strain ATCC 11170 / ATH 1.1.1 / DSM 467 / LMG 4362 / NCIB 8255 / S1) OX=269796 GN=Rru_A2244 PE=3 SV=1 - [Q2RS51_RHORT]	0.2337	1	14	17	40		0				0			207.66	0.1368	11	14		0
	Q2RSE8	Penicillin-binding protein 1A OS=Rhodospirillum rubrum (strain ATCC 11170 / ATH 1.1.1 / DSM 467 / LMG 4362 / NCIB 8255 / S1) OX=269796 GN=Rru_A2147 PE=4 SV=1 - [Q2RSE8_RHORT]	0.2178	1	13	14	29		0				0			104.49	0.1456	10	10		0
	Q2RNH7	Phenylalanine--tRNA ligase beta subunit OS=Rhodospirillum rubrum (strain ATCC 11170 / ATH 1.1.1 / DSM 467 / LMG 4362 / NCIB 8255 / S1) OX=269796 GN=pheT PE=3 SV=1 - [SYFB_RHORT]	0.1238	1	8	8	21		0				0			218.7	0.1238	8	10		0
	Q2RMZ6	DNA translocase FtsK OS=Rhodospirillum rubrum (strain ATCC 11170 / ATH 1.1.1 / DSM 467 / LMG 4362 / NCIB 8255 / S1) OX=269796 GN=Rru_A3705 PE=3 SV=1 - [Q2RMZ6_RHORT]	0.1614	1	10	11	26		0			13.53	0.0165	1	1	82.2	0.1037	7	7		0
	Q2RTY7	MscS Mechanosensitive ion channel OS=Rhodospirillum rubrum (strain ATCC 11170 / ATH 1.1.1 / DSM 467 / LMG 4362 / NCIB 8255 / S1) OX=269796 GN=Rru_A1608 PE=4 SV=1 - [Q2RTY7_RHORT]	0.1982	1	16	18	65		0			104.62	0.1118	9	10	282.62	0.1809	17	24		0
	Q2RWE5	Uncharacterized protein OS=Rhodospirillum rubrum (strain ATCC 11170 / ATH 1.1.1 / DSM 467 / LMG 4362 / NCIB 8255 / S1) OX=269796 GN=Rru_A0746 PE=4 SV=1 - [Q2RWE5_RHORT]	0.1961	1	8	8	19		0				0			121.12	0.1667	7	7		0
	Q2RN71	Twin-arginine translocation pathway signal OS=Rhodospirillum rubrum (strain ATCC 11170 / ATH 1.1.1 / DSM 467 / LMG 4362 / NCIB 8255 / S1) OX=269796 GN=Rru_A3630 PE=4 SV=1 - [Q2RN71_RHORT]	0.139	1	2	2	12		0				0			95.46	0.139	2	3	42.06	0.139	2	2
	Q2RSN5	FAD linked oxidase OS=Rhodospirillum rubrum (strain ATCC 11170 / ATH 1.1.1 / DSM 467 / LMG 4362 / NCIB 8255 / S1) OX=269796 GN=Rru_A2060 PE=4 SV=1 - [Q2RSN5_RHORT]	0.1401	1	12	13	20		0			28.72	0.0204	2	2		0				0
	Q2RSI6	ATP-dependent Clp protease ATP-binding subunit ClpA OS=Rhodospirillum rubrum (strain ATCC 11170 / ATH 1.1.1 / DSM 467 / LMG 4362 / NCIB 8255 / S1) OX=269796 GN=Rru_A2109 PE=3 SV=1 - [Q2RSI6_RHORT]	0.1682	1	10	13	36		0			39.39	0.0603	4	4	189.87	0.1682	13	15	21.95	0.0154	1	1
	Q2RN48	Uncharacterized protein OS=Rhodospirillum rubrum (strain ATCC 11170 / ATH 1.1.1 / DSM 467 / LMG 4362 / NCIB 8255 / S1) OX=269796 GN=Rru_A3653 PE=4 SV=1 - [Q2RN48_RHORT]	0.1582	1	11	11	22		0				0			49.62	0.0567	4	4		0
	Q2RVH3	Adenylate/guanylate cyclase OS=Rhodospirillum rubrum (strain ATCC 11170 / ATH 1.1.1 / DSM 467 / LMG 4362 / NCIB 8255 / S1) OX=269796 GN=Rru_A1071 PE=4 SV=1 - [Q2RVH3_RHORT]	0.2029	1	9	10	10		0				0				0				0
	Q2RP27	Copper-translocating P-type ATPase OS=Rhodospirillum rubrum (strain ATCC 11170 / ATH 1.1.1 / DSM 467 / LMG 4362 / NCIB 8255 / S1) OX=269796 GN=Rru_A3324 PE=3 SV=1 - [Q2RP27_RHORT]	0.1174	1	7	8	17		0				0			56.53	0.0878	6	6		0
	Q2RVL7	(Cd/Co/Hg/Pb/Zn)-translocating P-type ATPase OS=Rhodospirillum rubrum (strain ATCC 11170 / ATH 1.1.1 / DSM 467 / LMG 4362 / NCIB 8255 / S1) OX=269796 GN=Rru_A1027 PE=3 SV=1 - [Q2RVL7_RHORT]	0.0708	1	5	5	9		0				0			50.03	0.0566	4	4		0
	Q2RQK2	Heavy metal translocatin P-type ATPase OS=Rhodospirillum rubrum (strain ATCC 11170 / ATH 1.1.1 / DSM 467 / LMG 4362 / NCIB 8255 / S1) OX=269796 GN=Rru_A2796 PE=3 SV=1 - [Q2RQK2_RHORT]	0.0641	1	4	4	6		0				0			35.18	0.032	2	2		0
	Q2RPS1	3-hydroxyacyl-CoA dehydrogenase OS=Rhodospirillum rubrum (strain ATCC 11170 / ATH 1.1.1 / DSM 467 / LMG 4362 / NCIB 8255 / S1) OX=269796 GN=Rru_A3079 PE=4 SV=1 - [Q2RPS1_RHORT]	0.1862	1	4	4	11		0				0			14.72	0.0517	1	1		0
	Q2RTL6	Uncharacterized protein OS=Rhodospirillum rubrum (strain ATCC 11170 / ATH 1.1.1 / DSM 467 / LMG 4362 / NCIB 8255 / S1) OX=269796 GN=Rru_A1729 PE=4 SV=1 - [Q2RTL6_RHORT]	0.2558	1	5	5	9		0				0			34.72	0.1667	3	3		0
	Q2RST4	ABC transporter component OS=Rhodospirillum rubrum (strain ATCC 11170 / ATH 1.1.1 / DSM 467 / LMG 4362 / NCIB 8255 / S1) OX=269796 GN=Rru_A2011 PE=3 SV=1 - [Q2RST4_RHORT]	0.1339	1	5	6	7		0				0				0				0
	Q2RVC6	Efflux pump membrane transporter OS=Rhodospirillum rubrum (strain ATCC 11170 / ATH 1.1.1 / DSM 467 / LMG 4362 / NCIB 8255 / S1) OX=269796 GN=Rru_A1118 PE=3 SV=1 - [Q2RVC6_RHORT]	0.1084	1	6	10	24		0			118.24	0.0665	6	7	30.31	0.0095	1	1		0
	Q2RUU3	Histidine ammonia-lyase OS=Rhodospirillum rubrum (strain ATCC 11170 / ATH 1.1.1 / DSM 467 / LMG 4362 / NCIB 8255 / S1) OX=269796 GN=hutH PE=3 SV=1 - [HUTH_RHORT]	0.1089	1	4	4	7		0				0			19.87	0.0428	2	2		0
	Q2RQG6	Uncharacterized protein OS=Rhodospirillum rubrum (strain ATCC 11170 / ATH 1.1.1 / DSM 467 / LMG 4362 / NCIB 8255 / S1) OX=269796 GN=Rru_A2832 PE=4 SV=1 - [Q2RQG6_RHORT]	0.3607	1	33	34	98		0			942.16	0.3607	34	49	325.44	0.2069	18	24	98.49	0.0566	6	6
	Q2RML0	Type I secretion system ATPase, PrtD OS=Rhodospirillum rubrum (strain ATCC 11170 / ATH 1.1.1 / DSM 467 / LMG 4362 / NCIB 8255 / S1) OX=269796 GN=Rru_B0039 PE=4 SV=1 - [Q2RML0_RHORT]	0.1675	1	6	7	10		0				0			29.25	0.065	3	3		0
	Q2RTY9	Glycogen debranching enzyme GlgX OS=Rhodospirillum rubrum (strain ATCC 11170 / ATH 1.1.1 / DSM 467 / LMG 4362 / NCIB 8255 / S1) OX=269796 GN=Rru_A1606 PE=3 SV=1 - [Q2RTY9_RHORT]	0.1193	2	7	8	19		0				0			89.11	0.0658	5	5	62.4	0.0562	4	4
	Q2RVV0	Cell division protein FtsZ OS=Rhodospirillum rubrum (strain ATCC 11170 / ATH 1.1.1 / DSM 467 / LMG 4362 / NCIB 8255 / S1) OX=269796 GN=ftsZ PE=3 SV=1 - [Q2RVV0_RHORT]	0.1038	1	4	5	7		0				0				0				0
	Q2RWM5	Multi-sensor signal transduction histidine kinase OS=Rhodospirillum rubrum (strain ATCC 11170 / ATH 1.1.1 / DSM 467 / LMG 4362 / NCIB 8255 / S1) OX=269796 GN=Rru_A0666 PE=4 SV=1 - [Q2RWM5_RHORT]	0.0967	1	3	5	8		0				0			59.76	0.0535	3	3		0
	Q2RRZ4	ABC transporter component OS=Rhodospirillum rubrum (strain ATCC 11170 / ATH 1.1.1 / DSM 467 / LMG 4362 / NCIB 8255 / S1) OX=269796 GN=Rru_A2301 PE=4 SV=1 - [Q2RRZ4_RHORT]	0.1382	1	4	6	11		0				0			42.49	0.0576	3	3		0
	Q2RQH8	Multi-sensor hybrid histidine kinase / cell cycle control histidine kinase CckA OS=Rhodospirillum rubrum (strain ATCC 11170 / ATH 1.1.1 / DSM 467 / LMG 4362 / NCIB 8255 / S1) OX=269796 GN=Rru_A2820 PE=4 SV=1 - [Q2RQH8_RHORT]	0.1001	1	5	7	11		0				0			19.93	0.0277	2	2		0
	Q2RRT6	Oligopeptide/dipeptide ABC transporter, ATP-binding protein-like OS=Rhodospirillum rubrum (strain ATCC 11170 / ATH 1.1.1 / DSM 467 / LMG 4362 / NCIB 8255 / S1) OX=269796 GN=Rru_A2359 PE=3 SV=1 - [Q2RRT6_RHORT]	0.2222	1	4	5	12		0				0			74.73	0.1345	3	4	21.93	0.0439	1	1
	Q2RQ62	Dihydroorotase OS=Rhodospirillum rubrum (strain ATCC 11170 / ATH 1.1.1 / DSM 467 / LMG 4362 / NCIB 8255 / S1) OX=269796 GN=Rru_A2936 PE=4 SV=1 - [Q2RQ62_RHORT]	0.0773	1	3	3	5		0				0			45.2	0.0464	2	2		0
	Q2RSI7	Hpt sensor hybrid histidine kinase OS=Rhodospirillum rubrum (strain ATCC 11170 / ATH 1.1.1 / DSM 467 / LMG 4362 / NCIB 8255 / S1) OX=269796 GN=Rru_A2108 PE=4 SV=1 - [Q2RSI7_RHORT]	0.0877	1	5	7	14		0				0			52.76	0.0379	3	3	0	0.0076	1	2
	Q2RUS7	Electron-transferring-flavoprotein dehydrogenase OS=Rhodospirillum rubrum (strain ATCC 11170 / ATH 1.1.1 / DSM 467 / LMG 4362 / NCIB 8255 / S1) OX=269796 GN=Rru_A1317 PE=4 SV=1 - [Q2RUS7_RHORT]	0.1386	1	5	5	11		0				0			59.37	0.1201	4	4	38.76	0.0628	2	2
	Q2RNA2	ATP-dependent protease subunit HslV OS=Rhodospirillum rubrum (strain ATCC 11170 / ATH 1.1.1 / DSM 467 / LMG 4362 / NCIB 8255 / S1) OX=269796 GN=hslV PE=3 SV=1 - [Q2RNA2_RHORT]	0.1497	1	2	3	6		0			30.54	0.0749	1	1	28.88	0.0749	1	1		0
	Q2RW08	Efflux pump membrane transporter OS=Rhodospirillum rubrum (strain ATCC 11170 / ATH 1.1.1 / DSM 467 / LMG 4362 / NCIB 8255 / S1) OX=269796 GN=Rru_A0886 PE=3 SV=1 - [Q2RW08_RHORT]	0.0361	1	2	3	3		0				0				0				0
	Q2RYI6	DNA gyrase subunit B OS=Rhodospirillum rubrum (strain ATCC 11170 / ATH 1.1.1 / DSM 467 / LMG 4362 / NCIB 8255 / S1) OX=269796 GN=gyrB PE=3 SV=1 - [Q2RYI6_RHORT]	0.1284	1	8	10	21		0			13.03	0.0574	4	4	79.95	0.096	8	8		0
	Q2RXX7	Uncharacterized protein OS=Rhodospirillum rubrum (strain ATCC 11170 / ATH 1.1.1 / DSM 467 / LMG 4362 / NCIB 8255 / S1) OX=269796 GN=Rru_A0213 PE=4 SV=1 - [Q2RXX7_RHORT]	0.1076	1	3	4	9		0				0			32.98	0.0538	2	2		0
	Q2RNB0	Uncharacterized protein OS=Rhodospirillum rubrum (strain ATCC 11170 / ATH 1.1.1 / DSM 467 / LMG 4362 / NCIB 8255 / S1) OX=269796 GN=Rru_A3591 PE=4 SV=1 - [Q2RNB0_RHORT]	0.0962	1	1	2	3		0				0			56.44	0.0962	2	2		0
	Q2RNV5	Acyl-homoserine-lactone synthase OS=Rhodospirillum rubrum (strain ATCC 11170 / ATH 1.1.1 / DSM 467 / LMG 4362 / NCIB 8255 / S1) OX=269796 GN=Rru_A3396 PE=3 SV=1 - [Q2RNV5_RHORT]	0.0583	1	1	1	2		0				0				0				0
	Q2RNQ7	Adenosylhomocysteinase OS=Rhodospirillum rubrum (strain ATCC 11170 / ATH 1.1.1 / DSM 467 / LMG 4362 / NCIB 8255 / S1) OX=269796 GN=ahcY PE=3 SV=1 - [Q2RNQ7_RHORT]	0.0685	1	3	3	4		0				0			32.66	0.0257	1	1		0
	Q2RPA7	ATP synthase subunit b 1 OS=Rhodospirillum rubrum (strain ATCC 11170 / ATH 1.1.1 / DSM 467 / LMG 4362 / NCIB 8255 / S1) OX=269796 GN=atpF1 PE=3 SV=1 - [ATPF1_RHORT]	0.1758	1	3	3	8		0			30.02	0.1374	2	2	32.95	0.1044	2	2		0
	Q2RMS5	S-adenosylmethionine synthase 2 OS=Rhodospirillum rubrum (strain ATCC 11170 / ATH 1.1.1 / DSM 467 / LMG 4362 / NCIB 8255 / S1) OX=269796 GN=metK2 PE=3 SV=1 - [METK2_RHORT]	0.144	1	2	3	6		0				0			20.71	0.0925	2	2	14.27	0.0514	1	1
	Q2RT65	Pyruvate dehydrogenase E1 component subunit beta OS=Rhodospirillum rubrum (strain ATCC 11170 / ATH 1.1.1 / DSM 467 / LMG 4362 / NCIB 8255 / S1) OX=269796 GN=Rru_A1880 PE=4 SV=1 - [Q2RT65_RHORT]	0.1474	1	4	5	8		0				0			59.97	0.1474	5	5		0
	Q2RTE6	Protein-L-isoaspartate(D-aspartate) O-methyltransferase OS=Rhodospirillum rubrum (strain ATCC 11170 / ATH 1.1.1 / DSM 467 / LMG 4362 / NCIB 8255 / S1) OX=269796 GN=Rru_A1799 PE=4 SV=1 - [Q2RTE6_RHORT]	0.0833	1	2	2	4		0				0			27.58	0.0463	1	1		0
	Q2RUS8	AMP-dependent synthetase and ligase OS=Rhodospirillum rubrum (strain ATCC 11170 / ATH 1.1.1 / DSM 467 / LMG 4362 / NCIB 8255 / S1) OX=269796 GN=Rru_A1316 PE=4 SV=1 - [Q2RUS8_RHORT]	0.0201	1	1	1	1		0				0				0				0
	Q2RU02	Zinc metalloprotease OS=Rhodospirillum rubrum (strain ATCC 11170 / ATH 1.1.1 / DSM 467 / LMG 4362 / NCIB 8255 / S1) OX=269796 GN=Rru_A1593 PE=3 SV=1 - [Q2RU02_RHORT]	0.0899	1	3	3	4		0				0			16.67	0.0599	2	2		0
	Q2RTJ6	ABC transporter component OS=Rhodospirillum rubrum (strain ATCC 11170 / ATH 1.1.1 / DSM 467 / LMG 4362 / NCIB 8255 / S1) OX=269796 GN=Rru_A1749 PE=4 SV=1 - [Q2RTJ6_RHORT]	0.1115	1	3	3	9		0			14.28	0.0318	1	1	24.14	0.0318	1	1	22.83	0.0318	1	2
	Q2RSJ9	Cell divisionFtsK/SpoIIIE OS=Rhodospirillum rubrum (strain ATCC 11170 / ATH 1.1.1 / DSM 467 / LMG 4362 / NCIB 8255 / S1) OX=269796 GN=Rru_A2096 PE=3 SV=1 - [Q2RSJ9_RHORT]	0.1364	1	7	10	22		0			58.48	0.0606	5	5	70.27	0.0441	3	3		0
	Q2RRC5	Penicillin-binding protein 1A OS=Rhodospirillum rubrum (strain ATCC 11170 / ATH 1.1.1 / DSM 467 / LMG 4362 / NCIB 8255 / S1) OX=269796 GN=Rru_A2520 PE=4 SV=1 - [Q2RRC5_RHORT]	0.0467	1	3	3	3		0				0				0				0
	Q2RMY6	Lipopolysaccharide biosynthesis OS=Rhodospirillum rubrum (strain ATCC 11170 / ATH 1.1.1 / DSM 467 / LMG 4362 / NCIB 8255 / S1) OX=269796 GN=Rru_A3715 PE=4 SV=1 - [Q2RMY6_RHORT]	0.0618	1	2	5	8		0				0			0	0.0098	1	1		0
	Q2RTE1	N-acetyltransferase OS=Rhodospirillum rubrum (strain ATCC 11170 / ATH 1.1.1 / DSM 467 / LMG 4362 / NCIB 8255 / S1) OX=269796 GN=Rru_A1804 PE=4 SV=1 - [Q2RTE1_RHORT]	0.0559	1	4	4	6		0			43.4	0.0471	3	3	27.57	0.0099	1	1		0
	Q2RYC1	ABC transporter component OS=Rhodospirillum rubrum (strain ATCC 11170 / ATH 1.1.1 / DSM 467 / LMG 4362 / NCIB 8255 / S1) OX=269796 GN=Rru_A0069 PE=4 SV=1 - [Q2RYC1_RHORT]	0.0685	1	2	2	2		0				0				0				0
	Q2RY46	NADH:flavin oxidoreductase/NADH oxidase OS=Rhodospirillum rubrum (strain ATCC 11170 / ATH 1.1.1 / DSM 467 / LMG 4362 / NCIB 8255 / S1) OX=269796 GN=Rru_A0144 PE=4 SV=1 - [Q2RY46_RHORT]	0.0599	1	2	2	2		0				0				0				0
	Q2RUT1	Membrane protein involved in aromatic hydrocarbon degradation OS=Rhodospirillum rubrum (strain ATCC 11170 / ATH 1.1.1 / DSM 467 / LMG 4362 / NCIB 8255 / S1) OX=269796 GN=Rru_A1313 PE=4 SV=1 - [Q2RUT1_RHORT]	0.1305	1	3	4	6		0				0			13.23	0.028	1	1	20.18	0.0373	1	1
	Q2RTS9	Phosphate acyltransferase OS=Rhodospirillum rubrum (strain ATCC 11170 / ATH 1.1.1 / DSM 467 / LMG 4362 / NCIB 8255 / S1) OX=269796 GN=plsX PE=3 SV=1 - [PLSX_RHORT]	0.0946	1	3	3	7		0				0			38.32	0.0544	2	2	23.46	0.0258	1	1
	Q2RNB6	Phosphatidylserine decarboxylase proenzyme OS=Rhodospirillum rubrum (strain ATCC 11170 / ATH 1.1.1 / DSM 467 / LMG 4362 / NCIB 8255 / S1) OX=269796 GN=psd PE=3 SV=1 - [PSD_RHORT]	0.0466	1	1	1	1		0				0				0				0
	Q2RNJ4	Inner-membrane translocator OS=Rhodospirillum rubrum (strain ATCC 11170 / ATH 1.1.1 / DSM 467 / LMG 4362 / NCIB 8255 / S1) OX=269796 GN=Rru_A3507 PE=3 SV=1 - [Q2RNJ4_RHORT]	0.0214	1	1	1	4		0			33.62	0.0214	1	1	34.08	0.0214	1	1		0
	Q2RN94	Murein degrading transglycosylase protein OS=Rhodospirillum rubrum (strain ATCC 11170 / ATH 1.1.1 / DSM 467 / LMG 4362 / NCIB 8255 / S1) OX=269796 GN=Rru_A3607 PE=4 SV=1 - [Q2RN94_RHORT]	0.0528	1	1	2	4		0				0			22.69	0.0226	1	1	33.07	0.0226	1	1
	Q2RU04	Phosphatidate cytidylyltransferase OS=Rhodospirillum rubrum (strain ATCC 11170 / ATH 1.1.1 / DSM 467 / LMG 4362 / NCIB 8255 / S1) OX=269796 GN=Rru_A1591 PE=3 SV=1 - [Q2RU04_RHORT]	0.0373	1	1	1	3		0			14.02	0.0373	1	1	22.99	0.0373	1	1		0
	Q2RPI4	Extracellular solute-binding protein, family 5 OS=Rhodospirillum rubrum (strain ATCC 11170 / ATH 1.1.1 / DSM 467 / LMG 4362 / NCIB 8255 / S1) OX=269796 GN=Rru_A3166 PE=4 SV=1 - [Q2RPI4_RHORT]	0.0894	1	3	4	4		0				0				0				0
	Q2RMM1	ABC transporter related OS=Rhodospirillum rubrum (strain ATCC 11170 / ATH 1.1.1 / DSM 467 / LMG 4362 / NCIB 8255 / S1) OX=269796 GN=Rru_B0028 PE=4 SV=1 - [Q2RMM1_RHORT]	0.1653	1	4	7	10		0				0			17.8	0.1102	4	4		0
	Q2RXR6	Acetyl-CoA acetyltransferase OS=Rhodospirillum rubrum (strain ATCC 11170 / ATH 1.1.1 / DSM 467 / LMG 4362 / NCIB 8255 / S1) OX=269796 GN=Rru_A0274 PE=3 SV=1 - [Q2RXR6_RHORT]	0.0256	1	1	1	1		0				0				0				0
	Q2RR46	Periplasmic sensor diguanylate cyclase/phosphodiesterase OS=Rhodospirillum rubrum (strain ATCC 11170 / ATH 1.1.1 / DSM 467 / LMG 4362 / NCIB 8255 / S1) OX=269796 GN=Rru_A2602 PE=4 SV=1 - [Q2RR46_RHORT]	0.0463	1	2	3	4		0				0			19.61	0.0158	1	1		0
	Q2RMK5	Glycosyl transferase, family 2 OS=Rhodospirillum rubrum (strain ATCC 11170 / ATH 1.1.1 / DSM 467 / LMG 4362 / NCIB 8255 / S1) OX=269796 GN=Rru_B0044 PE=4 SV=1 - [Q2RMK5_RHORT]	0.0389	1	3	3	6		0				0			19.51	0.0228	2	2		0
	Q2RU41	Methyl-accepting chemotaxis sensory transducer OS=Rhodospirillum rubrum (strain ATCC 11170 / ATH 1.1.1 / DSM 467 / LMG 4362 / NCIB 8255 / S1) OX=269796 GN=Rru_A1554 PE=4 SV=1 - [Q2RU41_RHORT]	0.0364	1	2	2	2		0				0				0				0
	Q2RRK6	Mammalian cell entry related OS=Rhodospirillum rubrum (strain ATCC 11170 / ATH 1.1.1 / DSM 467 / LMG 4362 / NCIB 8255 / S1) OX=269796 GN=Rru_A2439 PE=4 SV=1 - [Q2RRK6_RHORT]	0.1181	1	2	3	11		0			29.59	0.0812	2	2	33.28	0.1181	3	3	48.78	0.0812	2	2
	Q2RV12	C-terminal processing peptidase S41A OS=Rhodospirillum rubrum (strain ATCC 11170 / ATH 1.1.1 / DSM 467 / LMG 4362 / NCIB 8255 / S1) OX=269796 GN=Rru_A1232 PE=3 SV=1 - [Q2RV12_RHORT]	0.1545	1	5	6	10		0				0			15.58	0.0159	1	1	0	0.0159	1	1
	Q2RRK7	Mammalian cell entry related OS=Rhodospirillum rubrum (strain ATCC 11170 / ATH 1.1.1 / DSM 467 / LMG 4362 / NCIB 8255 / S1) OX=269796 GN=Rru_A2438 PE=4 SV=1 - [Q2RRK7_RHORT]	0.1523	1	2	2	7		0			20	0.0795	1	1	25	0.1523	2	2	13.17	0.0795	1	1
	Q2RMQ4	Probable protein kinase UbiB OS=Rhodospirillum rubrum (strain ATCC 11170 / ATH 1.1.1 / DSM 467 / LMG 4362 / NCIB 8255 / S1) OX=269796 GN=Rru_A3797 PE=3 SV=1 - [Q2RMQ4_RHORT]	0.027	1	1	1	1		0				0				0				0
	Q2RU39	NADH-quinone oxidoreductase subunit B OS=Rhodospirillum rubrum (strain ATCC 11170 / ATH 1.1.1 / DSM 467 / LMG 4362 / NCIB 8255 / S1) OX=269796 GN=nuoB PE=3 SV=1 - [NUOB_RHORT]	0.1297	1	2	2	5		0				0			0	0.0541	1	1	36.91	0.1297	2	3
	Q2RT80	4-hydroxy-tetrahydrodipicolinate synthase OS=Rhodospirillum rubrum (strain ATCC 11170 / ATH 1.1.1 / DSM 467 / LMG 4362 / NCIB 8255 / S1) OX=269796 GN=dapA PE=3 SV=1 - [Q2RT80_RHORT]	0.0922	1	2	2	2		0				0				0				0
	A0A2L1K3T3	Reaction center protein M chain OS=Rhodospirillum rubrum OX=1085 GN=psbM PE=3 SV=1 - [A0A2L1K3T3_RHORU]	0.085	3	1	2	4		0			48.87	0.0425	1	1	53.16	0.085	2	2		0
	Q2RYD9	Carboxyl transferase OS=Rhodospirillum rubrum (strain ATCC 11170 / ATH 1.1.1 / DSM 467 / LMG 4362 / NCIB 8255 / S1) OX=269796 GN=Rru_A0051 PE=4 SV=1 - [Q2RYD9_RHORT]	0.118	1	5	5	7		0				0			22.26	0.0309	1	1		0
	Q2RWQ9	Chemotaxis sensory transducer OS=Rhodospirillum rubrum (strain ATCC 11170 / ATH 1.1.1 / DSM 467 / LMG 4362 / NCIB 8255 / S1) OX=269796 GN=Rru_A0632 PE=4 SV=1 - [Q2RWQ9_RHORT]	0.053	2	2	3	3		0				0				0				0
	Q2RXS5	Electron-transferring-flavoprotein dehydrogenase OS=Rhodospirillum rubrum (strain ATCC 11170 / ATH 1.1.1 / DSM 467 / LMG 4362 / NCIB 8255 / S1) OX=269796 GN=Rru_A0265 PE=4 SV=1 - [Q2RXS5_RHORT]	0.022	1	1	1	3		0				0			14.34	0.022	1	1	0	0.022	1	1
	Q2RVQ4	Diguanylate cyclase/phosphodiesterase OS=Rhodospirillum rubrum (strain ATCC 11170 / ATH 1.1.1 / DSM 467 / LMG 4362 / NCIB 8255 / S1) OX=269796 GN=Rru_A0990 PE=4 SV=1 - [Q2RVQ4_RHORT]	0.0654	1	2	5	6		0			19.38	0.0085	1	1	25.81	0.0291	2	2		0
	Q2RWP6	Ribose-phosphate pyrophosphokinase OS=Rhodospirillum rubrum (strain ATCC 11170 / ATH 1.1.1 / DSM 467 / LMG 4362 / NCIB 8255 / S1) OX=269796 GN=prs PE=3 SV=1 - [Q2RWP6_RHORT]	0.1613	1	1	3	3		0				0				0				0
	Q2RSR1	Phosphate transporter OS=Rhodospirillum rubrum (strain ATCC 11170 / ATH 1.1.1 / DSM 467 / LMG 4362 / NCIB 8255 / S1) OX=269796 GN=Rru_A2034 PE=3 SV=1 - [Q2RSR1_RHORT]	0.0181	1	1	1	1		0				0				0				0
	Q2RNE0	ABC transporter, transmembrane region OS=Rhodospirillum rubrum (strain ATCC 11170 / ATH 1.1.1 / DSM 467 / LMG 4362 / NCIB 8255 / S1) OX=269796 GN=Rru_A3561 PE=4 SV=1 - [Q2RNE0_RHORT]	0.0155	2	1	1	2		0				0				0			0	0.0155	1	1
	Q2RNI7	DNA polymerase I OS=Rhodospirillum rubrum (strain ATCC 11170 / ATH 1.1.1 / DSM 467 / LMG 4362 / NCIB 8255 / S1) OX=269796 GN=polA PE=3 SV=1 - [Q2RNI7_RHORT]	0.0162	1	1	1	3		0				0			23.1	0.0162	1	1		0
	Q2RNJ1	ABC transporter component OS=Rhodospirillum rubrum (strain ATCC 11170 / ATH 1.1.1 / DSM 467 / LMG 4362 / NCIB 8255 / S1) OX=269796 GN=Rru_A3510 PE=4 SV=1 - [Q2RNJ1_RHORT]	0.0949	1	2	2	2		0				0				0				0
	Q2RW90	Binding-protein-dependent transport systems inner membrane component OS=Rhodospirillum rubrum (strain ATCC 11170 / ATH 1.1.1 / DSM 467 / LMG 4362 / NCIB 8255 / S1) OX=269796 GN=Rru_A0801 PE=3 SV=1 - [Q2RW90_RHORT]	0.027	1	1	1	1		0				0				0				0
	Q2RML9	Hemolysin-type calcium-binding region OS=Rhodospirillum rubrum (strain ATCC 11170 / ATH 1.1.1 / DSM 467 / LMG 4362 / NCIB 8255 / S1) OX=269796 GN=Rru_B0030 PE=4 SV=1 - [Q2RML9_RHORT]	0.0823	1	2	3	4		0				0			56.93	0.0823	3	3		0
	Q2RN70	Leucine--tRNA ligase OS=Rhodospirillum rubrum (strain ATCC 11170 / ATH 1.1.1 / DSM 467 / LMG 4362 / NCIB 8255 / S1) OX=269796 GN=leuS PE=3 SV=1 - [SYL_RHORT]	0.0325	1	1	2	3		0				0				0				0
	Q2RTA3	MotA, chemotaxis (motility protein A) OS=Rhodospirillum rubrum (strain ATCC 11170 / ATH 1.1.1 / DSM 467 / LMG 4362 / NCIB 8255 / S1) OX=269796 GN=Rru_A1842 PE=4 SV=1 - [Q2RTA3_RHORT]	0.0702	1	1	1	1		0				0				0				0
	Q2RQJ3	Uncharacterized protein OS=Rhodospirillum rubrum (strain ATCC 11170 / ATH 1.1.1 / DSM 467 / LMG 4362 / NCIB 8255 / S1) OX=269796 GN=Rru_A2805 PE=4 SV=1 - [Q2RQJ3_RHORT]	0.0178	1	1	1	6		0				0			14.08	0.0178	1	2	14.31	0.0178	1	1
	Q2RUQ7	ABC transporter component OS=Rhodospirillum rubrum (strain ATCC 11170 / ATH 1.1.1 / DSM 467 / LMG 4362 / NCIB 8255 / S1) OX=269796 GN=Rru_A1337 PE=4 SV=1 - [Q2RUQ7_RHORT]	0.0398	1	2	2	2		0				0				0				0
	Q2RN01	Secretion protein HlyD OS=Rhodospirillum rubrum (strain ATCC 11170 / ATH 1.1.1 / DSM 467 / LMG 4362 / NCIB 8255 / S1) OX=269796 GN=Rru_A3700 PE=3 SV=1 - [Q2RN01_RHORT]	0.0315	1	1	1	1		0				0				0				0
	Q2RPE8	DNA topoisomerase 1 OS=Rhodospirillum rubrum (strain ATCC 11170 / ATH 1.1.1 / DSM 467 / LMG 4362 / NCIB 8255 / S1) OX=269796 GN=topA PE=3 SV=1 - [Q2RPE8_RHORT]	0.023	1	2	2	2		0				0				0				0
	Q2RTY2	Cystathionine beta-lyase OS=Rhodospirillum rubrum (strain ATCC 11170 / ATH 1.1.1 / DSM 467 / LMG 4362 / NCIB 8255 / S1) OX=269796 GN=Rru_A1613 PE=3 SV=1 - [Q2RTY2_RHORT]	0.0485	1	2	2	2		0				0				0				0
	Q2RN50	ABC transporter component OS=Rhodospirillum rubrum (strain ATCC 11170 / ATH 1.1.1 / DSM 467 / LMG 4362 / NCIB 8255 / S1) OX=269796 GN=Rru_A3651 PE=4 SV=1 - [Q2RN50_RHORT]	0.038	1	1	1	1		0				0				0				0
	Q2RQ32	Uncharacterized protein OS=Rhodospirillum rubrum (strain ATCC 11170 / ATH 1.1.1 / DSM 467 / LMG 4362 / NCIB 8255 / S1) OX=269796 GN=Rru_A2968 PE=4 SV=1 - [Q2RQ32_RHORT]	0.0486	1	1	1	1		0				0				0				0
	Q2RND7	D,D-heptose 1,7-bisphosphate phosphatase OS=Rhodospirillum rubrum (strain ATCC 11170 / ATH 1.1.1 / DSM 467 / LMG 4362 / NCIB 8255 / S1) OX=269796 GN=Rru_A3564 PE=3 SV=1 - [Q2RND7_RHORT]	0.0415	1	1	1	2		0				0			19.26	0.0415	1	1		0
	Q2RYC7	Amine oxidase OS=Rhodospirillum rubrum (strain ATCC 11170 / ATH 1.1.1 / DSM 467 / LMG 4362 / NCIB 8255 / S1) OX=269796 GN=Rru_A0063 PE=4 SV=1 - [Q2RYC7_RHORT]	0.0579	1	1	2	2		0				0			0	0.0278	1	1		0
	Q2RYH1	Glutamate synthase (NADPH) large subunit OS=Rhodospirillum rubrum (strain ATCC 11170 / ATH 1.1.1 / DSM 467 / LMG 4362 / NCIB 8255 / S1) OX=269796 GN=Rru_A0019 PE=4 SV=1 - [Q2RYH1_RHORT]	0.0066	1	1	1	1		0				0				0				0
	Q2RVN9	Glycosyl transferase, family 2 OS=Rhodospirillum rubrum (strain ATCC 11170 / ATH 1.1.1 / DSM 467 / LMG 4362 / NCIB 8255 / S1) OX=269796 GN=Rru_A1005 PE=4 SV=1 - [Q2RVN9_RHORT]	0.0233	1	1	1	1		0				0				0				0
	Q2RNK0	Lipoprotein, putative OS=Rhodospirillum rubrum (strain ATCC 11170 / ATH 1.1.1 / DSM 467 / LMG 4362 / NCIB 8255 / S1) OX=269796 GN=Rru_A3501 PE=4 SV=1 - [Q2RNK0_RHORT]	0.0566	1	1	1	2		0				0				0			0	0.0566	1	1
	Q53044	Nitrogen regulatory protein P-II OS=Rhodospirillum rubrum (strain ATCC 11170 / ATH 1.1.1 / DSM 467 / LMG 4362 / NCIB 8255 / S1) OX=269796 GN=glnB PE=3 SV=1 - [GLNB_RHORT]	0.0982	1	1	1	5		0			22.62	0.0982	1	1	13.65	0.0982	1	1	15.28	0.0982	1	1
	Q2RSK5	ABC transporter component OS=Rhodospirillum rubrum (strain ATCC 11170 / ATH 1.1.1 / DSM 467 / LMG 4362 / NCIB 8255 / S1) OX=269796 GN=Rru_A2090 PE=4 SV=1 - [Q2RSK5_RHORT]	0.0364	1	1	1	1		0				0				0				0
	Q2RNS1	Acetyl-coenzyme A carboxylase carboxyl transferase subunit beta OS=Rhodospirillum rubrum (strain ATCC 11170 / ATH 1.1.1 / DSM 467 / LMG 4362 / NCIB 8255 / S1) OX=269796 GN=accD PE=3 SV=1 - [Q2RNS1_RHORT]	0.0187	1	1	1	2		0				0			0	0.0187	1	1		0
	Q2RW04	Integral membrane protein TerC OS=Rhodospirillum rubrum (strain ATCC 11170 / ATH 1.1.1 / DSM 467 / LMG 4362 / NCIB 8255 / S1) OX=269796 GN=Rru_A0890 PE=4 SV=1 - [Q2RW04_RHORT]	0.0444	1	1	2	4		0			0	0.0207	1	1	16	0.0237	1	1	19.13	0.0237	1	1
	Q2RQS1	Uncharacterized protein OS=Rhodospirillum rubrum (strain ATCC 11170 / ATH 1.1.1 / DSM 467 / LMG 4362 / NCIB 8255 / S1) OX=269796 GN=Rru_A2727 PE=4 SV=1 - [Q2RQS1_RHORT]	0.0798	1	1	1	5		0			27.58	0.0798	1	1	22.18	0.0798	1	1		0
	Q9ZA11	Aldehyde dehydrogenase OS=Rhodospirillum rubrum (strain ATCC 11170 / ATH 1.1.1 / DSM 467 / LMG 4362 / NCIB 8255 / S1) OX=269796 GN=Rru_A0931 PE=3 SV=2 - [ALDH_RHORT]	0.1344	1	5	5	8		0				0			23.84	0.1087	4	4		0
	Q2RVU4	UDP-N-acetylglucosamine--N-acetylmuramyl-(pentapeptide) pyrophosphoryl-undecaprenol N-acetylglucosamine transferase OS=Rhodospirillum rubrum (strain ATCC 11170 / ATH 1.1.1 / DSM 467 / LMG 4362 / NCIB 8255 / S1) OX=269796 GN=murG PE=3 SV=1 - [MURG_RHORT]	0.0853	1	2	3	3		0				0				0				0
	Q2RN28	Glutaconyl-CoA decarboxylase OS=Rhodospirillum rubrum (strain ATCC 11170 / ATH 1.1.1 / DSM 467 / LMG 4362 / NCIB 8255 / S1) OX=269796 GN=Rru_A3673 PE=4 SV=1 - [Q2RN28_RHORT]	0.0479	1	1	1	2		0				0			14.57	0.0479	1	1		0
	Q2RYC6	Squalene-phytoene synthase OS=Rhodospirillum rubrum (strain ATCC 11170 / ATH 1.1.1 / DSM 467 / LMG 4362 / NCIB 8255 / S1) OX=269796 GN=Rru_A0064 PE=4 SV=1 - [Q2RYC6_RHORT]	0.1121	1	3	6	8		0				0				0			49.26	0.1121	6	6
	P51013	Ribulose-phosphate 3-epimerase OS=Rhodospirillum rubrum OX=1085 GN=cbbE PE=3 SV=2 - [RPE_RHORU]	0.0356	1	1	1	4		0				0			14.93	0.0356	1	1	19.31	0.0356	1	1
	Q2RX79	Transcriptional regulator, LysR family OS=Rhodospirillum rubrum (strain ATCC 11170 / ATH 1.1.1 / DSM 467 / LMG 4362 / NCIB 8255 / S1) OX=269796 GN=Rru_A0461 PE=3 SV=1 - [Q2RX79_RHORT]	0.0269	1	1	1	1		0				0				0				0
	Q2RTD1	Carbon monoxide dehydrogenase subunit G OS=Rhodospirillum rubrum (strain ATCC 11170 / ATH 1.1.1 / DSM 467 / LMG 4362 / NCIB 8255 / S1) OX=269796 GN=Rru_A1814 PE=4 SV=1 - [Q2RTD1_RHORT]	0.0673	1	1	1	2		0				0				0			16.58	0.0673	1	1
	Q2RXH4	Polynucleotide adenylyltransferase region OS=Rhodospirillum rubrum (strain ATCC 11170 / ATH 1.1.1 / DSM 467 / LMG 4362 / NCIB 8255 / S1) OX=269796 GN=Rru_A0366 PE=3 SV=1 - [Q2RXH4_RHORT]	0.0229	1	1	1	1		0				0				0				0
	Q2RSA2	Abc1 protein OS=Rhodospirillum rubrum (strain ATCC 11170 / ATH 1.1.1 / DSM 467 / LMG 4362 / NCIB 8255 / S1) OX=269796 GN=Rru_A2193 PE=4 SV=1 - [Q2RSA2_RHORT]	0.0155	1	1	1	2		0				0			0	0.0155	1	1		0
	Q2RN96	Iron-sulfur cluster binding protein OS=Rhodospirillum rubrum (strain ATCC 11170 / ATH 1.1.1 / DSM 467 / LMG 4362 / NCIB 8255 / S1) OX=269796 GN=Rru_A3605 PE=4 SV=1 - [Q2RN96_RHORT]	0.0445	1	2	2	2		0				0				0				0
	Q2RRE7	ABC transporter component OS=Rhodospirillum rubrum (strain ATCC 11170 / ATH 1.1.1 / DSM 467 / LMG 4362 / NCIB 8255 / S1) OX=269796 GN=Rru_A2498 PE=4 SV=1 - [Q2RRE7_RHORT]	0.0765	1	1	2	3		0				0				0				0
	Q2RRC4	DNA helicase, putative OS=Rhodospirillum rubrum (strain ATCC 11170 / ATH 1.1.1 / DSM 467 / LMG 4362 / NCIB 8255 / S1) OX=269796 GN=Rru_A2521 PE=4 SV=1 - [Q2RRC4_RHORT]	0.0094	1	2	2	3		0			0	0.0041	1	1		0				0
	Q2RX82	Uncharacterized protein OS=Rhodospirillum rubrum (strain ATCC 11170 / ATH 1.1.1 / DSM 467 / LMG 4362 / NCIB 8255 / S1) OX=269796 GN=Rru_A0458 PE=4 SV=1 - [Q2RX82_RHORT]	0.0533	1	1	1	1		0				0				0				0
	Q2RSF7	Uncharacterized protein OS=Rhodospirillum rubrum (strain ATCC 11170 / ATH 1.1.1 / DSM 467 / LMG 4362 / NCIB 8255 / S1) OX=269796 GN=Rru_A2138 PE=4 SV=1 - [Q2RSF7_RHORT]	0.0986	1	1	1	2		0				0			16.96	0.0986	1	1		0
	Q2RY06	Uncharacterized protein OS=Rhodospirillum rubrum (strain ATCC 11170 / ATH 1.1.1 / DSM 467 / LMG 4362 / NCIB 8255 / S1) OX=269796 GN=Rru_A0184 PE=4 SV=1 - [Q2RY06_RHORT]	0.0128	1	1	1	4		0				0			14.81	0.0128	1	1		0
	Q2RSX0	Transcriptional regulator, XRE family OS=Rhodospirillum rubrum (strain ATCC 11170 / ATH 1.1.1 / DSM 467 / LMG 4362 / NCIB 8255 / S1) OX=269796 GN=Rru_A1975 PE=4 SV=1 - [Q2RSX0_RHORT]	0.064	1	1	1	1		0				0				0				0
	Q8GDD7	CobL OS=Rhodospirillum rubrum OX=1085 GN=cobL PE=4 SV=1 - [Q8GDD7_RHORU]	0.0319	1	1	1	1		0				0				0				0
	Q2RQK1	Uncharacterized protein OS=Rhodospirillum rubrum (strain ATCC 11170 / ATH 1.1.1 / DSM 467 / LMG 4362 / NCIB 8255 / S1) OX=269796 GN=Rru_A2797 PE=4 SV=1 - [Q2RQK1_RHORT]	0.119	1	1	1	1		0				0				0				0
	Q2RP92	Vitamin B12-dependent ribonucleotide reductase OS=Rhodospirillum rubrum (strain ATCC 11170 / ATH 1.1.1 / DSM 467 / LMG 4362 / NCIB 8255 / S1) OX=269796 GN=Rru_A3258 PE=3 SV=1 - [Q2RP92_RHORT]	0.0089	1	1	1	1		0				0				0				0
	Q2RU82	ISSo9, nucleotidyltransferase domain protein OS=Rhodospirillum rubrum (strain ATCC 11170 / ATH 1.1.1 / DSM 467 / LMG 4362 / NCIB 8255 / S1) OX=269796 GN=Rru_A1512 PE=4 SV=1 - [Q2RU82_RHORT]	0.1875	1	1	1	1		0				0				0				0
	Q2RWK8	Phospho-2-dehydro-3-deoxyheptonate aldolase OS=Rhodospirillum rubrum (strain ATCC 11170 / ATH 1.1.1 / DSM 467 / LMG 4362 / NCIB 8255 / S1) OX=269796 GN=Rru_A0683 PE=3 SV=1 - [Q2RWK8_RHORT]	0.0239	1	1	1	1		0				0				0				0
	Q2RSP1	Hpt domain protein OS=Rhodospirillum rubrum (strain ATCC 11170 / ATH 1.1.1 / DSM 467 / LMG 4362 / NCIB 8255 / S1) OX=269796 GN=Rru_A2054 PE=4 SV=1 - [Q2RSP1_RHORT]	0.0985	1	1	1	2		0				0			23.12	0.0985	1	1		0
	Q8GDD4	CobJ OS=Rhodospirillum rubrum OX=1085 GN=cobJ PE=4 SV=1 - [Q8GDD4_RHORU]	0.0418	2	1	1	3		0				0			14.04	0.0418	1	1		0
	Q2RN77	tRNA modification GTPase MnmE OS=Rhodospirillum rubrum (strain ATCC 11170 / ATH 1.1.1 / DSM 467 / LMG 4362 / NCIB 8255 / S1) OX=269796 GN=mnmE PE=3 SV=1 - [MNME_RHORT]	0.0286	1	1	1	2		0				0			0	0.0286	1	1		0
	Q2RXQ3	Uncharacterized protein OS=Rhodospirillum rubrum (strain ATCC 11170 / ATH 1.1.1 / DSM 467 / LMG 4362 / NCIB 8255 / S1) OX=269796 GN=Rru_A0287 PE=4 SV=1 - [Q2RXQ3_RHORT]	0.0415	1	1	1	1		0				0				0				0
	Q2RX53	Alpha/beta hydrolase fold OS=Rhodospirillum rubrum (strain ATCC 11170 / ATH 1.1.1 / DSM 467 / LMG 4362 / NCIB 8255 / S1) OX=269796 GN=Rru_A0487 PE=4 SV=1 - [Q2RX53_RHORT]	0.0323	1	1	1	1		0				0				0				0
	Q2RX70	Rod shape-determining protein MreB OS=Rhodospirillum rubrum (strain ATCC 11170 / ATH 1.1.1 / DSM 467 / LMG 4362 / NCIB 8255 / S1) OX=269796 GN=Rru_A0470 PE=4 SV=1 - [Q2RX70_RHORT]	0.0351	1	1	1	2		0			21.84	0.0351	1	1		0				0
	Q2RQE7	Uncharacterized protein OS=Rhodospirillum rubrum (strain ATCC 11170 / ATH 1.1.1 / DSM 467 / LMG 4362 / NCIB 8255 / S1) OX=269796 GN=Rru_A2851 PE=4 SV=1 - [Q2RQE7_RHORT]	0.0373	1	1	1	2		0				0				0				0
	Q2RWS9	Diguanylate cyclase/phosphodiesterase with PAS/PAC sensor(S) OS=Rhodospirillum rubrum (strain ATCC 11170 / ATH 1.1.1 / DSM 467 / LMG 4362 / NCIB 8255 / S1) OX=269796 GN=Rru_A0612 PE=4 SV=1 - [Q2RWS9_RHORT]	0.0471	1	2	4	6		0			14.76	0.0075	1	1	0	0.0075	1	1		0
	Q2RWK1	PAS/PAC sensor signal transduction histidine kinase OS=Rhodospirillum rubrum (strain ATCC 11170 / ATH 1.1.1 / DSM 467 / LMG 4362 / NCIB 8255 / S1) OX=269796 GN=Rru_A0690 PE=4 SV=1 - [Q2RWK1_RHORT]	0.0152	1	1	2	5		0				0			15.35	0.0152	2	2		0
	Q2RQF1	RNA polymerase-binding transcription factor DksA OS=Rhodospirillum rubrum (strain ATCC 11170 / ATH 1.1.1 / DSM 467 / LMG 4362 / NCIB 8255 / S1) OX=269796 GN=dksA PE=3 SV=1 - [Q2RQF1_RHORT]	0.087	1	1	1	5		0			34.11	0.087	1	1	35.76	0.087	1	1	19.89	0.087	1	1
	Q2RVB1	UvrABC system protein B OS=Rhodospirillum rubrum (strain ATCC 11170 / ATH 1.1.1 / DSM 467 / LMG 4362 / NCIB 8255 / S1) OX=269796 GN=uvrB PE=3 SV=1 - [Q2RVB1_RHORT]	0.0327	1	1	2	2		0				0			57.59	0.0177	1	1		0
	Q2RRZ5	Inner-membrane translocator OS=Rhodospirillum rubrum (strain ATCC 11170 / ATH 1.1.1 / DSM 467 / LMG 4362 / NCIB 8255 / S1) OX=269796 GN=Rru_A2300 PE=3 SV=1 - [Q2RRZ5_RHORT]	0.0215	1	1	1	3		0			28.81	0.0215	1	1	27.72	0.0215	1	1		0
	Q2RT89	(P)ppGpp synthetase I (GTP pyrophosphokinase), SpoT/RelA OS=Rhodospirillum rubrum (strain ATCC 11170 / ATH 1.1.1 / DSM 467 / LMG 4362 / NCIB 8255 / S1) OX=269796 GN=Rru_A1856 PE=3 SV=1 - [Q2RT89_RHORT]	0.0154	1	1	1	2		0				0			20.62	0.0154	1	1		0
	Q2RN31	Potassium efflux system protein OS=Rhodospirillum rubrum (strain ATCC 11170 / ATH 1.1.1 / DSM 467 / LMG 4362 / NCIB 8255 / S1) OX=269796 GN=Rru_A3670 PE=3 SV=1 - [Q2RN31_RHORT]	0.0208	1	1	1	2		0				0			13.2	0.0208	1	1		0
	Q2RPD4	Uncharacterized protein OS=Rhodospirillum rubrum (strain ATCC 11170 / ATH 1.1.1 / DSM 467 / LMG 4362 / NCIB 8255 / S1) OX=269796 GN=Rru_A3216 PE=4 SV=1 - [Q2RPD4_RHORT]	0.2921	1	25	29	41		0			199.19	0.1019	10	11		0				0
	Q2RSK1	Acriflavin resistance protein OS=Rhodospirillum rubrum (strain ATCC 11170 / ATH 1.1.1 / DSM 467 / LMG 4362 / NCIB 8255 / S1) OX=269796 GN=Rru_A2094 PE=3 SV=1 - [Q2RSK1_RHORT]	0.1581	1	12	15	18		0			33.58	0.0386	3	3		0				0
	Q2RQ34	Isoleucine--tRNA ligase OS=Rhodospirillum rubrum (strain ATCC 11170 / ATH 1.1.1 / DSM 467 / LMG 4362 / NCIB 8255 / S1) OX=269796 GN=ileS PE=3 SV=1 - [Q2RQ34_RHORT]	0.0574	1	5	5	5		0				0				0				0
	Q2RSQ8	Uncharacterized protein OS=Rhodospirillum rubrum (strain ATCC 11170 / ATH 1.1.1 / DSM 467 / LMG 4362 / NCIB 8255 / S1) OX=269796 GN=Rru_A2037 PE=4 SV=1 - [Q2RSQ8_RHORT]	0.0662	1	5	7	10		0			46.16	0.0331	3	3		0			0	0.0101	1	1
	Q2RNG2	Bifunctional uridylyltransferase/uridylyl-removing enzyme OS=Rhodospirillum rubrum (strain ATCC 11170 / ATH 1.1.1 / DSM 467 / LMG 4362 / NCIB 8255 / S1) OX=269796 GN=glnD PE=3 SV=1 - [GLND_RHORT]	0.0267	1	2	2	2		0				0				0				0
	Q2RRU9	Uncharacterized protein OS=Rhodospirillum rubrum (strain ATCC 11170 / ATH 1.1.1 / DSM 467 / LMG 4362 / NCIB 8255 / S1) OX=269796 GN=Rru_A2346 PE=4 SV=1 - [Q2RRU9_RHORT]	0.0867	1	1	2	3		0			13.98	0.05	1	1		0				0
	Q2RVS8	Xanthine dehydrogenase, molybdenum binding subunit apoprotein OS=Rhodospirillum rubrum (strain ATCC 11170 / ATH 1.1.1 / DSM 467 / LMG 4362 / NCIB 8255 / S1) OX=269796 GN=Rru_A0966 PE=4 SV=1 - [Q2RVS8_RHORT]	0.0125	1	1	1	1		0				0				0				0
	Q2RTZ0	Alpha amylase, catalytic region OS=Rhodospirillum rubrum (strain ATCC 11170 / ATH 1.1.1 / DSM 467 / LMG 4362 / NCIB 8255 / S1) OX=269796 GN=Rru_A1605 PE=4 SV=1 - [Q2RTZ0_RHORT]	0.0255	1	3	3	4		0			24.68	0.0136	2	2		0				0
	Q2RWF0	Signal transduction histidine kinase OS=Rhodospirillum rubrum (strain ATCC 11170 / ATH 1.1.1 / DSM 467 / LMG 4362 / NCIB 8255 / S1) OX=269796 GN=Rru_A0741 PE=4 SV=1 - [Q2RWF0_RHORT]	0.0241	1	1	1	2		0			29.67	0.0241	1	1		0				0
	Q2RRH5	Ferrous iron transport protein B OS=Rhodospirillum rubrum (strain ATCC 11170 / ATH 1.1.1 / DSM 467 / LMG 4362 / NCIB 8255 / S1) OX=269796 GN=Rru_A2470 PE=3 SV=1 - [Q2RRH5_RHORT]	0.0127	1	1	1	2		0				0			39.72	0.0127	1	1		0
	Q2RTJ3	UvrABC system protein A OS=Rhodospirillum rubrum (strain ATCC 11170 / ATH 1.1.1 / DSM 467 / LMG 4362 / NCIB 8255 / S1) OX=269796 GN=uvrA PE=3 SV=1 - [Q2RTJ3_RHORT]	0.0832	1	4	7	9		0			69.25	0.0747	6	6		0				0
	Q2RVL9	Endolytic peptidoglycan transglycosylase RlpA OS=Rhodospirillum rubrum (strain ATCC 11170 / ATH 1.1.1 / DSM 467 / LMG 4362 / NCIB 8255 / S1) OX=269796 GN=rlpA PE=3 SV=1 - [Q2RVL9_RHORT]	0.0495	1	1	1	2		0				0				0			14.53	0.0495	1	1
	Q2RVS7	Carbon-monoxide dehydrogenase OS=Rhodospirillum rubrum (strain ATCC 11170 / ATH 1.1.1 / DSM 467 / LMG 4362 / NCIB 8255 / S1) OX=269796 GN=Rru_A0967 PE=4 SV=1 - [Q2RVS7_RHORT]	0.0491	1	1	1	1		0				0				0				0
	Q2RPJ6	Uncharacterized protein OS=Rhodospirillum rubrum (strain ATCC 11170 / ATH 1.1.1 / DSM 467 / LMG 4362 / NCIB 8255 / S1) OX=269796 GN=Rru_A3154 PE=4 SV=1 - [Q2RPJ6_RHORT]	0.0242	1	2	2	3		0			31.56	0.0242	2	2		0				0
	Q2RV31	2-oxoglutarate dehydrogenase E1 component OS=Rhodospirillum rubrum (strain ATCC 11170 / ATH 1.1.1 / DSM 467 / LMG 4362 / NCIB 8255 / S1) OX=269796 GN=Rru_A1213 PE=4 SV=1 - [Q2RV31_RHORT]	0.0356	1	1	2	3		0			26.48	0.0173	1	1		0				0
	Q2RQT6	Transcriptional regulator, TetR family OS=Rhodospirillum rubrum (strain ATCC 11170 / ATH 1.1.1 / DSM 467 / LMG 4362 / NCIB 8255 / S1) OX=269796 GN=Rru_A2712 PE=4 SV=1 - [Q2RQT6_RHORT]	0.0534	1	1	1	1		0				0				0				0
	Q2RRT1	Hemimethylated DNA-binding region OS=Rhodospirillum rubrum (strain ATCC 11170 / ATH 1.1.1 / DSM 467 / LMG 4362 / NCIB 8255 / S1) OX=269796 GN=Rru_A2364 PE=4 SV=1 - [Q2RRT1_RHORT]	0.0642	1	1	1	4		0			13.06	0.0642	1	1	14	0.0642	1	1	13.13	0.0642	1	1
	B5MEM5	Albatross OS=Homo sapiens GN=Alb PE=2 SV=1 - [B5MEM5_CON-HUMAN]	0.0139	1	1	2	3		0			14.55	0.0078	1	1	16.06	0.0061	1	1		0
	Q2RPN4	Uncharacterized protein OS=Rhodospirillum rubrum (strain ATCC 11170 / ATH 1.1.1 / DSM 467 / LMG 4362 / NCIB 8255 / S1) OX=269796 GN=Rru_A3116 PE=4 SV=1 - [Q2RPN4_RHORT]	0.2449	1	10	10	20		0			258.91	0.2449	10	18	0	0.0203	1	1		0
	Q2RY95	ABC transporter component OS=Rhodospirillum rubrum (strain ATCC 11170 / ATH 1.1.1 / DSM 467 / LMG 4362 / NCIB 8255 / S1) OX=269796 GN=Rru_A0095 PE=3 SV=1 - [Q2RY95_RHORT]	0.1559	1	3	5	8		0			27.86	0.0215	1	1	66.32	0.1344	4	4	66.86	0.0672	3	3
	Q2RYD8	Biotin carboxylase OS=Rhodospirillum rubrum (strain ATCC 11170 / ATH 1.1.1 / DSM 467 / LMG 4362 / NCIB 8255 / S1) OX=269796 GN=Rru_A0052 PE=4 SV=1 - [Q2RYD8_RHORT]	0.1178	1	5	7	7		0				0				0			53.72	0.1178	7	7
	Q2RNB8	Endopeptidase La OS=Rhodospirillum rubrum (strain ATCC 11170 / ATH 1.1.1 / DSM 467 / LMG 4362 / NCIB 8255 / S1) OX=269796 GN=Rru_A3583 PE=3 SV=1 - [Q2RNB8_RHORT]	0.0152	1	1	1	1		0				0				0			28.66	0.0152	1	1
	Q2RWR9	Light-independent protochlorophyllide reductase subunit B OS=Rhodospirillum rubrum (strain ATCC 11170 / ATH 1.1.1 / DSM 467 / LMG 4362 / NCIB 8255 / S1) OX=269796 GN=bchB PE=3 SV=1 - [BCHB_RHORT]	0.0256	1	1	1	1		0				0				0			25.51	0.0256	1	1
	Q2RUF4	TonB-dependent siderophore receptor OS=Rhodospirillum rubrum (strain ATCC 11170 / ATH 1.1.1 / DSM 467 / LMG 4362 / NCIB 8255 / S1) OX=269796 GN=Rru_A1440 PE=3 SV=1 - [Q2RUF4_RHORT]	0.0302	1	2	2	2		0				0				0			22.96	0.0302	2	2
	Q2RPA6	ATP synthase subunit b 2 OS=Rhodospirillum rubrum (strain ATCC 11170 / ATH 1.1.1 / DSM 467 / LMG 4362 / NCIB 8255 / S1) OX=269796 GN=atpF2 PE=3 SV=1 - [ATPF2_RHORT]	0.0807	1	1	1	1		0				0				0			22.29	0.0807	1	1
	Q2RNV1	Thiosulphate-binding protein OS=Rhodospirillum rubrum (strain ATCC 11170 / ATH 1.1.1 / DSM 467 / LMG 4362 / NCIB 8255 / S1) OX=269796 GN=Rru_A3400 PE=4 SV=1 - [Q2RNV1_RHORT]	0.0367	1	1	1	2		0				0			23.5	0.0367	1	1	21.59	0.0367	1	1
	Q2RRM4	N-acetyl-gamma-glutamyl-phosphate reductase OS=Rhodospirillum rubrum (strain ATCC 11170 / ATH 1.1.1 / DSM 467 / LMG 4362 / NCIB 8255 / S1) OX=269796 GN=argC PE=3 SV=1 - [ARGC_RHORT]	0.0256	1	1	1	1		0				0				0			19.97	0.0256	1	1
	Q2RNN3	Transcriptional regulator, AsnC family OS=Rhodospirillum rubrum (strain ATCC 11170 / ATH 1.1.1 / DSM 467 / LMG 4362 / NCIB 8255 / S1) OX=269796 GN=Rru_A3468 PE=4 SV=1 - [Q2RNN3_RHORT]	0.0709	1	1	1	1		0				0				0			17.89	0.0709	1	1
	Q2RXA1	Extracellular solute-binding protein, family 3 OS=Rhodospirillum rubrum (strain ATCC 11170 / ATH 1.1.1 / DSM 467 / LMG 4362 / NCIB 8255 / S1) OX=269796 GN=Rru_A0439 PE=4 SV=1 - [Q2RXA1_RHORT]	0.0385	1	1	1	1		0				0				0			15.38	0.0385	1	1
	Q2RXL6	Formate dehydrogenase alpha subunit OS=Rhodospirillum rubrum (strain ATCC 11170 / ATH 1.1.1 / DSM 467 / LMG 4362 / NCIB 8255 / S1) OX=269796 GN=Rru_A0324 PE=3 SV=1 - [Q2RXL6_RHORT]	0.014	1	1	1	4		0			15.25	0.014	1	2		0			15.01	0.014	1	2
	Q2RX73	Acetolactate synthase OS=Rhodospirillum rubrum (strain ATCC 11170 / ATH 1.1.1 / DSM 467 / LMG 4362 / NCIB 8255 / S1) OX=269796 GN=Rru_A0467 PE=3 SV=1 - [Q2RX73_RHORT]	0.0188	1	1	1	1		0				0				0			14.4	0.0188	1	1
	Q2RX86	Probable cytosol aminopeptidase OS=Rhodospirillum rubrum (strain ATCC 11170 / ATH 1.1.1 / DSM 467 / LMG 4362 / NCIB 8255 / S1) OX=269796 GN=pepA PE=3 SV=1 - [Q2RX86_RHORT]	0.016	1	1	1	1		0				0				0			13.01	0.016	1	1
	Q2RTZ9	3-hydroxyacyl-[acyl-carrier-protein] dehydratase FabZ OS=Rhodospirillum rubrum (strain ATCC 11170 / ATH 1.1.1 / DSM 467 / LMG 4362 / NCIB 8255 / S1) OX=269796 GN=fabZ PE=3 SV=2 - [FABZ_RHORT]	0.1813	1	3	3	3		0				0			52.67	0.1813	3	3		0
	Q2RNA5	Imidazole glycerol phosphate synthase subunit HisH OS=Rhodospirillum rubrum (strain ATCC 11170 / ATH 1.1.1 / DSM 467 / LMG 4362 / NCIB 8255 / S1) OX=269796 GN=hisH PE=3 SV=1 - [HIS5_RHORT]	0.0561	1	1	1	1		0				0			49.75	0.0561	1	1		0
	Q2RP21	Cbb3-type cytochrome c oxidase subunit OS=Rhodospirillum rubrum (strain ATCC 11170 / ATH 1.1.1 / DSM 467 / LMG 4362 / NCIB 8255 / S1) OX=269796 GN=Rru_A3330 PE=3 SV=1 - [Q2RP21_RHORT]	0.055	1	1	1	1		0				0			35	0.055	1	1		0
	Q2RMX7	ABC transporter component OS=Rhodospirillum rubrum (strain ATCC 11170 / ATH 1.1.1 / DSM 467 / LMG 4362 / NCIB 8255 / S1) OX=269796 GN=Rru_A3724 PE=4 SV=1 - [Q2RMX7_RHORT]	0.0538	1	1	1	2		0				0			29.91	0.0538	1	2		0
	Q2RVV3	Outer membrane protein assembly factor BamD OS=Rhodospirillum rubrum (strain ATCC 11170 / ATH 1.1.1 / DSM 467 / LMG 4362 / NCIB 8255 / S1) OX=269796 GN=bamD PE=3 SV=1 - [Q2RVV3_RHORT]	0.0308	1	1	1	1		0				0			23.46	0.0308	1	1		0
	Q2RTZ2	PhoH-like protein OS=Rhodospirillum rubrum (strain ATCC 11170 / ATH 1.1.1 / DSM 467 / LMG 4362 / NCIB 8255 / S1) OX=269796 GN=Rru_A1603 PE=4 SV=1 - [Q2RTZ2_RHORT]	0.0298	1	1	1	1		0				0			16.8	0.0298	1	1		0
	Q2RSK7	Amino acid ABC transporter, permease protein, 3-TM region, His/Glu/Gln/Arg/opine OS=Rhodospirillum rubrum (strain ATCC 11170 / ATH 1.1.1 / DSM 467 / LMG 4362 / NCIB 8255 / S1) OX=269796 GN=Rru_A2088 PE=3 SV=1 - [Q2RSK7_RHORT]	0.037	1	1	1	1		0				0			15.95	0.037	1	1		0
	Q2RNM8	DNA polymerase III subunit gamma/tau OS=Rhodospirillum rubrum (strain ATCC 11170 / ATH 1.1.1 / DSM 467 / LMG 4362 / NCIB 8255 / S1) OX=269796 GN=dnaX PE=3 SV=1 - [Q2RNM8_RHORT]	0.0303	1	1	1	1		0				0			13.98	0.0303	1	1		0
	Q2RW99	Serine O-acetyltransferase OS=Rhodospirillum rubrum (strain ATCC 11170 / ATH 1.1.1 / DSM 467 / LMG 4362 / NCIB 8255 / S1) OX=269796 GN=Rru_A0792 PE=4 SV=1 - [Q2RW99_RHORT]	0.0833	1	1	2	2		0				0			13.94	0.0833	2	2		0
	Q2RRS2	Putative FecR OS=Rhodospirillum rubrum (strain ATCC 11170 / ATH 1.1.1 / DSM 467 / LMG 4362 / NCIB 8255 / S1) OX=269796 GN=Rru_A2373 PE=4 SV=1 - [Q2RRS2_RHORT]	0.0304	1	1	1	1		0				0			13.63	0.0304	1	1		0
	Q2RPD7	PAS/PAC sensor signal transduction histidine kinase OS=Rhodospirillum rubrum (strain ATCC 11170 / ATH 1.1.1 / DSM 467 / LMG 4362 / NCIB 8255 / S1) OX=269796 GN=Rru_A3213 PE=4 SV=1 - [Q2RPD7_RHORT]	0.009	1	1	1	1		0				0			13.34	0.009	1	1		0
	Q2RS38	Transcriptional regulator, LysR family OS=Rhodospirillum rubrum (strain ATCC 11170 / ATH 1.1.1 / DSM 467 / LMG 4362 / NCIB 8255 / S1) OX=269796 GN=Rru_A2257 PE=3 SV=1 - [Q2RS38_RHORT]	0.0362	1	1	1	1		0			21.39	0.0362	1	1		0				0
	Q2RRD0	Extracellular solute-binding protein, family 3 OS=Rhodospirillum rubrum (strain ATCC 11170 / ATH 1.1.1 / DSM 467 / LMG 4362 / NCIB 8255 / S1) OX=269796 GN=Rru_A2515 PE=4 SV=1 - [Q2RRD0_RHORT]	0.0214	1	1	1	1		0			19.22	0.0214	1	1		0				0
	Q2RQ67	UDP-N-acetylglucosamine 1-carboxyvinyltransferase OS=Rhodospirillum rubrum (strain ATCC 11170 / ATH 1.1.1 / DSM 467 / LMG 4362 / NCIB 8255 / S1) OX=269796 GN=murA PE=3 SV=1 - [MURA_RHORT]	0.0212	1	1	1	1		0			19.16	0.0212	1	1		0				0
	Q2RTK1	DNA gyrase subunit A OS=Rhodospirillum rubrum (strain ATCC 11170 / ATH 1.1.1 / DSM 467 / LMG 4362 / NCIB 8255 / S1) OX=269796 GN=gyrA PE=3 SV=1 - [Q2RTK1_RHORT]	0.0148	1	1	1	1		0			16.5	0.0148	1	1		0				0
	Q2RPB6	Processing peptidase OS=Rhodospirillum rubrum (strain ATCC 11170 / ATH 1.1.1 / DSM 467 / LMG 4362 / NCIB 8255 / S1) OX=269796 GN=Rru_A3234 PE=3 SV=1 - [Q2RPB6_RHORT]	0.0261	1	1	1	1		0			16	0.0261	1	1		0				0
	P22921	Nitrogenase iron protein OS=Rhodospirillum rubrum OX=1085 GN=nifH PE=1 SV=1 - [NIFH_RHORU]	0.078	1	1	1	1		0			13.34	0.078	1	1		0				0
