# Supplementary material for: An outer membrane porin-lipoprotein complex modulates elongasome movement to establish cell curvature in Rhodospirillum rubrum
Source: Nat Commun. 2024 Sep 2;15:7616. doi: 10.1038/s41467-024-51790-z (PMC11369160; doi:10.1038/s41467-024-51790-z)
Supplement: Supplementary file 9 — Supplementary Data 6 [file 41467_2024_51790_MOESM9_ESM.xlsx]

## Sheet: Muropeptide profiles
	Muropeptide profiles of R. rubrum wild-type (S1) and ΔpapS cells
			WT		ΔpapS
			#1	#2	#1	#2
	Peak No.	Muropeptide	% Area	% Area	% Area	% Area
	1	Tri	0.64	0.61	0.5	0.48
	2	Tetra	42.37	41.6	40.49	39.53
	3	PentaGly5	0.54	0.5	0.55	0.55
	4	Tetra Tri	0.82	0.77	0.87	0.84
	5	TetraPentaGly5	0.3	0.29	0.43	0.4
	6	TetraTetra	30.26	28.77	29.68	28.85
	7	TetraAnh	1.6	1.6	1.54	1.5
	8	TetraTri- Lys Arg	0	0	0	0
	9	TetraTetraTetra	2.94	2.72	3.05	2.91
	12	TeraTetraAnh I	10.82	10.15	10.91	11.52
	13	TeraTetraAnh II	8.4	11.79	10.59	11.96
	14	TetraTetraTetra Anh	1.29	1.19	1.39	1.46
	1 - 16	All known	99.98	99.99	100	100
		Monomers (total)	45.159	44.3144	43.08	42.06
		Monomer tri	0.640128	0.610061	0.5	0.48
		Monomer tetra	42.3785	41.6042	40.49	39.53
		Monomer anhydro	1.60032	1.60016	1.54	1.5
		Dimers (total)	49.79	51.0051	51.61	52.73
		Dimers tetra tri	0.820164	0.770077	0.87	0.84
		Dimers tetra tetra	49.79	51.0051	51.61	52.73
		Dimers anhydro	19.2238	21.9422	21.5	23.48
		Dimer tetra tri-LysArg	0	0	0	0
		Trimers (Total)	4.23085	3.91039	4.44	4.37
		Tripeptides (total)	1.05021	0.9951	0.935	0.9
		Tetrapeptides (total)	97.8496	97.9748	97.865	97.93
		Pentapeptides (total)	0.690138	0.645065	0.765	0.75
		Chain ends (anhydros)	12.0724	13.3647	13.2167	14.2133
		Degree of cross-linkage	27.7155	28.1095	28.765	29.2783
		% peptides in cross-links	54.841	55.6856	56.92	57.94
