# Supplementary material for: An outer membrane porin-lipoprotein complex modulates elongasome movement to establish cell curvature in Rhodospirillum rubrum
Source: Nat Commun. 2024 Sep 2;15:7616. doi: 10.1038/s41467-024-51790-z (PMC11369160; doi:10.1038/s41467-024-51790-z)
Supplement: Supplementary file 10 — Supplementary Data 7 [file 41467_2024_51790_MOESM10_ESM.zip]

Archive with 18 entries (12 files):
- Supplementary Data 7/PapS/
- Supplementary Data 7/PapS/PapS.json
- Supplementary Data 7/PapS/PapS.pdb
- Supplementary Data 7/PapS-Por39 dimer/
- Supplementary Data 7/PapS-Por39 dimer/PapS-Por39 dimer.json
- Supplementary Data 7/PapS-Por39 dimer/PapS-Por39 dimer.pdb
- Supplementary Data 7/PapS-Por41 dimer/
- Supplementary Data 7/PapS-Por41 dimer/PapS-Por41 dimer.json
- Supplementary Data 7/PapS-Por41 dimer/PapS-Por41 dimer.pdb
- Supplementary Data 7/Por39/
- Supplementary Data 7/Por39/Por39.json
- Supplementary Data 7/Por39/Por39.pdb
- Supplementary Data 7/Por41/
- Supplementary Data 7/Por41/Por41.json
- Supplementary Data 7/Por41/Por41.pdb
- Supplementary Data 7/Porin trimer/
- Supplementary Data 7/Porin trimer/Porin trimer.json
- Supplementary Data 7/Porin trimer/Porin trimer.pdb
