# Supplementary material for: An outer membrane porin-lipoprotein complex modulates elongasome movement to establish cell curvature in Rhodospirillum rubrum
Source: Nat Commun. 2024 Sep 2;15:7616. doi: 10.1038/s41467-024-51790-z (PMC11369160; doi:10.1038/s41467-024-51790-z)
Supplement: Supplementary file 10 — Supplementary Data 7 [file 41467_2024_51790_MOESM10_ESM.zip › Supplementary Data 7/PapS/PapS.pdb]

ATOM      1  N   CYS A   1      -2.253  -0.853  35.588  1.00 48.85           N  
ATOM      2  H   CYS A   1      -2.370  -1.676  36.161  1.00 48.85           H  
ATOM      3  H2  CYS A   1      -3.154  -0.540  35.257  1.00 48.85           H  
ATOM      4  H3  CYS A   1      -1.808  -0.132  36.137  1.00 48.85           H  
ATOM      5  CA  CYS A   1      -1.378  -1.194  34.456  1.00 48.85           C  
ATOM      6  HA  CYS A   1      -1.303  -0.354  33.764  1.00 48.85           H  
ATOM      7  C   CYS A   1      -2.038  -2.354  33.734  1.00 48.85           C  
ATOM      8  CB  CYS A   1       0.039  -1.538  34.961  1.00 48.85           C  
ATOM      9  HB2 CYS A   1       0.062  -2.530  35.412  1.00 48.85           H  
ATOM     10  HB3 CYS A   1       0.730  -1.547  34.118  1.00 48.85           H  
ATOM     11  O   CYS A   1      -1.849  -3.485  34.157  1.00 48.85           O  
ATOM     12  SG  CYS A   1       0.566  -0.304  36.190  1.00 48.85           S  
ATOM     13  HG  CYS A   1       1.851  -0.664  36.247  1.00 48.85           H  
ATOM     14  N   ALA A   2      -2.926  -2.087  32.773  1.00 59.06           N  
ATOM     15  H   ALA A   2      -3.021  -1.149  32.413  1.00 59.06           H  
ATOM     16  CA  ALA A   2      -3.258  -3.143  31.821  1.00 59.06           C  
ATOM     17  HA  ALA A   2      -3.592  -4.038  32.345  1.00 59.06           H  
ATOM     18  C   ALA A   2      -1.961  -3.461  31.071  1.00 59.06           C  
ATOM     19  CB  ALA A   2      -4.373  -2.665  30.884  1.00 59.06           C  
ATOM     20  HB1 ALA A   2      -5.270  -2.432  31.457  1.00 59.06           H  
ATOM     21  HB2 ALA A   2      -4.049  -1.782  30.332  1.00 59.06           H  
ATOM     22  HB3 ALA A   2      -4.609  -3.457  30.173  1.00 59.06           H  
ATOM     23  O   ALA A   2      -1.192  -2.531  30.813  1.00 59.06           O  
ATOM     24  N   ASP A   3      -1.701  -4.731  30.788  1.00 81.41           N  
ATOM     25  H   ASP A   3      -2.368  -5.457  31.008  1.00 81.41           H  
ATOM     26  CA  ASP A   3      -0.578  -5.103  29.938  1.00 81.41           C  
ATOM     27  HA  ASP A   3       0.349  -4.738  30.379  1.00 81.41           H  
ATOM     28  C   ASP A   3      -0.783  -4.420  28.577  1.00 81.41           C  
ATOM     29  CB  ASP A   3      -0.493  -6.630  29.865  1.00 81.41           C  
ATOM     30  HB2 ASP A   3      -1.384  -7.018  29.371  1.00 81.41           H  
ATOM     31  HB3 ASP A   3      -0.477  -7.024  30.882  1.00 81.41           H  
ATOM     32  O   ASP A   3      -1.782  -4.642  27.876  1.00 81.41           O  
ATOM     33  CG  ASP A   3       0.765  -7.111  29.143  1.00 81.41           C  
ATOM     34  OD1 ASP A   3       1.438  -6.248  28.535  1.00 81.41           O  
ATOM     35  OD2 ASP A   3       1.041  -8.320  29.255  1.00 81.41           O  
ATOM     36  N   VAL A   4       0.078  -3.447  28.277  1.00 87.99           N  
ATOM     37  H   VAL A   4       0.915  -3.359  28.835  1.00 87.99           H  
ATOM     38  CA  VAL A   4      -0.061  -2.608  27.084  1.00 87.99           C  
ATOM     39  HA  VAL A   4      -1.099  -2.288  27.007  1.00 87.99           H  
ATOM     40  C   VAL A   4       0.220  -3.406  25.818  1.00 87.99           C  
ATOM     41  CB  VAL A   4       0.788  -1.326  27.146  1.00 87.99           C  
ATOM     42  HB  VAL A   4       0.718  -0.819  26.184  1.00 87.99           H  
ATOM     43  O   VAL A   4      -0.268  -2.995  24.776  1.00 87.99           O  
ATOM     44  CG1 VAL A   4       0.230  -0.368  28.209  1.00 87.99           C  
ATOM     45 HG11 VAL A   4      -0.805  -0.124  27.972  1.00 87.99           H  
ATOM     46 HG12 VAL A   4       0.817   0.551  28.206  1.00 87.99           H  
ATOM     47 HG13 VAL A   4       0.285  -0.827  29.196  1.00 87.99           H  
ATOM     48  CG2 VAL A   4       2.265  -1.601  27.438  1.00 87.99           C  
ATOM     49 HG21 VAL A   4       2.402  -2.043  28.425  1.00 87.99           H  
ATOM     50 HG22 VAL A   4       2.832  -0.671  27.380  1.00 87.99           H  
ATOM     51 HG23 VAL A   4       2.667  -2.280  26.687  1.00 87.99           H  
ATOM     52  N   TRP A   5       0.876  -4.566  25.931  1.00 90.00           N  
ATOM     53  H   TRP A   5       1.226  -4.844  26.836  1.00 90.00           H  
ATOM     54  CA  TRP A   5       1.238  -5.449  24.821  1.00 90.00           C  
ATOM     55  HA  TRP A   5       1.247  -4.879  23.892  1.00 90.00           H  
ATOM     56  C   TRP A   5       0.277  -6.622  24.621  1.00 90.00           C  
ATOM     57  CB  TRP A   5       2.650  -5.982  25.075  1.00 90.00           C  
ATOM     58  HB2 TRP A   5       2.610  -6.703  25.891  1.00 90.00           H  
ATOM     59  HB3 TRP A   5       2.991  -6.514  24.186  1.00 90.00           H  
ATOM     60  O   TRP A   5       0.439  -7.379  23.672  1.00 90.00           O  
ATOM     61  CG  TRP A   5       3.666  -4.942  25.417  1.00 90.00           C  
ATOM     62  CD1 TRP A   5       4.038  -3.925  24.614  1.00 90.00           C  
ATOM     63  HD1 TRP A   5       3.667  -3.749  23.614  1.00 90.00           H  
ATOM     64  CD2 TRP A   5       4.479  -4.817  26.622  1.00 90.00           C  
ATOM     65  CE2 TRP A   5       5.332  -3.682  26.472  1.00 90.00           C  
ATOM     66  CE3 TRP A   5       4.600  -5.562  27.816  1.00 90.00           C  
ATOM     67  HE3 TRP A   5       3.963  -6.424  27.956  1.00 90.00           H  
ATOM     68  NE1 TRP A   5       5.010  -3.170  25.234  1.00 90.00           N  
ATOM     69  HE1 TRP A   5       5.500  -2.440  24.737  1.00 90.00           H  
ATOM     70  CH2 TRP A   5       6.373  -4.086  28.621  1.00 90.00           C  
ATOM     71  HH2 TRP A   5       7.106  -3.827  29.370  1.00 90.00           H  
ATOM     72  CZ2 TRP A   5       6.266  -3.313  27.451  1.00 90.00           C  
ATOM     73  HZ2 TRP A   5       6.910  -2.463  27.280  1.00 90.00           H  
ATOM     74  CZ3 TRP A   5       5.539  -5.205  28.803  1.00 90.00           C  
ATOM     75  HZ3 TRP A   5       5.624  -5.807  29.696  1.00 90.00           H  
ATOM     76  N   ASN A   6      -0.717  -6.809  25.498  1.00 94.57           N  
ATOM     77  H   ASN A   6      -0.762  -6.196  26.300  1.00 94.57           H  
ATOM     78  CA  ASN A   6      -1.626  -7.957  25.430  1.00 94.57           C  
ATOM     79  HA  ASN A   6      -1.030  -8.830  25.163  1.00 94.57           H  
ATOM     80  C   ASN A   6      -2.683  -7.802  24.316  1.00 94.57           C  
ATOM     81  CB  ASN A   6      -2.217  -8.229  26.824  1.00 94.57           C  
ATOM     82  HB2 ASN A   6      -2.890  -7.422  27.115  1.00 94.57           H  
ATOM     83  HB3 ASN A   6      -1.395  -8.294  27.537  1.00 94.57           H  
ATOM     84  O   ASN A   6      -3.875  -7.646  24.589  1.00 94.57           O  
ATOM     85  CG  ASN A   6      -2.957  -9.552  26.896  1.00 94.57           C  
ATOM     86  ND2 ASN A   6      -3.582  -9.852  28.008  1.00 94.57           N  
ATOM     87 HD21 ASN A   6      -4.087 -10.726  27.962  1.00 94.57           H  
ATOM     88 HD22 ASN A   6      -3.949  -9.106  28.581  1.00 94.57           H  
ATOM     89  OD1 ASN A   6      -3.007 -10.338  25.964  1.00 94.57           O  
ATOM     90  N   TYR A   7      -2.247  -7.815  23.054  1.00 96.41           N  
ATOM     91  H   TYR A   7      -1.251  -7.871  22.898  1.00 96.41           H  
ATOM     92  CA  TYR A   7      -3.122  -7.796  21.880  1.00 96.41           C  
ATOM     93  HA  TYR A   7      -3.812  -6.957  21.972  1.00 96.41           H  
ATOM     94  C   TYR A   7      -3.973  -9.067  21.768  1.00 96.41           C  
ATOM     95  CB  TYR A   7      -2.294  -7.586  20.604  1.00 96.41           C  
ATOM     96  HB2 TYR A   7      -1.818  -6.606  20.653  1.00 96.41           H  
ATOM     97  HB3 TYR A   7      -2.967  -7.564  19.747  1.00 96.41           H  
ATOM     98  O   TYR A   7      -5.077  -9.007  21.229  1.00 96.41           O  
ATOM     99  CG  TYR A   7      -1.228  -8.635  20.357  1.00 96.41           C  
ATOM    100  CD1 TYR A   7       0.108  -8.382  20.719  1.00 96.41           C  
ATOM    101  HD1 TYR A   7       0.387  -7.426  21.137  1.00 96.41           H  
ATOM    102  CD2 TYR A   7      -1.572  -9.871  19.776  1.00 96.41           C  
ATOM    103  HD2 TYR A   7      -2.591 -10.070  19.478  1.00 96.41           H  
ATOM    104  CE1 TYR A   7       1.095  -9.363  20.518  1.00 96.41           C  
ATOM    105  HE1 TYR A   7       2.119  -9.155  20.789  1.00 96.41           H  
ATOM    106  CE2 TYR A   7      -0.589 -10.859  19.582  1.00 96.41           C  
ATOM    107  HE2 TYR A   7      -0.837 -11.815  19.146  1.00 96.41           H  
ATOM    108  OH  TYR A   7       1.698 -11.543  19.704  1.00 96.41           O  
ATOM    109  HH  TYR A   7       2.579 -11.216  19.898  1.00 96.41           H  
ATOM    110  CZ  TYR A   7       0.748 -10.604  19.944  1.00 96.41           C  
ATOM    111  N   GLU A   8      -3.517 -10.201  22.312  1.00 96.79           N  
ATOM    112  H   GLU A   8      -2.582 -10.208  22.696  1.00 96.79           H  
ATOM    113  CA  GLU A   8      -4.273 -11.460  22.321  1.00 96.79           C  
ATOM    114  HA  GLU A   8      -4.541 -11.725  21.298  1.00 96.79           H  
ATOM    115  C   GLU A   8      -5.574 -11.331  23.122  1.00 96.79           C  
ATOM    116  CB  GLU A   8      -3.436 -12.600  22.915  1.00 96.79           C  
ATOM    117  HB2 GLU A   8      -4.069 -13.486  22.962  1.00 96.79           H  
ATOM    118  HB3 GLU A   8      -3.143 -12.334  23.931  1.00 96.79           H  
ATOM    119  O   GLU A   8      -6.633 -11.761  22.665  1.00 96.79           O  
ATOM    120  CG  GLU A   8      -2.181 -12.948  22.102  1.00 96.79           C  
ATOM    121  HG2 GLU A   8      -1.487 -12.108  22.145  1.00 96.79           H  
ATOM    122  HG3 GLU A   8      -2.474 -13.099  21.063  1.00 96.79           H  
ATOM    123  CD  GLU A   8      -1.479 -14.216  22.626  1.00 96.79           C  
ATOM    124  OE1 GLU A   8      -0.683 -14.798  21.856  1.00 96.79           O  
ATOM    125  OE2 GLU A   8      -1.771 -14.640  23.770  1.00 96.79           O  
ATOM    126  N   GLU A   9      -5.536 -10.674  24.286  1.00 96.31           N  
ATOM    127  H   GLU A   9      -4.639 -10.386  24.648  1.00 96.31           H  
ATOM    128  CA  GLU A   9      -6.750 -10.367  25.046  1.00 96.31           C  
ATOM    129  HA  GLU A   9      -7.271 -11.300  25.264  1.00 96.31           H  
ATOM    130  C   GLU A   9      -7.700  -9.495  24.222  1.00 96.31           C  
ATOM    131  CB  GLU A   9      -6.370  -9.705  26.377  1.00 96.31           C  
ATOM    132  HB2 GLU A   9      -5.795 -10.440  26.940  1.00 96.31           H  
ATOM    133  HB3 GLU A   9      -5.757  -8.827  26.176  1.00 96.31           H  
ATOM    134  O   GLU A   9      -8.888  -9.812  24.124  1.00 96.31           O  
ATOM    135  CG  GLU A   9      -7.565  -9.291  27.248  1.00 96.31           C  
ATOM    136  HG2 GLU A   9      -8.152 -10.180  27.477  1.00 96.31           H  
ATOM    137  HG3 GLU A   9      -8.199  -8.609  26.680  1.00 96.31           H  
ATOM    138  CD  GLU A   9      -7.165  -8.590  28.561  1.00 96.31           C  
ATOM    139  OE1 GLU A   9      -8.104  -8.234  29.309  1.00 96.31           O  
ATOM    140  OE2 GLU A   9      -5.955  -8.370  28.814  1.00 96.31           O  
ATOM    141  N   VAL A  10      -7.181  -8.451  23.566  1.00 97.04           N  
ATOM    142  H   VAL A  10      -6.184  -8.309  23.632  1.00 97.04           H  
ATOM    143  CA  VAL A  10      -7.973  -7.550  22.712  1.00 97.04           C  
ATOM    144  HA  VAL A  10      -8.785  -7.137  23.312  1.00 97.04           H  
ATOM    145  C   VAL A  10      -8.609  -8.301  21.543  1.00 97.04           C  
ATOM    146  CB  VAL A  10      -7.130  -6.377  22.181  1.00 97.04           C  
ATOM    147  HB  VAL A  10      -6.378  -6.746  21.484  1.00 97.04           H  
ATOM    148  O   VAL A  10      -9.758  -8.029  21.205  1.00 97.04           O  
ATOM    149  CG1 VAL A  10      -8.009  -5.349  21.458  1.00 97.04           C  
ATOM    150 HG11 VAL A  10      -8.399  -5.771  20.532  1.00 97.04           H  
ATOM    151 HG12 VAL A  10      -8.839  -5.041  22.095  1.00 97.04           H  
ATOM    152 HG13 VAL A  10      -7.408  -4.474  21.209  1.00 97.04           H  
ATOM    153  CG2 VAL A  10      -6.416  -5.635  23.312  1.00 97.04           C  
ATOM    154 HG21 VAL A  10      -7.151  -5.186  23.980  1.00 97.04           H  
ATOM    155 HG22 VAL A  10      -5.762  -4.880  22.875  1.00 97.04           H  
ATOM    156 HG23 VAL A  10      -5.787  -6.318  23.883  1.00 97.04           H  
ATOM    157  N   ALA A  11      -7.923  -9.291  20.968  1.00 96.94           N  
ATOM    158  H   ALA A  11      -6.970  -9.446  21.264  1.00 96.94           H  
ATOM    159  CA  ALA A  11      -8.449 -10.135  19.896  1.00 96.94           C  
ATOM    160  HA  ALA A  11      -8.698  -9.503  19.044  1.00 96.94           H  
ATOM    161  C   ALA A  11      -9.718 -10.906  20.305  1.00 96.94           C  
ATOM    162  CB  ALA A  11      -7.349 -11.119  19.479  1.00 96.94           C  
ATOM    163  HB1 ALA A  11      -7.280 -11.934  20.199  1.00 96.94           H  
ATOM    164  HB2 ALA A  11      -7.583 -11.537  18.500  1.00 96.94           H  
ATOM    165  HB3 ALA A  11      -6.383 -10.616  19.442  1.00 96.94           H  
ATOM    166  O   ALA A  11     -10.571 -11.191  19.466  1.00 96.94           O  
ATOM    167  N   THR A  12      -9.853 -11.237  21.594  1.00 96.56           N  
ATOM    168  H   THR A  12      -9.092 -10.998  22.214  1.00 96.56           H  
ATOM    169  CA  THR A  12     -11.006 -11.976  22.139  1.00 96.56           C  
ATOM    170  HA  THR A  12     -11.441 -12.571  21.337  1.00 96.56           H  
ATOM    171  C   THR A  12     -12.130 -11.079  22.660  1.00 96.56           C  
ATOM    172  CB  THR A  12     -10.583 -12.955  23.242  1.00 96.56           C  
ATOM    173  HB  THR A  12     -11.451 -13.562  23.501  1.00 96.56           H  
ATOM    174  O   THR A  12     -13.221 -11.568  22.967  1.00 96.56           O  
ATOM    175  CG2 THR A  12      -9.478 -13.909  22.792  1.00 96.56           C  
ATOM    176 HG21 THR A  12      -8.546 -13.367  22.634  1.00 96.56           H  
ATOM    177 HG22 THR A  12      -9.318 -14.663  23.563  1.00 96.56           H  
ATOM    178 HG23 THR A  12      -9.767 -14.401  21.863  1.00 96.56           H  
ATOM    179  OG1 THR A  12     -10.160 -12.289  24.411  1.00 96.56           O  
ATOM    180  HG1 THR A  12      -9.601 -11.545  24.177  1.00 96.56           H  
ATOM    181  N   GLN A  13     -11.894  -9.769  22.767  1.00 94.89           N  
ATOM    182  H   GLN A  13     -11.005  -9.408  22.450  1.00 94.89           H  
ATOM    183  CA  GLN A  13     -12.894  -8.824  23.255  1.00 94.89           C  
ATOM    184  HA  GLN A  13     -13.322  -9.232  24.171  1.00 94.89           H  
ATOM    185  C   GLN A  13     -14.030  -8.658  22.245  1.00 94.89           C  
ATOM    186  CB  GLN A  13     -12.256  -7.469  23.595  1.00 94.89           C  
ATOM    187  HB2 GLN A  13     -13.044  -6.732  23.753  1.00 94.89           H  
ATOM    188  HB3 GLN A  13     -11.640  -7.132  22.762  1.00 94.89           H  
ATOM    189  O   GLN A  13     -13.814  -8.507  21.042  1.00 94.89           O  
ATOM    190  CG  GLN A  13     -11.412  -7.556  24.875  1.00 94.89           C  
ATOM    191  HG2 GLN A  13     -12.061  -7.784  25.721  1.00 94.89           H  
ATOM    192  HG3 GLN A  13     -10.692  -8.368  24.783  1.00 94.89           H  
ATOM    193  CD  GLN A  13     -10.648  -6.274  25.189  1.00 94.89           C  
ATOM    194  NE2 GLN A  13      -9.694  -6.327  26.091  1.00 94.89           N  
ATOM    195 HE21 GLN A  13      -9.200  -5.466  26.278  1.00 94.89           H  
ATOM    196 HE22 GLN A  13      -9.450  -7.198  26.541  1.00 94.89           H  
ATOM    197  OE1 GLN A  13     -10.898  -5.202  24.663  1.00 94.89           O  
ATOM    198  N   SER A  14     -15.265  -8.638  22.753  1.00 96.36           N  
ATOM    199  H   SER A  14     -15.367  -8.695  23.756  1.00 96.36           H  
ATOM    200  CA  SER A  14     -16.423  -8.247  21.949  1.00 96.36           C  
ATOM    201  HA  SER A  14     -16.457  -8.858  21.047  1.00 96.36           H  
ATOM    202  C   SER A  14     -16.297  -6.781  21.541  1.00 96.36           C  
ATOM    203  CB  SER A  14     -17.721  -8.449  22.730  1.00 96.36           C  
ATOM    204  HB2 SER A  14     -18.567  -8.117  22.129  1.00 96.36           H  
ATOM    205  HB3 SER A  14     -17.688  -7.865  23.650  1.00 96.36           H  
ATOM    206  O   SER A  14     -16.053  -5.928  22.392  1.00 96.36           O  
ATOM    207  OG  SER A  14     -17.874  -9.820  23.043  1.00 96.36           O  
ATOM    208  HG  SER A  14     -17.008 -10.230  22.991  1.00 96.36           H  
ATOM    209  N   ASN A  15     -16.499  -6.494  20.258  1.00 96.97           N  
ATOM    210  H   ASN A  15     -16.650  -7.242  19.597  1.00 96.97           H  
ATOM    211  CA  ASN A  15     -16.488  -5.128  19.755  1.00 96.97           C  
ATOM    212  HA  ASN A  15     -15.649  -4.603  20.211  1.00 96.97           H  
ATOM    213  C   ASN A  15     -17.788  -4.399  20.140  1.00 96.97           C  
ATOM    214  CB  ASN A  15     -16.268  -5.157  18.236  1.00 96.97           C  
ATOM    215  HB2 ASN A  15     -15.455  -5.837  17.983  1.00 96.97           H  
ATOM    216  HB3 ASN A  15     -17.174  -5.493  17.731  1.00 96.97           H  
ATOM    217  O   ASN A  15     -18.883  -4.906  19.887  1.00 96.97           O  
ATOM    218  CG  ASN A  15     -15.924  -3.770  17.742  1.00 96.97           C  
ATOM    219  ND2 ASN A  15     -14.664  -3.428  17.714  1.00 96.97           N  
ATOM    220 HD21 ASN A  15     -14.434  -2.464  17.523  1.00 96.97           H  
ATOM    221 HD22 ASN A  15     -13.957  -4.120  17.919  1.00 96.97           H  
ATOM    222  OD1 ASN A  15     -16.792  -2.971  17.454  1.00 96.97           O  
ATOM    223  N   ALA A  16     -17.670  -3.217  20.743  1.00 96.78           N  
ATOM    224  H   ALA A  16     -16.741  -2.898  20.980  1.00 96.78           H  
ATOM    225  CA  ALA A  16     -18.796  -2.357  21.119  1.00 96.78           C  
ATOM    226  HA  ALA A  16     -19.693  -2.971  21.206  1.00 96.78           H  
ATOM    227  C   ALA A  16     -19.114  -1.263  20.076  1.00 96.78           C  
ATOM    228  CB  ALA A  16     -18.494  -1.766  22.502  1.00 96.78           C  
ATOM    229  HB1 ALA A  16     -17.617  -1.121  22.443  1.00 96.78           H  
ATOM    230  HB2 ALA A  16     -18.303  -2.568  23.214  1.00 96.78           H  
ATOM    231  HB3 ALA A  16     -19.345  -1.177  22.844  1.00 96.78           H  
ATOM    232  O   ALA A  16     -20.011  -0.449  20.298  1.00 96.78           O  
ATOM    233  N   GLY A  17     -18.363  -1.216  18.975  1.00 96.95           N  
ATOM    234  H   GLY A  17     -17.713  -1.969  18.806  1.00 96.95           H  
ATOM    235  CA  GLY A  17     -18.449  -0.211  17.923  1.00 96.95           C  
ATOM    236  HA2 GLY A  17     -18.948   0.686  18.289  1.00 96.95           H  
ATOM    237  HA3 GLY A  17     -17.434   0.065  17.640  1.00 96.95           H  
ATOM    238  C   GLY A  17     -19.165  -0.684  16.658  1.00 96.95           C  
ATOM    239  O   GLY A  17     -20.035  -1.556  16.661  1.00 96.95           O  
ATOM    240  N   THR A  18     -18.816  -0.036  15.554  1.00 98.26           N  
ATOM    241  H   THR A  18     -18.072   0.643  15.637  1.00 98.26           H  
ATOM    242  CA  THR A  18     -19.336  -0.297  14.211  1.00 98.26           C  
ATOM    243  HA  THR A  18     -20.392  -0.555  14.291  1.00 98.26           H  
ATOM    244  C   THR A  18     -18.618  -1.468  13.530  1.00 98.26           C  
ATOM    245  CB  THR A  18     -19.211   0.968  13.345  1.00 98.26           C  
ATOM    246  HB  THR A  18     -19.685   0.771  12.384  1.00 98.26           H  
ATOM    247  O   THR A  18     -17.611  -1.982  14.010  1.00 98.26           O  
ATOM    248  CG2 THR A  18     -19.883   2.197  13.954  1.00 98.26           C  
ATOM    249 HG21 THR A  18     -19.373   2.494  14.870  1.00 98.26           H  
ATOM    250 HG22 THR A  18     -20.927   1.976  14.176  1.00 98.26           H  
ATOM    251 HG23 THR A  18     -19.832   3.023  13.245  1.00 98.26           H  
ATOM    252  OG1 THR A  18     -17.859   1.272  13.113  1.00 98.26           O  
ATOM    253  HG1 THR A  18     -17.484   1.600  13.934  1.00 98.26           H  
ATOM    254  N   ALA A  19     -19.087  -1.867  12.342  1.00 98.40           N  
ATOM    255  H   ALA A  19     -19.921  -1.436  11.969  1.00 98.40           H  
ATOM    256  CA  ALA A  19     -18.363  -2.829  11.505  1.00 98.40           C  
ATOM    257  HA  ALA A  19     -18.245  -3.758  12.062  1.00 98.40           H  
ATOM    258  C   ALA A  19     -16.949  -2.342  11.124  1.00 98.40           C  
ATOM    259  CB  ALA A  19     -19.205  -3.107  10.254  1.00 98.40           C  
ATOM    260  HB1 ALA A  19     -18.689  -3.833   9.626  1.00 98.40           H  
ATOM    261  HB2 ALA A  19     -20.174  -3.516  10.542  1.00 98.40           H  
ATOM    262  HB3 ALA A  19     -19.351  -2.187   9.689  1.00 98.40           H  
ATOM    263  O   ALA A  19     -16.049  -3.162  10.954  1.00 98.40           O  
ATOM    264  N   PHE A  20     -16.747  -1.024  11.014  1.00 98.51           N  
ATOM    265  H   PHE A  20     -17.504  -0.392  11.232  1.00 98.51           H  
ATOM    266  CA  PHE A  20     -15.430  -0.429  10.789  1.00 98.51           C  
ATOM    267  HA  PHE A  20     -14.931  -0.950   9.972  1.00 98.51           H  
ATOM    268  C   PHE A  20     -14.538  -0.573  12.024  1.00 98.51           C  
ATOM    269  CB  PHE A  20     -15.608   1.039  10.391  1.00 98.51           C  
ATOM    270  HB2 PHE A  20     -16.242   1.534  11.127  1.00 98.51           H  
ATOM    271  HB3 PHE A  20     -16.129   1.073   9.434  1.00 98.51           H  
ATOM    272  O   PHE A  20     -13.400  -1.004  11.890  1.00 98.51           O  
ATOM    273  CG  PHE A  20     -14.324   1.831  10.253  1.00 98.51           C  
ATOM    274  CD1 PHE A  20     -14.134   3.009  11.003  1.00 98.51           C  
ATOM    275  HD1 PHE A  20     -14.870   3.318  11.730  1.00 98.51           H  
ATOM    276  CD2 PHE A  20     -13.340   1.432   9.332  1.00 98.51           C  
ATOM    277  HD2 PHE A  20     -13.460   0.522   8.761  1.00 98.51           H  
ATOM    278  CE1 PHE A  20     -12.992   3.803  10.792  1.00 98.51           C  
ATOM    279  HE1 PHE A  20     -12.845   4.719  11.345  1.00 98.51           H  
ATOM    280  CE2 PHE A  20     -12.189   2.216   9.158  1.00 98.51           C  
ATOM    281  HE2 PHE A  20     -11.409   1.929   8.468  1.00 98.51           H  
ATOM    282  CZ  PHE A  20     -12.017   3.404   9.872  1.00 98.51           C  
ATOM    283  HZ  PHE A  20     -11.126   3.998   9.730  1.00 98.51           H  
ATOM    284  N   ASP A  21     -15.067  -0.322  13.225  1.00 98.68           N  
ATOM    285  H   ASP A  21     -16.013   0.027  13.281  1.00 98.68           H  
ATOM    286  CA  ASP A  21     -14.321  -0.516  14.475  1.00 98.68           C  
ATOM    287  HA  ASP A  21     -13.398   0.061  14.429  1.00 98.68           H  
ATOM    288  C   ASP A  21     -13.947  -1.989  14.694  1.00 98.68           C  
ATOM    289  CB  ASP A  21     -15.136  -0.014  15.669  1.00 98.68           C  
ATOM    290  HB2 ASP A  21     -14.542  -0.160  16.571  1.00 98.68           H  
ATOM    291  HB3 ASP A  21     -16.048  -0.604  15.765  1.00 98.68           H  
ATOM    292  O   ASP A  21     -12.828  -2.290  15.099  1.00 98.68           O  
ATOM    293  CG  ASP A  21     -15.478   1.466  15.567  1.00 98.68           C  
ATOM    294  OD1 ASP A  21     -14.542   2.293  15.557  1.00 98.68           O  
ATOM    295  OD2 ASP A  21     -16.690   1.768  15.460  1.00 98.68           O  
ATOM    296  N   ALA A  22     -14.843  -2.925  14.372  1.00 98.63           N  
ATOM    297  H   ALA A  22     -15.777  -2.626  14.130  1.00 98.63           H  
ATOM    298  CA  ALA A  22     -14.545  -4.356  14.432  1.00 98.63           C  
ATOM    299  HA  ALA A  22     -14.179  -4.598  15.430  1.00 98.63           H  
ATOM    300  C   ALA A  22     -13.440  -4.766  13.441  1.00 98.63           C  
ATOM    301  CB  ALA A  22     -15.845  -5.131  14.191  1.00 98.63           C  
ATOM    302  HB1 ALA A  22     -16.218  -4.930  13.187  1.00 98.63           H  
ATOM    303  HB2 ALA A  22     -16.595  -4.826  14.921  1.00 98.63           H  
ATOM    304  HB3 ALA A  22     -15.655  -6.199  14.299  1.00 98.63           H  
ATOM    305  O   ALA A  22     -12.592  -5.600  13.766  1.00 98.63           O  
ATOM    306  N   ALA A  23     -13.423  -4.171  12.244  1.00 98.69           N  
ATOM    307  H   ALA A  23     -14.136  -3.488  12.029  1.00 98.69           H  
ATOM    308  CA  ALA A  23     -12.367  -4.399  11.262  1.00 98.69           C  
ATOM    309  HA  ALA A  23     -12.196  -5.472  11.180  1.00 98.69           H  
ATOM    310  C   ALA A  23     -11.030  -3.775  11.707  1.00 98.69           C  
ATOM    311  CB  ALA A  23     -12.848  -3.900   9.895  1.00 98.69           C  
ATOM    312  HB1 ALA A  23     -12.077  -4.099   9.151  1.00 98.69           H  
ATOM    313  HB2 ALA A  23     -13.048  -2.829   9.934  1.00 98.69           H  
ATOM    314  HB3 ALA A  23     -13.763  -4.420   9.613  1.00 98.69           H  
ATOM    315  O   ALA A  23     -10.013  -4.462  11.679  1.00 98.69           O  
ATOM    316  N   LEU A  24     -11.035  -2.537  12.217  1.00 98.80           N  
ATOM    317  H   LEU A  24     -11.902  -2.018  12.207  1.00 98.80           H  
ATOM    318  CA  LEU A  24      -9.848  -1.891  12.790  1.00 98.80           C  
ATOM    319  HA  LEU A  24      -9.061  -1.855  12.037  1.00 98.80           H  
ATOM    320  C   LEU A  24      -9.282  -2.678  13.974  1.00 98.80           C  
ATOM    321  CB  LEU A  24     -10.189  -0.465  13.257  1.00 98.80           C  
ATOM    322  HB2 LEU A  24     -11.097  -0.505  13.858  1.00 98.80           H  
ATOM    323  HB3 LEU A  24      -9.384  -0.121  13.906  1.00 98.80           H  
ATOM    324  O   LEU A  24      -8.074  -2.863  14.053  1.00 98.80           O  
ATOM    325  CG  LEU A  24     -10.374   0.585  12.150  1.00 98.80           C  
ATOM    326  HG  LEU A  24     -11.166   0.279  11.467  1.00 98.80           H  
ATOM    327  CD1 LEU A  24     -10.773   1.898  12.824  1.00 98.80           C  
ATOM    328 HD11 LEU A  24     -11.752   1.791  13.292  1.00 98.80           H  
ATOM    329 HD12 LEU A  24     -10.030   2.173  13.573  1.00 98.80           H  
ATOM    330 HD13 LEU A  24     -10.817   2.699  12.086  1.00 98.80           H  
ATOM    331  CD2 LEU A  24      -9.099   0.834  11.345  1.00 98.80           C  
ATOM    332 HD21 LEU A  24      -9.278   1.634  10.627  1.00 98.80           H  
ATOM    333 HD22 LEU A  24      -8.278   1.127  11.999  1.00 98.80           H  
ATOM    334 HD23 LEU A  24      -8.813  -0.063  10.796  1.00 98.80           H  
ATOM    335  N   GLN A  25     -10.131  -3.170  14.883  1.00 98.64           N  
ATOM    336  H   GLN A  25     -11.112  -2.946  14.795  1.00 98.64           H  
ATOM    337  CA  GLN A  25      -9.701  -4.011  16.005  1.00 98.64           C  
ATOM    338  HA  GLN A  25      -9.037  -3.434  16.649  1.00 98.64           H  
ATOM    339  C   GLN A  25      -8.921  -5.226  15.498  1.00 98.64           C  
ATOM    340  CB  GLN A  25     -10.928  -4.455  16.818  1.00 98.64           C  
ATOM    341  HB2 GLN A  25     -11.425  -3.572  17.220  1.00 98.64           H  
ATOM    342  HB3 GLN A  25     -11.624  -4.958  16.147  1.00 98.64           H  
ATOM    343  O   GLN A  25      -7.826  -5.497  15.985  1.00 98.64           O  
ATOM    344  CG  GLN A  25     -10.596  -5.410  17.986  1.00 98.64           C  
ATOM    345  HG2 GLN A  25      -9.998  -6.250  17.631  1.00 98.64           H  
ATOM    346  HG3 GLN A  25     -10.016  -4.873  18.737  1.00 98.64           H  
ATOM    347  CD  GLN A  25     -11.850  -5.991  18.638  1.00 98.64           C  
ATOM    348  NE2 GLN A  25     -11.729  -6.894  19.584  1.00 98.64           N  
ATOM    349 HE21 GLN A  25     -10.832  -7.202  19.932  1.00 98.64           H  
ATOM    350 HE22 GLN A  25     -12.570  -7.309  19.957  1.00 98.64           H  
ATOM    351  OE1 GLN A  25     -12.974  -5.644  18.307  1.00 98.64           O  
ATOM    352  N   LYS A  26      -9.473  -5.945  14.516  1.00 98.59           N  
ATOM    353  H   LYS A  26     -10.357  -5.635  14.138  1.00 98.59           H  
ATOM    354  CA  LYS A  26      -8.830  -7.124  13.932  1.00 98.59           C  
ATOM    355  HA  LYS A  26      -8.604  -7.834  14.728  1.00 98.59           H  
ATOM    356  C   LYS A  26      -7.492  -6.772  13.275  1.00 98.59           C  
ATOM    357  CB  LYS A  26      -9.801  -7.765  12.934  1.00 98.59           C  
ATOM    358  HB2 LYS A  26     -10.024  -7.048  12.144  1.00 98.59           H  
ATOM    359  HB3 LYS A  26     -10.731  -8.016  13.446  1.00 98.59           H  
ATOM    360  O   LYS A  26      -6.505  -7.462  13.518  1.00 98.59           O  
ATOM    361  CG  LYS A  26      -9.208  -9.033  12.311  1.00 98.59           C  
ATOM    362  HG2 LYS A  26      -9.070  -9.791  13.082  1.00 98.59           H  
ATOM    363  HG3 LYS A  26      -8.241  -8.805  11.862  1.00 98.59           H  
ATOM    364  CD  LYS A  26     -10.121  -9.566  11.210  1.00 98.59           C  
ATOM    365  HD2 LYS A  26     -11.063  -9.907  11.639  1.00 98.59           H  
ATOM    366  HD3 LYS A  26     -10.309  -8.764  10.496  1.00 98.59           H  
ATOM    367  CE  LYS A  26      -9.394 -10.715  10.512  1.00 98.59           C  
ATOM    368  HE2 LYS A  26      -9.299 -11.551  11.204  1.00 98.59           H  
ATOM    369  HE3 LYS A  26      -8.389 -10.371  10.266  1.00 98.59           H  
ATOM    370  NZ  LYS A  26     -10.096 -11.115   9.273  1.00 98.59           N  
ATOM    371  HZ1 LYS A  26      -9.578 -11.843   8.802  1.00 98.59           H  
ATOM    372  HZ2 LYS A  26     -10.139 -10.317   8.656  1.00 98.59           H  
ATOM    373  HZ3 LYS A  26     -11.034 -11.429   9.478  1.00 98.59           H  
ATOM    374  N   ASP A  27      -7.464  -5.722  12.463  1.00 98.71           N  
ATOM    375  H   ASP A  27      -8.326  -5.235  12.265  1.00 98.71           H  
ATOM    376  CA  ASP A  27      -6.276  -5.348  11.696  1.00 98.71           C  
ATOM    377  HA  ASP A  27      -5.876  -6.235  11.205  1.00 98.71           H  
ATOM    378  C   ASP A  27      -5.159  -4.798  12.601  1.00 98.71           C  
ATOM    379  CB  ASP A  27      -6.661  -4.344  10.600  1.00 98.71           C  
ATOM    380  HB2 ASP A  27      -7.208  -3.517  11.053  1.00 98.71           H  
ATOM    381  HB3 ASP A  27      -5.739  -3.952  10.171  1.00 98.71           H  
ATOM    382  O   ASP A  27      -4.002  -5.175  12.435  1.00 98.71           O  
ATOM    383  CG  ASP A  27      -7.493  -4.916   9.441  1.00 98.71           C  
ATOM    384  OD1 ASP A  27      -7.769  -6.142   9.412  1.00 98.71           O  
ATOM    385  OD2 ASP A  27      -7.829  -4.098   8.553  1.00 98.71           O  
ATOM    386  N   TYR A  28      -5.481  -3.989  13.616  1.00 98.78           N  
ATOM    387  H   TYR A  28      -6.437  -3.678  13.713  1.00 98.78           H  
ATOM    388  CA  TYR A  28      -4.485  -3.515  14.585  1.00 98.78           C  
ATOM    389  HA  TYR A  28      -3.615  -3.158  14.035  1.00 98.78           H  
ATOM    390  C   TYR A  28      -3.972  -4.622  15.511  1.00 98.78           C  
ATOM    391  CB  TYR A  28      -5.040  -2.361  15.426  1.00 98.78           C  
ATOM    392  HB2 TYR A  28      -6.021  -2.640  15.812  1.00 98.78           H  
ATOM    393  HB3 TYR A  28      -4.380  -2.217  16.282  1.00 98.78           H  
ATOM    394  O   TYR A  28      -2.809  -4.585  15.895  1.00 98.78           O  
ATOM    395  CG  TYR A  28      -5.123  -1.026  14.720  1.00 98.78           C  
ATOM    396  CD1 TYR A  28      -3.975  -0.473  14.121  1.00 98.78           C  
ATOM    397  HD1 TYR A  28      -3.041  -1.016  14.130  1.00 98.78           H  
ATOM    398  CD2 TYR A  28      -6.335  -0.313  14.705  1.00 98.78           C  
ATOM    399  HD2 TYR A  28      -7.214  -0.736  15.169  1.00 98.78           H  
ATOM    400  CE1 TYR A  28      -4.036   0.787  13.499  1.00 98.78           C  
ATOM    401  HE1 TYR A  28      -3.155   1.203  13.034  1.00 98.78           H  
ATOM    402  CE2 TYR A  28      -6.402   0.941  14.075  1.00 98.78           C  
ATOM    403  HE2 TYR A  28      -7.334   1.486  14.043  1.00 98.78           H  
ATOM    404  OH  TYR A  28      -5.346   2.728  12.913  1.00 98.78           O  
ATOM    405  HH  TYR A  28      -4.480   3.030  12.629  1.00 98.78           H  
ATOM    406  CZ  TYR A  28      -5.256   1.496  13.476  1.00 98.78           C  
ATOM    407  N   VAL A  29      -4.787  -5.629  15.850  1.00 98.62           N  
ATOM    408  H   VAL A  29      -5.751  -5.605  15.549  1.00 98.62           H  
ATOM    409  CA  VAL A  29      -4.278  -6.835  16.531  1.00 98.62           C  
ATOM    410  HA  VAL A  29      -3.741  -6.537  17.431  1.00 98.62           H  
ATOM    411  C   VAL A  29      -3.263  -7.562  15.648  1.00 98.62           C  
ATOM    412  CB  VAL A  29      -5.430  -7.777  16.934  1.00 98.62           C  
ATOM    413  HB  VAL A  29      -6.150  -7.834  16.118  1.00 98.62           H  
ATOM    414  O   VAL A  29      -2.253  -8.037  16.157  1.00 98.62           O  
ATOM    415  CG1 VAL A  29      -4.985  -9.208  17.260  1.00 98.62           C  
ATOM    416 HG11 VAL A  29      -4.299  -9.204  18.107  1.00 98.62           H  
ATOM    417 HG12 VAL A  29      -4.495  -9.670  16.403  1.00 98.62           H  
ATOM    418 HG13 VAL A  29      -5.863  -9.811  17.489  1.00 98.62           H  
ATOM    419  CG2 VAL A  29      -6.141  -7.238  18.180  1.00 98.62           C  
ATOM    420 HG21 VAL A  29      -6.496  -6.225  17.989  1.00 98.62           H  
ATOM    421 HG22 VAL A  29      -6.994  -7.870  18.427  1.00 98.62           H  
ATOM    422 HG23 VAL A  29      -5.451  -7.217  19.024  1.00 98.62           H  
ATOM    423  N   ALA A  30      -3.511  -7.646  14.338  1.00 98.50           N  
ATOM    424  H   ALA A  30      -4.352  -7.228  13.965  1.00 98.50           H  
ATOM    425  CA  ALA A  30      -2.581  -8.282  13.412  1.00 98.50           C  
ATOM    426  HA  ALA A  30      -2.328  -9.266  13.805  1.00 98.50           H  
ATOM    427  C   ALA A  30      -1.259  -7.505  13.288  1.00 98.50           C  
ATOM    428  CB  ALA A  30      -3.272  -8.481  12.058  1.00 98.50           C  
ATOM    429  HB1 ALA A  30      -4.203  -9.031  12.194  1.00 98.50           H  
ATOM    430  HB2 ALA A  30      -2.612  -9.044  11.399  1.00 98.50           H  
ATOM    431  HB3 ALA A  30      -3.485  -7.516  11.597  1.00 98.50           H  
ATOM    432  O   ALA A  30      -0.208  -8.140  13.288  1.00 98.50           O  
ATOM    433  N   LEU A  31      -1.301  -6.167  13.251  1.00 98.39           N  
ATOM    434  H   LEU A  31      -2.200  -5.713  13.186  1.00 98.39           H  
ATOM    435  CA  LEU A  31      -0.095  -5.329  13.294  1.00 98.39           C  
ATOM    436  HA  LEU A  31       0.606  -5.665  12.530  1.00 98.39           H  
ATOM    437  C   LEU A  31       0.650  -5.478  14.627  1.00 98.39           C  
ATOM    438  CB  LEU A  31      -0.451  -3.858  13.022  1.00 98.39           C  
ATOM    439  HB2 LEU A  31      -1.263  -3.558  13.685  1.00 98.39           H  
ATOM    440  HB3 LEU A  31       0.423  -3.256  13.268  1.00 98.39           H  
ATOM    441  O   LEU A  31       1.829  -5.789  14.630  1.00 98.39           O  
ATOM    442  CG  LEU A  31      -0.824  -3.535  11.565  1.00 98.39           C  
ATOM    443  HG  LEU A  31      -1.629  -4.194  11.239  1.00 98.39           H  
ATOM    444  CD1 LEU A  31      -1.320  -2.091  11.469  1.00 98.39           C  
ATOM    445 HD11 LEU A  31      -1.536  -1.848  10.429  1.00 98.39           H  
ATOM    446 HD12 LEU A  31      -0.538  -1.419  11.822  1.00 98.39           H  
ATOM    447 HD13 LEU A  31      -2.218  -1.964  12.074  1.00 98.39           H  
ATOM    448  CD2 LEU A  31       0.360  -3.690  10.611  1.00 98.39           C  
ATOM    449 HD21 LEU A  31       0.699  -4.725  10.577  1.00 98.39           H  
ATOM    450 HD22 LEU A  31       0.084  -3.382   9.603  1.00 98.39           H  
ATOM    451 HD23 LEU A  31       1.195  -3.076  10.949  1.00 98.39           H  
ATOM    452  N   ALA A  32      -0.040  -5.406  15.771  1.00 98.46           N  
ATOM    453  H   ALA A  32      -1.017  -5.152  15.738  1.00 98.46           H  
ATOM    454  CA  ALA A  32       0.597  -5.627  17.074  1.00 98.46           C  
ATOM    455  HA  ALA A  32       1.364  -4.866  17.217  1.00 98.46           H  
ATOM    456  C   ALA A  32       1.288  -7.002  17.171  1.00 98.46           C  
ATOM    457  CB  ALA A  32      -0.465  -5.487  18.170  1.00 98.46           C  
ATOM    458  HB1 ALA A  32       0.013  -5.587  19.145  1.00 98.46           H  
ATOM    459  HB2 ALA A  32      -0.949  -4.512  18.109  1.00 98.46           H  
ATOM    460  HB3 ALA A  32      -1.218  -6.268  18.058  1.00 98.46           H  
ATOM    461  O   ALA A  32       2.370  -7.120  17.739  1.00 98.46           O  
ATOM    462  N   ALA A  33       0.673  -8.045  16.606  1.00 98.20           N  
ATOM    463  H   ALA A  33      -0.235  -7.902  16.188  1.00 98.20           H  
ATOM    464  CA  ALA A  33       1.275  -9.372  16.533  1.00 98.20           C  
ATOM    465  HA  ALA A  33       1.641  -9.640  17.524  1.00 98.20           H  
ATOM    466  C   ALA A  33       2.478  -9.432  15.575  1.00 98.20           C  
ATOM    467  CB  ALA A  33       0.189 -10.374  16.126  1.00 98.20           C  
ATOM    468  HB1 ALA A  33       0.599 -11.383  16.161  1.00 98.20           H  
ATOM    469  HB2 ALA A  33      -0.155 -10.157  15.115  1.00 98.20           H  
ATOM    470  HB3 ALA A  33      -0.653 -10.304  16.814  1.00 98.20           H  
ATOM    471  O   ALA A  33       3.406 -10.199  15.828  1.00 98.20           O  
ATOM    472  N   HIS A  34       2.466  -8.654  14.486  1.00 96.40           N  
ATOM    473  H   HIS A  34       1.699  -8.009  14.357  1.00 96.40           H  
ATOM    474  CA  HIS A  34       3.607  -8.507  13.582  1.00 96.40           C  
ATOM    475  HA  HIS A  34       3.907  -9.494  13.232  1.00 96.40           H  
ATOM    476  C   HIS A  34       4.799  -7.910  14.334  1.00 96.40           C  
ATOM    477  CB  HIS A  34       3.222  -7.663  12.357  1.00 96.40           C  
ATOM    478  HB2 HIS A  34       2.313  -8.067  11.911  1.00 96.40           H  
ATOM    479  HB3 HIS A  34       3.021  -6.635  12.657  1.00 96.40           H  
ATOM    480  O   HIS A  34       5.826  -8.579  14.442  1.00 96.40           O  
ATOM    481  CG  HIS A  34       4.300  -7.623  11.306  1.00 96.40           C  
ATOM    482  CD2 HIS A  34       5.276  -6.669  11.153  1.00 96.40           C  
ATOM    483  HD2 HIS A  34       5.454  -5.806  11.776  1.00 96.40           H  
ATOM    484  ND1 HIS A  34       4.458  -8.534  10.285  1.00 96.40           N  
ATOM    485  HD1 HIS A  34       3.830  -9.294  10.067  1.00 96.40           H  
ATOM    486  CE1 HIS A  34       5.483  -8.125   9.520  1.00 96.40           C  
ATOM    487  HE1 HIS A  34       5.824  -8.597   8.610  1.00 96.40           H  
ATOM    488  NE2 HIS A  34       6.024  -7.020  10.024  1.00 96.40           N  
ATOM    489  N   GLU A  35       4.616  -6.755  14.972  1.00 96.56           N  
ATOM    490  H   GLU A  35       3.785  -6.220  14.763  1.00 96.56           H  
ATOM    491  CA  GLU A  35       5.683  -6.064  15.709  1.00 96.56           C  
ATOM    492  HA  GLU A  35       6.528  -5.900  15.041  1.00 96.56           H  
ATOM    493  C   GLU A  35       6.242  -6.897  16.862  1.00 96.56           C  
ATOM    494  CB  GLU A  35       5.170  -4.708  16.231  1.00 96.56           C  
ATOM    495  HB2 GLU A  35       4.411  -4.886  16.993  1.00 96.56           H  
ATOM    496  HB3 GLU A  35       6.000  -4.197  16.719  1.00 96.56           H  
ATOM    497  O   GLU A  35       7.459  -7.017  17.044  1.00 96.56           O  
ATOM    498  CG  GLU A  35       4.574  -3.755  15.183  1.00 96.56           C  
ATOM    499  HG2 GLU A  35       4.637  -2.735  15.562  1.00 96.56           H  
ATOM    500  HG3 GLU A  35       3.512  -3.983  15.095  1.00 96.56           H  
ATOM    501  CD  GLU A  35       5.240  -3.852  13.808  1.00 96.56           C  
ATOM    502  OE1 GLU A  35       4.437  -4.023  12.860  1.00 96.56           O  
ATOM    503  OE2 GLU A  35       6.476  -4.045  13.771  1.00 96.56           O  
ATOM    504  N   ALA A  36       5.369  -7.598  17.588  1.00 96.43           N  
ATOM    505  H   ALA A  36       4.385  -7.412  17.453  1.00 96.43           H  
ATOM    506  CA  ALA A  36       5.786  -8.486  18.666  1.00 96.43           C  
ATOM    507  HA  ALA A  36       6.361  -7.903  19.386  1.00 96.43           H  
ATOM    508  C   ALA A  36       6.679  -9.637  18.170  1.00 96.43           C  
ATOM    509  CB  ALA A  36       4.533  -9.020  19.361  1.00 96.43           C  
ATOM    510  HB1 ALA A  36       3.934  -9.592  18.652  1.00 96.43           H  
ATOM    511  HB2 ALA A  36       4.824  -9.652  20.200  1.00 96.43           H  
ATOM    512  HB3 ALA A  36       3.949  -8.177  19.730  1.00 96.43           H  
ATOM    513  O   ALA A  36       7.575 -10.074  18.898  1.00 96.43           O  
ATOM    514  N   ASN A  37       6.479 -10.120  16.936  1.00 95.46           N  
ATOM    515  H   ASN A  37       5.783  -9.674  16.356  1.00 95.46           H  
ATOM    516  CA  ASN A  37       7.331 -11.156  16.345  1.00 95.46           C  
ATOM    517  HA  ASN A  37       7.464 -11.954  17.076  1.00 95.46           H  
ATOM    518  C   ASN A  37       8.736 -10.638  16.008  1.00 95.46           C  
ATOM    519  CB  ASN A  37       6.669 -11.748  15.092  1.00 95.46           C  
ATOM    520  HB2 ASN A  37       7.391 -12.384  14.580  1.00 95.46           H  
ATOM    521  HB3 ASN A  37       6.400 -10.946  14.404  1.00 95.46           H  
ATOM    522  O   ASN A  37       9.688 -11.424  16.041  1.00 95.46           O  
ATOM    523  CG  ASN A  37       5.453 -12.603  15.382  1.00 95.46           C  
ATOM    524  ND2 ASN A  37       4.555 -12.705  14.434  1.00 95.46           N  
ATOM    525 HD21 ASN A  37       4.603 -12.008  13.704  1.00 95.46           H  
ATOM    526 HD22 ASN A  37       3.670 -13.073  14.753  1.00 95.46           H  
ATOM    527  OD1 ASN A  37       5.315 -13.247  16.410  1.00 95.46           O  
ATOM    528  N   TYR A  38       8.877  -9.342  15.719  1.00 92.42           N  
ATOM    529  H   TYR A  38       8.052  -8.762  15.671  1.00 92.42           H  
ATOM    530  CA  TYR A  38      10.170  -8.677  15.525  1.00 92.42           C  
ATOM    531  HA  TYR A  38      10.884  -9.408  15.146  1.00 92.42           H  
ATOM    532  C   TYR A  38      10.775  -8.146  16.833  1.00 92.42           C  
ATOM    533  CB  TYR A  38      10.029  -7.593  14.451  1.00 92.42           C  
ATOM    534  HB2 TYR A  38      10.921  -6.967  14.450  1.00 92.42           H  
ATOM    535  HB3 TYR A  38       9.180  -6.949  14.682  1.00 92.42           H  
ATOM    536  O   TYR A  38      11.953  -7.790  16.872  1.00 92.42           O  
ATOM    537  CG  TYR A  38       9.867  -8.192  13.068  1.00 92.42           C  
ATOM    538  CD1 TYR A  38      11.001  -8.578  12.326  1.00 92.42           C  
ATOM    539  HD1 TYR A  38      11.984  -8.394  12.733  1.00 92.42           H  
ATOM    540  CD2 TYR A  38       8.584  -8.389  12.532  1.00 92.42           C  
ATOM    541  HD2 TYR A  38       7.718  -8.019  13.061  1.00 92.42           H  
ATOM    542  CE1 TYR A  38      10.851  -9.140  11.042  1.00 92.42           C  
ATOM    543  HE1 TYR A  38      11.721  -9.390  10.453  1.00 92.42           H  
ATOM    544  CE2 TYR A  38       8.428  -9.005  11.280  1.00 92.42           C  
ATOM    545  HE2 TYR A  38       7.439  -9.132  10.864  1.00 92.42           H  
ATOM    546  OH  TYR A  38       9.400  -9.884   9.275  1.00 92.42           O  
ATOM    547  HH  TYR A  38      10.162  -9.693   8.723  1.00 92.42           H  
ATOM    548  CZ  TYR A  38       9.556  -9.356  10.519  1.00 92.42           C  
ATOM    549  N   GLY A  39      10.014  -8.183  17.929  1.00 93.70           N  
ATOM    550  H   GLY A  39       9.037  -8.402  17.802  1.00 93.70           H  
ATOM    551  CA  GLY A  39      10.437  -7.687  19.234  1.00 93.70           C  
ATOM    552  HA2 GLY A  39       9.784  -8.120  19.992  1.00 93.70           H  
ATOM    553  HA3 GLY A  39      11.465  -7.991  19.427  1.00 93.70           H  
ATOM    554  C   GLY A  39      10.351  -6.167  19.363  1.00 93.70           C  
ATOM    555  O   GLY A  39      10.962  -5.626  20.290  1.00 93.70           O  
ATOM    556  N   ASP A  40       9.604  -5.498  18.479  1.00 93.92           N  
ATOM    557  H   ASP A  40       9.101  -5.999  17.761  1.00 93.92           H  
ATOM    558  CA  ASP A  40       9.286  -4.080  18.619  1.00 93.92           C  
ATOM    559  HA  ASP A  40      10.147  -3.586  19.070  1.00 93.92           H  
ATOM    560  C   ASP A  40       8.099  -3.898  19.569  1.00 93.92           C  
ATOM    561  CB  ASP A  40       9.066  -3.374  17.278  1.00 93.92           C  
ATOM    562  HB2 ASP A  40       8.085  -3.605  16.861  1.00 93.92           H  
ATOM    563  HB3 ASP A  40       9.830  -3.700  16.572  1.00 93.92           H  
ATOM    564  O   ASP A  40       6.921  -3.959  19.208  1.00 93.92           O  
ATOM    565  CG  ASP A  40       9.209  -1.870  17.536  1.00 93.92           C  
ATOM    566  OD1 ASP A  40       8.608  -1.392  18.540  1.00 93.92           O  
ATOM    567  OD2 ASP A  40      10.144  -1.299  16.951  1.00 93.92           O  
ATOM    568  N   TRP A  41       8.413  -3.731  20.850  1.00 94.77           N  
ATOM    569  H   TRP A  41       9.394  -3.704  21.089  1.00 94.77           H  
ATOM    570  CA  TRP A  41       7.402  -3.628  21.897  1.00 94.77           C  
ATOM    571  HA  TRP A  41       6.606  -4.335  21.663  1.00 94.77           H  
ATOM    572  C   TRP A  41       6.751  -2.245  21.990  1.00 94.77           C  
ATOM    573  CB  TRP A  41       8.014  -4.051  23.232  1.00 94.77           C  
ATOM    574  HB2 TRP A  41       7.274  -3.913  24.020  1.00 94.77           H  
ATOM    575  HB3 TRP A  41       8.862  -3.404  23.456  1.00 94.77           H  
ATOM    576  O   TRP A  41       5.658  -2.148  22.561  1.00 94.77           O  
ATOM    577  CG  TRP A  41       8.449  -5.481  23.268  1.00 94.77           C  
ATOM    578  CD1 TRP A  41       9.727  -5.912  23.220  1.00 94.77           C  
ATOM    579  HD1 TRP A  41      10.584  -5.261  23.124  1.00 94.77           H  
ATOM    580  CD2 TRP A  41       7.618  -6.681  23.218  1.00 94.77           C  
ATOM    581  CE2 TRP A  41       8.479  -7.818  23.171  1.00 94.77           C  
ATOM    582  CE3 TRP A  41       6.229  -6.924  23.158  1.00 94.77           C  
ATOM    583  HE3 TRP A  41       5.552  -6.082  23.153  1.00 94.77           H  
ATOM    584  NE1 TRP A  41       9.752  -7.291  23.175  1.00 94.77           N  
ATOM    585  HE1 TRP A  41      10.591  -7.809  22.956  1.00 94.77           H  
ATOM    586  CH2 TRP A  41       6.600  -9.335  23.025  1.00 94.77           C  
ATOM    587  HH2 TRP A  41       6.202 -10.333  22.914  1.00 94.77           H  
ATOM    588  CZ2 TRP A  41       7.989  -9.129  23.081  1.00 94.77           C  
ATOM    589  HZ2 TRP A  41       8.671  -9.963  23.002  1.00 94.77           H  
ATOM    590  CZ3 TRP A  41       5.724  -8.235  23.061  1.00 94.77           C  
ATOM    591  HZ3 TRP A  41       4.659  -8.392  22.986  1.00 94.77           H  
ATOM    592  N   ASP A  42       7.386  -1.196  21.464  1.00 95.72           N  
ATOM    593  H   ASP A  42       8.151  -1.355  20.824  1.00 95.72           H  
ATOM    594  CA  ASP A  42       6.813   0.150  21.478  1.00 95.72           C  
ATOM    595  HA  ASP A  42       6.334   0.324  22.442  1.00 95.72           H  
ATOM    596  C   ASP A  42       5.698   0.236  20.428  1.00 95.72           C  
ATOM    597  CB  ASP A  42       7.914   1.219  21.309  1.00 95.72           C  
ATOM    598  HB2 ASP A  42       8.578   0.930  20.494  1.00 95.72           H  
ATOM    599  HB3 ASP A  42       7.436   2.160  21.034  1.00 95.72           H  
ATOM    600  O   ASP A  42       4.571   0.623  20.769  1.00 95.72           O  
ATOM    601  CG  ASP A  42       8.737   1.474  22.590  1.00 95.72           C  
ATOM    602  OD1 ASP A  42       8.234   1.182  23.706  1.00 95.72           O  
ATOM    603  OD2 ASP A  42       9.860   2.021  22.493  1.00 95.72           O  
ATOM    604  N   ASP A  43       5.935  -0.274  19.217  1.00 96.43           N  
ATOM    605  H   ASP A  43       6.872  -0.551  18.961  1.00 96.43           H  
ATOM    606  CA  ASP A  43       4.904  -0.352  18.179  1.00 96.43           C  
ATOM    607  HA  ASP A  43       4.354   0.589  18.189  1.00 96.43           H  
ATOM    608  C   ASP A  43       3.861  -1.445  18.464  1.00 96.43           C  
ATOM    609  CB  ASP A  43       5.549  -0.471  16.793  1.00 96.43           C  
ATOM    610  HB2 ASP A  43       4.755  -0.683  16.076  1.00 96.43           H  
ATOM    611  HB3 ASP A  43       6.283  -1.276  16.778  1.00 96.43           H  
ATOM    612  O   ASP A  43       2.654  -1.226  18.285  1.00 96.43           O  
ATOM    613  CG  ASP A  43       6.173   0.857  16.363  1.00 96.43           C  
ATOM    614  OD1 ASP A  43       5.491   1.898  16.558  1.00 96.43           O  
ATOM    615  OD2 ASP A  43       7.295   0.896  15.842  1.00 96.43           O  
ATOM    616  N   THR A  44       4.259  -2.561  19.096  1.00 97.48           N  
ATOM    617  H   THR A  44       5.252  -2.740  19.138  1.00 97.48           H  
ATOM    618  CA  THR A  44       3.294  -3.528  19.658  1.00 97.48           C  
ATOM    619  HA  THR A  44       2.730  -3.971  18.837  1.00 97.48           H  
ATOM    620  C   THR A  44       2.311  -2.834  20.606  1.00 97.48           C  
ATOM    621  CB  THR A  44       3.972  -4.660  20.445  1.00 97.48           C  
ATOM    622  HB  THR A  44       4.545  -4.233  21.268  1.00 97.48           H  
ATOM    623  O   THR A  44       1.095  -3.043  20.518  1.00 97.48           O  
ATOM    624  CG2 THR A  44       2.971  -5.666  21.024  1.00 97.48           C  
ATOM    625 HG21 THR A  44       2.345  -5.201  21.785  1.00 97.48           H  
ATOM    626 HG22 THR A  44       2.345  -6.060  20.223  1.00 97.48           H  
ATOM    627 HG23 THR A  44       3.517  -6.490  21.484  1.00 97.48           H  
ATOM    628  OG1 THR A  44       4.819  -5.429  19.646  1.00 97.48           O  
ATOM    629  HG1 THR A  44       5.542  -4.879  19.333  1.00 97.48           H  
ATOM    630  N   ALA A  45       2.803  -2.003  21.535  1.00 97.42           N  
ATOM    631  H   ALA A  45       3.793  -1.804  21.528  1.00 97.42           H  
ATOM    632  CA  ALA A  45       1.948  -1.278  22.473  1.00 97.42           C  
ATOM    633  HA  ALA A  45       1.280  -1.990  22.957  1.00 97.42           H  
ATOM    634  C   ALA A  45       1.080  -0.232  21.761  1.00 97.42           C  
ATOM    635  CB  ALA A  45       2.814  -0.615  23.550  1.00 97.42           C  
ATOM    636  HB1 ALA A  45       3.384  -1.370  24.091  1.00 97.42           H  
ATOM    637  HB2 ALA A  45       2.178  -0.076  24.254  1.00 97.42           H  
ATOM    638  HB3 ALA A  45       3.512   0.085  23.092  1.00 97.42           H  
ATOM    639  O   ALA A  45      -0.098  -0.070  22.107  1.00 97.42           O  
ATOM    640  N   TYR A  46       1.638   0.461  20.766  1.00 97.72           N  
ATOM    641  H   TYR A  46       2.611   0.296  20.548  1.00 97.72           H  
ATOM    642  CA  TYR A  46       0.935   1.453  19.960  1.00 97.72           C  
ATOM    643  HA  TYR A  46       0.597   2.259  20.610  1.00 97.72           H  
ATOM    644  C   TYR A  46      -0.299   0.849  19.278  1.00 97.72           C  
ATOM    645  CB  TYR A  46       1.909   2.047  18.934  1.00 97.72           C  
ATOM    646  HB2 TYR A  46       2.264   1.263  18.265  1.00 97.72           H  
ATOM    647  HB3 TYR A  46       2.778   2.450  19.452  1.00 97.72           H  
ATOM    648  O   TYR A  46      -1.431   1.297  19.513  1.00 97.72           O  
ATOM    649  CG  TYR A  46       1.291   3.140  18.096  1.00 97.72           C  
ATOM    650  CD1 TYR A  46       0.838   2.864  16.791  1.00 97.72           C  
ATOM    651  HD1 TYR A  46       0.982   1.880  16.369  1.00 97.72           H  
ATOM    652  CD2 TYR A  46       1.191   4.439  18.623  1.00 97.72           C  
ATOM    653  HD2 TYR A  46       1.593   4.651  19.602  1.00 97.72           H  
ATOM    654  CE1 TYR A  46       0.278   3.897  16.012  1.00 97.72           C  
ATOM    655  HE1 TYR A  46      -0.021   3.699  14.993  1.00 97.72           H  
ATOM    656  CE2 TYR A  46       0.637   5.473  17.848  1.00 97.72           C  
ATOM    657  HE2 TYR A  46       0.592   6.482  18.230  1.00 97.72           H  
ATOM    658  OH  TYR A  46      -0.381   6.210  15.825  1.00 97.72           O  
ATOM    659  HH  TYR A  46      -0.270   7.056  16.264  1.00 97.72           H  
ATOM    660  CZ  TYR A  46       0.190   5.205  16.541  1.00 97.72           C  
ATOM    661  N   TYR A  47      -0.120  -0.235  18.522  1.00 98.43           N  
ATOM    662  H   TYR A  47       0.822  -0.551  18.341  1.00 98.43           H  
ATOM    663  CA  TYR A  47      -1.227  -0.901  17.839  1.00 98.43           C  
ATOM    664  HA  TYR A  47      -1.820  -0.143  17.327  1.00 98.43           H  
ATOM    665  C   TYR A  47      -2.178  -1.614  18.788  1.00 98.43           C  
ATOM    666  CB  TYR A  47      -0.688  -1.882  16.807  1.00 98.43           C  
ATOM    667  HB2 TYR A  47      -1.522  -2.443  16.385  1.00 98.43           H  
ATOM    668  HB3 TYR A  47      -0.015  -2.582  17.302  1.00 98.43           H  
ATOM    669  O   TYR A  47      -3.394  -1.551  18.592  1.00 98.43           O  
ATOM    670  CG  TYR A  47       0.032  -1.223  15.665  1.00 98.43           C  
ATOM    671  CD1 TYR A  47      -0.554  -0.142  14.973  1.00 98.43           C  
ATOM    672  HD1 TYR A  47      -1.513   0.254  15.272  1.00 98.43           H  
ATOM    673  CD2 TYR A  47       1.284  -1.719  15.276  1.00 98.43           C  
ATOM    674  HD2 TYR A  47       1.757  -2.539  15.796  1.00 98.43           H  
ATOM    675  CE1 TYR A  47       0.127   0.450  13.898  1.00 98.43           C  
ATOM    676  HE1 TYR A  47      -0.286   1.297  13.369  1.00 98.43           H  
ATOM    677  CE2 TYR A  47       1.942  -1.151  14.181  1.00 98.43           C  
ATOM    678  HE2 TYR A  47       2.883  -1.573  13.860  1.00 98.43           H  
ATOM    679  OH  TYR A  47       2.048   0.576  12.508  1.00 98.43           O  
ATOM    680  HH  TYR A  47       2.963   0.298  12.590  1.00 98.43           H  
ATOM    681  CZ  TYR A  47       1.385  -0.044  13.508  1.00 98.43           C  
ATOM    682  N   THR A  48      -1.674  -2.203  19.875  1.00 98.27           N  
ATOM    683  H   THR A  48      -0.671  -2.264  19.970  1.00 98.27           H  
ATOM    684  CA  THR A  48      -2.542  -2.782  20.909  1.00 98.27           C  
ATOM    685  HA  THR A  48      -3.152  -3.561  20.451  1.00 98.27           H  
ATOM    686  C   THR A  48      -3.484  -1.723  21.494  1.00 98.27           C  
ATOM    687  CB  THR A  48      -1.722  -3.421  22.036  1.00 98.27           C  
ATOM    688  HB  THR A  48      -1.101  -2.659  22.507  1.00 98.27           H  
ATOM    689  O   THR A  48      -4.665  -1.996  21.724  1.00 98.27           O  
ATOM    690  CG2 THR A  48      -2.627  -4.082  23.078  1.00 98.27           C  
ATOM    691 HG21 THR A  48      -2.018  -4.667  23.768  1.00 98.27           H  
ATOM    692 HG22 THR A  48      -3.164  -3.312  23.632  1.00 98.27           H  
ATOM    693 HG23 THR A  48      -3.333  -4.748  22.581  1.00 98.27           H  
ATOM    694  OG1 THR A  48      -0.906  -4.448  21.546  1.00 98.27           O  
ATOM    695  HG1 THR A  48      -0.156  -4.039  21.108  1.00 98.27           H  
ATOM    696  N   ASN A  49      -3.012  -0.491  21.706  1.00 97.71           N  
ATOM    697  H   ASN A  49      -2.039  -0.307  21.510  1.00 97.71           H  
ATOM    698  CA  ASN A  49      -3.856   0.603  22.188  1.00 97.71           C  
ATOM    699  HA  ASN A  49      -4.427   0.249  23.046  1.00 97.71           H  
ATOM    700  C   ASN A  49      -4.893   1.048  21.148  1.00 97.71           C  
ATOM    701  CB  ASN A  49      -2.972   1.767  22.655  1.00 97.71           C  
ATOM    702  HB2 ASN A  49      -2.235   1.997  21.885  1.00 97.71           H  
ATOM    703  HB3 ASN A  49      -3.588   2.653  22.808  1.00 97.71           H  
ATOM    704  O   ASN A  49      -6.055   1.249  21.512  1.00 97.71           O  
ATOM    705  CG  ASN A  49      -2.262   1.478  23.966  1.00 97.71           C  
ATOM    706  ND2 ASN A  49      -1.103   2.058  24.159  1.00 97.71           N  
ATOM    707 HD21 ASN A  49      -0.640   2.463  23.358  1.00 97.71           H  
ATOM    708 HD22 ASN A  49      -0.559   1.734  24.946  1.00 97.71           H  
ATOM    709  OD1 ASN A  49      -2.756   0.778  24.845  1.00 97.71           O  
ATOM    710  N   LYS A  50      -4.533   1.139  19.861  1.00 98.54           N  
ATOM    711  H   LYS A  50      -3.567   0.979  19.614  1.00 98.54           H  
ATOM    712  CA  LYS A  50      -5.515   1.414  18.796  1.00 98.54           C  
ATOM    713  HA  LYS A  50      -6.065   2.320  19.051  1.00 98.54           H  
ATOM    714  C   LYS A  50      -6.569   0.310  18.686  1.00 98.54           C  
ATOM    715  CB  LYS A  50      -4.824   1.639  17.444  1.00 98.54           C  
ATOM    716  HB2 LYS A  50      -4.161   0.806  17.210  1.00 98.54           H  
ATOM    717  HB3 LYS A  50      -5.600   1.680  16.680  1.00 98.54           H  
ATOM    718  O   LYS A  50      -7.758   0.615  18.585  1.00 98.54           O  
ATOM    719  CG  LYS A  50      -4.041   2.959  17.405  1.00 98.54           C  
ATOM    720  HG2 LYS A  50      -3.106   2.849  17.954  1.00 98.54           H  
ATOM    721  HG3 LYS A  50      -4.635   3.744  17.873  1.00 98.54           H  
ATOM    722  CD  LYS A  50      -3.751   3.371  15.957  1.00 98.54           C  
ATOM    723  HD2 LYS A  50      -3.137   2.610  15.475  1.00 98.54           H  
ATOM    724  HD3 LYS A  50      -4.692   3.478  15.416  1.00 98.54           H  
ATOM    725  CE  LYS A  50      -3.013   4.706  15.935  1.00 98.54           C  
ATOM    726  HE2 LYS A  50      -2.053   4.548  16.426  1.00 98.54           H  
ATOM    727  HE3 LYS A  50      -3.561   5.448  16.515  1.00 98.54           H  
ATOM    728  NZ  LYS A  50      -2.791   5.208  14.559  1.00 98.54           N  
ATOM    729  HZ1 LYS A  50      -3.568   5.753  14.214  1.00 98.54           H  
ATOM    730  HZ2 LYS A  50      -1.936   5.744  14.506  1.00 98.54           H  
ATOM    731  HZ3 LYS A  50      -2.666   4.458  13.895  1.00 98.54           H  
ATOM    732  N   ALA A  51      -6.170  -0.955  18.810  1.00 98.41           N  
ATOM    733  H   ALA A  51      -5.179  -1.145  18.833  1.00 98.41           H  
ATOM    734  CA  ALA A  51      -7.095  -2.083  18.850  1.00 98.41           C  
ATOM    735  HA  ALA A  51      -7.701  -2.062  17.944  1.00 98.41           H  
ATOM    736  C   ALA A  51      -8.051  -2.010  20.055  1.00 98.41           C  
ATOM    737  CB  ALA A  51      -6.290  -3.385  18.856  1.00 98.41           C  
ATOM    738  HB1 ALA A  51      -5.623  -3.428  17.995  1.00 98.41           H  
ATOM    739  HB2 ALA A  51      -5.690  -3.461  19.763  1.00 98.41           H  
ATOM    740  HB3 ALA A  51      -6.981  -4.226  18.806  1.00 98.41           H  
ATOM    741  O   ALA A  51      -9.247  -2.249  19.896  1.00 98.41           O  
ATOM    742  N   LYS A  52      -7.560  -1.626  21.246  1.00 97.72           N  
ATOM    743  H   LYS A  52      -6.560  -1.503  21.314  1.00 97.72           H  
ATOM    744  CA  LYS A  52      -8.387  -1.419  22.455  1.00 97.72           C  
ATOM    745  HA  LYS A  52      -8.955  -2.326  22.658  1.00 97.72           H  
ATOM    746  C   LYS A  52      -9.419  -0.308  22.262  1.00 97.72           C  
ATOM    747  CB  LYS A  52      -7.498  -1.092  23.672  1.00 97.72           C  
ATOM    748  HB2 LYS A  52      -8.116  -0.674  24.467  1.00 97.72           H  
ATOM    749  HB3 LYS A  52      -6.758  -0.344  23.390  1.00 97.72           H  
ATOM    750  O   LYS A  52     -10.572  -0.473  22.657  1.00 97.72           O  
ATOM    751  CG  LYS A  52      -6.791  -2.333  24.226  1.00 97.72           C  
ATOM    752  HG2 LYS A  52      -7.530  -2.972  24.709  1.00 97.72           H  
ATOM    753  HG3 LYS A  52      -6.350  -2.875  23.389  1.00 97.72           H  
ATOM    754  CD  LYS A  52      -5.671  -1.997  25.225  1.00 97.72           C  
ATOM    755  HD2 LYS A  52      -4.921  -1.400  24.707  1.00 97.72           H  
ATOM    756  HD3 LYS A  52      -6.076  -1.419  26.055  1.00 97.72           H  
ATOM    757  CE  LYS A  52      -5.022  -3.291  25.750  1.00 97.72           C  
ATOM    758  HE2 LYS A  52      -4.883  -3.971  24.910  1.00 97.72           H  
ATOM    759  HE3 LYS A  52      -5.703  -3.778  26.448  1.00 97.72           H  
ATOM    760  NZ  LYS A  52      -3.701  -3.047  26.389  1.00 97.72           N  
ATOM    761  HZ1 LYS A  52      -3.755  -2.367  27.134  1.00 97.72           H  
ATOM    762  HZ2 LYS A  52      -3.295  -3.896  26.755  1.00 97.72           H  
ATOM    763  HZ3 LYS A  52      -3.043  -2.713  25.699  1.00 97.72           H  
ATOM    764  N   LEU A  53      -9.020   0.810  21.652  1.00 98.08           N  
ATOM    765  H   LEU A  53      -8.051   0.882  21.376  1.00 98.08           H  
ATOM    766  CA  LEU A  53      -9.932   1.907  21.319  1.00 98.08           C  
ATOM    767  HA  LEU A  53     -10.433   2.245  22.227  1.00 98.08           H  
ATOM    768  C   LEU A  53     -11.041   1.418  20.375  1.00 98.08           C  
ATOM    769  CB  LEU A  53      -9.129   3.073  20.712  1.00 98.08           C  
ATOM    770  HB2 LEU A  53      -9.819   3.786  20.260  1.00 98.08           H  
ATOM    771  HB3 LEU A  53      -8.494   2.688  19.914  1.00 98.08           H  
ATOM    772  O   LEU A  53     -12.224   1.568  20.689  1.00 98.08           O  
ATOM    773  CG  LEU A  53      -8.264   3.862  21.704  1.00 98.08           C  
ATOM    774  HG  LEU A  53      -7.602   3.186  22.246  1.00 98.08           H  
ATOM    775  CD1 LEU A  53      -7.413   4.870  20.930  1.00 98.08           C  
ATOM    776 HD11 LEU A  53      -8.053   5.548  20.366  1.00 98.08           H  
ATOM    777 HD12 LEU A  53      -6.755   4.339  20.243  1.00 98.08           H  
ATOM    778 HD13 LEU A  53      -6.796   5.443  21.623  1.00 98.08           H  
ATOM    779  CD2 LEU A  53      -9.111   4.633  22.721  1.00 98.08           C  
ATOM    780 HD21 LEU A  53      -8.462   5.237  23.356  1.00 98.08           H  
ATOM    781 HD22 LEU A  53      -9.666   3.942  23.355  1.00 98.08           H  
ATOM    782 HD23 LEU A  53      -9.813   5.288  22.204  1.00 98.08           H  
ATOM    783  N   ALA A  54     -10.663   0.735  19.292  1.00 98.33           N  
ATOM    784  H   ALA A  54      -9.676   0.642  19.099  1.00 98.33           H  
ATOM    785  CA  ALA A  54     -11.606   0.171  18.333  1.00 98.33           C  
ATOM    786  HA  ALA A  54     -12.219   0.980  17.935  1.00 98.33           H  
ATOM    787  C   ALA A  54     -12.559  -0.856  18.984  1.00 98.33           C  
ATOM    788  CB  ALA A  54     -10.794  -0.429  17.182  1.00 98.33           C  
ATOM    789  HB1 ALA A  54     -10.104   0.314  16.780  1.00 98.33           H  
ATOM    790  HB2 ALA A  54     -10.225  -1.294  17.525  1.00 98.33           H  
ATOM    791  HB3 ALA A  54     -11.472  -0.732  16.384  1.00 98.33           H  
ATOM    792  O   ALA A  54     -13.772  -0.786  18.790  1.00 98.33           O  
ATOM    793  N   ALA A  55     -12.050  -1.757  19.834  1.00 97.99           N  
ATOM    794  H   ALA A  55     -11.047  -1.796  19.944  1.00 97.99           H  
ATOM    795  CA  ALA A  55     -12.862  -2.709  20.600  1.00 97.99           C  
ATOM    796  HA  ALA A  55     -13.409  -3.349  19.907  1.00 97.99           H  
ATOM    797  C   ALA A  55     -13.896  -2.008  21.501  1.00 97.99           C  
ATOM    798  CB  ALA A  55     -11.930  -3.605  21.424  1.00 97.99           C  
ATOM    799  HB1 ALA A  55     -12.514  -4.368  21.938  1.00 97.99           H  
ATOM    800  HB2 ALA A  55     -11.208  -4.096  20.771  1.00 97.99           H  
ATOM    801  HB3 ALA A  55     -11.392  -3.013  22.165  1.00 97.99           H  
ATOM    802  O   ALA A  55     -15.042  -2.447  21.600  1.00 97.99           O  
ATOM    803  N   ALA A  56     -13.522  -0.879  22.107  1.00 97.88           N  
ATOM    804  H   ALA A  56     -12.565  -0.576  21.993  1.00 97.88           H  
ATOM    805  CA  ALA A  56     -14.396  -0.063  22.946  1.00 97.88           C  
ATOM    806  HA  ALA A  56     -14.998  -0.737  23.555  1.00 97.88           H  
ATOM    807  C   ALA A  56     -15.388   0.821  22.158  1.00 97.88           C  
ATOM    808  CB  ALA A  56     -13.510   0.762  23.889  1.00 97.88           C  
ATOM    809  HB1 ALA A  56     -12.834   0.102  24.432  1.00 97.88           H  
ATOM    810  HB2 ALA A  56     -14.133   1.301  24.604  1.00 97.88           H  
ATOM    811  HB3 ALA A  56     -12.924   1.478  23.313  1.00 97.88           H  
ATOM    812  O   ALA A  56     -16.106   1.612  22.774  1.00 97.88           O  
ATOM    813  N   GLY A  57     -15.424   0.728  20.822  1.00 97.52           N  
ATOM    814  H   GLY A  57     -14.805   0.074  20.366  1.00 97.52           H  
ATOM    815  CA  GLY A  57     -16.239   1.594  19.962  1.00 97.52           C  
ATOM    816  HA2 GLY A  57     -16.184   1.209  18.944  1.00 97.52           H  
ATOM    817  HA3 GLY A  57     -17.276   1.576  20.295  1.00 97.52           H  
ATOM    818  C   GLY A  57     -15.760   3.049  19.916  1.00 97.52           C  
ATOM    819  O   GLY A  57     -16.518   3.942  19.543  1.00 97.52           O  
ATOM    820  N   GLN A  58     -14.513   3.299  20.322  1.00 97.79           N  
ATOM    821  H   GLN A  58     -13.930   2.510  20.559  1.00 97.79           H  
ATOM    822  CA  GLN A  58     -13.834   4.580  20.165  1.00 97.79           C  
ATOM    823  HA  GLN A  58     -14.558   5.379  20.008  1.00 97.79           H  
ATOM    824  C   GLN A  58     -12.947   4.484  18.930  1.00 97.79           C  
ATOM    825  CB  GLN A  58     -13.004   4.909  21.416  1.00 97.79           C  
ATOM    826  HB2 GLN A  58     -12.284   4.111  21.602  1.00 97.79           H  
ATOM    827  HB3 GLN A  58     -12.452   5.831  21.235  1.00 97.79           H  
ATOM    828  O   GLN A  58     -11.819   4.015  19.015  1.00 97.79           O  
ATOM    829  CG  GLN A  58     -13.868   5.087  22.667  1.00 97.79           C  
ATOM    830  HG2 GLN A  58     -14.446   4.179  22.838  1.00 97.79           H  
ATOM    831  HG3 GLN A  58     -14.563   5.913  22.519  1.00 97.79           H  
ATOM    832  CD  GLN A  58     -13.023   5.370  23.902  1.00 97.79           C  
ATOM    833  NE2 GLN A  58     -13.360   4.788  25.031  1.00 97.79           N  
ATOM    834 HE21 GLN A  58     -14.106   4.107  25.035  1.00 97.79           H  
ATOM    835 HE22 GLN A  58     -12.735   4.953  25.808  1.00 97.79           H  
ATOM    836  OE1 GLN A  58     -12.062   6.121  23.902  1.00 97.79           O  
ATOM    837  N   THR A  59     -13.451   4.903  17.776  1.00 98.14           N  
ATOM    838  H   THR A  59     -14.425   5.166  17.720  1.00 98.14           H  
ATOM    839  CA  THR A  59     -12.720   4.781  16.512  1.00 98.14           C  
ATOM    840  HA  THR A  59     -12.594   3.720  16.295  1.00 98.14           H  
ATOM    841  C   THR A  59     -11.352   5.477  16.591  1.00 98.14           C  
ATOM    842  CB  THR A  59     -13.546   5.390  15.379  1.00 98.14           C  
ATOM    843  HB  THR A  59     -13.602   6.471  15.512  1.00 98.14           H  
ATOM    844  O   THR A  59     -11.310   6.709  16.700  1.00 98.14           O  
ATOM    845  CG2 THR A  59     -12.958   5.092  14.009  1.00 98.14           C  
ATOM    846 HG21 THR A  59     -13.608   5.535  13.255  1.00 98.14           H  
ATOM    847 HG22 THR A  59     -11.961   5.524  13.915  1.00 98.14           H  
ATOM    848 HG23 THR A  59     -12.901   4.014  13.857  1.00 98.14           H  
ATOM    849  OG1 THR A  59     -14.857   4.877  15.398  1.00 98.14           O  
ATOM    850  HG1 THR A  59     -14.787   3.920  15.421  1.00 98.14           H  
ATOM    851  N   PRO A  60     -10.224   4.738  16.548  1.00 98.09           N  
ATOM    852  CA  PRO A  60      -8.905   5.356  16.517  1.00 98.09           C  
ATOM    853  HA  PRO A  60      -8.803   6.059  17.343  1.00 98.09           H  
ATOM    854  C   PRO A  60      -8.718   6.100  15.191  1.00 98.09           C  
ATOM    855  CB  PRO A  60      -7.906   4.209  16.695  1.00 98.09           C  
ATOM    856  HB2 PRO A  60      -7.750   4.020  17.757  1.00 98.09           H  
ATOM    857  HB3 PRO A  60      -6.958   4.405  16.195  1.00 98.09           H  
ATOM    858  O   PRO A  60      -9.197   5.661  14.145  1.00 98.09           O  
ATOM    859  CG  PRO A  60      -8.644   3.029  16.070  1.00 98.09           C  
ATOM    860  HG2 PRO A  60      -8.285   2.070  16.445  1.00 98.09           H  
ATOM    861  HG3 PRO A  60      -8.537   3.083  14.987  1.00 98.09           H  
ATOM    862  CD  PRO A  60     -10.100   3.288  16.446  1.00 98.09           C  
ATOM    863  HD2 PRO A  60     -10.758   2.877  15.680  1.00 98.09           H  
ATOM    864  HD3 PRO A  60     -10.313   2.831  17.413  1.00 98.09           H  
ATOM    865  N   ALA A  61      -8.010   7.227  15.224  1.00 97.67           N  
ATOM    866  H   ALA A  61      -7.595   7.517  16.098  1.00 97.67           H  
ATOM    867  CA  ALA A  61      -7.668   7.971  14.016  1.00 97.67           C  
ATOM    868  HA  ALA A  61      -8.520   7.921  13.338  1.00 97.67           H  
ATOM    869  C   ALA A  61      -6.439   7.359  13.304  1.00 97.67           C  
ATOM    870  CB  ALA A  61      -7.447   9.442  14.393  1.00 97.67           C  
ATOM    871  HB1 ALA A  61      -6.611   9.522  15.087  1.00 97.67           H  
ATOM    872  HB2 ALA A  61      -7.218  10.022  13.499  1.00 97.67           H  
ATOM    873  HB3 ALA A  61      -8.348   9.842  14.860  1.00 97.67           H  
ATOM    874  O   ALA A  61      -5.585   6.761  13.974  1.00 97.67           O  
ATOM    875  N   PRO A  62      -6.292   7.573  11.979  1.00 98.23           N  
ATOM    876  CA  PRO A  62      -5.024   7.329  11.296  1.00 98.23           C  
ATOM    877  HA  PRO A  62      -4.793   6.264  11.329  1.00 98.23           H  
ATOM    878  C   PRO A  62      -3.903   8.132  11.963  1.00 98.23           C  
ATOM    879  CB  PRO A  62      -5.220   7.774   9.842  1.00 98.23           C  
ATOM    880  HB2 PRO A  62      -4.789   8.762   9.684  1.00 98.23           H  
ATOM    881  HB3 PRO A  62      -4.771   7.057   9.154  1.00 98.23           H  
ATOM    882  O   PRO A  62      -4.130   9.305  12.313  1.00 98.23           O  
ATOM    883  CG  PRO A  62      -6.737   7.854   9.660  1.00 98.23           C  
ATOM    884  HG2 PRO A  62      -7.016   8.633   8.950  1.00 98.23           H  
ATOM    885  HG3 PRO A  62      -7.123   6.890   9.328  1.00 98.23           H  
ATOM    886  CD  PRO A  62      -7.264   8.152  11.061  1.00 98.23           C  
ATOM    887  HD2 PRO A  62      -8.249   7.701  11.185  1.00 98.23           H  
ATOM    888  HD3 PRO A  62      -7.314   9.230  11.214  1.00 98.23           H  
ATOM    889  N   THR A  63      -2.722   7.522  12.104  1.00 97.56           N  
ATOM    890  H   THR A  63      -2.617   6.600  11.706  1.00 97.56           H  
ATOM    891  CA  THR A  63      -1.527   8.095  12.750  1.00 97.56           C  
ATOM    892  HA  THR A  63      -1.649   8.056  13.832  1.00 97.56           H  
ATOM    893  C   THR A  63      -1.347   9.559  12.345  1.00 97.56           C  
ATOM    894  CB  THR A  63      -0.281   7.261  12.391  1.00 97.56           C  
ATOM    895  HB  THR A  63      -0.170   7.216  11.308  1.00 97.56           H  
ATOM    896  O   THR A  63      -1.409   9.916  11.162  1.00 97.56           O  
ATOM    897  CG2 THR A  63       1.012   7.789  13.006  1.00 97.56           C  
ATOM    898 HG21 THR A  63       1.821   7.086  12.805  1.00 97.56           H  
ATOM    899 HG22 THR A  63       1.280   8.750  12.566  1.00 97.56           H  
ATOM    900 HG23 THR A  63       0.902   7.900  14.085  1.00 97.56           H  
ATOM    901  OG1 THR A  63      -0.459   5.956  12.892  1.00 97.56           O  
ATOM    902  HG1 THR A  63       0.324   5.453  12.654  1.00 97.56           H  
ATOM    903  N   ALA A  64      -1.233  10.466  13.316  1.00 94.54           N  
ATOM    904  H   ALA A  64      -1.237  10.181  14.285  1.00 94.54           H  
ATOM    905  CA  ALA A  64      -0.992  11.869  13.015  1.00 94.54           C  
ATOM    906  HA  ALA A  64      -1.644  12.154  12.190  1.00 94.54           H  
ATOM    907  C   ALA A  64       0.456  12.075  12.555  1.00 94.54           C  
ATOM    908  CB  ALA A  64      -1.368  12.755  14.206  1.00 94.54           C  
ATOM    909  HB1 ALA A  64      -1.345  13.805  13.914  1.00 94.54           H  
ATOM    910  HB2 ALA A  64      -0.660  12.600  15.020  1.00 94.54           H  
ATOM    911  HB3 ALA A  64      -2.368  12.497  14.557  1.00 94.54           H  
ATOM    912  O   ALA A  64       1.381  11.440  13.039  1.00 94.54           O  
ATOM    913  N   MET A  65       0.672  13.037  11.656  1.00 94.04           N  
ATOM    914  H   MET A  65      -0.121  13.525  11.266  1.00 94.04           H  
ATOM    915  CA  MET A  65       2.012  13.344  11.122  1.00 94.04           C  
ATOM    916  HA  MET A  65       2.504  12.436  10.774  1.00 94.04           H  
ATOM    917  C   MET A  65       2.989  13.880  12.170  1.00 94.04           C  
ATOM    918  CB  MET A  65       1.885  14.301   9.931  1.00 94.04           C  
ATOM    919  HB2 MET A  65       1.528  15.266  10.290  1.00 94.04           H  
ATOM    920  HB3 MET A  65       2.870  14.448   9.487  1.00 94.04           H  
ATOM    921  O   MET A  65       4.179  13.931  11.909  1.00 94.04           O  
ATOM    922  CG  MET A  65       0.928  13.804   8.837  1.00 94.04           C  
ATOM    923  HG2 MET A  65      -0.069  13.659   9.253  1.00 94.04           H  
ATOM    924  HG3 MET A  65       0.854  14.600   8.096  1.00 94.04           H  
ATOM    925  SD  MET A  65       1.414  12.302   7.936  1.00 94.04           S  
ATOM    926  CE  MET A  65       1.092  10.886   9.046  1.00 94.04           C  
ATOM    927  HE1 MET A  65       1.497   9.988   8.580  1.00 94.04           H  
ATOM    928  HE2 MET A  65       1.596  10.964  10.010  1.00 94.04           H  
ATOM    929  HE3 MET A  65       0.029  10.729   9.228  1.00 94.04           H  
ATOM    930  N   ALA A  66       2.493  14.273  13.345  1.00 92.83           N  
ATOM    931  H   ALA A  66       1.508  14.122  13.514  1.00 92.83           H  
ATOM    932  CA  ALA A  66       3.315  14.678  14.480  1.00 92.83           C  
ATOM    933  HA  ALA A  66       4.274  15.046  14.116  1.00 92.83           H  
ATOM    934  C   ALA A  66       3.635  13.522  15.449  1.00 92.83           C  
ATOM    935  CB  ALA A  66       2.595  15.832  15.190  1.00 92.83           C  
ATOM    936  HB1 ALA A  66       3.221  16.197  16.005  1.00 92.83           H  
ATOM    937  HB2 ALA A  66       2.420  16.648  14.488  1.00 92.83           H  
ATOM    938  HB3 ALA A  66       1.647  15.484  15.600  1.00 92.83           H  
ATOM    939  O   ALA A  66       4.346  13.751  16.421  1.00 92.83           O  
ATOM    940  N   GLU A  67       3.079  12.323  15.234  1.00 95.04           N  
ATOM    941  H   GLU A  67       2.538  12.162  14.397  1.00 95.04           H  
ATOM    942  CA  GLU A  67       3.349  11.142  16.070  1.00 95.04           C  
ATOM    943  HA  GLU A  67       3.526  11.450  17.101  1.00 95.04           H  
ATOM    944  C   GLU A  67       4.613  10.383  15.640  1.00 95.04           C  
ATOM    945  CB  GLU A  67       2.140  10.181  16.058  1.00 95.04           C  
ATOM    946  HB2 GLU A  67       1.863   9.965  15.026  1.00 95.04           H  
ATOM    947  HB3 GLU A  67       2.432   9.239  16.522  1.00 95.04           H  
ATOM    948  O   GLU A  67       5.081   9.562  16.417  1.00 95.04           O  
ATOM    949  CG  GLU A  67       0.915  10.710  16.819  1.00 95.04           C  
ATOM    950  HG2 GLU A  67       0.700  11.727  16.491  1.00 95.04           H  
ATOM    951  HG3 GLU A  67       1.151  10.758  17.882  1.00 95.04           H  
ATOM    952  CD  GLU A  67      -0.322   9.817  16.608  1.00 95.04           C  
ATOM    953  OE1 GLU A  67      -1.362  10.345  16.145  1.00 95.04           O  
ATOM    954  OE2 GLU A  67      -0.259   8.598  16.881  1.00 95.04           O  
ATOM    955  N   ARG A  68       5.144  10.643  14.437  1.00 94.42           N  
ATOM    956  H   ARG A  68       4.754  11.402  13.896  1.00 94.42           H  
ATOM    957  CA  ARG A  68       6.249   9.896  13.814  1.00 94.42           C  
ATOM    958  HA  ARG A  68       6.748   9.279  14.560  1.00 94.42           H  
ATOM    959  C   ARG A  68       7.301  10.847  13.222  1.00 94.42           C  
ATOM    960  CB  ARG A  68       5.679   8.978  12.712  1.00 94.42           C  
ATOM    961  HB2 ARG A  68       6.509   8.506  12.187  1.00 94.42           H  
ATOM    962  HB3 ARG A  68       5.160   9.609  11.990  1.00 94.42           H  
ATOM    963  O   ARG A  68       6.937  11.885  12.659  1.00 94.42           O  
ATOM    964  CG  ARG A  68       4.694   7.872  13.149  1.00 94.42           C  
ATOM    965  HG2 ARG A  68       3.942   8.273  13.828  1.00 94.42           H  
ATOM    966  HG3 ARG A  68       4.193   7.507  12.252  1.00 94.42           H  
ATOM    967  CD  ARG A  68       5.397   6.679  13.799  1.00 94.42           C  
ATOM    968  HD2 ARG A  68       6.195   6.356  13.130  1.00 94.42           H  
ATOM    969  HD3 ARG A  68       5.838   7.004  14.741  1.00 94.42           H  
ATOM    970  NE  ARG A  68       4.513   5.516  14.032  1.00 94.42           N  
ATOM    971  HE  ARG A  68       3.606   5.483  13.589  1.00 94.42           H  
ATOM    972  NH1 ARG A  68       6.033   4.298  15.271  1.00 94.42           N  
ATOM    973 HH11 ARG A  68       6.789   4.935  15.066  1.00 94.42           H  
ATOM    974 HH12 ARG A  68       6.260   3.408  15.692  1.00 94.42           H  
ATOM    975  NH2 ARG A  68       4.059   3.430  14.841  1.00 94.42           N  
ATOM    976 HH21 ARG A  68       3.629   3.054  14.008  1.00 94.42           H  
ATOM    977 HH22 ARG A  68       4.467   2.713  15.423  1.00 94.42           H  
ATOM    978  CZ  ARG A  68       4.871   4.435  14.712  1.00 94.42           C  
ATOM    979  N   GLU A  69       8.586  10.502  13.284  1.00 93.97           N  
ATOM    980  H   GLU A  69       8.815   9.656  13.787  1.00 93.97           H  
ATOM    981  CA  GLU A  69       9.686  11.249  12.642  1.00 93.97           C  
ATOM    982  HA  GLU A  69       9.413  12.304  12.623  1.00 93.97           H  
ATOM    983  C   GLU A  69       9.891  10.831  11.166  1.00 93.97           C  
ATOM    984  CB  GLU A  69      10.995  11.157  13.458  1.00 93.97           C  
ATOM    985  HB2 GLU A  69      11.777  11.638  12.870  1.00 93.97           H  
ATOM    986  HB3 GLU A  69      11.264  10.112  13.609  1.00 93.97           H  
ATOM    987  O   GLU A  69      10.805  10.099  10.815  1.00 93.97           O  
ATOM    988  CG  GLU A  69      10.916  11.873  14.821  1.00 93.97           C  
ATOM    989  HG2 GLU A  69      10.233  11.325  15.470  1.00 93.97           H  
ATOM    990  HG3 GLU A  69      10.490  12.863  14.658  1.00 93.97           H  
ATOM    991  CD  GLU A  69      12.275  12.046  15.536  1.00 93.97           C  
ATOM    992  OE1 GLU A  69      12.269  12.644  16.642  1.00 93.97           O  
ATOM    993  OE2 GLU A  69      13.335  11.711  14.959  1.00 93.97           O  
ATOM    994  N   LEU A  70       9.048  11.335  10.258  1.00 93.14           N  
ATOM    995  H   LEU A  70       8.284  11.884  10.625  1.00 93.14           H  
ATOM    996  CA  LEU A  70       8.905  10.803   8.885  1.00 93.14           C  
ATOM    997  HA  LEU A  70       8.977   9.716   8.941  1.00 93.14           H  
ATOM    998  C   LEU A  70       9.969  11.217   7.845  1.00 93.14           C  
ATOM    999  CB  LEU A  70       7.503  11.181   8.373  1.00 93.14           C  
ATOM   1000  HB2 LEU A  70       7.425  12.268   8.355  1.00 93.14           H  
ATOM   1001  HB3 LEU A  70       7.388  10.818   7.351  1.00 93.14           H  
ATOM   1002  O   LEU A  70       9.837  10.872   6.670  1.00 93.14           O  
ATOM   1003  CG  LEU A  70       6.345  10.615   9.207  1.00 93.14           C  
ATOM   1004  HG  LEU A  70       6.422  10.962  10.238  1.00 93.14           H  
ATOM   1005  CD1 LEU A  70       5.024  11.148   8.648  1.00 93.14           C  
ATOM   1006 HD11 LEU A  70       4.926  10.871   7.599  1.00 93.14           H  
ATOM   1007 HD12 LEU A  70       4.999  12.233   8.748  1.00 93.14           H  
ATOM   1008 HD13 LEU A  70       4.197  10.721   9.216  1.00 93.14           H  
ATOM   1009  CD2 LEU A  70       6.351   9.089   9.202  1.00 93.14           C  
ATOM   1010 HD21 LEU A  70       7.153   8.720   9.841  1.00 93.14           H  
ATOM   1011 HD22 LEU A  70       6.531   8.697   8.201  1.00 93.14           H  
ATOM   1012 HD23 LEU A  70       5.413   8.693   9.591  1.00 93.14           H  
ATOM   1013  N   GLY A  71      10.973  12.020   8.209  1.00 92.10           N  
ATOM   1014  H   GLY A  71      11.085  12.161   9.202  1.00 92.10           H  
ATOM   1015  CA  GLY A  71      12.067  12.403   7.304  1.00 92.10           C  
ATOM   1016  HA2 GLY A  71      12.734  11.546   7.208  1.00 92.10           H  
ATOM   1017  HA3 GLY A  71      12.636  13.218   7.753  1.00 92.10           H  
ATOM   1018  C   GLY A  71      11.622  12.843   5.894  1.00 92.10           C  
ATOM   1019  O   GLY A  71      10.760  13.718   5.732  1.00 92.10           O  
ATOM   1020  N   SER A  72      12.210  12.225   4.864  1.00 90.63           N  
ATOM   1021  H   SER A  72      12.800  11.429   5.058  1.00 90.63           H  
ATOM   1022  CA  SER A  72      11.903  12.464   3.443  1.00 90.63           C  
ATOM   1023  HA  SER A  72      11.995  13.530   3.237  1.00 90.63           H  
ATOM   1024  C   SER A  72      10.482  12.047   3.033  1.00 90.63           C  
ATOM   1025  CB  SER A  72      12.913  11.713   2.563  1.00 90.63           C  
ATOM   1026  HB2 SER A  72      13.898  12.166   2.670  1.00 90.63           H  
ATOM   1027  HB3 SER A  72      12.604  11.762   1.518  1.00 90.63           H  
ATOM   1028  O   SER A  72       9.950  12.609   2.073  1.00 90.63           O  
ATOM   1029  OG  SER A  72      12.970  10.371   2.989  1.00 90.63           O  
ATOM   1030  HG  SER A  72      13.397   9.797   2.349  1.00 90.63           H  
ATOM   1031  N   TYR A  73       9.833  11.141   3.770  1.00 93.41           N  
ATOM   1032  H   TYR A  73      10.315  10.714   4.547  1.00 93.41           H  
ATOM   1033  CA  TYR A  73       8.480  10.648   3.480  1.00 93.41           C  
ATOM   1034  HA  TYR A  73       8.380  10.535   2.401  1.00 93.41           H  
ATOM   1035  C   TYR A  73       7.370  11.603   3.940  1.00 93.41           C  
ATOM   1036  CB  TYR A  73       8.292   9.260   4.104  1.00 93.41           C  
ATOM   1037  HB2 TYR A  73       7.308   8.883   3.825  1.00 93.41           H  
ATOM   1038  HB3 TYR A  73       8.307   9.346   5.191  1.00 93.41           H  
ATOM   1039  O   TYR A  73       6.216  11.443   3.540  1.00 93.41           O  
ATOM   1040  CG  TYR A  73       9.326   8.241   3.671  1.00 93.41           C  
ATOM   1041  CD1 TYR A  73       9.206   7.593   2.424  1.00 93.41           C  
ATOM   1042  HD1 TYR A  73       8.378   7.822   1.769  1.00 93.41           H  
ATOM   1043  CD2 TYR A  73      10.404   7.933   4.522  1.00 93.41           C  
ATOM   1044  HD2 TYR A  73      10.487   8.386   5.498  1.00 93.41           H  
ATOM   1045  CE1 TYR A  73      10.170   6.639   2.032  1.00 93.41           C  
ATOM   1046  HE1 TYR A  73      10.089   6.129   1.084  1.00 93.41           H  
ATOM   1047  CE2 TYR A  73      11.361   6.982   4.132  1.00 93.41           C  
ATOM   1048  HE2 TYR A  73      12.168   6.729   4.805  1.00 93.41           H  
ATOM   1049  OH  TYR A  73      12.194   5.416   2.526  1.00 93.41           O  
ATOM   1050  HH  TYR A  73      12.829   5.283   3.234  1.00 93.41           H  
ATOM   1051  CZ  TYR A  73      11.254   6.331   2.888  1.00 93.41           C  
ATOM   1052  N   THR A  74       7.696  12.636   4.731  1.00 91.86           N  
ATOM   1053  H   THR A  74       8.642  12.641   5.085  1.00 91.86           H  
ATOM   1054  CA  THR A  74       6.728  13.596   5.301  1.00 91.86           C  
ATOM   1055  HA  THR A  74       6.165  13.093   6.088  1.00 91.86           H  
ATOM   1056  C   THR A  74       5.727  14.129   4.271  1.00 91.86           C  
ATOM   1057  CB  THR A  74       7.452  14.808   5.916  1.00 91.86           C  
ATOM   1058  HB  THR A  74       8.026  15.319   5.143  1.00 91.86           H  
ATOM   1059  O   THR A  74       4.525  14.182   4.538  1.00 91.86           O  
ATOM   1060  CG2 THR A  74       6.487  15.810   6.558  1.00 91.86           C  
ATOM   1061 HG21 THR A  74       7.060  16.584   7.070  1.00 91.86           H  
ATOM   1062 HG22 THR A  74       5.860  15.295   7.286  1.00 91.86           H  
ATOM   1063 HG23 THR A  74       5.858  16.285   5.805  1.00 91.86           H  
ATOM   1064  OG1 THR A  74       8.332  14.412   6.936  1.00 91.86           O  
ATOM   1065  HG1 THR A  74       9.151  14.099   6.546  1.00 91.86           H  
ATOM   1066  N   GLY A  75       6.204  14.546   3.093  1.00 88.32           N  
ATOM   1067  H   GLY A  75       7.185  14.404   2.899  1.00 88.32           H  
ATOM   1068  CA  GLY A  75       5.342  15.121   2.057  1.00 88.32           C  
ATOM   1069  HA2 GLY A  75       4.781  15.959   2.471  1.00 88.32           H  
ATOM   1070  HA3 GLY A  75       5.966  15.481   1.239  1.00 88.32           H  
ATOM   1071  C   GLY A  75       4.350  14.106   1.486  1.00 88.32           C  
ATOM   1072  O   GLY A  75       3.167  14.411   1.329  1.00 88.32           O  
ATOM   1073  N   GLU A  76       4.826  12.891   1.230  1.00 92.54           N  
ATOM   1074  H   GLU A  76       5.771  12.665   1.508  1.00 92.54           H  
ATOM   1075  CA  GLU A  76       4.039  11.813   0.641  1.00 92.54           C  
ATOM   1076  HA  GLU A  76       3.525  12.193  -0.241  1.00 92.54           H  
ATOM   1077  C   GLU A  76       2.975  11.294   1.618  1.00 92.54           C  
ATOM   1078  CB  GLU A  76       5.000  10.701   0.213  1.00 92.54           C  
ATOM   1079  HB2 GLU A  76       5.266  10.091   1.077  1.00 92.54           H  
ATOM   1080  HB3 GLU A  76       5.908  11.139  -0.201  1.00 92.54           H  
ATOM   1081  O   GLU A  76       1.785  11.266   1.292  1.00 92.54           O  
ATOM   1082  CG  GLU A  76       4.347   9.842  -0.863  1.00 92.54           C  
ATOM   1083  HG2 GLU A  76       3.335   9.583  -0.551  1.00 92.54           H  
ATOM   1084  HG3 GLU A  76       4.255  10.442  -1.769  1.00 92.54           H  
ATOM   1085  CD  GLU A  76       5.148   8.579  -1.182  1.00 92.54           C  
ATOM   1086  OE1 GLU A  76       4.574   7.733  -1.893  1.00 92.54           O  
ATOM   1087  OE2 GLU A  76       6.315   8.454  -0.760  1.00 92.54           O  
ATOM   1088  N   LEU A  77       3.379  11.003   2.857  1.00 95.49           N  
ATOM   1089  H   LEU A  77       4.369  11.037   3.056  1.00 95.49           H  
ATOM   1090  CA  LEU A  77       2.480  10.562   3.922  1.00 95.49           C  
ATOM   1091  HA  LEU A  77       1.918   9.700   3.564  1.00 95.49           H  
ATOM   1092  C   LEU A  77       1.458  11.640   4.300  1.00 95.49           C  
ATOM   1093  CB  LEU A  77       3.318  10.134   5.135  1.00 95.49           C  
ATOM   1094  HB2 LEU A  77       2.705  10.172   6.036  1.00 95.49           H  
ATOM   1095  HB3 LEU A  77       4.137  10.841   5.266  1.00 95.49           H  
ATOM   1096  O   LEU A  77       0.301  11.320   4.565  1.00 95.49           O  
ATOM   1097  CG  LEU A  77       3.876   8.707   4.988  1.00 95.49           C  
ATOM   1098  HG  LEU A  77       4.280   8.563   3.986  1.00 95.49           H  
ATOM   1099  CD1 LEU A  77       4.991   8.486   5.996  1.00 95.49           C  
ATOM   1100 HD11 LEU A  77       5.786   9.216   5.848  1.00 95.49           H  
ATOM   1101 HD12 LEU A  77       5.409   7.489   5.856  1.00 95.49           H  
ATOM   1102 HD13 LEU A  77       4.592   8.562   7.007  1.00 95.49           H  
ATOM   1103  CD2 LEU A  77       2.792   7.665   5.270  1.00 95.49           C  
ATOM   1104 HD21 LEU A  77       2.033   7.684   4.488  1.00 95.49           H  
ATOM   1105 HD22 LEU A  77       3.243   6.672   5.284  1.00 95.49           H  
ATOM   1106 HD23 LEU A  77       2.330   7.838   6.242  1.00 95.49           H  
ATOM   1107  N   THR A  78       1.820  12.928   4.246  1.00 93.63           N  
ATOM   1108  H   THR A  78       2.788  13.140   4.052  1.00 93.63           H  
ATOM   1109  CA  THR A  78       0.858  14.024   4.458  1.00 93.63           C  
ATOM   1110  HA  THR A  78       0.380  13.880   5.427  1.00 93.63           H  
ATOM   1111  C   THR A  78      -0.244  14.016   3.394  1.00 93.63           C  
ATOM   1112  CB  THR A  78       1.558  15.392   4.472  1.00 93.63           C  
ATOM   1113  HB  THR A  78       2.136  15.523   3.557  1.00 93.63           H  
ATOM   1114  O   THR A  78      -1.429  14.151   3.724  1.00 93.63           O  
ATOM   1115  CG2 THR A  78       0.585  16.565   4.616  1.00 93.63           C  
ATOM   1116 HG21 THR A  78       1.154  17.484   4.751  1.00 93.63           H  
ATOM   1117 HG22 THR A  78      -0.058  16.408   5.482  1.00 93.63           H  
ATOM   1118 HG23 THR A  78      -0.022  16.662   3.716  1.00 93.63           H  
ATOM   1119  OG1 THR A  78       2.418  15.485   5.580  1.00 93.63           O  
ATOM   1120  HG1 THR A  78       3.188  14.949   5.375  1.00 93.63           H  
ATOM   1121  N   ALA A  79       0.118  13.840   2.119  1.00 92.37           N  
ATOM   1122  H   ALA A  79       1.093  13.688   1.904  1.00 92.37           H  
ATOM   1123  CA  ALA A  79      -0.847  13.760   1.026  1.00 92.37           C  
ATOM   1124  HA  ALA A  79      -1.502  14.630   1.072  1.00 92.37           H  
ATOM   1125  C   ALA A  79      -1.734  12.508   1.147  1.00 92.37           C  
ATOM   1126  CB  ALA A  79      -0.085  13.804  -0.303  1.00 92.37           C  
ATOM   1127  HB1 ALA A  79       0.531  14.703  -0.348  1.00 92.37           H  
ATOM   1128  HB2 ALA A  79      -0.792  13.812  -1.134  1.00 92.37           H  
ATOM   1129  HB3 ALA A  79       0.560  12.931  -0.397  1.00 92.37           H  
ATOM   1130  O   ALA A  79      -2.962  12.611   1.061  1.00 92.37           O  
ATOM   1131  N   ALA A  80      -1.128  11.354   1.432  1.00 95.72           N  
ATOM   1132  H   ALA A  80      -0.118  11.337   1.461  1.00 95.72           H  
ATOM   1133  CA  ALA A  80      -1.824  10.092   1.658  1.00 95.72           C  
ATOM   1134  HA  ALA A  80      -2.388   9.828   0.763  1.00 95.72           H  
ATOM   1135  C   ALA A  80      -2.813  10.176   2.829  1.00 95.72           C  
ATOM   1136  CB  ALA A  80      -0.760   9.023   1.895  1.00 95.72           C  
ATOM   1137  HB1 ALA A  80      -1.229   8.075   2.158  1.00 95.72           H  
ATOM   1138  HB2 ALA A  80      -0.163   8.898   0.991  1.00 95.72           H  
ATOM   1139  HB3 ALA A  80      -0.100   9.316   2.711  1.00 95.72           H  
ATOM   1140  O   ALA A  80      -3.987   9.826   2.681  1.00 95.72           O  
ATOM   1141  N   ARG A  81      -2.393  10.744   3.965  1.00 96.76           N  
ATOM   1142  H   ARG A  81      -1.412  10.967   4.046  1.00 96.76           H  
ATOM   1143  CA  ARG A  81      -3.263  10.952   5.127  1.00 96.76           C  
ATOM   1144  HA  ARG A  81      -3.631   9.979   5.453  1.00 96.76           H  
ATOM   1145  C   ARG A  81      -4.457  11.834   4.794  1.00 96.76           C  
ATOM   1146  CB  ARG A  81      -2.467  11.605   6.259  1.00 96.76           C  
ATOM   1147  HB2 ARG A  81      -1.483  11.145   6.344  1.00 96.76           H  
ATOM   1148  HB3 ARG A  81      -2.317  12.663   6.047  1.00 96.76           H  
ATOM   1149  O   ARG A  81      -5.571  11.555   5.229  1.00 96.76           O  
ATOM   1150  CG  ARG A  81      -3.216  11.429   7.581  1.00 96.76           C  
ATOM   1151  HG2 ARG A  81      -3.252  10.370   7.837  1.00 96.76           H  
ATOM   1152  HG3 ARG A  81      -4.235  11.807   7.495  1.00 96.76           H  
ATOM   1153  CD  ARG A  81      -2.501  12.194   8.686  1.00 96.76           C  
ATOM   1154  HD2 ARG A  81      -2.481  13.258   8.449  1.00 96.76           H  
ATOM   1155  HD3 ARG A  81      -1.468  11.850   8.732  1.00 96.76           H  
ATOM   1156  NE  ARG A  81      -3.154  11.948   9.975  1.00 96.76           N  
ATOM   1157  HE  ARG A  81      -2.801  11.158  10.497  1.00 96.76           H  
ATOM   1158  NH1 ARG A  81      -4.737  13.598   9.820  1.00 96.76           N  
ATOM   1159 HH11 ARG A  81      -4.323  13.872   8.940  1.00 96.76           H  
ATOM   1160 HH12 ARG A  81      -5.569  14.042  10.181  1.00 96.76           H  
ATOM   1161  NH2 ARG A  81      -4.756  12.165  11.551  1.00 96.76           N  
ATOM   1162 HH21 ARG A  81      -4.419  11.303  11.955  1.00 96.76           H  
ATOM   1163 HH22 ARG A  81      -5.563  12.616  11.958  1.00 96.76           H  
ATOM   1164  CZ  ARG A  81      -4.212  12.574  10.444  1.00 96.76           C  
ATOM   1165  N   SER A  82      -4.230  12.914   4.047  1.00 95.24           N  
ATOM   1166  H   SER A  82      -3.282  13.083   3.744  1.00 95.24           H  
ATOM   1167  CA  SER A  82      -5.293  13.831   3.623  1.00 95.24           C  
ATOM   1168  HA  SER A  82      -5.797  14.223   4.507  1.00 95.24           H  
ATOM   1169  C   SER A  82      -6.340  13.115   2.762  1.00 95.24           C  
ATOM   1170  CB  SER A  82      -4.677  15.003   2.858  1.00 95.24           C  
ATOM   1171  HB2 SER A  82      -4.241  14.647   1.924  1.00 95.24           H  
ATOM   1172  HB3 SER A  82      -3.891  15.456   3.462  1.00 95.24           H  
ATOM   1173  O   SER A  82      -7.546  13.245   3.001  1.00 95.24           O  
ATOM   1174  OG  SER A  82      -5.666  15.972   2.581  1.00 95.24           O  
ATOM   1175  HG  SER A  82      -5.265  16.666   2.052  1.00 95.24           H  
ATOM   1176  N   ALA A  83      -5.885  12.291   1.811  1.00 95.23           N  
ATOM   1177  H   ALA A  83      -4.889  12.211   1.669  1.00 95.23           H  
ATOM   1178  CA  ALA A  83      -6.758  11.469   0.980  1.00 95.23           C  
ATOM   1179  HA  ALA A  83      -7.481  12.119   0.487  1.00 95.23           H  
ATOM   1180  C   ALA A  83      -7.549  10.449   1.817  1.00 95.23           C  
ATOM   1181  CB  ALA A  83      -5.906  10.791  -0.100  1.00 95.23           C  
ATOM   1182  HB1 ALA A  83      -5.367  11.544  -0.674  1.00 95.23           H  
ATOM   1183  HB2 ALA A  83      -5.186  10.111   0.354  1.00 95.23           H  
ATOM   1184  HB3 ALA A  83      -6.549  10.226  -0.775  1.00 95.23           H  
ATOM   1185  O   ALA A  83      -8.767  10.344   1.661  1.00 95.23           O  
ATOM   1186  N   LEU A  84      -6.885   9.762   2.751  1.00 97.01           N  
ATOM   1187  H   LEU A  84      -5.882   9.866   2.798  1.00 97.01           H  
ATOM   1188  CA  LEU A  84      -7.515   8.803   3.658  1.00 97.01           C  
ATOM   1189  HA  LEU A  84      -8.002   8.032   3.062  1.00 97.01           H  
ATOM   1190  C   LEU A  84      -8.591   9.461   4.528  1.00 97.01           C  
ATOM   1191  CB  LEU A  84      -6.426   8.142   4.515  1.00 97.01           C  
ATOM   1192  HB2 LEU A  84      -5.850   8.920   5.016  1.00 97.01           H  
ATOM   1193  HB3 LEU A  84      -5.746   7.606   3.853  1.00 97.01           H  
ATOM   1194  O   LEU A  84      -9.731   9.012   4.537  1.00 97.01           O  
ATOM   1195  CG  LEU A  84      -6.967   7.179   5.587  1.00 97.01           C  
ATOM   1196  HG  LEU A  84      -7.605   7.736   6.274  1.00 97.01           H  
ATOM   1197  CD1 LEU A  84      -7.770   6.015   5.004  1.00 97.01           C  
ATOM   1198 HD11 LEU A  84      -7.161   5.470   4.283  1.00 97.01           H  
ATOM   1199 HD12 LEU A  84      -8.670   6.380   4.510  1.00 97.01           H  
ATOM   1200 HD13 LEU A  84      -8.064   5.335   5.803  1.00 97.01           H  
ATOM   1201  CD2 LEU A  84      -5.807   6.620   6.399  1.00 97.01           C  
ATOM   1202 HD21 LEU A  84      -5.135   7.420   6.710  1.00 97.01           H  
ATOM   1203 HD22 LEU A  84      -6.199   6.130   7.289  1.00 97.01           H  
ATOM   1204 HD23 LEU A  84      -5.243   5.897   5.810  1.00 97.01           H  
ATOM   1205  N   VAL A  85      -8.268  10.556   5.220  1.00 96.11           N  
ATOM   1206  H   VAL A  85      -7.315  10.886   5.166  1.00 96.11           H  
ATOM   1207  CA  VAL A  85      -9.228  11.278   6.075  1.00 96.11           C  
ATOM   1208  HA  VAL A  85      -9.622  10.584   6.818  1.00 96.11           H  
ATOM   1209  C   VAL A  85     -10.426  11.776   5.263  1.00 96.11           C  
ATOM   1210  CB  VAL A  85      -8.528  12.433   6.815  1.00 96.11           C  
ATOM   1211  HB  VAL A  85      -7.954  13.023   6.101  1.00 96.11           H  
ATOM   1212  O   VAL A  85     -11.559  11.720   5.743  1.00 96.11           O  
ATOM   1213  CG1 VAL A  85      -9.507  13.371   7.535  1.00 96.11           C  
ATOM   1214 HG11 VAL A  85     -10.157  12.798   8.195  1.00 96.11           H  
ATOM   1215 HG12 VAL A  85      -8.956  14.109   8.118  1.00 96.11           H  
ATOM   1216 HG13 VAL A  85     -10.118  13.907   6.808  1.00 96.11           H  
ATOM   1217  CG2 VAL A  85      -7.572  11.879   7.883  1.00 96.11           C  
ATOM   1218 HG21 VAL A  85      -6.854  11.194   7.432  1.00 96.11           H  
ATOM   1219 HG22 VAL A  85      -8.135  11.336   8.643  1.00 96.11           H  
ATOM   1220 HG23 VAL A  85      -7.024  12.698   8.348  1.00 96.11           H  
ATOM   1221  N   THR A  86     -10.204  12.202   4.016  1.00 94.76           N  
ATOM   1222  H   THR A  86      -9.253  12.221   3.678  1.00 94.76           H  
ATOM   1223  CA  THR A  86     -11.287  12.580   3.098  1.00 94.76           C  
ATOM   1224  HA  THR A  86     -11.909  13.332   3.583  1.00 94.76           H  
ATOM   1225  C   THR A  86     -12.188  11.388   2.771  1.00 94.76           C  
ATOM   1226  CB  THR A  86     -10.724  13.199   1.810  1.00 94.76           C  
ATOM   1227  HB  THR A  86     -10.074  12.484   1.304  1.00 94.76           H  
ATOM   1228  O   THR A  86     -13.408  11.507   2.879  1.00 94.76           O  
ATOM   1229  CG2 THR A  86     -11.823  13.634   0.839  1.00 94.76           C  
ATOM   1230 HG21 THR A  86     -12.521  14.302   1.344  1.00 94.76           H  
ATOM   1231 HG22 THR A  86     -11.372  14.155  -0.005  1.00 94.76           H  
ATOM   1232 HG23 THR A  86     -12.360  12.764   0.461  1.00 94.76           H  
ATOM   1233  OG1 THR A  86      -9.977  14.352   2.125  1.00 94.76           O  
ATOM   1234  HG1 THR A  86      -9.119  14.063   2.443  1.00 94.76           H  
ATOM   1235  N   ALA A  87     -11.617  10.229   2.424  1.00 94.85           N  
ATOM   1236  H   ALA A  87     -10.610  10.175   2.365  1.00 94.85           H  
ATOM   1237  CA  ALA A  87     -12.384   9.012   2.148  1.00 94.85           C  
ATOM   1238  HA  ALA A  87     -13.107   9.224   1.360  1.00 94.85           H  
ATOM   1239  C   ALA A  87     -13.175   8.542   3.383  1.00 94.85           C  
ATOM   1240  CB  ALA A  87     -11.424   7.928   1.639  1.00 94.85           C  
ATOM   1241  HB1 ALA A  87     -10.681   7.688   2.399  1.00 94.85           H  
ATOM   1242  HB2 ALA A  87     -10.916   8.279   0.741  1.00 94.85           H  
ATOM   1243  HB3 ALA A  87     -11.985   7.026   1.395  1.00 94.85           H  
ATOM   1244  O   ALA A  87     -14.362   8.220   3.277  1.00 94.85           O  
ATOM   1245  N   LEU A  88     -12.552   8.579   4.566  1.00 95.73           N  
ATOM   1246  H   LEU A  88     -11.572   8.826   4.577  1.00 95.73           H  
ATOM   1247  CA  LEU A  88     -13.197   8.229   5.831  1.00 95.73           C  
ATOM   1248  HA  LEU A  88     -13.601   7.223   5.724  1.00 95.73           H  
ATOM   1249  C   LEU A  88     -14.383   9.160   6.139  1.00 95.73           C  
ATOM   1250  CB  LEU A  88     -12.163   8.203   6.974  1.00 95.73           C  
ATOM   1251  HB2 LEU A  88     -12.696   8.066   7.915  1.00 95.73           H  
ATOM   1252  HB3 LEU A  88     -11.667   9.173   7.012  1.00 95.73           H  
ATOM   1253  O   LEU A  88     -15.472   8.688   6.470  1.00 95.73           O  
ATOM   1254  CG  LEU A  88     -11.088   7.098   6.869  1.00 95.73           C  
ATOM   1255  HG  LEU A  88     -10.561   7.181   5.918  1.00 95.73           H  
ATOM   1256  CD1 LEU A  88     -10.075   7.270   8.001  1.00 95.73           C  
ATOM   1257 HD11 LEU A  88      -9.303   6.504   7.920  1.00 95.73           H  
ATOM   1258 HD12 LEU A  88      -9.603   8.249   7.934  1.00 95.73           H  
ATOM   1259 HD13 LEU A  88     -10.563   7.160   8.970  1.00 95.73           H  
ATOM   1260  CD2 LEU A  88     -11.658   5.684   6.954  1.00 95.73           C  
ATOM   1261 HD21 LEU A  88     -12.165   5.549   7.909  1.00 95.73           H  
ATOM   1262 HD22 LEU A  88     -12.341   5.494   6.126  1.00 95.73           H  
ATOM   1263 HD23 LEU A  88     -10.843   4.962   6.892  1.00 95.73           H  
ATOM   1264  N   GLY A  89     -14.210  10.473   5.951  1.00 94.75           N  
ATOM   1265  H   GLY A  89     -13.290  10.796   5.688  1.00 94.75           H  
ATOM   1266  CA  GLY A  89     -15.268  11.474   6.130  1.00 94.75           C  
ATOM   1267  HA2 GLY A  89     -14.814  12.463   6.082  1.00 94.75           H  
ATOM   1268  HA3 GLY A  89     -15.719  11.346   7.114  1.00 94.75           H  
ATOM   1269  C   GLY A  89     -16.385  11.417   5.079  1.00 94.75           C  
ATOM   1270  O   GLY A  89     -17.505  11.843   5.356  1.00 94.75           O  
ATOM   1271  N   ALA A  90     -16.116  10.857   3.897  1.00 93.70           N  
ATOM   1272  H   ALA A  90     -15.162  10.583   3.710  1.00 93.70           H  
ATOM   1273  CA  ALA A  90     -17.087  10.689   2.814  1.00 93.70           C  
ATOM   1274  HA  ALA A  90     -17.762  11.544   2.829  1.00 93.70           H  
ATOM   1275  C   ALA A  90     -17.977   9.434   2.957  1.00 93.70           C  
ATOM   1276  CB  ALA A  90     -16.334  10.722   1.479  1.00 93.70           C  
ATOM   1277  HB1 ALA A  90     -17.042  10.669   0.652  1.00 93.70           H  
ATOM   1278  HB2 ALA A  90     -15.763  11.647   1.397  1.00 93.70           H  
ATOM   1279  HB3 ALA A  90     -15.652   9.874   1.416  1.00 93.70           H  
ATOM   1280  O   ALA A  90     -18.786   9.149   2.075  1.00 93.70           O  
ATOM   1281  N   GLY A  91     -17.855   8.688   4.062  1.00 94.63           N  
ATOM   1282  H   GLY A  91     -17.160   8.963   4.741  1.00 94.63           H  
ATOM   1283  CA  GLY A  91     -18.719   7.545   4.374  1.00 94.63           C  
ATOM   1284  HA2 GLY A  91     -18.936   7.567   5.442  1.00 94.63           H  
ATOM   1285  HA3 GLY A  91     -19.663   7.638   3.838  1.00 94.63           H  
ATOM   1286  C   GLY A  91     -18.128   6.171   4.052  1.00 94.63           C  
ATOM   1287  O   GLY A  91     -18.835   5.177   4.229  1.00 94.63           O  
ATOM   1288  N   ALA A  92     -16.849   6.085   3.659  1.00 95.69           N  
ATOM   1289  H   ALA A  92     -16.316   6.934   3.531  1.00 95.69           H  
ATOM   1290  CA  ALA A  92     -16.153   4.809   3.450  1.00 95.69           C  
ATOM   1291  HA  ALA A  92     -16.597   4.326   2.580  1.00 95.69           H  
ATOM   1292  C   ALA A  92     -16.302   3.809   4.624  1.00 95.69           C  
ATOM   1293  CB  ALA A  92     -14.681   5.075   3.107  1.00 95.69           C  
ATOM   1294  HB1 ALA A  92     -14.183   5.654   3.885  1.00 95.69           H  
ATOM   1295  HB2 ALA A  92     -14.612   5.617   2.164  1.00 95.69           H  
ATOM   1296  HB3 ALA A  92     -14.157   4.124   3.008  1.00 95.69           H  
ATOM   1297  O   ALA A  92     -16.576   2.640   4.355  1.00 95.69           O  
ATOM   1298  N   PRO A  93     -16.242   4.221   5.911  1.00 97.65           N  
ATOM   1299  CA  PRO A  93     -16.444   3.319   7.047  1.00 97.65           C  
ATOM   1300  HA  PRO A  93     -15.667   2.554   7.040  1.00 97.65           H  
ATOM   1301  C   PRO A  93     -17.817   2.643   7.077  1.00 97.65           C  
ATOM   1302  CB  PRO A  93     -16.277   4.207   8.285  1.00 97.65           C  
ATOM   1303  HB2 PRO A  93     -15.904   3.646   9.142  1.00 97.65           H  
ATOM   1304  HB3 PRO A  93     -17.221   4.689   8.540  1.00 97.65           H  
ATOM   1305  O   PRO A  93     -17.959   1.551   7.614  1.00 97.65           O  
ATOM   1306  CG  PRO A  93     -15.287   5.262   7.817  1.00 97.65           C  
ATOM   1307  HG2 PRO A  93     -14.287   4.830   7.784  1.00 97.65           H  
ATOM   1308  HG3 PRO A  93     -15.315   6.161   8.433  1.00 97.65           H  
ATOM   1309  CD  PRO A  93     -15.802   5.514   6.407  1.00 97.65           C  
ATOM   1310  HD2 PRO A  93     -15.005   5.918   5.782  1.00 97.65           H  
ATOM   1311  HD3 PRO A  93     -16.643   6.207   6.444  1.00 97.65           H  
ATOM   1312  N   SER A  94     -18.846   3.290   6.523  1.00 96.49           N  
ATOM   1313  H   SER A  94     -18.654   4.136   6.005  1.00 96.49           H  
ATOM   1314  CA  SER A  94     -20.206   2.739   6.476  1.00 96.49           C  
ATOM   1315  HA  SER A  94     -20.363   2.072   7.323  1.00 96.49           H  
ATOM   1316  C   SER A  94     -20.461   1.924   5.210  1.00 96.49           C  
ATOM   1317  CB  SER A  94     -21.231   3.869   6.572  1.00 96.49           C  
ATOM   1318  HB2 SER A  94     -21.066   4.581   5.763  1.00 96.49           H  
ATOM   1319  HB3 SER A  94     -22.237   3.459   6.483  1.00 96.49           H  
ATOM   1320  O   SER A  94     -21.169   0.923   5.270  1.00 96.49           O  
ATOM   1321  OG  SER A  94     -21.109   4.530   7.815  1.00 96.49           O  
ATOM   1322  HG  SER A  94     -20.185   4.505   8.075  1.00 96.49           H  
ATOM   1323  N   SER A  95     -19.913   2.342   4.066  1.00 96.11           N  
ATOM   1324  H   SER A  95     -19.324   3.163   4.065  1.00 96.11           H  
ATOM   1325  CA  SER A  95     -20.140   1.675   2.778  1.00 96.11           C  
ATOM   1326  HA  SER A  95     -21.166   1.307   2.749  1.00 96.11           H  
ATOM   1327  C   SER A  95     -19.232   0.466   2.554  1.00 96.11           C  
ATOM   1328  CB  SER A  95     -19.976   2.674   1.630  1.00 96.11           C  
ATOM   1329  HB2 SER A  95     -20.715   3.469   1.738  1.00 96.11           H  
ATOM   1330  HB3 SER A  95     -20.143   2.163   0.682  1.00 96.11           H  
ATOM   1331  O   SER A  95     -19.677  -0.525   1.980  1.00 96.11           O  
ATOM   1332  OG  SER A  95     -18.681   3.239   1.639  1.00 96.11           O  
ATOM   1333  HG  SER A  95     -18.576   3.811   0.875  1.00 96.11           H  
ATOM   1334  N   ASN A  96     -17.977   0.530   3.006  1.00 96.71           N  
ATOM   1335  H   ASN A  96     -17.666   1.390   3.434  1.00 96.71           H  
ATOM   1336  CA  ASN A  96     -16.995  -0.539   2.862  1.00 96.71           C  
ATOM   1337  HA  ASN A  96     -17.524  -1.490   2.801  1.00 96.71           H  
ATOM   1338  C   ASN A  96     -16.062  -0.607   4.093  1.00 96.71           C  
ATOM   1339  CB  ASN A  96     -16.258  -0.354   1.524  1.00 96.71           C  
ATOM   1340  HB2 ASN A  96     -15.544   0.467   1.592  1.00 96.71           H  
ATOM   1341  HB3 ASN A  96     -16.983  -0.119   0.745  1.00 96.71           H  
ATOM   1342  O   ASN A  96     -14.877  -0.278   3.995  1.00 96.71           O  
ATOM   1343  CG  ASN A  96     -15.536  -1.621   1.114  1.00 96.71           C  
ATOM   1344  ND2 ASN A  96     -15.156  -1.723  -0.138  1.00 96.71           N  
ATOM   1345 HD21 ASN A  96     -15.266  -0.954  -0.783  1.00 96.71           H  
ATOM   1346 HD22 ASN A  96     -14.645  -2.558  -0.389  1.00 96.71           H  
ATOM   1347  OD1 ASN A  96     -15.323  -2.535   1.899  1.00 96.71           O  
ATOM   1348  N   PRO A  97     -16.584  -1.015   5.269  1.00 97.71           N  
ATOM   1349  CA  PRO A  97     -15.859  -0.970   6.542  1.00 97.71           C  
ATOM   1350  HA  PRO A  97     -15.658   0.067   6.811  1.00 97.71           H  
ATOM   1351  C   PRO A  97     -14.526  -1.724   6.518  1.00 97.71           C  
ATOM   1352  CB  PRO A  97     -16.806  -1.586   7.583  1.00 97.71           C  
ATOM   1353  HB2 PRO A  97     -16.281  -2.248   8.272  1.00 97.71           H  
ATOM   1354  HB3 PRO A  97     -17.309  -0.798   8.142  1.00 97.71           H  
ATOM   1355  O   PRO A  97     -13.538  -1.233   7.051  1.00 97.71           O  
ATOM   1356  CG  PRO A  97     -17.834  -2.359   6.759  1.00 97.71           C  
ATOM   1357  HG2 PRO A  97     -18.798  -2.420   7.264  1.00 97.71           H  
ATOM   1358  HG3 PRO A  97     -17.452  -3.355   6.535  1.00 97.71           H  
ATOM   1359  CD  PRO A  97     -17.925  -1.543   5.477  1.00 97.71           C  
ATOM   1360  HD2 PRO A  97     -18.251  -2.184   4.658  1.00 97.71           H  
ATOM   1361  HD3 PRO A  97     -18.622  -0.716   5.613  1.00 97.71           H  
ATOM   1362  N   THR A  98     -14.470  -2.899   5.885  1.00 98.30           N  
ATOM   1363  H   THR A  98     -15.310  -3.273   5.466  1.00 98.30           H  
ATOM   1364  CA  THR A  98     -13.245  -3.710   5.836  1.00 98.30           C  
ATOM   1365  HA  THR A  98     -12.839  -3.794   6.844  1.00 98.30           H  
ATOM   1366  C   THR A  98     -12.160  -3.057   4.984  1.00 98.30           C  
ATOM   1367  CB  THR A  98     -13.552  -5.121   5.320  1.00 98.30           C  
ATOM   1368  HB  THR A  98     -13.925  -5.061   4.298  1.00 98.30           H  
ATOM   1369  O   THR A  98     -11.009  -3.013   5.405  1.00 98.30           O  
ATOM   1370  CG2 THR A  98     -12.342  -6.051   5.360  1.00 98.30           C  
ATOM   1371 HG21 THR A  98     -12.646  -7.061   5.085  1.00 98.30           H  
ATOM   1372 HG22 THR A  98     -11.589  -5.714   4.646  1.00 98.30           H  
ATOM   1373 HG23 THR A  98     -11.901  -6.058   6.357  1.00 98.30           H  
ATOM   1374  OG1 THR A  98     -14.547  -5.703   6.134  1.00 98.30           O  
ATOM   1375  HG1 THR A  98     -14.171  -5.791   7.013  1.00 98.30           H  
ATOM   1376  N   VAL A  99     -12.506  -2.500   3.818  1.00 96.49           N  
ATOM   1377  H   VAL A  99     -13.469  -2.520   3.516  1.00 96.49           H  
ATOM   1378  CA  VAL A  99     -11.517  -1.803   2.979  1.00 96.49           C  
ATOM   1379  HA  VAL A  99     -10.618  -2.415   2.912  1.00 96.49           H  
ATOM   1380  C   VAL A  99     -11.098  -0.478   3.617  1.00 96.49           C  
ATOM   1381  CB  VAL A  99     -12.045  -1.599   1.551  1.00 96.49           C  
ATOM   1382  HB  VAL A  99     -12.967  -1.020   1.595  1.00 96.49           H  
ATOM   1383  O   VAL A  99      -9.919  -0.142   3.589  1.00 96.49           O  
ATOM   1384  CG1 VAL A  99     -11.054  -0.856   0.658  1.00 96.49           C  
ATOM   1385 HG11 VAL A  99     -10.713   0.067   1.128  1.00 96.49           H  
ATOM   1386 HG12 VAL A  99     -10.179  -1.476   0.462  1.00 96.49           H  
ATOM   1387 HG13 VAL A  99     -11.537  -0.597  -0.284  1.00 96.49           H  
ATOM   1388  CG2 VAL A  99     -12.300  -2.953   0.869  1.00 96.49           C  
ATOM   1389 HG21 VAL A  99     -12.620  -2.798  -0.161  1.00 96.49           H  
ATOM   1390 HG22 VAL A  99     -13.060  -3.523   1.403  1.00 96.49           H  
ATOM   1391 HG23 VAL A  99     -11.380  -3.537   0.856  1.00 96.49           H  
ATOM   1392  N   ALA A 100     -12.023   0.248   4.252  1.00 97.84           N  
ATOM   1393  H   ALA A 100     -12.985  -0.059   4.236  1.00 97.84           H  
ATOM   1394  CA  ALA A 100     -11.693   1.453   5.011  1.00 97.84           C  
ATOM   1395  HA  ALA A 100     -11.198   2.168   4.354  1.00 97.84           H  
ATOM   1396  C   ALA A 100     -10.708   1.155   6.151  1.00 97.84           C  
ATOM   1397  CB  ALA A 100     -12.993   2.089   5.517  1.00 97.84           C  
ATOM   1398  HB1 ALA A 100     -13.516   1.398   6.178  1.00 97.84           H  
ATOM   1399  HB2 ALA A 100     -13.638   2.330   4.672  1.00 97.84           H  
ATOM   1400  HB3 ALA A 100     -12.764   3.001   6.068  1.00 97.84           H  
ATOM   1401  O   ALA A 100      -9.758   1.912   6.349  1.00 97.84           O  
ATOM   1402  N   ALA A 101     -10.910   0.048   6.877  1.00 98.68           N  
ATOM   1403  H   ALA A 101     -11.728  -0.516   6.698  1.00 98.68           H  
ATOM   1404  CA  ALA A 101     -10.011  -0.374   7.948  1.00 98.68           C  
ATOM   1405  HA  ALA A 101      -9.855   0.457   8.636  1.00 98.68           H  
ATOM   1406  C   ALA A 101      -8.636  -0.746   7.398  1.00 98.68           C  
ATOM   1407  CB  ALA A 101     -10.652  -1.519   8.730  1.00 98.68           C  
ATOM   1408  HB1 ALA A 101     -10.870  -2.351   8.061  1.00 98.68           H  
ATOM   1409  HB2 ALA A 101     -11.570  -1.170   9.204  1.00 98.68           H  
ATOM   1410  HB3 ALA A 101      -9.961  -1.865   9.499  1.00 98.68           H  
ATOM   1411  O   ALA A 101      -7.644  -0.206   7.879  1.00 98.68           O  
ATOM   1412  N   LYS A 102      -8.585  -1.546   6.324  1.00 98.39           N  
ATOM   1413  H   LYS A 102      -9.437  -2.000   6.028  1.00 98.39           H  
ATOM   1414  CA  LYS A 102      -7.333  -1.897   5.644  1.00 98.39           C  
ATOM   1415  HA  LYS A 102      -6.691  -2.378   6.382  1.00 98.39           H  
ATOM   1416  C   LYS A 102      -6.586  -0.663   5.139  1.00 98.39           C  
ATOM   1417  CB  LYS A 102      -7.624  -2.891   4.507  1.00 98.39           C  
ATOM   1418  HB2 LYS A 102      -8.141  -3.757   4.920  1.00 98.39           H  
ATOM   1419  HB3 LYS A 102      -8.289  -2.416   3.785  1.00 98.39           H  
ATOM   1420  O   LYS A 102      -5.366  -0.614   5.264  1.00 98.39           O  
ATOM   1421  CG  LYS A 102      -6.369  -3.377   3.756  1.00 98.39           C  
ATOM   1422  HG2 LYS A 102      -6.696  -4.002   2.925  1.00 98.39           H  
ATOM   1423  HG3 LYS A 102      -5.842  -2.522   3.333  1.00 98.39           H  
ATOM   1424  CD  LYS A 102      -5.396  -4.195   4.623  1.00 98.39           C  
ATOM   1425  HD2 LYS A 102      -5.063  -3.597   5.472  1.00 98.39           H  
ATOM   1426  HD3 LYS A 102      -5.900  -5.089   4.990  1.00 98.39           H  
ATOM   1427  CE  LYS A 102      -4.176  -4.584   3.775  1.00 98.39           C  
ATOM   1428  HE2 LYS A 102      -3.720  -3.665   3.406  1.00 98.39           H  
ATOM   1429  HE3 LYS A 102      -4.509  -5.154   2.908  1.00 98.39           H  
ATOM   1430  NZ  LYS A 102      -3.165  -5.358   4.538  1.00 98.39           N  
ATOM   1431  HZ1 LYS A 102      -3.548  -6.218   4.905  1.00 98.39           H  
ATOM   1432  HZ2 LYS A 102      -2.375  -5.579   3.948  1.00 98.39           H  
ATOM   1433  HZ3 LYS A 102      -2.809  -4.802   5.302  1.00 98.39           H  
ATOM   1434  N   ALA A 103      -7.284   0.338   4.596  1.00 97.97           N  
ATOM   1435  H   ALA A 103      -8.279   0.219   4.469  1.00 97.97           H  
ATOM   1436  CA  ALA A 103      -6.662   1.594   4.181  1.00 97.97           C  
ATOM   1437  HA  ALA A 103      -5.858   1.372   3.480  1.00 97.97           H  
ATOM   1438  C   ALA A 103      -6.033   2.311   5.382  1.00 97.97           C  
ATOM   1439  CB  ALA A 103      -7.696   2.482   3.472  1.00 97.97           C  
ATOM   1440  HB1 ALA A 103      -8.149   1.950   2.636  1.00 97.97           H  
ATOM   1441  HB2 ALA A 103      -8.480   2.783   4.166  1.00 97.97           H  
ATOM   1442  HB3 ALA A 103      -7.198   3.372   3.086  1.00 97.97           H  
ATOM   1443  O   ALA A 103      -4.869   2.688   5.334  1.00 97.97           O  
ATOM   1444  N   GLN A 104      -6.762   2.451   6.489  1.00 98.61           N  
ATOM   1445  H   GLN A 104      -7.705   2.090   6.512  1.00 98.61           H  
ATOM   1446  CA  GLN A 104      -6.226   3.110   7.676  1.00 98.61           C  
ATOM   1447  HA  GLN A 104      -5.818   4.073   7.369  1.00 98.61           H  
ATOM   1448  C   GLN A 104      -5.048   2.353   8.304  1.00 98.61           C  
ATOM   1449  CB  GLN A 104      -7.368   3.365   8.664  1.00 98.61           C  
ATOM   1450  HB2 GLN A 104      -7.869   2.425   8.898  1.00 98.61           H  
ATOM   1451  HB3 GLN A 104      -8.087   4.039   8.199  1.00 98.61           H  
ATOM   1452  O   GLN A 104      -4.031   2.965   8.611  1.00 98.61           O  
ATOM   1453  CG  GLN A 104      -6.838   3.988   9.960  1.00 98.61           C  
ATOM   1454  HG2 GLN A 104      -6.178   4.824   9.730  1.00 98.61           H  
ATOM   1455  HG3 GLN A 104      -6.248   3.239  10.489  1.00 98.61           H  
ATOM   1456  CD  GLN A 104      -7.941   4.481  10.882  1.00 98.61           C  
ATOM   1457  NE2 GLN A 104      -7.801   4.252  12.165  1.00 98.61           N  
ATOM   1458 HE21 GLN A 104      -6.984   3.757  12.494  1.00 98.61           H  
ATOM   1459 HE22 GLN A 104      -8.492   4.643  12.789  1.00 98.61           H  
ATOM   1460  OE1 GLN A 104      -8.909   5.108  10.474  1.00 98.61           O  
ATOM   1461  N   THR A 105      -5.145   1.038   8.471  1.00 98.81           N  
ATOM   1462  H   THR A 105      -5.990   0.555   8.199  1.00 98.81           H  
ATOM   1463  CA  THR A 105      -4.067   0.247   9.079  1.00 98.81           C  
ATOM   1464  HA  THR A 105      -3.724   0.756   9.980  1.00 98.81           H  
ATOM   1465  C   THR A 105      -2.843   0.135   8.173  1.00 98.81           C  
ATOM   1466  CB  THR A 105      -4.569  -1.140   9.498  1.00 98.81           C  
ATOM   1467  HB  THR A 105      -3.731  -1.721   9.883  1.00 98.81           H  
ATOM   1468  O   THR A 105      -1.724   0.187   8.671  1.00 98.81           O  
ATOM   1469  CG2 THR A 105      -5.627  -1.020  10.600  1.00 98.81           C  
ATOM   1470 HG21 THR A 105      -5.454  -0.124  11.195  1.00 98.81           H  
ATOM   1471 HG22 THR A 105      -6.630  -0.973  10.176  1.00 98.81           H  
ATOM   1472 HG23 THR A 105      -5.546  -1.875  11.272  1.00 98.81           H  
ATOM   1473  OG1 THR A 105      -5.139  -1.811   8.393  1.00 98.81           O  
ATOM   1474  HG1 THR A 105      -5.857  -2.359   8.720  1.00 98.81           H  
ATOM   1475  N   SER A 106      -3.017   0.084   6.848  1.00 98.59           N  
ATOM   1476  H   SER A 106      -3.958   0.007   6.490  1.00 98.59           H  
ATOM   1477  CA  SER A 106      -1.881   0.111   5.910  1.00 98.59           C  
ATOM   1478  HA  SER A 106      -1.131  -0.602   6.253  1.00 98.59           H  
ATOM   1479  C   SER A 106      -1.208   1.487   5.851  1.00 98.59           C  
ATOM   1480  CB  SER A 106      -2.291  -0.302   4.497  1.00 98.59           C  
ATOM   1481  HB2 SER A 106      -2.910   0.482   4.060  1.00 98.59           H  
ATOM   1482  HB3 SER A 106      -1.391  -0.423   3.894  1.00 98.59           H  
ATOM   1483  O   SER A 106      -0.001   1.565   5.651  1.00 98.59           O  
ATOM   1484  OG  SER A 106      -3.020  -1.517   4.500  1.00 98.59           O  
ATOM   1485  HG  SER A 106      -3.877  -1.287   4.867  1.00 98.59           H  
ATOM   1486  N   PHE A 107      -1.965   2.572   6.055  1.00 98.63           N  
ATOM   1487  H   PHE A 107      -2.959   2.460   6.196  1.00 98.63           H  
ATOM   1488  CA  PHE A 107      -1.387   3.904   6.231  1.00 98.63           C  
ATOM   1489  HA  PHE A 107      -0.732   4.125   5.388  1.00 98.63           H  
ATOM   1490  C   PHE A 107      -0.532   3.983   7.501  1.00 98.63           C  
ATOM   1491  CB  PHE A 107      -2.503   4.954   6.284  1.00 98.63           C  
ATOM   1492  HB2 PHE A 107      -3.220   4.694   7.062  1.00 98.63           H  
ATOM   1493  HB3 PHE A 107      -3.038   4.962   5.334  1.00 98.63           H  
ATOM   1494  O   PHE A 107       0.572   4.517   7.460  1.00 98.63           O  
ATOM   1495  CG  PHE A 107      -1.979   6.341   6.563  1.00 98.63           C  
ATOM   1496  CD1 PHE A 107      -2.000   6.852   7.874  1.00 98.63           C  
ATOM   1497  HD1 PHE A 107      -2.421   6.264   8.676  1.00 98.63           H  
ATOM   1498  CD2 PHE A 107      -1.360   7.061   5.528  1.00 98.63           C  
ATOM   1499  HD2 PHE A 107      -1.308   6.643   4.533  1.00 98.63           H  
ATOM   1500  CE1 PHE A 107      -1.383   8.080   8.155  1.00 98.63           C  
ATOM   1501  HE1 PHE A 107      -1.333   8.436   9.173  1.00 98.63           H  
ATOM   1502  CE2 PHE A 107      -0.744   8.286   5.809  1.00 98.63           C  
ATOM   1503  HE2 PHE A 107      -0.213   8.813   5.030  1.00 98.63           H  
ATOM   1504  CZ  PHE A 107      -0.748   8.782   7.117  1.00 98.63           C  
ATOM   1505  HZ  PHE A 107      -0.213   9.701   7.307  1.00 98.63           H  
ATOM   1506  N   ASP A 108      -1.032   3.445   8.614  1.00 98.69           N  
ATOM   1507  H   ASP A 108      -1.975   3.083   8.603  1.00 98.69           H  
ATOM   1508  CA  ASP A 108      -0.303   3.455   9.882  1.00 98.69           C  
ATOM   1509  HA  ASP A 108       0.011   4.477  10.094  1.00 98.69           H  
ATOM   1510  C   ASP A 108       0.980   2.603   9.810  1.00 98.69           C  
ATOM   1511  CB  ASP A 108      -1.219   2.994  11.021  1.00 98.69           C  
ATOM   1512  HB2 ASP A 108      -1.646   2.022  10.777  1.00 98.69           H  
ATOM   1513  HB3 ASP A 108      -0.595   2.877  11.907  1.00 98.69           H  
ATOM   1514  O   ASP A 108       2.031   3.103  10.200  1.00 98.69           O  
ATOM   1515  CG  ASP A 108      -2.349   3.959  11.403  1.00 98.69           C  
ATOM   1516  OD1 ASP A 108      -2.550   5.038  10.804  1.00 98.69           O  
ATOM   1517  OD2 ASP A 108      -3.035   3.652  12.406  1.00 98.69           O  
ATOM   1518  N   CYS A 109       0.902   1.401   9.218  1.00 98.46           N  
ATOM   1519  H   CYS A 109      -0.021   1.056   8.995  1.00 98.46           H  
ATOM   1520  CA  CYS A 109       2.040   0.534   8.854  1.00 98.46           C  
ATOM   1521  HA  CYS A 109       2.519   0.139   9.750  1.00 98.46           H  
ATOM   1522  C   CYS A 109       3.084   1.309   8.042  1.00 98.46           C  
ATOM   1523  CB  CYS A 109       1.448  -0.622   8.023  1.00 98.46           C  
ATOM   1524  HB2 CYS A 109       0.702  -1.102   8.658  1.00 98.46           H  
ATOM   1525  HB3 CYS A 109       0.914  -0.177   7.184  1.00 98.46           H  
ATOM   1526  O   CYS A 109       4.268   1.312   8.350  1.00 98.46           O  
ATOM   1527  SG  CYS A 109       2.446  -1.981   7.322  1.00 98.46           S  
ATOM   1528  N   TRP A 110       2.639   2.044   7.016  1.00 98.01           N  
ATOM   1529  H   TRP A 110       1.653   2.037   6.797  1.00 98.01           H  
ATOM   1530  CA  TRP A 110       3.552   2.806   6.170  1.00 98.01           C  
ATOM   1531  HA  TRP A 110       4.353   2.142   5.846  1.00 98.01           H  
ATOM   1532  C   TRP A 110       4.224   3.951   6.933  1.00 98.01           C  
ATOM   1533  CB  TRP A 110       2.793   3.312   4.940  1.00 98.01           C  
ATOM   1534  HB2 TRP A 110       2.386   2.460   4.394  1.00 98.01           H  
ATOM   1535  HB3 TRP A 110       1.950   3.916   5.277  1.00 98.01           H  
ATOM   1536  O   TRP A 110       5.414   4.188   6.750  1.00 98.01           O  
ATOM   1537  CG  TRP A 110       3.587   4.134   3.978  1.00 98.01           C  
ATOM   1538  CD1 TRP A 110       4.932   4.121   3.823  1.00 98.01           C  
ATOM   1539  HD1 TRP A 110       5.614   3.501   4.386  1.00 98.01           H  
ATOM   1540  CD2 TRP A 110       3.091   5.119   3.032  1.00 98.01           C  
ATOM   1541  CE2 TRP A 110       4.208   5.715   2.378  1.00 98.01           C  
ATOM   1542  CE3 TRP A 110       1.804   5.557   2.660  1.00 98.01           C  
ATOM   1543  HE3 TRP A 110       0.944   5.106   3.133  1.00 98.01           H  
ATOM   1544  NE1 TRP A 110       5.306   5.074   2.902  1.00 98.01           N  
ATOM   1545  HE1 TRP A 110       6.270   5.272   2.676  1.00 98.01           H  
ATOM   1546  CH2 TRP A 110       2.761   7.091   1.025  1.00 98.01           C  
ATOM   1547  HH2 TRP A 110       2.616   7.785   0.210  1.00 98.01           H  
ATOM   1548  CZ2 TRP A 110       4.057   6.705   1.405  1.00 98.01           C  
ATOM   1549  HZ2 TRP A 110       4.934   7.113   0.925  1.00 98.01           H  
ATOM   1550  CZ3 TRP A 110       1.640   6.520   1.651  1.00 98.01           C  
ATOM   1551  HZ3 TRP A 110       0.646   6.781   1.319  1.00 98.01           H  
ATOM   1552  N   ALA A 111       3.489   4.654   7.795  1.00 98.20           N  
ATOM   1553  H   ALA A 111       2.522   4.396   7.929  1.00 98.20           H  
ATOM   1554  CA  ALA A 111       4.051   5.732   8.600  1.00 98.20           C  
ATOM   1555  HA  ALA A 111       4.571   6.423   7.936  1.00 98.20           H  
ATOM   1556  C   ALA A 111       5.091   5.236   9.621  1.00 98.20           C  
ATOM   1557  CB  ALA A 111       2.899   6.479   9.283  1.00 98.20           C  
ATOM   1558  HB1 ALA A 111       3.297   7.329   9.838  1.00 98.20           H  
ATOM   1559  HB2 ALA A 111       2.191   6.831   8.533  1.00 98.20           H  
ATOM   1560  HB3 ALA A 111       2.387   5.808   9.973  1.00 98.20           H  
ATOM   1561  O   ALA A 111       6.044   5.958   9.892  1.00 98.20           O  
ATOM   1562  N   GLU A 112       4.907   4.039  10.176  1.00 97.64           N  
ATOM   1563  H   GLU A 112       4.100   3.492   9.913  1.00 97.64           H  
ATOM   1564  CA  GLU A 112       5.886   3.389  11.052  1.00 97.64           C  
ATOM   1565  HA  GLU A 112       6.206   4.068  11.842  1.00 97.64           H  
ATOM   1566  C   GLU A 112       7.142   2.962  10.289  1.00 97.64           C  
ATOM   1567  CB  GLU A 112       5.214   2.181  11.686  1.00 97.64           C  
ATOM   1568  HB2 GLU A 112       4.860   1.523  10.892  1.00 97.64           H  
ATOM   1569  HB3 GLU A 112       4.344   2.517  12.251  1.00 97.64           H  
ATOM   1570  O   GLU A 112       8.232   3.435  10.593  1.00 97.64           O  
ATOM   1571  CG  GLU A 112       6.151   1.398  12.611  1.00 97.64           C  
ATOM   1572  HG2 GLU A 112       7.147   1.289  12.181  1.00 97.64           H  
ATOM   1573  HG3 GLU A 112       6.230   1.927  13.561  1.00 97.64           H  
ATOM   1574  CD  GLU A 112       5.522   0.034  12.789  1.00 97.64           C  
ATOM   1575  OE1 GLU A 112       6.011  -0.930  12.185  1.00 97.64           O  
ATOM   1576  OE2 GLU A 112       4.398   0.049  13.337  1.00 97.64           O  
ATOM   1577  N   GLU A 113       6.995   2.156   9.237  1.00 96.74           N  
ATOM   1578  H   GLU A 113       6.095   1.726   9.082  1.00 96.74           H  
ATOM   1579  CA  GLU A 113       8.136   1.662   8.456  1.00 96.74           C  
ATOM   1580  HA  GLU A 113       8.806   1.098   9.105  1.00 96.74           H  
ATOM   1581  C   GLU A 113       8.951   2.817   7.840  1.00 96.74           C  
ATOM   1582  CB  GLU A 113       7.592   0.727   7.364  1.00 96.74           C  
ATOM   1583  HB2 GLU A 113       6.774   1.227   6.845  1.00 96.74           H  
ATOM   1584  HB3 GLU A 113       8.368   0.532   6.623  1.00 96.74           H  
ATOM   1585  O   GLU A 113      10.174   2.743   7.695  1.00 96.74           O  
ATOM   1586  CG  GLU A 113       7.085  -0.616   7.922  1.00 96.74           C  
ATOM   1587  HG2 GLU A 113       6.401  -0.442   8.752  1.00 96.74           H  
ATOM   1588  HG3 GLU A 113       6.525  -1.100   7.122  1.00 96.74           H  
ATOM   1589  CD  GLU A 113       8.210  -1.577   8.348  1.00 96.74           C  
ATOM   1590  OE1 GLU A 113       7.895  -2.726   8.721  1.00 96.74           O  
ATOM   1591  OE2 GLU A 113       9.395  -1.280   8.060  1.00 96.74           O  
ATOM   1592  N   ALA A 114       8.284   3.928   7.500  1.00 96.11           N  
ATOM   1593  H   ALA A 114       7.285   3.931   7.644  1.00 96.11           H  
ATOM   1594  CA  ALA A 114       8.927   5.151   7.022  1.00 96.11           C  
ATOM   1595  HA  ALA A 114       9.670   4.886   6.271  1.00 96.11           H  
ATOM   1596  C   ALA A 114       9.659   5.946   8.119  1.00 96.11           C  
ATOM   1597  CB  ALA A 114       7.858   6.029   6.365  1.00 96.11           C  
ATOM   1598  HB1 ALA A 114       7.080   6.255   7.094  1.00 96.11           H  
ATOM   1599  HB2 ALA A 114       7.427   5.509   5.510  1.00 96.11           H  
ATOM   1600  HB3 ALA A 114       8.310   6.963   6.032  1.00 96.11           H  
ATOM   1601  O   ALA A 114      10.617   6.648   7.800  1.00 96.11           O  
ATOM   1602  N   GLU A 115       9.210   5.883   9.377  1.00 96.30           N  
ATOM   1603  H   GLU A 115       8.466   5.234   9.589  1.00 96.30           H  
ATOM   1604  CA  GLU A 115       9.947   6.434  10.524  1.00 96.30           C  
ATOM   1605  HA  GLU A 115      10.274   7.449  10.300  1.00 96.30           H  
ATOM   1606  C   GLU A 115      11.211   5.614  10.793  1.00 96.30           C  
ATOM   1607  CB  GLU A 115       9.036   6.478  11.767  1.00 96.30           C  
ATOM   1608  HB2 GLU A 115       8.550   5.513  11.912  1.00 96.30           H  
ATOM   1609  HB3 GLU A 115       8.262   7.225  11.595  1.00 96.30           H  
ATOM   1610  O   GLU A 115      12.271   6.181  11.065  1.00 96.30           O  
ATOM   1611  CG  GLU A 115       9.792   6.834  13.058  1.00 96.30           C  
ATOM   1612  HG2 GLU A 115      10.517   6.054  13.292  1.00 96.30           H  
ATOM   1613  HG3 GLU A 115      10.332   7.766  12.895  1.00 96.30           H  
ATOM   1614  CD  GLU A 115       8.851   6.989  14.254  1.00 96.30           C  
ATOM   1615  OE1 GLU A 115       8.828   8.108  14.819  1.00 96.30           O  
ATOM   1616  OE2 GLU A 115       8.091   6.047  14.569  1.00 96.30           O  
ATOM   1617  N   GLU A 116      11.120   4.288  10.677  1.00 93.66           N  
ATOM   1618  H   GLU A 116      10.213   3.866  10.536  1.00 93.66           H  
ATOM   1619  CA  GLU A 116      12.283   3.426  10.848  1.00 93.66           C  
ATOM   1620  HA  GLU A 116      12.761   3.671  11.796  1.00 93.66           H  
ATOM   1621  C   GLU A 116      13.325   3.628   9.737  1.00 93.66           C  
ATOM   1622  CB  GLU A 116      11.869   1.954  10.879  1.00 93.66           C  
ATOM   1623  HB2 GLU A 116      12.804   1.397  10.943  1.00 93.66           H  
ATOM   1624  HB3 GLU A 116      11.394   1.681   9.937  1.00 93.66           H  
ATOM   1625  O   GLU A 116      14.527   3.625  10.014  1.00 93.66           O  
ATOM   1626  CG  GLU A 116      10.954   1.542  12.045  1.00 93.66           C  
ATOM   1627  HG2 GLU A 116      11.022   2.287  12.838  1.00 93.66           H  
ATOM   1628  HG3 GLU A 116       9.921   1.487  11.701  1.00 93.66           H  
ATOM   1629  CD  GLU A 116      11.426   0.180  12.570  1.00 93.66           C  
ATOM   1630  OE1 GLU A 116      11.900   0.167  13.729  1.00 93.66           O  
ATOM   1631  OE2 GLU A 116      11.753  -0.718  11.755  1.00 93.66           O  
ATOM   1632  N   ASP A 117      12.872   3.772   8.484  1.00 91.36           N  
ATOM   1633  H   ASP A 117      11.869   3.739   8.368  1.00 91.36           H  
ATOM   1634  CA  ASP A 117      13.690   3.896   7.263  1.00 91.36           C  
ATOM   1635  HA  ASP A 117      13.007   3.689   6.438  1.00 91.36           H  
ATOM   1636  C   ASP A 117      14.795   2.821   7.161  1.00 91.36           C  
ATOM   1637  CB  ASP A 117      14.176   5.344   7.051  1.00 91.36           C  
ATOM   1638  HB2 ASP A 117      14.986   5.554   7.749  1.00 91.36           H  
ATOM   1639  HB3 ASP A 117      13.355   6.024   7.279  1.00 91.36           H  
ATOM   1640  O   ASP A 117      15.925   3.068   6.729  1.00 91.36           O  
ATOM   1641  CG  ASP A 117      14.640   5.642   5.611  1.00 91.36           C  
ATOM   1642  OD1 ASP A 117      14.049   5.090   4.645  1.00 91.36           O  
ATOM   1643  OD2 ASP A 117      15.536   6.508   5.452  1.00 91.36           O  
ATOM   1644  N   ARG A 118      14.481   1.593   7.604  1.00 89.76           N  
ATOM   1645  H   ARG A 118      13.568   1.498   8.026  1.00 89.76           H  
ATOM   1646  CA  ARG A 118      15.420   0.453   7.621  1.00 89.76           C  
ATOM   1647  HA  ARG A 118      16.434   0.826   7.479  1.00 89.76           H  
ATOM   1648  C   ARG A 118      15.187  -0.551   6.504  1.00 89.76           C  
ATOM   1649  CB  ARG A 118      15.347  -0.278   8.966  1.00 89.76           C  
ATOM   1650  HB2 ARG A 118      15.909  -1.209   8.892  1.00 89.76           H  
ATOM   1651  HB3 ARG A 118      14.309  -0.522   9.190  1.00 89.76           H  
ATOM   1652  O   ARG A 118      16.156  -1.116   5.995  1.00 89.76           O  
ATOM   1653  CG  ARG A 118      15.936   0.546  10.109  1.00 89.76           C  
ATOM   1654  HG2 ARG A 118      16.970   0.814   9.893  1.00 89.76           H  
ATOM   1655  HG3 ARG A 118      15.339   1.448  10.240  1.00 89.76           H  
ATOM   1656  CD  ARG A 118      15.858  -0.261  11.399  1.00 89.76           C  
ATOM   1657  HD2 ARG A 118      14.825  -0.589  11.512  1.00 89.76           H  
ATOM   1658  HD3 ARG A 118      16.496  -1.141  11.322  1.00 89.76           H  
ATOM   1659  NE  ARG A 118      16.259   0.558  12.556  1.00 89.76           N  
ATOM   1660  HE  ARG A 118      16.809   1.381  12.357  1.00 89.76           H  
ATOM   1661  NH1 ARG A 118      14.766  -0.384  14.041  1.00 89.76           N  
ATOM   1662 HH11 ARG A 118      14.247  -0.787  13.273  1.00 89.76           H  
ATOM   1663 HH12 ARG A 118      14.070  -0.181  14.743  1.00 89.76           H  
ATOM   1664  NH2 ARG A 118      16.052   1.316  14.685  1.00 89.76           N  
ATOM   1665 HH21 ARG A 118      16.493   2.180  14.403  1.00 89.76           H  
ATOM   1666 HH22 ARG A 118      15.451   1.308  15.497  1.00 89.76           H  
ATOM   1667  CZ  ARG A 118      15.698   0.480  13.751  1.00 89.76           C  
ATOM   1668  N   GLN A 119      13.926  -0.811   6.162  1.00 87.03           N  
ATOM   1669  H   GLN A 119      13.190  -0.315   6.645  1.00 87.03           H  
ATOM   1670  CA  GLN A 119      13.525  -1.868   5.232  1.00 87.03           C  
ATOM   1671  HA  GLN A 119      14.409  -2.327   4.788  1.00 87.03           H  
ATOM   1672  C   GLN A 119      12.684  -1.277   4.091  1.00 87.03           C  
ATOM   1673  CB  GLN A 119      12.792  -2.990   5.991  1.00 87.03           C  
ATOM   1674  HB2 GLN A 119      12.487  -3.753   5.275  1.00 87.03           H  
ATOM   1675  HB3 GLN A 119      11.899  -2.594   6.475  1.00 87.03           H  
ATOM   1676  O   GLN A 119      11.457  -1.232   4.180  1.00 87.03           O  
ATOM   1677  CG  GLN A 119      13.694  -3.631   7.056  1.00 87.03           C  
ATOM   1678  HG2 GLN A 119      13.858  -2.918   7.863  1.00 87.03           H  
ATOM   1679  HG3 GLN A 119      14.659  -3.881   6.614  1.00 87.03           H  
ATOM   1680  CD  GLN A 119      13.100  -4.906   7.637  1.00 87.03           C  
ATOM   1681  NE2 GLN A 119      12.834  -4.961   8.920  1.00 87.03           N  
ATOM   1682 HE21 GLN A 119      12.261  -5.748   9.190  1.00 87.03           H  
ATOM   1683 HE22 GLN A 119      12.702  -4.093   9.419  1.00 87.03           H  
ATOM   1684  OE1 GLN A 119      12.947  -5.907   6.965  1.00 87.03           O  
ATOM   1685  N   PRO A 120      13.314  -0.836   2.982  1.00 88.04           N  
ATOM   1686  CA  PRO A 120      12.601  -0.249   1.843  1.00 88.04           C  
ATOM   1687  HA  PRO A 120      12.172   0.704   2.153  1.00 88.04           H  
ATOM   1688  C   PRO A 120      11.483  -1.140   1.284  1.00 88.04           C  
ATOM   1689  CB  PRO A 120      13.681  -0.007   0.783  1.00 88.04           C  
ATOM   1690  HB2 PRO A 120      13.789  -0.887   0.149  1.00 88.04           H  
ATOM   1691  HB3 PRO A 120      13.460   0.874   0.181  1.00 88.04           H  
ATOM   1692  O   PRO A 120      10.506  -0.651   0.719  1.00 88.04           O  
ATOM   1693  CG  PRO A 120      14.956   0.175   1.603  1.00 88.04           C  
ATOM   1694  HG2 PRO A 120      15.850  -0.067   1.027  1.00 88.04           H  
ATOM   1695  HG3 PRO A 120      15.004   1.195   1.984  1.00 88.04           H  
ATOM   1696  CD  PRO A 120      14.753  -0.792   2.763  1.00 88.04           C  
ATOM   1697  HD2 PRO A 120      15.285  -0.428   3.641  1.00 88.04           H  
ATOM   1698  HD3 PRO A 120      15.108  -1.785   2.487  1.00 88.04           H  
ATOM   1699  N   GLU A 121      11.625  -2.455   1.420  1.00 86.70           N  
ATOM   1700  H   GLU A 121      12.515  -2.789   1.762  1.00 86.70           H  
ATOM   1701  CA  GLU A 121      10.651  -3.463   1.015  1.00 86.70           C  
ATOM   1702  HA  GLU A 121      10.347  -3.278  -0.015  1.00 86.70           H  
ATOM   1703  C   GLU A 121       9.375  -3.407   1.860  1.00 86.70           C  
ATOM   1704  CB  GLU A 121      11.296  -4.858   1.095  1.00 86.70           C  
ATOM   1705  HB2 GLU A 121      10.508  -5.607   1.008  1.00 86.70           H  
ATOM   1706  HB3 GLU A 121      11.766  -4.985   2.071  1.00 86.70           H  
ATOM   1707  O   GLU A 121       8.291  -3.451   1.282  1.00 86.70           O  
ATOM   1708  CG  GLU A 121      12.326  -5.140  -0.014  1.00 86.70           C  
ATOM   1709  HG2 GLU A 121      12.735  -6.139   0.137  1.00 86.70           H  
ATOM   1710  HG3 GLU A 121      11.796  -5.149  -0.967  1.00 86.70           H  
ATOM   1711  CD  GLU A 121      13.483  -4.130  -0.084  1.00 86.70           C  
ATOM   1712  OE1 GLU A 121      13.778  -3.689  -1.220  1.00 86.70           O  
ATOM   1713  OE2 GLU A 121      14.020  -3.746   0.978  1.00 86.70           O  
ATOM   1714  N   HIS A 122       9.486  -3.244   3.181  1.00 90.45           N  
ATOM   1715  H   HIS A 122      10.397  -3.102   3.594  1.00 90.45           H  
ATOM   1716  CA  HIS A 122       8.328  -3.121   4.067  1.00 90.45           C  
ATOM   1717  HA  HIS A 122       7.625  -3.932   3.878  1.00 90.45           H  
ATOM   1718  C   HIS A 122       7.591  -1.796   3.846  1.00 90.45           C  
ATOM   1719  CB  HIS A 122       8.775  -3.197   5.520  1.00 90.45           C  
ATOM   1720  HB2 HIS A 122       9.524  -2.430   5.714  1.00 90.45           H  
ATOM   1721  HB3 HIS A 122       7.897  -2.964   6.123  1.00 90.45           H  
ATOM   1722  O   HIS A 122       6.373  -1.791   3.671  1.00 90.45           O  
ATOM   1723  CG  HIS A 122       9.291  -4.514   6.030  1.00 90.45           C  
ATOM   1724  CD2 HIS A 122       9.501  -5.688   5.357  1.00 90.45           C  
ATOM   1725  HD2 HIS A 122       9.358  -5.846   4.298  1.00 90.45           H  
ATOM   1726  ND1 HIS A 122       9.489  -4.758   7.360  1.00 90.45           N  
ATOM   1727  HD1 HIS A 122       9.171  -4.133   8.087  1.00 90.45           H  
ATOM   1728  CE1 HIS A 122       9.813  -6.054   7.492  1.00 90.45           C  
ATOM   1729  HE1 HIS A 122       9.921  -6.550   8.445  1.00 90.45           H  
ATOM   1730  NE2 HIS A 122       9.857  -6.670   6.293  1.00 90.45           N  
ATOM   1731  N   ILE A 123       8.332  -0.685   3.713  1.00 92.15           N  
ATOM   1732  H   ILE A 123       9.309  -0.748   3.960  1.00 92.15           H  
ATOM   1733  CA  ILE A 123       7.772   0.628   3.339  1.00 92.15           C  
ATOM   1734  HA  ILE A 123       7.113   0.968   4.137  1.00 92.15           H  
ATOM   1735  C   ILE A 123       6.939   0.494   2.058  1.00 92.15           C  
ATOM   1736  CB  ILE A 123       8.902   1.669   3.139  1.00 92.15           C  
ATOM   1737  HB  ILE A 123       9.598   1.285   2.393  1.00 92.15           H  
ATOM   1738  O   ILE A 123       5.796   0.955   1.985  1.00 92.15           O  
ATOM   1739  CG1 ILE A 123       9.673   1.886   4.455  1.00 92.15           C  
ATOM   1740 HG12 ILE A 123       8.993   2.316   5.190  1.00 92.15           H  
ATOM   1741 HG13 ILE A 123      10.023   0.928   4.840  1.00 92.15           H  
ATOM   1742  CG2 ILE A 123       8.353   3.020   2.632  1.00 92.15           C  
ATOM   1743 HG21 ILE A 123       9.177   3.701   2.423  1.00 92.15           H  
ATOM   1744 HG22 ILE A 123       7.722   3.464   3.402  1.00 92.15           H  
ATOM   1745 HG23 ILE A 123       7.783   2.901   1.710  1.00 92.15           H  
ATOM   1746  CD1 ILE A 123      10.898   2.796   4.334  1.00 92.15           C  
ATOM   1747 HD11 ILE A 123      11.518   2.492   3.490  1.00 92.15           H  
ATOM   1748 HD12 ILE A 123      11.485   2.715   5.249  1.00 92.15           H  
ATOM   1749 HD13 ILE A 123      10.587   3.834   4.215  1.00 92.15           H  
ATOM   1750  N   ARG A 124       7.504  -0.173   1.043  1.00 89.20           N  
ATOM   1751  H   ARG A 124       8.436  -0.532   1.189  1.00 89.20           H  
ATOM   1752  CA  ARG A 124       6.842  -0.412  -0.244  1.00 89.20           C  
ATOM   1753  HA  ARG A 124       6.522   0.547  -0.649  1.00 89.20           H  
ATOM   1754  C   ARG A 124       5.587  -1.269  -0.087  1.00 89.20           C  
ATOM   1755  CB  ARG A 124       7.847  -1.069  -1.195  1.00 89.20           C  
ATOM   1756  HB2 ARG A 124       8.005  -2.101  -0.883  1.00 89.20           H  
ATOM   1757  HB3 ARG A 124       8.794  -0.534  -1.119  1.00 89.20           H  
ATOM   1758  O   ARG A 124       4.576  -0.948  -0.705  1.00 89.20           O  
ATOM   1759  CG  ARG A 124       7.420  -1.040  -2.670  1.00 89.20           C  
ATOM   1760  HG2 ARG A 124       7.542  -0.024  -3.045  1.00 89.20           H  
ATOM   1761  HG3 ARG A 124       6.369  -1.314  -2.763  1.00 89.20           H  
ATOM   1762  CD  ARG A 124       8.246  -2.011  -3.534  1.00 89.20           C  
ATOM   1763  HD2 ARG A 124       7.797  -2.999  -3.432  1.00 89.20           H  
ATOM   1764  HD3 ARG A 124       8.163  -1.721  -4.581  1.00 89.20           H  
ATOM   1765  NE  ARG A 124       9.668  -2.120  -3.130  1.00 89.20           N  
ATOM   1766  HE  ARG A 124       9.891  -2.875  -2.497  1.00 89.20           H  
ATOM   1767  NH1 ARG A 124      10.470  -0.214  -4.105  1.00 89.20           N  
ATOM   1768 HH11 ARG A 124       9.538  -0.002  -4.433  1.00 89.20           H  
ATOM   1769 HH12 ARG A 124      11.186   0.499  -4.115  1.00 89.20           H  
ATOM   1770  NH2 ARG A 124      11.848  -1.481  -2.889  1.00 89.20           N  
ATOM   1771 HH21 ARG A 124      12.057  -2.274  -2.298  1.00 89.20           H  
ATOM   1772 HH22 ARG A 124      12.577  -0.788  -2.974  1.00 89.20           H  
ATOM   1773  CZ  ARG A 124      10.652  -1.278  -3.376  1.00 89.20           C  
ATOM   1774  N   GLU A 125       5.635  -2.327   0.719  1.00 90.37           N  
ATOM   1775  H   GLU A 125       6.499  -2.532   1.199  1.00 90.37           H  
ATOM   1776  CA  GLU A 125       4.498  -3.220   0.957  1.00 90.37           C  
ATOM   1777  HA  GLU A 125       4.104  -3.542  -0.007  1.00 90.37           H  
ATOM   1778  C   GLU A 125       3.350  -2.513   1.694  1.00 90.37           C  
ATOM   1779  CB  GLU A 125       4.972  -4.478   1.707  1.00 90.37           C  
ATOM   1780  HB2 GLU A 125       5.380  -4.197   2.678  1.00 90.37           H  
ATOM   1781  HB3 GLU A 125       5.753  -4.956   1.116  1.00 90.37           H  
ATOM   1782  O   GLU A 125       2.205  -2.563   1.231  1.00 90.37           O  
ATOM   1783  CG  GLU A 125       3.811  -5.466   1.905  1.00 90.37           C  
ATOM   1784  HG2 GLU A 125       3.354  -5.658   0.934  1.00 90.37           H  
ATOM   1785  HG3 GLU A 125       3.056  -5.000   2.539  1.00 90.37           H  
ATOM   1786  CD  GLU A 125       4.205  -6.808   2.537  1.00 90.37           C  
ATOM   1787  OE1 GLU A 125       3.259  -7.599   2.768  1.00 90.37           O  
ATOM   1788  OE2 GLU A 125       5.413  -7.065   2.726  1.00 90.37           O  
ATOM   1789  N   CYS A 126       3.626  -1.802   2.795  1.00 95.86           N  
ATOM   1790  H   CYS A 126       4.567  -1.814   3.162  1.00 95.86           H  
ATOM   1791  CA  CYS A 126       2.606  -1.032   3.513  1.00 95.86           C  
ATOM   1792  HA  CYS A 126       1.821  -1.705   3.856  1.00 95.86           H  
ATOM   1793  C   CYS A 126       1.975   0.033   2.600  1.00 95.86           C  
ATOM   1794  CB  CYS A 126       3.206  -0.326   4.732  1.00 95.86           C  
ATOM   1795  HB2 CYS A 126       2.421   0.294   5.164  1.00 95.86           H  
ATOM   1796  HB3 CYS A 126       3.994   0.337   4.375  1.00 95.86           H  
ATOM   1797  O   CYS A 126       0.746   0.135   2.517  1.00 95.86           O  
ATOM   1798  SG  CYS A 126       3.927  -1.275   6.095  1.00 95.86           S  
ATOM   1799  N   LYS A 127       2.802   0.787   1.858  1.00 95.06           N  
ATOM   1800  H   LYS A 127       3.797   0.671   1.984  1.00 95.06           H  
ATOM   1801  CA  LYS A 127       2.332   1.794   0.897  1.00 95.06           C  
ATOM   1802  HA  LYS A 127       1.718   2.523   1.427  1.00 95.06           H  
ATOM   1803  C   LYS A 127       1.456   1.170  -0.190  1.00 95.06           C  
ATOM   1804  CB  LYS A 127       3.538   2.527   0.291  1.00 95.06           C  
ATOM   1805  HB2 LYS A 127       4.197   1.804  -0.190  1.00 95.06           H  
ATOM   1806  HB3 LYS A 127       4.094   3.028   1.084  1.00 95.06           H  
ATOM   1807  O   LYS A 127       0.366   1.668  -0.466  1.00 95.06           O  
ATOM   1808  CG  LYS A 127       3.081   3.563  -0.744  1.00 95.06           C  
ATOM   1809  HG2 LYS A 127       2.512   3.058  -1.525  1.00 95.06           H  
ATOM   1810  HG3 LYS A 127       2.435   4.301  -0.268  1.00 95.06           H  
ATOM   1811  CD  LYS A 127       4.256   4.271  -1.416  1.00 95.06           C  
ATOM   1812  HD2 LYS A 127       5.011   3.538  -1.700  1.00 95.06           H  
ATOM   1813  HD3 LYS A 127       4.690   5.007  -0.740  1.00 95.06           H  
ATOM   1814  CE  LYS A 127       3.705   4.947  -2.671  1.00 95.06           C  
ATOM   1815  HE2 LYS A 127       2.944   5.677  -2.393  1.00 95.06           H  
ATOM   1816  HE3 LYS A 127       3.219   4.200  -3.298  1.00 95.06           H  
ATOM   1817  NZ  LYS A 127       4.765   5.611  -3.443  1.00 95.06           N  
ATOM   1818  HZ1 LYS A 127       5.629   5.090  -3.408  1.00 95.06           H  
ATOM   1819  HZ2 LYS A 127       4.479   5.654  -4.411  1.00 95.06           H  
ATOM   1820  HZ3 LYS A 127       4.894   6.535  -3.056  1.00 95.06           H  
ATOM   1821  N   GLN A 128       1.887   0.062  -0.787  1.00 89.72           N  
ATOM   1822  H   GLN A 128       2.795  -0.302  -0.534  1.00 89.72           H  
ATOM   1823  CA  GLN A 128       1.118  -0.630  -1.818  1.00 89.72           C  
ATOM   1824  HA  GLN A 128       0.939   0.059  -2.643  1.00 89.72           H  
ATOM   1825  C   GLN A 128      -0.246  -1.087  -1.280  1.00 89.72           C  
ATOM   1826  CB  GLN A 128       1.948  -1.812  -2.332  1.00 89.72           C  
ATOM   1827  HB2 GLN A 128       2.205  -2.469  -1.500  1.00 89.72           H  
ATOM   1828  HB3 GLN A 128       2.869  -1.432  -2.774  1.00 89.72           H  
ATOM   1829  O   GLN A 128      -1.275  -0.858  -1.917  1.00 89.72           O  
ATOM   1830  CG  GLN A 128       1.191  -2.621  -3.387  1.00 89.72           C  
ATOM   1831  HG2 GLN A 128       0.914  -1.966  -4.212  1.00 89.72           H  
ATOM   1832  HG3 GLN A 128       0.279  -3.027  -2.949  1.00 89.72           H  
ATOM   1833  CD  GLN A 128       1.991  -3.801  -3.921  1.00 89.72           C  
ATOM   1834  NE2 GLN A 128       1.449  -4.531  -4.862  1.00 89.72           N  
ATOM   1835 HE21 GLN A 128       0.533  -4.288  -5.212  1.00 89.72           H  
ATOM   1836 HE22 GLN A 128       1.992  -5.336  -5.141  1.00 89.72           H  
ATOM   1837  OE1 GLN A 128       3.091  -4.131  -3.517  1.00 89.72           O  
ATOM   1838  N   ASN A 129      -0.271  -1.688  -0.088  1.00 93.65           N  
ATOM   1839  H   ASN A 129       0.609  -1.863   0.376  1.00 93.65           H  
ATOM   1840  CA  ASN A 129      -1.505  -2.103   0.576  1.00 93.65           C  
ATOM   1841  HA  ASN A 129      -2.039  -2.802  -0.067  1.00 93.65           H  
ATOM   1842  C   ASN A 129      -2.453  -0.917   0.828  1.00 93.65           C  
ATOM   1843  CB  ASN A 129      -1.124  -2.805   1.890  1.00 93.65           C  
ATOM   1844  HB2 ASN A 129      -0.351  -2.237   2.407  1.00 93.65           H  
ATOM   1845  HB3 ASN A 129      -2.000  -2.843   2.538  1.00 93.65           H  
ATOM   1846  O   ASN A 129      -3.663  -1.034   0.608  1.00 93.65           O  
ATOM   1847  CG  ASN A 129      -0.661  -4.235   1.695  1.00 93.65           C  
ATOM   1848  ND2 ASN A 129       0.208  -4.727   2.546  1.00 93.65           N  
ATOM   1849 HD21 ASN A 129       0.616  -5.618   2.300  1.00 93.65           H  
ATOM   1850 HD22 ASN A 129       0.772  -4.093   3.092  1.00 93.65           H  
ATOM   1851  OD1 ASN A 129      -1.172  -4.959   0.859  1.00 93.65           O  
ATOM   1852  N   PHE A 130      -1.910   0.235   1.235  1.00 96.09           N  
ATOM   1853  H   PHE A 130      -0.918   0.258   1.423  1.00 96.09           H  
ATOM   1854  CA  PHE A 130      -2.667   1.476   1.384  1.00 96.09           C  
ATOM   1855  HA  PHE A 130      -3.490   1.311   2.079  1.00 96.09           H  
ATOM   1856  C   PHE A 130      -3.291   1.920   0.057  1.00 96.09           C  
ATOM   1857  CB  PHE A 130      -1.750   2.568   1.960  1.00 96.09           C  
ATOM   1858  HB2 PHE A 130      -1.499   2.314   2.989  1.00 96.09           H  
ATOM   1859  HB3 PHE A 130      -0.812   2.608   1.407  1.00 96.09           H  
ATOM   1860  O   PHE A 130      -4.489   2.189  -0.014  1.00 96.09           O  
ATOM   1861  CG  PHE A 130      -2.376   3.943   1.930  1.00 96.09           C  
ATOM   1862  CD1 PHE A 130      -1.994   4.907   0.979  1.00 96.09           C  
ATOM   1863  HD1 PHE A 130      -1.208   4.685   0.273  1.00 96.09           H  
ATOM   1864  CD2 PHE A 130      -3.402   4.231   2.831  1.00 96.09           C  
ATOM   1865  HD2 PHE A 130      -3.694   3.470   3.539  1.00 96.09           H  
ATOM   1866  CE1 PHE A 130      -2.640   6.157   0.952  1.00 96.09           C  
ATOM   1867  HE1 PHE A 130      -2.345   6.891   0.217  1.00 96.09           H  
ATOM   1868  CE2 PHE A 130      -4.037   5.479   2.823  1.00 96.09           C  
ATOM   1869  HE2 PHE A 130      -4.830   5.671   3.531  1.00 96.09           H  
ATOM   1870  CZ  PHE A 130      -3.650   6.451   1.887  1.00 96.09           C  
ATOM   1871  HZ  PHE A 130      -4.145   7.411   1.868  1.00 96.09           H  
ATOM   1872  N   GLU A 131      -2.505   1.961  -1.012  1.00 92.27           N  
ATOM   1873  H   GLU A 131      -1.528   1.736  -0.891  1.00 92.27           H  
ATOM   1874  CA  GLU A 131      -2.948   2.439  -2.320  1.00 92.27           C  
ATOM   1875  HA  GLU A 131      -3.409   3.420  -2.205  1.00 92.27           H  
ATOM   1876  C   GLU A 131      -3.979   1.524  -2.989  1.00 92.27           C  
ATOM   1877  CB  GLU A 131      -1.727   2.569  -3.221  1.00 92.27           C  
ATOM   1878  HB2 GLU A 131      -1.161   1.638  -3.182  1.00 92.27           H  
ATOM   1879  HB3 GLU A 131      -2.062   2.728  -4.246  1.00 92.27           H  
ATOM   1880  O   GLU A 131      -4.887   2.019  -3.662  1.00 92.27           O  
ATOM   1881  CG  GLU A 131      -0.845   3.753  -2.811  1.00 92.27           C  
ATOM   1882  HG2 GLU A 131      -0.541   3.661  -1.768  1.00 92.27           H  
ATOM   1883  HG3 GLU A 131      -1.435   4.664  -2.907  1.00 92.27           H  
ATOM   1884  CD  GLU A 131       0.399   3.853  -3.690  1.00 92.27           C  
ATOM   1885  OE1 GLU A 131       0.867   4.989  -3.885  1.00 92.27           O  
ATOM   1886  OE2 GLU A 131       0.811   2.820  -4.260  1.00 92.27           O  
ATOM   1887  N   ILE A 132      -3.862   0.206  -2.799  1.00 88.81           N  
ATOM   1888  H   ILE A 132      -3.058  -0.126  -2.287  1.00 88.81           H  
ATOM   1889  CA  ILE A 132      -4.867  -0.774  -3.231  1.00 88.81           C  
ATOM   1890  HA  ILE A 132      -5.063  -0.646  -4.295  1.00 88.81           H  
ATOM   1891  C   ILE A 132      -6.186  -0.514  -2.498  1.00 88.81           C  
ATOM   1892  CB  ILE A 132      -4.347  -2.214  -3.003  1.00 88.81           C  
ATOM   1893  HB  ILE A 132      -3.960  -2.289  -1.987  1.00 88.81           H  
ATOM   1894  O   ILE A 132      -7.234  -0.376  -3.133  1.00 88.81           O  
ATOM   1895  CG1 ILE A 132      -3.198  -2.508  -3.995  1.00 88.81           C  
ATOM   1896 HG12 ILE A 132      -2.469  -1.698  -3.966  1.00 88.81           H  
ATOM   1897 HG13 ILE A 132      -3.594  -2.530  -5.011  1.00 88.81           H  
ATOM   1898  CG2 ILE A 132      -5.482  -3.245  -3.161  1.00 88.81           C  
ATOM   1899 HG21 ILE A 132      -5.102  -4.262  -3.059  1.00 88.81           H  
ATOM   1900 HG22 ILE A 132      -5.949  -3.148  -4.141  1.00 88.81           H  
ATOM   1901 HG23 ILE A 132      -6.243  -3.113  -2.392  1.00 88.81           H  
ATOM   1902  CD1 ILE A 132      -2.438  -3.811  -3.708  1.00 88.81           C  
ATOM   1903 HD11 ILE A 132      -2.056  -3.798  -2.687  1.00 88.81           H  
ATOM   1904 HD12 ILE A 132      -3.080  -4.681  -3.841  1.00 88.81           H  
ATOM   1905 HD13 ILE A 132      -1.601  -3.895  -4.401  1.00 88.81           H  
ATOM   1906  N   ALA A 133      -6.138  -0.362  -1.172  1.00 94.57           N  
ATOM   1907  H   ALA A 133      -5.253  -0.461  -0.697  1.00 94.57           H  
ATOM   1908  CA  ALA A 133      -7.332  -0.095  -0.381  1.00 94.57           C  
ATOM   1909  HA  ALA A 133      -8.066  -0.870  -0.602  1.00 94.57           H  
ATOM   1910  C   ALA A 133      -7.971   1.257  -0.744  1.00 94.57           C  
ATOM   1911  CB  ALA A 133      -6.960  -0.200   1.099  1.00 94.57           C  
ATOM   1912  HB1 ALA A 133      -6.256   0.590   1.361  1.00 94.57           H  
ATOM   1913  HB2 ALA A 133      -6.495  -1.166   1.294  1.00 94.57           H  
ATOM   1914  HB3 ALA A 133      -7.861  -0.117   1.706  1.00 94.57           H  
ATOM   1915  O   ALA A 133      -9.183   1.334  -0.936  1.00 94.57           O  
ATOM   1916  N   MET A 134      -7.174   2.313  -0.929  1.00 94.07           N  
ATOM   1917  H   MET A 134      -6.188   2.205  -0.739  1.00 94.07           H  
ATOM   1918  CA  MET A 134      -7.672   3.625  -1.356  1.00 94.07           C  
ATOM   1919  HA  MET A 134      -8.448   3.942  -0.659  1.00 94.07           H  
ATOM   1920  C   MET A 134      -8.330   3.585  -2.740  1.00 94.07           C  
ATOM   1921  CB  MET A 134      -6.535   4.654  -1.335  1.00 94.07           C  
ATOM   1922  HB2 MET A 134      -6.844   5.544  -1.883  1.00 94.07           H  
ATOM   1923  HB3 MET A 134      -5.659   4.242  -1.837  1.00 94.07           H  
ATOM   1924  O   MET A 134      -9.388   4.192  -2.918  1.00 94.07           O  
ATOM   1925  CG  MET A 134      -6.154   5.066   0.091  1.00 94.07           C  
ATOM   1926  HG2 MET A 134      -5.335   5.781   0.018  1.00 94.07           H  
ATOM   1927  HG3 MET A 134      -5.780   4.191   0.624  1.00 94.07           H  
ATOM   1928  SD  MET A 134      -7.477   5.804   1.099  1.00 94.07           S  
ATOM   1929  CE  MET A 134      -7.773   7.329   0.173  1.00 94.07           C  
ATOM   1930  HE1 MET A 134      -8.522   7.926   0.693  1.00 94.07           H  
ATOM   1931  HE2 MET A 134      -8.137   7.089  -0.826  1.00 94.07           H  
ATOM   1932  HE3 MET A 134      -6.843   7.892   0.099  1.00 94.07           H  
ATOM   1933  N   ASN A 135      -7.767   2.831  -3.691  1.00 87.85           N  
ATOM   1934  H   ASN A 135      -6.897   2.361  -3.485  1.00 87.85           H  
ATOM   1935  CA  ASN A 135      -8.377   2.611  -5.005  1.00 87.85           C  
ATOM   1936  HA  ASN A 135      -8.562   3.576  -5.476  1.00 87.85           H  
ATOM   1937  C   ASN A 135      -9.736   1.897  -4.877  1.00 87.85           C  
ATOM   1938  CB  ASN A 135      -7.382   1.816  -5.869  1.00 87.85           C  
ATOM   1939  HB2 ASN A 135      -7.215   0.836  -5.421  1.00 87.85           H  
ATOM   1940  HB3 ASN A 135      -6.429   2.344  -5.894  1.00 87.85           H  
ATOM   1941  O   ASN A 135     -10.736   2.344  -5.439  1.00 87.85           O  
ATOM   1942  CG  ASN A 135      -7.833   1.615  -7.306  1.00 87.85           C  
ATOM   1943  ND2 ASN A 135      -7.196   0.714  -8.016  1.00 87.85           N  
ATOM   1944 HD21 ASN A 135      -6.640   0.017  -7.540  1.00 87.85           H  
ATOM   1945 HD22 ASN A 135      -7.605   0.474  -8.907  1.00 87.85           H  
ATOM   1946  OD1 ASN A 135      -8.719   2.270  -7.825  1.00 87.85           O  
ATOM   1947  N   ALA A 136      -9.813   0.846  -4.055  1.00 88.78           N  
ATOM   1948  H   ALA A 136      -8.966   0.505  -3.624  1.00 88.78           H  
ATOM   1949  CA  ALA A 136     -11.057   0.120  -3.796  1.00 88.78           C  
ATOM   1950  HA  ALA A 136     -11.475  -0.192  -4.753  1.00 88.78           H  
ATOM   1951  C   ALA A 136     -12.142   0.970  -3.093  1.00 88.78           C  
ATOM   1952  CB  ALA A 136     -10.704  -1.143  -3.004  1.00 88.78           C  
ATOM   1953  HB1 ALA A 136     -11.611  -1.691  -2.750  1.00 88.78           H  
ATOM   1954  HB2 ALA A 136     -10.061  -1.783  -3.608  1.00 88.78           H  
ATOM   1955  HB3 ALA A 136     -10.165  -0.877  -2.094  1.00 88.78           H  
ATOM   1956  O   ALA A 136     -13.333   0.681  -3.222  1.00 88.78           O  
ATOM   1957  N   LEU A 137     -11.765   2.045  -2.390  1.00 90.58           N  
ATOM   1958  H   LEU A 137     -10.774   2.192  -2.258  1.00 90.58           H  
ATOM   1959  CA  LEU A 137     -12.702   3.031  -1.829  1.00 90.58           C  
ATOM   1960  HA  LEU A 137     -13.604   2.509  -1.509  1.00 90.58           H  
ATOM   1961  C   LEU A 137     -13.182   4.079  -2.848  1.00 90.58           C  
ATOM   1962  CB  LEU A 137     -12.069   3.717  -0.603  1.00 90.58           C  
ATOM   1963  HB2 LEU A 137     -12.723   4.521  -0.265  1.00 90.58           H  
ATOM   1964  HB3 LEU A 137     -11.123   4.165  -0.904  1.00 90.58           H  
ATOM   1965  O   LEU A 137     -13.957   4.965  -2.487  1.00 90.58           O  
ATOM   1966  CG  LEU A 137     -11.823   2.779   0.585  1.00 90.58           C  
ATOM   1967  HG  LEU A 137     -11.148   1.984   0.269  1.00 90.58           H  
ATOM   1968  CD1 LEU A 137     -11.135   3.548   1.710  1.00 90.58           C  
ATOM   1969 HD11 LEU A 137     -10.763   2.834   2.445  1.00 90.58           H  
ATOM   1970 HD12 LEU A 137     -11.822   4.255   2.174  1.00 90.58           H  
ATOM   1971 HD13 LEU A 137     -10.271   4.082   1.315  1.00 90.58           H  
ATOM   1972  CD2 LEU A 137     -13.113   2.129   1.095  1.00 90.58           C  
ATOM   1973 HD21 LEU A 137     -13.419   1.348   0.399  1.00 90.58           H  
ATOM   1974 HD22 LEU A 137     -12.939   1.671   2.069  1.00 90.58           H  
ATOM   1975 HD23 LEU A 137     -13.906   2.873   1.171  1.00 90.58           H  
ATOM   1976  N   GLY A 138     -12.713   4.027  -4.098  1.00 81.73           N  
ATOM   1977  H   GLY A 138     -12.079   3.282  -4.350  1.00 81.73           H  
ATOM   1978  CA  GLY A 138     -12.914   5.099  -5.076  1.00 81.73           C  
ATOM   1979  HA2 GLY A 138     -13.978   5.323  -5.159  1.00 81.73           H  
ATOM   1980  HA3 GLY A 138     -12.544   4.760  -6.043  1.00 81.73           H  
ATOM   1981  C   GLY A 138     -12.171   6.391  -4.712  1.00 81.73           C  
ATOM   1982  O   GLY A 138     -12.442   7.443  -5.296  1.00 81.73           O  
ATOM   1983  N   GLY A 139     -11.259   6.325  -3.734  1.00 61.92           N  
ATOM   1984  H   GLY A 139     -11.015   5.406  -3.393  1.00 61.92           H  
ATOM   1985  CA  GLY A 139     -10.346   7.404  -3.392  1.00 61.92           C  
ATOM   1986  HA2 GLY A 139      -9.762   7.126  -2.515  1.00 61.92           H  
ATOM   1987  HA3 GLY A 139     -10.916   8.308  -3.176  1.00 61.92           H  
ATOM   1988  C   GLY A 139      -9.393   7.659  -4.553  1.00 61.92           C  
ATOM   1989  O   GLY A 139      -9.059   6.736  -5.295  1.00 61.92           O  
ATOM   1990  N   ALA A 140      -9.017   8.928  -4.739  1.00 53.27           N  
ATOM   1991  H   ALA A 140      -9.319   9.615  -4.063  1.00 53.27           H  
ATOM   1992  CA  ALA A 140      -8.257   9.398  -5.892  1.00 53.27           C  
ATOM   1993  HA  ALA A 140      -8.953   9.474  -6.728  1.00 53.27           H  
ATOM   1994  C   ALA A 140      -7.117   8.423  -6.245  1.00 53.27           C  
ATOM   1995  CB  ALA A 140      -7.704  10.795  -5.577  1.00 53.27           C  
ATOM   1996  HB1 ALA A 140      -7.033  10.742  -4.720  1.00 53.27           H  
ATOM   1997  HB2 ALA A 140      -8.522  11.482  -5.360  1.00 53.27           H  
ATOM   1998  HB3 ALA A 140      -7.144  11.164  -6.436  1.00 53.27           H  
ATOM   1999  O   ALA A 140      -6.345   8.080  -5.345  1.00 53.27           O  
ATOM   2000  N   PRO A 141      -6.996   7.975  -7.513  1.00 44.04           N  
ATOM   2001  CA  PRO A 141      -5.833   7.197  -7.907  1.00 44.04           C  
ATOM   2002  HA  PRO A 141      -5.841   6.232  -7.400  1.00 44.04           H  
ATOM   2003  C   PRO A 141      -4.589   7.985  -7.491  1.00 44.04           C  
ATOM   2004  CB  PRO A 141      -5.951   6.991  -9.425  1.00 44.04           C  
ATOM   2005  HB2 PRO A 141      -4.982   7.039  -9.922  1.00 44.04           H  
ATOM   2006  HB3 PRO A 141      -6.428   6.031  -9.618  1.00 44.04           H  
ATOM   2007  O   PRO A 141      -4.558   9.208  -7.685  1.00 44.04           O  
ATOM   2008  CG  PRO A 141      -6.880   8.117  -9.883  1.00 44.04           C  
ATOM   2009  HG2 PRO A 141      -7.448   7.839 -10.771  1.00 44.04           H  
ATOM   2010  HG3 PRO A 141      -6.292   9.016 -10.068  1.00 44.04           H  
ATOM   2011  CD  PRO A 141      -7.787   8.345  -8.676  1.00 44.04           C  
ATOM   2012  HD2 PRO A 141      -8.092   9.391  -8.647  1.00 44.04           H  
ATOM   2013  HD3 PRO A 141      -8.659   7.693  -8.736  1.00 44.04           H  
ATOM   2014  N   ALA A 142      -3.597   7.293  -6.905  1.00 50.92           N  
ATOM   2015  H   ALA A 142      -3.743   6.313  -6.709  1.00 50.92           H  
ATOM   2016  CA  ALA A 142      -2.243   7.830  -6.726  1.00 50.92           C  
ATOM   2017  HA  ALA A 142      -2.224   8.470  -5.845  1.00 50.92           H  
ATOM   2018  C   ALA A 142      -1.903   8.645  -7.974  1.00 50.92           C  
ATOM   2019  CB  ALA A 142      -1.255   6.671  -6.550  1.00 50.92           C  
ATOM   2020  HB1 ALA A 142      -1.218   6.066  -7.456  1.00 50.92           H  
ATOM   2021  HB2 ALA A 142      -1.545   6.057  -5.697  1.00 50.92           H  
ATOM   2022  HB3 ALA A 142      -0.255   7.059  -6.353  1.00 50.92           H  
ATOM   2023  O   ALA A 142      -2.289   8.173  -9.054  1.00 50.92           O  
ATOM   2024  N   PRO A 143      -1.332   9.864  -7.819  1.00 48.26           N  
ATOM   2025  CA  PRO A 143      -1.365  10.917  -8.828  1.00 48.26           C  
ATOM   2026  HA  PRO A 143      -2.306  11.464  -8.764  1.00 48.26           H  
ATOM   2027  C   PRO A 143      -1.234  10.267 -10.178  1.00 48.26           C  
ATOM   2028  CB  PRO A 143      -0.190  11.859  -8.530  1.00 48.26           C  
ATOM   2029  HB2 PRO A 143      -0.568  12.761  -8.048  1.00 48.26           H  
ATOM   2030  HB3 PRO A 143       0.375  12.121  -9.424  1.00 48.26           H  
ATOM   2031  O   PRO A 143      -0.205   9.646 -10.445  1.00 48.26           O  
ATOM   2032  CG  PRO A 143       0.666  11.077  -7.535  1.00 48.26           C  
ATOM   2033  HG2 PRO A 143       1.202  11.736  -6.852  1.00 48.26           H  
ATOM   2034  HG3 PRO A 143       1.362  10.434  -8.073  1.00 48.26           H  
ATOM   2035  CD  PRO A 143      -0.361  10.214  -6.802  1.00 48.26           C  
ATOM   2036  HD2 PRO A 143      -0.844  10.793  -6.015  1.00 48.26           H  
ATOM   2037  HD3 PRO A 143       0.127   9.335  -6.380  1.00 48.26           H  
ATOM   2038  N   ALA A 144      -2.338  10.279 -10.936  1.00 44.17           N  
ATOM   2039  H   ALA A 144      -3.184  10.685 -10.562  1.00 44.17           H  
ATOM   2040  CA  ALA A 144      -2.379   9.600 -12.208  1.00 44.17           C  
ATOM   2041  HA  ALA A 144      -2.298   8.526 -12.043  1.00 44.17           H  
ATOM   2042  C   ALA A 144      -1.145  10.102 -12.940  1.00 44.17           C  
ATOM   2043  CB  ALA A 144      -3.699   9.916 -12.919  1.00 44.17           C  
ATOM   2044  HB1 ALA A 144      -4.530   9.559 -12.311  1.00 44.17           H  
ATOM   2045  HB2 ALA A 144      -3.728   9.403 -13.880  1.00 44.17           H  
ATOM   2046  HB3 ALA A 144      -3.802  10.992 -13.064  1.00 44.17           H  
ATOM   2047  O   ALA A 144      -1.019  11.304 -13.192  1.00 44.17           O  
ATOM   2048  N   VAL A 145      -0.182   9.215 -13.157  1.00 44.04           N  
ATOM   2049  H   VAL A 145      -0.249   8.299 -12.737  1.00 44.04           H  
ATOM   2050  CA  VAL A 145       1.006   9.555 -13.910  1.00 44.04           C  
ATOM   2051  HA  VAL A 145       1.331  10.556 -13.628  1.00 44.04           H  
ATOM   2052  C   VAL A 145       0.562   9.637 -15.356  1.00 44.04           C  
ATOM   2053  CB  VAL A 145       2.171   8.598 -13.659  1.00 44.04           C  
ATOM   2054  HB  VAL A 145       2.777   8.640 -14.564  1.00 44.04           H  
ATOM   2055  O   VAL A 145       0.752   8.738 -16.162  1.00 44.04           O  
ATOM   2056  CG1 VAL A 145       3.019   9.134 -12.500  1.00 44.04           C  
ATOM   2057 HG11 VAL A 145       2.487   9.018 -11.557  1.00 44.04           H  
ATOM   2058 HG12 VAL A 145       3.980   8.619 -12.472  1.00 44.04           H  
ATOM   2059 HG13 VAL A 145       3.236  10.192 -12.646  1.00 44.04           H  
ATOM   2060  CG2 VAL A 145       1.776   7.132 -13.446  1.00 44.04           C  
ATOM   2061 HG21 VAL A 145       1.252   7.011 -12.498  1.00 44.04           H  
ATOM   2062 HG22 VAL A 145       2.671   6.510 -13.429  1.00 44.04           H  
ATOM   2063 HG23 VAL A 145       1.142   6.795 -14.266  1.00 44.04           H  
ATOM   2064  N   VAL A 146      -0.141  10.724 -15.659  1.00 40.81           N  
ATOM   2065  H   VAL A 146      -0.347  11.354 -14.898  1.00 40.81           H  
ATOM   2066  CA  VAL A 146      -0.587  11.097 -16.989  1.00 40.81           C  
ATOM   2067  HA  VAL A 146      -0.622  10.191 -17.594  1.00 40.81           H  
ATOM   2068  C   VAL A 146       0.501  11.985 -17.574  1.00 40.81           C  
ATOM   2069  CB  VAL A 146      -1.996  11.734 -17.021  1.00 40.81           C  
ATOM   2070  HB  VAL A 146      -1.934  12.810 -16.858  1.00 40.81           H  
ATOM   2071  O   VAL A 146       0.301  13.154 -17.881  1.00 40.81           O  
ATOM   2072  CG1 VAL A 146      -2.628  11.471 -18.393  1.00 40.81           C  
ATOM   2073 HG11 VAL A 146      -2.769  10.401 -18.544  1.00 40.81           H  
ATOM   2074 HG12 VAL A 146      -1.977  11.863 -19.175  1.00 40.81           H  
ATOM   2075 HG13 VAL A 146      -3.591  11.977 -18.461  1.00 40.81           H  
ATOM   2076  CG2 VAL A 146      -2.965  11.182 -15.975  1.00 40.81           C  
ATOM   2077 HG21 VAL A 146      -2.939  10.093 -15.983  1.00 40.81           H  
ATOM   2078 HG22 VAL A 146      -3.979  11.527 -16.177  1.00 40.81           H  
ATOM   2079 HG23 VAL A 146      -2.675  11.564 -14.996  1.00 40.81           H  
ATOM   2080  N   SER A 147       1.695  11.425 -17.710  1.00 49.76           N  
ATOM   2081  H   SER A 147       1.792  10.482 -17.362  1.00 49.76           H  
ATOM   2082  CA  SER A 147       2.487  11.699 -18.900  1.00 49.76           C  
ATOM   2083  HA  SER A 147       1.980  12.446 -19.511  1.00 49.76           H  
ATOM   2084  C   SER A 147       2.504  10.405 -19.705  1.00 49.76           C  
ATOM   2085  CB  SER A 147       3.866  12.273 -18.557  1.00 49.76           C  
ATOM   2086  HB2 SER A 147       4.366  12.560 -19.482  1.00 49.76           H  
ATOM   2087  HB3 SER A 147       3.737  13.165 -17.944  1.00 49.76           H  
ATOM   2088  O   SER A 147       2.292   9.332 -19.142  1.00 49.76           O  
ATOM   2089  OG  SER A 147       4.681  11.349 -17.875  1.00 49.76           O  
ATOM   2090  HG  SER A 147       4.904  11.710 -17.013  1.00 49.76           H  
ATOM   2091  N   GLU A 148       2.651  10.480 -21.026  1.00 63.05           N  
ATOM   2092  H   GLU A 148       2.798  11.381 -21.457  1.00 63.05           H  
ATOM   2093  CA  GLU A 148       2.828   9.294 -21.870  1.00 63.05           C  
ATOM   2094  HA  GLU A 148       1.987   8.616 -21.730  1.00 63.05           H  
ATOM   2095  C   GLU A 148       4.107   8.554 -21.440  1.00 63.05           C  
ATOM   2096  CB  GLU A 148       2.887   9.699 -23.353  1.00 63.05           C  
ATOM   2097  HB2 GLU A 148       3.195   8.829 -23.933  1.00 63.05           H  
ATOM   2098  HB3 GLU A 148       3.636  10.482 -23.475  1.00 63.05           H  
ATOM   2099  O   GLU A 148       5.187   8.758 -21.987  1.00 63.05           O  
ATOM   2100  CG  GLU A 148       1.542  10.188 -23.914  1.00 63.05           C  
ATOM   2101  HG2 GLU A 148       0.804   9.397 -23.778  1.00 63.05           H  
ATOM   2102  HG3 GLU A 148       1.214  11.057 -23.344  1.00 63.05           H  
ATOM   2103  CD  GLU A 148       1.618  10.567 -25.406  1.00 63.05           C  
ATOM   2104  OE1 GLU A 148       0.535  10.672 -26.026  1.00 63.05           O  
ATOM   2105  OE2 GLU A 148       2.741  10.755 -25.928  1.00 63.05           O  
ATOM   2106  N   GLY A 149       3.998   7.734 -20.397  1.00 81.88           N  
ATOM   2107  H   GLY A 149       3.142   7.779 -19.862  1.00 81.88           H  
ATOM   2108  CA  GLY A 149       5.087   6.935 -19.874  1.00 81.88           C  
ATOM   2109  HA2 GLY A 149       5.947   7.577 -19.683  1.00 81.88           H  
ATOM   2110  HA3 GLY A 149       4.790   6.464 -18.937  1.00 81.88           H  
ATOM   2111  C   GLY A 149       5.482   5.847 -20.861  1.00 81.88           C  
ATOM   2112  O   GLY A 149       4.705   5.413 -21.720  1.00 81.88           O  
ATOM   2113  N   PHE A 150       6.705   5.357 -20.717  1.00 93.80           N  
ATOM   2114  H   PHE A 150       7.250   5.678 -19.931  1.00 93.80           H  
ATOM   2115  CA  PHE A 150       7.162   4.209 -21.485  1.00 93.80           C  
ATOM   2116  HA  PHE A 150       6.842   4.337 -22.519  1.00 93.80           H  
ATOM   2117  C   PHE A 150       6.523   2.940 -20.926  1.00 93.80           C  
ATOM   2118  CB  PHE A 150       8.686   4.128 -21.463  1.00 93.80           C  
ATOM   2119  HB2 PHE A 150       9.014   4.008 -20.430  1.00 93.80           H  
ATOM   2120  HB3 PHE A 150       8.999   3.236 -22.006  1.00 93.80           H  
ATOM   2121  O   PHE A 150       6.484   2.739 -19.716  1.00 93.80           O  
ATOM   2122  CG  PHE A 150       9.372   5.337 -22.065  1.00 93.80           C  
ATOM   2123  CD1 PHE A 150       9.765   5.318 -23.415  1.00 93.80           C  
ATOM   2124  HD1 PHE A 150       9.580   4.439 -24.015  1.00 93.80           H  
ATOM   2125  CD2 PHE A 150       9.632   6.473 -21.274  1.00 93.80           C  
ATOM   2126  HD2 PHE A 150       9.338   6.495 -20.235  1.00 93.80           H  
ATOM   2127  CE1 PHE A 150      10.392   6.442 -23.980  1.00 93.80           C  
ATOM   2128  HE1 PHE A 150      10.674   6.451 -25.023  1.00 93.80           H  
ATOM   2129  CE2 PHE A 150      10.271   7.590 -21.836  1.00 93.80           C  
ATOM   2130  HE2 PHE A 150      10.455   8.465 -21.230  1.00 93.80           H  
ATOM   2131  CZ  PHE A 150      10.642   7.576 -23.191  1.00 93.80           C  
ATOM   2132  HZ  PHE A 150      11.106   8.447 -23.629  1.00 93.80           H  
ATOM   2133  N   LYS A 151       6.049   2.056 -21.807  1.00 95.00           N  
ATOM   2134  H   LYS A 151       6.096   2.285 -22.790  1.00 95.00           H  
ATOM   2135  CA  LYS A 151       5.459   0.770 -21.421  1.00 95.00           C  
ATOM   2136  HA  LYS A 151       5.367   0.731 -20.335  1.00 95.00           H  
ATOM   2137  C   LYS A 151       6.367  -0.375 -21.832  1.00 95.00           C  
ATOM   2138  CB  LYS A 151       4.046   0.615 -21.999  1.00 95.00           C  
ATOM   2139  HB2 LYS A 151       4.076   0.697 -23.085  1.00 95.00           H  
ATOM   2140  HB3 LYS A 151       3.664  -0.371 -21.732  1.00 95.00           H  
ATOM   2141  O   LYS A 151       6.737  -0.485 -22.998  1.00 95.00           O  
ATOM   2142  CG  LYS A 151       3.113   1.686 -21.423  1.00 95.00           C  
ATOM   2143  HG2 LYS A 151       3.443   2.673 -21.748  1.00 95.00           H  
ATOM   2144  HG3 LYS A 151       3.174   1.647 -20.335  1.00 95.00           H  
ATOM   2145  CD  LYS A 151       1.653   1.494 -21.842  1.00 95.00           C  
ATOM   2146  HD2 LYS A 151       1.562   1.611 -22.922  1.00 95.00           H  
ATOM   2147  HD3 LYS A 151       1.314   0.503 -21.542  1.00 95.00           H  
ATOM   2148  CE  LYS A 151       0.839   2.570 -21.117  1.00 95.00           C  
ATOM   2149  HE2 LYS A 151       1.199   3.555 -21.416  1.00 95.00           H  
ATOM   2150  HE3 LYS A 151       1.027   2.477 -20.048  1.00 95.00           H  
ATOM   2151  NZ  LYS A 151      -0.617   2.456 -21.357  1.00 95.00           N  
ATOM   2152  HZ1 LYS A 151      -1.084   3.133 -20.772  1.00 95.00           H  
ATOM   2153  HZ2 LYS A 151      -0.852   2.626 -22.325  1.00 95.00           H  
ATOM   2154  HZ3 LYS A 151      -0.945   1.550 -21.055  1.00 95.00           H  
ATOM   2155  N   VAL A 152       6.686  -1.242 -20.881  1.00 97.33           N  
ATOM   2156  H   VAL A 152       6.360  -1.043 -19.946  1.00 97.33           H  
ATOM   2157  CA  VAL A 152       7.451  -2.470 -21.091  1.00 97.33           C  
ATOM   2158  HA  VAL A 152       7.832  -2.494 -22.112  1.00 97.33           H  
ATOM   2159  C   VAL A 152       6.520  -3.658 -20.890  1.00 97.33           C  
ATOM   2160  CB  VAL A 152       8.653  -2.537 -20.132  1.00 97.33           C  
ATOM   2161  HB  VAL A 152       8.304  -2.554 -19.100  1.00 97.33           H  
ATOM   2162  O   VAL A 152       6.013  -3.858 -19.793  1.00 97.33           O  
ATOM   2163  CG1 VAL A 152       9.459  -3.807 -20.405  1.00 97.33           C  
ATOM   2164 HG11 VAL A 152       8.875  -4.693 -20.154  1.00 97.33           H  
ATOM   2165 HG12 VAL A 152      10.362  -3.811 -19.794  1.00 97.33           H  
ATOM   2166 HG13 VAL A 152       9.724  -3.821 -21.462  1.00 97.33           H  
ATOM   2167  CG2 VAL A 152       9.589  -1.335 -20.309  1.00 97.33           C  
ATOM   2168 HG21 VAL A 152       9.953  -1.283 -21.335  1.00 97.33           H  
ATOM   2169 HG22 VAL A 152       9.065  -0.411 -20.064  1.00 97.33           H  
ATOM   2170 HG23 VAL A 152      10.434  -1.426 -19.627  1.00 97.33           H  
ATOM   2171  N   PHE A 153       6.289  -4.454 -21.931  1.00 97.22           N  
ATOM   2172  H   PHE A 153       6.710  -4.231 -22.822  1.00 97.22           H  
ATOM   2173  CA  PHE A 153       5.412  -5.627 -21.857  1.00 97.22           C  
ATOM   2174  HA  PHE A 153       4.706  -5.485 -21.038  1.00 97.22           H  
ATOM   2175  C   PHE A 153       6.182  -6.914 -21.559  1.00 97.22           C  
ATOM   2176  CB  PHE A 153       4.585  -5.750 -23.139  1.00 97.22           C  
ATOM   2177  HB2 PHE A 153       5.256  -5.871 -23.989  1.00 97.22           H  
ATOM   2178  HB3 PHE A 153       3.964  -6.644 -23.076  1.00 97.22           H  
ATOM   2179  O   PHE A 153       7.367  -7.037 -21.883  1.00 97.22           O  
ATOM   2180  CG  PHE A 153       3.674  -4.562 -23.370  1.00 97.22           C  
ATOM   2181  CD1 PHE A 153       2.539  -4.383 -22.558  1.00 97.22           C  
ATOM   2182  HD1 PHE A 153       2.309  -5.098 -21.782  1.00 97.22           H  
ATOM   2183  CD2 PHE A 153       3.978  -3.616 -24.367  1.00 97.22           C  
ATOM   2184  HD2 PHE A 153       4.849  -3.740 -24.994  1.00 97.22           H  
ATOM   2185  CE1 PHE A 153       1.712  -3.261 -22.740  1.00 97.22           C  
ATOM   2186  HE1 PHE A 153       0.856  -3.114 -22.098  1.00 97.22           H  
ATOM   2187  CE2 PHE A 153       3.143  -2.501 -24.556  1.00 97.22           C  
ATOM   2188  HE2 PHE A 153       3.377  -1.781 -25.326  1.00 97.22           H  
ATOM   2189  CZ  PHE A 153       2.008  -2.325 -23.745  1.00 97.22           C  
ATOM   2190  HZ  PHE A 153       1.368  -1.468 -23.892  1.00 97.22           H  
ATOM   2191  N   PHE A 154       5.478  -7.888 -20.978  1.00 98.07           N  
ATOM   2192  H   PHE A 154       4.529  -7.682 -20.700  1.00 98.07           H  
ATOM   2193  CA  PHE A 154       6.032  -9.175 -20.571  1.00 98.07           C  
ATOM   2194  HA  PHE A 154       7.043  -9.268 -20.969  1.00 98.07           H  
ATOM   2195  C   PHE A 154       5.223 -10.363 -21.105  1.00 98.07           C  
ATOM   2196  CB  PHE A 154       6.134  -9.230 -19.044  1.00 98.07           C  
ATOM   2197  HB2 PHE A 154       6.425 -10.240 -18.753  1.00 98.07           H  
ATOM   2198  HB3 PHE A 154       5.152  -9.034 -18.615  1.00 98.07           H  
ATOM   2199  O   PHE A 154       3.997 -10.319 -21.270  1.00 98.07           O  
ATOM   2200  CG  PHE A 154       7.137  -8.254 -18.462  1.00 98.07           C  
ATOM   2201  CD1 PHE A 154       8.465  -8.659 -18.226  1.00 98.07           C  
ATOM   2202  HD1 PHE A 154       8.774  -9.667 -18.460  1.00 98.07           H  
ATOM   2203  CD2 PHE A 154       6.750  -6.929 -18.191  1.00 98.07           C  
ATOM   2204  HD2 PHE A 154       5.740  -6.601 -18.392  1.00 98.07           H  
ATOM   2205  CE1 PHE A 154       9.395  -7.748 -17.694  1.00 98.07           C  
ATOM   2206  HE1 PHE A 154      10.414  -8.050 -17.507  1.00 98.07           H  
ATOM   2207  CE2 PHE A 154       7.687  -6.014 -17.688  1.00 98.07           C  
ATOM   2208  HE2 PHE A 154       7.397  -4.987 -17.521  1.00 98.07           H  
ATOM   2209  CZ  PHE A 154       9.001  -6.429 -17.420  1.00 98.07           C  
ATOM   2210  HZ  PHE A 154       9.717  -5.730 -17.013  1.00 98.07           H  
ATOM   2211  N   ALA A 155       5.926 -11.474 -21.328  1.00 96.53           N  
ATOM   2212  H   ALA A 155       6.920 -11.457 -21.147  1.00 96.53           H  
ATOM   2213  CA  ALA A 155       5.296 -12.763 -21.584  1.00 96.53           C  
ATOM   2214  HA  ALA A 155       4.592 -12.643 -22.407  1.00 96.53           H  
ATOM   2215  C   ALA A 155       4.503 -13.249 -20.355  1.00 96.53           C  
ATOM   2216  CB  ALA A 155       6.371 -13.764 -22.026  1.00 96.53           C  
ATOM   2217  HB1 ALA A 155       7.100 -13.907 -21.228  1.00 96.53           H  
ATOM   2218  HB2 ALA A 155       5.910 -14.725 -22.255  1.00 96.53           H  
ATOM   2219  HB3 ALA A 155       6.878 -13.395 -22.917  1.00 96.53           H  
ATOM   2220  O   ALA A 155       4.712 -12.781 -19.228  1.00 96.53           O  
ATOM   2221  N   LEU A 156       3.585 -14.191 -20.590  1.00 95.23           N  
ATOM   2222  H   LEU A 156       3.499 -14.572 -21.521  1.00 95.23           H  
ATOM   2223  CA  LEU A 156       2.857 -14.867 -19.517  1.00 95.23           C  
ATOM   2224  HA  LEU A 156       2.258 -14.125 -18.991  1.00 95.23           H  
ATOM   2225  C   LEU A 156       3.853 -15.484 -18.527  1.00 95.23           C  
ATOM   2226  CB  LEU A 156       1.925 -15.933 -20.120  1.00 95.23           C  
ATOM   2227  HB2 LEU A 156       1.290 -15.467 -20.874  1.00 95.23           H  
ATOM   2228  HB3 LEU A 156       2.538 -16.689 -20.609  1.00 95.23           H  
ATOM   2229  O   LEU A 156       4.880 -16.018 -18.945  1.00 95.23           O  
ATOM   2230  CG  LEU A 156       1.021 -16.629 -19.082  1.00 95.23           C  
ATOM   2231  HG  LEU A 156       1.632 -17.066 -18.292  1.00 95.23           H  
ATOM   2232  CD1 LEU A 156       0.022 -15.653 -18.464  1.00 95.23           C  
ATOM   2233 HD11 LEU A 156       0.521 -14.901 -17.853  1.00 95.23           H  
ATOM   2234 HD12 LEU A 156      -0.572 -15.161 -19.233  1.00 95.23           H  
ATOM   2235 HD13 LEU A 156      -0.656 -16.198 -17.806  1.00 95.23           H  
ATOM   2236  CD2 LEU A 156       0.243 -17.758 -19.754  1.00 95.23           C  
ATOM   2237 HD21 LEU A 156      -0.370 -18.264 -19.008  1.00 95.23           H  
ATOM   2238 HD22 LEU A 156       0.936 -18.482 -20.183  1.00 95.23           H  
ATOM   2239 HD23 LEU A 156      -0.407 -17.358 -20.532  1.00 95.23           H  
ATOM   2240  N   ASP A 157       3.550 -15.361 -17.235  1.00 93.75           N  
ATOM   2241  H   ASP A 157       2.636 -15.008 -16.988  1.00 93.75           H  
ATOM   2242  CA  ASP A 157       4.350 -15.920 -16.139  1.00 93.75           C  
ATOM   2243  HA  ASP A 157       3.960 -15.464 -15.229  1.00 93.75           H  
ATOM   2244  C   ASP A 157       5.850 -15.548 -16.173  1.00 93.75           C  
ATOM   2245  CB  ASP A 157       4.080 -17.429 -16.040  1.00 93.75           C  
ATOM   2246  HB2 ASP A 157       4.594 -17.946 -16.851  1.00 93.75           H  
ATOM   2247  HB3 ASP A 157       3.010 -17.610 -16.142  1.00 93.75           H  
ATOM   2248  O   ASP A 157       6.733 -16.297 -15.761  1.00 93.75           O  
ATOM   2249  CG  ASP A 157       4.524 -17.994 -14.695  1.00 93.75           C  
ATOM   2250  OD1 ASP A 157       4.418 -17.230 -13.709  1.00 93.75           O  
ATOM   2251  OD2 ASP A 157       4.936 -19.172 -14.656  1.00 93.75           O  
ATOM   2252  N   SER A 158       6.171 -14.372 -16.723  1.00 95.93           N  
ATOM   2253  H   SER A 158       5.431 -13.842 -17.161  1.00 95.93           H  
ATOM   2254  CA  SER A 158       7.555 -13.947 -16.912  1.00 95.93           C  
ATOM   2255  HA  SER A 158       8.206 -14.600 -16.331  1.00 95.93           H  
ATOM   2256  C   SER A 158       7.810 -12.522 -16.440  1.00 95.93           C  
ATOM   2257  CB  SER A 158       7.945 -14.101 -18.380  1.00 95.93           C  
ATOM   2258  HB2 SER A 158       7.572 -15.052 -18.762  1.00 95.93           H  
ATOM   2259  HB3 SER A 158       7.507 -13.289 -18.960  1.00 95.93           H  
ATOM   2260  O   SER A 158       7.004 -11.617 -16.669  1.00 95.93           O  
ATOM   2261  OG  SER A 158       9.357 -14.077 -18.490  1.00 95.93           O  
ATOM   2262  HG  SER A 158       9.645 -14.973 -18.305  1.00 95.93           H  
ATOM   2263  N   ALA A 159       8.987 -12.330 -15.839  1.00 96.96           N  
ATOM   2264  H   ALA A 159       9.525 -13.154 -15.613  1.00 96.96           H  
ATOM   2265  CA  ALA A 159       9.617 -11.035 -15.578  1.00 96.96           C  
ATOM   2266  HA  ALA A 159       8.920 -10.245 -15.857  1.00 96.96           H  
ATOM   2267  C   ALA A 159      10.877 -10.814 -16.443  1.00 96.96           C  
ATOM   2268  CB  ALA A 159       9.888 -10.910 -14.073  1.00 96.96           C  
ATOM   2269  HB1 ALA A 159       8.957 -11.014 -13.517  1.00 96.96           H  
ATOM   2270  HB2 ALA A 159      10.592 -11.676 -13.750  1.00 96.96           H  
ATOM   2271  HB3 ALA A 159      10.313  -9.929 -13.860  1.00 96.96           H  
ATOM   2272  O   ALA A 159      11.674  -9.915 -16.183  1.00 96.96           O  
ATOM   2273  N   ARG A 160      11.089 -11.646 -17.473  1.00 97.31           N  
ATOM   2274  H   ARG A 160      10.376 -12.327 -17.693  1.00 97.31           H  
ATOM   2275  CA  ARG A 160      12.233 -11.524 -18.381  1.00 97.31           C  
ATOM   2276  HA  ARG A 160      13.111 -11.260 -17.791  1.00 97.31           H  
ATOM   2277  C   ARG A 160      11.993 -10.401 -19.390  1.00 97.31           C  
ATOM   2278  CB  ARG A 160      12.485 -12.874 -19.067  1.00 97.31           C  
ATOM   2279  HB2 ARG A 160      11.626 -13.126 -19.689  1.00 97.31           H  
ATOM   2280  HB3 ARG A 160      12.600 -13.643 -18.303  1.00 97.31           H  
ATOM   2281  O   ARG A 160      10.972 -10.398 -20.074  1.00 97.31           O  
ATOM   2282  CG  ARG A 160      13.745 -12.849 -19.941  1.00 97.31           C  
ATOM   2283  HG2 ARG A 160      14.607 -12.583 -19.330  1.00 97.31           H  
ATOM   2284  HG3 ARG A 160      13.625 -12.109 -20.733  1.00 97.31           H  
ATOM   2285  CD  ARG A 160      13.979 -14.215 -20.589  1.00 97.31           C  
ATOM   2286  HD2 ARG A 160      13.081 -14.486 -21.145  1.00 97.31           H  
ATOM   2287  HD3 ARG A 160      14.137 -14.957 -19.806  1.00 97.31           H  
ATOM   2288  NE  ARG A 160      15.160 -14.171 -21.471  1.00 97.31           N  
ATOM   2289  HE  ARG A 160      15.970 -13.695 -21.099  1.00 97.31           H  
ATOM   2290  NH1 ARG A 160      14.259 -15.195 -23.324  1.00 97.31           N  
ATOM   2291 HH11 ARG A 160      13.384 -15.297 -22.830  1.00 97.31           H  
ATOM   2292 HH12 ARG A 160      14.350 -15.510 -24.279  1.00 97.31           H  
ATOM   2293  NH2 ARG A 160      16.369 -14.471 -23.370  1.00 97.31           N  
ATOM   2294 HH21 ARG A 160      16.448 -14.799 -24.322  1.00 97.31           H  
ATOM   2295 HH22 ARG A 160      17.134 -13.964 -22.950  1.00 97.31           H  
ATOM   2296  CZ  ARG A 160      15.253 -14.612 -22.712  1.00 97.31           C  
ATOM   2297  N   LEU A 161      12.969  -9.506 -19.533  1.00 97.79           N  
ATOM   2298  H   LEU A 161      13.770  -9.554 -18.921  1.00 97.79           H  
ATOM   2299  CA  LEU A 161      12.973  -8.483 -20.578  1.00 97.79           C  
ATOM   2300  HA  LEU A 161      12.000  -7.993 -20.590  1.00 97.79           H  
ATOM   2301  C   LEU A 161      13.184  -9.133 -21.955  1.00 97.79           C  
ATOM   2302  CB  LEU A 161      14.051  -7.427 -20.269  1.00 97.79           C  
ATOM   2303  HB2 LEU A 161      14.090  -6.711 -21.091  1.00 97.79           H  
ATOM   2304  HB3 LEU A 161      15.021  -7.922 -20.232  1.00 97.79           H  
ATOM   2305  O   LEU A 161      14.097  -9.938 -22.153  1.00 97.79           O  
ATOM   2306  CG  LEU A 161      13.837  -6.652 -18.953  1.00 97.79           C  
ATOM   2307  HG  LEU A 161      13.721  -7.355 -18.128  1.00 97.79           H  
ATOM   2308  CD1 LEU A 161      15.064  -5.792 -18.671  1.00 97.79           C  
ATOM   2309 HD11 LEU A 161      15.935  -6.428 -18.517  1.00 97.79           H  
ATOM   2310 HD12 LEU A 161      15.273  -5.148 -19.525  1.00 97.79           H  
ATOM   2311 HD13 LEU A 161      14.909  -5.182 -17.782  1.00 97.79           H  
ATOM   2312  CD2 LEU A 161      12.606  -5.744 -18.998  1.00 97.79           C  
ATOM   2313 HD21 LEU A 161      11.701  -6.327 -19.166  1.00 97.79           H  
ATOM   2314 HD22 LEU A 161      12.723  -5.001 -19.787  1.00 97.79           H  
ATOM   2315 HD23 LEU A 161      12.508  -5.230 -18.042  1.00 97.79           H  
ATOM   2316  N   SER A 162      12.305  -8.812 -22.902  1.00 96.26           N  
ATOM   2317  H   SER A 162      11.593  -8.132 -22.674  1.00 96.26           H  
ATOM   2318  CA  SER A 162      12.438  -9.209 -24.307  1.00 96.26           C  
ATOM   2319  HA  SER A 162      12.879 -10.204 -24.346  1.00 96.26           H  
ATOM   2320  C   SER A 162      13.352  -8.235 -25.069  1.00 96.26           C  
ATOM   2321  CB  SER A 162      11.049  -9.274 -24.952  1.00 96.26           C  
ATOM   2322  HB2 SER A 162      10.358  -9.803 -24.296  1.00 96.26           H  
ATOM   2323  HB3 SER A 162      11.116  -9.818 -25.894  1.00 96.26           H  
ATOM   2324  O   SER A 162      13.583  -7.129 -24.585  1.00 96.26           O  
ATOM   2325  OG  SER A 162      10.561  -7.978 -25.219  1.00 96.26           O  
ATOM   2326  HG  SER A 162      10.284  -7.553 -24.404  1.00 96.26           H  
ATOM   2327  N   PRO A 163      13.826  -8.561 -26.287  1.00 96.62           N  
ATOM   2328  CA  PRO A 163      14.560  -7.594 -27.110  1.00 96.62           C  
ATOM   2329  HA  PRO A 163      15.495  -7.346 -26.606  1.00 96.62           H  
ATOM   2330  C   PRO A 163      13.790  -6.285 -27.374  1.00 96.62           C  
ATOM   2331  CB  PRO A 163      14.870  -8.337 -28.413  1.00 96.62           C  
ATOM   2332  HB2 PRO A 163      15.820  -8.016 -28.839  1.00 96.62           H  
ATOM   2333  HB3 PRO A 163      14.063  -8.191 -29.131  1.00 96.62           H  
ATOM   2334  O   PRO A 163      14.388  -5.215 -27.423  1.00 96.62           O  
ATOM   2335  CG  PRO A 163      14.906  -9.804 -27.984  1.00 96.62           C  
ATOM   2336  HG2 PRO A 163      15.871 -10.031 -27.532  1.00 96.62           H  
ATOM   2337  HG3 PRO A 163      14.700 -10.475 -28.818  1.00 96.62           H  
ATOM   2338  CD  PRO A 163      13.813  -9.871 -26.919  1.00 96.62           C  
ATOM   2339  HD2 PRO A 163      12.847 -10.038 -27.395  1.00 96.62           H  
ATOM   2340  HD3 PRO A 163      14.034 -10.666 -26.207  1.00 96.62           H  
ATOM   2341  N   GLU A 164      12.460  -6.346 -27.498  1.00 95.30           N  
ATOM   2342  H   GLU A 164      11.998  -7.240 -27.409  1.00 95.30           H  
ATOM   2343  CA  GLU A 164      11.603  -5.158 -27.634  1.00 95.30           C  
ATOM   2344  HA  GLU A 164      12.007  -4.502 -28.405  1.00 95.30           H  
ATOM   2345  C   GLU A 164      11.528  -4.351 -26.325  1.00 95.30           C  
ATOM   2346  CB  GLU A 164      10.209  -5.631 -28.067  1.00 95.30           C  
ATOM   2347  HB2 GLU A 164      10.311  -6.219 -28.979  1.00 95.30           H  
ATOM   2348  HB3 GLU A 164       9.797  -6.271 -27.286  1.00 95.30           H  
ATOM   2349  O   GLU A 164      11.561  -3.117 -26.330  1.00 95.30           O  
ATOM   2350  CG  GLU A 164       9.238  -4.471 -28.331  1.00 95.30           C  
ATOM   2351  HG2 GLU A 164       9.147  -3.868 -27.427  1.00 95.30           H  
ATOM   2352  HG3 GLU A 164       9.654  -3.842 -29.118  1.00 95.30           H  
ATOM   2353  CD  GLU A 164       7.834  -4.944 -28.738  1.00 95.30           C  
ATOM   2354  OE1 GLU A 164       6.998  -4.053 -29.002  1.00 95.30           O  
ATOM   2355  OE2 GLU A 164       7.599  -6.174 -28.772  1.00 95.30           O  
ATOM   2356  N   SER A 165      11.482  -5.052 -25.189  1.00 96.54           N  
ATOM   2357  H   SER A 165      11.458  -6.059 -25.256  1.00 96.54           H  
ATOM   2358  CA  SER A 165      11.569  -4.451 -23.856  1.00 96.54           C  
ATOM   2359  HA  SER A 165      10.762  -3.728 -23.738  1.00 96.54           H  
ATOM   2360  C   SER A 165      12.900  -3.712 -23.692  1.00 96.54           C  
ATOM   2361  CB  SER A 165      11.442  -5.521 -22.762  1.00 96.54           C  
ATOM   2362  HB2 SER A 165      11.410  -5.049 -21.780  1.00 96.54           H  
ATOM   2363  HB3 SER A 165      12.340  -6.138 -22.771  1.00 96.54           H  
ATOM   2364  O   SER A 165      12.899  -2.554 -23.293  1.00 96.54           O  
ATOM   2365  OG  SER A 165      10.310  -6.369 -22.942  1.00 96.54           O  
ATOM   2366  HG  SER A 165       9.550  -6.020 -22.471  1.00 96.54           H  
ATOM   2367  N   GLU A 166      14.020  -4.332 -24.073  1.00 97.50           N  
ATOM   2368  H   GLU A 166      13.951  -5.286 -24.399  1.00 97.50           H  
ATOM   2369  CA  GLU A 166      15.357  -3.721 -24.032  1.00 97.50           C  
ATOM   2370  HA  GLU A 166      15.582  -3.411 -23.011  1.00 97.50           H  
ATOM   2371  C   GLU A 166      15.440  -2.461 -24.907  1.00 97.50           C  
ATOM   2372  CB  GLU A 166      16.416  -4.745 -24.479  1.00 97.50           C  
ATOM   2373  HB2 GLU A 166      16.128  -5.144 -25.452  1.00 97.50           H  
ATOM   2374  HB3 GLU A 166      17.373  -4.239 -24.610  1.00 97.50           H  
ATOM   2375  O   GLU A 166      15.883  -1.416 -24.435  1.00 97.50           O  
ATOM   2376  CG  GLU A 166      16.609  -5.927 -23.514  1.00 97.50           C  
ATOM   2377  HG2 GLU A 166      17.229  -6.669 -24.017  1.00 97.50           H  
ATOM   2378  HG3 GLU A 166      15.644  -6.393 -23.313  1.00 97.50           H  
ATOM   2379  CD  GLU A 166      17.272  -5.565 -22.176  1.00 97.50           C  
ATOM   2380  OE1 GLU A 166      17.346  -6.478 -21.326  1.00 97.50           O  
ATOM   2381  OE2 GLU A 166      17.694  -4.394 -21.994  1.00 97.50           O  
ATOM   2382  N   ALA A 167      14.913  -2.506 -26.137  1.00 96.90           N  
ATOM   2383  H   ALA A 167      14.593  -3.394 -26.496  1.00 96.90           H  
ATOM   2384  CA  ALA A 167      14.839  -1.329 -27.011  1.00 96.90           C  
ATOM   2385  HA  ALA A 167      15.844  -0.925 -27.134  1.00 96.90           H  
ATOM   2386  C   ALA A 167      13.951  -0.210 -26.431  1.00 96.90           C  
ATOM   2387  CB  ALA A 167      14.315  -1.783 -28.378  1.00 96.90           C  
ATOM   2388  HB1 ALA A 167      14.300  -0.934 -29.062  1.00 96.90           H  
ATOM   2389  HB2 ALA A 167      14.972  -2.552 -28.784  1.00 96.90           H  
ATOM   2390  HB3 ALA A 167      13.308  -2.187 -28.279  1.00 96.90           H  
ATOM   2391  O   ALA A 167      14.131   0.971 -26.731  1.00 96.90           O  
ATOM   2392  N   THR A 168      12.970  -0.559 -25.595  1.00 96.56           N  
ATOM   2393  H   THR A 168      12.853  -1.541 -25.389  1.00 96.56           H  
ATOM   2394  CA  THR A 168      12.178   0.424 -24.845  1.00 96.56           C  
ATOM   2395  HA  THR A 168      11.904   1.235 -25.519  1.00 96.56           H  
ATOM   2396  C   THR A 168      12.997   1.064 -23.731  1.00 96.56           C  
ATOM   2397  CB  THR A 168      10.884  -0.191 -24.298  1.00 96.56           C  
ATOM   2398  HB  THR A 168      11.106  -0.973 -23.572  1.00 96.56           H  
ATOM   2399  O   THR A 168      12.953   2.284 -23.595  1.00 96.56           O  
ATOM   2400  CG2 THR A 168      10.005   0.860 -23.618  1.00 96.56           C  
ATOM   2401 HG21 THR A 168       9.872   1.730 -24.260  1.00 96.56           H  
ATOM   2402 HG22 THR A 168      10.463   1.176 -22.681  1.00 96.56           H  
ATOM   2403 HG23 THR A 168       9.033   0.422 -23.389  1.00 96.56           H  
ATOM   2404  OG1 THR A 168      10.161  -0.757 -25.373  1.00 96.56           O  
ATOM   2405  HG1 THR A 168      10.583  -1.585 -25.612  1.00 96.56           H  
ATOM   2406  N   LEU A 169      13.791   0.286 -22.992  1.00 97.59           N  
ATOM   2407  H   LEU A 169      13.814  -0.706 -23.182  1.00 97.59           H  
ATOM   2408  CA  LEU A 169      14.688   0.817 -21.961  1.00 97.59           C  
ATOM   2409  HA  LEU A 169      14.107   1.429 -21.271  1.00 97.59           H  
ATOM   2410  C   LEU A 169      15.766   1.740 -22.544  1.00 97.59           C  
ATOM   2411  CB  LEU A 169      15.336  -0.333 -21.172  1.00 97.59           C  
ATOM   2412  HB2 LEU A 169      15.997   0.110 -20.428  1.00 97.59           H  
ATOM   2413  HB3 LEU A 169      15.948  -0.925 -21.853  1.00 97.59           H  
ATOM   2414  O   LEU A 169      16.101   2.741 -21.916  1.00 97.59           O  
ATOM   2415  CG  LEU A 169      14.367  -1.283 -20.452  1.00 97.59           C  
ATOM   2416  HG  LEU A 169      13.826  -1.882 -21.184  1.00 97.59           H  
ATOM   2417  CD1 LEU A 169      15.157  -2.235 -19.563  1.00 97.59           C  
ATOM   2418 HD11 LEU A 169      15.873  -2.794 -20.166  1.00 97.59           H  
ATOM   2419 HD12 LEU A 169      15.684  -1.660 -18.801  1.00 97.59           H  
ATOM   2420 HD13 LEU A 169      14.476  -2.933 -19.077  1.00 97.59           H  
ATOM   2421  CD2 LEU A 169      13.346  -0.564 -19.577  1.00 97.59           C  
ATOM   2422 HD21 LEU A 169      12.721  -1.311 -19.086  1.00 97.59           H  
ATOM   2423 HD22 LEU A 169      13.856   0.036 -18.824  1.00 97.59           H  
ATOM   2424 HD23 LEU A 169      12.701   0.071 -20.184  1.00 97.59           H  
ATOM   2425  N   ASP A 170      16.254   1.464 -23.758  1.00 97.02           N  
ATOM   2426  H   ASP A 170      16.033   0.569 -24.170  1.00 97.02           H  
ATOM   2427  CA  ASP A 170      17.163   2.371 -24.478  1.00 97.02           C  
ATOM   2428  HA  ASP A 170      18.040   2.565 -23.860  1.00 97.02           H  
ATOM   2429  C   ASP A 170      16.505   3.727 -24.779  1.00 97.02           C  
ATOM   2430  CB  ASP A 170      17.622   1.739 -25.804  1.00 97.02           C  
ATOM   2431  HB2 ASP A 170      18.203   2.478 -26.354  1.00 97.02           H  
ATOM   2432  HB3 ASP A 170      16.745   1.495 -26.404  1.00 97.02           H  
ATOM   2433  O   ASP A 170      17.143   4.775 -24.681  1.00 97.02           O  
ATOM   2434  CG  ASP A 170      18.489   0.489 -25.645  1.00 97.02           C  
ATOM   2435  OD1 ASP A 170      19.143   0.345 -24.589  1.00 97.02           O  
ATOM   2436  OD2 ASP A 170      18.504  -0.330 -26.585  1.00 97.02           O  
ATOM   2437  N   ARG A 171      15.212   3.735 -25.126  1.00 94.87           N  
ATOM   2438  H   ARG A 171      14.735   2.846 -25.180  1.00 94.87           H  
ATOM   2439  CA  ARG A 171      14.461   4.982 -25.343  1.00 94.87           C  
ATOM   2440  HA  ARG A 171      15.066   5.655 -25.951  1.00 94.87           H  
ATOM   2441  C   ARG A 171      14.218   5.733 -24.037  1.00 94.87           C  
ATOM   2442  CB  ARG A 171      13.141   4.705 -26.068  1.00 94.87           C  
ATOM   2443  HB2 ARG A 171      12.588   3.924 -25.546  1.00 94.87           H  
ATOM   2444  HB3 ARG A 171      12.546   5.618 -26.055  1.00 94.87           H  
ATOM   2445  O   ARG A 171      14.333   6.956 -24.025  1.00 94.87           O  
ATOM   2446  CG  ARG A 171      13.369   4.310 -27.531  1.00 94.87           C  
ATOM   2447  HG2 ARG A 171      13.891   5.125 -28.034  1.00 94.87           H  
ATOM   2448  HG3 ARG A 171      13.992   3.418 -27.593  1.00 94.87           H  
ATOM   2449  CD  ARG A 171      12.043   4.061 -28.257  1.00 94.87           C  
ATOM   2450  HD2 ARG A 171      12.256   3.979 -29.323  1.00 94.87           H  
ATOM   2451  HD3 ARG A 171      11.390   4.923 -28.122  1.00 94.87           H  
ATOM   2452  NE  ARG A 171      11.393   2.809 -27.818  1.00 94.87           N  
ATOM   2453  HE  ARG A 171      11.898   1.958 -28.017  1.00 94.87           H  
ATOM   2454  NH1 ARG A 171       9.563   3.692 -26.730  1.00 94.87           N  
ATOM   2455 HH11 ARG A 171       8.656   3.555 -26.305  1.00 94.87           H  
ATOM   2456 HH12 ARG A 171       9.946   4.621 -26.829  1.00 94.87           H  
ATOM   2457  NH2 ARG A 171       9.718   1.497 -27.015  1.00 94.87           N  
ATOM   2458 HH21 ARG A 171      10.236   0.656 -27.229  1.00 94.87           H  
ATOM   2459 HH22 ARG A 171       8.883   1.364 -26.463  1.00 94.87           H  
ATOM   2460  CZ  ARG A 171      10.235   2.675 -27.194  1.00 94.87           C  
ATOM   2461  N   VAL A 172      13.925   5.016 -22.949  1.00 94.79           N  
ATOM   2462  H   VAL A 172      13.827   4.016 -23.052  1.00 94.79           H  
ATOM   2463  CA  VAL A 172      13.790   5.611 -21.610  1.00 94.79           C  
ATOM   2464  HA  VAL A 172      13.011   6.372 -21.634  1.00 94.79           H  
ATOM   2465  C   VAL A 172      15.097   6.291 -21.204  1.00 94.79           C  
ATOM   2466  CB  VAL A 172      13.416   4.565 -20.543  1.00 94.79           C  
ATOM   2467  HB  VAL A 172      14.183   3.791 -20.526  1.00 94.79           H  
ATOM   2468  O   VAL A 172      15.073   7.450 -20.806  1.00 94.79           O  
ATOM   2469  CG1 VAL A 172      13.328   5.199 -19.149  1.00 94.79           C  
ATOM   2470 HG11 VAL A 172      13.043   4.439 -18.421  1.00 94.79           H  
ATOM   2471 HG12 VAL A 172      14.290   5.605 -18.837  1.00 94.79           H  
ATOM   2472 HG13 VAL A 172      12.585   5.996 -19.142  1.00 94.79           H  
ATOM   2473  CG2 VAL A 172      12.066   3.888 -20.790  1.00 94.79           C  
ATOM   2474 HG21 VAL A 172      12.021   2.953 -20.231  1.00 94.79           H  
ATOM   2475 HG22 VAL A 172      11.271   4.540 -20.428  1.00 94.79           H  
ATOM   2476 HG23 VAL A 172      11.908   3.683 -21.849  1.00 94.79           H  
ATOM   2477  N   SER A 173      16.244   5.616 -21.331  1.00 93.56           N  
ATOM   2478  H   SER A 173      16.234   4.671 -21.687  1.00 93.56           H  
ATOM   2479  CA  SER A 173      17.529   6.192 -20.916  1.00 93.56           C  
ATOM   2480  HA  SER A 173      17.433   6.532 -19.885  1.00 93.56           H  
ATOM   2481  C   SER A 173      17.911   7.422 -21.738  1.00 93.56           C  
ATOM   2482  CB  SER A 173      18.640   5.142 -20.946  1.00 93.56           C  
ATOM   2483  HB2 SER A 173      18.346   4.295 -20.326  1.00 93.56           H  
ATOM   2484  HB3 SER A 173      19.549   5.579 -20.531  1.00 93.56           H  
ATOM   2485  O   SER A 173      18.347   8.423 -21.172  1.00 93.56           O  
ATOM   2486  OG  SER A 173      18.898   4.698 -22.263  1.00 93.56           O  
ATOM   2487  HG  SER A 173      19.670   4.127 -22.252  1.00 93.56           H  
ATOM   2488  N   GLN A 174      17.675   7.407 -23.053  1.00 93.11           N  
ATOM   2489  H   GLN A 174      17.374   6.538 -23.470  1.00 93.11           H  
ATOM   2490  CA  GLN A 174      17.876   8.582 -23.907  1.00 93.11           C  
ATOM   2491  HA  GLN A 174      18.910   8.917 -23.818  1.00 93.11           H  
ATOM   2492  C   GLN A 174      16.983   9.755 -23.488  1.00 93.11           C  
ATOM   2493  CB  GLN A 174      17.592   8.215 -25.368  1.00 93.11           C  
ATOM   2494  HB2 GLN A 174      16.632   7.702 -25.431  1.00 93.11           H  
ATOM   2495  HB3 GLN A 174      17.532   9.128 -25.961  1.00 93.11           H  
ATOM   2496  O   GLN A 174      17.457  10.887 -23.387  1.00 93.11           O  
ATOM   2497  CG  GLN A 174      18.690   7.325 -25.961  1.00 93.11           C  
ATOM   2498  HG2 GLN A 174      18.889   6.486 -25.294  1.00 93.11           H  
ATOM   2499  HG3 GLN A 174      19.611   7.901 -26.052  1.00 93.11           H  
ATOM   2500  CD  GLN A 174      18.316   6.783 -27.336  1.00 93.11           C  
ATOM   2501  NE2 GLN A 174      18.899   5.678 -27.744  1.00 93.11           N  
ATOM   2502 HE21 GLN A 174      18.585   5.314 -28.633  1.00 93.11           H  
ATOM   2503 HE22 GLN A 174      19.461   5.145 -27.096  1.00 93.11           H  
ATOM   2504  OE1 GLN A 174      17.519   7.332 -28.080  1.00 93.11           O  
ATOM   2505  N   ALA A 175      15.705   9.488 -23.209  1.00 91.51           N  
ATOM   2506  H   ALA A 175      15.365   8.542 -23.312  1.00 91.51           H  
ATOM   2507  CA  ALA A 175      14.769  10.513 -22.771  1.00 91.51           C  
ATOM   2508  HA  ALA A 175      14.800  11.332 -23.489  1.00 91.51           H  
ATOM   2509  C   ALA A 175      15.161  11.089 -21.398  1.00 91.51           C  
ATOM   2510  CB  ALA A 175      13.359   9.922 -22.803  1.00 91.51           C  
ATOM   2511  HB1 ALA A 175      13.159   9.528 -23.799  1.00 91.51           H  
ATOM   2512  HB2 ALA A 175      12.630  10.703 -22.587  1.00 91.51           H  
ATOM   2513  HB3 ALA A 175      13.268   9.116 -22.074  1.00 91.51           H  
ATOM   2514  O   ALA A 175      15.187  12.311 -21.246  1.00 91.51           O  
ATOM   2515  N   PHE A 176      15.562  10.236 -20.448  1.00 90.99           N  
ATOM   2516  H   PHE A 176      15.513   9.246 -20.646  1.00 90.99           H  
ATOM   2517  CA  PHE A 176      16.060  10.638 -19.129  1.00 90.99           C  
ATOM   2518  HA  PHE A 176      15.277  11.188 -18.608  1.00 90.99           H  
ATOM   2519  C   PHE A 176      17.274  11.568 -19.247  1.00 90.99           C  
ATOM   2520  CB  PHE A 176      16.401   9.386 -18.304  1.00 90.99           C  
ATOM   2521  HB2 PHE A 176      17.143   8.791 -18.836  1.00 90.99           H  
ATOM   2522  HB3 PHE A 176      15.504   8.774 -18.204  1.00 90.99           H  
ATOM   2523  O   PHE A 176      17.276  12.647 -18.668  1.00 90.99           O  
ATOM   2524  CG  PHE A 176      16.931   9.700 -16.918  1.00 90.99           C  
ATOM   2525  CD1 PHE A 176      18.316   9.817 -16.692  1.00 90.99           C  
ATOM   2526  HD1 PHE A 176      19.014   9.654 -17.500  1.00 90.99           H  
ATOM   2527  CD2 PHE A 176      16.034   9.915 -15.858  1.00 90.99           C  
ATOM   2528  HD2 PHE A 176      14.970   9.824 -16.024  1.00 90.99           H  
ATOM   2529  CE1 PHE A 176      18.797  10.168 -15.418  1.00 90.99           C  
ATOM   2530  HE1 PHE A 176      19.858  10.274 -15.249  1.00 90.99           H  
ATOM   2531  CE2 PHE A 176      16.516  10.281 -14.588  1.00 90.99           C  
ATOM   2532  HE2 PHE A 176      15.831  10.489 -13.779  1.00 90.99           H  
ATOM   2533  CZ  PHE A 176      17.895  10.414 -14.370  1.00 90.99           C  
ATOM   2534  HZ  PHE A 176      18.258  10.719 -13.400  1.00 90.99           H  
ATOM   2535  N   LEU A 177      18.269  11.206 -20.065  1.00 88.60           N  
ATOM   2536  H   LEU A 177      18.214  10.305 -20.516  1.00 88.60           H  
ATOM   2537  CA  LEU A 177      19.465  12.031 -20.284  1.00 88.60           C  
ATOM   2538  HA  LEU A 177      19.913  12.269 -19.319  1.00 88.60           H  
ATOM   2539  C   LEU A 177      19.156  13.378 -20.957  1.00 88.60           C  
ATOM   2540  CB  LEU A 177      20.465  11.242 -21.146  1.00 88.60           C  
ATOM   2541  HB2 LEU A 177      19.945  10.891 -22.038  1.00 88.60           H  
ATOM   2542  HB3 LEU A 177      21.256  11.918 -21.470  1.00 88.60           H  
ATOM   2543  O   LEU A 177      19.863  14.355 -20.726  1.00 88.60           O  
ATOM   2544  CG  LEU A 177      21.118  10.040 -20.442  1.00 88.60           C  
ATOM   2545  HG  LEU A 177      20.355   9.394 -20.008  1.00 88.60           H  
ATOM   2546  CD1 LEU A 177      21.916   9.235 -21.470  1.00 88.60           C  
ATOM   2547 HD11 LEU A 177      22.695   9.856 -21.913  1.00 88.60           H  
ATOM   2548 HD12 LEU A 177      22.370   8.373 -20.981  1.00 88.60           H  
ATOM   2549 HD13 LEU A 177      21.243   8.876 -22.248  1.00 88.60           H  
ATOM   2550  CD2 LEU A 177      22.066  10.472 -19.323  1.00 88.60           C  
ATOM   2551 HD21 LEU A 177      22.545   9.595 -18.889  1.00 88.60           H  
ATOM   2552 HD22 LEU A 177      22.828  11.148 -19.711  1.00 88.60           H  
ATOM   2553 HD23 LEU A 177      21.507  10.975 -18.533  1.00 88.60           H  
ATOM   2554  N   SER A 178      18.128  13.431 -21.808  1.00 88.09           N  
ATOM   2555  H   SER A 178      17.638  12.572 -22.012  1.00 88.09           H  
ATOM   2556  CA  SER A 178      17.742  14.660 -22.514  1.00 88.09           C  
ATOM   2557  HA  SER A 178      18.652  15.181 -22.813  1.00 88.09           H  
ATOM   2558  C   SER A 178      16.940  15.638 -21.651  1.00 88.09           C  
ATOM   2559  CB  SER A 178      16.973  14.311 -23.790  1.00 88.09           C  
ATOM   2560  HB2 SER A 178      16.905  15.203 -24.413  1.00 88.09           H  
ATOM   2561  HB3 SER A 178      17.528  13.552 -24.342  1.00 88.09           H  
ATOM   2562  O   SER A 178      17.067  16.848 -21.827  1.00 88.09           O  
ATOM   2563  OG  SER A 178      15.661  13.839 -23.539  1.00 88.09           O  
ATOM   2564  HG  SER A 178      15.643  13.316 -22.734  1.00 88.09           H  
ATOM   2565  N   GLY A 179      16.109  15.118 -20.743  1.00 84.73           N  
ATOM   2566  H   GLY A 179      16.060  14.113 -20.658  1.00 84.73           H  
ATOM   2567  CA  GLY A 179      15.223  15.916 -19.897  1.00 84.73           C  
ATOM   2568  HA2 GLY A 179      15.007  16.872 -20.374  1.00 84.73           H  
ATOM   2569  HA3 GLY A 179      14.285  15.376 -19.774  1.00 84.73           H  
ATOM   2570  C   GLY A 179      15.779  16.194 -18.502  1.00 84.73           C  
ATOM   2571  O   GLY A 179      15.375  17.176 -17.890  1.00 84.73           O  
ATOM   2572  N   SER A 180      16.694  15.349 -18.013  1.00 80.68           N  
ATOM   2573  H   SER A 180      16.993  14.576 -18.590  1.00 80.68           H  
ATOM   2574  CA  SER A 180      17.207  15.349 -16.636  1.00 80.68           C  
ATOM   2575  HA  SER A 180      17.699  14.390 -16.467  1.00 80.68           H  
ATOM   2576  C   SER A 180      16.095  15.459 -15.579  1.00 80.68           C  
ATOM   2577  CB  SER A 180      18.273  16.433 -16.459  1.00 80.68           C  
ATOM   2578  HB2 SER A 180      18.625  16.432 -15.427  1.00 80.68           H  
ATOM   2579  HB3 SER A 180      17.838  17.407 -16.683  1.00 80.68           H  
ATOM   2580  O   SER A 180      16.118  16.392 -14.773  1.00 80.68           O  
ATOM   2581  OG  SER A 180      19.374  16.190 -17.317  1.00 80.68           O  
ATOM   2582  HG  SER A 180      19.829  17.023 -17.461  1.00 80.68           H  
ATOM   2583  N   PRO A 181      15.093  14.556 -15.589  1.00 84.26           N  
ATOM   2584  CA  PRO A 181      14.019  14.588 -14.603  1.00 84.26           C  
ATOM   2585  HA  PRO A 181      13.533  15.564 -14.610  1.00 84.26           H  
ATOM   2586  C   PRO A 181      14.555  14.316 -13.193  1.00 84.26           C  
ATOM   2587  CB  PRO A 181      13.026  13.525 -15.062  1.00 84.26           C  
ATOM   2588  HB2 PRO A 181      12.468  13.090 -14.233  1.00 84.26           H  
ATOM   2589  HB3 PRO A 181      12.352  13.962 -15.800  1.00 84.26           H  
ATOM   2590  O   PRO A 181      15.587  13.661 -13.024  1.00 84.26           O  
ATOM   2591  CG  PRO A 181      13.921  12.489 -15.729  1.00 84.26           C  
ATOM   2592  HG2 PRO A 181      14.349  11.861 -14.948  1.00 84.26           H  
ATOM   2593  HG3 PRO A 181      13.385  11.887 -16.462  1.00 84.26           H  
ATOM   2594  CD  PRO A 181      15.011  13.335 -16.383  1.00 84.26           C  
ATOM   2595  HD2 PRO A 181      14.719  13.579 -17.405  1.00 84.26           H  
ATOM   2596  HD3 PRO A 181      15.957  12.793 -16.375  1.00 84.26           H  
ATOM   2597  N   ALA A 182      13.840  14.802 -12.177  1.00 86.39           N  
ATOM   2598  H   ALA A 182      12.959  15.257 -12.368  1.00 86.39           H  
ATOM   2599  CA  ALA A 182      14.249  14.655 -10.781  1.00 86.39           C  
ATOM   2600  HA  ALA A 182      15.300  14.926 -10.690  1.00 86.39           H  
ATOM   2601  C   ALA A 182      14.102  13.210 -10.277  1.00 86.39           C  
ATOM   2602  CB  ALA A 182      13.418  15.629  -9.938  1.00 86.39           C  
ATOM   2603  HB1 ALA A 182      12.358  15.389 -10.019  1.00 86.39           H  
ATOM   2604  HB2 ALA A 182      13.575  16.651 -10.283  1.00 86.39           H  
ATOM   2605  HB3 ALA A 182      13.718  15.557  -8.893  1.00 86.39           H  
ATOM   2606  O   ALA A 182      14.886  12.763  -9.442  1.00 86.39           O  
ATOM   2607  N   SER A 183      13.112  12.477 -10.793  1.00 88.67           N  
ATOM   2608  H   SER A 183      12.484  12.912 -11.453  1.00 88.67           H  
ATOM   2609  CA  SER A 183      12.839  11.091 -10.413  1.00 88.67           C  
ATOM   2610  HA  SER A 183      13.775  10.619 -10.113  1.00 88.67           H  
ATOM   2611  C   SER A 183      12.272  10.271 -11.572  1.00 88.67           C  
ATOM   2612  CB  SER A 183      11.909  11.049  -9.196  1.00 88.67           C  
ATOM   2613  HB2 SER A 183      11.792  10.018  -8.864  1.00 88.67           H  
ATOM   2614  HB3 SER A 183      12.357  11.623  -8.384  1.00 88.67           H  
ATOM   2615  O   SER A 183      11.835  10.798 -12.599  1.00 88.67           O  
ATOM   2616  OG  SER A 183      10.639  11.589  -9.506  1.00 88.67           O  
ATOM   2617  HG  SER A 183      10.132  11.635  -8.692  1.00 88.67           H  
ATOM   2618  N   VAL A 184      12.293   8.951 -11.414  1.00 92.19           N  
ATOM   2619  H   VAL A 184      12.714   8.590 -10.570  1.00 92.19           H  
ATOM   2620  CA  VAL A 184      11.764   7.964 -12.353  1.00 92.19           C  
ATOM   2621  HA  VAL A 184      11.122   8.455 -13.085  1.00 92.19           H  
ATOM   2622  C   VAL A 184      10.948   6.950 -11.563  1.00 92.19           C  
ATOM   2623  CB  VAL A 184      12.902   7.251 -13.094  1.00 92.19           C  
ATOM   2624  HB  VAL A 184      13.513   6.764 -12.335  1.00 92.19           H  
ATOM   2625  O   VAL A 184      11.486   6.188 -10.763  1.00 92.19           O  
ATOM   2626  CG1 VAL A 184      12.381   6.191 -14.075  1.00 92.19           C  
ATOM   2627 HG11 VAL A 184      11.692   6.649 -14.785  1.00 92.19           H  
ATOM   2628 HG12 VAL A 184      13.217   5.739 -14.609  1.00 92.19           H  
ATOM   2629 HG13 VAL A 184      11.865   5.403 -13.528  1.00 92.19           H  
ATOM   2630  CG2 VAL A 184      13.814   8.207 -13.868  1.00 92.19           C  
ATOM   2631 HG21 VAL A 184      14.612   7.649 -14.357  1.00 92.19           H  
ATOM   2632 HG22 VAL A 184      13.239   8.763 -14.609  1.00 92.19           H  
ATOM   2633 HG23 VAL A 184      14.271   8.912 -13.174  1.00 92.19           H  
ATOM   2634  N   MET A 185       9.649   6.902 -11.813  1.00 91.79           N  
ATOM   2635  H   MET A 185       9.272   7.522 -12.516  1.00 91.79           H  
ATOM   2636  CA  MET A 185       8.756   5.916 -11.222  1.00 91.79           C  
ATOM   2637  HA  MET A 185       9.175   5.586 -10.271  1.00 91.79           H  
ATOM   2638  C   MET A 185       8.629   4.706 -12.148  1.00 91.79           C  
ATOM   2639  CB  MET A 185       7.414   6.578 -10.924  1.00 91.79           C  
ATOM   2640  HB2 MET A 185       6.887   6.780 -11.857  1.00 91.79           H  
ATOM   2641  HB3 MET A 185       7.595   7.526 -10.416  1.00 91.79           H  
ATOM   2642  O   MET A 185       8.386   4.860 -13.346  1.00 91.79           O  
ATOM   2643  CG  MET A 185       6.552   5.712 -10.006  1.00 91.79           C  
ATOM   2644  HG2 MET A 185       6.273   4.788 -10.513  1.00 91.79           H  
ATOM   2645  HG3 MET A 185       7.133   5.456  -9.120  1.00 91.79           H  
ATOM   2646  SD  MET A 185       5.067   6.579  -9.457  1.00 91.79           S  
ATOM   2647  CE  MET A 185       4.047   6.433 -10.933  1.00 91.79           C  
ATOM   2648  HE1 MET A 185       3.151   7.040 -10.800  1.00 91.79           H  
ATOM   2649  HE2 MET A 185       4.612   6.743 -11.812  1.00 91.79           H  
ATOM   2650  HE3 MET A 185       3.735   5.396 -11.056  1.00 91.79           H  
ATOM   2651  N   VAL A 186       8.798   3.508 -11.594  1.00 94.75           N  
ATOM   2652  H   VAL A 186       9.013   3.482 -10.608  1.00 94.75           H  
ATOM   2653  CA  VAL A 186       8.736   2.222 -12.293  1.00 94.75           C  
ATOM   2654  HA  VAL A 186       8.468   2.385 -13.336  1.00 94.75           H  
ATOM   2655  C   VAL A 186       7.653   1.374 -11.638  1.00 94.75           C  
ATOM   2656  CB  VAL A 186      10.097   1.500 -12.250  1.00 94.75           C  
ATOM   2657  HB  VAL A 186      10.359   1.268 -11.217  1.00 94.75           H  
ATOM   2658  O   VAL A 186       7.846   0.856 -10.541  1.00 94.75           O  
ATOM   2659  CG1 VAL A 186      10.041   0.193 -13.049  1.00 94.75           C  
ATOM   2660 HG11 VAL A 186       9.296  -0.477 -12.619  1.00 94.75           H  
ATOM   2661 HG12 VAL A 186       9.783   0.412 -14.085  1.00 94.75           H  
ATOM   2662 HG13 VAL A 186      11.011  -0.302 -13.005  1.00 94.75           H  
ATOM   2663  CG2 VAL A 186      11.229   2.349 -12.845  1.00 94.75           C  
ATOM   2664 HG21 VAL A 186      10.986   2.639 -13.867  1.00 94.75           H  
ATOM   2665 HG22 VAL A 186      12.162   1.786 -12.831  1.00 94.75           H  
ATOM   2666 HG23 VAL A 186      11.369   3.246 -12.242  1.00 94.75           H  
ATOM   2667  N   VAL A 187       6.521   1.214 -12.319  1.00 93.69           N  
ATOM   2668  H   VAL A 187       6.430   1.671 -13.215  1.00 93.69           H  
ATOM   2669  CA  VAL A 187       5.342   0.552 -11.752  1.00 93.69           C  
ATOM   2670  HA  VAL A 187       5.528   0.335 -10.700  1.00 93.69           H  
ATOM   2671  C   VAL A 187       5.046  -0.752 -12.468  1.00 93.69           C  
ATOM   2672  CB  VAL A 187       4.107   1.453 -11.794  1.00 93.69           C  
ATOM   2673  HB  VAL A 187       3.754   1.552 -12.821  1.00 93.69           H  
ATOM   2674  O   VAL A 187       4.811  -0.758 -13.676  1.00 93.69           O  
ATOM   2675  CG1 VAL A 187       3.009   0.818 -10.948  1.00 93.69           C  
ATOM   2676 HG11 VAL A 187       2.138   1.471 -10.982  1.00 93.69           H  
ATOM   2677 HG12 VAL A 187       3.334   0.720  -9.912  1.00 93.69           H  
ATOM   2678 HG13 VAL A 187       2.729  -0.162 -11.336  1.00 93.69           H  
ATOM   2679  CG2 VAL A 187       4.376   2.851 -11.249  1.00 93.69           C  
ATOM   2680 HG21 VAL A 187       3.423   3.364 -11.121  1.00 93.69           H  
ATOM   2681 HG22 VAL A 187       4.995   3.415 -11.947  1.00 93.69           H  
ATOM   2682 HG23 VAL A 187       4.871   2.801 -10.279  1.00 93.69           H  
ATOM   2683  N   GLY A 188       5.038  -1.860 -11.736  1.00 95.97           N  
ATOM   2684  H   GLY A 188       5.241  -1.769 -10.751  1.00 95.97           H  
ATOM   2685  CA  GLY A 188       4.721  -3.183 -12.260  1.00 95.97           C  
ATOM   2686  HA2 GLY A 188       5.293  -3.926 -11.704  1.00 95.97           H  
ATOM   2687  HA3 GLY A 188       5.012  -3.239 -13.309  1.00 95.97           H  
ATOM   2688  C   GLY A 188       3.244  -3.551 -12.163  1.00 95.97           C  
ATOM   2689  O   GLY A 188       2.596  -3.321 -11.144  1.00 95.97           O  
ATOM   2690  N   TYR A 189       2.749  -4.237 -13.195  1.00 95.65           N  
ATOM   2691  H   TYR A 189       3.318  -4.335 -14.023  1.00 95.65           H  
ATOM   2692  CA  TYR A 189       1.391  -4.776 -13.272  1.00 95.65           C  
ATOM   2693  HA  TYR A 189       0.944  -4.765 -12.278  1.00 95.65           H  
ATOM   2694  C   TYR A 189       1.388  -6.235 -13.769  1.00 95.65           C  
ATOM   2695  CB  TYR A 189       0.527  -3.884 -14.178  1.00 95.65           C  
ATOM   2696  HB2 TYR A 189      -0.504  -4.237 -14.138  1.00 95.65           H  
ATOM   2697  HB3 TYR A 189       0.871  -4.002 -15.206  1.00 95.65           H  
ATOM   2698  O   TYR A 189       2.347  -6.741 -14.377  1.00 95.65           O  
ATOM   2699  CG  TYR A 189       0.549  -2.402 -13.842  1.00 95.65           C  
ATOM   2700  CD1 TYR A 189      -0.408  -1.846 -12.970  1.00 95.65           C  
ATOM   2701  HD1 TYR A 189      -1.156  -2.479 -12.515  1.00 95.65           H  
ATOM   2702  CD2 TYR A 189       1.549  -1.579 -14.393  1.00 95.65           C  
ATOM   2703  HD2 TYR A 189       2.333  -2.008 -15.000  1.00 95.65           H  
ATOM   2704  CE1 TYR A 189      -0.373  -0.466 -12.681  1.00 95.65           C  
ATOM   2705  HE1 TYR A 189      -1.083  -0.020 -12.000  1.00 95.65           H  
ATOM   2706  CE2 TYR A 189       1.576  -0.204 -14.110  1.00 95.65           C  
ATOM   2707  HE2 TYR A 189       2.356   0.433 -14.500  1.00 95.65           H  
ATOM   2708  OH  TYR A 189       0.628   1.689 -13.015  1.00 95.65           O  
ATOM   2709  HH  TYR A 189      -0.050   1.982 -12.402  1.00 95.65           H  
ATOM   2710  CZ  TYR A 189       0.607   0.358 -13.264  1.00 95.65           C  
ATOM   2711  N   ALA A 190       0.284  -6.924 -13.513  1.00 95.63           N  
ATOM   2712  H   ALA A 190      -0.460  -6.453 -13.018  1.00 95.63           H  
ATOM   2713  CA  ALA A 190      -0.025  -8.263 -13.981  1.00 95.63           C  
ATOM   2714  HA  ALA A 190       0.655  -8.520 -14.793  1.00 95.63           H  
ATOM   2715  C   ALA A 190      -1.439  -8.323 -14.581  1.00 95.63           C  
ATOM   2716  CB  ALA A 190       0.184  -9.249 -12.829  1.00 95.63           C  
ATOM   2717  HB1 ALA A 190       1.208  -9.197 -12.459  1.00 95.63           H  
ATOM   2718  HB2 ALA A 190      -0.035 -10.265 -13.156  1.00 95.63           H  
ATOM   2719  HB3 ALA A 190      -0.500  -8.987 -12.022  1.00 95.63           H  
ATOM   2720  O   ALA A 190      -2.246  -7.414 -14.399  1.00 95.63           O  
ATOM   2721  N   ASP A 191      -1.701  -9.371 -15.364  1.00 96.21           N  
ATOM   2722  H   ASP A 191      -1.110 -10.185 -15.268  1.00 96.21           H  
ATOM   2723  CA  ASP A 191      -3.051  -9.673 -15.840  1.00 96.21           C  
ATOM   2724  HA  ASP A 191      -3.633  -8.752 -15.882  1.00 96.21           H  
ATOM   2725  C   ASP A 191      -3.777 -10.581 -14.851  1.00 96.21           C  
ATOM   2726  CB  ASP A 191      -3.016 -10.256 -17.264  1.00 96.21           C  
ATOM   2727  HB2 ASP A 191      -4.037 -10.319 -17.640  1.00 96.21           H  
ATOM   2728  HB3 ASP A 191      -2.481  -9.545 -17.893  1.00 96.21           H  
ATOM   2729  O   ASP A 191      -3.164 -11.111 -13.932  1.00 96.21           O  
ATOM   2730  CG  ASP A 191      -2.350 -11.625 -17.443  1.00 96.21           C  
ATOM   2731  OD1 ASP A 191      -2.041 -12.322 -16.457  1.00 96.21           O  
ATOM   2732  OD2 ASP A 191      -2.067 -11.960 -18.620  1.00 96.21           O  
ATOM   2733  N   THR A 192      -5.069 -10.797 -15.073  1.00 95.84           N  
ATOM   2734  H   THR A 192      -5.529 -10.376 -15.868  1.00 95.84           H  
ATOM   2735  CA  THR A 192      -5.941 -11.543 -14.162  1.00 95.84           C  
ATOM   2736  HA  THR A 192      -5.613 -11.352 -13.140  1.00 95.84           H  
ATOM   2737  C   THR A 192      -5.862 -13.061 -14.341  1.00 95.84           C  
ATOM   2738  CB  THR A 192      -7.381 -11.024 -14.277  1.00 95.84           C  
ATOM   2739  HB  THR A 192      -8.043 -11.636 -13.663  1.00 95.84           H  
ATOM   2740  O   THR A 192      -6.744 -13.790 -13.901  1.00 95.84           O  
ATOM   2741  CG2 THR A 192      -7.511  -9.575 -13.819  1.00 95.84           C  
ATOM   2742 HG21 THR A 192      -7.207  -9.507 -12.775  1.00 95.84           H  
ATOM   2743 HG22 THR A 192      -8.553  -9.264 -13.889  1.00 95.84           H  
ATOM   2744 HG23 THR A 192      -6.889  -8.916 -14.425  1.00 95.84           H  
ATOM   2745  OG1 THR A 192      -7.810 -11.048 -15.627  1.00 95.84           O  
ATOM   2746  HG1 THR A 192      -8.690 -11.433 -15.618  1.00 95.84           H  
ATOM   2747  N   SER A 193      -4.845 -13.578 -15.043  1.00 94.48           N  
ATOM   2748  H   SER A 193      -4.109 -12.951 -15.334  1.00 94.48           H  
ATOM   2749  CA  SER A 193      -4.777 -14.997 -15.424  1.00 94.48           C  
ATOM   2750  HA  SER A 193      -5.784 -15.319 -15.687  1.00 94.48           H  
ATOM   2751  C   SER A 193      -4.303 -15.935 -14.307  1.00 94.48           C  
ATOM   2752  CB  SER A 193      -3.913 -15.168 -16.673  1.00 94.48           C  
ATOM   2753  HB2 SER A 193      -4.011 -16.197 -17.021  1.00 94.48           H  
ATOM   2754  HB3 SER A 193      -4.280 -14.504 -17.455  1.00 94.48           H  
ATOM   2755  O   SER A 193      -4.499 -17.149 -14.403  1.00 94.48           O  
ATOM   2756  OG  SER A 193      -2.544 -14.898 -16.437  1.00 94.48           O  
ATOM   2757  HG  SER A 193      -2.405 -13.950 -16.374  1.00 94.48           H  
ATOM   2758  N   GLY A 194      -3.680 -15.382 -13.264  1.00 92.50           N  
ATOM   2759  H   GLY A 194      -3.683 -14.374 -13.206  1.00 92.50           H  
ATOM   2760  CA  GLY A 194      -3.164 -16.101 -12.103  1.00 92.50           C  
ATOM   2761  HA2 GLY A 194      -2.087 -15.946 -12.044  1.00 92.50           H  
ATOM   2762  HA3 GLY A 194      -3.359 -17.168 -12.209  1.00 92.50           H  
ATOM   2763  C   GLY A 194      -3.790 -15.617 -10.791  1.00 92.50           C  
ATOM   2764  O   GLY A 194      -4.649 -14.744 -10.805  1.00 92.50           O  
ATOM   2765  N   PRO A 195      -3.384 -16.189  -9.645  1.00 92.65           N  
ATOM   2766  CA  PRO A 195      -3.857 -15.739  -8.336  1.00 92.65           C  
ATOM   2767  HA  PRO A 195      -4.946 -15.778  -8.324  1.00 92.65           H  
ATOM   2768  C   PRO A 195      -3.394 -14.308  -8.010  1.00 92.65           C  
ATOM   2769  CB  PRO A 195      -3.292 -16.751  -7.329  1.00 92.65           C  
ATOM   2770  HB2 PRO A 195      -4.021 -16.990  -6.554  1.00 92.65           H  
ATOM   2771  HB3 PRO A 195      -2.380 -16.364  -6.876  1.00 92.65           H  
ATOM   2772  O   PRO A 195      -2.231 -13.982  -8.256  1.00 92.65           O  
ATOM   2773  CG  PRO A 195      -2.948 -17.978  -8.176  1.00 92.65           C  
ATOM   2774  HG2 PRO A 195      -3.838 -18.594  -8.305  1.00 92.65           H  
ATOM   2775  HG3 PRO A 195      -2.136 -18.558  -7.737  1.00 92.65           H  
ATOM   2776  CD  PRO A 195      -2.549 -17.371  -9.517  1.00 92.65           C  
ATOM   2777  HD2 PRO A 195      -1.500 -17.075  -9.498  1.00 92.65           H  
ATOM   2778  HD3 PRO A 195      -2.727 -18.090 -10.316  1.00 92.65           H  
ATOM   2779  N   ALA A 196      -4.248 -13.506  -7.367  1.00 89.32           N  
ATOM   2780  H   ALA A 196      -5.216 -13.786  -7.300  1.00 89.32           H  
ATOM   2781  CA  ALA A 196      -3.958 -12.117  -6.989  1.00 89.32           C  
ATOM   2782  HA  ALA A 196      -3.896 -11.521  -7.900  1.00 89.32           H  
ATOM   2783  C   ALA A 196      -2.627 -11.952  -6.223  1.00 89.32           C  
ATOM   2784  CB  ALA A 196      -5.141 -11.584  -6.171  1.00 89.32           C  
ATOM   2785  HB1 ALA A 196      -5.242 -12.134  -5.236  1.00 89.32           H  
ATOM   2786  HB2 ALA A 196      -4.982 -10.529  -5.948  1.00 89.32           H  
ATOM   2787  HB3 ALA A 196      -6.063 -11.673  -6.746  1.00 89.32           H  
ATOM   2788  O   ALA A 196      -1.753 -11.202  -6.659  1.00 89.32           O  
ATOM   2789  N   ASP A 197      -2.406 -12.729  -5.154  1.00 83.03           N  
ATOM   2790  H   ASP A 197      -3.204 -13.188  -4.737  1.00 83.03           H  
ATOM   2791  CA  ASP A 197      -1.168 -12.673  -4.351  1.00 83.03           C  
ATOM   2792  HA  ASP A 197      -1.060 -11.676  -3.924  1.00 83.03           H  
ATOM   2793  C   ASP A 197       0.083 -12.984  -5.188  1.00 83.03           C  
ATOM   2794  CB  ASP A 197      -1.236 -13.695  -3.201  1.00 83.03           C  
ATOM   2795  HB2 ASP A 197      -1.354 -14.692  -3.626  1.00 83.03           H  
ATOM   2796  HB3 ASP A 197      -0.287 -13.675  -2.665  1.00 83.03           H  
ATOM   2797  O   ASP A 197       1.140 -12.365  -5.047  1.00 83.03           O  
ATOM   2798  CG  ASP A 197      -2.356 -13.456  -2.185  1.00 83.03           C  
ATOM   2799  OD1 ASP A 197      -2.920 -12.343  -2.176  1.00 83.03           O  
ATOM   2800  OD2 ASP A 197      -2.667 -14.429  -1.462  1.00 83.03           O  
ATOM   2801  N   TYR A 198      -0.037 -13.933  -6.121  1.00 91.01           N  
ATOM   2802  H   TYR A 198      -0.959 -14.313  -6.281  1.00 91.01           H  
ATOM   2803  CA  TYR A 198       1.044 -14.256  -7.048  1.00 91.01           C  
ATOM   2804  HA  TYR A 198       1.956 -14.420  -6.474  1.00 91.01           H  
ATOM   2805  C   TYR A 198       1.312 -13.105  -8.021  1.00 91.01           C  
ATOM   2806  CB  TYR A 198       0.701 -15.536  -7.819  1.00 91.01           C  
ATOM   2807  HB2 TYR A 198       0.579 -16.358  -7.114  1.00 91.01           H  
ATOM   2808  HB3 TYR A 198      -0.240 -15.411  -8.355  1.00 91.01           H  
ATOM   2809  O   TYR A 198       2.467 -12.782  -8.319  1.00 91.01           O  
ATOM   2810  CG  TYR A 198       1.779 -15.895  -8.814  1.00 91.01           C  
ATOM   2811  CD1 TYR A 198       1.607 -15.665 -10.196  1.00 91.01           C  
ATOM   2812  HD1 TYR A 198       0.674 -15.267 -10.567  1.00 91.01           H  
ATOM   2813  CD2 TYR A 198       3.000 -16.384  -8.322  1.00 91.01           C  
ATOM   2814  HD2 TYR A 198       3.121 -16.547  -7.261  1.00 91.01           H  
ATOM   2815  CE1 TYR A 198       2.667 -15.939 -11.087  1.00 91.01           C  
ATOM   2816  HE1 TYR A 198       2.542 -15.790 -12.149  1.00 91.01           H  
ATOM   2817  CE2 TYR A 198       4.067 -16.618  -9.201  1.00 91.01           C  
ATOM   2818  HE2 TYR A 198       5.008 -16.986  -8.819  1.00 91.01           H  
ATOM   2819  OH  TYR A 198       4.997 -16.568 -11.368  1.00 91.01           O  
ATOM   2820  HH  TYR A 198       4.742 -16.773 -12.271  1.00 91.01           H  
ATOM   2821  CZ  TYR A 198       3.906 -16.389 -10.579  1.00 91.01           C  
ATOM   2822  N   ASN A 199       0.246 -12.476  -8.509  1.00 94.66           N  
ATOM   2823  H   ASN A 199      -0.666 -12.788  -8.207  1.00 94.66           H  
ATOM   2824  CA  ASN A 199       0.298 -11.365  -9.443  1.00 94.66           C  
ATOM   2825  HA  ASN A 199       0.934 -11.651 -10.281  1.00 94.66           H  
ATOM   2826  C   ASN A 199       0.967 -10.127  -8.838  1.00 94.66           C  
ATOM   2827  CB  ASN A 199      -1.134 -11.123  -9.955  1.00 94.66           C  
ATOM   2828  HB2 ASN A 199      -1.251 -10.092 -10.287  1.00 94.66           H  
ATOM   2829  HB3 ASN A 199      -1.864 -11.285  -9.162  1.00 94.66           H  
ATOM   2830  O   ASN A 199       1.728  -9.456  -9.541  1.00 94.66           O  
ATOM   2831  CG  ASN A 199      -1.476 -12.033 -11.121  1.00 94.66           C  
ATOM   2832  ND2 ASN A 199      -2.726 -12.195 -11.440  1.00 94.66           N  
ATOM   2833 HD21 ASN A 199      -3.492 -11.769 -10.938  1.00 94.66           H  
ATOM   2834 HD22 ASN A 199      -2.922 -12.361 -12.417  1.00 94.66           H  
ATOM   2835  OD1 ASN A 199      -0.608 -12.560 -11.809  1.00 94.66           O  
ATOM   2836  N   ILE A 200       0.799  -9.887  -7.535  1.00 90.11           N  
ATOM   2837  H   ILE A 200       0.117 -10.441  -7.037  1.00 90.11           H  
ATOM   2838  CA  ILE A 200       1.548  -8.870  -6.786  1.00 90.11           C  
ATOM   2839  HA  ILE A 200       1.379  -7.901  -7.256  1.00 90.11           H  
ATOM   2840  C   ILE A 200       3.058  -9.138  -6.877  1.00 90.11           C  
ATOM   2841  CB  ILE A 200       1.033  -8.796  -5.329  1.00 90.11           C  
ATOM   2842  HB  ILE A 200       1.058  -9.801  -4.907  1.00 90.11           H  
ATOM   2843  O   ILE A 200       3.793  -8.316  -7.435  1.00 90.11           O  
ATOM   2844  CG1 ILE A 200      -0.440  -8.325  -5.266  1.00 90.11           C  
ATOM   2845 HG12 ILE A 200      -0.817  -8.499  -4.258  1.00 90.11           H  
ATOM   2846 HG13 ILE A 200      -1.043  -8.940  -5.934  1.00 90.11           H  
ATOM   2847  CG2 ILE A 200       1.954  -7.927  -4.459  1.00 90.11           C  
ATOM   2848 HG21 ILE A 200       1.452  -7.661  -3.528  1.00 90.11           H  
ATOM   2849 HG22 ILE A 200       2.246  -7.021  -4.989  1.00 90.11           H  
ATOM   2850 HG23 ILE A 200       2.856  -8.480  -4.197  1.00 90.11           H  
ATOM   2851  CD1 ILE A 200      -0.709  -6.861  -5.625  1.00 90.11           C  
ATOM   2852 HD11 ILE A 200      -0.490  -6.240  -4.757  1.00 90.11           H  
ATOM   2853 HD12 ILE A 200      -1.764  -6.737  -5.872  1.00 90.11           H  
ATOM   2854 HD13 ILE A 200      -0.102  -6.543  -6.473  1.00 90.11           H  
ATOM   2855  N   LEU A 201       3.518 -10.326  -6.476  1.00 91.97           N  
ATOM   2856  H   LEU A 201       2.865 -10.956  -6.031  1.00 91.97           H  
ATOM   2857  CA  LEU A 201       4.940 -10.699  -6.526  1.00 91.97           C  
ATOM   2858  HA  LEU A 201       5.518  -9.968  -5.961  1.00 91.97           H  
ATOM   2859  C   LEU A 201       5.510 -10.725  -7.954  1.00 91.97           C  
ATOM   2860  CB  LEU A 201       5.110 -12.092  -5.895  1.00 91.97           C  
ATOM   2861  HB2 LEU A 201       4.486 -12.796  -6.445  1.00 91.97           H  
ATOM   2862  HB3 LEU A 201       6.150 -12.399  -6.013  1.00 91.97           H  
ATOM   2863  O   LEU A 201       6.677 -10.402  -8.192  1.00 91.97           O  
ATOM   2864  CG  LEU A 201       4.749 -12.188  -4.403  1.00 91.97           C  
ATOM   2865  HG  LEU A 201       3.715 -11.878  -4.251  1.00 91.97           H  
ATOM   2866  CD1 LEU A 201       4.891 -13.647  -3.964  1.00 91.97           C  
ATOM   2867 HD11 LEU A 201       5.920 -13.984  -4.085  1.00 91.97           H  
ATOM   2868 HD12 LEU A 201       4.609 -13.728  -2.914  1.00 91.97           H  
ATOM   2869 HD13 LEU A 201       4.214 -14.272  -4.547  1.00 91.97           H  
ATOM   2870  CD2 LEU A 201       5.663 -11.322  -3.537  1.00 91.97           C  
ATOM   2871 HD21 LEU A 201       5.513 -10.266  -3.762  1.00 91.97           H  
ATOM   2872 HD22 LEU A 201       5.413 -11.464  -2.486  1.00 91.97           H  
ATOM   2873 HD23 LEU A 201       6.710 -11.579  -3.694  1.00 91.97           H  
ATOM   2874  N   LEU A 202       4.717 -11.142  -8.944  1.00 95.44           N  
ATOM   2875  H   LEU A 202       3.787 -11.455  -8.704  1.00 95.44           H  
ATOM   2876  CA  LEU A 202       5.138 -11.131 -10.346  1.00 95.44           C  
ATOM   2877  HA  LEU A 202       6.115 -11.609 -10.410  1.00 95.44           H  
ATOM   2878  C   LEU A 202       5.305  -9.700 -10.868  1.00 95.44           C  
ATOM   2879  CB  LEU A 202       4.137 -11.938 -11.187  1.00 95.44           C  
ATOM   2880  HB2 LEU A 202       3.151 -11.483 -11.091  1.00 95.44           H  
ATOM   2881  HB3 LEU A 202       4.073 -12.950 -10.787  1.00 95.44           H  
ATOM   2882  O   LEU A 202       6.275  -9.412 -11.573  1.00 95.44           O  
ATOM   2883  CG  LEU A 202       4.498 -12.011 -12.683  1.00 95.44           C  
ATOM   2884  HG  LEU A 202       4.481 -11.010 -13.113  1.00 95.44           H  
ATOM   2885  CD1 LEU A 202       5.876 -12.633 -12.942  1.00 95.44           C  
ATOM   2886 HD11 LEU A 202       6.660 -12.001 -12.524  1.00 95.44           H  
ATOM   2887 HD12 LEU A 202       6.040 -12.718 -14.016  1.00 95.44           H  
ATOM   2888 HD13 LEU A 202       5.919 -13.627 -12.498  1.00 95.44           H  
ATOM   2889  CD2 LEU A 202       3.463 -12.858 -13.417  1.00 95.44           C  
ATOM   2890 HD21 LEU A 202       3.697 -12.918 -14.480  1.00 95.44           H  
ATOM   2891 HD22 LEU A 202       2.469 -12.431 -13.279  1.00 95.44           H  
ATOM   2892 HD23 LEU A 202       3.460 -13.868 -13.006  1.00 95.44           H  
ATOM   2893  N   SER A 203       4.386  -8.806 -10.514  1.00 96.22           N  
ATOM   2894  H   SER A 203       3.609  -9.107  -9.943  1.00 96.22           H  
ATOM   2895  CA  SER A 203       4.458  -7.398 -10.893  1.00 96.22           C  
ATOM   2896  HA  SER A 203       4.588  -7.344 -11.974  1.00 96.22           H  
ATOM   2897  C   SER A 203       5.669  -6.693 -10.264  1.00 96.22           C  
ATOM   2898  CB  SER A 203       3.123  -6.727 -10.580  1.00 96.22           C  
ATOM   2899  HB2 SER A 203       3.096  -5.764 -11.092  1.00 96.22           H  
ATOM   2900  HB3 SER A 203       2.313  -7.334 -10.983  1.00 96.22           H  
ATOM   2901  O   SER A 203       6.381  -5.980 -10.973  1.00 96.22           O  
ATOM   2902  OG  SER A 203       2.911  -6.493  -9.210  1.00 96.22           O  
ATOM   2903  HG  SER A 203       3.104  -7.274  -8.686  1.00 96.22           H  
ATOM   2904  N   GLN A 204       6.009  -7.009  -9.009  1.00 94.54           N  
ATOM   2905  H   GLN A 204       5.363  -7.554  -8.456  1.00 94.54           H  
ATOM   2906  CA  GLN A 204       7.232  -6.539  -8.350  1.00 94.54           C  
ATOM   2907  HA  GLN A 204       7.239  -5.449  -8.349  1.00 94.54           H  
ATOM   2908  C   GLN A 204       8.495  -7.003  -9.087  1.00 94.54           C  
ATOM   2909  CB  GLN A 204       7.220  -7.025  -6.896  1.00 94.54           C  
ATOM   2910  HB2 GLN A 204       7.193  -8.115  -6.879  1.00 94.54           H  
ATOM   2911  HB3 GLN A 204       6.322  -6.652  -6.405  1.00 94.54           H  
ATOM   2912  O   GLN A 204       9.322  -6.182  -9.485  1.00 94.54           O  
ATOM   2913  CG  GLN A 204       8.450  -6.544  -6.110  1.00 94.54           C  
ATOM   2914  HG2 GLN A 204       8.469  -5.454  -6.096  1.00 94.54           H  
ATOM   2915  HG3 GLN A 204       9.360  -6.900  -6.592  1.00 94.54           H  
ATOM   2916  CD  GLN A 204       8.460  -7.049  -4.673  1.00 94.54           C  
ATOM   2917  NE2 GLN A 204       9.464  -6.697  -3.905  1.00 94.54           N  
ATOM   2918 HE21 GLN A 204      10.307  -6.332  -4.325  1.00 94.54           H  
ATOM   2919 HE22 GLN A 204       9.438  -7.034  -2.953  1.00 94.54           H  
ATOM   2920  OE1 GLN A 204       7.592  -7.788  -4.242  1.00 94.54           O  
ATOM   2921  N   ARG A 205       8.616  -8.307  -9.377  1.00 97.03           N  
ATOM   2922  H   ARG A 205       7.928  -8.934  -8.986  1.00 97.03           H  
ATOM   2923  CA  ARG A 205       9.768  -8.855 -10.121  1.00 97.03           C  
ATOM   2924  HA  ARG A 205      10.673  -8.644  -9.552  1.00 97.03           H  
ATOM   2925  C   ARG A 205       9.962  -8.187 -11.487  1.00 97.03           C  
ATOM   2926  CB  ARG A 205       9.608 -10.376 -10.284  1.00 97.03           C  
ATOM   2927  HB2 ARG A 205      10.329 -10.726 -11.023  1.00 97.03           H  
ATOM   2928  HB3 ARG A 205       8.605 -10.602 -10.647  1.00 97.03           H  
ATOM   2929  O   ARG A 205      11.097  -8.028 -11.940  1.00 97.03           O  
ATOM   2930  CG  ARG A 205       9.876 -11.122  -8.968  1.00 97.03           C  
ATOM   2931  HG2 ARG A 205      10.888 -10.887  -8.640  1.00 97.03           H  
ATOM   2932  HG3 ARG A 205       9.193 -10.785  -8.188  1.00 97.03           H  
ATOM   2933  CD  ARG A 205       9.765 -12.647  -9.126  1.00 97.03           C  
ATOM   2934  HD2 ARG A 205      10.164 -13.103  -8.220  1.00 97.03           H  
ATOM   2935  HD3 ARG A 205      10.379 -12.957  -9.971  1.00 97.03           H  
ATOM   2936  NE  ARG A 205       8.370 -13.102  -9.307  1.00 97.03           N  
ATOM   2937  HE  ARG A 205       7.658 -12.444  -9.023  1.00 97.03           H  
ATOM   2938  NH1 ARG A 205       8.814 -15.253  -9.995  1.00 97.03           N  
ATOM   2939 HH11 ARG A 205       9.794 -15.105  -9.797  1.00 97.03           H  
ATOM   2940 HH12 ARG A 205       8.452 -16.154 -10.270  1.00 97.03           H  
ATOM   2941  NH2 ARG A 205       6.701 -14.569  -9.844  1.00 97.03           N  
ATOM   2942 HH21 ARG A 205       6.368 -15.427 -10.259  1.00 97.03           H  
ATOM   2943 HH22 ARG A 205       6.002 -13.907  -9.539  1.00 97.03           H  
ATOM   2944  CZ  ARG A 205       7.969 -14.299  -9.711  1.00 97.03           C  
ATOM   2945  N   ARG A 206       8.870  -7.797 -12.156  1.00 98.05           N  
ATOM   2946  H   ARG A 206       7.979  -7.963 -11.711  1.00 98.05           H  
ATOM   2947  CA  ARG A 206       8.906  -7.046 -13.423  1.00 98.05           C  
ATOM   2948  HA  ARG A 206       9.600  -7.524 -14.114  1.00 98.05           H  
ATOM   2949  C   ARG A 206       9.422  -5.621 -13.233  1.00 98.05           C  
ATOM   2950  CB  ARG A 206       7.510  -7.014 -14.056  1.00 98.05           C  
ATOM   2951  HB2 ARG A 206       6.775  -6.692 -13.318  1.00 98.05           H  
ATOM   2952  HB3 ARG A 206       7.516  -6.288 -14.869  1.00 98.05           H  
ATOM   2953  O   ARG A 206      10.297  -5.210 -13.995  1.00 98.05           O  
ATOM   2954  CG  ARG A 206       7.088  -8.352 -14.652  1.00 98.05           C  
ATOM   2955  HG2 ARG A 206       7.702  -8.544 -15.533  1.00 98.05           H  
ATOM   2956  HG3 ARG A 206       7.228  -9.159 -13.933  1.00 98.05           H  
ATOM   2957  CD  ARG A 206       5.620  -8.286 -15.066  1.00 98.05           C  
ATOM   2958  HD2 ARG A 206       5.015  -8.166 -14.167  1.00 98.05           H  
ATOM   2959  HD3 ARG A 206       5.461  -7.422 -15.711  1.00 98.05           H  
ATOM   2960  NE  ARG A 206       5.234  -9.508 -15.781  1.00 98.05           N  
ATOM   2961  HE  ARG A 206       5.979 -10.081 -16.151  1.00 98.05           H  
ATOM   2962  NH1 ARG A 206       2.969  -9.393 -15.399  1.00 98.05           N  
ATOM   2963 HH11 ARG A 206       2.079  -9.867 -15.338  1.00 98.05           H  
ATOM   2964 HH12 ARG A 206       3.060  -8.490 -14.956  1.00 98.05           H  
ATOM   2965  NH2 ARG A 206       3.845 -11.132 -16.494  1.00 98.05           N  
ATOM   2966 HH21 ARG A 206       4.647 -11.585 -16.908  1.00 98.05           H  
ATOM   2967 HH22 ARG A 206       2.941 -11.582 -16.464  1.00 98.05           H  
ATOM   2968  CZ  ARG A 206       4.018  -9.995 -15.884  1.00 98.05           C  
ATOM   2969  N   ALA A 207       8.918  -4.895 -12.233  1.00 97.06           N  
ATOM   2970  H   ALA A 207       8.210  -5.301 -11.638  1.00 97.06           H  
ATOM   2971  CA  ALA A 207       9.386  -3.547 -11.909  1.00 97.06           C  
ATOM   2972  HA  ALA A 207       9.234  -2.902 -12.775  1.00 97.06           H  
ATOM   2973  C   ALA A 207      10.889  -3.549 -11.587  1.00 97.06           C  
ATOM   2974  CB  ALA A 207       8.553  -2.993 -10.747  1.00 97.06           C  
ATOM   2975  HB1 ALA A 207       7.494  -2.999 -11.006  1.00 97.06           H  
ATOM   2976  HB2 ALA A 207       8.849  -1.966 -10.533  1.00 97.06           H  
ATOM   2977  HB3 ALA A 207       8.698  -3.592  -9.848  1.00 97.06           H  
ATOM   2978  O   ALA A 207      11.651  -2.774 -12.162  1.00 97.06           O  
ATOM   2979  N   GLU A 208      11.350  -4.504 -10.778  1.00 96.86           N  
ATOM   2980  H   GLU A 208      10.680  -5.075 -10.283  1.00 96.86           H  
ATOM   2981  CA  GLU A 208      12.772  -4.679 -10.473  1.00 96.86           C  
ATOM   2982  HA  GLU A 208      13.173  -3.767 -10.031  1.00 96.86           H  
ATOM   2983  C   GLU A 208      13.618  -5.025 -11.706  1.00 96.86           C  
ATOM   2984  CB  GLU A 208      12.945  -5.823  -9.488  1.00 96.86           C  
ATOM   2985  HB2 GLU A 208      12.491  -6.712  -9.924  1.00 96.86           H  
ATOM   2986  HB3 GLU A 208      14.017  -5.989  -9.381  1.00 96.86           H  
ATOM   2987  O   GLU A 208      14.745  -4.549 -11.844  1.00 96.86           O  
ATOM   2988  CG  GLU A 208      12.394  -5.601  -8.078  1.00 96.86           C  
ATOM   2989  HG2 GLU A 208      12.977  -4.817  -7.593  1.00 96.86           H  
ATOM   2990  HG3 GLU A 208      11.356  -5.275  -8.134  1.00 96.86           H  
ATOM   2991  CD  GLU A 208      12.489  -6.903  -7.270  1.00 96.86           C  
ATOM   2992  OE1 GLU A 208      11.897  -6.933  -6.172  1.00 96.86           O  
ATOM   2993  OE2 GLU A 208      13.128  -7.865  -7.786  1.00 96.86           O  
ATOM   2994  N   ALA A 209      13.107  -5.859 -12.619  1.00 97.99           N  
ATOM   2995  H   ALA A 209      12.191  -6.252 -12.454  1.00 97.99           H  
ATOM   2996  CA  ALA A 209      13.809  -6.178 -13.860  1.00 97.99           C  
ATOM   2997  HA  ALA A 209      14.805  -6.543 -13.611  1.00 97.99           H  
ATOM   2998  C   ALA A 209      14.007  -4.931 -14.731  1.00 97.99           C  
ATOM   2999  CB  ALA A 209      13.056  -7.287 -14.606  1.00 97.99           C  
ATOM   3000  HB1 ALA A 209      12.956  -8.166 -13.969  1.00 97.99           H  
ATOM   3001  HB2 ALA A 209      12.060  -6.944 -14.888  1.00 97.99           H  
ATOM   3002  HB3 ALA A 209      13.601  -7.558 -15.509  1.00 97.99           H  
ATOM   3003  O   ALA A 209      15.108  -4.714 -15.239  1.00 97.99           O  
ATOM   3004  N   VAL A 210      12.975  -4.092 -14.851  1.00 98.25           N  
ATOM   3005  H   VAL A 210      12.113  -4.325 -14.379  1.00 98.25           H  
ATOM   3006  CA  VAL A 210      13.056  -2.805 -15.555  1.00 98.25           C  
ATOM   3007  HA  VAL A 210      13.464  -2.975 -16.552  1.00 98.25           H  
ATOM   3008  C   VAL A 210      14.024  -1.860 -14.855  1.00 98.25           C  
ATOM   3009  CB  VAL A 210      11.660  -2.176 -15.707  1.00 98.25           C  
ATOM   3010  HB  VAL A 210      11.130  -2.226 -14.756  1.00 98.25           H  
ATOM   3011  O   VAL A 210      14.916  -1.335 -15.514  1.00 98.25           O  
ATOM   3012  CG1 VAL A 210      11.700  -0.713 -16.159  1.00 98.25           C  
ATOM   3013 HG11 VAL A 210      10.696  -0.378 -16.420  1.00 98.25           H  
ATOM   3014 HG12 VAL A 210      12.061  -0.081 -15.348  1.00 98.25           H  
ATOM   3015 HG13 VAL A 210      12.361  -0.591 -17.017  1.00 98.25           H  
ATOM   3016  CG2 VAL A 210      10.882  -2.984 -16.748  1.00 98.25           C  
ATOM   3017 HG21 VAL A 210      10.738  -3.996 -16.370  1.00 98.25           H  
ATOM   3018 HG22 VAL A 210       9.907  -2.529 -16.925  1.00 98.25           H  
ATOM   3019 HG23 VAL A 210      11.431  -3.014 -17.689  1.00 98.25           H  
ATOM   3020  N   ALA A 211      13.922  -1.699 -13.536  1.00 97.35           N  
ATOM   3021  H   ALA A 211      13.158  -2.142 -13.048  1.00 97.35           H  
ATOM   3022  CA  ALA A 211      14.817  -0.844 -12.762  1.00 97.35           C  
ATOM   3023  HA  ALA A 211      14.714   0.185 -13.108  1.00 97.35           H  
ATOM   3024  C   ALA A 211      16.290  -1.248 -12.919  1.00 97.35           C  
ATOM   3025  CB  ALA A 211      14.382  -0.914 -11.303  1.00 97.35           C  
ATOM   3026  HB1 ALA A 211      14.470  -1.935 -10.933  1.00 97.35           H  
ATOM   3027  HB2 ALA A 211      15.015  -0.264 -10.699  1.00 97.35           H  
ATOM   3028  HB3 ALA A 211      13.345  -0.589 -11.222  1.00 97.35           H  
ATOM   3029  O   ALA A 211      17.133  -0.405 -13.216  1.00 97.35           O  
ATOM   3030  N   ARG A 212      16.604  -2.549 -12.830  1.00 97.39           N  
ATOM   3031  H   ARG A 212      15.872  -3.193 -12.564  1.00 97.39           H  
ATOM   3032  CA  ARG A 212      17.957  -3.063 -13.107  1.00 97.39           C  
ATOM   3033  HA  ARG A 212      18.666  -2.550 -12.457  1.00 97.39           H  
ATOM   3034  C   ARG A 212      18.402  -2.757 -14.536  1.00 97.39           C  
ATOM   3035  CB  ARG A 212      18.024  -4.575 -12.848  1.00 97.39           C  
ATOM   3036  HB2 ARG A 212      18.950  -4.955 -13.279  1.00 97.39           H  
ATOM   3037  HB3 ARG A 212      17.188  -5.065 -13.347  1.00 97.39           H  
ATOM   3038  O   ARG A 212      19.551  -2.372 -14.745  1.00 97.39           O  
ATOM   3039  CG  ARG A 212      18.021  -4.922 -11.350  1.00 97.39           C  
ATOM   3040  HG2 ARG A 212      18.814  -4.361 -10.857  1.00 97.39           H  
ATOM   3041  HG3 ARG A 212      17.074  -4.635 -10.893  1.00 97.39           H  
ATOM   3042  CD  ARG A 212      18.276  -6.419 -11.115  1.00 97.39           C  
ATOM   3043  HD2 ARG A 212      18.341  -6.597 -10.041  1.00 97.39           H  
ATOM   3044  HD3 ARG A 212      19.243  -6.680 -11.544  1.00 97.39           H  
ATOM   3045  NE  ARG A 212      17.230  -7.276 -11.717  1.00 97.39           N  
ATOM   3046  HE  ARG A 212      17.305  -7.450 -12.709  1.00 97.39           H  
ATOM   3047  NH1 ARG A 212      15.906  -7.570  -9.844  1.00 97.39           N  
ATOM   3048 HH11 ARG A 212      15.056  -7.882  -9.397  1.00 97.39           H  
ATOM   3049 HH12 ARG A 212      16.504  -6.968  -9.296  1.00 97.39           H  
ATOM   3050  NH2 ARG A 212      15.291  -8.475 -11.773  1.00 97.39           N  
ATOM   3051 HH21 ARG A 212      14.444  -8.734 -11.288  1.00 97.39           H  
ATOM   3052 HH22 ARG A 212      15.374  -8.607 -12.771  1.00 97.39           H  
ATOM   3053  CZ  ARG A 212      16.157  -7.763 -11.109  1.00 97.39           C  
ATOM   3054  N   GLY A 213      17.511  -2.915 -15.514  1.00 97.94           N  
ATOM   3055  H   GLY A 213      16.584  -3.237 -15.275  1.00 97.94           H  
ATOM   3056  CA  GLY A 213      17.800  -2.602 -16.913  1.00 97.94           C  
ATOM   3057  HA2 GLY A 213      16.956  -2.932 -17.519  1.00 97.94           H  
ATOM   3058  HA3 GLY A 213      18.685  -3.152 -17.232  1.00 97.94           H  
ATOM   3059  C   GLY A 213      18.040  -1.108 -17.170  1.00 97.94           C  
ATOM   3060  O   GLY A 213      18.872  -0.768 -18.013  1.00 97.94           O  
ATOM   3061  N   LEU A 214      17.368  -0.218 -16.433  1.00 97.69           N  
ATOM   3062  H   LEU A 214      16.661  -0.569 -15.802  1.00 97.69           H  
ATOM   3063  CA  LEU A 214      17.597   1.232 -16.455  1.00 97.69           C  
ATOM   3064  HA  LEU A 214      17.702   1.565 -17.488  1.00 97.69           H  
ATOM   3065  C   LEU A 214      18.902   1.618 -15.746  1.00 97.69           C  
ATOM   3066  CB  LEU A 214      16.397   1.951 -15.811  1.00 97.69           C  
ATOM   3067  HB2 LEU A 214      16.237   1.542 -14.813  1.00 97.69           H  
ATOM   3068  HB3 LEU A 214      16.654   3.003 -15.685  1.00 97.69           H  
ATOM   3069  O   LEU A 214      19.666   2.429 -16.270  1.00 97.69           O  
ATOM   3070  CG  LEU A 214      15.077   1.861 -16.597  1.00 97.69           C  
ATOM   3071  HG  LEU A 214      14.793   0.816 -16.716  1.00 97.69           H  
ATOM   3072  CD1 LEU A 214      13.966   2.565 -15.820  1.00 97.69           C  
ATOM   3073 HD11 LEU A 214      14.182   3.630 -15.728  1.00 97.69           H  
ATOM   3074 HD12 LEU A 214      13.883   2.134 -14.822  1.00 97.69           H  
ATOM   3075 HD13 LEU A 214      13.013   2.430 -16.332  1.00 97.69           H  
ATOM   3076  CD2 LEU A 214      15.169   2.474 -17.996  1.00 97.69           C  
ATOM   3077 HD21 LEU A 214      15.479   3.517 -17.933  1.00 97.69           H  
ATOM   3078 HD22 LEU A 214      15.880   1.920 -18.609  1.00 97.69           H  
ATOM   3079 HD23 LEU A 214      14.193   2.413 -18.476  1.00 97.69           H  
ATOM   3080  N   ALA A 215      19.209   0.981 -14.615  1.00 96.38           N  
ATOM   3081  H   ALA A 215      18.508   0.393 -14.187  1.00 96.38           H  
ATOM   3082  CA  ALA A 215      20.456   1.194 -13.885  1.00 96.38           C  
ATOM   3083  HA  ALA A 215      20.552   2.258 -13.667  1.00 96.38           H  
ATOM   3084  C   ALA A 215      21.692   0.816 -14.714  1.00 96.38           C  
ATOM   3085  CB  ALA A 215      20.387   0.436 -12.556  1.00 96.38           C  
ATOM   3086  HB1 ALA A 215      20.299  -0.636 -12.732  1.00 96.38           H  
ATOM   3087  HB2 ALA A 215      21.289   0.636 -11.978  1.00 96.38           H  
ATOM   3088  HB3 ALA A 215      19.526   0.782 -11.984  1.00 96.38           H  
ATOM   3089  O   ALA A 215      22.664   1.566 -14.773  1.00 96.38           O  
ATOM   3090  N   GLN A 216      21.629  -0.291 -15.461  1.00 96.67           N  
ATOM   3091  H   GLN A 216      20.818  -0.885 -15.358  1.00 96.67           H  
ATOM   3092  CA  GLN A 216      22.683  -0.683 -16.409  1.00 96.67           C  
ATOM   3093  HA  GLN A 216      23.628  -0.770 -15.873  1.00 96.67           H  
ATOM   3094  C   GLN A 216      22.906   0.341 -17.534  1.00 96.67           C  
ATOM   3095  CB  GLN A 216      22.327  -2.042 -17.022  1.00 96.67           C  
ATOM   3096  HB2 GLN A 216      21.297  -2.018 -17.378  1.00 96.67           H  
ATOM   3097  HB3 GLN A 216      22.979  -2.237 -17.873  1.00 96.67           H  
ATOM   3098  O   GLN A 216      23.974   0.367 -18.142  1.00 96.67           O  
ATOM   3099  CG  GLN A 216      22.501  -3.183 -16.014  1.00 96.67           C  
ATOM   3100  HG2 GLN A 216      21.994  -2.938 -15.081  1.00 96.67           H  
ATOM   3101  HG3 GLN A 216      23.560  -3.311 -15.792  1.00 96.67           H  
ATOM   3102  CD  GLN A 216      21.951  -4.503 -16.538  1.00 96.67           C  
ATOM   3103  NE2 GLN A 216      21.587  -5.416 -15.666  1.00 96.67           N  
ATOM   3104 HE21 GLN A 216      21.634  -5.214 -14.677  1.00 96.67           H  
ATOM   3105 HE22 GLN A 216      21.214  -6.267 -16.063  1.00 96.67           H  
ATOM   3106  OE1 GLN A 216      21.850  -4.762 -17.724  1.00 96.67           O  
ATOM   3107  N   ARG A 217      21.914   1.198 -17.800  1.00 96.52           N  
ATOM   3108  H   ARG A 217      21.083   1.137 -17.230  1.00 96.52           H  
ATOM   3109  CA  ARG A 217      21.970   2.289 -18.783  1.00 96.52           C  
ATOM   3110  HA  ARG A 217      22.758   2.075 -19.506  1.00 96.52           H  
ATOM   3111  C   ARG A 217      22.356   3.634 -18.163  1.00 96.52           C  
ATOM   3112  CB  ARG A 217      20.634   2.355 -19.533  1.00 96.52           C  
ATOM   3113  HB2 ARG A 217      20.624   3.230 -20.183  1.00 96.52           H  
ATOM   3114  HB3 ARG A 217      19.816   2.448 -18.819  1.00 96.52           H  
ATOM   3115  O   ARG A 217      22.305   4.649 -18.851  1.00 96.52           O  
ATOM   3116  CG  ARG A 217      20.428   1.115 -20.405  1.00 96.52           C  
ATOM   3117  HG2 ARG A 217      21.100   1.174 -21.262  1.00 96.52           H  
ATOM   3118  HG3 ARG A 217      20.653   0.206 -19.848  1.00 96.52           H  
ATOM   3119  CD  ARG A 217      18.981   1.044 -20.884  1.00 96.52           C  
ATOM   3120  HD2 ARG A 217      18.325   0.817 -20.044  1.00 96.52           H  
ATOM   3121  HD3 ARG A 217      18.688   2.009 -21.297  1.00 96.52           H  
ATOM   3122  NE  ARG A 217      18.851   0.030 -21.930  1.00 96.52           N  
ATOM   3123  HE  ARG A 217      18.919   0.348 -22.886  1.00 96.52           H  
ATOM   3124  NH1 ARG A 217      18.687  -1.925 -20.702  1.00 96.52           N  
ATOM   3125 HH11 ARG A 217      18.832  -1.447 -19.824  1.00 96.52           H  
ATOM   3126 HH12 ARG A 217      18.498  -2.915 -20.766  1.00 96.52           H  
ATOM   3127  NH2 ARG A 217      18.612  -1.970 -22.907  1.00 96.52           N  
ATOM   3128 HH21 ARG A 217      18.378  -2.949 -22.814  1.00 96.52           H  
ATOM   3129 HH22 ARG A 217      18.653  -1.487 -23.792  1.00 96.52           H  
ATOM   3130  CZ  ARG A 217      18.724  -1.273 -21.826  1.00 96.52           C  
ATOM   3131  N   GLY A 218      22.758   3.641 -16.892  1.00 94.74           N  
ATOM   3132  H   GLY A 218      22.743   2.770 -16.380  1.00 94.74           H  
ATOM   3133  CA  GLY A 218      23.283   4.813 -16.197  1.00 94.74           C  
ATOM   3134  HA2 GLY A 218      23.796   5.462 -16.907  1.00 94.74           H  
ATOM   3135  HA3 GLY A 218      24.011   4.475 -15.459  1.00 94.74           H  
ATOM   3136  C   GLY A 218      22.246   5.657 -15.457  1.00 94.74           C  
ATOM   3137  O   GLY A 218      22.605   6.725 -14.969  1.00 94.74           O  
ATOM   3138  N   ILE A 219      20.987   5.213 -15.347  1.00 95.13           N  
ATOM   3139  H   ILE A 219      20.748   4.309 -15.728  1.00 95.13           H  
ATOM   3140  CA  ILE A 219      20.014   5.873 -14.464  1.00 95.13           C  
ATOM   3141  HA  ILE A 219      20.157   6.951 -14.531  1.00 95.13           H  
ATOM   3142  C   ILE A 219      20.309   5.444 -13.024  1.00 95.13           C  
ATOM   3143  CB  ILE A 219      18.555   5.583 -14.874  1.00 95.13           C  
ATOM   3144  HB  ILE A 219      18.362   4.516 -14.760  1.00 95.13           H  
ATOM   3145  O   ILE A 219      20.223   4.265 -12.696  1.00 95.13           O  
ATOM   3146  CG1 ILE A 219      18.332   5.966 -16.358  1.00 95.13           C  
ATOM   3147 HG12 ILE A 219      18.731   6.965 -16.538  1.00 95.13           H  
ATOM   3148 HG13 ILE A 219      18.883   5.265 -16.985  1.00 95.13           H  
ATOM   3149  CG2 ILE A 219      17.596   6.346 -13.941  1.00 95.13           C  
ATOM   3150 HG21 ILE A 219      16.560   6.090 -14.162  1.00 95.13           H  
ATOM   3151 HG22 ILE A 219      17.770   6.078 -12.899  1.00 95.13           H  
ATOM   3152 HG23 ILE A 219      17.727   7.422 -14.058  1.00 95.13           H  
ATOM   3153  CD1 ILE A 219      16.868   5.946 -16.812  1.00 95.13           C  
ATOM   3154 HD11 ILE A 219      16.377   5.036 -16.467  1.00 95.13           H  
ATOM   3155 HD12 ILE A 219      16.339   6.808 -16.405  1.00 95.13           H  
ATOM   3156 HD13 ILE A 219      16.816   5.989 -17.899  1.00 95.13           H  
ATOM   3157  N   ALA A 220      20.686   6.398 -12.179  1.00 93.18           N  
ATOM   3158  H   ALA A 220      20.727   7.351 -12.510  1.00 93.18           H  
ATOM   3159  CA  ALA A 220      21.050   6.149 -10.788  1.00 93.18           C  
ATOM   3160  HA  ALA A 220      21.898   5.465 -10.764  1.00 93.18           H  
ATOM   3161  C   ALA A 220      19.886   5.502 -10.009  1.00 93.18           C  
ATOM   3162  CB  ALA A 220      21.496   7.496 -10.207  1.00 93.18           C  
ATOM   3163  HB1 ALA A 220      21.955   7.354  -9.229  1.00 93.18           H  
ATOM   3164  HB2 ALA A 220      22.239   7.958 -10.857  1.00 93.18           H  
ATOM   3165  HB3 ALA A 220      20.639   8.162 -10.103  1.00 93.18           H  
ATOM   3166  O   ALA A 220      18.734   5.899 -10.178  1.00 93.18           O  
ATOM   3167  N   SER A 221      20.161   4.511  -9.157  1.00 90.24           N  
ATOM   3168  H   SER A 221      21.123   4.304  -8.930  1.00 90.24           H  
ATOM   3169  CA  SER A 221      19.122   3.840  -8.357  1.00 90.24           C  
ATOM   3170  HA  SER A 221      18.372   3.423  -9.029  1.00 90.24           H  
ATOM   3171  C   SER A 221      18.389   4.795  -7.420  1.00 90.24           C  
ATOM   3172  CB  SER A 221      19.720   2.696  -7.527  1.00 90.24           C  
ATOM   3173  HB2 SER A 221      19.090   2.493  -6.662  1.00 90.24           H  
ATOM   3174  HB3 SER A 221      19.733   1.801  -8.149  1.00 90.24           H  
ATOM   3175  O   SER A 221      17.215   4.597  -7.139  1.00 90.24           O  
ATOM   3176  OG  SER A 221      21.053   2.948  -7.107  1.00 90.24           O  
ATOM   3177  HG  SER A 221      21.119   3.710  -6.526  1.00 90.24           H  
ATOM   3178  N   GLU A 222      19.067   5.850  -6.986  1.00 89.99           N  
ATOM   3179  H   GLU A 222      20.027   5.945  -7.287  1.00 89.99           H  
ATOM   3180  CA  GLU A 222      18.584   6.856  -6.044  1.00 89.99           C  
ATOM   3181  HA  GLU A 222      18.206   6.367  -5.147  1.00 89.99           H  
ATOM   3182  C   GLU A 222      17.440   7.701  -6.618  1.00 89.99           C  
ATOM   3183  CB  GLU A 222      19.751   7.786  -5.659  1.00 89.99           C  
ATOM   3184  HB2 GLU A 222      20.104   8.314  -6.545  1.00 89.99           H  
ATOM   3185  HB3 GLU A 222      19.363   8.538  -4.972  1.00 89.99           H  
ATOM   3186  O   GLU A 222      16.665   8.273  -5.859  1.00 89.99           O  
ATOM   3187  CG  GLU A 222      20.944   7.102  -4.959  1.00 89.99           C  
ATOM   3188  HG2 GLU A 222      20.563   6.517  -4.122  1.00 89.99           H  
ATOM   3189  HG3 GLU A 222      21.582   7.885  -4.548  1.00 89.99           H  
ATOM   3190  CD  GLU A 222      21.811   6.206  -5.865  1.00 89.99           C  
ATOM   3191  OE1 GLU A 222      22.490   5.304  -5.335  1.00 89.99           O  
ATOM   3192  OE2 GLU A 222      21.759   6.351  -7.107  1.00 89.99           O  
ATOM   3193  N   VAL A 223      17.321   7.782  -7.949  1.00 91.25           N  
ATOM   3194  H   VAL A 223      17.971   7.260  -8.520  1.00 91.25           H  
ATOM   3195  CA  VAL A 223      16.202   8.473  -8.608  1.00 91.25           C  
ATOM   3196  HA  VAL A 223      15.754   9.161  -7.891  1.00 91.25           H  
ATOM   3197  C   VAL A 223      15.077   7.517  -9.006  1.00 91.25           C  
ATOM   3198  CB  VAL A 223      16.660   9.340  -9.799  1.00 91.25           C  
ATOM   3199  HB  VAL A 223      15.795   9.895 -10.160  1.00 91.25           H  
ATOM   3200  O   VAL A 223      14.057   7.977  -9.515  1.00 91.25           O  
ATOM   3201  CG1 VAL A 223      17.716  10.369  -9.379  1.00 91.25           C  
ATOM   3202 HG11 VAL A 223      17.934  11.032 -10.216  1.00 91.25           H  
ATOM   3203 HG12 VAL A 223      17.323  10.969  -8.558  1.00 91.25           H  
ATOM   3204 HG13 VAL A 223      18.632   9.875  -9.055  1.00 91.25           H  
ATOM   3205  CG2 VAL A 223      17.207   8.542 -10.987  1.00 91.25           C  
ATOM   3206 HG21 VAL A 223      16.560   7.695 -11.216  1.00 91.25           H  
ATOM   3207 HG22 VAL A 223      17.250   9.193 -11.860  1.00 91.25           H  
ATOM   3208 HG23 VAL A 223      18.215   8.191 -10.765  1.00 91.25           H  
ATOM   3209  N   LEU A 224      15.250   6.201  -8.822  1.00 92.07           N  
ATOM   3210  H   LEU A 224      16.048   5.896  -8.284  1.00 92.07           H  
ATOM   3211  CA  LEU A 224      14.255   5.190  -9.176  1.00 92.07           C  
ATOM   3212  HA  LEU A 224      13.647   5.568  -9.997  1.00 92.07           H  
ATOM   3213  C   LEU A 224      13.334   4.902  -7.982  1.00 92.07           C  
ATOM   3214  CB  LEU A 224      14.926   3.884  -9.649  1.00 92.07           C  
ATOM   3215  HB2 LEU A 224      14.140   3.151  -9.831  1.00 92.07           H  
ATOM   3216  HB3 LEU A 224      15.536   3.502  -8.831  1.00 92.07           H  
ATOM   3217  O   LEU A 224      13.777   4.421  -6.942  1.00 92.07           O  
ATOM   3218  CG  LEU A 224      15.805   3.964 -10.910  1.00 92.07           C  
ATOM   3219  HG  LEU A 224      16.614   4.677 -10.746  1.00 92.07           H  
ATOM   3220  CD1 LEU A 224      16.432   2.601 -11.202  1.00 92.07           C  
ATOM   3221 HD11 LEU A 224      17.168   2.700 -12.001  1.00 92.07           H  
ATOM   3222 HD12 LEU A 224      15.656   1.894 -11.497  1.00 92.07           H  
ATOM   3223 HD13 LEU A 224      16.938   2.230 -10.311  1.00 92.07           H  
ATOM   3224  CD2 LEU A 224      15.032   4.377 -12.161  1.00 92.07           C  
ATOM   3225 HD21 LEU A 224      14.004   4.016 -12.121  1.00 92.07           H  
ATOM   3226 HD22 LEU A 224      15.059   5.466 -12.190  1.00 92.07           H  
ATOM   3227 HD23 LEU A 224      15.525   4.013 -13.062  1.00 92.07           H  
ATOM   3228  N   THR A 225      12.031   5.079  -8.170  1.00 90.28           N  
ATOM   3229  H   THR A 225      11.729   5.511  -9.032  1.00 90.28           H  
ATOM   3230  CA  THR A 225      11.003   4.597  -7.238  1.00 90.28           C  
ATOM   3231  HA  THR A 225      11.474   4.269  -6.311  1.00 90.28           H  
ATOM   3232  C   THR A 225      10.291   3.408  -7.863  1.00 90.28           C  
ATOM   3233  CB  THR A 225      10.007   5.704  -6.875  1.00 90.28           C  
ATOM   3234  HB  THR A 225       9.449   5.994  -7.765  1.00 90.28           H  
ATOM   3235  O   THR A 225       9.825   3.493  -8.997  1.00 90.28           O  
ATOM   3236  CG2 THR A 225       9.026   5.263  -5.789  1.00 90.28           C  
ATOM   3237 HG21 THR A 225       8.393   6.106  -5.514  1.00 90.28           H  
ATOM   3238 HG22 THR A 225       9.562   4.917  -4.905  1.00 90.28           H  
ATOM   3239 HG23 THR A 225       8.382   4.467  -6.163  1.00 90.28           H  
ATOM   3240  OG1 THR A 225      10.698   6.832  -6.391  1.00 90.28           O  
ATOM   3241  HG1 THR A 225      11.154   6.594  -5.580  1.00 90.28           H  
ATOM   3242  N   LEU A 226      10.221   2.285  -7.146  1.00 91.09           N  
ATOM   3243  H   LEU A 226      10.574   2.295  -6.199  1.00 91.09           H  
ATOM   3244  CA  LEU A 226       9.575   1.064  -7.633  1.00 91.09           C  
ATOM   3245  HA  LEU A 226       9.338   1.176  -8.691  1.00 91.09           H  
ATOM   3246  C   LEU A 226       8.265   0.824  -6.894  1.00 91.09           C  
ATOM   3247  CB  LEU A 226      10.488  -0.165  -7.498  1.00 91.09           C  
ATOM   3248  HB2 LEU A 226       9.856  -1.054  -7.497  1.00 91.09           H  
ATOM   3249  HB3 LEU A 226      11.006  -0.122  -6.540  1.00 91.09           H  
ATOM   3250  O   LEU A 226       8.252   0.753  -5.664  1.00 91.09           O  
ATOM   3251  CG  LEU A 226      11.538  -0.353  -8.598  1.00 91.09           C  
ATOM   3252  HG  LEU A 226      11.050  -0.451  -9.567  1.00 91.09           H  
ATOM   3253  CD1 LEU A 226      12.534   0.807  -8.646  1.00 91.09           C  
ATOM   3254 HD11 LEU A 226      12.060   1.678  -9.099  1.00 91.09           H  
ATOM   3255 HD12 LEU A 226      13.410   0.550  -9.241  1.00 91.09           H  
ATOM   3256 HD13 LEU A 226      12.869   1.062  -7.641  1.00 91.09           H  
ATOM   3257  CD2 LEU A 226      12.292  -1.650  -8.298  1.00 91.09           C  
ATOM   3258 HD21 LEU A 226      12.751  -1.596  -7.311  1.00 91.09           H  
ATOM   3259 HD22 LEU A 226      11.601  -2.493  -8.324  1.00 91.09           H  
ATOM   3260 HD23 LEU A 226      13.075  -1.802  -9.041  1.00 91.09           H  
ATOM   3261  N   GLU A 227       7.214   0.592  -7.667  1.00 90.23           N  
ATOM   3262  H   GLU A 227       7.336   0.650  -8.668  1.00 90.23           H  
ATOM   3263  CA  GLU A 227       5.898   0.186  -7.189  1.00 90.23           C  
ATOM   3264  HA  GLU A 227       5.948  -0.066  -6.130  1.00 90.23           H  
ATOM   3265  C   GLU A 227       5.428  -1.061  -7.941  1.00 90.23           C  
ATOM   3266  CB  GLU A 227       4.888   1.328  -7.350  1.00 90.23           C  
ATOM   3267  HB2 GLU A 227       4.898   1.647  -8.392  1.00 90.23           H  
ATOM   3268  HB3 GLU A 227       3.892   0.957  -7.107  1.00 90.23           H  
ATOM   3269  O   GLU A 227       5.882  -1.387  -9.043  1.00 90.23           O  
ATOM   3270  CG  GLU A 227       5.197   2.525  -6.440  1.00 90.23           C  
ATOM   3271  HG2 GLU A 227       5.152   2.197  -5.402  1.00 90.23           H  
ATOM   3272  HG3 GLU A 227       6.210   2.875  -6.638  1.00 90.23           H  
ATOM   3273  CD  GLU A 227       4.232   3.699  -6.650  1.00 90.23           C  
ATOM   3274  OE1 GLU A 227       4.433   4.709  -5.935  1.00 90.23           O  
ATOM   3275  OE2 GLU A 227       3.375   3.612  -7.559  1.00 90.23           O  
ATOM   3276  N   ALA A 228       4.497  -1.774  -7.333  1.00 89.55           N  
ATOM   3277  H   ALA A 228       4.110  -1.432  -6.465  1.00 89.55           H  
ATOM   3278  CA  ALA A 228       3.870  -2.962  -7.876  1.00 89.55           C  
ATOM   3279  HA  ALA A 228       3.987  -3.000  -8.959  1.00 89.55           H  
ATOM   3280  C   ALA A 228       2.382  -2.872  -7.544  1.00 89.55           C  
ATOM   3281  CB  ALA A 228       4.563  -4.174  -7.243  1.00 89.55           C  
ATOM   3282  HB1 ALA A 228       4.084  -5.102  -7.554  1.00 89.55           H  
ATOM   3283  HB2 ALA A 228       5.613  -4.183  -7.534  1.00 89.55           H  
ATOM   3284  HB3 ALA A 228       4.499  -4.106  -6.157  1.00 89.55           H  
ATOM   3285  O   ALA A 228       2.033  -2.384  -6.479  1.00 89.55           O  
ATOM   3286  N   TYR A 229       1.501  -3.304  -8.441  1.00 90.91           N  
ATOM   3287  H   TYR A 229       1.837  -3.545  -9.363  1.00 90.91           H  
ATOM   3288  CA  TYR A 229       0.054  -3.303  -8.184  1.00 90.91           C  
ATOM   3289  HA  TYR A 229      -0.122  -3.189  -7.114  1.00 90.91           H  
ATOM   3290  C   TYR A 229      -0.629  -4.616  -8.549  1.00 90.91           C  
ATOM   3291  CB  TYR A 229      -0.613  -2.117  -8.895  1.00 90.91           C  
ATOM   3292  HB2 TYR A 229      -1.696  -2.212  -8.817  1.00 90.91           H  
ATOM   3293  HB3 TYR A 229      -0.357  -2.152  -9.954  1.00 90.91           H  
ATOM   3294  O   TYR A 229      -1.845  -4.718  -8.423  1.00 90.91           O  
ATOM   3295  CG  TYR A 229      -0.249  -0.767  -8.316  1.00 90.91           C  
ATOM   3296  CD1 TYR A 229      -0.535  -0.478  -6.968  1.00 90.91           C  
ATOM   3297  HD1 TYR A 229      -0.991  -1.221  -6.331  1.00 90.91           H  
ATOM   3298  CD2 TYR A 229       0.381   0.196  -9.123  1.00 90.91           C  
ATOM   3299  HD2 TYR A 229       0.634  -0.051 -10.143  1.00 90.91           H  
ATOM   3300  CE1 TYR A 229      -0.182   0.770  -6.425  1.00 90.91           C  
ATOM   3301  HE1 TYR A 229      -0.369   0.984  -5.384  1.00 90.91           H  
ATOM   3302  CE2 TYR A 229       0.700   1.460  -8.589  1.00 90.91           C  
ATOM   3303  HE2 TYR A 229       1.208   2.220  -9.163  1.00 90.91           H  
ATOM   3304  OH  TYR A 229       0.610   3.008  -6.790  1.00 90.91           O  
ATOM   3305  HH  TYR A 229       0.806   3.006  -5.850  1.00 90.91           H  
ATOM   3306  CZ  TYR A 229       0.424   1.745  -7.240  1.00 90.91           C  
ATOM   3307  N   GLY A 230       0.116  -5.620  -9.016  1.00 92.74           N  
ATOM   3308  H   GLY A 230       1.121  -5.522  -9.042  1.00 92.74           H  
ATOM   3309  CA  GLY A 230      -0.479  -6.865  -9.488  1.00 92.74           C  
ATOM   3310  HA2 GLY A 230       0.283  -7.486  -9.959  1.00 92.74           H  
ATOM   3311  HA3 GLY A 230      -0.902  -7.409  -8.644  1.00 92.74           H  
ATOM   3312  C   GLY A 230      -1.571  -6.584 -10.519  1.00 92.74           C  
ATOM   3313  O   GLY A 230      -1.328  -5.896 -11.512  1.00 92.74           O  
ATOM   3314  N   GLU A 231      -2.770  -7.090 -10.260  1.00 91.68           N  
ATOM   3315  H   GLU A 231      -2.914  -7.581  -9.390  1.00 91.68           H  
ATOM   3316  CA  GLU A 231      -3.948  -6.943 -11.122  1.00 91.68           C  
ATOM   3317  HA  GLU A 231      -3.613  -6.667 -12.121  1.00 91.68           H  
ATOM   3318  C   GLU A 231      -4.916  -5.824 -10.691  1.00 91.68           C  
ATOM   3319  CB  GLU A 231      -4.618  -8.313 -11.265  1.00 91.68           C  
ATOM   3320  HB2 GLU A 231      -3.859  -8.994 -11.649  1.00 91.68           H  
ATOM   3321  HB3 GLU A 231      -5.416  -8.249 -12.005  1.00 91.68           H  
ATOM   3322  O   GLU A 231      -5.951  -5.627 -11.318  1.00 91.68           O  
ATOM   3323  CG  GLU A 231      -5.197  -8.862  -9.945  1.00 91.68           C  
ATOM   3324  HG2 GLU A 231      -4.442  -8.788  -9.163  1.00 91.68           H  
ATOM   3325  HG3 GLU A 231      -6.051  -8.250  -9.654  1.00 91.68           H  
ATOM   3326  CD  GLU A 231      -5.619 -10.333 -10.058  1.00 91.68           C  
ATOM   3327  OE1 GLU A 231      -6.368 -10.815  -9.190  1.00 91.68           O  
ATOM   3328  OE2 GLU A 231      -5.098 -11.014 -10.967  1.00 91.68           O  
ATOM   3329  N   GLU A 232      -4.565  -5.019  -9.684  1.00 88.33           N  
ATOM   3330  H   GLU A 232      -3.710  -5.222  -9.186  1.00 88.33           H  
ATOM   3331  CA  GLU A 232      -5.460  -4.007  -9.085  1.00 88.33           C  
ATOM   3332  HA  GLU A 232      -6.443  -4.447  -8.919  1.00 88.33           H  
ATOM   3333  C   GLU A 232      -5.663  -2.757  -9.962  1.00 88.33           C  
ATOM   3334  CB  GLU A 232      -4.876  -3.591  -7.724  1.00 88.33           C  
ATOM   3335  HB2 GLU A 232      -5.460  -2.770  -7.309  1.00 88.33           H  
ATOM   3336  HB3 GLU A 232      -3.864  -3.212  -7.870  1.00 88.33           H  
ATOM   3337  O   GLU A 232      -6.543  -1.928  -9.725  1.00 88.33           O  
ATOM   3338  CG  GLU A 232      -4.843  -4.755  -6.720  1.00 88.33           C  
ATOM   3339  HG2 GLU A 232      -4.312  -4.430  -5.825  1.00 88.33           H  
ATOM   3340  HG3 GLU A 232      -4.275  -5.587  -7.137  1.00 88.33           H  
ATOM   3341  CD  GLU A 232      -6.247  -5.220  -6.312  1.00 88.33           C  
ATOM   3342  OE1 GLU A 232      -6.399  -6.433  -6.066  1.00 88.33           O  
ATOM   3343  OE2 GLU A 232      -7.149  -4.352  -6.248  1.00 88.33           O  
ATOM   3344  N   ARG A 233      -4.815  -2.577 -10.982  1.00 88.80           N  
ATOM   3345  H   ARG A 233      -4.141  -3.317 -11.116  1.00 88.80           H  
ATOM   3346  CA  ARG A 233      -4.792  -1.394 -11.862  1.00 88.80           C  
ATOM   3347  HA  ARG A 233      -5.757  -0.891 -11.793  1.00 88.80           H  
ATOM   3348  C   ARG A 233      -4.641  -1.792 -13.334  1.00 88.80           C  
ATOM   3349  CB  ARG A 233      -3.720  -0.411 -11.373  1.00 88.80           C  
ATOM   3350  HB2 ARG A 233      -3.595   0.372 -12.121  1.00 88.80           H  
ATOM   3351  HB3 ARG A 233      -2.789  -0.968 -11.265  1.00 88.80           H  
ATOM   3352  O   ARG A 233      -3.640  -1.504 -14.005  1.00 88.80           O  
ATOM   3353  CG  ARG A 233      -4.043   0.249 -10.021  1.00 88.80           C  
ATOM   3354  HG2 ARG A 233      -5.052   0.661 -10.045  1.00 88.80           H  
ATOM   3355  HG3 ARG A 233      -3.977  -0.495  -9.228  1.00 88.80           H  
ATOM   3356  CD  ARG A 233      -3.044   1.380  -9.744  1.00 88.80           C  
ATOM   3357  HD2 ARG A 233      -3.170   2.154 -10.501  1.00 88.80           H  
ATOM   3358  HD3 ARG A 233      -2.036   0.975  -9.820  1.00 88.80           H  
ATOM   3359  NE  ARG A 233      -3.217   1.971  -8.404  1.00 88.80           N  
ATOM   3360  HE  ARG A 233      -3.821   1.482  -7.759  1.00 88.80           H  
ATOM   3361  NH1 ARG A 233      -1.622   3.620  -8.598  1.00 88.80           N  
ATOM   3362 HH11 ARG A 233      -1.412   3.293  -9.530  1.00 88.80           H  
ATOM   3363 HH12 ARG A 233      -0.861   4.036  -8.081  1.00 88.80           H  
ATOM   3364  NH2 ARG A 233      -2.648   3.335  -6.661  1.00 88.80           N  
ATOM   3365 HH21 ARG A 233      -1.940   3.939  -6.270  1.00 88.80           H  
ATOM   3366 HH22 ARG A 233      -3.246   2.820  -6.031  1.00 88.80           H  
ATOM   3367  CZ  ARG A 233      -2.507   2.969  -7.900  1.00 88.80           C  
ATOM   3368  N   LEU A 234      -5.653  -2.495 -13.835  1.00 89.37           N  
ATOM   3369  H   LEU A 234      -6.402  -2.741 -13.205  1.00 89.37           H  
ATOM   3370  CA  LEU A 234      -5.707  -2.988 -15.212  1.00 89.37           C  
ATOM   3371  HA  LEU A 234      -4.802  -3.566 -15.403  1.00 89.37           H  
ATOM   3372  C   LEU A 234      -5.754  -1.835 -16.229  1.00 89.37           C  
ATOM   3373  CB  LEU A 234      -6.916  -3.922 -15.388  1.00 89.37           C  
ATOM   3374  HB2 LEU A 234      -7.827  -3.330 -15.295  1.00 89.37           H  
ATOM   3375  HB3 LEU A 234      -6.878  -4.327 -16.399  1.00 89.37           H  
ATOM   3376  O   LEU A 234      -6.513  -0.883 -16.072  1.00 89.37           O  
ATOM   3377  CG  LEU A 234      -7.000  -5.101 -14.401  1.00 89.37           C  
ATOM   3378  HG  LEU A 234      -7.079  -4.702 -13.390  1.00 89.37           H  
ATOM   3379  CD1 LEU A 234      -8.262  -5.911 -14.688  1.00 89.37           C  
ATOM   3380 HD11 LEU A 234      -8.350  -6.707 -13.948  1.00 89.37           H  
ATOM   3381 HD12 LEU A 234      -9.141  -5.273 -14.604  1.00 89.37           H  
ATOM   3382 HD13 LEU A 234      -8.206  -6.352 -15.684  1.00 89.37           H  
ATOM   3383  CD2 LEU A 234      -5.788  -6.032 -14.496  1.00 89.37           C  
ATOM   3384 HD21 LEU A 234      -5.727  -6.486 -15.485  1.00 89.37           H  
ATOM   3385 HD22 LEU A 234      -5.906  -6.825 -13.758  1.00 89.37           H  
ATOM   3386 HD23 LEU A 234      -4.868  -5.499 -14.255  1.00 89.37           H  
ATOM   3387  N   ALA A 235      -4.968  -1.942 -17.305  1.00 89.54           N  
ATOM   3388  H   ALA A 235      -4.482  -2.816 -17.443  1.00 89.54           H  
ATOM   3389  CA  ALA A 235      -5.095  -1.050 -18.463  1.00 89.54           C  
ATOM   3390  HA  ALA A 235      -5.230  -0.023 -18.122  1.00 89.54           H  
ATOM   3391  C   ALA A 235      -6.317  -1.417 -19.312  1.00 89.54           C  
ATOM   3392  CB  ALA A 235      -3.824  -1.128 -19.317  1.00 89.54           C  
ATOM   3393  HB1 ALA A 235      -3.010  -0.611 -18.809  1.00 89.54           H  
ATOM   3394  HB2 ALA A 235      -3.999  -0.629 -20.270  1.00 89.54           H  
ATOM   3395  HB3 ALA A 235      -3.556  -2.168 -19.506  1.00 89.54           H  
ATOM   3396  O   ALA A 235      -6.970  -0.543 -19.878  1.00 89.54           O  
ATOM   3397  N   VAL A 236      -6.617  -2.714 -19.393  1.00 91.29           N  
ATOM   3398  H   VAL A 236      -6.019  -3.369 -18.909  1.00 91.29           H  
ATOM   3399  CA  VAL A 236      -7.805  -3.261 -20.045  1.00 91.29           C  
ATOM   3400  HA  VAL A 236      -8.410  -2.452 -20.455  1.00 91.29           H  
ATOM   3401  C   VAL A 236      -8.593  -4.029 -18.991  1.00 91.29           C  
ATOM   3402  CB  VAL A 236      -7.419  -4.183 -21.213  1.00 91.29           C  
ATOM   3403  HB  VAL A 236      -6.770  -4.975 -20.842  1.00 91.29           H  
ATOM   3404  O   VAL A 236      -8.061  -5.000 -18.456  1.00 91.29           O  
ATOM   3405  CG1 VAL A 236      -8.652  -4.810 -21.877  1.00 91.29           C  
ATOM   3406 HG11 VAL A 236      -9.180  -5.449 -21.169  1.00 91.29           H  
ATOM   3407 HG12 VAL A 236      -9.325  -4.034 -22.240  1.00 91.29           H  
ATOM   3408 HG13 VAL A 236      -8.335  -5.437 -22.710  1.00 91.29           H  
ATOM   3409  CG2 VAL A 236      -6.660  -3.405 -22.287  1.00 91.29           C  
ATOM   3410 HG21 VAL A 236      -5.735  -3.001 -21.875  1.00 91.29           H  
ATOM   3411 HG22 VAL A 236      -6.405  -4.072 -23.110  1.00 91.29           H  
ATOM   3412 HG23 VAL A 236      -7.268  -2.582 -22.664  1.00 91.29           H  
ATOM   3413  N   PRO A 237      -9.837  -3.637 -18.672  1.00 92.19           N  
ATOM   3414  CA  PRO A 237     -10.668  -4.398 -17.748  1.00 92.19           C  
ATOM   3415  HA  PRO A 237     -10.194  -4.393 -16.766  1.00 92.19           H  
ATOM   3416  C   PRO A 237     -10.852  -5.843 -18.227  1.00 92.19           C  
ATOM   3417  CB  PRO A 237     -11.998  -3.641 -17.671  1.00 92.19           C  
ATOM   3418  HB2 PRO A 237     -12.696  -4.017 -18.419  1.00 92.19           H  
ATOM   3419  HB3 PRO A 237     -12.439  -3.703 -16.676  1.00 92.19           H  
ATOM   3420  O   PRO A 237     -11.306  -6.075 -19.349  1.00 92.19           O  
ATOM   3421  CG  PRO A 237     -11.607  -2.207 -18.028  1.00 92.19           C  
ATOM   3422  HG2 PRO A 237     -11.202  -1.709 -17.147  1.00 92.19           H  
ATOM   3423  HG3 PRO A 237     -12.447  -1.645 -18.437  1.00 92.19           H  
ATOM   3424  CD  PRO A 237     -10.499  -2.402 -19.059  1.00 92.19           C  
ATOM   3425  HD2 PRO A 237      -9.815  -1.554 -19.031  1.00 92.19           H  
ATOM   3426  HD3 PRO A 237     -10.928  -2.517 -20.055  1.00 92.19           H  
ATOM   3427  N   THR A 238     -10.516  -6.809 -17.376  1.00 93.45           N  
ATOM   3428  H   THR A 238     -10.120  -6.567 -16.479  1.00 93.45           H  
ATOM   3429  CA  THR A 238     -10.640  -8.242 -17.659  1.00 93.45           C  
ATOM   3430  HA  THR A 238     -11.319  -8.378 -18.501  1.00 93.45           H  
ATOM   3431  C   THR A 238     -11.252  -8.976 -16.473  1.00 93.45           C  
ATOM   3432  CB  THR A 238      -9.295  -8.881 -18.043  1.00 93.45           C  
ATOM   3433  HB  THR A 238      -9.449  -9.958 -18.120  1.00 93.45           H  
ATOM   3434  O   THR A 238     -11.108  -8.548 -15.334  1.00 93.45           O  
ATOM   3435  CG2 THR A 238      -8.809  -8.385 -19.402  1.00 93.45           C  
ATOM   3436 HG21 THR A 238      -8.575  -7.321 -19.358  1.00 93.45           H  
ATOM   3437 HG22 THR A 238      -7.909  -8.936 -19.674  1.00 93.45           H  
ATOM   3438 HG23 THR A 238      -9.574  -8.555 -20.159  1.00 93.45           H  
ATOM   3439  OG1 THR A 238      -8.258  -8.635 -17.120  1.00 93.45           O  
ATOM   3440  HG1 THR A 238      -8.226  -9.358 -16.489  1.00 93.45           H  
ATOM   3441  N   ALA A 239     -11.955 -10.077 -16.744  1.00 93.16           N  
ATOM   3442  H   ALA A 239     -12.006 -10.402 -17.699  1.00 93.16           H  
ATOM   3443  CA  ALA A 239     -12.401 -10.994 -15.698  1.00 93.16           C  
ATOM   3444  HA  ALA A 239     -12.759 -10.420 -14.843  1.00 93.16           H  
ATOM   3445  C   ALA A 239     -11.242 -11.878 -15.213  1.00 93.16           C  
ATOM   3446  CB  ALA A 239     -13.559 -11.838 -16.248  1.00 93.16           C  
ATOM   3447  HB1 ALA A 239     -13.209 -12.446 -17.082  1.00 93.16           H  
ATOM   3448  HB2 ALA A 239     -13.928 -12.498 -15.463  1.00 93.16           H  
ATOM   3449  HB3 ALA A 239     -14.369 -11.188 -16.577  1.00 93.16           H  
ATOM   3450  O   ALA A 239     -10.244 -12.035 -15.922  1.00 93.16           O  
ATOM   3451  N   ASP A 240     -11.396 -12.506 -14.051  1.00 93.64           N  
ATOM   3452  H   ASP A 240     -12.102 -12.188 -13.403  1.00 93.64           H  
ATOM   3453  CA  ASP A 240     -10.455 -13.506 -13.541  1.00 93.64           C  
ATOM   3454  HA  ASP A 240      -9.500 -13.018 -13.345  1.00 93.64           H  
ATOM   3455  C   ASP A 240     -10.227 -14.638 -14.558  1.00 93.64           C  
ATOM   3456  CB  ASP A 240     -10.938 -14.087 -12.202  1.00 93.64           C  
ATOM   3457  HB2 ASP A 240     -11.872 -14.623 -12.372  1.00 93.64           H  
ATOM   3458  HB3 ASP A 240     -10.199 -14.808 -11.851  1.00 93.64           H  
ATOM   3459  O   ASP A 240     -11.131 -15.059 -15.286  1.00 93.64           O  
ATOM   3460  CG  ASP A 240     -11.159 -13.047 -11.097  1.00 93.64           C  
ATOM   3461  OD1 ASP A 240     -10.792 -11.873 -11.312  1.00 93.64           O  
ATOM   3462  OD2 ASP A 240     -11.799 -13.437 -10.096  1.00 93.64           O  
ATOM   3463  N   GLY A 241      -8.994 -15.135 -14.624  1.00 94.43           N  
ATOM   3464  H   GLY A 241      -8.296 -14.726 -14.019  1.00 94.43           H  
ATOM   3465  CA  GLY A 241      -8.550 -16.173 -15.553  1.00 94.43           C  
ATOM   3466  HA2 GLY A 241      -7.651 -16.636 -15.144  1.00 94.43           H  
ATOM   3467  HA3 GLY A 241      -9.325 -16.937 -15.625  1.00 94.43           H  
ATOM   3468  C   GLY A 241      -8.229 -15.690 -16.974  1.00 94.43           C  
ATOM   3469  O   GLY A 241      -7.897 -16.513 -17.830  1.00 94.43           O  
ATOM   3470  N   VAL A 242      -8.308 -14.386 -17.260  1.00 96.10           N  
ATOM   3471  H   VAL A 242      -8.585 -13.752 -16.524  1.00 96.10           H  
ATOM   3472  CA  VAL A 242      -8.065 -13.838 -18.605  1.00 96.10           C  
ATOM   3473  HA  VAL A 242      -8.261 -14.626 -19.332  1.00 96.10           H  
ATOM   3474  C   VAL A 242      -6.610 -13.403 -18.782  1.00 96.10           C  
ATOM   3475  CB  VAL A 242      -9.040 -12.698 -18.935  1.00 96.10           C  
ATOM   3476  HB  VAL A 242      -8.935 -11.931 -18.168  1.00 96.10           H  
ATOM   3477  O   VAL A 242      -6.078 -12.574 -18.049  1.00 96.10           O  
ATOM   3478  CG1 VAL A 242      -8.766 -12.064 -20.308  1.00 96.10           C  
ATOM   3479 HG11 VAL A 242      -7.798 -11.564 -20.305  1.00 96.10           H  
ATOM   3480 HG12 VAL A 242      -9.524 -11.312 -20.526  1.00 96.10           H  
ATOM   3481 HG13 VAL A 242      -8.778 -12.825 -21.089  1.00 96.10           H  
ATOM   3482  CG2 VAL A 242     -10.492 -13.201 -18.952  1.00 96.10           C  
ATOM   3483 HG21 VAL A 242     -10.752 -13.625 -17.982  1.00 96.10           H  
ATOM   3484 HG22 VAL A 242     -11.168 -12.370 -19.151  1.00 96.10           H  
ATOM   3485 HG23 VAL A 242     -10.616 -13.968 -19.717  1.00 96.10           H  
ATOM   3486  N   VAL A 243      -5.975 -13.937 -19.824  1.00 96.44           N  
ATOM   3487  H   VAL A 243      -6.477 -14.609 -20.386  1.00 96.44           H  
ATOM   3488  CA  VAL A 243      -4.644 -13.514 -20.273  1.00 96.44           C  
ATOM   3489  HA  VAL A 243      -4.028 -13.292 -19.401  1.00 96.44           H  
ATOM   3490  C   VAL A 243      -4.776 -12.244 -21.112  1.00 96.44           C  
ATOM   3491  CB  VAL A 243      -3.964 -14.644 -21.070  1.00 96.44           C  
ATOM   3492  HB  VAL A 243      -4.602 -14.925 -21.908  1.00 96.44           H  
ATOM   3493  O   VAL A 243      -5.416 -12.265 -22.159  1.00 96.44           O  
ATOM   3494  CG1 VAL A 243      -2.594 -14.241 -21.624  1.00 96.44           C  
ATOM   3495 HG11 VAL A 243      -2.700 -13.399 -22.308  1.00 96.44           H  
ATOM   3496 HG12 VAL A 243      -2.163 -15.078 -22.173  1.00 96.44           H  
ATOM   3497 HG13 VAL A 243      -1.941 -13.990 -20.788  1.00 96.44           H  
ATOM   3498  CG2 VAL A 243      -3.739 -15.886 -20.199  1.00 96.44           C  
ATOM   3499 HG21 VAL A 243      -3.281 -16.681 -20.787  1.00 96.44           H  
ATOM   3500 HG22 VAL A 243      -3.085 -15.639 -19.362  1.00 96.44           H  
ATOM   3501 HG23 VAL A 243      -4.687 -16.253 -19.806  1.00 96.44           H  
ATOM   3502  N   GLU A 244      -4.111 -11.163 -20.705  1.00 97.01           N  
ATOM   3503  H   GLU A 244      -3.622 -11.216 -19.823  1.00 97.01           H  
ATOM   3504  CA  GLU A 244      -4.150  -9.874 -21.410  1.00 97.01           C  
ATOM   3505  HA  GLU A 244      -4.412 -10.051 -22.453  1.00 97.01           H  
ATOM   3506  C   GLU A 244      -2.775  -9.197 -21.383  1.00 97.01           C  
ATOM   3507  CB  GLU A 244      -5.260  -8.989 -20.825  1.00 97.01           C  
ATOM   3508  HB2 GLU A 244      -5.126  -8.902 -19.747  1.00 97.01           H  
ATOM   3509  HB3 GLU A 244      -6.209  -9.492 -21.012  1.00 97.01           H  
ATOM   3510  O   GLU A 244      -2.260  -8.789 -20.341  1.00 97.01           O  
ATOM   3511  CG  GLU A 244      -5.336  -7.579 -21.430  1.00 97.01           C  
ATOM   3512  HG2 GLU A 244      -6.268  -7.120 -21.101  1.00 97.01           H  
ATOM   3513  HG3 GLU A 244      -4.513  -6.982 -21.036  1.00 97.01           H  
ATOM   3514  CD  GLU A 244      -5.277  -7.585 -22.963  1.00 97.01           C  
ATOM   3515  OE1 GLU A 244      -4.176  -7.286 -23.489  1.00 97.01           O  
ATOM   3516  OE2 GLU A 244      -6.275  -7.969 -23.602  1.00 97.01           O  
ATOM   3517  N   GLN A 245      -2.142  -9.090 -22.554  1.00 95.20           N  
ATOM   3518  H   GLN A 245      -2.702  -9.183 -23.389  1.00 95.20           H  
ATOM   3519  CA  GLN A 245      -0.783  -8.558 -22.671  1.00 95.20           C  
ATOM   3520  HA  GLN A 245      -0.132  -9.118 -22.000  1.00 95.20           H  
ATOM   3521  C   GLN A 245      -0.686  -7.101 -22.231  1.00 95.20           C  
ATOM   3522  CB  GLN A 245      -0.288  -8.737 -24.112  1.00 95.20           C  
ATOM   3523  HB2 GLN A 245      -0.927  -8.168 -24.788  1.00 95.20           H  
ATOM   3524  HB3 GLN A 245      -0.362  -9.792 -24.376  1.00 95.20           H  
ATOM   3525  O   GLN A 245       0.324  -6.723 -21.639  1.00 95.20           O  
ATOM   3526  CG  GLN A 245       1.169  -8.270 -24.285  1.00 95.20           C  
ATOM   3527  HG2 GLN A 245       1.802  -8.756 -23.542  1.00 95.20           H  
ATOM   3528  HG3 GLN A 245       1.226  -7.193 -24.128  1.00 95.20           H  
ATOM   3529  CD  GLN A 245       1.730  -8.567 -25.670  1.00 95.20           C  
ATOM   3530  NE2 GLN A 245       2.849  -7.978 -26.028  1.00 95.20           N  
ATOM   3531 HE21 GLN A 245       3.164  -8.145 -26.973  1.00 95.20           H  
ATOM   3532 HE22 GLN A 245       3.276  -7.271 -25.447  1.00 95.20           H  
ATOM   3533  OE1 GLN A 245       1.198  -9.351 -26.437  1.00 95.20           O  
ATOM   3534  N   GLN A 246      -1.725  -6.299 -22.465  1.00 95.57           N  
ATOM   3535  H   GLN A 246      -2.550  -6.674 -22.912  1.00 95.57           H  
ATOM   3536  CA  GLN A 246      -1.746  -4.907 -22.030  1.00 95.57           C  
ATOM   3537  HA  GLN A 246      -0.840  -4.425 -22.399  1.00 95.57           H  
ATOM   3538  C   GLN A 246      -1.732  -4.771 -20.500  1.00 95.57           C  
ATOM   3539  CB  GLN A 246      -2.950  -4.180 -22.640  1.00 95.57           C  
ATOM   3540  HB2 GLN A 246      -2.947  -3.157 -22.266  1.00 95.57           H  
ATOM   3541  HB3 GLN A 246      -3.874  -4.663 -22.322  1.00 95.57           H  
ATOM   3542  O   GLN A 246      -1.258  -3.764 -19.978  1.00 95.57           O  
ATOM   3543  CG  GLN A 246      -2.885  -4.153 -24.177  1.00 95.57           C  
ATOM   3544  HG2 GLN A 246      -1.880  -3.868 -24.490  1.00 95.57           H  
ATOM   3545  HG3 GLN A 246      -3.094  -5.148 -24.570  1.00 95.57           H  
ATOM   3546  CD  GLN A 246      -3.862  -3.168 -24.811  1.00 95.57           C  
ATOM   3547  NE2 GLN A 246      -3.949  -3.131 -26.121  1.00 95.57           N  
ATOM   3548 HE21 GLN A 246      -3.486  -3.834 -26.677  1.00 95.57           H  
ATOM   3549 HE22 GLN A 246      -4.649  -2.498 -26.482  1.00 95.57           H  
ATOM   3550  OE1 GLN A 246      -4.519  -2.367 -24.175  1.00 95.57           O  
ATOM   3551  N   ASN A 247      -2.174  -5.793 -19.764  1.00 96.42           N  
ATOM   3552  H   ASN A 247      -2.555  -6.602 -20.234  1.00 96.42           H  
ATOM   3553  CA  ASN A 247      -2.113  -5.813 -18.303  1.00 96.42           C  
ATOM   3554  HA  ASN A 247      -2.198  -4.793 -17.931  1.00 96.42           H  
ATOM   3555  C   ASN A 247      -0.762  -6.330 -17.774  1.00 96.42           C  
ATOM   3556  CB  ASN A 247      -3.339  -6.568 -17.773  1.00 96.42           C  
ATOM   3557  HB2 ASN A 247      -3.395  -7.555 -18.233  1.00 96.42           H  
ATOM   3558  HB3 ASN A 247      -3.250  -6.683 -16.693  1.00 96.42           H  
ATOM   3559  O   ASN A 247      -0.299  -5.874 -16.732  1.00 96.42           O  
ATOM   3560  CG  ASN A 247      -4.638  -5.828 -18.040  1.00 96.42           C  
ATOM   3561  ND2 ASN A 247      -5.743  -6.527 -18.095  1.00 96.42           N  
ATOM   3562 HD21 ASN A 247      -6.615  -6.030 -18.209  1.00 96.42           H  
ATOM   3563 HD22 ASN A 247      -5.775  -7.515 -17.885  1.00 96.42           H  
ATOM   3564  OD1 ASN A 247      -4.662  -4.613 -18.196  1.00 96.42           O  
ATOM   3565  N   ARG A 248      -0.047  -7.178 -18.527  1.00 97.27           N  
ATOM   3566  H   ARG A 248      -0.475  -7.498 -19.385  1.00 97.27           H  
ATOM   3567  CA  ARG A 248       1.318  -7.639 -18.197  1.00 97.27           C  
ATOM   3568  HA  ARG A 248       1.388  -7.755 -17.116  1.00 97.27           H  
ATOM   3569  C   ARG A 248       2.384  -6.615 -18.586  1.00 97.27           C  
ATOM   3570  CB  ARG A 248       1.607  -8.991 -18.853  1.00 97.27           C  
ATOM   3571  HB2 ARG A 248       1.560  -8.870 -19.935  1.00 97.27           H  
ATOM   3572  HB3 ARG A 248       2.618  -9.297 -18.584  1.00 97.27           H  
ATOM   3573  O   ARG A 248       3.195  -6.851 -19.489  1.00 97.27           O  
ATOM   3574  CG  ARG A 248       0.632 -10.091 -18.425  1.00 97.27           C  
ATOM   3575  HG2 ARG A 248      -0.349  -9.890 -18.855  1.00 97.27           H  
ATOM   3576  HG3 ARG A 248       0.542 -10.108 -17.339  1.00 97.27           H  
ATOM   3577  CD  ARG A 248       1.131 -11.460 -18.903  1.00 97.27           C  
ATOM   3578  HD2 ARG A 248       0.397 -12.223 -18.645  1.00 97.27           H  
ATOM   3579  HD3 ARG A 248       2.055 -11.704 -18.380  1.00 97.27           H  
ATOM   3580  NE  ARG A 248       1.402 -11.470 -20.351  1.00 97.27           N  
ATOM   3581  HE  ARG A 248       2.336 -11.217 -20.640  1.00 97.27           H  
ATOM   3582  NH1 ARG A 248      -0.773 -11.730 -21.033  1.00 97.27           N  
ATOM   3583 HH11 ARG A 248      -1.483 -11.777 -21.750  1.00 97.27           H  
ATOM   3584 HH12 ARG A 248      -1.096 -11.776 -20.077  1.00 97.27           H  
ATOM   3585  NH2 ARG A 248       0.858 -11.539 -22.543  1.00 97.27           N  
ATOM   3586 HH21 ARG A 248       0.156 -11.599 -23.267  1.00 97.27           H  
ATOM   3587 HH22 ARG A 248       1.818 -11.315 -22.761  1.00 97.27           H  
ATOM   3588  CZ  ARG A 248       0.491 -11.588 -21.294  1.00 97.27           C  
ATOM   3589  N   ARG A 249       2.382  -5.472 -17.906  1.00 96.87           N  
ATOM   3590  H   ARG A 249       1.709  -5.375 -17.160  1.00 96.87           H  
ATOM   3591  CA  ARG A 249       3.244  -4.332 -18.234  1.00 96.87           C  
ATOM   3592  HA  ARG A 249       3.997  -4.670 -18.946  1.00 96.87           H  
ATOM   3593  C   ARG A 249       4.015  -3.804 -17.031  1.00 96.87           C  
ATOM   3594  CB  ARG A 249       2.420  -3.238 -18.939  1.00 96.87           C  
ATOM   3595  HB2 ARG A 249       1.864  -3.688 -19.762  1.00 96.87           H  
ATOM   3596  HB3 ARG A 249       3.099  -2.493 -19.355  1.00 96.87           H  
ATOM   3597  O   ARG A 249       3.642  -4.034 -15.887  1.00 96.87           O  
ATOM   3598  CG  ARG A 249       1.433  -2.538 -17.995  1.00 96.87           C  
ATOM   3599  HG2 ARG A 249       1.991  -2.039 -17.202  1.00 96.87           H  
ATOM   3600  HG3 ARG A 249       0.778  -3.288 -17.552  1.00 96.87           H  
ATOM   3601  CD  ARG A 249       0.595  -1.475 -18.718  1.00 96.87           C  
ATOM   3602  HD2 ARG A 249       0.029  -1.915 -19.539  1.00 96.87           H  
ATOM   3603  HD3 ARG A 249       1.280  -0.745 -19.148  1.00 96.87           H  
ATOM   3604  NE  ARG A 249      -0.307  -0.756 -17.800  1.00 96.87           N  
ATOM   3605  HE  ARG A 249      -0.124   0.232 -17.701  1.00 96.87           H  
ATOM   3606  NH1 ARG A 249      -1.664  -2.458 -17.062  1.00 96.87           N  
ATOM   3607 HH11 ARG A 249      -1.320  -3.041 -17.812  1.00 96.87           H  
ATOM   3608 HH12 ARG A 249      -2.277  -2.802 -16.338  1.00 96.87           H  
ATOM   3609  NH2 ARG A 249      -1.799  -0.446 -16.119  1.00 96.87           N  
ATOM   3610 HH21 ARG A 249      -2.436  -0.812 -15.426  1.00 96.87           H  
ATOM   3611 HH22 ARG A 249      -1.433   0.488 -16.000  1.00 96.87           H  
ATOM   3612  CZ  ARG A 249      -1.246  -1.228 -16.998  1.00 96.87           C  
ATOM   3613  N   VAL A 250       5.064  -3.052 -17.322  1.00 97.53           N  
ATOM   3614  H   VAL A 250       5.337  -3.000 -18.293  1.00 97.53           H  
ATOM   3615  CA  VAL A 250       5.650  -2.058 -16.428  1.00 97.53           C  
ATOM   3616  HA  VAL A 250       5.076  -2.049 -15.501  1.00 97.53           H  
ATOM   3617  C   VAL A 250       5.518  -0.701 -17.096  1.00 97.53           C  
ATOM   3618  CB  VAL A 250       7.111  -2.380 -16.089  1.00 97.53           C  
ATOM   3619  HB  VAL A 250       7.630  -2.625 -17.016  1.00 97.53           H  
ATOM   3620  O   VAL A 250       5.793  -0.577 -18.291  1.00 97.53           O  
ATOM   3621  CG1 VAL A 250       7.854  -1.224 -15.412  1.00 97.53           C  
ATOM   3622 HG11 VAL A 250       8.830  -1.563 -15.063  1.00 97.53           H  
ATOM   3623 HG12 VAL A 250       8.000  -0.400 -16.110  1.00 97.53           H  
ATOM   3624 HG13 VAL A 250       7.290  -0.863 -14.552  1.00 97.53           H  
ATOM   3625  CG2 VAL A 250       7.208  -3.588 -15.158  1.00 97.53           C  
ATOM   3626 HG21 VAL A 250       8.225  -3.979 -15.196  1.00 97.53           H  
ATOM   3627 HG22 VAL A 250       6.990  -3.287 -14.133  1.00 97.53           H  
ATOM   3628 HG23 VAL A 250       6.502  -4.361 -15.459  1.00 97.53           H  
ATOM   3629  N   GLU A 251       5.098   0.300 -16.338  1.00 95.49           N  
ATOM   3630  H   GLU A 251       4.937   0.125 -15.357  1.00 95.49           H  
ATOM   3631  CA  GLU A 251       5.070   1.692 -16.778  1.00 95.49           C  
ATOM   3632  HA  GLU A 251       5.187   1.732 -17.861  1.00 95.49           H  
ATOM   3633  C   GLU A 251       6.257   2.439 -16.168  1.00 95.49           C  
ATOM   3634  CB  GLU A 251       3.715   2.345 -16.455  1.00 95.49           C  
ATOM   3635  HB2 GLU A 251       3.741   3.378 -16.800  1.00 95.49           H  
ATOM   3636  HB3 GLU A 251       3.544   2.333 -15.378  1.00 95.49           H  
ATOM   3637  O   GLU A 251       6.562   2.269 -14.989  1.00 95.49           O  
ATOM   3638  CG  GLU A 251       2.577   1.600 -17.178  1.00 95.49           C  
ATOM   3639  HG2 GLU A 251       2.863   1.478 -18.223  1.00 95.49           H  
ATOM   3640  HG3 GLU A 251       2.471   0.597 -16.767  1.00 95.49           H  
ATOM   3641  CD  GLU A 251       1.210   2.294 -17.135  1.00 95.49           C  
ATOM   3642  OE1 GLU A 251       0.354   1.885 -17.966  1.00 95.49           O  
ATOM   3643  OE2 GLU A 251       0.991   3.193 -16.308  1.00 95.49           O  
ATOM   3644  N   VAL A 252       6.950   3.234 -16.985  1.00 95.03           N  
ATOM   3645  H   VAL A 252       6.667   3.288 -17.954  1.00 95.03           H  
ATOM   3646  CA  VAL A 252       8.066   4.082 -16.559  1.00 95.03           C  
ATOM   3647  HA  VAL A 252       8.202   3.956 -15.485  1.00 95.03           H  
ATOM   3648  C   VAL A 252       7.720   5.533 -16.833  1.00 95.03           C  
ATOM   3649  CB  VAL A 252       9.401   3.716 -17.225  1.00 95.03           C  
ATOM   3650  HB  VAL A 252       9.358   3.940 -18.291  1.00 95.03           H  
ATOM   3651  O   VAL A 252       7.496   5.914 -17.986  1.00 95.03           O  
ATOM   3652  CG1 VAL A 252      10.530   4.542 -16.599  1.00 95.03           C  
ATOM   3653 HG11 VAL A 252      11.499   4.180 -16.942  1.00 95.03           H  
ATOM   3654 HG12 VAL A 252      10.493   4.454 -15.513  1.00 95.03           H  
ATOM   3655 HG13 VAL A 252      10.431   5.592 -16.874  1.00 95.03           H  
ATOM   3656  CG2 VAL A 252       9.738   2.230 -17.066  1.00 95.03           C  
ATOM   3657 HG21 VAL A 252       9.745   1.971 -16.008  1.00 95.03           H  
ATOM   3658 HG22 VAL A 252      10.716   2.022 -17.501  1.00 95.03           H  
ATOM   3659 HG23 VAL A 252       8.992   1.624 -17.579  1.00 95.03           H  
ATOM   3660  N   VAL A 253       7.693   6.335 -15.775  1.00 91.81           N  
ATOM   3661  H   VAL A 253       7.917   5.942 -14.871  1.00 91.81           H  
ATOM   3662  CA  VAL A 253       7.278   7.736 -15.819  1.00 91.81           C  
ATOM   3663  HA  VAL A 253       7.192   8.052 -16.859  1.00 91.81           H  
ATOM   3664  C   VAL A 253       8.334   8.609 -15.163  1.00 91.81           C  
ATOM   3665  CB  VAL A 253       5.899   7.927 -15.162  1.00 91.81           C  
ATOM   3666  HB  VAL A 253       5.928   7.579 -14.130  1.00 91.81           H  
ATOM   3667  O   VAL A 253       8.923   8.236 -14.155  1.00 91.81           O  
ATOM   3668  CG1 VAL A 253       5.547   9.423 -15.184  1.00 91.81           C  
ATOM   3669 HG11 VAL A 253       5.756   9.835 -16.171  1.00 91.81           H  
ATOM   3670 HG12 VAL A 253       4.496   9.605 -14.957  1.00 91.81           H  
ATOM   3671 HG13 VAL A 253       6.130   9.954 -14.432  1.00 91.81           H  
ATOM   3672  CG2 VAL A 253       4.842   7.119 -15.932  1.00 91.81           C  
ATOM   3673 HG21 VAL A 253       4.680   7.560 -16.916  1.00 91.81           H  
ATOM   3674 HG22 VAL A 253       3.897   7.105 -15.390  1.00 91.81           H  
ATOM   3675 HG23 VAL A 253       5.141   6.077 -16.040  1.00 91.81           H  
ATOM   3676  N   PHE A 254       8.575   9.784 -15.733  1.00 89.69           N  
ATOM   3677  H   PHE A 254       8.023  10.061 -16.533  1.00 89.69           H  
ATOM   3678  CA  PHE A 254       9.477  10.776 -15.162  1.00 89.69           C  
ATOM   3679  HA  PHE A 254      10.232  10.284 -14.549  1.00 89.69           H  
ATOM   3680  C   PHE A 254       8.727  11.739 -14.241  1.00 89.69           C  
ATOM   3681  CB  PHE A 254      10.187  11.500 -16.305  1.00 89.69           C  
ATOM   3682  HB2 PHE A 254       9.436  12.008 -16.910  1.00 89.69           H  
ATOM   3683  HB3 PHE A 254      10.824  12.270 -15.869  1.00 89.69           H  
ATOM   3684  O   PHE A 254       7.675  12.259 -14.616  1.00 89.69           O  
ATOM   3685  CG  PHE A 254      11.041  10.631 -17.216  1.00 89.69           C  
ATOM   3686  CD1 PHE A 254      11.561   9.390 -16.789  1.00 89.69           C  
ATOM   3687  HD1 PHE A 254      11.351   9.013 -15.799  1.00 89.69           H  
ATOM   3688  CD2 PHE A 254      11.339  11.093 -18.509  1.00 89.69           C  
ATOM   3689  HD2 PHE A 254      10.960  12.049 -18.840  1.00 89.69           H  
ATOM   3690  CE1 PHE A 254      12.359   8.618 -17.648  1.00 89.69           C  
ATOM   3691  HE1 PHE A 254      12.754   7.672 -17.308  1.00 89.69           H  
ATOM   3692  CE2 PHE A 254      12.136  10.322 -19.368  1.00 89.69           C  
ATOM   3693  HE2 PHE A 254      12.365  10.696 -20.355  1.00 89.69           H  
ATOM   3694  CZ  PHE A 254      12.639   9.082 -18.942  1.00 89.69           C  
ATOM   3695  HZ  PHE A 254      13.247   8.486 -19.606  1.00 89.69           H  
ATOM   3696  N   GLY A 255       9.286  11.978 -13.056  1.00 80.09           N  
ATOM   3697  H   GLY A 255      10.162  11.524 -12.840  1.00 80.09           H  
ATOM   3698  CA  GLY A 255       8.867  13.034 -12.140  1.00 80.09           C  
ATOM   3699  HA2 GLY A 255       9.084  12.744 -11.112  1.00 80.09           H  
ATOM   3700  HA3 GLY A 255       7.792  13.192 -12.226  1.00 80.09           H  
ATOM   3701  C   GLY A 255       9.601  14.343 -12.435  1.00 80.09           C  
ATOM   3702  O   GLY A 255      10.795  14.337 -12.753  1.00 80.09           O  
ATOM   3703  N   GLY A 256       8.861  15.451 -12.373  1.00 62.11           N  
ATOM   3704  H   GLY A 256       7.940  15.374 -11.967  1.00 62.11           H  
ATOM   3705  CA  GLY A 256       9.374  16.814 -12.559  1.00 62.11           C  
ATOM   3706  HA2 GLY A 256       8.632  17.424 -13.075  1.00 62.11           H  
ATOM   3707  HA3 GLY A 256      10.288  16.798 -13.153  1.00 62.11           H  
ATOM   3708  C   GLY A 256       9.703  17.521 -11.256  1.00 62.11           C  
ATOM   3709  O   GLY A 256       9.269  17.033 -10.191  1.00 62.11           O  
ATOM   3710  OXT GLY A 256      10.347  18.581 -11.388  1.00 62.11           O  
TER    3711      GLY A 256                                                       
END   
