# Supplementary material for: An outer membrane porin-lipoprotein complex modulates elongasome movement to establish cell curvature in Rhodospirillum rubrum
Source: Nat Commun. 2024 Sep 2;15:7616. doi: 10.1038/s41467-024-51790-z (PMC11369160; doi:10.1038/s41467-024-51790-z)
Supplement: Supplementary file 10 — Supplementary Data 7 [file 41467_2024_51790_MOESM10_ESM.zip › Supplementary Data 7/PapS-Por39 dimer/PapS-Por39 dimer.pdb]

ATOM      1  N   CYS A   1      16.088  -7.233  18.181  1.00 46.92           N  
ATOM      2  H   CYS A   1      16.952  -6.709  18.160  1.00 46.92           H  
ATOM      3  H2  CYS A   1      16.096  -7.914  18.927  1.00 46.92           H  
ATOM      4  H3  CYS A   1      15.321  -6.591  18.320  1.00 46.92           H  
ATOM      5  CA  CYS A   1      15.876  -7.920  16.903  1.00 46.92           C  
ATOM      6  HA  CYS A   1      16.740  -8.536  16.651  1.00 46.92           H  
ATOM      7  C   CYS A   1      15.750  -6.841  15.876  1.00 46.92           C  
ATOM      8  CB  CYS A   1      14.649  -8.830  16.962  1.00 46.92           C  
ATOM      9  HB2 CYS A   1      13.756  -8.282  17.262  1.00 46.92           H  
ATOM     10  HB3 CYS A   1      14.465  -9.270  15.982  1.00 46.92           H  
ATOM     11  O   CYS A   1      14.818  -6.054  15.957  1.00 46.92           O  
ATOM     12  SG  CYS A   1      15.065 -10.127  18.156  1.00 46.92           S  
ATOM     13  HG  CYS A   1      14.009 -10.909  17.916  1.00 46.92           H  
ATOM     14  N   ALA A   2      16.788  -6.718  15.058  1.00 61.44           N  
ATOM     15  H   ALA A   2      17.486  -7.445  14.994  1.00 61.44           H  
ATOM     16  CA  ALA A   2      16.675  -5.856  13.907  1.00 61.44           C  
ATOM     17  HA  ALA A   2      16.439  -4.839  14.221  1.00 61.44           H  
ATOM     18  C   ALA A   2      15.528  -6.399  13.064  1.00 61.44           C  
ATOM     19  CB  ALA A   2      17.999  -5.855  13.143  1.00 61.44           C  
ATOM     20  HB1 ALA A   2      18.800  -5.479  13.779  1.00 61.44           H  
ATOM     21  HB2 ALA A   2      18.239  -6.863  12.804  1.00 61.44           H  
ATOM     22  HB3 ALA A   2      17.909  -5.206  12.271  1.00 61.44           H  
ATOM     23  O   ALA A   2      15.393  -7.614  12.914  1.00 61.44           O  
ATOM     24  N   ASP A   3      14.716  -5.493  12.564  1.00 87.95           N  
ATOM     25  H   ASP A   3      14.855  -4.510  12.749  1.00 87.95           H  
ATOM     26  CA  ASP A   3      13.723  -5.837  11.578  1.00 87.95           C  
ATOM     27  HA  ASP A   3      13.098  -6.654  11.938  1.00 87.95           H  
ATOM     28  C   ASP A   3      14.459  -6.280  10.303  1.00 87.95           C  
ATOM     29  CB  ASP A   3      12.844  -4.606  11.387  1.00 87.95           C  
ATOM     30  HB2 ASP A   3      12.481  -4.276  12.360  1.00 87.95           H  
ATOM     31  HB3 ASP A   3      13.429  -3.798  10.948  1.00 87.95           H  
ATOM     32  O   ASP A   3      15.205  -5.498   9.697  1.00 87.95           O  
ATOM     33  CG  ASP A   3      11.651  -4.931  10.508  1.00 87.95           C  
ATOM     34  OD1 ASP A   3      10.611  -4.273  10.685  1.00 87.95           O  
ATOM     35  OD2 ASP A   3      11.748  -5.893   9.720  1.00 87.95           O  
ATOM     36  N   VAL A   4      14.345  -7.565   9.955  1.00 92.25           N  
ATOM     37  H   VAL A   4      13.678  -8.137  10.452  1.00 92.25           H  
ATOM     38  CA  VAL A   4      14.994  -8.132   8.763  1.00 92.25           C  
ATOM     39  HA  VAL A   4      15.997  -7.712   8.689  1.00 92.25           H  
ATOM     40  C   VAL A   4      14.283  -7.721   7.476  1.00 92.25           C  
ATOM     41  CB  VAL A   4      15.169  -9.662   8.839  1.00 92.25           C  
ATOM     42  HB  VAL A   4      15.646  -9.996   7.917  1.00 92.25           H  
ATOM     43  O   VAL A   4      14.917  -7.784   6.432  1.00 92.25           O  
ATOM     44  CG1 VAL A   4      16.106 -10.042   9.995  1.00 92.25           C  
ATOM     45 HG11 VAL A   4      15.659  -9.762  10.949  1.00 92.25           H  
ATOM     46 HG12 VAL A   4      17.063  -9.535   9.873  1.00 92.25           H  
ATOM     47 HG13 VAL A   4      16.272 -11.119   9.979  1.00 92.25           H  
ATOM     48  CG2 VAL A   4      13.848 -10.417   8.990  1.00 92.25           C  
ATOM     49 HG21 VAL A   4      14.033 -11.491   9.018  1.00 92.25           H  
ATOM     50 HG22 VAL A   4      13.219 -10.217   8.123  1.00 92.25           H  
ATOM     51 HG23 VAL A   4      13.317 -10.119   9.894  1.00 92.25           H  
ATOM     52  N   TRP A   5      13.052  -7.213   7.566  1.00 93.91           N  
ATOM     53  H   TRP A   5      12.626  -7.113   8.476  1.00 93.91           H  
ATOM     54  CA  TRP A   5      12.199  -6.823   6.443  1.00 93.91           C  
ATOM     55  HA  TRP A   5      12.590  -7.249   5.519  1.00 93.91           H  
ATOM     56  C   TRP A   5      12.103  -5.311   6.226  1.00 93.91           C  
ATOM     57  CB  TRP A   5      10.802  -7.399   6.682  1.00 93.91           C  
ATOM     58  HB2 TRP A   5      10.161  -7.127   5.843  1.00 93.91           H  
ATOM     59  HB3 TRP A   5      10.381  -6.941   7.578  1.00 93.91           H  
ATOM     60  O   TRP A   5      11.476  -4.886   5.269  1.00 93.91           O  
ATOM     61  CG  TRP A   5      10.752  -8.883   6.832  1.00 93.91           C  
ATOM     62  CD1 TRP A   5      10.950  -9.762   5.830  1.00 93.91           C  
ATOM     63  HD1 TRP A   5      11.166  -9.505   4.803  1.00 93.91           H  
ATOM     64  CD2 TRP A   5      10.501  -9.688   8.024  1.00 93.91           C  
ATOM     65  CE2 TRP A   5      10.544 -11.066   7.652  1.00 93.91           C  
ATOM     66  CE3 TRP A   5      10.236  -9.397   9.378  1.00 93.91           C  
ATOM     67  HE3 TRP A   5      10.188  -8.363   9.687  1.00 93.91           H  
ATOM     68  NE1 TRP A   5      10.834 -11.046   6.309  1.00 93.91           N  
ATOM     69  HE1 TRP A   5      10.958 -11.845   5.704  1.00 93.91           H  
ATOM     70  CH2 TRP A   5      10.075 -11.775   9.914  1.00 93.91           C  
ATOM     71  HH2 TRP A   5       9.919 -12.561  10.638  1.00 93.91           H  
ATOM     72  CZ2 TRP A   5      10.337 -12.101   8.573  1.00 93.91           C  
ATOM     73  HZ2 TRP A   5      10.385 -13.127   8.240  1.00 93.91           H  
ATOM     74  CZ3 TRP A   5      10.018 -10.426  10.313  1.00 93.91           C  
ATOM     75  HZ3 TRP A   5       9.798 -10.171  11.339  1.00 93.91           H  
ATOM     76  N   ASN A   6      12.703  -4.487   7.089  1.00 92.91           N  
ATOM     77  H   ASN A   6      13.053  -4.905   7.940  1.00 92.91           H  
ATOM     78  CA  ASN A   6      12.597  -3.025   7.012  1.00 92.91           C  
ATOM     79  HA  ASN A   6      11.567  -2.773   6.759  1.00 92.91           H  
ATOM     80  C   ASN A   6      13.472  -2.421   5.898  1.00 92.91           C  
ATOM     81  CB  ASN A   6      12.889  -2.455   8.407  1.00 92.91           C  
ATOM     82  HB2 ASN A   6      12.234  -2.963   9.115  1.00 92.91           H  
ATOM     83  HB3 ASN A   6      13.932  -2.624   8.676  1.00 92.91           H  
ATOM     84  O   ASN A   6      14.457  -1.726   6.173  1.00 92.91           O  
ATOM     85  CG  ASN A   6      12.556  -0.989   8.565  1.00 92.91           C  
ATOM     86  ND2 ASN A   6      12.824  -0.439   9.722  1.00 92.91           N  
ATOM     87 HD21 ASN A   6      13.476  -0.877  10.357  1.00 92.91           H  
ATOM     88 HD22 ASN A   6      12.767   0.569   9.741  1.00 92.91           H  
ATOM     89  OD1 ASN A   6      12.069  -0.306   7.682  1.00 92.91           O  
ATOM     90  N   TYR A   7      13.153  -2.719   4.637  1.00 95.02           N  
ATOM     91  H   TYR A   7      12.336  -3.291   4.479  1.00 95.02           H  
ATOM     92  CA  TYR A   7      13.807  -2.118   3.476  1.00 95.02           C  
ATOM     93  HA  TYR A   7      14.886  -2.203   3.607  1.00 95.02           H  
ATOM     94  C   TYR A   7      13.486  -0.623   3.359  1.00 95.02           C  
ATOM     95  CB  TYR A   7      13.439  -2.868   2.186  1.00 95.02           C  
ATOM     96  HB2 TYR A   7      13.946  -2.392   1.346  1.00 95.02           H  
ATOM     97  HB3 TYR A   7      13.822  -3.886   2.249  1.00 95.02           H  
ATOM     98  O   TYR A   7      14.308   0.120   2.825  1.00 95.02           O  
ATOM     99  CG  TYR A   7      11.956  -2.917   1.889  1.00 95.02           C  
ATOM    100  CD1 TYR A   7      11.198  -4.038   2.276  1.00 95.02           C  
ATOM    101  HD1 TYR A   7      11.679  -4.893   2.729  1.00 95.02           H  
ATOM    102  CD2 TYR A   7      11.325  -1.816   1.280  1.00 95.02           C  
ATOM    103  HD2 TYR A   7      11.905  -0.960   0.967  1.00 95.02           H  
ATOM    104  CE1 TYR A   7       9.800  -4.030   2.125  1.00 95.02           C  
ATOM    105  HE1 TYR A   7       9.205  -4.857   2.483  1.00 95.02           H  
ATOM    106  CE2 TYR A   7       9.927  -1.801   1.139  1.00 95.02           C  
ATOM    107  HE2 TYR A   7       9.418  -0.937   0.737  1.00 95.02           H  
ATOM    108  OH  TYR A   7       7.814  -2.788   1.638  1.00 95.02           O  
ATOM    109  HH  TYR A   7       7.634  -2.092   2.275  1.00 95.02           H  
ATOM    110  CZ  TYR A   7       9.162  -2.899   1.584  1.00 95.02           C  
ATOM    111  N   GLU A   8      12.360  -0.143   3.897  1.00 93.26           N  
ATOM    112  H   GLU A   8      11.676  -0.791   4.261  1.00 93.26           H  
ATOM    113  CA  GLU A   8      11.998   1.276   3.881  1.00 93.26           C  
ATOM    114  HA  GLU A   8      12.039   1.634   2.852  1.00 93.26           H  
ATOM    115  C   GLU A   8      12.971   2.129   4.699  1.00 93.26           C  
ATOM    116  CB  GLU A   8      10.575   1.508   4.416  1.00 93.26           C  
ATOM    117  HB2 GLU A   8      10.501   1.190   5.456  1.00 93.26           H  
ATOM    118  HB3 GLU A   8      10.401   2.584   4.400  1.00 93.26           H  
ATOM    119  O   GLU A   8      13.387   3.196   4.245  1.00 93.26           O  
ATOM    120  CG  GLU A   8       9.465   0.861   3.575  1.00 93.26           C  
ATOM    121  HG2 GLU A   8       9.755   0.872   2.524  1.00 93.26           H  
ATOM    122  HG3 GLU A   8       8.580   1.490   3.669  1.00 93.26           H  
ATOM    123  CD  GLU A   8       9.089  -0.565   4.009  1.00 93.26           C  
ATOM    124  OE1 GLU A   8       7.960  -0.969   3.643  1.00 93.26           O  
ATOM    125  OE2 GLU A   8       9.911  -1.215   4.696  1.00 93.26           O  
ATOM    126  N   GLU A   9      13.385   1.668   5.884  1.00 93.64           N  
ATOM    127  H   GLU A   9      12.972   0.820   6.247  1.00 93.64           H  
ATOM    128  CA  GLU A   9      14.434   2.348   6.649  1.00 93.64           C  
ATOM    129  HA  GLU A   9      14.139   3.386   6.798  1.00 93.64           H  
ATOM    130  C   GLU A   9      15.745   2.352   5.857  1.00 93.64           C  
ATOM    131  CB  GLU A   9      14.600   1.695   8.031  1.00 93.64           C  
ATOM    132  HB2 GLU A   9      14.889   0.652   7.900  1.00 93.64           H  
ATOM    133  HB3 GLU A   9      13.637   1.752   8.538  1.00 93.64           H  
ATOM    134  O   GLU A   9      16.373   3.403   5.716  1.00 93.64           O  
ATOM    135  CG  GLU A   9      15.637   2.400   8.919  1.00 93.64           C  
ATOM    136  HG2 GLU A   9      15.309   3.426   9.087  1.00 93.64           H  
ATOM    137  HG3 GLU A   9      16.588   2.437   8.389  1.00 93.64           H  
ATOM    138  CD  GLU A   9      15.877   1.717  10.280  1.00 93.64           C  
ATOM    139  OE1 GLU A   9      16.878   2.097  10.930  1.00 93.64           O  
ATOM    140  OE2 GLU A   9      15.123   0.795  10.667  1.00 93.64           O  
ATOM    141  N   VAL A  10      16.120   1.211   5.266  1.00 95.69           N  
ATOM    142  H   VAL A  10      15.506   0.415   5.359  1.00 95.69           H  
ATOM    143  CA  VAL A  10      17.348   1.073   4.465  1.00 95.69           C  
ATOM    144  HA  VAL A  10      18.195   1.372   5.082  1.00 95.69           H  
ATOM    145  C   VAL A  10      17.332   1.995   3.248  1.00 95.69           C  
ATOM    146  CB  VAL A  10      17.574  -0.382   4.023  1.00 95.69           C  
ATOM    147  HB  VAL A  10      16.755  -0.703   3.378  1.00 95.69           H  
ATOM    148  O   VAL A  10      18.366   2.570   2.924  1.00 95.69           O  
ATOM    149  CG1 VAL A  10      18.897  -0.548   3.263  1.00 95.69           C  
ATOM    150 HG11 VAL A  10      19.722  -0.127   3.838  1.00 95.69           H  
ATOM    151 HG12 VAL A  10      18.839  -0.048   2.296  1.00 95.69           H  
ATOM    152 HG13 VAL A  10      19.082  -1.608   3.090  1.00 95.69           H  
ATOM    153  CG2 VAL A  10      17.644  -1.319   5.231  1.00 95.69           C  
ATOM    154 HG21 VAL A  10      18.554  -1.118   5.797  1.00 95.69           H  
ATOM    155 HG22 VAL A  10      16.791  -1.169   5.892  1.00 95.69           H  
ATOM    156 HG23 VAL A  10      17.613  -2.347   4.873  1.00 95.69           H  
ATOM    157  N   ALA A  11      16.179   2.220   2.618  1.00 95.34           N  
ATOM    158  H   ALA A  11      15.370   1.683   2.897  1.00 95.34           H  
ATOM    159  CA  ALA A  11      16.021   3.157   1.505  1.00 95.34           C  
ATOM    160  HA  ALA A  11      16.643   2.829   0.672  1.00 95.34           H  
ATOM    161  C   ALA A  11      16.433   4.593   1.869  1.00 95.34           C  
ATOM    162  CB  ALA A  11      14.550   3.133   1.073  1.00 95.34           C  
ATOM    163  HB1 ALA A  11      14.181   2.108   1.032  1.00 95.34           H  
ATOM    164  HB2 ALA A  11      13.939   3.684   1.788  1.00 95.34           H  
ATOM    165  HB3 ALA A  11      14.448   3.599   0.093  1.00 95.34           H  
ATOM    166  O   ALA A  11      16.905   5.343   1.017  1.00 95.34           O  
ATOM    167  N   THR A  12      16.261   4.976   3.138  1.00 93.29           N  
ATOM    168  H   THR A  12      15.860   4.299   3.772  1.00 93.29           H  
ATOM    169  CA  THR A  12      16.565   6.324   3.644  1.00 93.29           C  
ATOM    170  HA  THR A  12      16.556   7.017   2.803  1.00 93.29           H  
ATOM    171  C   THR A  12      17.951   6.450   4.276  1.00 93.29           C  
ATOM    172  CB  THR A  12      15.493   6.805   4.630  1.00 93.29           C  
ATOM    173  HB  THR A  12      15.708   7.843   4.886  1.00 93.29           H  
ATOM    174  O   THR A  12      18.393   7.563   4.569  1.00 93.29           O  
ATOM    175  CG2 THR A  12      14.083   6.759   4.041  1.00 93.29           C  
ATOM    176 HG21 THR A  12      13.790   5.729   3.835  1.00 93.29           H  
ATOM    177 HG22 THR A  12      13.381   7.187   4.756  1.00 93.29           H  
ATOM    178 HG23 THR A  12      14.052   7.332   3.114  1.00 93.29           H  
ATOM    179  OG1 THR A  12      15.490   6.061   5.826  1.00 93.29           O  
ATOM    180  HG1 THR A  12      15.681   5.138   5.642  1.00 93.29           H  
ATOM    181  N   GLN A  13      18.658   5.335   4.479  1.00 93.91           N  
ATOM    182  H   GLN A  13      18.269   4.453   4.176  1.00 93.91           H  
ATOM    183  CA  GLN A  13      19.999   5.347   5.053  1.00 93.91           C  
ATOM    184  HA  GLN A  13      19.976   5.963   5.951  1.00 93.91           H  
ATOM    185  C   GLN A  13      21.002   5.975   4.082  1.00 93.91           C  
ATOM    186  CB  GLN A  13      20.441   3.931   5.459  1.00 93.91           C  
ATOM    187  HB2 GLN A  13      20.261   3.238   4.637  1.00 93.91           H  
ATOM    188  HB3 GLN A  13      21.511   3.941   5.666  1.00 93.91           H  
ATOM    189  O   GLN A  13      21.089   5.601   2.912  1.00 93.91           O  
ATOM    190  CG  GLN A  13      19.712   3.450   6.723  1.00 93.91           C  
ATOM    191  HG2 GLN A  13      19.962   4.111   7.553  1.00 93.91           H  
ATOM    192  HG3 GLN A  13      18.635   3.510   6.568  1.00 93.91           H  
ATOM    193  CD  GLN A  13      20.055   2.021   7.130  1.00 93.91           C  
ATOM    194  NE2 GLN A  13      19.380   1.484   8.123  1.00 93.91           N  
ATOM    195 HE21 GLN A  13      18.637   1.990   8.583  1.00 93.91           H  
ATOM    196 HE22 GLN A  13      19.601   0.528   8.364  1.00 93.91           H  
ATOM    197  OE1 GLN A  13      20.934   1.363   6.596  1.00 93.91           O  
ATOM    198  N   SER A  14      21.816   6.902   4.588  1.00 94.31           N  
ATOM    199  H   SER A  14      21.652   7.237   5.526  1.00 94.31           H  
ATOM    200  CA  SER A  14      22.959   7.431   3.841  1.00 94.31           C  
ATOM    201  HA  SER A  14      22.597   7.891   2.921  1.00 94.31           H  
ATOM    202  C   SER A  14      23.938   6.310   3.491  1.00 94.31           C  
ATOM    203  CB  SER A  14      23.703   8.485   4.661  1.00 94.31           C  
ATOM    204  HB2 SER A  14      24.577   8.822   4.103  1.00 94.31           H  
ATOM    205  HB3 SER A  14      24.034   8.041   5.599  1.00 94.31           H  
ATOM    206  O   SER A  14      24.384   5.583   4.379  1.00 94.31           O  
ATOM    207  OG  SER A  14      22.868   9.595   4.932  1.00 94.31           O  
ATOM    208  HG  SER A  14      23.289  10.147   5.595  1.00 94.31           H  
ATOM    209  N   ASN A  15      24.321   6.212   2.217  1.00 96.41           N  
ATOM    210  H   ASN A  15      23.873   6.796   1.525  1.00 96.41           H  
ATOM    211  CA  ASN A  15      25.288   5.220   1.756  1.00 96.41           C  
ATOM    212  HA  ASN A  15      25.033   4.267   2.219  1.00 96.41           H  
ATOM    213  C   ASN A  15      26.724   5.595   2.178  1.00 96.41           C  
ATOM    214  CB  ASN A  15      25.159   5.059   0.234  1.00 96.41           C  
ATOM    215  HB2 ASN A  15      24.108   4.998  -0.049  1.00 96.41           H  
ATOM    216  HB3 ASN A  15      25.604   5.916  -0.273  1.00 96.41           H  
ATOM    217  O   ASN A  15      27.162   6.729   1.973  1.00 96.41           O  
ATOM    218  CG  ASN A  15      25.867   3.802  -0.228  1.00 96.41           C  
ATOM    219  ND2 ASN A  15      25.161   2.715  -0.375  1.00 96.41           N  
ATOM    220 HD21 ASN A  15      25.650   1.850  -0.560  1.00 96.41           H  
ATOM    221 HD22 ASN A  15      24.165   2.744  -0.210  1.00 96.41           H  
ATOM    222  OD1 ASN A  15      27.070   3.778  -0.395  1.00 96.41           O  
ATOM    223  N   ALA A  16      27.460   4.640   2.747  1.00 94.95           N  
ATOM    224  H   ALA A  16      27.011   3.754   2.934  1.00 94.95           H  
ATOM    225  CA  ALA A  16      28.851   4.795   3.185  1.00 94.95           C  
ATOM    226  HA  ALA A  16      29.066   5.858   3.293  1.00 94.95           H  
ATOM    227  C   ALA A  16      29.890   4.239   2.186  1.00 94.95           C  
ATOM    228  CB  ALA A  16      28.981   4.145   4.569  1.00 94.95           C  
ATOM    229  HB1 ALA A  16      28.801   3.073   4.491  1.00 94.95           H  
ATOM    230  HB2 ALA A  16      28.251   4.581   5.252  1.00 94.95           H  
ATOM    231  HB3 ALA A  16      29.984   4.311   4.962  1.00 94.95           H  
ATOM    232  O   ALA A  16      31.090   4.274   2.465  1.00 94.95           O  
ATOM    233  N   GLY A  17      29.440   3.697   1.054  1.00 95.37           N  
ATOM    234  H   GLY A  17      28.453   3.766   0.853  1.00 95.37           H  
ATOM    235  CA  GLY A  17      30.248   3.029   0.040  1.00 95.37           C  
ATOM    236  HA2 GLY A  17      29.713   2.130  -0.268  1.00 95.37           H  
ATOM    237  HA3 GLY A  17      31.205   2.719   0.459  1.00 95.37           H  
ATOM    238  C   GLY A  17      30.514   3.857  -1.217  1.00 95.37           C  
ATOM    239  O   GLY A  17      30.600   5.086  -1.208  1.00 95.37           O  
ATOM    240  N   THR A  18      30.717   3.141  -2.319  1.00 95.91           N  
ATOM    241  H   THR A  18      30.598   2.141  -2.242  1.00 95.91           H  
ATOM    242  CA  THR A  18      30.954   3.686  -3.659  1.00 95.91           C  
ATOM    243  HA  THR A  18      31.532   4.605  -3.562  1.00 95.91           H  
ATOM    244  C   THR A  18      29.644   4.034  -4.378  1.00 95.91           C  
ATOM    245  CB  THR A  18      31.767   2.693  -4.504  1.00 95.91           C  
ATOM    246  HB  THR A  18      31.998   3.168  -5.458  1.00 95.91           H  
ATOM    247  O   THR A  18      28.557   3.674  -3.939  1.00 95.91           O  
ATOM    248  CG2 THR A  18      33.089   2.276  -3.861  1.00 95.91           C  
ATOM    249 HG21 THR A  18      33.677   3.162  -3.620  1.00 95.91           H  
ATOM    250 HG22 THR A  18      32.902   1.706  -2.951  1.00 95.91           H  
ATOM    251 HG23 THR A  18      33.646   1.650  -4.558  1.00 95.91           H  
ATOM    252  OG1 THR A  18      31.019   1.535  -4.772  1.00 95.91           O  
ATOM    253  HG1 THR A  18      30.902   1.057  -3.947  1.00 95.91           H  
ATOM    254  N   ALA A  19      29.728   4.684  -5.546  1.00 95.84           N  
ATOM    255  H   ALA A  19      30.630   4.988  -5.882  1.00 95.84           H  
ATOM    256  CA  ALA A  19      28.555   4.899  -6.401  1.00 95.84           C  
ATOM    257  HA  ALA A  19      27.812   5.467  -5.840  1.00 95.84           H  
ATOM    258  C   ALA A  19      27.880   3.580  -6.836  1.00 95.84           C  
ATOM    259  CB  ALA A  19      28.988   5.727  -7.616  1.00 95.84           C  
ATOM    260  HB1 ALA A  19      29.744   5.187  -8.187  1.00 95.84           H  
ATOM    261  HB2 ALA A  19      29.390   6.685  -7.288  1.00 95.84           H  
ATOM    262  HB3 ALA A  19      28.124   5.909  -8.255  1.00 95.84           H  
ATOM    263  O   ALA A  19      26.668   3.552  -7.029  1.00 95.84           O  
ATOM    264  N   PHE A  20      28.649   2.490  -6.952  1.00 96.92           N  
ATOM    265  H   PHE A  20      29.631   2.557  -6.726  1.00 96.92           H  
ATOM    266  CA  PHE A  20      28.107   1.152  -7.190  1.00 96.92           C  
ATOM    267  HA  PHE A  20      27.413   1.185  -8.029  1.00 96.92           H  
ATOM    268  C   PHE A  20      27.321   0.649  -5.980  1.00 96.92           C  
ATOM    269  CB  PHE A  20      29.256   0.200  -7.536  1.00 96.92           C  
ATOM    270  HB2 PHE A  20      30.015   0.258  -6.756  1.00 96.92           H  
ATOM    271  HB3 PHE A  20      29.713   0.540  -8.465  1.00 96.92           H  
ATOM    272  O   PHE A  20      26.208   0.166  -6.147  1.00 96.92           O  
ATOM    273  CG  PHE A  20      28.860  -1.254  -7.715  1.00 96.92           C  
ATOM    274  CD1 PHE A  20      29.501  -2.261  -6.965  1.00 96.92           C  
ATOM    275  HD1 PHE A  20      30.226  -1.999  -6.208  1.00 96.92           H  
ATOM    276  CD2 PHE A  20      27.896  -1.612  -8.674  1.00 96.92           C  
ATOM    277  HD2 PHE A  20      27.378  -0.853  -9.243  1.00 96.92           H  
ATOM    278  CE1 PHE A  20      29.219  -3.615  -7.219  1.00 96.92           C  
ATOM    279  HE1 PHE A  20      29.722  -4.401  -6.675  1.00 96.92           H  
ATOM    280  CE2 PHE A  20      27.598  -2.967  -8.889  1.00 96.92           C  
ATOM    281  HE2 PHE A  20      26.854  -3.273  -9.609  1.00 96.92           H  
ATOM    282  CZ  PHE A  20      28.263  -3.967  -8.177  1.00 96.92           C  
ATOM    283  HZ  PHE A  20      28.026  -5.005  -8.356  1.00 96.92           H  
ATOM    284  N   ASP A  21      27.837   0.838  -4.763  1.00 97.23           N  
ATOM    285  H   ASP A  21      28.749   1.262  -4.671  1.00 97.23           H  
ATOM    286  CA  ASP A  21      27.113   0.464  -3.545  1.00 97.23           C  
ATOM    287  HA  ASP A  21      26.829  -0.586  -3.617  1.00 97.23           H  
ATOM    288  C   ASP A  21      25.826   1.282  -3.367  1.00 97.23           C  
ATOM    289  CB  ASP A  21      28.008   0.624  -2.316  1.00 97.23           C  
ATOM    290  HB2 ASP A  21      27.440   0.301  -1.443  1.00 97.23           H  
ATOM    291  HB3 ASP A  21      28.271   1.673  -2.179  1.00 97.23           H  
ATOM    292  O   ASP A  21      24.802   0.732  -2.974  1.00 97.23           O  
ATOM    293  CG  ASP A  21      29.266  -0.228  -2.395  1.00 97.23           C  
ATOM    294  OD1 ASP A  21      30.367   0.371  -2.437  1.00 97.23           O  
ATOM    295  OD2 ASP A  21      29.138  -1.470  -2.445  1.00 97.23           O  
ATOM    296  N   ALA A  22      25.836   2.573  -3.710  1.00 97.00           N  
ATOM    297  H   ALA A  22      26.721   2.996  -3.949  1.00 97.00           H  
ATOM    298  CA  ALA A  22      24.631   3.403  -3.678  1.00 97.00           C  
ATOM    299  HA  ALA A  22      24.179   3.329  -2.689  1.00 97.00           H  
ATOM    300  C   ALA A  22      23.569   2.932  -4.688  1.00 97.00           C  
ATOM    301  CB  ALA A  22      25.039   4.861  -3.915  1.00 97.00           C  
ATOM    302  HB1 ALA A  22      25.459   4.972  -4.915  1.00 97.00           H  
ATOM    303  HB2 ALA A  22      24.160   5.499  -3.821  1.00 97.00           H  
ATOM    304  HB3 ALA A  22      25.780   5.159  -3.174  1.00 97.00           H  
ATOM    305  O   ALA A  22      22.381   2.891  -4.363  1.00 97.00           O  
ATOM    306  N   ALA A  23      23.989   2.539  -5.894  1.00 96.81           N  
ATOM    307  H   ALA A  23      24.973   2.602  -6.116  1.00 96.81           H  
ATOM    308  CA  ALA A  23      23.090   1.975  -6.896  1.00 96.81           C  
ATOM    309  HA  ALA A  23      22.219   2.624  -6.987  1.00 96.81           H  
ATOM    310  C   ALA A  23      22.565   0.586  -6.478  1.00 96.81           C  
ATOM    311  CB  ALA A  23      23.814   1.969  -8.246  1.00 96.81           C  
ATOM    312  HB1 ALA A  23      24.103   2.986  -8.514  1.00 96.81           H  
ATOM    313  HB2 ALA A  23      24.708   1.349  -8.191  1.00 96.81           H  
ATOM    314  HB3 ALA A  23      23.141   1.582  -9.011  1.00 96.81           H  
ATOM    315  O   ALA A  23      21.369   0.334  -6.585  1.00 96.81           O  
ATOM    316  N   LEU A  24      23.417  -0.279  -5.909  1.00 97.32           N  
ATOM    317  H   LEU A  24      24.394  -0.027  -5.862  1.00 97.32           H  
ATOM    318  CA  LEU A  24      23.003  -1.570  -5.350  1.00 97.32           C  
ATOM    319  HA  LEU A  24      22.488  -2.143  -6.121  1.00 97.32           H  
ATOM    320  C   LEU A  24      22.007  -1.405  -4.198  1.00 97.32           C  
ATOM    321  CB  LEU A  24      24.225  -2.357  -4.846  1.00 97.32           C  
ATOM    322  HB2 LEU A  24      24.832  -1.693  -4.230  1.00 97.32           H  
ATOM    323  HB3 LEU A  24      23.864  -3.156  -4.198  1.00 97.32           H  
ATOM    324  O   LEU A  24      21.022  -2.131  -4.151  1.00 97.32           O  
ATOM    325  CG  LEU A  24      25.125  -2.995  -5.917  1.00 97.32           C  
ATOM    326  HG  LEU A  24      25.525  -2.230  -6.582  1.00 97.32           H  
ATOM    327  CD1 LEU A  24      26.282  -3.684  -5.192  1.00 97.32           C  
ATOM    328 HD11 LEU A  24      26.907  -4.216  -5.910  1.00 97.32           H  
ATOM    329 HD12 LEU A  24      25.899  -4.404  -4.470  1.00 97.32           H  
ATOM    330 HD13 LEU A  24      26.889  -2.935  -4.683  1.00 97.32           H  
ATOM    331  CD2 LEU A  24      24.407  -4.044  -6.770  1.00 97.32           C  
ATOM    332 HD21 LEU A  24      25.117  -4.496  -7.463  1.00 97.32           H  
ATOM    333 HD22 LEU A  24      23.615  -3.575  -7.352  1.00 97.32           H  
ATOM    334 HD23 LEU A  24      23.970  -4.823  -6.145  1.00 97.32           H  
ATOM    335  N   GLN A  25      22.230  -0.460  -3.279  1.00 96.91           N  
ATOM    336  H   GLN A  25      23.078   0.084  -3.339  1.00 96.91           H  
ATOM    337  CA  GLN A  25      21.288  -0.179  -2.191  1.00 96.91           C  
ATOM    338  HA  GLN A  25      21.183  -1.072  -1.575  1.00 96.91           H  
ATOM    339  C   GLN A  25      19.903   0.162  -2.750  1.00 96.91           C  
ATOM    340  CB  GLN A  25      21.832   0.961  -1.318  1.00 96.91           C  
ATOM    341  HB2 GLN A  25      21.992   1.836  -1.949  1.00 96.91           H  
ATOM    342  HB3 GLN A  25      22.794   0.659  -0.906  1.00 96.91           H  
ATOM    343  O   GLN A  25      18.919  -0.423  -2.306  1.00 96.91           O  
ATOM    344  CG  GLN A  25      20.898   1.356  -0.156  1.00 96.91           C  
ATOM    345  HG2 GLN A  25      20.815   0.525   0.544  1.00 96.91           H  
ATOM    346  HG3 GLN A  25      19.901   1.586  -0.534  1.00 96.91           H  
ATOM    347  CD  GLN A  25      21.403   2.591   0.588  1.00 96.91           C  
ATOM    348  NE2 GLN A  25      20.665   3.127   1.525  1.00 96.91           N  
ATOM    349 HE21 GLN A  25      20.978   3.993   1.940  1.00 96.91           H  
ATOM    350 HE22 GLN A  25      19.768   2.750   1.797  1.00 96.91           H  
ATOM    351  OE1 GLN A  25      22.485   3.102   0.341  1.00 96.91           O  
ATOM    352  N   LYS A  26      19.827   1.064  -3.740  1.00 96.67           N  
ATOM    353  H   LYS A  26      20.684   1.483  -4.071  1.00 96.67           H  
ATOM    354  CA  LYS A  26      18.563   1.437  -4.390  1.00 96.67           C  
ATOM    355  HA  LYS A  26      17.870   1.800  -3.631  1.00 96.67           H  
ATOM    356  C   LYS A  26      17.884   0.227  -5.042  1.00 96.67           C  
ATOM    357  CB  LYS A  26      18.822   2.557  -5.413  1.00 96.67           C  
ATOM    358  HB2 LYS A  26      19.292   3.403  -4.913  1.00 96.67           H  
ATOM    359  HB3 LYS A  26      19.496   2.191  -6.188  1.00 96.67           H  
ATOM    360  O   LYS A  26      16.702  -0.006  -4.803  1.00 96.67           O  
ATOM    361  CG  LYS A  26      17.510   3.020  -6.065  1.00 96.67           C  
ATOM    362  HG2 LYS A  26      16.866   3.456  -5.301  1.00 96.67           H  
ATOM    363  HG3 LYS A  26      16.998   2.160  -6.497  1.00 96.67           H  
ATOM    364  CD  LYS A  26      17.728   4.036  -7.188  1.00 96.67           C  
ATOM    365  HD2 LYS A  26      18.404   3.611  -7.931  1.00 96.67           H  
ATOM    366  HD3 LYS A  26      18.147   4.957  -6.782  1.00 96.67           H  
ATOM    367  CE  LYS A  26      16.353   4.292  -7.817  1.00 96.67           C  
ATOM    368  HE2 LYS A  26      15.683   4.700  -7.061  1.00 96.67           H  
ATOM    369  HE3 LYS A  26      15.929   3.334  -8.120  1.00 96.67           H  
ATOM    370  NZ  LYS A  26      16.400   5.195  -8.986  1.00 96.67           N  
ATOM    371  HZ1 LYS A  26      16.942   4.775  -9.728  1.00 96.67           H  
ATOM    372  HZ2 LYS A  26      15.448   5.308  -9.305  1.00 96.67           H  
ATOM    373  HZ3 LYS A  26      16.774   6.099  -8.735  1.00 96.67           H  
ATOM    374  N   ASP A  27      18.623  -0.538  -5.839  1.00 96.78           N  
ATOM    375  H   ASP A  27      19.572  -0.258  -6.040  1.00 96.78           H  
ATOM    376  CA  ASP A  27      18.054  -1.648  -6.603  1.00 96.78           C  
ATOM    377  HA  ASP A  27      17.152  -1.305  -7.110  1.00 96.78           H  
ATOM    378  C   ASP A  27      17.640  -2.830  -5.707  1.00 96.78           C  
ATOM    379  CB  ASP A  27      19.051  -2.105  -7.672  1.00 96.78           C  
ATOM    380  HB2 ASP A  27      18.700  -3.070  -8.037  1.00 96.78           H  
ATOM    381  HB3 ASP A  27      20.031  -2.239  -7.215  1.00 96.78           H  
ATOM    382  O   ASP A  27      16.593  -3.426  -5.940  1.00 96.78           O  
ATOM    383  CG  ASP A  27      19.188  -1.201  -8.902  1.00 96.78           C  
ATOM    384  OD1 ASP A  27      19.884  -1.670  -9.835  1.00 96.78           O  
ATOM    385  OD2 ASP A  27      18.574  -0.109  -8.950  1.00 96.78           O  
ATOM    386  N   TYR A  28      18.393  -3.148  -4.646  1.00 97.20           N  
ATOM    387  H   TYR A  28      19.263  -2.657  -4.496  1.00 97.20           H  
ATOM    388  CA  TYR A  28      17.990  -4.188  -3.688  1.00 97.20           C  
ATOM    389  HA  TYR A  28      17.644  -5.057  -4.247  1.00 97.20           H  
ATOM    390  C   TYR A  28      16.822  -3.763  -2.799  1.00 97.20           C  
ATOM    391  CB  TYR A  28      19.156  -4.614  -2.794  1.00 97.20           C  
ATOM    392  HB2 TYR A  28      18.754  -5.200  -1.967  1.00 97.20           H  
ATOM    393  HB3 TYR A  28      19.621  -3.723  -2.374  1.00 97.20           H  
ATOM    394  O   TYR A  28      16.024  -4.614  -2.427  1.00 97.20           O  
ATOM    395  CG  TYR A  28      20.197  -5.475  -3.464  1.00 97.20           C  
ATOM    396  CD1 TYR A  28      19.829  -6.682  -4.091  1.00 97.20           C  
ATOM    397  HD1 TYR A  28      18.795  -6.996  -4.104  1.00 97.20           H  
ATOM    398  CD2 TYR A  28      21.542  -5.077  -3.426  1.00 97.20           C  
ATOM    399  HD2 TYR A  28      21.818  -4.161  -2.925  1.00 97.20           H  
ATOM    400  CE1 TYR A  28      20.807  -7.472  -4.722  1.00 97.20           C  
ATOM    401  HE1 TYR A  28      20.535  -8.385  -5.230  1.00 97.20           H  
ATOM    402  CE2 TYR A  28      22.518  -5.854  -4.060  1.00 97.20           C  
ATOM    403  HE2 TYR A  28      23.547  -5.526  -4.054  1.00 97.20           H  
ATOM    404  OH  TYR A  28      23.133  -7.758  -5.298  1.00 97.20           O  
ATOM    405  HH  TYR A  28      23.927  -7.222  -5.344  1.00 97.20           H  
ATOM    406  CZ  TYR A  28      22.150  -7.046  -4.709  1.00 97.20           C  
ATOM    407  N   VAL A  29      16.683  -2.474  -2.470  1.00 96.94           N  
ATOM    408  H   VAL A  29      17.386  -1.812  -2.766  1.00 96.94           H  
ATOM    409  CA  VAL A  29      15.456  -1.967  -1.830  1.00 96.94           C  
ATOM    410  HA  VAL A  29      15.254  -2.544  -0.928  1.00 96.94           H  
ATOM    411  C   VAL A  29      14.255  -2.170  -2.755  1.00 96.94           C  
ATOM    412  CB  VAL A  29      15.611  -0.484  -1.442  1.00 96.94           C  
ATOM    413  HB  VAL A  29      16.096   0.048  -2.260  1.00 96.94           H  
ATOM    414  O   VAL A  29      13.194  -2.563  -2.284  1.00 96.94           O  
ATOM    415  CG1 VAL A  29      14.289   0.232  -1.147  1.00 96.94           C  
ATOM    416 HG11 VAL A  29      13.803  -0.212  -0.278  1.00 96.94           H  
ATOM    417 HG12 VAL A  29      13.615   0.182  -2.002  1.00 96.94           H  
ATOM    418 HG13 VAL A  29      14.494   1.288  -0.969  1.00 96.94           H  
ATOM    419  CG2 VAL A  29      16.485  -0.352  -0.189  1.00 96.94           C  
ATOM    420 HG21 VAL A  29      15.978  -0.791   0.670  1.00 96.94           H  
ATOM    421 HG22 VAL A  29      17.431  -0.869  -0.346  1.00 96.94           H  
ATOM    422 HG23 VAL A  29      16.690   0.701   0.007  1.00 96.94           H  
ATOM    423  N   ALA A  30      14.415  -1.935  -4.061  1.00 96.20           N  
ATOM    424  H   ALA A  30      15.305  -1.594  -4.396  1.00 96.20           H  
ATOM    425  CA  ALA A  30      13.343  -2.148  -5.030  1.00 96.20           C  
ATOM    426  HA  ALA A  30      12.452  -1.634  -4.671  1.00 96.20           H  
ATOM    427  C   ALA A  30      12.967  -3.632  -5.177  1.00 96.20           C  
ATOM    428  CB  ALA A  30      13.744  -1.516  -6.368  1.00 96.20           C  
ATOM    429  HB1 ALA A  30      12.913  -1.602  -7.069  1.00 96.20           H  
ATOM    430  HB2 ALA A  30      13.983  -0.462  -6.224  1.00 96.20           H  
ATOM    431  HB3 ALA A  30      14.610  -2.030  -6.785  1.00 96.20           H  
ATOM    432  O   ALA A  30      11.778  -3.929  -5.244  1.00 96.20           O  
ATOM    433  N   LEU A  31      13.944  -4.549  -5.171  1.00 96.09           N  
ATOM    434  H   LEU A  31      14.904  -4.236  -5.190  1.00 96.09           H  
ATOM    435  CA  LEU A  31      13.673  -5.993  -5.136  1.00 96.09           C  
ATOM    436  HA  LEU A  31      12.960  -6.243  -5.921  1.00 96.09           H  
ATOM    437  C   LEU A  31      12.990  -6.399  -3.828  1.00 96.09           C  
ATOM    438  CB  LEU A  31      14.959  -6.807  -5.360  1.00 96.09           C  
ATOM    439  HB2 LEU A  31      15.708  -6.500  -4.631  1.00 96.09           H  
ATOM    440  HB3 LEU A  31      14.719  -7.855  -5.175  1.00 96.09           H  
ATOM    441  O   LEU A  31      11.937  -7.009  -3.870  1.00 96.09           O  
ATOM    442  CG  LEU A  31      15.550  -6.719  -6.775  1.00 96.09           C  
ATOM    443  HG  LEU A  31      15.779  -5.679  -7.011  1.00 96.09           H  
ATOM    444  CD1 LEU A  31      16.852  -7.518  -6.834  1.00 96.09           C  
ATOM    445 HD11 LEU A  31      16.643  -8.563  -6.606  1.00 96.09           H  
ATOM    446 HD12 LEU A  31      17.564  -7.119  -6.111  1.00 96.09           H  
ATOM    447 HD13 LEU A  31      17.273  -7.451  -7.837  1.00 96.09           H  
ATOM    448  CD2 LEU A  31      14.610  -7.260  -7.852  1.00 96.09           C  
ATOM    449 HD21 LEU A  31      14.346  -8.294  -7.630  1.00 96.09           H  
ATOM    450 HD22 LEU A  31      15.087  -7.210  -8.831  1.00 96.09           H  
ATOM    451 HD23 LEU A  31      13.689  -6.678  -7.891  1.00 96.09           H  
ATOM    452  N   ALA A  32      13.486  -5.955  -2.669  1.00 96.67           N  
ATOM    453  H   ALA A  32      14.352  -5.435  -2.669  1.00 96.67           H  
ATOM    454  CA  ALA A  32      12.831  -6.240  -1.389  1.00 96.67           C  
ATOM    455  HA  ALA A  32      12.818  -7.320  -1.243  1.00 96.67           H  
ATOM    456  C   ALA A  32      11.368  -5.758  -1.354  1.00 96.67           C  
ATOM    457  CB  ALA A  32      13.644  -5.593  -0.262  1.00 96.67           C  
ATOM    458  HB1 ALA A  32      13.197  -5.859   0.696  1.00 96.67           H  
ATOM    459  HB2 ALA A  32      14.674  -5.949  -0.287  1.00 96.67           H  
ATOM    460  HB3 ALA A  32      13.634  -4.509  -0.374  1.00 96.67           H  
ATOM    461  O   ALA A  32      10.501  -6.455  -0.839  1.00 96.67           O  
ATOM    462  N   ALA A  33      11.081  -4.588  -1.933  1.00 95.70           N  
ATOM    463  H   ALA A  33      11.840  -4.032  -2.300  1.00 95.70           H  
ATOM    464  CA  ALA A  33       9.718  -4.082  -2.065  1.00 95.70           C  
ATOM    465  HA  ALA A  33       9.225  -4.159  -1.096  1.00 95.70           H  
ATOM    466  C   ALA A  33       8.872  -4.883  -3.075  1.00 95.70           C  
ATOM    467  CB  ALA A  33       9.790  -2.602  -2.457  1.00 95.70           C  
ATOM    468  HB1 ALA A  33      10.384  -2.057  -1.723  1.00 95.70           H  
ATOM    469  HB2 ALA A  33       8.783  -2.186  -2.483  1.00 95.70           H  
ATOM    470  HB3 ALA A  33      10.251  -2.500  -3.440  1.00 95.70           H  
ATOM    471  O   ALA A  33       7.658  -4.977  -2.900  1.00 95.70           O  
ATOM    472  N   HIS A  34       9.480  -5.439  -4.129  1.00 94.60           N  
ATOM    473  H   HIS A  34      10.485  -5.369  -4.204  1.00 94.60           H  
ATOM    474  CA  HIS A  34       8.810  -6.353  -5.057  1.00 94.60           C  
ATOM    475  HA  HIS A  34       7.916  -5.867  -5.449  1.00 94.60           H  
ATOM    476  C   HIS A  34       8.356  -7.608  -4.312  1.00 94.60           C  
ATOM    477  CB  HIS A  34       9.726  -6.700  -6.241  1.00 94.60           C  
ATOM    478  HB2 HIS A  34      10.122  -5.780  -6.671  1.00 94.60           H  
ATOM    479  HB3 HIS A  34      10.568  -7.305  -5.904  1.00 94.60           H  
ATOM    480  O   HIS A  34       7.154  -7.863  -4.249  1.00 94.60           O  
ATOM    481  CG  HIS A  34       9.014  -7.469  -7.321  1.00 94.60           C  
ATOM    482  CD2 HIS A  34       9.005  -8.831  -7.512  1.00 94.60           C  
ATOM    483  HD2 HIS A  34       9.500  -9.579  -6.911  1.00 94.60           H  
ATOM    484  ND1 HIS A  34       8.273  -6.905  -8.336  1.00 94.60           N  
ATOM    485  HD1 HIS A  34       8.169  -5.916  -8.511  1.00 94.60           H  
ATOM    486  CE1 HIS A  34       7.847  -7.895  -9.135  1.00 94.60           C  
ATOM    487  HE1 HIS A  34       7.292  -7.774 -10.053  1.00 94.60           H  
ATOM    488  NE2 HIS A  34       8.232  -9.072  -8.657  1.00 94.60           N  
ATOM    489  N   GLU A  35       9.281  -8.279  -3.630  1.00 95.10           N  
ATOM    490  H   GLU A  35      10.254  -8.053  -3.783  1.00 95.10           H  
ATOM    491  CA  GLU A  35       8.992  -9.502  -2.875  1.00 95.10           C  
ATOM    492  HA  GLU A  35       8.543 -10.237  -3.542  1.00 95.10           H  
ATOM    493  C   GLU A  35       7.970  -9.274  -1.763  1.00 95.10           C  
ATOM    494  CB  GLU A  35      10.289 -10.075  -2.282  1.00 95.10           C  
ATOM    495  HB2 GLU A  35      10.653  -9.398  -1.509  1.00 95.10           H  
ATOM    496  HB3 GLU A  35      10.054 -11.026  -1.804  1.00 95.10           H  
ATOM    497  O   GLU A  35       7.039 -10.060  -1.585  1.00 95.10           O  
ATOM    498  CG  GLU A  35      11.434 -10.309  -3.270  1.00 95.10           C  
ATOM    499  HG2 GLU A  35      12.154 -10.985  -2.809  1.00 95.10           H  
ATOM    500  HG3 GLU A  35      11.956  -9.361  -3.407  1.00 95.10           H  
ATOM    501  CD  GLU A  35      10.990 -10.842  -4.631  1.00 95.10           C  
ATOM    502  OE1 GLU A  35      11.565 -10.312  -5.610  1.00 95.10           O  
ATOM    503  OE2 GLU A  35       9.993 -11.586  -4.653  1.00 95.10           O  
ATOM    504  N   ALA A  36       8.044  -8.132  -1.074  1.00 95.12           N  
ATOM    505  H   ALA A  36       8.869  -7.560  -1.188  1.00 95.12           H  
ATOM    506  CA  ALA A  36       7.071  -7.779  -0.046  1.00 95.12           C  
ATOM    507  HA  ALA A  36       7.044  -8.586   0.687  1.00 95.12           H  
ATOM    508  C   ALA A  36       5.650  -7.614  -0.613  1.00 95.12           C  
ATOM    509  CB  ALA A  36       7.542  -6.501   0.652  1.00 95.12           C  
ATOM    510  HB1 ALA A  36       6.857  -6.250   1.461  1.00 95.12           H  
ATOM    511  HB2 ALA A  36       7.579  -5.677  -0.061  1.00 95.12           H  
ATOM    512  HB3 ALA A  36       8.539  -6.664   1.063  1.00 95.12           H  
ATOM    513  O   ALA A  36       4.674  -7.951   0.063  1.00 95.12           O  
ATOM    514  N   ASN A  37       5.513  -7.123  -1.852  1.00 91.86           N  
ATOM    515  H   ASN A  37       6.353  -6.933  -2.379  1.00 91.86           H  
ATOM    516  CA  ASN A  37       4.221  -7.042  -2.539  1.00 91.86           C  
ATOM    517  HA  ASN A  37       3.479  -6.649  -1.844  1.00 91.86           H  
ATOM    518  C   ASN A  37       3.709  -8.422  -2.982  1.00 91.86           C  
ATOM    519  CB  ASN A  37       4.316  -6.089  -3.742  1.00 91.86           C  
ATOM    520  HB2 ASN A  37       5.156  -6.380  -4.372  1.00 91.86           H  
ATOM    521  HB3 ASN A  37       3.409  -6.186  -4.339  1.00 91.86           H  
ATOM    522  O   ASN A  37       2.491  -8.601  -3.057  1.00 91.86           O  
ATOM    523  CG  ASN A  37       4.440  -4.628  -3.356  1.00 91.86           C  
ATOM    524  ND2 ASN A  37       5.223  -3.874  -4.086  1.00 91.86           N  
ATOM    525 HD21 ASN A  37       5.423  -2.980  -3.662  1.00 91.86           H  
ATOM    526 HD22 ASN A  37       5.931  -4.368  -4.611  1.00 91.86           H  
ATOM    527  OD1 ASN A  37       3.813  -4.120  -2.441  1.00 91.86           O  
ATOM    528  N   TYR A  38       4.611  -9.379  -3.236  1.00 91.74           N  
ATOM    529  H   TYR A  38       5.591  -9.140  -3.203  1.00 91.74           H  
ATOM    530  CA  TYR A  38       4.287 -10.776  -3.548  1.00 91.74           C  
ATOM    531  HA  TYR A  38       3.329 -10.772  -4.067  1.00 91.74           H  
ATOM    532  C   TYR A  38       4.122 -11.667  -2.305  1.00 91.74           C  
ATOM    533  CB  TYR A  38       5.246 -11.342  -4.597  1.00 91.74           C  
ATOM    534  HB2 TYR A  38       6.274 -11.060  -4.370  1.00 91.74           H  
ATOM    535  HB3 TYR A  38       5.192 -12.430  -4.599  1.00 91.74           H  
ATOM    536  O   TYR A  38       3.626 -12.788  -2.397  1.00 91.74           O  
ATOM    537  CG  TYR A  38       4.839 -10.839  -5.969  1.00 91.74           C  
ATOM    538  CD1 TYR A  38       3.794 -11.472  -6.671  1.00 91.74           C  
ATOM    539  HD1 TYR A  38       3.371 -12.384  -6.278  1.00 91.74           H  
ATOM    540  CD2 TYR A  38       5.433  -9.681  -6.494  1.00 91.74           C  
ATOM    541  HD2 TYR A  38       6.284  -9.248  -5.989  1.00 91.74           H  
ATOM    542  CE1 TYR A  38       3.331 -10.930  -7.885  1.00 91.74           C  
ATOM    543  HE1 TYR A  38       2.552 -11.428  -8.444  1.00 91.74           H  
ATOM    544  CE2 TYR A  38       4.970  -9.130  -7.700  1.00 91.74           C  
ATOM    545  HE2 TYR A  38       5.454  -8.251  -8.097  1.00 91.74           H  
ATOM    546  OH  TYR A  38       3.505  -9.255  -9.592  1.00 91.74           O  
ATOM    547  HH  TYR A  38       4.142  -8.621  -9.930  1.00 91.74           H  
ATOM    548  CZ  TYR A  38       3.918  -9.756  -8.397  1.00 91.74           C  
ATOM    549  N   GLY A  39       4.428 -11.140  -1.118  1.00 92.83           N  
ATOM    550  H   GLY A  39       4.942 -10.271  -1.128  1.00 92.83           H  
ATOM    551  CA  GLY A  39       4.377 -11.885   0.135  1.00 92.83           C  
ATOM    552  HA2 GLY A  39       3.421 -12.402   0.219  1.00 92.83           H  
ATOM    553  HA3 GLY A  39       4.475 -11.179   0.960  1.00 92.83           H  
ATOM    554  C   GLY A  39       5.493 -12.919   0.277  1.00 92.83           C  
ATOM    555  O   GLY A  39       5.395 -13.766   1.168  1.00 92.83           O  
ATOM    556  N   ASP A  40       6.546 -12.834  -0.543  1.00 94.17           N  
ATOM    557  H   ASP A  40       6.587 -12.108  -1.243  1.00 94.17           H  
ATOM    558  CA  ASP A  40       7.774 -13.583  -0.307  1.00 94.17           C  
ATOM    559  HA  ASP A  40       7.495 -14.553   0.104  1.00 94.17           H  
ATOM    560  C   ASP A  40       8.614 -12.857   0.748  1.00 94.17           C  
ATOM    561  CB  ASP A  40       8.569 -13.908  -1.576  1.00 94.17           C  
ATOM    562  HB2 ASP A  40       9.084 -13.026  -1.954  1.00 94.17           H  
ATOM    563  HB3 ASP A  40       7.888 -14.279  -2.342  1.00 94.17           H  
ATOM    564  O   ASP A  40       9.416 -11.952   0.496  1.00 94.17           O  
ATOM    565  CG  ASP A  40       9.574 -15.009  -1.195  1.00 94.17           C  
ATOM    566  OD1 ASP A  40       9.513 -16.090  -1.797  1.00 94.17           O  
ATOM    567  OD2 ASP A  40      10.207 -14.883  -0.110  1.00 94.17           O  
ATOM    568  N   TRP A  41       8.386 -13.237   1.999  1.00 95.00           N  
ATOM    569  H   TRP A  41       7.685 -13.949   2.143  1.00 95.00           H  
ATOM    570  CA  TRP A  41       9.071 -12.635   3.134  1.00 95.00           C  
ATOM    571  HA  TRP A  41       9.132 -11.561   2.956  1.00 95.00           H  
ATOM    572  C   TRP A  41      10.507 -13.136   3.307  1.00 95.00           C  
ATOM    573  CB  TRP A  41       8.226 -12.850   4.389  1.00 95.00           C  
ATOM    574  HB2 TRP A  41       8.136 -13.919   4.579  1.00 95.00           H  
ATOM    575  HB3 TRP A  41       8.728 -12.396   5.243  1.00 95.00           H  
ATOM    576  O   TRP A  41      11.296 -12.439   3.955  1.00 95.00           O  
ATOM    577  CG  TRP A  41       6.865 -12.246   4.274  1.00 95.00           C  
ATOM    578  CD1 TRP A  41       5.724 -12.930   4.045  1.00 95.00           C  
ATOM    579  HD1 TRP A  41       5.656 -14.000   3.912  1.00 95.00           H  
ATOM    580  CD2 TRP A  41       6.502 -10.833   4.224  1.00 95.00           C  
ATOM    581  CE2 TRP A  41       5.099 -10.737   3.982  1.00 95.00           C  
ATOM    582  CE3 TRP A  41       7.222  -9.622   4.325  1.00 95.00           C  
ATOM    583  HE3 TRP A  41       8.295  -9.660   4.442  1.00 95.00           H  
ATOM    584  NE1 TRP A  41       4.683 -12.046   3.861  1.00 95.00           N  
ATOM    585  HE1 TRP A  41       3.736 -12.358   3.702  1.00 95.00           H  
ATOM    586  CH2 TRP A  41       5.178  -8.321   4.012  1.00 95.00           C  
ATOM    587  HH2 TRP A  41       4.700  -7.362   3.876  1.00 95.00           H  
ATOM    588  CZ2 TRP A  41       4.435  -9.507   3.892  1.00 95.00           C  
ATOM    589  HZ2 TRP A  41       3.383  -9.481   3.646  1.00 95.00           H  
ATOM    590  CZ3 TRP A  41       6.568  -8.380   4.217  1.00 95.00           C  
ATOM    591  HZ3 TRP A  41       7.144  -7.467   4.243  1.00 95.00           H  
ATOM    592  N   ASP A  42      10.862 -14.296   2.756  1.00 95.11           N  
ATOM    593  H   ASP A  42      10.272 -14.699   2.042  1.00 95.11           H  
ATOM    594  CA  ASP A  42      12.229 -14.813   2.829  1.00 95.11           C  
ATOM    595  HA  ASP A  42      12.620 -14.648   3.833  1.00 95.11           H  
ATOM    596  C   ASP A  42      13.126 -14.008   1.881  1.00 95.11           C  
ATOM    597  CB  ASP A  42      12.252 -16.332   2.558  1.00 95.11           C  
ATOM    598  HB2 ASP A  42      13.278 -16.623   2.335  1.00 95.11           H  
ATOM    599  HB3 ASP A  42      11.642 -16.559   1.683  1.00 95.11           H  
ATOM    600  O   ASP A  42      14.184 -13.515   2.299  1.00 95.11           O  
ATOM    601  CG  ASP A  42      11.780 -17.180   3.757  1.00 95.11           C  
ATOM    602  OD1 ASP A  42      11.484 -18.384   3.575  1.00 95.11           O  
ATOM    603  OD2 ASP A  42      11.791 -16.668   4.908  1.00 95.11           O  
ATOM    604  N   ASP A  43      12.645 -13.724   0.673  1.00 95.91           N  
ATOM    605  H   ASP A  43      11.804 -14.188   0.361  1.00 95.91           H  
ATOM    606  CA  ASP A  43      13.365 -12.918  -0.304  1.00 95.91           C  
ATOM    607  HA  ASP A  43      14.423 -13.131  -0.154  1.00 95.91           H  
ATOM    608  C   ASP A  43      13.276 -11.417  -0.060  1.00 95.91           C  
ATOM    609  CB  ASP A  43      12.997 -13.361  -1.722  1.00 95.91           C  
ATOM    610  HB2 ASP A  43      13.379 -12.628  -2.432  1.00 95.91           H  
ATOM    611  HB3 ASP A  43      11.920 -13.475  -1.841  1.00 95.91           H  
ATOM    612  O   ASP A  43      14.276 -10.702  -0.225  1.00 95.91           O  
ATOM    613  CG  ASP A  43      13.748 -14.648  -2.005  1.00 95.91           C  
ATOM    614  OD1 ASP A  43      13.224 -15.651  -2.503  1.00 95.91           O  
ATOM    615  OD2 ASP A  43      14.975 -14.634  -1.738  1.00 95.91           O  
ATOM    616  N   THR A  44      12.182 -10.945   0.545  1.00 96.82           N  
ATOM    617  H   THR A  44      11.367 -11.542   0.566  1.00 96.82           H  
ATOM    618  CA  THR A  44      12.155  -9.608   1.156  1.00 96.82           C  
ATOM    619  HA  THR A  44      12.255  -8.863   0.367  1.00 96.82           H  
ATOM    620  C   THR A  44      13.319  -9.447   2.140  1.00 96.82           C  
ATOM    621  CB  THR A  44      10.848  -9.340   1.913  1.00 96.82           C  
ATOM    622  HB  THR A  44      10.740 -10.068   2.717  1.00 96.82           H  
ATOM    623  O   THR A  44      14.046  -8.448   2.095  1.00 96.82           O  
ATOM    624  CG2 THR A  44      10.800  -7.927   2.503  1.00 96.82           C  
ATOM    625 HG21 THR A  44       9.829  -7.764   2.969  1.00 96.82           H  
ATOM    626 HG22 THR A  44      11.577  -7.784   3.254  1.00 96.82           H  
ATOM    627 HG23 THR A  44      10.933  -7.196   1.705  1.00 96.82           H  
ATOM    628  OG1 THR A  44       9.726  -9.415   1.088  1.00 96.82           O  
ATOM    629  HG1 THR A  44       9.647 -10.305   0.736  1.00 96.82           H  
ATOM    630  N   ALA A  45      13.539 -10.420   3.034  1.00 96.72           N  
ATOM    631  H   ALA A  45      12.978 -11.259   2.983  1.00 96.72           H  
ATOM    632  CA  ALA A  45      14.631 -10.363   4.005  1.00 96.72           C  
ATOM    633  HA  ALA A  45      14.604  -9.386   4.487  1.00 96.72           H  
ATOM    634  C   ALA A  45      16.014 -10.507   3.342  1.00 96.72           C  
ATOM    635  CB  ALA A  45      14.404 -11.426   5.087  1.00 96.72           C  
ATOM    636  HB1 ALA A  45      13.453 -11.243   5.588  1.00 96.72           H  
ATOM    637  HB2 ALA A  45      15.209 -11.382   5.820  1.00 96.72           H  
ATOM    638  HB3 ALA A  45      14.379 -12.419   4.639  1.00 96.72           H  
ATOM    639  O   ALA A  45      16.955  -9.798   3.728  1.00 96.72           O  
ATOM    640  N   TYR A  46      16.149 -11.373   2.332  1.00 96.72           N  
ATOM    641  H   TYR A  46      15.354 -11.946   2.086  1.00 96.72           H  
ATOM    642  CA  TYR A  46      17.385 -11.578   1.571  1.00 96.72           C  
ATOM    643  HA  TYR A  46      18.168 -11.899   2.258  1.00 96.72           H  
ATOM    644  C   TYR A  46      17.853 -10.285   0.891  1.00 96.72           C  
ATOM    645  CB  TYR A  46      17.171 -12.691   0.535  1.00 96.72           C  
ATOM    646  HB2 TYR A  46      16.825 -13.593   1.040  1.00 96.72           H  
ATOM    647  HB3 TYR A  46      16.387 -12.384  -0.157  1.00 96.72           H  
ATOM    648  O   TYR A  46      18.988  -9.830   1.110  1.00 96.72           O  
ATOM    649  CG  TYR A  46      18.408 -13.026  -0.274  1.00 96.72           C  
ATOM    650  CD1 TYR A  46      18.541 -12.538  -1.588  1.00 96.72           C  
ATOM    651  HD1 TYR A  46      17.735 -11.969  -2.026  1.00 96.72           H  
ATOM    652  CD2 TYR A  46      19.401 -13.861   0.272  1.00 96.72           C  
ATOM    653  HD2 TYR A  46      19.257 -14.281   1.256  1.00 96.72           H  
ATOM    654  CE1 TYR A  46      19.672 -12.874  -2.354  1.00 96.72           C  
ATOM    655  HE1 TYR A  46      19.740 -12.556  -3.384  1.00 96.72           H  
ATOM    656  CE2 TYR A  46      20.531 -14.208  -0.493  1.00 96.72           C  
ATOM    657  HE2 TYR A  46      21.275 -14.885  -0.099  1.00 96.72           H  
ATOM    658  OH  TYR A  46      21.780 -14.008  -2.526  1.00 96.72           O  
ATOM    659  HH  TYR A  46      22.223 -14.775  -2.155  1.00 96.72           H  
ATOM    660  CZ  TYR A  46      20.664 -13.716  -1.808  1.00 96.72           C  
ATOM    661  N   TYR A  47      16.969  -9.627   0.139  1.00 97.16           N  
ATOM    662  H   TYR A  47      16.066 -10.048  -0.030  1.00 97.16           H  
ATOM    663  CA  TYR A  47      17.287  -8.376  -0.543  1.00 97.16           C  
ATOM    664  HA  TYR A  47      18.258  -8.491  -1.025  1.00 97.16           H  
ATOM    665  C   TYR A  47      17.432  -7.201   0.422  1.00 97.16           C  
ATOM    666  CB  TYR A  47      16.247  -8.101  -1.628  1.00 97.16           C  
ATOM    667  HB2 TYR A  47      15.261  -8.058  -1.165  1.00 97.16           H  
ATOM    668  HB3 TYR A  47      16.456  -7.128  -2.074  1.00 97.16           H  
ATOM    669  O   TYR A  47      18.352  -6.395   0.258  1.00 97.16           O  
ATOM    670  CG  TYR A  47      16.227  -9.119  -2.748  1.00 97.16           C  
ATOM    671  CD1 TYR A  47      17.423  -9.524  -3.377  1.00 97.16           C  
ATOM    672  HD1 TYR A  47      18.376  -9.130  -3.057  1.00 97.16           H  
ATOM    673  CD2 TYR A  47      14.998  -9.654  -3.175  1.00 97.16           C  
ATOM    674  HD2 TYR A  47      14.074  -9.373  -2.692  1.00 97.16           H  
ATOM    675  CE1 TYR A  47      17.384 -10.464  -4.421  1.00 97.16           C  
ATOM    676  HE1 TYR A  47      18.296 -10.810  -4.884  1.00 97.16           H  
ATOM    677  CE2 TYR A  47      14.955 -10.562  -4.247  1.00 97.16           C  
ATOM    678  HE2 TYR A  47      14.014 -10.956  -4.601  1.00 97.16           H  
ATOM    679  OH  TYR A  47      16.084 -11.823  -5.920  1.00 97.16           O  
ATOM    680  HH  TYR A  47      16.898 -12.125  -6.329  1.00 97.16           H  
ATOM    681  CZ  TYR A  47      16.146 -10.969  -4.873  1.00 97.16           C  
ATOM    682  N   THR A  48      16.647  -7.147   1.505  1.00 97.08           N  
ATOM    683  H   THR A  48      15.880  -7.800   1.576  1.00 97.08           H  
ATOM    684  CA  THR A  48      16.851  -6.152   2.574  1.00 97.08           C  
ATOM    685  HA  THR A  48      16.746  -5.157   2.142  1.00 97.08           H  
ATOM    686  C   THR A  48      18.254  -6.268   3.177  1.00 97.08           C  
ATOM    687  CB  THR A  48      15.809  -6.296   3.693  1.00 97.08           C  
ATOM    688  HB  THR A  48      15.874  -7.292   4.131  1.00 97.08           H  
ATOM    689  O   THR A  48      18.914  -5.257   3.438  1.00 97.08           O  
ATOM    690  CG2 THR A  48      15.990  -5.238   4.785  1.00 97.08           C  
ATOM    691 HG21 THR A  48      16.909  -5.435   5.337  1.00 97.08           H  
ATOM    692 HG22 THR A  48      15.143  -5.280   5.469  1.00 97.08           H  
ATOM    693 HG23 THR A  48      16.026  -4.246   4.333  1.00 97.08           H  
ATOM    694  OG1 THR A  48      14.519  -6.091   3.198  1.00 97.08           O  
ATOM    695  HG1 THR A  48      14.249  -6.891   2.740  1.00 97.08           H  
ATOM    696  N   ASN A  49      18.763  -7.487   3.382  1.00 96.76           N  
ATOM    697  H   ASN A  49      18.188  -8.291   3.179  1.00 96.76           H  
ATOM    698  CA  ASN A  49      20.122  -7.697   3.878  1.00 96.76           C  
ATOM    699  HA  ASN A  49      20.262  -7.081   4.766  1.00 96.76           H  
ATOM    700  C   ASN A  49      21.190  -7.251   2.863  1.00 96.76           C  
ATOM    701  CB  ASN A  49      20.282  -9.163   4.298  1.00 96.76           C  
ATOM    702  HB2 ASN A  49      19.538  -9.412   5.055  1.00 96.76           H  
ATOM    703  HB3 ASN A  49      20.111  -9.813   3.440  1.00 96.76           H  
ATOM    704  O   ASN A  49      22.150  -6.581   3.251  1.00 96.76           O  
ATOM    705  CG  ASN A  49      21.660  -9.420   4.874  1.00 96.76           C  
ATOM    706  ND2 ASN A  49      22.441 -10.263   4.240  1.00 96.76           N  
ATOM    707 HD21 ASN A  49      22.092 -10.744   3.424  1.00 96.76           H  
ATOM    708 HD22 ASN A  49      23.362 -10.416   4.626  1.00 96.76           H  
ATOM    709  OD1 ASN A  49      22.058  -8.856   5.881  1.00 96.76           O  
ATOM    710  N   LYS A  50      21.019  -7.543   1.566  1.00 97.33           N  
ATOM    711  H   LYS A  50      20.216  -8.091   1.294  1.00 97.33           H  
ATOM    712  CA  LYS A  50      21.933  -7.033   0.526  1.00 97.33           C  
ATOM    713  HA  LYS A  50      22.954  -7.302   0.796  1.00 97.33           H  
ATOM    714  C   LYS A  50      21.920  -5.506   0.441  1.00 97.33           C  
ATOM    715  CB  LYS A  50      21.617  -7.651  -0.842  1.00 97.33           C  
ATOM    716  HB2 LYS A  50      20.561  -7.529  -1.082  1.00 97.33           H  
ATOM    717  HB3 LYS A  50      22.202  -7.113  -1.588  1.00 97.33           H  
ATOM    718  O   LYS A  50      22.990  -4.901   0.349  1.00 97.33           O  
ATOM    719  CG  LYS A  50      22.002  -9.133  -0.912  1.00 97.33           C  
ATOM    720  HG2 LYS A  50      21.267  -9.731  -0.374  1.00 97.33           H  
ATOM    721  HG3 LYS A  50      22.980  -9.275  -0.451  1.00 97.33           H  
ATOM    722  CD  LYS A  50      22.079  -9.590  -2.371  1.00 97.33           C  
ATOM    723  HD2 LYS A  50      22.820  -8.993  -2.903  1.00 97.33           H  
ATOM    724  HD3 LYS A  50      21.103  -9.475  -2.842  1.00 97.33           H  
ATOM    725  CE  LYS A  50      22.493 -11.054  -2.426  1.00 97.33           C  
ATOM    726  HE2 LYS A  50      23.419 -11.208  -1.871  1.00 97.33           H  
ATOM    727  HE3 LYS A  50      21.709 -11.625  -1.929  1.00 97.33           H  
ATOM    728  NZ  LYS A  50      22.653 -11.537  -3.815  1.00 97.33           N  
ATOM    729  HZ1 LYS A  50      23.604 -11.447  -4.143  1.00 97.33           H  
ATOM    730  HZ2 LYS A  50      22.336 -12.492  -3.895  1.00 97.33           H  
ATOM    731  HZ3 LYS A  50      22.091 -11.009  -4.468  1.00 97.33           H  
ATOM    732  N   ALA A  51      20.754  -4.875   0.567  1.00 97.36           N  
ATOM    733  H   ALA A  51      19.908  -5.426   0.577  1.00 97.36           H  
ATOM    734  CA  ALA A  51      20.636  -3.423   0.635  1.00 97.36           C  
ATOM    735  HA  ALA A  51      21.092  -2.997  -0.259  1.00 97.36           H  
ATOM    736  C   ALA A  51      21.368  -2.837   1.857  1.00 97.36           C  
ATOM    737  CB  ALA A  51      19.153  -3.045   0.635  1.00 97.36           C  
ATOM    738  HB1 ALA A  51      18.655  -3.434  -0.253  1.00 97.36           H  
ATOM    739  HB2 ALA A  51      19.068  -1.959   0.638  1.00 97.36           H  
ATOM    740  HB3 ALA A  51      18.653  -3.448   1.516  1.00 97.36           H  
ATOM    741  O   ALA A  51      22.098  -1.858   1.713  1.00 97.36           O  
ATOM    742  N   LYS A  52      21.247  -3.458   3.043  1.00 96.83           N  
ATOM    743  H   LYS A  52      20.592  -4.225   3.096  1.00 96.83           H  
ATOM    744  CA  LYS A  52      21.968  -3.051   4.271  1.00 96.83           C  
ATOM    745  HA  LYS A  52      21.745  -2.005   4.486  1.00 96.83           H  
ATOM    746  C   LYS A  52      23.485  -3.136   4.108  1.00 96.83           C  
ATOM    747  CB  LYS A  52      21.529  -3.920   5.466  1.00 96.83           C  
ATOM    748  HB2 LYS A  52      21.514  -4.968   5.170  1.00 96.83           H  
ATOM    749  HB3 LYS A  52      22.249  -3.809   6.277  1.00 96.83           H  
ATOM    750  O   LYS A  52      24.202  -2.228   4.524  1.00 96.83           O  
ATOM    751  CG  LYS A  52      20.151  -3.511   5.992  1.00 96.83           C  
ATOM    752  HG2 LYS A  52      19.469  -3.439   5.144  1.00 96.83           H  
ATOM    753  HG3 LYS A  52      20.237  -2.534   6.467  1.00 96.83           H  
ATOM    754  CD  LYS A  52      19.570  -4.516   6.995  1.00 96.83           C  
ATOM    755  HD2 LYS A  52      19.460  -5.477   6.491  1.00 96.83           H  
ATOM    756  HD3 LYS A  52      20.245  -4.628   7.843  1.00 96.83           H  
ATOM    757  CE  LYS A  52      18.194  -4.029   7.481  1.00 96.83           C  
ATOM    758  HE2 LYS A  52      17.625  -3.686   6.617  1.00 96.83           H  
ATOM    759  HE3 LYS A  52      18.327  -3.170   8.139  1.00 96.83           H  
ATOM    760  NZ  LYS A  52      17.428  -5.102   8.161  1.00 96.83           N  
ATOM    761  HZ1 LYS A  52      16.545  -4.767   8.519  1.00 96.83           H  
ATOM    762  HZ2 LYS A  52      17.931  -5.508   8.938  1.00 96.83           H  
ATOM    763  HZ3 LYS A  52      17.173  -5.826   7.504  1.00 96.83           H  
ATOM    764  N   LEU A  53      23.978  -4.212   3.495  1.00 97.03           N  
ATOM    765  H   LEU A  53      23.329  -4.932   3.211  1.00 97.03           H  
ATOM    766  CA  LEU A  53      25.401  -4.388   3.199  1.00 97.03           C  
ATOM    767  HA  LEU A  53      25.974  -4.285   4.121  1.00 97.03           H  
ATOM    768  C   LEU A  53      25.912  -3.293   2.250  1.00 97.03           C  
ATOM    769  CB  LEU A  53      25.613  -5.796   2.617  1.00 97.03           C  
ATOM    770  HB2 LEU A  53      26.607  -5.852   2.173  1.00 97.03           H  
ATOM    771  HB3 LEU A  53      24.892  -5.958   1.816  1.00 97.03           H  
ATOM    772  O   LEU A  53      26.913  -2.639   2.550  1.00 97.03           O  
ATOM    773  CG  LEU A  53      25.510  -6.949   3.628  1.00 97.03           C  
ATOM    774  HG  LEU A  53      24.555  -6.907   4.153  1.00 97.03           H  
ATOM    775  CD1 LEU A  53      25.602  -8.277   2.873  1.00 97.03           C  
ATOM    776 HD11 LEU A  53      24.770  -8.351   2.172  1.00 97.03           H  
ATOM    777 HD12 LEU A  53      26.544  -8.334   2.327  1.00 97.03           H  
ATOM    778 HD13 LEU A  53      25.534  -9.106   3.577  1.00 97.03           H  
ATOM    779  CD2 LEU A  53      26.638  -6.915   4.662  1.00 97.03           C  
ATOM    780 HD21 LEU A  53      27.606  -6.910   4.161  1.00 97.03           H  
ATOM    781 HD22 LEU A  53      26.554  -6.025   5.285  1.00 97.03           H  
ATOM    782 HD23 LEU A  53      26.571  -7.790   5.308  1.00 97.03           H  
ATOM    783  N   ALA A  54      25.181  -3.024   1.165  1.00 97.29           N  
ATOM    784  H   ALA A  54      24.367  -3.591   0.978  1.00 97.29           H  
ATOM    785  CA  ALA A  54      25.505  -1.958   0.222  1.00 97.29           C  
ATOM    786  HA  ALA A  54      26.518  -2.118  -0.149  1.00 97.29           H  
ATOM    787  C   ALA A  54      25.472  -0.565   0.886  1.00 97.29           C  
ATOM    788  CB  ALA A  54      24.540  -2.072  -0.962  1.00 97.29           C  
ATOM    789  HB1 ALA A  54      24.844  -1.373  -1.742  1.00 97.29           H  
ATOM    790  HB2 ALA A  54      24.568  -3.081  -1.374  1.00 97.29           H  
ATOM    791  HB3 ALA A  54      23.522  -1.843  -0.647  1.00 97.29           H  
ATOM    792  O   ALA A  54      26.409   0.216   0.727  1.00 97.29           O  
ATOM    793  N   ALA A  55      24.464  -0.271   1.716  1.00 96.92           N  
ATOM    794  H   ALA A  55      23.700  -0.927   1.795  1.00 96.92           H  
ATOM    795  CA  ALA A  55      24.386   0.967   2.499  1.00 96.92           C  
ATOM    796  HA  ALA A  55      24.347   1.818   1.819  1.00 96.92           H  
ATOM    797  C   ALA A  55      25.610   1.157   3.414  1.00 96.92           C  
ATOM    798  CB  ALA A  55      23.083   0.960   3.308  1.00 96.92           C  
ATOM    799  HB1 ALA A  55      22.231   0.803   2.646  1.00 96.92           H  
ATOM    800  HB2 ALA A  55      23.102   0.167   4.054  1.00 96.92           H  
ATOM    801  HB3 ALA A  55      22.961   1.919   3.813  1.00 96.92           H  
ATOM    802  O   ALA A  55      26.136   2.262   3.538  1.00 96.92           O  
ATOM    803  N   ALA A  56      26.120   0.071   4.002  1.00 95.76           N  
ATOM    804  H   ALA A  56      25.627  -0.802   3.885  1.00 95.76           H  
ATOM    805  CA  ALA A  56      27.311   0.075   4.851  1.00 95.76           C  
ATOM    806  HA  ALA A  56      27.284   0.977   5.462  1.00 95.76           H  
ATOM    807  C   ALA A  56      28.649   0.108   4.078  1.00 95.76           C  
ATOM    808  CB  ALA A  56      27.220  -1.135   5.791  1.00 95.76           C  
ATOM    809  HB1 ALA A  56      26.279  -1.105   6.339  1.00 95.76           H  
ATOM    810  HB2 ALA A  56      27.266  -2.058   5.213  1.00 95.76           H  
ATOM    811  HB3 ALA A  56      28.047  -1.114   6.501  1.00 95.76           H  
ATOM    812  O   ALA A  56      29.710   0.071   4.707  1.00 95.76           O  
ATOM    813  N   GLY A  57      28.630   0.147   2.740  1.00 96.10           N  
ATOM    814  H   GLY A  57      27.735   0.182   2.273  1.00 96.10           H  
ATOM    815  CA  GLY A  57      29.829   0.068   1.897  1.00 96.10           C  
ATOM    816  HA2 GLY A  57      29.539   0.304   0.873  1.00 96.10           H  
ATOM    817  HA3 GLY A  57      30.564   0.799   2.235  1.00 96.10           H  
ATOM    818  C   GLY A  57      30.488  -1.316   1.870  1.00 96.10           C  
ATOM    819  O   GLY A  57      31.661  -1.442   1.520  1.00 96.10           O  
ATOM    820  N   GLN A  58      29.757  -2.359   2.266  1.00 95.53           N  
ATOM    821  H   GLN A  58      28.786  -2.193   2.488  1.00 95.53           H  
ATOM    822  CA  GLN A  58      30.174  -3.756   2.169  1.00 95.53           C  
ATOM    823  HA  GLN A  58      31.255  -3.816   2.045  1.00 95.53           H  
ATOM    824  C   GLN A  58      29.519  -4.372   0.936  1.00 95.53           C  
ATOM    825  CB  GLN A  58      29.787  -4.521   3.447  1.00 95.53           C  
ATOM    826  HB2 GLN A  58      28.709  -4.466   3.594  1.00 95.53           H  
ATOM    827  HB3 GLN A  58      30.065  -5.567   3.320  1.00 95.53           H  
ATOM    828  O   GLN A  58      28.490  -5.024   1.049  1.00 95.53           O  
ATOM    829  CG  GLN A  58      30.480  -3.975   4.699  1.00 95.53           C  
ATOM    830  HG2 GLN A  58      30.199  -2.932   4.841  1.00 95.53           H  
ATOM    831  HG3 GLN A  58      31.561  -4.025   4.563  1.00 95.53           H  
ATOM    832  CD  GLN A  58      30.108  -4.744   5.961  1.00 95.53           C  
ATOM    833  NE2 GLN A  58      30.478  -4.242   7.117  1.00 95.53           N  
ATOM    834 HE21 GLN A  58      30.134  -4.743   7.924  1.00 95.53           H  
ATOM    835 HE22 GLN A  58      30.885  -3.318   7.149  1.00 95.53           H  
ATOM    836  OE1 GLN A  58      29.505  -5.802   5.965  1.00 95.53           O  
ATOM    837  N   THR A  59      30.090  -4.147  -0.246  1.00 96.43           N  
ATOM    838  H   THR A  59      30.879  -3.519  -0.300  1.00 96.43           H  
ATOM    839  CA  THR A  59      29.507  -4.572  -1.526  1.00 96.43           C  
ATOM    840  HA  THR A  59      28.670  -3.910  -1.749  1.00 96.43           H  
ATOM    841  C   THR A  59      29.044  -6.042  -1.502  1.00 96.43           C  
ATOM    842  CB  THR A  59      30.540  -4.395  -2.640  1.00 96.43           C  
ATOM    843  HB  THR A  59      31.337  -5.128  -2.512  1.00 96.43           H  
ATOM    844  O   THR A  59      29.889  -6.944  -1.440  1.00 96.43           O  
ATOM    845  CG2 THR A  59      29.941  -4.570  -4.027  1.00 96.43           C  
ATOM    846 HG21 THR A  59      30.737  -4.419  -4.756  1.00 96.43           H  
ATOM    847 HG22 THR A  59      29.150  -3.837  -4.187  1.00 96.43           H  
ATOM    848 HG23 THR A  59      29.538  -5.575  -4.147  1.00 96.43           H  
ATOM    849  OG1 THR A  59      31.129  -3.117  -2.586  1.00 96.43           O  
ATOM    850  HG1 THR A  59      30.416  -2.475  -2.561  1.00 96.43           H  
ATOM    851  N   PRO A  60      27.726  -6.321  -1.546  1.00 97.16           N  
ATOM    852  CA  PRO A  60      27.217  -7.688  -1.588  1.00 97.16           C  
ATOM    853  HA  PRO A  60      27.649  -8.273  -0.775  1.00 97.16           H  
ATOM    854  C   PRO A  60      27.573  -8.344  -2.928  1.00 97.16           C  
ATOM    855  CB  PRO A  60      25.703  -7.568  -1.376  1.00 97.16           C  
ATOM    856  HB2 PRO A  60      25.148  -8.361  -1.876  1.00 97.16           H  
ATOM    857  HB3 PRO A  60      25.479  -7.556  -0.310  1.00 97.16           H  
ATOM    858  O   PRO A  60      27.601  -7.689  -3.969  1.00 97.16           O  
ATOM    859  CG  PRO A  60      25.397  -6.198  -1.974  1.00 97.16           C  
ATOM    860  HG2 PRO A  60      24.474  -5.770  -1.584  1.00 97.16           H  
ATOM    861  HG3 PRO A  60      25.356  -6.288  -3.060  1.00 97.16           H  
ATOM    862  CD  PRO A  60      26.620  -5.372  -1.587  1.00 97.16           C  
ATOM    863  HD2 PRO A  60      26.784  -4.591  -2.329  1.00 97.16           H  
ATOM    864  HD3 PRO A  60      26.474  -4.936  -0.599  1.00 97.16           H  
ATOM    865  N   ALA A  61      27.824  -9.653  -2.923  1.00 96.32           N  
ATOM    866  H   ALA A  61      27.731 -10.161  -2.055  1.00 96.32           H  
ATOM    867  CA  ALA A  61      28.080 -10.413  -4.146  1.00 96.32           C  
ATOM    868  HA  ALA A  61      28.685  -9.792  -4.807  1.00 96.32           H  
ATOM    869  C   ALA A  61      26.767 -10.776  -4.880  1.00 96.32           C  
ATOM    870  CB  ALA A  61      28.899 -11.658  -3.781  1.00 96.32           C  
ATOM    871  HB1 ALA A  61      29.144 -12.218  -4.683  1.00 96.32           H  
ATOM    872  HB2 ALA A  61      28.317 -12.296  -3.117  1.00 96.32           H  
ATOM    873  HB3 ALA A  61      29.821 -11.359  -3.281  1.00 96.32           H  
ATOM    874  O   ALA A  61      25.720 -10.893  -4.230  1.00 96.32           O  
ATOM    875  N   PRO A  62      26.807 -11.020  -6.208  1.00 96.73           N  
ATOM    876  CA  PRO A  62      25.699 -11.669  -6.905  1.00 96.73           C  
ATOM    877  HA  PRO A  62      24.818 -11.029  -6.868  1.00 96.73           H  
ATOM    878  C   PRO A  62      25.393 -13.022  -6.254  1.00 96.73           C  
ATOM    879  CB  PRO A  62      26.145 -11.851  -8.360  1.00 96.73           C  
ATOM    880  HB2 PRO A  62      25.334 -11.611  -9.047  1.00 96.73           H  
ATOM    881  HB3 PRO A  62      26.486 -12.873  -8.528  1.00 96.73           H  
ATOM    882  O   PRO A  62      26.330 -13.755  -5.897  1.00 96.73           O  
ATOM    883  CG  PRO A  62      27.327 -10.896  -8.526  1.00 96.73           C  
ATOM    884  HG2 PRO A  62      26.975  -9.918  -8.856  1.00 96.73           H  
ATOM    885  HG3 PRO A  62      28.060 -11.284  -9.233  1.00 96.73           H  
ATOM    886  CD  PRO A  62      27.913 -10.773  -7.121  1.00 96.73           C  
ATOM    887  HD2 PRO A  62      28.682 -11.531  -6.975  1.00 96.73           H  
ATOM    888  HD3 PRO A  62      28.328  -9.775  -6.982  1.00 96.73           H  
ATOM    889  N   THR A  63      24.109 -13.350  -6.133  1.00 96.50           N  
ATOM    890  H   THR A  63      23.432 -12.726  -6.549  1.00 96.50           H  
ATOM    891  CA  THR A  63      23.567 -14.579  -5.525  1.00 96.50           C  
ATOM    892  HA  THR A  63      23.585 -14.494  -4.439  1.00 96.50           H  
ATOM    893  C   THR A  63      24.390 -15.787  -5.936  1.00 96.50           C  
ATOM    894  CB  THR A  63      22.108 -14.775  -5.965  1.00 96.50           C  
ATOM    895  HB  THR A  63      22.062 -14.859  -7.050  1.00 96.50           H  
ATOM    896  O   THR A  63      24.670 -15.985  -7.123  1.00 96.50           O  
ATOM    897  CG2 THR A  63      21.434 -16.000  -5.353  1.00 96.50           C  
ATOM    898 HG21 THR A  63      20.373 -15.981  -5.605  1.00 96.50           H  
ATOM    899 HG22 THR A  63      21.535 -15.994  -4.268  1.00 96.50           H  
ATOM    900 HG23 THR A  63      21.866 -16.916  -5.755  1.00 96.50           H  
ATOM    901  OG1 THR A  63      21.401 -13.627  -5.574  1.00 96.50           O  
ATOM    902  HG1 THR A  63      21.383 -13.068  -6.354  1.00 96.50           H  
ATOM    903  N   ALA A  64      24.889 -16.568  -4.977  1.00 96.39           N  
ATOM    904  H   ALA A  64      24.638 -16.407  -4.012  1.00 96.39           H  
ATOM    905  CA  ALA A  64      25.633 -17.772  -5.321  1.00 96.39           C  
ATOM    906  HA  ALA A  64      26.339 -17.525  -6.113  1.00 96.39           H  
ATOM    907  C   ALA A  64      24.679 -18.843  -5.860  1.00 96.39           C  
ATOM    908  CB  ALA A  64      26.450 -18.262  -4.124  1.00 96.39           C  
ATOM    909  HB1 ALA A  64      27.032 -17.440  -3.707  1.00 96.39           H  
ATOM    910  HB2 ALA A  64      27.120 -19.066  -4.431  1.00 96.39           H  
ATOM    911  HB3 ALA A  64      25.779 -18.641  -3.353  1.00 96.39           H  
ATOM    912  O   ALA A  64      23.591 -19.030  -5.339  1.00 96.39           O  
ATOM    913  N   MET A  65      25.126 -19.623  -6.848  1.00 95.63           N  
ATOM    914  H   MET A  65      26.000 -19.390  -7.296  1.00 95.63           H  
ATOM    915  CA  MET A  65      24.320 -20.724  -7.404  1.00 95.63           C  
ATOM    916  HA  MET A  65      23.409 -20.316  -7.842  1.00 95.63           H  
ATOM    917  C   MET A  65      23.887 -21.755  -6.349  1.00 95.63           C  
ATOM    918  CB  MET A  65      25.123 -21.466  -8.485  1.00 95.63           C  
ATOM    919  HB2 MET A  65      26.000 -21.921  -8.025  1.00 95.63           H  
ATOM    920  HB3 MET A  65      24.512 -22.277  -8.882  1.00 95.63           H  
ATOM    921  O   MET A  65      22.940 -22.489  -6.570  1.00 95.63           O  
ATOM    922  CG  MET A  65      25.596 -20.586  -9.649  1.00 95.63           C  
ATOM    923  HG2 MET A  65      26.041 -21.232 -10.405  1.00 95.63           H  
ATOM    924  HG3 MET A  65      26.377 -19.920  -9.281  1.00 95.63           H  
ATOM    925  SD  MET A  65      24.334 -19.569 -10.452  1.00 95.63           S  
ATOM    926  CE  MET A  65      23.238 -20.876 -11.048  1.00 95.63           C  
ATOM    927  HE1 MET A  65      22.958 -21.529 -10.221  1.00 95.63           H  
ATOM    928  HE2 MET A  65      23.738 -21.466 -11.815  1.00 95.63           H  
ATOM    929  HE3 MET A  65      22.343 -20.425 -11.476  1.00 95.63           H  
ATOM    930  N   ALA A  66      24.616 -21.843  -5.232  1.00 95.15           N  
ATOM    931  H   ALA A  66      25.327 -21.142  -5.079  1.00 95.15           H  
ATOM    932  CA  ALA A  66      24.318 -22.750  -4.128  1.00 95.15           C  
ATOM    933  HA  ALA A  66      23.875 -23.663  -4.527  1.00 95.15           H  
ATOM    934  C   ALA A  66      23.302 -22.183  -3.118  1.00 95.15           C  
ATOM    935  CB  ALA A  66      25.645 -23.107  -3.446  1.00 95.15           C  
ATOM    936  HB1 ALA A  66      26.332 -23.541  -4.172  1.00 95.15           H  
ATOM    937  HB2 ALA A  66      25.458 -23.834  -2.656  1.00 95.15           H  
ATOM    938  HB3 ALA A  66      26.086 -22.213  -3.004  1.00 95.15           H  
ATOM    939  O   ALA A  66      22.937 -22.894  -2.189  1.00 95.15           O  
ATOM    940  N   GLU A  67      22.903 -20.916  -3.260  1.00 95.39           N  
ATOM    941  H   GLU A  67      23.203 -20.384  -4.065  1.00 95.39           H  
ATOM    942  CA  GLU A  67      21.878 -20.275  -2.425  1.00 95.39           C  
ATOM    943  HA  GLU A  67      21.888 -20.709  -1.425  1.00 95.39           H  
ATOM    944  C   GLU A  67      20.459 -20.508  -2.966  1.00 95.39           C  
ATOM    945  CB  GLU A  67      22.171 -18.763  -2.293  1.00 95.39           C  
ATOM    946  HB2 GLU A  67      22.275 -18.331  -3.289  1.00 95.39           H  
ATOM    947  HB3 GLU A  67      21.327 -18.274  -1.807  1.00 95.39           H  
ATOM    948  O   GLU A  67      19.518 -20.183  -2.258  1.00 95.39           O  
ATOM    949  CG  GLU A  67      23.432 -18.456  -1.464  1.00 95.39           C  
ATOM    950  HG2 GLU A  67      23.225 -18.668  -0.415  1.00 95.39           H  
ATOM    951  HG3 GLU A  67      24.235 -19.125  -1.774  1.00 95.39           H  
ATOM    952  CD  GLU A  67      23.916 -17.000  -1.603  1.00 95.39           C  
ATOM    953  OE1 GLU A  67      25.153 -16.793  -1.639  1.00 95.39           O  
ATOM    954  OE2 GLU A  67      23.090 -16.071  -1.729  1.00 95.39           O  
ATOM    955  N   ARG A  68      20.312 -21.061  -4.183  1.00 95.42           N  
ATOM    956  H   ARG A  68      21.138 -21.382  -4.668  1.00 95.42           H  
ATOM    957  CA  ARG A  68      19.032 -21.215  -4.894  1.00 95.42           C  
ATOM    958  HA  ARG A  68      18.212 -21.081  -4.188  1.00 95.42           H  
ATOM    959  C   ARG A  68      18.866 -22.605  -5.520  1.00 95.42           C  
ATOM    960  CB  ARG A  68      18.914 -20.144  -5.994  1.00 95.42           C  
ATOM    961  HB2 ARG A  68      17.990 -20.314  -6.548  1.00 95.42           H  
ATOM    962  HB3 ARG A  68      19.744 -20.272  -6.688  1.00 95.42           H  
ATOM    963  O   ARG A  68      19.828 -23.162  -6.061  1.00 95.42           O  
ATOM    964  CG  ARG A  68      18.920 -18.684  -5.515  1.00 95.42           C  
ATOM    965  HG2 ARG A  68      19.775 -18.497  -4.866  1.00 95.42           H  
ATOM    966  HG3 ARG A  68      19.003 -18.043  -6.393  1.00 95.42           H  
ATOM    967  CD  ARG A  68      17.628 -18.328  -4.788  1.00 95.42           C  
ATOM    968  HD2 ARG A  68      16.790 -18.558  -5.446  1.00 95.42           H  
ATOM    969  HD3 ARG A  68      17.535 -18.926  -3.881  1.00 95.42           H  
ATOM    970  NE  ARG A  68      17.568 -16.903  -4.449  1.00 95.42           N  
ATOM    971  HE  ARG A  68      18.294 -16.270  -4.752  1.00 95.42           H  
ATOM    972  NH1 ARG A  68      15.504 -16.937  -3.419  1.00 95.42           N  
ATOM    973 HH11 ARG A  68      14.707 -16.440  -3.046  1.00 95.42           H  
ATOM    974 HH12 ARG A  68      15.331 -17.909  -3.630  1.00 95.42           H  
ATOM    975  NH2 ARG A  68      16.629 -15.032  -3.712  1.00 95.42           N  
ATOM    976 HH21 ARG A  68      16.194 -14.823  -2.826  1.00 95.42           H  
ATOM    977 HH22 ARG A  68      15.964 -14.582  -4.325  1.00 95.42           H  
ATOM    978  CZ  ARG A  68      16.555 -16.316  -3.850  1.00 95.42           C  
ATOM    979  N   GLU A  69      17.652 -23.142  -5.539  1.00 95.26           N  
ATOM    980  H   GLU A  69      16.925 -22.635  -5.055  1.00 95.26           H  
ATOM    981  CA  GLU A  69      17.278 -24.406  -6.193  1.00 95.26           C  
ATOM    982  HA  GLU A  69      18.177 -25.012  -6.300  1.00 95.26           H  
ATOM    983  C   GLU A  69      16.726 -24.189  -7.617  1.00 95.26           C  
ATOM    984  CB  GLU A  69      16.309 -25.225  -5.320  1.00 95.26           C  
ATOM    985  HB2 GLU A  69      16.012 -26.097  -5.903  1.00 95.26           H  
ATOM    986  HB3 GLU A  69      15.420 -24.637  -5.093  1.00 95.26           H  
ATOM    987  O   GLU A  69      15.538 -24.272  -7.889  1.00 95.26           O  
ATOM    988  CG  GLU A  69      16.953 -25.719  -4.012  1.00 95.26           C  
ATOM    989  HG2 GLU A  69      17.091 -24.873  -3.339  1.00 95.26           H  
ATOM    990  HG3 GLU A  69      17.940 -26.116  -4.250  1.00 95.26           H  
ATOM    991  CD  GLU A  69      16.155 -26.826  -3.293  1.00 95.26           C  
ATOM    992  OE1 GLU A  69      16.700 -27.369  -2.299  1.00 95.26           O  
ATOM    993  OE2 GLU A  69      15.081 -27.246  -3.783  1.00 95.26           O  
ATOM    994  N   LEU A  70      17.617 -23.970  -8.584  1.00 94.63           N  
ATOM    995  H   LEU A  70      18.574 -23.861  -8.279  1.00 94.63           H  
ATOM    996  CA  LEU A  70      17.253 -23.423  -9.905  1.00 94.63           C  
ATOM    997  HA  LEU A  70      16.422 -22.730  -9.771  1.00 94.63           H  
ATOM    998  C   LEU A  70      16.780 -24.434 -10.964  1.00 94.63           C  
ATOM    999  CB  LEU A  70      18.467 -22.647 -10.426  1.00 94.63           C  
ATOM   1000  HB2 LEU A  70      19.301 -23.342 -10.523  1.00 94.63           H  
ATOM   1001  HB3 LEU A  70      18.244 -22.240 -11.413  1.00 94.63           H  
ATOM   1002  O   LEU A  70      16.615 -24.075 -12.132  1.00 94.63           O  
ATOM   1003  CG  LEU A  70      18.874 -21.490  -9.506  1.00 94.63           C  
ATOM   1004  HG  LEU A  70      18.997 -21.834  -8.479  1.00 94.63           H  
ATOM   1005  CD1 LEU A  70      20.227 -20.983  -9.970  1.00 94.63           C  
ATOM   1006 HD11 LEU A  70      20.184 -20.733 -11.030  1.00 94.63           H  
ATOM   1007 HD12 LEU A  70      20.944 -21.781  -9.783  1.00 94.63           H  
ATOM   1008 HD13 LEU A  70      20.504 -20.104  -9.387  1.00 94.63           H  
ATOM   1009  CD2 LEU A  70      17.859 -20.364  -9.533  1.00 94.63           C  
ATOM   1010 HD21 LEU A  70      18.249 -19.500  -8.994  1.00 94.63           H  
ATOM   1011 HD22 LEU A  70      16.943 -20.671  -9.028  1.00 94.63           H  
ATOM   1012 HD23 LEU A  70      17.598 -20.075 -10.551  1.00 94.63           H  
ATOM   1013  N   GLY A  71      16.666 -25.720 -10.625  1.00 94.99           N  
ATOM   1014  H   GLY A  71      16.696 -25.913  -9.634  1.00 94.99           H  
ATOM   1015  CA  GLY A  71      16.193 -26.759 -11.550  1.00 94.99           C  
ATOM   1016  HA2 GLY A  71      16.417 -27.740 -11.131  1.00 94.99           H  
ATOM   1017  HA3 GLY A  71      15.109 -26.667 -11.628  1.00 94.99           H  
ATOM   1018  C   GLY A  71      16.805 -26.679 -12.963  1.00 94.99           C  
ATOM   1019  O   GLY A  71      18.030 -26.716 -13.137  1.00 94.99           O  
ATOM   1020  N   SER A  72      15.953 -26.553 -13.988  1.00 94.88           N  
ATOM   1021  H   SER A  72      14.972 -26.425 -13.782  1.00 94.88           H  
ATOM   1022  CA  SER A  72      16.353 -26.448 -15.403  1.00 94.88           C  
ATOM   1023  HA  SER A  72      17.033 -27.270 -15.626  1.00 94.88           H  
ATOM   1024  C   SER A  72      17.095 -25.162 -15.769  1.00 94.88           C  
ATOM   1025  CB  SER A  72      15.134 -26.589 -16.322  1.00 94.88           C  
ATOM   1026  HB2 SER A  72      15.385 -26.262 -17.331  1.00 94.88           H  
ATOM   1027  HB3 SER A  72      14.860 -27.643 -16.365  1.00 94.88           H  
ATOM   1028  O   SER A  72      17.832 -25.158 -16.757  1.00 94.88           O  
ATOM   1029  OG  SER A  72      14.011 -25.874 -15.851  1.00 94.88           O  
ATOM   1030  HG  SER A  72      14.129 -24.922 -15.880  1.00 94.88           H  
ATOM   1031  N   TYR A  73      16.958 -24.098 -14.980  1.00 96.44           N  
ATOM   1032  H   TYR A  73      16.378 -24.162 -14.155  1.00 96.44           H  
ATOM   1033  CA  TYR A  73      17.613 -22.811 -15.220  1.00 96.44           C  
ATOM   1034  HA  TYR A  73      17.589 -22.603 -16.290  1.00 96.44           H  
ATOM   1035  C   TYR A  73      19.088 -22.804 -14.795  1.00 96.44           C  
ATOM   1036  CB  TYR A  73      16.813 -21.706 -14.523  1.00 96.44           C  
ATOM   1037  HB2 TYR A  73      17.307 -20.751 -14.702  1.00 96.44           H  
ATOM   1038  HB3 TYR A  73      16.807 -21.871 -13.445  1.00 96.44           H  
ATOM   1039  O   TYR A  73      19.855 -21.945 -15.233  1.00 96.44           O  
ATOM   1040  CG  TYR A  73      15.389 -21.599 -15.027  1.00 96.44           C  
ATOM   1041  CD1 TYR A  73      15.132 -20.877 -16.209  1.00 96.44           C  
ATOM   1042  HD1 TYR A  73      15.943 -20.397 -16.736  1.00 96.44           H  
ATOM   1043  CD2 TYR A  73      14.328 -22.208 -14.326  1.00 96.44           C  
ATOM   1044  HD2 TYR A  73      14.497 -22.697 -13.378  1.00 96.44           H  
ATOM   1045  CE1 TYR A  73      13.814 -20.749 -16.683  1.00 96.44           C  
ATOM   1046  HE1 TYR A  73      13.610 -20.176 -17.576  1.00 96.44           H  
ATOM   1047  CE2 TYR A  73      13.013 -22.112 -14.822  1.00 96.44           C  
ATOM   1048  HE2 TYR A  73      12.183 -22.536 -14.276  1.00 96.44           H  
ATOM   1049  OH  TYR A  73      11.490 -21.261 -16.474  1.00 96.44           O  
ATOM   1050  HH  TYR A  73      11.364 -20.484 -17.024  1.00 96.44           H  
ATOM   1051  CZ  TYR A  73      12.753 -21.372 -15.992  1.00 96.44           C  
ATOM   1052  N   THR A  74      19.526 -23.802 -14.013  1.00 96.60           N  
ATOM   1053  H   THR A  74      18.815 -24.412 -13.636  1.00 96.60           H  
ATOM   1054  CA  THR A  74      20.888 -23.901 -13.453  1.00 96.60           C  
ATOM   1055  HA  THR A  74      20.985 -23.164 -12.656  1.00 96.60           H  
ATOM   1056  C   THR A  74      21.993 -23.640 -14.480  1.00 96.60           C  
ATOM   1057  CB  THR A  74      21.129 -25.297 -12.849  1.00 96.60           C  
ATOM   1058  HB  THR A  74      21.050 -26.053 -13.630  1.00 96.60           H  
ATOM   1059  O   THR A  74      22.936 -22.898 -14.199  1.00 96.60           O  
ATOM   1060  CG2 THR A  74      22.501 -25.418 -12.178  1.00 96.60           C  
ATOM   1061 HG21 THR A  74      23.301 -25.368 -12.917  1.00 96.60           H  
ATOM   1062 HG22 THR A  74      22.565 -26.374 -11.659  1.00 96.60           H  
ATOM   1063 HG23 THR A  74      22.624 -24.615 -11.451  1.00 96.60           H  
ATOM   1064  OG1 THR A  74      20.190 -25.586 -11.848  1.00 96.60           O  
ATOM   1065  HG1 THR A  74      19.385 -25.921 -12.250  1.00 96.60           H  
ATOM   1066  N   GLY A  75      21.915 -24.248 -15.669  1.00 95.95           N  
ATOM   1067  H   GLY A  75      21.078 -24.772 -15.879  1.00 95.95           H  
ATOM   1068  CA  GLY A  75      22.965 -24.124 -16.686  1.00 95.95           C  
ATOM   1069  HA2 GLY A  75      23.924 -24.412 -16.255  1.00 95.95           H  
ATOM   1070  HA3 GLY A  75      22.735 -24.791 -17.516  1.00 95.95           H  
ATOM   1071  C   GLY A  75      23.090 -22.705 -17.240  1.00 95.95           C  
ATOM   1072  O   GLY A  75      24.197 -22.180 -17.367  1.00 95.95           O  
ATOM   1073  N   GLU A  76      21.952 -22.077 -17.521  1.00 96.20           N  
ATOM   1074  H   GLU A  76      21.076 -22.505 -17.258  1.00 96.20           H  
ATOM   1075  CA  GLU A  76      21.891 -20.732 -18.079  1.00 96.20           C  
ATOM   1076  HA  GLU A  76      22.581 -20.668 -18.920  1.00 96.20           H  
ATOM   1077  C   GLU A  76      22.327 -19.679 -17.052  1.00 96.20           C  
ATOM   1078  CB  GLU A  76      20.470 -20.495 -18.598  1.00 96.20           C  
ATOM   1079  HB2 GLU A  76      19.777 -20.397 -17.763  1.00 96.20           H  
ATOM   1080  HB3 GLU A  76      20.168 -21.339 -19.220  1.00 96.20           H  
ATOM   1081  O   GLU A  76      23.223 -18.877 -17.327  1.00 96.20           O  
ATOM   1082  CG  GLU A  76      20.463 -19.232 -19.447  1.00 96.20           C  
ATOM   1083  HG2 GLU A  76      21.211 -19.346 -20.231  1.00 96.20           H  
ATOM   1084  HG3 GLU A  76      20.771 -18.395 -18.820  1.00 96.20           H  
ATOM   1085  CD  GLU A  76      19.112 -18.942 -20.099  1.00 96.20           C  
ATOM   1086  OE1 GLU A  76      19.134 -18.194 -21.096  1.00 96.20           O  
ATOM   1087  OE2 GLU A  76      18.057 -19.450 -19.669  1.00 96.20           O  
ATOM   1088  N   LEU A  77      21.797 -19.759 -15.829  1.00 97.24           N  
ATOM   1089  H   LEU A  77      21.054 -20.424 -15.668  1.00 97.24           H  
ATOM   1090  CA  LEU A  77      22.167 -18.863 -14.733  1.00 97.24           C  
ATOM   1091  HA  LEU A  77      22.051 -17.836 -15.077  1.00 97.24           H  
ATOM   1092  C   LEU A  77      23.638 -19.032 -14.317  1.00 97.24           C  
ATOM   1093  CB  LEU A  77      21.206 -19.093 -13.558  1.00 97.24           C  
ATOM   1094  HB2 LEU A  77      21.646 -18.679 -12.650  1.00 97.24           H  
ATOM   1095  HB3 LEU A  77      21.077 -20.166 -13.413  1.00 97.24           H  
ATOM   1096  O   LEU A  77      24.305 -18.046 -14.010  1.00 97.24           O  
ATOM   1097  CG  LEU A  77      19.828 -18.432 -13.756  1.00 97.24           C  
ATOM   1098  HG  LEU A  77      19.459 -18.633 -14.762  1.00 97.24           H  
ATOM   1099  CD1 LEU A  77      18.837 -19.002 -12.753  1.00 97.24           C  
ATOM   1100 HD11 LEU A  77      18.749 -20.082 -12.869  1.00 97.24           H  
ATOM   1101 HD12 LEU A  77      19.153 -18.759 -11.738  1.00 97.24           H  
ATOM   1102 HD13 LEU A  77      17.857 -18.556 -12.921  1.00 97.24           H  
ATOM   1103  CD2 LEU A  77      19.908 -16.924 -13.523  1.00 97.24           C  
ATOM   1104 HD21 LEU A  77      18.901 -16.506 -13.548  1.00 97.24           H  
ATOM   1105 HD22 LEU A  77      20.329 -16.704 -12.542  1.00 97.24           H  
ATOM   1106 HD23 LEU A  77      20.498 -16.442 -14.302  1.00 97.24           H  
ATOM   1107  N   THR A  78      24.209 -20.241 -14.391  1.00 97.12           N  
ATOM   1108  H   THR A  78      23.622 -21.028 -14.627  1.00 97.12           H  
ATOM   1109  CA  THR A  78      25.651 -20.449 -14.137  1.00 97.12           C  
ATOM   1110  HA  THR A  78      25.887 -20.062 -13.146  1.00 97.12           H  
ATOM   1111  C   THR A  78      26.519 -19.695 -15.150  1.00 97.12           C  
ATOM   1112  CB  THR A  78      26.033 -21.939 -14.177  1.00 97.12           C  
ATOM   1113  HB  THR A  78      25.769 -22.360 -15.147  1.00 97.12           H  
ATOM   1114  O   THR A  78      27.531 -19.083 -14.781  1.00 97.12           O  
ATOM   1115  CG2 THR A  78      27.522 -22.175 -13.917  1.00 97.12           C  
ATOM   1116 HG21 THR A  78      27.708 -23.245 -13.824  1.00 97.12           H  
ATOM   1117 HG22 THR A  78      27.818 -21.677 -12.993  1.00 97.12           H  
ATOM   1118 HG23 THR A  78      28.116 -21.793 -14.746  1.00 97.12           H  
ATOM   1119  OG1 THR A  78      25.375 -22.661 -13.171  1.00 97.12           O  
ATOM   1120  HG1 THR A  78      24.455 -22.730 -13.437  1.00 97.12           H  
ATOM   1121  N   ALA A  79      26.144 -19.730 -16.433  1.00 96.82           N  
ATOM   1122  H   ALA A  79      25.291 -20.211 -16.680  1.00 96.82           H  
ATOM   1123  CA  ALA A  79      26.850 -19.004 -17.484  1.00 96.82           C  
ATOM   1124  HA  ALA A  79      27.914 -19.233 -17.414  1.00 96.82           H  
ATOM   1125  C   ALA A  79      26.694 -17.483 -17.312  1.00 96.82           C  
ATOM   1126  CB  ALA A  79      26.345 -19.493 -18.846  1.00 96.82           C  
ATOM   1127  HB1 ALA A  79      26.901 -18.998 -19.643  1.00 96.82           H  
ATOM   1128  HB2 ALA A  79      25.286 -19.263 -18.959  1.00 96.82           H  
ATOM   1129  HB3 ALA A  79      26.483 -20.571 -18.928  1.00 96.82           H  
ATOM   1130  O   ALA A  79      27.695 -16.761 -17.338  1.00 96.82           O  
ATOM   1131  N   ALA A  80      25.470 -17.017 -17.044  1.00 97.14           N  
ATOM   1132  H   ALA A  80      24.694 -17.664 -17.056  1.00 97.14           H  
ATOM   1133  CA  ALA A  80      25.160 -15.615 -16.768  1.00 97.14           C  
ATOM   1134  HA  ALA A  80      25.413 -15.015 -17.642  1.00 97.14           H  
ATOM   1135  C   ALA A  80      25.964 -15.076 -15.576  1.00 97.14           C  
ATOM   1136  CB  ALA A  80      23.651 -15.504 -16.524  1.00 97.14           C  
ATOM   1137  HB1 ALA A  80      23.384 -14.476 -16.278  1.00 97.14           H  
ATOM   1138  HB2 ALA A  80      23.353 -16.135 -15.687  1.00 97.14           H  
ATOM   1139  HB3 ALA A  80      23.103 -15.813 -17.414  1.00 97.14           H  
ATOM   1140  O   ALA A  80      26.650 -14.058 -15.694  1.00 97.14           O  
ATOM   1141  N   ARG A  81      25.991 -15.813 -14.458  1.00 97.46           N  
ATOM   1142  H   ARG A  81      25.368 -16.606 -14.403  1.00 97.46           H  
ATOM   1143  CA  ARG A  81      26.757 -15.441 -13.263  1.00 97.46           C  
ATOM   1144  HA  ARG A  81      26.408 -14.461 -12.936  1.00 97.46           H  
ATOM   1145  C   ARG A  81      28.250 -15.344 -13.545  1.00 97.46           C  
ATOM   1146  CB  ARG A  81      26.498 -16.462 -12.150  1.00 97.46           C  
ATOM   1147  HB2 ARG A  81      27.023 -17.393 -12.365  1.00 97.46           H  
ATOM   1148  HB3 ARG A  81      25.433 -16.685 -12.093  1.00 97.46           H  
ATOM   1149  O   ARG A  81      28.916 -14.435 -13.055  1.00 97.46           O  
ATOM   1150  CG  ARG A  81      26.960 -15.894 -10.806  1.00 97.46           C  
ATOM   1151  HG2 ARG A  81      28.027 -15.674 -10.839  1.00 97.46           H  
ATOM   1152  HG3 ARG A  81      26.415 -14.972 -10.601  1.00 97.46           H  
ATOM   1153  CD  ARG A  81      26.694 -16.889  -9.681  1.00 97.46           C  
ATOM   1154  HD2 ARG A  81      27.227 -17.820  -9.870  1.00 97.46           H  
ATOM   1155  HD3 ARG A  81      25.625 -17.103  -9.654  1.00 97.46           H  
ATOM   1156  NE  ARG A  81      27.081 -16.313  -8.387  1.00 97.46           N  
ATOM   1157  HE  ARG A  81      26.311 -15.915  -7.868  1.00 97.46           H  
ATOM   1158  NH1 ARG A  81      29.317 -16.791  -8.393  1.00 97.46           N  
ATOM   1159 HH11 ARG A  81      30.223 -16.713  -7.954  1.00 97.46           H  
ATOM   1160 HH12 ARG A  81      29.186 -17.223  -9.296  1.00 97.46           H  
ATOM   1161  NH2 ARG A  81      28.407 -15.642  -6.689  1.00 97.46           N  
ATOM   1162 HH21 ARG A  81      29.289 -15.580  -6.200  1.00 97.46           H  
ATOM   1163 HH22 ARG A  81      27.610 -15.147  -6.314  1.00 97.46           H  
ATOM   1164  CZ  ARG A  81      28.268 -16.251  -7.829  1.00 97.46           C  
ATOM   1165  N   SER A  82      28.791 -16.274 -14.330  1.00 97.19           N  
ATOM   1166  H   SER A  82      28.179 -16.985 -14.706  1.00 97.19           H  
ATOM   1167  CA  SER A  82      30.211 -16.272 -14.699  1.00 97.19           C  
ATOM   1168  HA  SER A  82      30.814 -16.244 -13.791  1.00 97.19           H  
ATOM   1169  C   SER A  82      30.577 -15.038 -15.532  1.00 97.19           C  
ATOM   1170  CB  SER A  82      30.565 -17.549 -15.466  1.00 97.19           C  
ATOM   1171  HB2 SER A  82      29.961 -17.619 -16.371  1.00 97.19           H  
ATOM   1172  HB3 SER A  82      31.617 -17.508 -15.751  1.00 97.19           H  
ATOM   1173  O   SER A  82      31.608 -14.405 -15.280  1.00 97.19           O  
ATOM   1174  OG  SER A  82      30.352 -18.694 -14.661  1.00 97.19           O  
ATOM   1175  HG  SER A  82      29.411 -18.882 -14.657  1.00 97.19           H  
ATOM   1176  N   ALA A  83      29.720 -14.654 -16.484  1.00 96.88           N  
ATOM   1177  H   ALA A  83      28.894 -15.211 -16.653  1.00 96.88           H  
ATOM   1178  CA  ALA A  83      29.880 -13.430 -17.267  1.00 96.88           C  
ATOM   1179  HA  ALA A  83      30.876 -13.426 -17.711  1.00 96.88           H  
ATOM   1180  C   ALA A  83      29.763 -12.168 -16.394  1.00 96.88           C  
ATOM   1181  CB  ALA A  83      28.851 -13.440 -18.403  1.00 96.88           C  
ATOM   1182  HB1 ALA A  83      29.000 -12.567 -19.040  1.00 96.88           H  
ATOM   1183  HB2 ALA A  83      27.840 -13.412 -17.999  1.00 96.88           H  
ATOM   1184  HB3 ALA A  83      28.968 -14.341 -19.005  1.00 96.88           H  
ATOM   1185  O   ALA A  83      30.622 -11.289 -16.482  1.00 96.88           O  
ATOM   1186  N   LEU A  84      28.770 -12.111 -15.499  1.00 97.37           N  
ATOM   1187  H   LEU A  84      28.073 -12.841 -15.512  1.00 97.37           H  
ATOM   1188  CA  LEU A  84      28.575 -11.004 -14.560  1.00 97.37           C  
ATOM   1189  HA  LEU A  84      28.441 -10.084 -15.129  1.00 97.37           H  
ATOM   1190  C   LEU A  84      29.790 -10.815 -13.648  1.00 97.37           C  
ATOM   1191  CB  LEU A  84      27.299 -11.266 -13.743  1.00 97.37           C  
ATOM   1192  HB2 LEU A  84      26.448 -11.287 -14.425  1.00 97.37           H  
ATOM   1193  HB3 LEU A  84      27.374 -12.250 -13.280  1.00 97.37           H  
ATOM   1194  O   LEU A  84      30.352  -9.726 -13.590  1.00 97.37           O  
ATOM   1195  CG  LEU A  84      27.036 -10.232 -12.632  1.00 97.37           C  
ATOM   1196  HG  LEU A  84      27.879 -10.225 -11.942  1.00 97.37           H  
ATOM   1197  CD1 LEU A  84      26.826  -8.818 -13.174  1.00 97.37           C  
ATOM   1198 HD11 LEU A  84      27.726  -8.457 -13.672  1.00 97.37           H  
ATOM   1199 HD12 LEU A  84      26.588  -8.140 -12.354  1.00 97.37           H  
ATOM   1200 HD13 LEU A  84      25.997  -8.813 -13.882  1.00 97.37           H  
ATOM   1201  CD2 LEU A  84      25.804 -10.647 -11.840  1.00 97.37           C  
ATOM   1202 HD21 LEU A  84      25.863 -11.697 -11.554  1.00 97.37           H  
ATOM   1203 HD22 LEU A  84      25.742 -10.047 -10.932  1.00 97.37           H  
ATOM   1204 HD23 LEU A  84      24.905 -10.493 -12.436  1.00 97.37           H  
ATOM   1205  N   VAL A  85      30.252 -11.876 -12.981  1.00 96.66           N  
ATOM   1206  H   VAL A  85      29.749 -12.747 -13.069  1.00 96.66           H  
ATOM   1207  CA  VAL A  85      31.422 -11.811 -12.087  1.00 96.66           C  
ATOM   1208  HA  VAL A  85      31.230 -11.060 -11.320  1.00 96.66           H  
ATOM   1209  C   VAL A  85      32.672 -11.354 -12.847  1.00 96.66           C  
ATOM   1210  CB  VAL A  85      31.644 -13.168 -11.388  1.00 96.66           C  
ATOM   1211  HB  VAL A  85      31.644 -13.961 -12.136  1.00 96.66           H  
ATOM   1212  O   VAL A  85      33.474 -10.590 -12.309  1.00 96.66           O  
ATOM   1213  CG1 VAL A  85      32.969 -13.236 -10.616  1.00 96.66           C  
ATOM   1214 HG11 VAL A  85      33.812 -13.189 -11.306  1.00 96.66           H  
ATOM   1215 HG12 VAL A  85      33.033 -14.176 -10.069  1.00 96.66           H  
ATOM   1216 HG13 VAL A  85      33.034 -12.404  -9.915  1.00 96.66           H  
ATOM   1217  CG2 VAL A  85      30.525 -13.439 -10.371  1.00 96.66           C  
ATOM   1218 HG21 VAL A  85      29.547 -13.373 -10.849  1.00 96.66           H  
ATOM   1219 HG22 VAL A  85      30.637 -14.439  -9.952  1.00 96.66           H  
ATOM   1220 HG23 VAL A  85      30.562 -12.701  -9.570  1.00 96.66           H  
ATOM   1221  N   THR A  86      32.819 -11.760 -14.111  1.00 96.95           N  
ATOM   1222  H   THR A  86      32.109 -12.360 -14.506  1.00 96.95           H  
ATOM   1223  CA  THR A  86      33.916 -11.301 -14.976  1.00 96.95           C  
ATOM   1224  HA  THR A  86      34.860 -11.461 -14.454  1.00 96.95           H  
ATOM   1225  C   THR A  86      33.813  -9.802 -15.271  1.00 96.95           C  
ATOM   1226  CB  THR A  86      33.961 -12.105 -16.285  1.00 96.95           C  
ATOM   1227  HB  THR A  86      33.029 -11.978 -16.834  1.00 96.95           H  
ATOM   1228  O   THR A  86      34.806  -9.089 -15.125  1.00 96.95           O  
ATOM   1229  CG2 THR A  86      35.124 -11.692 -17.187  1.00 96.95           C  
ATOM   1230 HG21 THR A  86      34.979 -10.674 -17.546  1.00 96.95           H  
ATOM   1231 HG22 THR A  86      35.167 -12.360 -18.047  1.00 96.95           H  
ATOM   1232 HG23 THR A  86      36.062 -11.755 -16.634  1.00 96.95           H  
ATOM   1233  OG1 THR A  86      34.139 -13.475 -15.999  1.00 96.95           O  
ATOM   1234  HG1 THR A  86      33.288 -13.823 -15.725  1.00 96.95           H  
ATOM   1235  N   ALA A  87      32.628  -9.302 -15.636  1.00 96.23           N  
ATOM   1236  H   ALA A  87      31.838  -9.925 -15.725  1.00 96.23           H  
ATOM   1237  CA  ALA A  87      32.407  -7.880 -15.901  1.00 96.23           C  
ATOM   1238  HA  ALA A  87      33.125  -7.546 -16.649  1.00 96.23           H  
ATOM   1239  C   ALA A  87      32.622  -7.023 -14.643  1.00 96.23           C  
ATOM   1240  CB  ALA A  87      30.997  -7.697 -16.475  1.00 96.23           C  
ATOM   1241  HB1 ALA A  87      30.898  -8.268 -17.399  1.00 96.23           H  
ATOM   1242  HB2 ALA A  87      30.246  -8.037 -15.762  1.00 96.23           H  
ATOM   1243  HB3 ALA A  87      30.823  -6.644 -16.695  1.00 96.23           H  
ATOM   1244  O   ALA A  87      33.313  -6.002 -14.697  1.00 96.23           O  
ATOM   1245  N   LEU A  88      32.111  -7.474 -13.493  1.00 96.48           N  
ATOM   1246  H   LEU A  88      31.534  -8.303 -13.521  1.00 96.48           H  
ATOM   1247  CA  LEU A  88      32.303  -6.797 -12.212  1.00 96.48           C  
ATOM   1248  HA  LEU A  88      31.952  -5.771 -12.321  1.00 96.48           H  
ATOM   1249  C   LEU A  88      33.791  -6.722 -11.836  1.00 96.48           C  
ATOM   1250  CB  LEU A  88      31.466  -7.481 -11.115  1.00 96.48           C  
ATOM   1251  HB2 LEU A  88      31.741  -8.535 -11.075  1.00 96.48           H  
ATOM   1252  HB3 LEU A  88      31.728  -7.033 -10.157  1.00 96.48           H  
ATOM   1253  O   LEU A  88      34.284  -5.660 -11.454  1.00 96.48           O  
ATOM   1254  CG  LEU A  88      29.937  -7.371 -11.291  1.00 96.48           C  
ATOM   1255  HG  LEU A  88      29.641  -7.800 -12.249  1.00 96.48           H  
ATOM   1256  CD1 LEU A  88      29.252  -8.159 -10.175  1.00 96.48           C  
ATOM   1257 HD11 LEU A  88      29.561  -9.203 -10.211  1.00 96.48           H  
ATOM   1258 HD12 LEU A  88      29.497  -7.732  -9.203  1.00 96.48           H  
ATOM   1259 HD13 LEU A  88      28.171  -8.109 -10.305  1.00 96.48           H  
ATOM   1260  CD2 LEU A  88      29.428  -5.930 -11.255  1.00 96.48           C  
ATOM   1261 HD21 LEU A  88      29.816  -5.363 -12.101  1.00 96.48           H  
ATOM   1262 HD22 LEU A  88      29.716  -5.457 -10.316  1.00 96.48           H  
ATOM   1263 HD23 LEU A  88      28.340  -5.927 -11.321  1.00 96.48           H  
ATOM   1264  N   GLY A  89      34.534  -7.815 -12.028  1.00 94.85           N  
ATOM   1265  H   GLY A  89      34.071  -8.660 -12.331  1.00 94.85           H  
ATOM   1266  CA  GLY A  89      35.981  -7.861 -11.801  1.00 94.85           C  
ATOM   1267  HA2 GLY A  89      36.195  -7.511 -10.792  1.00 94.85           H  
ATOM   1268  HA3 GLY A  89      36.309  -8.897 -11.887  1.00 94.85           H  
ATOM   1269  C   GLY A  89      36.809  -7.022 -12.786  1.00 94.85           C  
ATOM   1270  O   GLY A  89      37.916  -6.609 -12.447  1.00 94.85           O  
ATOM   1271  N   ALA A  90      36.283  -6.729 -13.979  1.00 95.22           N  
ATOM   1272  H   ALA A  90      35.386  -7.128 -14.213  1.00 95.22           H  
ATOM   1273  CA  ALA A  90      36.953  -5.930 -15.011  1.00 95.22           C  
ATOM   1274  HA  ALA A  90      38.020  -6.150 -14.966  1.00 95.22           H  
ATOM   1275  C   ALA A  90      36.820  -4.406 -14.811  1.00 95.22           C  
ATOM   1276  CB  ALA A  90      36.449  -6.388 -16.385  1.00 95.22           C  
ATOM   1277  HB1 ALA A  90      36.995  -5.867 -17.172  1.00 95.22           H  
ATOM   1278  HB2 ALA A  90      35.387  -6.164 -16.485  1.00 95.22           H  
ATOM   1279  HB3 ALA A  90      36.600  -7.461 -16.499  1.00 95.22           H  
ATOM   1280  O   ALA A  90      37.281  -3.631 -15.649  1.00 95.22           O  
ATOM   1281  N   GLY A  91      36.214  -3.963 -13.704  1.00 94.14           N  
ATOM   1282  H   GLY A  91      35.847  -4.651 -13.061  1.00 94.14           H  
ATOM   1283  CA  GLY A  91      36.100  -2.548 -13.344  1.00 94.14           C  
ATOM   1284  HA2 GLY A  91      36.880  -1.973 -13.844  1.00 94.14           H  
ATOM   1285  HA3 GLY A  91      36.253  -2.457 -12.269  1.00 94.14           H  
ATOM   1286  C   GLY A  91      34.754  -1.905 -13.676  1.00 94.14           C  
ATOM   1287  O   GLY A  91      34.614  -0.701 -13.450  1.00 94.14           O  
ATOM   1288  N   ALA A  92      33.759  -2.680 -14.128  1.00 95.72           N  
ATOM   1289  H   ALA A  92      33.936  -3.663 -14.284  1.00 95.72           H  
ATOM   1290  CA  ALA A  92      32.399  -2.193 -14.382  1.00 95.72           C  
ATOM   1291  HA  ALA A  92      32.438  -1.529 -15.246  1.00 95.72           H  
ATOM   1292  C   ALA A  92      31.801  -1.358 -13.225  1.00 95.72           C  
ATOM   1293  CB  ALA A  92      31.499  -3.372 -14.773  1.00 95.72           C  
ATOM   1294  HB1 ALA A  92      31.835  -3.795 -15.719  1.00 95.72           H  
ATOM   1295  HB2 ALA A  92      31.508  -4.154 -14.013  1.00 95.72           H  
ATOM   1296  HB3 ALA A  92      30.473  -3.020 -14.886  1.00 95.72           H  
ATOM   1297  O   ALA A  92      31.271  -0.284 -13.511  1.00 95.72           O  
ATOM   1298  N   PRO A  93      31.963  -1.732 -11.934  1.00 96.73           N  
ATOM   1299  CA  PRO A  93      31.494  -0.923 -10.805  1.00 96.73           C  
ATOM   1300  HA  PRO A  93      30.404  -0.890 -10.814  1.00 96.73           H  
ATOM   1301  C   PRO A  93      32.041   0.507 -10.781  1.00 96.73           C  
ATOM   1302  CB  PRO A  93      31.975  -1.677  -9.562  1.00 96.73           C  
ATOM   1303  HB2 PRO A  93      31.337  -1.491  -8.699  1.00 96.73           H  
ATOM   1304  HB3 PRO A  93      33.004  -1.404  -9.327  1.00 96.73           H  
ATOM   1305  O   PRO A  93      31.398   1.415 -10.271  1.00 96.73           O  
ATOM   1306  CG  PRO A  93      31.934  -3.131 -10.008  1.00 96.73           C  
ATOM   1307  HG2 PRO A  93      30.902  -3.482 -10.017  1.00 96.73           H  
ATOM   1308  HG3 PRO A  93      32.565  -3.771  -9.391  1.00 96.73           H  
ATOM   1309  CD  PRO A  93      32.461  -3.007 -11.431  1.00 96.73           C  
ATOM   1310  HD2 PRO A  93      32.089  -3.837 -12.031  1.00 96.73           H  
ATOM   1311  HD3 PRO A  93      33.551  -3.003 -11.414  1.00 96.73           H  
ATOM   1312  N   SER A  94      33.244   0.715 -11.319  1.00 93.70           N  
ATOM   1313  H   SER A  94      33.687  -0.060 -11.792  1.00 93.70           H  
ATOM   1314  CA  SER A  94      33.893   2.028 -11.354  1.00 93.70           C  
ATOM   1315  HA  SER A  94      33.491   2.639 -10.546  1.00 93.70           H  
ATOM   1316  C   SER A  94      33.631   2.798 -12.648  1.00 93.70           C  
ATOM   1317  CB  SER A  94      35.393   1.875 -11.088  1.00 93.70           C  
ATOM   1318  HB2 SER A  94      35.530   1.332 -10.152  1.00 93.70           H  
ATOM   1319  HB3 SER A  94      35.835   2.865 -10.975  1.00 93.70           H  
ATOM   1320  O   SER A  94      33.531   4.022 -12.606  1.00 93.70           O  
ATOM   1321  OG  SER A  94      36.076   1.187 -12.123  1.00 93.70           O  
ATOM   1322  HG  SER A  94      35.496   0.543 -12.535  1.00 93.70           H  
ATOM   1323  N   SER A  95      33.521   2.110 -13.792  1.00 93.90           N  
ATOM   1324  H   SER A  95      33.571   1.102 -13.771  1.00 93.90           H  
ATOM   1325  CA  SER A  95      33.327   2.748 -15.100  1.00 93.90           C  
ATOM   1326  HA  SER A  95      33.866   3.695 -15.111  1.00 93.90           H  
ATOM   1327  C   SER A  95      31.864   3.073 -15.398  1.00 93.90           C  
ATOM   1328  CB  SER A  95      33.906   1.873 -16.216  1.00 93.90           C  
ATOM   1329  HB2 SER A  95      34.979   1.761 -16.062  1.00 93.90           H  
ATOM   1330  HB3 SER A  95      33.737   2.362 -17.175  1.00 93.90           H  
ATOM   1331  O   SER A  95      31.592   4.083 -16.043  1.00 93.90           O  
ATOM   1332  OG  SER A  95      33.302   0.595 -16.227  1.00 93.90           O  
ATOM   1333  HG  SER A  95      33.537   0.137 -17.037  1.00 93.90           H  
ATOM   1334  N   ASN A  96      30.932   2.239 -14.933  1.00 94.63           N  
ATOM   1335  H   ASN A  96      31.232   1.406 -14.448  1.00 94.63           H  
ATOM   1336  CA  ASN A  96      29.496   2.434 -15.093  1.00 94.63           C  
ATOM   1337  HA  ASN A  96      29.286   3.504 -15.119  1.00 94.63           H  
ATOM   1338  C   ASN A  96      28.732   1.828 -13.893  1.00 94.63           C  
ATOM   1339  CB  ASN A  96      29.065   1.861 -16.454  1.00 94.63           C  
ATOM   1340  HB2 ASN A  96      29.745   2.219 -17.227  1.00 94.63           H  
ATOM   1341  HB3 ASN A  96      29.098   0.772 -16.436  1.00 94.63           H  
ATOM   1342  O   ASN A  96      28.116   0.767 -14.027  1.00 94.63           O  
ATOM   1343  CG  ASN A  96      27.667   2.316 -16.820  1.00 94.63           C  
ATOM   1344  ND2 ASN A  96      27.276   2.151 -18.061  1.00 94.63           N  
ATOM   1345 HD21 ASN A  96      27.851   1.657 -18.728  1.00 94.63           H  
ATOM   1346 HD22 ASN A  96      26.321   2.421 -18.248  1.00 94.63           H  
ATOM   1347  OD1 ASN A  96      26.915   2.835 -16.011  1.00 94.63           O  
ATOM   1348  N   PRO A  97      28.794   2.466 -12.706  1.00 95.91           N  
ATOM   1349  CA  PRO A  97      28.234   1.927 -11.464  1.00 95.91           C  
ATOM   1350  HA  PRO A  97      28.772   1.020 -11.187  1.00 95.91           H  
ATOM   1351  C   PRO A  97      26.743   1.584 -11.558  1.00 95.91           C  
ATOM   1352  CB  PRO A  97      28.476   3.000 -10.393  1.00 95.91           C  
ATOM   1353  HB2 PRO A  97      29.352   2.745  -9.797  1.00 95.91           H  
ATOM   1354  HB3 PRO A  97      27.612   3.126  -9.740  1.00 95.91           H  
ATOM   1355  O   PRO A  97      26.341   0.533 -11.069  1.00 95.91           O  
ATOM   1356  CG  PRO A  97      28.753   4.276 -11.185  1.00 95.91           C  
ATOM   1357  HG2 PRO A  97      29.406   4.959 -10.641  1.00 95.91           H  
ATOM   1358  HG3 PRO A  97      27.811   4.762 -11.437  1.00 95.91           H  
ATOM   1359  CD  PRO A  97      29.416   3.758 -12.454  1.00 95.91           C  
ATOM   1360  HD2 PRO A  97      29.247   4.466 -13.266  1.00 95.91           H  
ATOM   1361  HD3 PRO A  97      30.484   3.620 -12.286  1.00 95.91           H  
ATOM   1362  N   THR A  98      25.931   2.426 -12.205  1.00 95.58           N  
ATOM   1363  H   THR A  98      26.299   3.298 -12.558  1.00 95.58           H  
ATOM   1364  CA  THR A  98      24.478   2.215 -12.323  1.00 95.58           C  
ATOM   1365  HA  THR A  98      24.058   2.072 -11.327  1.00 95.58           H  
ATOM   1366  C   THR A  98      24.156   0.970 -13.143  1.00 95.58           C  
ATOM   1367  CB  THR A  98      23.794   3.432 -12.963  1.00 95.58           C  
ATOM   1368  HB  THR A  98      24.111   3.520 -14.003  1.00 95.58           H  
ATOM   1369  O   THR A  98      23.403   0.111 -12.694  1.00 95.58           O  
ATOM   1370  CG2 THR A  98      22.271   3.345 -12.914  1.00 95.58           C  
ATOM   1371 HG21 THR A  98      21.837   4.235 -13.370  1.00 95.58           H  
ATOM   1372 HG22 THR A  98      21.932   3.259 -11.882  1.00 95.58           H  
ATOM   1373 HG23 THR A  98      21.923   2.479 -13.478  1.00 95.58           H  
ATOM   1374  OG1 THR A  98      24.163   4.609 -12.283  1.00 95.58           O  
ATOM   1375  HG1 THR A  98      23.605   5.297 -12.655  1.00 95.58           H  
ATOM   1376  N   VAL A  99      24.766   0.817 -14.323  1.00 95.95           N  
ATOM   1377  H   VAL A  99      25.391   1.538 -14.653  1.00 95.95           H  
ATOM   1378  CA  VAL A  99      24.532  -0.366 -15.167  1.00 95.95           C  
ATOM   1379  HA  VAL A  99      23.457  -0.537 -15.230  1.00 95.95           H  
ATOM   1380  C   VAL A  99      25.145  -1.619 -14.532  1.00 95.95           C  
ATOM   1381  CB  VAL A  99      25.052  -0.135 -16.594  1.00 95.95           C  
ATOM   1382  HB  VAL A  99      26.129   0.030 -16.554  1.00 95.95           H  
ATOM   1383  O   VAL A  99      24.563  -2.695 -14.631  1.00 95.95           O  
ATOM   1384  CG1 VAL A  99      24.778  -1.319 -17.520  1.00 95.95           C  
ATOM   1385 HG11 VAL A  99      23.713  -1.385 -17.743  1.00 95.95           H  
ATOM   1386 HG12 VAL A  99      25.341  -1.192 -18.445  1.00 95.95           H  
ATOM   1387 HG13 VAL A  99      25.081  -2.260 -17.060  1.00 95.95           H  
ATOM   1388  CG2 VAL A  99      24.363   1.072 -17.251  1.00 95.95           C  
ATOM   1389 HG21 VAL A  99      23.282   0.930 -17.245  1.00 95.95           H  
ATOM   1390 HG22 VAL A  99      24.690   1.178 -18.286  1.00 95.95           H  
ATOM   1391 HG23 VAL A  99      24.582   1.992 -16.708  1.00 95.95           H  
ATOM   1392  N   ALA A 100      26.275  -1.495 -13.824  1.00 96.39           N  
ATOM   1393  H   ALA A 100      26.726  -0.592 -13.778  1.00 96.39           H  
ATOM   1394  CA  ALA A 100      26.855  -2.600 -13.062  1.00 96.39           C  
ATOM   1395  HA  ALA A 100      27.018  -3.448 -13.727  1.00 96.39           H  
ATOM   1396  C   ALA A 100      25.904  -3.089 -11.964  1.00 96.39           C  
ATOM   1397  CB  ALA A 100      28.217  -2.176 -12.502  1.00 96.39           C  
ATOM   1398  HB1 ALA A 100      28.097  -1.337 -11.817  1.00 96.39           H  
ATOM   1399  HB2 ALA A 100      28.667  -3.011 -11.964  1.00 96.39           H  
ATOM   1400  HB3 ALA A 100      28.873  -1.878 -13.320  1.00 96.39           H  
ATOM   1401  O   ALA A 100      25.723  -4.298 -11.809  1.00 96.39           O  
ATOM   1402  N   ALA A 101      25.279  -2.162 -11.230  1.00 96.81           N  
ATOM   1403  H   ALA A 101      25.483  -1.185 -11.385  1.00 96.81           H  
ATOM   1404  CA  ALA A 101      24.289  -2.494 -10.211  1.00 96.81           C  
ATOM   1405  HA  ALA A 101      24.714  -3.215  -9.512  1.00 96.81           H  
ATOM   1406  C   ALA A 101      23.077  -3.165 -10.848  1.00 96.81           C  
ATOM   1407  CB  ALA A 101      23.921  -1.237  -9.425  1.00 96.81           C  
ATOM   1408  HB1 ALA A 101      23.540  -0.471 -10.100  1.00 96.81           H  
ATOM   1409  HB2 ALA A 101      24.800  -0.866  -8.898  1.00 96.81           H  
ATOM   1410  HB3 ALA A 101      23.144  -1.477  -8.699  1.00 96.81           H  
ATOM   1411  O   ALA A 101      22.724  -4.262 -10.426  1.00 96.81           O  
ATOM   1412  N   LYS A 102      22.553  -2.597 -11.943  1.00 96.19           N  
ATOM   1413  H   LYS A 102      22.867  -1.670 -12.192  1.00 96.19           H  
ATOM   1414  CA  LYS A 102      21.414  -3.168 -12.666  1.00 96.19           C  
ATOM   1415  HA  LYS A 102      20.616  -3.266 -11.930  1.00 96.19           H  
ATOM   1416  C   LYS A 102      21.699  -4.567 -13.207  1.00 96.19           C  
ATOM   1417  CB  LYS A 102      20.967  -2.202 -13.776  1.00 96.19           C  
ATOM   1418  HB2 LYS A 102      21.738  -2.155 -14.544  1.00 96.19           H  
ATOM   1419  HB3 LYS A 102      20.856  -1.205 -13.350  1.00 96.19           H  
ATOM   1420  O   LYS A 102      20.818  -5.420 -13.159  1.00 96.19           O  
ATOM   1421  CG  LYS A 102      19.633  -2.596 -14.437  1.00 96.19           C  
ATOM   1422  HG2 LYS A 102      19.404  -1.860 -15.208  1.00 96.19           H  
ATOM   1423  HG3 LYS A 102      19.732  -3.569 -14.917  1.00 96.19           H  
ATOM   1424  CD  LYS A 102      18.469  -2.637 -13.432  1.00 96.19           C  
ATOM   1425  HD2 LYS A 102      18.399  -1.679 -12.917  1.00 96.19           H  
ATOM   1426  HD3 LYS A 102      18.650  -3.417 -12.693  1.00 96.19           H  
ATOM   1427  CE  LYS A 102      17.146  -2.948 -14.138  1.00 96.19           C  
ATOM   1428  HE2 LYS A 102      17.272  -3.869 -14.706  1.00 96.19           H  
ATOM   1429  HE3 LYS A 102      16.914  -2.144 -14.837  1.00 96.19           H  
ATOM   1430  NZ  LYS A 102      16.046  -3.119 -13.155  1.00 96.19           N  
ATOM   1431  HZ1 LYS A 102      16.255  -3.893 -12.542  1.00 96.19           H  
ATOM   1432  HZ2 LYS A 102      15.175  -3.330 -13.620  1.00 96.19           H  
ATOM   1433  HZ3 LYS A 102      15.934  -2.294 -12.582  1.00 96.19           H  
ATOM   1434  N   ALA A 103      22.912  -4.836 -13.692  1.00 96.90           N  
ATOM   1435  H   ALA A 103      23.579  -4.080 -13.759  1.00 96.90           H  
ATOM   1436  CA  ALA A 103      23.306  -6.173 -14.128  1.00 96.90           C  
ATOM   1437  HA  ALA A 103      22.580  -6.535 -14.856  1.00 96.90           H  
ATOM   1438  C   ALA A 103      23.311  -7.165 -12.957  1.00 96.90           C  
ATOM   1439  CB  ALA A 103      24.680  -6.103 -14.806  1.00 96.90           C  
ATOM   1440  HB1 ALA A 103      24.936  -7.086 -15.200  1.00 96.90           H  
ATOM   1441  HB2 ALA A 103      25.438  -5.792 -14.088  1.00 96.90           H  
ATOM   1442  HB3 ALA A 103      24.656  -5.393 -15.633  1.00 96.90           H  
ATOM   1443  O   ALA A 103      22.796  -8.271 -13.084  1.00 96.90           O  
ATOM   1444  N   GLN A 104      23.848  -6.777 -11.799  1.00 97.04           N  
ATOM   1445  H   GLN A 104      24.223  -5.843 -11.714  1.00 97.04           H  
ATOM   1446  CA  GLN A 104      23.856  -7.655 -10.633  1.00 97.04           C  
ATOM   1447  HA  GLN A 104      24.205  -8.636 -10.956  1.00 97.04           H  
ATOM   1448  C   GLN A 104      22.455  -7.888 -10.060  1.00 97.04           C  
ATOM   1449  CB  GLN A 104      24.845  -7.115  -9.595  1.00 97.04           C  
ATOM   1450  HB2 GLN A 104      24.582  -6.092  -9.326  1.00 97.04           H  
ATOM   1451  HB3 GLN A 104      25.841  -7.115 -10.038  1.00 97.04           H  
ATOM   1452  O   GLN A 104      22.089  -9.034  -9.812  1.00 97.04           O  
ATOM   1453  CG  GLN A 104      24.840  -7.984  -8.330  1.00 97.04           C  
ATOM   1454  HG2 GLN A 104      23.895  -7.833  -7.810  1.00 97.04           H  
ATOM   1455  HG3 GLN A 104      24.898  -9.038  -8.603  1.00 97.04           H  
ATOM   1456  CD  GLN A 104      25.978  -7.664  -7.371  1.00 97.04           C  
ATOM   1457  NE2 GLN A 104      25.801  -7.953  -6.105  1.00 97.04           N  
ATOM   1458 HE21 GLN A 104      24.986  -8.486  -5.834  1.00 97.04           H  
ATOM   1459 HE22 GLN A 104      26.549  -7.727  -5.466  1.00 97.04           H  
ATOM   1460  OE1 GLN A 104      27.053  -7.213  -7.733  1.00 97.04           O  
ATOM   1461  N   THR A 105      21.662  -6.836  -9.880  1.00 97.21           N  
ATOM   1462  H   THR A 105      21.991  -5.911 -10.117  1.00 97.21           H  
ATOM   1463  CA  THR A 105      20.319  -6.946  -9.300  1.00 97.21           C  
ATOM   1464  HA  THR A 105      20.372  -7.572  -8.409  1.00 97.21           H  
ATOM   1465  C   THR A 105      19.344  -7.639 -10.247  1.00 97.21           C  
ATOM   1466  CB  THR A 105      19.798  -5.572  -8.861  1.00 97.21           C  
ATOM   1467  HB  THR A 105      18.786  -5.682  -8.473  1.00 97.21           H  
ATOM   1468  O   THR A 105      18.534  -8.434  -9.793  1.00 97.21           O  
ATOM   1469  CG2 THR A 105      20.694  -5.001  -7.750  1.00 97.21           C  
ATOM   1470 HG21 THR A 105      21.321  -5.779  -7.316  1.00 97.21           H  
ATOM   1471 HG22 THR A 105      20.067  -4.613  -6.948  1.00 97.21           H  
ATOM   1472 HG23 THR A 105      21.331  -4.206  -8.137  1.00 97.21           H  
ATOM   1473  OG1 THR A 105      19.782  -4.694  -9.974  1.00 97.21           O  
ATOM   1474  HG1 THR A 105      19.826  -3.786  -9.665  1.00 97.21           H  
ATOM   1475  N   SER A 106      19.472  -7.461 -11.566  1.00 96.82           N  
ATOM   1476  H   SER A 106      20.123  -6.763 -11.896  1.00 96.82           H  
ATOM   1477  CA  SER A 106      18.651  -8.209 -12.534  1.00 96.82           C  
ATOM   1478  HA  SER A 106      17.614  -8.175 -12.200  1.00 96.82           H  
ATOM   1479  C   SER A 106      19.044  -9.690 -12.625  1.00 96.82           C  
ATOM   1480  CB  SER A 106      18.693  -7.585 -13.930  1.00 96.82           C  
ATOM   1481  HB2 SER A 106      17.954  -8.083 -14.558  1.00 96.82           H  
ATOM   1482  HB3 SER A 106      19.683  -7.734 -14.360  1.00 96.82           H  
ATOM   1483  O   SER A 106      18.183 -10.525 -12.879  1.00 96.82           O  
ATOM   1484  OG  SER A 106      18.408  -6.197 -13.889  1.00 96.82           O  
ATOM   1485  HG  SER A 106      19.211  -5.799 -13.546  1.00 96.82           H  
ATOM   1486  N   PHE A 107      20.317 -10.043 -12.392  1.00 96.94           N  
ATOM   1487  H   PHE A 107      20.998  -9.325 -12.190  1.00 96.94           H  
ATOM   1488  CA  PHE A 107      20.720 -11.448 -12.232  1.00 96.94           C  
ATOM   1489  HA  PHE A 107      20.343 -12.029 -13.074  1.00 96.94           H  
ATOM   1490  C   PHE A 107      20.118 -12.057 -10.964  1.00 96.94           C  
ATOM   1491  CB  PHE A 107      22.251 -11.571 -12.190  1.00 96.94           C  
ATOM   1492  HB2 PHE A 107      22.656 -11.311 -13.168  1.00 96.94           H  
ATOM   1493  HB3 PHE A 107      22.650 -10.857 -11.470  1.00 96.94           H  
ATOM   1494  O   PHE A 107      19.618 -13.176 -11.003  1.00 96.94           O  
ATOM   1495  CG  PHE A 107      22.737 -12.958 -11.814  1.00 96.94           C  
ATOM   1496  CD1 PHE A 107      23.094 -13.236 -10.482  1.00 96.94           C  
ATOM   1497  HD1 PHE A 107      23.057 -12.449  -9.744  1.00 96.94           H  
ATOM   1498  CD2 PHE A 107      22.719 -13.995 -12.763  1.00 96.94           C  
ATOM   1499  HD2 PHE A 107      22.401 -13.792 -13.776  1.00 96.94           H  
ATOM   1500  CE1 PHE A 107      23.392 -14.551 -10.088  1.00 96.94           C  
ATOM   1501  HE1 PHE A 107      23.578 -14.764  -9.046  1.00 96.94           H  
ATOM   1502  CE2 PHE A 107      23.019 -15.310 -12.370  1.00 96.94           C  
ATOM   1503  HE2 PHE A 107      22.928 -16.116 -13.083  1.00 96.94           H  
ATOM   1504  CZ  PHE A 107      23.333 -15.591 -11.028  1.00 96.94           C  
ATOM   1505  HZ  PHE A 107      23.475 -16.614 -10.711  1.00 96.94           H  
ATOM   1506  N   ASP A 108      20.162 -11.318  -9.856  1.00 97.34           N  
ATOM   1507  H   ASP A 108      20.633 -10.425  -9.881  1.00 97.34           H  
ATOM   1508  CA  ASP A 108      19.615 -11.774  -8.583  1.00 97.34           C  
ATOM   1509  HA  ASP A 108      20.015 -12.764  -8.363  1.00 97.34           H  
ATOM   1510  C   ASP A 108      18.086 -11.938  -8.636  1.00 97.34           C  
ATOM   1511  CB  ASP A 108      20.053 -10.812  -7.471  1.00 97.34           C  
ATOM   1512  HB2 ASP A 108      19.867  -9.781  -7.773  1.00 97.34           H  
ATOM   1513  HB3 ASP A 108      19.439 -11.024  -6.596  1.00 97.34           H  
ATOM   1514  O   ASP A 108      17.599 -12.941  -8.133  1.00 97.34           O  
ATOM   1515  CG  ASP A 108      21.514 -10.970  -7.038  1.00 97.34           C  
ATOM   1516  OD1 ASP A 108      21.920 -10.316  -6.057  1.00 97.34           O  
ATOM   1517  OD2 ASP A 108      22.236 -11.871  -7.519  1.00 97.34           O  
ATOM   1518  N   CYS A 109      17.375 -11.015  -9.296  1.00 96.63           N  
ATOM   1519  H   CYS A 109      17.862 -10.177  -9.582  1.00 96.63           H  
ATOM   1520  CA  CYS A 109      15.950 -11.104  -9.670  1.00 96.63           C  
ATOM   1521  HA  CYS A 109      15.318 -11.131  -8.783  1.00 96.63           H  
ATOM   1522  C   CYS A 109      15.682 -12.362 -10.502  1.00 96.63           C  
ATOM   1523  CB  CYS A 109      15.658  -9.834 -10.494  1.00 96.63           C  
ATOM   1524  HB2 CYS A 109      16.348  -9.830 -11.338  1.00 96.63           H  
ATOM   1525  HB3 CYS A 109      15.931  -8.993  -9.857  1.00 96.63           H  
ATOM   1526  O   CYS A 109      14.811 -13.158 -10.201  1.00 96.63           O  
ATOM   1527  SG  CYS A 109      14.021  -9.418 -11.184  1.00 96.63           S  
ATOM   1528  N   TRP A 110      16.489 -12.598 -11.543  1.00 96.79           N  
ATOM   1529  H   TRP A 110      17.217 -11.932 -11.762  1.00 96.79           H  
ATOM   1530  CA  TRP A 110      16.283 -13.746 -12.423  1.00 96.79           C  
ATOM   1531  HA  TRP A 110      15.240 -13.751 -12.740  1.00 96.79           H  
ATOM   1532  C   TRP A 110      16.519 -15.080 -11.706  1.00 96.79           C  
ATOM   1533  CB  TRP A 110      17.190 -13.601 -13.651  1.00 96.79           C  
ATOM   1534  HB2 TRP A 110      16.972 -12.653 -14.144  1.00 96.79           H  
ATOM   1535  HB3 TRP A 110      18.225 -13.561 -13.310  1.00 96.79           H  
ATOM   1536  O   TRP A 110      15.829 -16.053 -11.985  1.00 96.79           O  
ATOM   1537  CG  TRP A 110      17.092 -14.677 -14.685  1.00 96.79           C  
ATOM   1538  CD1 TRP A 110      16.060 -15.534 -14.862  1.00 96.79           C  
ATOM   1539  HD1 TRP A 110      15.161 -15.549 -14.264  1.00 96.79           H  
ATOM   1540  CD2 TRP A 110      18.072 -15.027 -15.702  1.00 96.79           C  
ATOM   1541  CE2 TRP A 110      17.585 -16.153 -16.429  1.00 96.79           C  
ATOM   1542  CE3 TRP A 110      19.322 -14.495 -16.081  1.00 96.79           C  
ATOM   1543  HE3 TRP A 110      19.706 -13.641 -15.544  1.00 96.79           H  
ATOM   1544  NE1 TRP A 110      16.363 -16.434 -15.860  1.00 96.79           N  
ATOM   1545  HE1 TRP A 110      15.751 -17.202 -16.096  1.00 96.79           H  
ATOM   1546  CH2 TRP A 110      19.508 -16.118 -17.890  1.00 96.79           C  
ATOM   1547  HH2 TRP A 110      20.025 -16.461 -18.774  1.00 96.79           H  
ATOM   1548  CZ2 TRP A 110      18.298 -16.714 -17.494  1.00 96.79           C  
ATOM   1549  HZ2 TRP A 110      17.886 -17.558 -18.028  1.00 96.79           H  
ATOM   1550  CZ3 TRP A 110      20.029 -15.029 -17.173  1.00 96.79           C  
ATOM   1551  HZ3 TRP A 110      20.954 -14.569 -17.487  1.00 96.79           H  
ATOM   1552  N   ALA A 111      17.499 -15.146 -10.805  1.00 96.78           N  
ATOM   1553  H   ALA A 111      18.028 -14.309 -10.601  1.00 96.78           H  
ATOM   1554  CA  ALA A 111      17.770 -16.354 -10.037  1.00 96.78           C  
ATOM   1555  HA  ALA A 111      17.824 -17.197 -10.726  1.00 96.78           H  
ATOM   1556  C   ALA A 111      16.655 -16.679  -9.033  1.00 96.78           C  
ATOM   1557  CB  ALA A 111      19.128 -16.195  -9.343  1.00 96.78           C  
ATOM   1558  HB1 ALA A 111      19.903 -15.997 -10.084  1.00 96.78           H  
ATOM   1559  HB2 ALA A 111      19.366 -17.111  -8.801  1.00 96.78           H  
ATOM   1560  HB3 ALA A 111      19.083 -15.365  -8.638  1.00 96.78           H  
ATOM   1561  O   ALA A 111      16.373 -17.852  -8.827  1.00 96.78           O  
ATOM   1562  N   GLU A 112      16.050 -15.668  -8.420  1.00 96.72           N  
ATOM   1563  H   GLU A 112      16.280 -14.717  -8.672  1.00 96.72           H  
ATOM   1564  CA  GLU A 112      14.939 -15.825  -7.480  1.00 96.72           C  
ATOM   1565  HA  GLU A 112      15.157 -16.627  -6.775  1.00 96.72           H  
ATOM   1566  C   GLU A 112      13.658 -16.260  -8.219  1.00 96.72           C  
ATOM   1567  CB  GLU A 112      14.877 -14.517  -6.687  1.00 96.72           C  
ATOM   1568  HB2 GLU A 112      15.837 -14.418  -6.179  1.00 96.72           H  
ATOM   1569  HB3 GLU A 112      14.804 -13.676  -7.376  1.00 96.72           H  
ATOM   1570  O   GLU A 112      13.210 -17.387  -8.025  1.00 96.72           O  
ATOM   1571  CG  GLU A 112      13.786 -14.437  -5.619  1.00 96.72           C  
ATOM   1572  HG2 GLU A 112      13.839 -15.346  -5.020  1.00 96.72           H  
ATOM   1573  HG3 GLU A 112      13.989 -13.585  -4.971  1.00 96.72           H  
ATOM   1574  CD  GLU A 112      12.412 -14.285  -6.266  1.00 96.72           C  
ATOM   1575  OE1 GLU A 112      11.524 -15.052  -5.865  1.00 96.72           O  
ATOM   1576  OE2 GLU A 112      12.362 -13.537  -7.268  1.00 96.72           O  
ATOM   1577  N   GLU A 113      13.216 -15.509  -9.227  1.00 96.20           N  
ATOM   1578  H   GLU A 113      13.442 -14.526  -9.172  1.00 96.20           H  
ATOM   1579  CA  GLU A 113      12.040 -15.856 -10.043  1.00 96.20           C  
ATOM   1580  HA  GLU A 113      11.150 -15.850  -9.414  1.00 96.20           H  
ATOM   1581  C   GLU A 113      12.154 -17.243 -10.717  1.00 96.20           C  
ATOM   1582  CB  GLU A 113      11.904 -14.779 -11.133  1.00 96.20           C  
ATOM   1583  HB2 GLU A 113      11.207 -15.117 -11.900  1.00 96.20           H  
ATOM   1584  HB3 GLU A 113      12.868 -14.655 -11.626  1.00 96.20           H  
ATOM   1585  O   GLU A 113      11.166 -17.946 -10.953  1.00 96.20           O  
ATOM   1586  CG  GLU A 113      11.438 -13.410 -10.611  1.00 96.20           C  
ATOM   1587  HG2 GLU A 113      11.587 -12.707 -11.430  1.00 96.20           H  
ATOM   1588  HG3 GLU A 113      12.064 -13.080  -9.782  1.00 96.20           H  
ATOM   1589  CD  GLU A 113       9.947 -13.359 -10.244  1.00 96.20           C  
ATOM   1590  OE1 GLU A 113       9.474 -12.235  -9.955  1.00 96.20           O  
ATOM   1591  OE2 GLU A 113       9.215 -14.300 -10.641  1.00 96.20           O  
ATOM   1592  N   ALA A 114      13.378 -17.667 -11.061  1.00 95.70           N  
ATOM   1593  H   ALA A 114      14.152 -17.064 -10.821  1.00 95.70           H  
ATOM   1594  CA  ALA A 114      13.645 -18.996 -11.614  1.00 95.70           C  
ATOM   1595  HA  ALA A 114      12.860 -19.239 -12.331  1.00 95.70           H  
ATOM   1596  C   ALA A 114      13.649 -20.121 -10.565  1.00 95.70           C  
ATOM   1597  CB  ALA A 114      14.985 -18.967 -12.352  1.00 95.70           C  
ATOM   1598  HB1 ALA A 114      14.940 -18.242 -13.165  1.00 95.70           H  
ATOM   1599  HB2 ALA A 114      15.773 -18.691 -11.651  1.00 95.70           H  
ATOM   1600  HB3 ALA A 114      15.195 -19.956 -12.758  1.00 95.70           H  
ATOM   1601  O   ALA A 114      13.462 -21.281 -10.938  1.00 95.70           O  
ATOM   1602  N   GLU A 115      13.917 -19.813  -9.295  1.00 95.29           N  
ATOM   1603  H   GLU A 115      13.987 -18.838  -9.043  1.00 95.29           H  
ATOM   1604  CA  GLU A 115      13.721 -20.746  -8.182  1.00 95.29           C  
ATOM   1605  HA  GLU A 115      14.114 -21.726  -8.452  1.00 95.29           H  
ATOM   1606  C   GLU A 115      12.227 -20.935  -7.901  1.00 95.29           C  
ATOM   1607  CB  GLU A 115      14.479 -20.250  -6.937  1.00 95.29           C  
ATOM   1608  HB2 GLU A 115      14.191 -19.226  -6.701  1.00 95.29           H  
ATOM   1609  HB3 GLU A 115      15.548 -20.265  -7.151  1.00 95.29           H  
ATOM   1610  O   GLU A 115      11.785 -22.073  -7.723  1.00 95.29           O  
ATOM   1611  CG  GLU A 115      14.211 -21.121  -5.702  1.00 95.29           C  
ATOM   1612  HG2 GLU A 115      13.164 -21.042  -5.409  1.00 95.29           H  
ATOM   1613  HG3 GLU A 115      14.415 -22.161  -5.959  1.00 95.29           H  
ATOM   1614  CD  GLU A 115      15.087 -20.703  -4.521  1.00 95.29           C  
ATOM   1615  OE1 GLU A 115      15.919 -21.540  -4.099  1.00 95.29           O  
ATOM   1616  OE2 GLU A 115      15.030 -19.534  -4.094  1.00 95.29           O  
ATOM   1617  N   GLU A 116      11.437 -19.857  -7.924  1.00 93.06           N  
ATOM   1618  H   GLU A 116      11.852 -18.938  -7.970  1.00 93.06           H  
ATOM   1619  CA  GLU A 116       9.989 -19.955  -7.734  1.00 93.06           C  
ATOM   1620  HA  GLU A 116       9.793 -20.479  -6.799  1.00 93.06           H  
ATOM   1621  C   GLU A 116       9.292 -20.724  -8.866  1.00 93.06           C  
ATOM   1622  CB  GLU A 116       9.353 -18.572  -7.650  1.00 93.06           C  
ATOM   1623  HB2 GLU A 116       9.556 -18.019  -8.567  1.00 93.06           H  
ATOM   1624  HB3 GLU A 116       8.277 -18.738  -7.586  1.00 93.06           H  
ATOM   1625  O   GLU A 116       8.391 -21.530  -8.604  1.00 93.06           O  
ATOM   1626  CG  GLU A 116       9.789 -17.735  -6.443  1.00 93.06           C  
ATOM   1627  HG2 GLU A 116       9.898 -18.396  -5.582  1.00 93.06           H  
ATOM   1628  HG3 GLU A 116      10.754 -17.281  -6.666  1.00 93.06           H  
ATOM   1629  CD  GLU A 116       8.698 -16.687  -6.168  1.00 93.06           C  
ATOM   1630  OE1 GLU A 116       8.156 -16.744  -5.040  1.00 93.06           O  
ATOM   1631  OE2 GLU A 116       8.102 -16.197  -7.158  1.00 93.06           O  
ATOM   1632  N   ASP A 117       9.704 -20.471 -10.116  1.00 93.48           N  
ATOM   1633  H   ASP A 117      10.416 -19.760 -10.202  1.00 93.48           H  
ATOM   1634  CA  ASP A 117       9.213 -21.092 -11.359  1.00 93.48           C  
ATOM   1635  HA  ASP A 117       9.616 -20.476 -12.163  1.00 93.48           H  
ATOM   1636  C   ASP A 117       7.679 -21.032 -11.527  1.00 93.48           C  
ATOM   1637  CB  ASP A 117       9.823 -22.494 -11.558  1.00 93.48           C  
ATOM   1638  HB2 ASP A 117      10.889 -22.448 -11.337  1.00 93.48           H  
ATOM   1639  HB3 ASP A 117       9.364 -23.187 -10.853  1.00 93.48           H  
ATOM   1640  O   ASP A 117       7.016 -21.988 -11.945  1.00 93.48           O  
ATOM   1641  CG  ASP A 117       9.665 -23.039 -12.990  1.00 93.48           C  
ATOM   1642  OD1 ASP A 117       9.696 -24.286 -13.158  1.00 93.48           O  
ATOM   1643  OD2 ASP A 117       9.577 -22.230 -13.946  1.00 93.48           O  
ATOM   1644  N   ARG A 118       7.075 -19.890 -11.165  1.00 89.76           N  
ATOM   1645  H   ARG A 118       7.664 -19.204 -10.713  1.00 89.76           H  
ATOM   1646  CA  ARG A 118       5.612 -19.673 -11.221  1.00 89.76           C  
ATOM   1647  HA  ARG A 118       5.135 -20.547 -11.666  1.00 89.76           H  
ATOM   1648  C   ARG A 118       5.186 -18.497 -12.093  1.00 89.76           C  
ATOM   1649  CB  ARG A 118       5.079 -19.509  -9.794  1.00 89.76           C  
ATOM   1650  HB2 ARG A 118       4.047 -19.158  -9.821  1.00 89.76           H  
ATOM   1651  HB3 ARG A 118       5.680 -18.756  -9.284  1.00 89.76           H  
ATOM   1652  O   ARG A 118       4.062 -18.505 -12.600  1.00 89.76           O  
ATOM   1653  CG  ARG A 118       5.127 -20.834  -9.024  1.00 89.76           C  
ATOM   1654  HG2 ARG A 118       6.085 -21.327  -9.188  1.00 89.76           H  
ATOM   1655  HG3 ARG A 118       4.340 -21.499  -9.382  1.00 89.76           H  
ATOM   1656  CD  ARG A 118       4.943 -20.570  -7.531  1.00 89.76           C  
ATOM   1657  HD2 ARG A 118       5.553 -19.710  -7.256  1.00 89.76           H  
ATOM   1658  HD3 ARG A 118       3.897 -20.336  -7.334  1.00 89.76           H  
ATOM   1659  NE  ARG A 118       5.390 -21.720  -6.731  1.00 89.76           N  
ATOM   1660  HE  ARG A 118       6.083 -22.300  -7.182  1.00 89.76           H  
ATOM   1661  NH1 ARG A 118       4.683 -20.873  -4.723  1.00 89.76           N  
ATOM   1662 HH11 ARG A 118       4.893 -20.768  -3.740  1.00 89.76           H  
ATOM   1663 HH12 ARG A 118       4.474 -20.015  -5.214  1.00 89.76           H  
ATOM   1664  NH2 ARG A 118       5.916 -22.736  -4.770  1.00 89.76           N  
ATOM   1665 HH21 ARG A 118       6.619 -23.245  -5.288  1.00 89.76           H  
ATOM   1666 HH22 ARG A 118       6.052 -22.611  -3.777  1.00 89.76           H  
ATOM   1667  CZ  ARG A 118       5.313 -21.780  -5.417  1.00 89.76           C  
ATOM   1668  N   GLN A 119       6.066 -17.520 -12.313  1.00 90.45           N  
ATOM   1669  H   GLN A 119       6.938 -17.553 -11.805  1.00 90.45           H  
ATOM   1670  CA  GLN A 119       5.775 -16.278 -13.036  1.00 90.45           C  
ATOM   1671  HA  GLN A 119       4.742 -16.289 -13.383  1.00 90.45           H  
ATOM   1672  C   GLN A 119       6.678 -16.147 -14.278  1.00 90.45           C  
ATOM   1673  CB  GLN A 119       5.882 -15.099 -12.053  1.00 90.45           C  
ATOM   1674  HB2 GLN A 119       5.881 -14.155 -12.599  1.00 90.45           H  
ATOM   1675  HB3 GLN A 119       6.809 -15.176 -11.484  1.00 90.45           H  
ATOM   1676  O   GLN A 119       7.651 -15.399 -14.287  1.00 90.45           O  
ATOM   1677  CG  GLN A 119       4.678 -15.113 -11.101  1.00 90.45           C  
ATOM   1678  HG2 GLN A 119       3.799 -14.744 -11.631  1.00 90.45           H  
ATOM   1679  HG3 GLN A 119       4.469 -16.132 -10.777  1.00 90.45           H  
ATOM   1680  CD  GLN A 119       4.872 -14.297  -9.836  1.00 90.45           C  
ATOM   1681  NE2 GLN A 119       4.667 -13.007  -9.842  1.00 90.45           N  
ATOM   1682 HE21 GLN A 119       4.812 -12.494 -10.700  1.00 90.45           H  
ATOM   1683 HE22 GLN A 119       4.956 -12.604  -8.962  1.00 90.45           H  
ATOM   1684  OE1 GLN A 119       5.054 -14.835  -8.776  1.00 90.45           O  
ATOM   1685  N   PRO A 120       6.366 -16.835 -15.396  1.00 92.65           N  
ATOM   1686  CA  PRO A 120       7.251 -16.878 -16.568  1.00 92.65           C  
ATOM   1687  HA  PRO A 120       8.214 -17.297 -16.275  1.00 92.65           H  
ATOM   1688  C   PRO A 120       7.513 -15.505 -17.204  1.00 92.65           C  
ATOM   1689  CB  PRO A 120       6.564 -17.830 -17.553  1.00 92.65           C  
ATOM   1690  HB2 PRO A 120       6.704 -17.526 -18.590  1.00 92.65           H  
ATOM   1691  HB3 PRO A 120       6.951 -18.838 -17.402  1.00 92.65           H  
ATOM   1692  O   PRO A 120       8.561 -15.298 -17.817  1.00 92.65           O  
ATOM   1693  CG  PRO A 120       5.091 -17.788 -17.144  1.00 92.65           C  
ATOM   1694  HG2 PRO A 120       4.612 -16.911 -17.581  1.00 92.65           H  
ATOM   1695  HG3 PRO A 120       4.564 -18.699 -17.427  1.00 92.65           H  
ATOM   1696  CD  PRO A 120       5.170 -17.630 -15.629  1.00 92.65           C  
ATOM   1697  HD2 PRO A 120       5.288 -18.605 -15.157  1.00 92.65           H  
ATOM   1698  HD3 PRO A 120       4.271 -17.137 -15.260  1.00 92.65           H  
ATOM   1699  N   GLU A 121       6.579 -14.560 -17.067  1.00 91.56           N  
ATOM   1700  H   GLU A 121       5.761 -14.771 -16.514  1.00 91.56           H  
ATOM   1701  CA  GLU A 121       6.775 -13.186 -17.536  1.00 91.56           C  
ATOM   1702  HA  GLU A 121       7.187 -13.213 -18.545  1.00 91.56           H  
ATOM   1703  C   GLU A 121       7.795 -12.423 -16.685  1.00 91.56           C  
ATOM   1704  CB  GLU A 121       5.434 -12.434 -17.571  1.00 91.56           C  
ATOM   1705  HB2 GLU A 121       4.988 -12.461 -16.577  1.00 91.56           H  
ATOM   1706  HB3 GLU A 121       5.619 -11.390 -17.824  1.00 91.56           H  
ATOM   1707  O   GLU A 121       8.581 -11.662 -17.248  1.00 91.56           O  
ATOM   1708  CG  GLU A 121       4.423 -13.011 -18.580  1.00 91.56           C  
ATOM   1709  HG2 GLU A 121       3.504 -12.429 -18.507  1.00 91.56           H  
ATOM   1710  HG3 GLU A 121       4.183 -14.035 -18.294  1.00 91.56           H  
ATOM   1711  CD  GLU A 121       4.904 -12.986 -20.043  1.00 91.56           C  
ATOM   1712  OE1 GLU A 121       4.325 -13.723 -20.870  1.00 91.56           O  
ATOM   1713  OE2 GLU A 121       5.845 -12.222 -20.373  1.00 91.56           O  
ATOM   1714  N   HIS A 122       7.836 -12.671 -15.373  1.00 92.39           N  
ATOM   1715  H   HIS A 122       7.260 -13.400 -14.978  1.00 92.39           H  
ATOM   1716  CA  HIS A 122       8.823 -12.078 -14.475  1.00 92.39           C  
ATOM   1717  HA  HIS A 122       8.871 -10.999 -14.625  1.00 92.39           H  
ATOM   1718  C   HIS A 122      10.217 -12.657 -14.720  1.00 92.39           C  
ATOM   1719  CB  HIS A 122       8.442 -12.349 -13.032  1.00 92.39           C  
ATOM   1720  HB2 HIS A 122       9.298 -12.028 -12.438  1.00 92.39           H  
ATOM   1721  HB3 HIS A 122       8.312 -13.418 -12.866  1.00 92.39           H  
ATOM   1722  O   HIS A 122      11.159 -11.899 -14.945  1.00 92.39           O  
ATOM   1723  CG  HIS A 122       7.255 -11.626 -12.474  1.00 92.39           C  
ATOM   1724  CD2 HIS A 122       6.209 -11.010 -13.107  1.00 92.39           C  
ATOM   1725  HD2 HIS A 122       6.053 -10.961 -14.175  1.00 92.39           H  
ATOM   1726  ND1 HIS A 122       7.113 -11.405 -11.139  1.00 92.39           N  
ATOM   1727  HD1 HIS A 122       7.800 -11.672 -10.448  1.00 92.39           H  
ATOM   1728  CE1 HIS A 122       6.041 -10.637 -10.957  1.00 92.39           C  
ATOM   1729  HE1 HIS A 122       5.759 -10.267  -9.982  1.00 92.39           H  
ATOM   1730  NE2 HIS A 122       5.409 -10.401 -12.129  1.00 92.39           N  
ATOM   1731  N   ILE A 123      10.334 -13.989 -14.836  1.00 95.50           N  
ATOM   1732  H   ILE A 123       9.559 -14.547 -14.509  1.00 95.50           H  
ATOM   1733  CA  ILE A 123      11.585 -14.663 -15.233  1.00 95.50           C  
ATOM   1734  HA  ILE A 123      12.321 -14.513 -14.444  1.00 95.50           H  
ATOM   1735  C   ILE A 123      12.132 -14.040 -16.527  1.00 95.50           C  
ATOM   1736  CB  ILE A 123      11.356 -16.185 -15.424  1.00 95.50           C  
ATOM   1737  HB  ILE A 123      10.575 -16.323 -16.172  1.00 95.50           H  
ATOM   1738  O   ILE A 123      13.319 -13.712 -16.630  1.00 95.50           O  
ATOM   1739  CG1 ILE A 123      10.894 -16.856 -14.113  1.00 95.50           C  
ATOM   1740 HG12 ILE A 123      10.042 -16.316 -13.701  1.00 95.50           H  
ATOM   1741 HG13 ILE A 123      11.707 -16.802 -13.389  1.00 95.50           H  
ATOM   1742  CG2 ILE A 123      12.637 -16.885 -15.928  1.00 95.50           C  
ATOM   1743 HG21 ILE A 123      12.441 -17.942 -16.105  1.00 95.50           H  
ATOM   1744 HG22 ILE A 123      13.412 -16.799 -15.167  1.00 95.50           H  
ATOM   1745 HG23 ILE A 123      12.989 -16.447 -16.862  1.00 95.50           H  
ATOM   1746  CD1 ILE A 123      10.473 -18.323 -14.261  1.00 95.50           C  
ATOM   1747 HD11 ILE A 123       9.966 -18.635 -13.348  1.00 95.50           H  
ATOM   1748 HD12 ILE A 123       9.787 -18.442 -15.099  1.00 95.50           H  
ATOM   1749 HD13 ILE A 123      11.345 -18.961 -14.404  1.00 95.50           H  
ATOM   1750  N   ARG A 124      11.261 -13.845 -17.529  1.00 94.25           N  
ATOM   1751  H   ARG A 124      10.304 -14.123 -17.368  1.00 94.25           H  
ATOM   1752  CA  ARG A 124      11.619 -13.220 -18.810  1.00 94.25           C  
ATOM   1753  HA  ARG A 124      12.478 -13.751 -19.220  1.00 94.25           H  
ATOM   1754  C   ARG A 124      12.054 -11.765 -18.633  1.00 94.25           C  
ATOM   1755  CB  ARG A 124      10.429 -13.347 -19.774  1.00 94.25           C  
ATOM   1756  HB2 ARG A 124       9.587 -12.792 -19.362  1.00 94.25           H  
ATOM   1757  HB3 ARG A 124      10.141 -14.395 -19.848  1.00 94.25           H  
ATOM   1758  O   ARG A 124      13.028 -11.362 -19.267  1.00 94.25           O  
ATOM   1759  CG  ARG A 124      10.748 -12.827 -21.186  1.00 94.25           C  
ATOM   1760  HG2 ARG A 124      11.134 -11.810 -21.132  1.00 94.25           H  
ATOM   1761  HG3 ARG A 124      11.520 -13.459 -21.626  1.00 94.25           H  
ATOM   1762  CD  ARG A 124       9.510 -12.844 -22.100  1.00 94.25           C  
ATOM   1763  HD2 ARG A 124       9.143 -13.868 -22.168  1.00 94.25           H  
ATOM   1764  HD3 ARG A 124       9.803 -12.522 -23.099  1.00 94.25           H  
ATOM   1765  NE  ARG A 124       8.414 -11.982 -21.610  1.00 94.25           N  
ATOM   1766  HE  ARG A 124       7.593 -12.425 -21.225  1.00 94.25           H  
ATOM   1767  NH1 ARG A 124       9.361  -9.897 -21.921  1.00 94.25           N  
ATOM   1768 HH11 ARG A 124       9.365  -8.917 -21.677  1.00 94.25           H  
ATOM   1769 HH12 ARG A 124      10.233 -10.313 -22.216  1.00 94.25           H  
ATOM   1770  NH2 ARG A 124       7.377 -10.101 -20.932  1.00 94.25           N  
ATOM   1771 HH21 ARG A 124       7.437  -9.165 -20.556  1.00 94.25           H  
ATOM   1772 HH22 ARG A 124       6.675 -10.735 -20.579  1.00 94.25           H  
ATOM   1773  CZ  ARG A 124       8.395 -10.667 -21.497  1.00 94.25           C  
ATOM   1774  N   GLU A 125      11.355 -10.982 -17.817  1.00 93.98           N  
ATOM   1775  H   GLU A 125      10.569 -11.377 -17.320  1.00 93.98           H  
ATOM   1776  CA  GLU A 125      11.681  -9.578 -17.555  1.00 93.98           C  
ATOM   1777  HA  GLU A 125      11.791  -9.068 -18.511  1.00 93.98           H  
ATOM   1778  C   GLU A 125      13.019  -9.423 -16.819  1.00 93.98           C  
ATOM   1779  CB  GLU A 125      10.522  -8.899 -16.804  1.00 93.98           C  
ATOM   1780  HB2 GLU A 125       9.620  -9.000 -17.408  1.00 93.98           H  
ATOM   1781  HB3 GLU A 125      10.366  -9.386 -15.841  1.00 93.98           H  
ATOM   1782  O   GLU A 125      13.879  -8.676 -17.295  1.00 93.98           O  
ATOM   1783  CG  GLU A 125      10.816  -7.406 -16.582  1.00 93.98           C  
ATOM   1784  HG2 GLU A 125      11.669  -7.313 -15.909  1.00 93.98           H  
ATOM   1785  HG3 GLU A 125      11.099  -6.965 -17.538  1.00 93.98           H  
ATOM   1786  CD  GLU A 125       9.649  -6.598 -15.996  1.00 93.98           C  
ATOM   1787  OE1 GLU A 125       9.883  -5.386 -15.771  1.00 93.98           O  
ATOM   1788  OE2 GLU A 125       8.534  -7.144 -15.863  1.00 93.98           O  
ATOM   1789  N   CYS A 126      13.256 -10.158 -15.725  1.00 95.67           N  
ATOM   1790  H   CYS A 126      12.515 -10.734 -15.352  1.00 95.67           H  
ATOM   1791  CA  CYS A 126      14.536 -10.134 -15.011  1.00 95.67           C  
ATOM   1792  HA  CYS A 126      14.718  -9.126 -14.637  1.00 95.67           H  
ATOM   1793  C   CYS A 126      15.693 -10.527 -15.945  1.00 95.67           C  
ATOM   1794  CB  CYS A 126      14.526 -11.098 -13.822  1.00 95.67           C  
ATOM   1795  HB2 CYS A 126      14.350 -12.102 -14.208  1.00 95.67           H  
ATOM   1796  HB3 CYS A 126      15.523 -11.081 -13.383  1.00 95.67           H  
ATOM   1797  O   CYS A 126      16.711  -9.831 -16.003  1.00 95.67           O  
ATOM   1798  SG  CYS A 126      13.358 -10.875 -12.459  1.00 95.67           S  
ATOM   1799  N   LYS A 127      15.523 -11.596 -16.740  1.00 96.11           N  
ATOM   1800  H   LYS A 127      14.682 -12.143 -16.624  1.00 96.11           H  
ATOM   1801  CA  LYS A 127      16.514 -12.027 -17.735  1.00 96.11           C  
ATOM   1802  HA  LYS A 127      17.457 -12.219 -17.223  1.00 96.11           H  
ATOM   1803  C   LYS A 127      16.783 -10.950 -18.788  1.00 96.11           C  
ATOM   1804  CB  LYS A 127      16.041 -13.332 -18.386  1.00 96.11           C  
ATOM   1805  HB2 LYS A 127      15.069 -13.175 -18.854  1.00 96.11           H  
ATOM   1806  HB3 LYS A 127      15.932 -14.097 -17.617  1.00 96.11           H  
ATOM   1807  O   LYS A 127      17.940 -10.654 -19.077  1.00 96.11           O  
ATOM   1808  CG  LYS A 127      17.044 -13.807 -19.443  1.00 96.11           C  
ATOM   1809  HG2 LYS A 127      17.132 -13.056 -20.228  1.00 96.11           H  
ATOM   1810  HG3 LYS A 127      18.021 -13.951 -18.983  1.00 96.11           H  
ATOM   1811  CD  LYS A 127      16.581 -15.106 -20.091  1.00 96.11           C  
ATOM   1812  HD2 LYS A 127      15.573 -14.977 -20.487  1.00 96.11           H  
ATOM   1813  HD3 LYS A 127      16.583 -15.914 -19.360  1.00 96.11           H  
ATOM   1814  CE  LYS A 127      17.548 -15.399 -21.232  1.00 96.11           C  
ATOM   1815  HE2 LYS A 127      17.507 -14.577 -21.946  1.00 96.11           H  
ATOM   1816  HE3 LYS A 127      18.566 -15.434 -20.845  1.00 96.11           H  
ATOM   1817  NZ  LYS A 127      17.219 -16.671 -21.894  1.00 96.11           N  
ATOM   1818  HZ1 LYS A 127      16.229 -16.780 -22.062  1.00 96.11           H  
ATOM   1819  HZ2 LYS A 127      17.776 -16.751 -22.733  1.00 96.11           H  
ATOM   1820  HZ3 LYS A 127      17.573 -17.421 -21.317  1.00 96.11           H  
ATOM   1821  N   GLN A 128      15.741 -10.343 -19.353  1.00 94.75           N  
ATOM   1822  H   GLN A 128      14.812 -10.627 -19.079  1.00 94.75           H  
ATOM   1823  CA  GLN A 128      15.889  -9.292 -20.361  1.00 94.75           C  
ATOM   1824  HA  GLN A 128      16.498  -9.680 -21.178  1.00 94.75           H  
ATOM   1825  C   GLN A 128      16.610  -8.065 -19.782  1.00 94.75           C  
ATOM   1826  CB  GLN A 128      14.498  -8.939 -20.909  1.00 94.75           C  
ATOM   1827  HB2 GLN A 128      13.882  -8.537 -20.106  1.00 94.75           H  
ATOM   1828  HB3 GLN A 128      14.030  -9.849 -21.284  1.00 94.75           H  
ATOM   1829  O   GLN A 128      17.514  -7.520 -20.417  1.00 94.75           O  
ATOM   1830  CG  GLN A 128      14.562  -7.920 -22.055  1.00 94.75           C  
ATOM   1831  HG2 GLN A 128      15.192  -8.315 -22.852  1.00 94.75           H  
ATOM   1832  HG3 GLN A 128      15.009  -6.996 -21.689  1.00 94.75           H  
ATOM   1833  CD  GLN A 128      13.192  -7.579 -22.636  1.00 94.75           C  
ATOM   1834  NE2 GLN A 128      13.138  -6.671 -23.585  1.00 94.75           N  
ATOM   1835 HE21 GLN A 128      13.977  -6.167 -23.830  1.00 94.75           H  
ATOM   1836 HE22 GLN A 128      12.208  -6.326 -23.774  1.00 94.75           H  
ATOM   1837  OE1 GLN A 128      12.147  -8.100 -22.274  1.00 94.75           O  
ATOM   1838  N   ASN A 129      16.266  -7.663 -18.557  1.00 95.03           N  
ATOM   1839  H   ASN A 129      15.496  -8.130 -18.098  1.00 95.03           H  
ATOM   1840  CA  ASN A 129      16.937  -6.576 -17.845  1.00 95.03           C  
ATOM   1841  HA  ASN A 129      16.902  -5.677 -18.460  1.00 95.03           H  
ATOM   1842  C   ASN A 129      18.423  -6.893 -17.599  1.00 95.03           C  
ATOM   1843  CB  ASN A 129      16.177  -6.313 -16.532  1.00 95.03           C  
ATOM   1844  HB2 ASN A 129      16.770  -5.643 -15.909  1.00 95.03           H  
ATOM   1845  HB3 ASN A 129      16.042  -7.249 -15.990  1.00 95.03           H  
ATOM   1846  O   ASN A 129      19.278  -6.022 -17.783  1.00 95.03           O  
ATOM   1847  CG  ASN A 129      14.821  -5.656 -16.738  1.00 95.03           C  
ATOM   1848  ND2 ASN A 129      13.953  -5.716 -15.753  1.00 95.03           N  
ATOM   1849 HD21 ASN A 129      13.022  -5.391 -15.971  1.00 95.03           H  
ATOM   1850 HD22 ASN A 129      14.068  -6.408 -15.027  1.00 95.03           H  
ATOM   1851  OD1 ASN A 129      14.553  -5.032 -17.750  1.00 95.03           O  
ATOM   1852  N   PHE A 130      18.743  -8.145 -17.254  1.00 95.99           N  
ATOM   1853  H   PHE A 130      17.994  -8.800 -17.084  1.00 95.99           H  
ATOM   1854  CA  PHE A 130      20.117  -8.626 -17.124  1.00 95.99           C  
ATOM   1855  HA  PHE A 130      20.645  -7.990 -16.413  1.00 95.99           H  
ATOM   1856  C   PHE A 130      20.887  -8.542 -18.449  1.00 95.99           C  
ATOM   1857  CB  PHE A 130      20.110 -10.062 -16.574  1.00 95.99           C  
ATOM   1858  HB2 PHE A 130      19.437 -10.688 -17.159  1.00 95.99           H  
ATOM   1859  HB3 PHE A 130      19.729 -10.050 -15.553  1.00 95.99           H  
ATOM   1860  O   PHE A 130      21.984  -7.984 -18.486  1.00 95.99           O  
ATOM   1861  CG  PHE A 130      21.481 -10.700 -16.581  1.00 95.99           C  
ATOM   1862  CD1 PHE A 130      21.857 -11.614 -17.582  1.00 95.99           C  
ATOM   1863  HD1 PHE A 130      21.147 -11.897 -18.346  1.00 95.99           H  
ATOM   1864  CD2 PHE A 130      22.411 -10.316 -15.610  1.00 95.99           C  
ATOM   1865  HD2 PHE A 130      22.107  -9.605 -14.856  1.00 95.99           H  
ATOM   1866  CE1 PHE A 130      23.160 -12.147 -17.593  1.00 95.99           C  
ATOM   1867  HE1 PHE A 130      23.443 -12.844 -18.367  1.00 95.99           H  
ATOM   1868  CE2 PHE A 130      23.708 -10.849 -15.609  1.00 95.99           C  
ATOM   1869  HE2 PHE A 130      24.406 -10.533 -14.848  1.00 95.99           H  
ATOM   1870  CZ  PHE A 130      24.083 -11.775 -16.597  1.00 95.99           C  
ATOM   1871  HZ  PHE A 130      25.083 -12.180 -16.603  1.00 95.99           H  
ATOM   1872  N   GLU A 131      20.322  -9.051 -19.544  1.00 94.63           N  
ATOM   1873  H   GLU A 131      19.426  -9.508 -19.448  1.00 94.63           H  
ATOM   1874  CA  GLU A 131      20.961  -9.050 -20.866  1.00 94.63           C  
ATOM   1875  HA  GLU A 131      21.931  -9.541 -20.793  1.00 94.63           H  
ATOM   1876  C   GLU A 131      21.214  -7.627 -21.383  1.00 94.63           C  
ATOM   1877  CB  GLU A 131      20.094  -9.831 -21.866  1.00 94.63           C  
ATOM   1878  HB2 GLU A 131      20.465  -9.641 -22.873  1.00 94.63           H  
ATOM   1879  HB3 GLU A 131      19.069  -9.466 -21.801  1.00 94.63           H  
ATOM   1880  O   GLU A 131      22.312  -7.337 -21.865  1.00 94.63           O  
ATOM   1881  CG  GLU A 131      20.127 -11.351 -21.622  1.00 94.63           C  
ATOM   1882  HG2 GLU A 131      21.150 -11.696 -21.769  1.00 94.63           H  
ATOM   1883  HG3 GLU A 131      19.859 -11.563 -20.587  1.00 94.63           H  
ATOM   1884  CD  GLU A 131      19.187 -12.141 -22.552  1.00 94.63           C  
ATOM   1885  OE1 GLU A 131      19.335 -13.385 -22.604  1.00 94.63           O  
ATOM   1886  OE2 GLU A 131      18.324 -11.524 -23.216  1.00 94.63           O  
ATOM   1887  N   ILE A 132      20.246  -6.716 -21.233  1.00 94.77           N  
ATOM   1888  H   ILE A 132      19.368  -7.020 -20.836  1.00 94.77           H  
ATOM   1889  CA  ILE A 132      20.397  -5.299 -21.606  1.00 94.77           C  
ATOM   1890  HA  ILE A 132      20.667  -5.241 -22.660  1.00 94.77           H  
ATOM   1891  C   ILE A 132      21.547  -4.660 -20.817  1.00 94.77           C  
ATOM   1892  CB  ILE A 132      19.064  -4.536 -21.405  1.00 94.77           C  
ATOM   1893  HB  ILE A 132      18.688  -4.751 -20.405  1.00 94.77           H  
ATOM   1894  O   ILE A 132      22.428  -4.030 -21.408  1.00 94.77           O  
ATOM   1895  CG1 ILE A 132      18.023  -5.010 -22.446  1.00 94.77           C  
ATOM   1896 HG12 ILE A 132      17.987  -6.099 -22.460  1.00 94.77           H  
ATOM   1897 HG13 ILE A 132      18.335  -4.689 -23.440  1.00 94.77           H  
ATOM   1898  CG2 ILE A 132      19.265  -3.010 -21.529  1.00 94.77           C  
ATOM   1899 HG21 ILE A 132      19.677  -2.768 -22.509  1.00 94.77           H  
ATOM   1900 HG22 ILE A 132      18.317  -2.488 -21.395  1.00 94.77           H  
ATOM   1901 HG23 ILE A 132      19.937  -2.643 -20.754  1.00 94.77           H  
ATOM   1902  CD1 ILE A 132      16.596  -4.506 -22.184  1.00 94.77           C  
ATOM   1903 HD11 ILE A 132      16.291  -4.765 -21.170  1.00 94.77           H  
ATOM   1904 HD12 ILE A 132      16.535  -3.427 -22.322  1.00 94.77           H  
ATOM   1905 HD13 ILE A 132      15.915  -4.980 -22.891  1.00 94.77           H  
ATOM   1906  N   ALA A 133      21.579  -4.852 -19.495  1.00 94.81           N  
ATOM   1907  H   ALA A 133      20.845  -5.390 -19.057  1.00 94.81           H  
ATOM   1908  CA  ALA A 133      22.631  -4.291 -18.654  1.00 94.81           C  
ATOM   1909  HA  ALA A 133      22.679  -3.218 -18.838  1.00 94.81           H  
ATOM   1910  C   ALA A 133      24.011  -4.880 -18.999  1.00 94.81           C  
ATOM   1911  CB  ALA A 133      22.248  -4.508 -17.188  1.00 94.81           C  
ATOM   1912  HB1 ALA A 133      22.982  -4.024 -16.544  1.00 94.81           H  
ATOM   1913  HB2 ALA A 133      22.208  -5.575 -16.967  1.00 94.81           H  
ATOM   1914  HB3 ALA A 133      21.269  -4.070 -16.993  1.00 94.81           H  
ATOM   1915  O   ALA A 133      24.983  -4.140 -19.152  1.00 94.81           O  
ATOM   1916  N   MET A 134      24.107  -6.196 -19.205  1.00 95.40           N  
ATOM   1917  H   MET A 134      23.281  -6.763 -19.074  1.00 95.40           H  
ATOM   1918  CA  MET A 134      25.355  -6.854 -19.598  1.00 95.40           C  
ATOM   1919  HA  MET A 134      26.131  -6.571 -18.887  1.00 95.40           H  
ATOM   1920  C   MET A 134      25.851  -6.414 -20.977  1.00 95.40           C  
ATOM   1921  CB  MET A 134      25.187  -8.377 -19.565  1.00 95.40           C  
ATOM   1922  HB2 MET A 134      26.009  -8.842 -20.110  1.00 95.40           H  
ATOM   1923  HB3 MET A 134      24.259  -8.655 -20.066  1.00 95.40           H  
ATOM   1924  O   MET A 134      27.057  -6.238 -21.140  1.00 95.40           O  
ATOM   1925  CG  MET A 134      25.178  -8.930 -18.136  1.00 95.40           C  
ATOM   1926  HG2 MET A 134      25.035 -10.008 -18.208  1.00 95.40           H  
ATOM   1927  HG3 MET A 134      24.318  -8.519 -17.607  1.00 95.40           H  
ATOM   1928  SD  MET A 134      26.663  -8.619 -17.128  1.00 95.40           S  
ATOM   1929  CE  MET A 134      27.915  -9.504 -18.088  1.00 95.40           C  
ATOM   1930  HE1 MET A 134      28.055  -9.013 -19.051  1.00 95.40           H  
ATOM   1931  HE2 MET A 134      28.858  -9.499 -17.542  1.00 95.40           H  
ATOM   1932  HE3 MET A 134      27.592 -10.533 -18.243  1.00 95.40           H  
ATOM   1933  N   ASN A 135      24.966  -6.183 -21.949  1.00 93.41           N  
ATOM   1934  H   ASN A 135      23.992  -6.393 -21.780  1.00 93.41           H  
ATOM   1935  CA  ASN A 135      25.346  -5.647 -23.260  1.00 93.41           C  
ATOM   1936  HA  ASN A 135      26.137  -6.267 -23.681  1.00 93.41           H  
ATOM   1937  C   ASN A 135      25.921  -4.226 -23.140  1.00 93.41           C  
ATOM   1938  CB  ASN A 135      24.127  -5.697 -24.197  1.00 93.41           C  
ATOM   1939  HB2 ASN A 135      24.329  -5.095 -25.084  1.00 93.41           H  
ATOM   1940  HB3 ASN A 135      23.259  -5.271 -23.693  1.00 93.41           H  
ATOM   1941  O   ASN A 135      26.962  -3.929 -23.730  1.00 93.41           O  
ATOM   1942  CG  ASN A 135      23.802  -7.104 -24.670  1.00 93.41           C  
ATOM   1943  ND2 ASN A 135      22.566  -7.358 -25.030  1.00 93.41           N  
ATOM   1944 HD21 ASN A 135      21.846  -6.678 -24.833  1.00 93.41           H  
ATOM   1945 HD22 ASN A 135      22.353  -8.325 -25.231  1.00 93.41           H  
ATOM   1946  OD1 ASN A 135      24.651  -7.976 -24.762  1.00 93.41           O  
ATOM   1947  N   ALA A 136      25.309  -3.384 -22.303  1.00 93.21           N  
ATOM   1948  H   ALA A 136      24.443  -3.675 -21.872  1.00 93.21           H  
ATOM   1949  CA  ALA A 136      25.799  -2.036 -22.024  1.00 93.21           C  
ATOM   1950  HA  ALA A 136      25.965  -1.531 -22.975  1.00 93.21           H  
ATOM   1951  C   ALA A 136      27.147  -2.025 -21.265  1.00 93.21           C  
ATOM   1952  CB  ALA A 136      24.691  -1.283 -21.278  1.00 93.21           C  
ATOM   1953  HB1 ALA A 136      25.040  -0.290 -20.996  1.00 93.21           H  
ATOM   1954  HB2 ALA A 136      24.391  -1.837 -20.389  1.00 93.21           H  
ATOM   1955  HB3 ALA A 136      23.822  -1.180 -21.929  1.00 93.21           H  
ATOM   1956  O   ALA A 136      27.974  -1.140 -21.500  1.00 93.21           O  
ATOM   1957  N   LEU A 137      27.413  -3.006 -20.389  1.00 90.41           N  
ATOM   1958  H   LEU A 137      26.663  -3.648 -20.174  1.00 90.41           H  
ATOM   1959  CA  LEU A 137      28.707  -3.172 -19.695  1.00 90.41           C  
ATOM   1960  HA  LEU A 137      29.077  -2.202 -19.364  1.00 90.41           H  
ATOM   1961  C   LEU A 137      29.792  -3.794 -20.557  1.00 90.41           C  
ATOM   1962  CB  LEU A 137      28.570  -4.127 -18.505  1.00 90.41           C  
ATOM   1963  HB2 LEU A 137      29.569  -4.381 -18.148  1.00 90.41           H  
ATOM   1964  HB3 LEU A 137      28.100  -5.049 -18.847  1.00 90.41           H  
ATOM   1965  O   LEU A 137      30.959  -3.415 -20.457  1.00 90.41           O  
ATOM   1966  CG  LEU A 137      27.784  -3.589 -17.320  1.00 90.41           C  
ATOM   1967  HG  LEU A 137      26.748  -3.434 -17.623  1.00 90.41           H  
ATOM   1968  CD1 LEU A 137      27.806  -4.656 -16.231  1.00 90.41           C  
ATOM   1969 HD11 LEU A 137      27.030  -4.423 -15.503  1.00 90.41           H  
ATOM   1970 HD12 LEU A 137      27.556  -5.629 -16.655  1.00 90.41           H  
ATOM   1971 HD13 LEU A 137      28.783  -4.705 -15.750  1.00 90.41           H  
ATOM   1972  CD2 LEU A 137      28.357  -2.265 -16.809  1.00 90.41           C  
ATOM   1973 HD21 LEU A 137      27.948  -2.040 -15.824  1.00 90.41           H  
ATOM   1974 HD22 LEU A 137      29.444  -2.315 -16.753  1.00 90.41           H  
ATOM   1975 HD23 LEU A 137      28.067  -1.462 -17.488  1.00 90.41           H  
ATOM   1976  N   GLY A 138      29.401  -4.768 -21.380  1.00 74.98           N  
ATOM   1977  H   GLY A 138      28.431  -5.047 -21.353  1.00 74.98           H  
ATOM   1978  CA  GLY A 138      30.270  -5.468 -22.316  1.00 74.98           C  
ATOM   1979  HA2 GLY A 138      29.676  -6.186 -22.881  1.00 74.98           H  
ATOM   1980  HA3 GLY A 138      31.051  -5.993 -21.766  1.00 74.98           H  
ATOM   1981  C   GLY A 138      30.919  -4.510 -23.288  1.00 74.98           C  
ATOM   1982  O   GLY A 138      31.867  -4.891 -23.974  1.00 74.98           O  
ATOM   1983  N   GLY A 139      30.447  -3.259 -23.294  1.00 51.25           N  
ATOM   1984  H   GLY A 139      29.645  -3.036 -22.722  1.00 51.25           H  
ATOM   1985  CA  GLY A 139      31.137  -2.196 -23.966  1.00 51.25           C  
ATOM   1986  HA2 GLY A 139      32.111  -2.026 -23.508  1.00 51.25           H  
ATOM   1987  HA3 GLY A 139      30.534  -1.289 -23.937  1.00 51.25           H  
ATOM   1988  C   GLY A 139      31.313  -2.634 -25.394  1.00 51.25           C  
ATOM   1989  O   GLY A 139      32.375  -2.441 -25.971  1.00 51.25           O  
ATOM   1990  N   ALA A 140      30.266  -3.224 -25.963  1.00 43.33           N  
ATOM   1991  H   ALA A 140      29.462  -3.416 -25.383  1.00 43.33           H  
ATOM   1992  CA  ALA A 140      29.992  -2.800 -27.298  1.00 43.33           C  
ATOM   1993  HA  ALA A 140      30.855  -2.986 -27.937  1.00 43.33           H  
ATOM   1994  C   ALA A 140      29.723  -1.300 -27.116  1.00 43.33           C  
ATOM   1995  CB  ALA A 140      28.820  -3.610 -27.842  1.00 43.33           C  
ATOM   1996  HB1 ALA A 140      28.566  -3.256 -28.840  1.00 43.33           H  
ATOM   1997  HB2 ALA A 140      29.088  -4.666 -27.891  1.00 43.33           H  
ATOM   1998  HB3 ALA A 140      27.949  -3.493 -27.197  1.00 43.33           H  
ATOM   1999  O   ALA A 140      28.677  -0.942 -26.571  1.00 43.33           O  
ATOM   2000  N   PRO A 141      30.693  -0.403 -27.411  1.00 44.33           N  
ATOM   2001  CA  PRO A 141      30.335   0.992 -27.545  1.00 44.33           C  
ATOM   2002  HA  PRO A 141      30.087   1.431 -26.579  1.00 44.33           H  
ATOM   2003  C   PRO A 141      29.127   0.990 -28.465  1.00 44.33           C  
ATOM   2004  CB  PRO A 141      31.544   1.683 -28.180  1.00 44.33           C  
ATOM   2005  HB2 PRO A 141      31.250   2.494 -28.846  1.00 44.33           H  
ATOM   2006  HB3 PRO A 141      32.198   2.058 -27.392  1.00 44.33           H  
ATOM   2007  O   PRO A 141      29.151   0.257 -29.462  1.00 44.33           O  
ATOM   2008  CG  PRO A 141      32.249   0.559 -28.932  1.00 44.33           C  
ATOM   2009  HG2 PRO A 141      33.314   0.756 -29.054  1.00 44.33           H  
ATOM   2010  HG3 PRO A 141      31.774   0.399 -29.900  1.00 44.33           H  
ATOM   2011  CD  PRO A 141      31.996  -0.627 -28.028  1.00 44.33           C  
ATOM   2012  HD2 PRO A 141      32.774  -0.604 -27.265  1.00 44.33           H  
ATOM   2013  HD3 PRO A 141      32.051  -1.546 -28.612  1.00 44.33           H  
ATOM   2014  N   ALA A 142      28.085   1.728 -28.076  1.00 46.95           N  
ATOM   2015  H   ALA A 142      28.107   2.169 -27.168  1.00 46.95           H  
ATOM   2016  CA  ALA A 142      26.866   1.838 -28.864  1.00 46.95           C  
ATOM   2017  HA  ALA A 142      26.228   0.986 -28.629  1.00 46.95           H  
ATOM   2018  C   ALA A 142      27.266   1.840 -30.351  1.00 46.95           C  
ATOM   2019  CB  ALA A 142      26.147   3.131 -28.466  1.00 46.95           C  
ATOM   2020  HB1 ALA A 142      25.883   3.091 -27.410  1.00 46.95           H  
ATOM   2021  HB2 ALA A 142      25.232   3.226 -29.050  1.00 46.95           H  
ATOM   2022  HB3 ALA A 142      26.787   3.993 -28.657  1.00 46.95           H  
ATOM   2023  O   ALA A 142      28.136   2.654 -30.705  1.00 46.95           O  
ATOM   2024  N   PRO A 143      26.798   0.864 -31.164  1.00 47.59           N  
ATOM   2025  CA  PRO A 143      27.319   0.614 -32.498  1.00 47.59           C  
ATOM   2026  HA  PRO A 143      28.299   0.145 -32.413  1.00 47.59           H  
ATOM   2027  C   PRO A 143      27.444   1.933 -33.223  1.00 47.59           C  
ATOM   2028  CB  PRO A 143      26.343  -0.348 -33.190  1.00 47.59           C  
ATOM   2029  HB2 PRO A 143      26.793  -1.339 -33.246  1.00 47.59           H  
ATOM   2030  HB3 PRO A 143      26.059  -0.007 -34.186  1.00 47.59           H  
ATOM   2031  O   PRO A 143      26.536   2.765 -33.136  1.00 47.59           O  
ATOM   2032  CG  PRO A 143      25.134  -0.392 -32.255  1.00 47.59           C  
ATOM   2033  HG2 PRO A 143      24.639  -1.363 -32.270  1.00 47.59           H  
ATOM   2034  HG3 PRO A 143      24.435   0.400 -32.528  1.00 47.59           H  
ATOM   2035  CD  PRO A 143      25.748  -0.089 -30.892  1.00 47.59           C  
ATOM   2036  HD2 PRO A 143      25.004   0.321 -30.208  1.00 47.59           H  
ATOM   2037  HD3 PRO A 143      26.181  -0.994 -30.467  1.00 47.59           H  
ATOM   2038  N   ALA A 144      28.594   2.131 -33.878  1.00 45.46           N  
ATOM   2039  H   ALA A 144      29.290   1.399 -33.865  1.00 45.46           H  
ATOM   2040  CA  ALA A 144      28.852   3.340 -34.634  1.00 45.46           C  
ATOM   2041  HA  ALA A 144      28.977   4.170 -33.939  1.00 45.46           H  
ATOM   2042  C   ALA A 144      27.625   3.585 -35.502  1.00 45.46           C  
ATOM   2043  CB  ALA A 144      30.129   3.184 -35.467  1.00 45.46           C  
ATOM   2044  HB1 ALA A 144      30.301   4.092 -36.044  1.00 45.46           H  
ATOM   2045  HB2 ALA A 144      30.980   3.011 -34.807  1.00 45.46           H  
ATOM   2046  HB3 ALA A 144      30.026   2.342 -36.152  1.00 45.46           H  
ATOM   2047  O   ALA A 144      27.310   2.794 -36.385  1.00 45.46           O  
ATOM   2048  N   VAL A 145      26.882   4.623 -35.144  1.00 48.23           N  
ATOM   2049  H   VAL A 145      27.132   5.105 -34.293  1.00 48.23           H  
ATOM   2050  CA  VAL A 145      25.605   4.949 -35.750  1.00 48.23           C  
ATOM   2051  HA  VAL A 145      24.967   4.065 -35.752  1.00 48.23           H  
ATOM   2052  C   VAL A 145      25.935   5.341 -37.189  1.00 48.23           C  
ATOM   2053  CB  VAL A 145      24.944   6.077 -34.922  1.00 48.23           C  
ATOM   2054  HB  VAL A 145      25.576   6.962 -34.991  1.00 48.23           H  
ATOM   2055  O   VAL A 145      26.387   6.457 -37.431  1.00 48.23           O  
ATOM   2056  CG1 VAL A 145      23.575   6.481 -35.469  1.00 48.23           C  
ATOM   2057 HG11 VAL A 145      23.733   7.097 -36.354  1.00 48.23           H  
ATOM   2058 HG12 VAL A 145      23.029   7.080 -34.740  1.00 48.23           H  
ATOM   2059 HG13 VAL A 145      22.978   5.616 -35.760  1.00 48.23           H  
ATOM   2060  CG2 VAL A 145      24.855   5.762 -33.415  1.00 48.23           C  
ATOM   2061 HG21 VAL A 145      24.400   4.790 -33.226  1.00 48.23           H  
ATOM   2062 HG22 VAL A 145      24.276   6.531 -32.903  1.00 48.23           H  
ATOM   2063 HG23 VAL A 145      25.851   5.750 -32.973  1.00 48.23           H  
ATOM   2064  N   VAL A 146      25.869   4.394 -38.134  1.00 49.96           N  
ATOM   2065  H   VAL A 146      25.679   3.449 -37.832  1.00 49.96           H  
ATOM   2066  CA  VAL A 146      26.415   4.601 -39.495  1.00 49.96           C  
ATOM   2067  HA  VAL A 146      27.339   5.171 -39.395  1.00 49.96           H  
ATOM   2068  C   VAL A 146      25.482   5.428 -40.361  1.00 49.96           C  
ATOM   2069  CB  VAL A 146      26.720   3.293 -40.267  1.00 49.96           C  
ATOM   2070  HB  VAL A 146      26.002   3.183 -41.080  1.00 49.96           H  
ATOM   2071  O   VAL A 146      25.892   6.048 -41.339  1.00 49.96           O  
ATOM   2072  CG1 VAL A 146      28.116   3.399 -40.891  1.00 49.96           C  
ATOM   2073 HG11 VAL A 146      28.169   4.283 -41.526  1.00 49.96           H  
ATOM   2074 HG12 VAL A 146      28.314   2.516 -41.498  1.00 49.96           H  
ATOM   2075 HG13 VAL A 146      28.867   3.469 -40.105  1.00 49.96           H  
ATOM   2076  CG2 VAL A 146      26.664   1.990 -39.470  1.00 49.96           C  
ATOM   2077 HG21 VAL A 146      26.815   1.144 -40.141  1.00 49.96           H  
ATOM   2078 HG22 VAL A 146      25.686   1.871 -39.003  1.00 49.96           H  
ATOM   2079 HG23 VAL A 146      27.444   1.972 -38.709  1.00 49.96           H  
ATOM   2080  N   SER A 147      24.208   5.399 -40.019  1.00 54.38           N  
ATOM   2081  H   SER A 147      23.969   4.982 -39.131  1.00 54.38           H  
ATOM   2082  CA  SER A 147      23.168   6.119 -40.718  1.00 54.38           C  
ATOM   2083  HA  SER A 147      23.602   6.725 -41.514  1.00 54.38           H  
ATOM   2084  C   SER A 147      22.498   7.060 -39.752  1.00 54.38           C  
ATOM   2085  CB  SER A 147      22.174   5.154 -41.364  1.00 54.38           C  
ATOM   2086  HB2 SER A 147      22.683   4.582 -42.140  1.00 54.38           H  
ATOM   2087  HB3 SER A 147      21.364   5.720 -41.825  1.00 54.38           H  
ATOM   2088  O   SER A 147      22.553   6.892 -38.533  1.00 54.38           O  
ATOM   2089  OG  SER A 147      21.631   4.262 -40.414  1.00 54.38           O  
ATOM   2090  HG  SER A 147      22.338   3.705 -40.080  1.00 54.38           H  
ATOM   2091  N   GLU A 148      21.859   8.063 -40.324  1.00 57.88           N  
ATOM   2092  H   GLU A 148      21.844   8.137 -41.332  1.00 57.88           H  
ATOM   2093  CA  GLU A 148      20.930   8.880 -39.581  1.00 57.88           C  
ATOM   2094  HA  GLU A 148      21.468   9.459 -38.830  1.00 57.88           H  
ATOM   2095  C   GLU A 148      19.932   7.966 -38.889  1.00 57.88           C  
ATOM   2096  CB  GLU A 148      20.211   9.837 -40.526  1.00 57.88           C  
ATOM   2097  HB2 GLU A 148      19.442  10.367 -39.965  1.00 57.88           H  
ATOM   2098  HB3 GLU A 148      19.741   9.273 -41.331  1.00 57.88           H  
ATOM   2099  O   GLU A 148      19.152   7.254 -39.522  1.00 57.88           O  
ATOM   2100  CG  GLU A 148      21.191  10.860 -41.111  1.00 57.88           C  
ATOM   2101  HG2 GLU A 148      21.710  11.354 -40.289  1.00 57.88           H  
ATOM   2102  HG3 GLU A 148      21.933  10.346 -41.722  1.00 57.88           H  
ATOM   2103  CD  GLU A 148      20.484  11.912 -41.971  1.00 57.88           C  
ATOM   2104  OE1 GLU A 148      21.076  13.003 -42.133  1.00 57.88           O  
ATOM   2105  OE2 GLU A 148      19.372  11.633 -42.474  1.00 57.88           O  
ATOM   2106  N   GLY A 149      19.998   7.965 -37.568  1.00 80.72           N  
ATOM   2107  H   GLY A 149      20.748   8.455 -37.101  1.00 80.72           H  
ATOM   2108  CA  GLY A 149      18.999   7.277 -36.794  1.00 80.72           C  
ATOM   2109  HA2 GLY A 149      19.209   7.352 -35.727  1.00 80.72           H  
ATOM   2110  HA3 GLY A 149      19.004   6.228 -37.090  1.00 80.72           H  
ATOM   2111  C   GLY A 149      17.636   7.891 -37.089  1.00 80.72           C  
ATOM   2112  O   GLY A 149      17.482   9.110 -37.221  1.00 80.72           O  
ATOM   2113  N   PHE A 150      16.621   7.047 -37.153  1.00 91.36           N  
ATOM   2114  H   PHE A 150      16.812   6.066 -37.005  1.00 91.36           H  
ATOM   2115  CA  PHE A 150      15.251   7.524 -37.128  1.00 91.36           C  
ATOM   2116  HA  PHE A 150      15.177   8.423 -37.739  1.00 91.36           H  
ATOM   2117  C   PHE A 150      14.896   7.874 -35.686  1.00 91.36           C  
ATOM   2118  CB  PHE A 150      14.317   6.475 -37.720  1.00 91.36           C  
ATOM   2119  HB2 PHE A 150      13.290   6.828 -37.632  1.00 91.36           H  
ATOM   2120  HB3 PHE A 150      14.401   5.562 -37.130  1.00 91.36           H  
ATOM   2121  O   PHE A 150      15.239   7.141 -34.762  1.00 91.36           O  
ATOM   2122  CG  PHE A 150      14.611   6.169 -39.175  1.00 91.36           C  
ATOM   2123  CD1 PHE A 150      13.900   6.837 -40.189  1.00 91.36           C  
ATOM   2124  HD1 PHE A 150      13.135   7.554 -39.929  1.00 91.36           H  
ATOM   2125  CD2 PHE A 150      15.611   5.236 -39.517  1.00 91.36           C  
ATOM   2126  HD2 PHE A 150      16.171   4.726 -38.747  1.00 91.36           H  
ATOM   2127  CE1 PHE A 150      14.203   6.591 -41.538  1.00 91.36           C  
ATOM   2128  HE1 PHE A 150      13.686   7.125 -42.322  1.00 91.36           H  
ATOM   2129  CE2 PHE A 150      15.909   4.988 -40.866  1.00 91.36           C  
ATOM   2130  HE2 PHE A 150      16.701   4.299 -41.120  1.00 91.36           H  
ATOM   2131  CZ  PHE A 150      15.213   5.675 -41.874  1.00 91.36           C  
ATOM   2132  HZ  PHE A 150      15.479   5.524 -42.910  1.00 91.36           H  
ATOM   2133  N   LYS A 151      14.193   8.987 -35.481  1.00 92.99           N  
ATOM   2134  H   LYS A 151      13.941   9.550 -36.281  1.00 92.99           H  
ATOM   2135  CA  LYS A 151      13.693   9.382 -34.161  1.00 92.99           C  
ATOM   2136  HA  LYS A 151      14.118   8.732 -33.397  1.00 92.99           H  
ATOM   2137  C   LYS A 151      12.189   9.192 -34.116  1.00 92.99           C  
ATOM   2138  CB  LYS A 151      14.108  10.819 -33.817  1.00 92.99           C  
ATOM   2139  HB2 LYS A 151      13.668  11.085 -32.856  1.00 92.99           H  
ATOM   2140  HB3 LYS A 151      13.737  11.507 -34.576  1.00 92.99           H  
ATOM   2141  O   LYS A 151      11.463   9.842 -34.866  1.00 92.99           O  
ATOM   2142  CG  LYS A 151      15.634  10.929 -33.716  1.00 92.99           C  
ATOM   2143  HG2 LYS A 151      16.079  10.765 -34.698  1.00 92.99           H  
ATOM   2144  HG3 LYS A 151      15.991  10.151 -33.041  1.00 92.99           H  
ATOM   2145  CD  LYS A 151      16.086  12.292 -33.186  1.00 92.99           C  
ATOM   2146  HD2 LYS A 151      15.623  12.474 -32.216  1.00 92.99           H  
ATOM   2147  HD3 LYS A 151      15.795  13.073 -33.888  1.00 92.99           H  
ATOM   2148  CE  LYS A 151      17.611  12.251 -33.035  1.00 92.99           C  
ATOM   2149  HE2 LYS A 151      18.060  12.052 -34.008  1.00 92.99           H  
ATOM   2150  HE3 LYS A 151      17.868  11.415 -32.385  1.00 92.99           H  
ATOM   2151  NZ  LYS A 151      18.154  13.501 -32.456  1.00 92.99           N  
ATOM   2152  HZ1 LYS A 151      17.748  13.658 -31.544  1.00 92.99           H  
ATOM   2153  HZ2 LYS A 151      19.147  13.384 -32.311  1.00 92.99           H  
ATOM   2154  HZ3 LYS A 151      17.987  14.295 -33.058  1.00 92.99           H  
ATOM   2155  N   VAL A 152      11.738   8.311 -33.236  1.00 93.55           N  
ATOM   2156  H   VAL A 152      12.418   7.818 -32.674  1.00 93.55           H  
ATOM   2157  CA  VAL A 152      10.325   8.098 -32.922  1.00 93.55           C  
ATOM   2158  HA  VAL A 152       9.702   8.494 -33.723  1.00 93.55           H  
ATOM   2159  C   VAL A 152      10.029   8.856 -31.636  1.00 93.55           C  
ATOM   2160  CB  VAL A 152      10.023   6.599 -32.762  1.00 93.55           C  
ATOM   2161  HB  VAL A 152      10.568   6.206 -31.904  1.00 93.55           H  
ATOM   2162  O   VAL A 152      10.692   8.616 -30.634  1.00 93.55           O  
ATOM   2163  CG1 VAL A 152       8.526   6.385 -32.542  1.00 93.55           C  
ATOM   2164 HG11 VAL A 152       8.199   6.868 -31.621  1.00 93.55           H  
ATOM   2165 HG12 VAL A 152       8.311   5.320 -32.463  1.00 93.55           H  
ATOM   2166 HG13 VAL A 152       7.985   6.799 -33.393  1.00 93.55           H  
ATOM   2167  CG2 VAL A 152      10.431   5.798 -34.005  1.00 93.55           C  
ATOM   2168 HG21 VAL A 152      10.238   4.740 -33.824  1.00 93.55           H  
ATOM   2169 HG22 VAL A 152      11.499   5.905 -34.199  1.00 93.55           H  
ATOM   2170 HG23 VAL A 152       9.864   6.128 -34.875  1.00 93.55           H  
ATOM   2171  N   PHE A 153       9.068   9.776 -31.644  1.00 92.18           N  
ATOM   2172  H   PHE A 153       8.491   9.878 -32.467  1.00 92.18           H  
ATOM   2173  CA  PHE A 153       8.732  10.578 -30.465  1.00 92.18           C  
ATOM   2174  HA  PHE A 153       9.536  10.494 -29.733  1.00 92.18           H  
ATOM   2175  C   PHE A 153       7.468  10.067 -29.776  1.00 92.18           C  
ATOM   2176  CB  PHE A 153       8.633  12.064 -30.830  1.00 92.18           C  
ATOM   2177  HB2 PHE A 153       7.896  12.190 -31.623  1.00 92.18           H  
ATOM   2178  HB3 PHE A 153       8.277  12.616 -29.961  1.00 92.18           H  
ATOM   2179  O   PHE A 153       6.604   9.449 -30.397  1.00 92.18           O  
ATOM   2180  CG  PHE A 153       9.957  12.668 -31.256  1.00 92.18           C  
ATOM   2181  CD1 PHE A 153      10.911  13.028 -30.286  1.00 92.18           C  
ATOM   2182  HD1 PHE A 153      10.700  12.884 -29.236  1.00 92.18           H  
ATOM   2183  CD2 PHE A 153      10.247  12.848 -32.621  1.00 92.18           C  
ATOM   2184  HD2 PHE A 153       9.527  12.556 -33.371  1.00 92.18           H  
ATOM   2185  CE1 PHE A 153      12.148  13.568 -30.681  1.00 92.18           C  
ATOM   2186  HE1 PHE A 153      12.885  13.825 -29.934  1.00 92.18           H  
ATOM   2187  CE2 PHE A 153      11.478  13.402 -33.014  1.00 92.18           C  
ATOM   2188  HE2 PHE A 153      11.694  13.538 -34.064  1.00 92.18           H  
ATOM   2189  CZ  PHE A 153      12.427  13.767 -32.044  1.00 92.18           C  
ATOM   2190  HZ  PHE A 153      13.373  14.193 -32.344  1.00 92.18           H  
ATOM   2191  N   PHE A 154       7.355  10.351 -28.484  1.00 92.75           N  
ATOM   2192  H   PHE A 154       8.124  10.820 -28.026  1.00 92.75           H  
ATOM   2193  CA  PHE A 154       6.244   9.915 -27.651  1.00 92.75           C  
ATOM   2194  HA  PHE A 154       5.480   9.455 -28.277  1.00 92.75           H  
ATOM   2195  C   PHE A 154       5.583  11.092 -26.929  1.00 92.75           C  
ATOM   2196  CB  PHE A 154       6.732   8.844 -26.673  1.00 92.75           C  
ATOM   2197  HB2 PHE A 154       5.926   8.635 -25.970  1.00 92.75           H  
ATOM   2198  HB3 PHE A 154       7.575   9.237 -26.104  1.00 92.75           H  
ATOM   2199  O   PHE A 154       6.215  12.098 -26.581  1.00 92.75           O  
ATOM   2200  CG  PHE A 154       7.138   7.546 -27.344  1.00 92.75           C  
ATOM   2201  CD1 PHE A 154       6.195   6.510 -27.494  1.00 92.75           C  
ATOM   2202  HD1 PHE A 154       5.187   6.639 -27.130  1.00 92.75           H  
ATOM   2203  CD2 PHE A 154       8.443   7.382 -27.845  1.00 92.75           C  
ATOM   2204  HD2 PHE A 154       9.165   8.180 -27.752  1.00 92.75           H  
ATOM   2205  CE1 PHE A 154       6.565   5.306 -28.114  1.00 92.75           C  
ATOM   2206  HE1 PHE A 154       5.849   4.504 -28.221  1.00 92.75           H  
ATOM   2207  CE2 PHE A 154       8.802   6.188 -28.491  1.00 92.75           C  
ATOM   2208  HE2 PHE A 154       9.794   6.075 -28.905  1.00 92.75           H  
ATOM   2209  CZ  PHE A 154       7.868   5.145 -28.605  1.00 92.75           C  
ATOM   2210  HZ  PHE A 154       8.138   4.211 -29.075  1.00 92.75           H  
ATOM   2211  N   ALA A 155       4.282  10.950 -26.676  1.00 92.09           N  
ATOM   2212  H   ALA A 155       3.822  10.096 -26.960  1.00 92.09           H  
ATOM   2213  CA  ALA A 155       3.555  11.855 -25.795  1.00 92.09           C  
ATOM   2214  HA  ALA A 155       3.699  12.874 -26.153  1.00 92.09           H  
ATOM   2215  C   ALA A 155       4.105  11.787 -24.354  1.00 92.09           C  
ATOM   2216  CB  ALA A 155       2.058  11.537 -25.883  1.00 92.09           C  
ATOM   2217  HB1 ALA A 155       1.493  12.224 -25.252  1.00 92.09           H  
ATOM   2218  HB2 ALA A 155       1.867  10.519 -25.543  1.00 92.09           H  
ATOM   2219  HB3 ALA A 155       1.714  11.642 -26.912  1.00 92.09           H  
ATOM   2220  O   ALA A 155       4.846  10.862 -23.997  1.00 92.09           O  
ATOM   2221  N   LEU A 156       3.770  12.798 -23.545  1.00 88.00           N  
ATOM   2222  H   LEU A 156       3.082  13.467 -23.859  1.00 88.00           H  
ATOM   2223  CA  LEU A 156       4.115  12.814 -22.121  1.00 88.00           C  
ATOM   2224  HA  LEU A 156       5.201  12.804 -22.024  1.00 88.00           H  
ATOM   2225  C   LEU A 156       3.563  11.554 -21.450  1.00 88.00           C  
ATOM   2226  CB  LEU A 156       3.572  14.095 -21.465  1.00 88.00           C  
ATOM   2227  HB2 LEU A 156       3.989  14.960 -21.981  1.00 88.00           H  
ATOM   2228  HB3 LEU A 156       2.489  14.112 -21.586  1.00 88.00           H  
ATOM   2229  O   LEU A 156       2.440  11.155 -21.748  1.00 88.00           O  
ATOM   2230  CG  LEU A 156       3.892  14.212 -19.961  1.00 88.00           C  
ATOM   2231  HG  LEU A 156       3.463  13.366 -19.424  1.00 88.00           H  
ATOM   2232  CD1 LEU A 156       5.397  14.259 -19.701  1.00 88.00           C  
ATOM   2233 HD11 LEU A 156       5.580  14.459 -18.645  1.00 88.00           H  
ATOM   2234 HD12 LEU A 156       5.871  13.303 -19.924  1.00 88.00           H  
ATOM   2235 HD13 LEU A 156       5.872  15.041 -20.294  1.00 88.00           H  
ATOM   2236  CD2 LEU A 156       3.265  15.490 -19.408  1.00 88.00           C  
ATOM   2237 HD21 LEU A 156       2.185  15.463 -19.553  1.00 88.00           H  
ATOM   2238 HD22 LEU A 156       3.464  15.553 -18.338  1.00 88.00           H  
ATOM   2239 HD23 LEU A 156       3.686  16.366 -19.902  1.00 88.00           H  
ATOM   2240  N   ASP A 157       4.388  10.931 -20.608  1.00 88.10           N  
ATOM   2241  H   ASP A 157       5.241  11.396 -20.334  1.00 88.10           H  
ATOM   2242  CA  ASP A 157       4.039   9.723 -19.853  1.00 88.10           C  
ATOM   2243  HA  ASP A 157       4.981   9.334 -19.466  1.00 88.10           H  
ATOM   2244  C   ASP A 157       3.439   8.580 -20.701  1.00 88.10           C  
ATOM   2245  CB  ASP A 157       3.191  10.117 -18.636  1.00 88.10           C  
ATOM   2246  HB2 ASP A 157       3.636  10.989 -18.156  1.00 88.10           H  
ATOM   2247  HB3 ASP A 157       2.184  10.380 -18.962  1.00 88.10           H  
ATOM   2248  O   ASP A 157       2.569   7.823 -20.284  1.00 88.10           O  
ATOM   2249  CG  ASP A 157       3.130   8.991 -17.608  1.00 88.10           C  
ATOM   2250  OD1 ASP A 157       2.141   8.951 -16.850  1.00 88.10           O  
ATOM   2251  OD2 ASP A 157       4.104   8.202 -17.579  1.00 88.10           O  
ATOM   2252  N   SER A 158       3.878   8.466 -21.960  1.00 90.16           N  
ATOM   2253  H   SER A 158       4.476   9.198 -22.314  1.00 90.16           H  
ATOM   2254  CA  SER A 158       3.339   7.474 -22.888  1.00 90.16           C  
ATOM   2255  HA  SER A 158       2.714   6.774 -22.334  1.00 90.16           H  
ATOM   2256  C   SER A 158       4.424   6.657 -23.576  1.00 90.16           C  
ATOM   2257  CB  SER A 158       2.438   8.158 -23.913  1.00 90.16           C  
ATOM   2258  HB2 SER A 158       3.055   8.706 -24.626  1.00 90.16           H  
ATOM   2259  HB3 SER A 158       1.771   8.856 -23.406  1.00 90.16           H  
ATOM   2260  O   SER A 158       5.475   7.177 -23.967  1.00 90.16           O  
ATOM   2261  OG  SER A 158       1.669   7.181 -24.589  1.00 90.16           O  
ATOM   2262  HG  SER A 158       0.863   7.082 -24.076  1.00 90.16           H  
ATOM   2263  N   ALA A 159       4.120   5.373 -23.767  1.00 89.15           N  
ATOM   2264  H   ALA A 159       3.276   5.035 -23.328  1.00 89.15           H  
ATOM   2265  CA  ALA A 159       4.827   4.450 -24.653  1.00 89.15           C  
ATOM   2266  HA  ALA A 159       5.712   4.949 -25.048  1.00 89.15           H  
ATOM   2267  C   ALA A 159       3.981   4.051 -25.881  1.00 89.15           C  
ATOM   2268  CB  ALA A 159       5.301   3.245 -23.833  1.00 89.15           C  
ATOM   2269  HB1 ALA A 159       4.447   2.715 -23.412  1.00 89.15           H  
ATOM   2270  HB2 ALA A 159       5.956   3.579 -23.028  1.00 89.15           H  
ATOM   2271  HB3 ALA A 159       5.858   2.563 -24.476  1.00 89.15           H  
ATOM   2272  O   ALA A 159       4.337   3.132 -26.615  1.00 89.15           O  
ATOM   2273  N   ARG A 160       2.848   4.725 -26.124  1.00 91.48           N  
ATOM   2274  H   ARG A 160       2.621   5.514 -25.535  1.00 91.48           H  
ATOM   2275  CA  ARG A 160       1.981   4.456 -27.277  1.00 91.48           C  
ATOM   2276  HA  ARG A 160       1.989   3.382 -27.462  1.00 91.48           H  
ATOM   2277  C   ARG A 160       2.522   5.151 -28.526  1.00 91.48           C  
ATOM   2278  CB  ARG A 160       0.545   4.879 -26.940  1.00 91.48           C  
ATOM   2279  HB2 ARG A 160       0.259   4.418 -25.994  1.00 91.48           H  
ATOM   2280  HB3 ARG A 160       0.509   5.962 -26.820  1.00 91.48           H  
ATOM   2281  O   ARG A 160       2.856   6.334 -28.489  1.00 91.48           O  
ATOM   2282  CG  ARG A 160      -0.465   4.458 -28.016  1.00 91.48           C  
ATOM   2283  HG2 ARG A 160      -0.412   3.380 -28.167  1.00 91.48           H  
ATOM   2284  HG3 ARG A 160      -0.237   4.966 -28.953  1.00 91.48           H  
ATOM   2285  CD  ARG A 160      -1.880   4.840 -27.572  1.00 91.48           C  
ATOM   2286  HD2 ARG A 160      -2.112   4.310 -26.648  1.00 91.48           H  
ATOM   2287  HD3 ARG A 160      -1.909   5.912 -27.375  1.00 91.48           H  
ATOM   2288  NE  ARG A 160      -2.880   4.504 -28.601  1.00 91.48           N  
ATOM   2289  HE  ARG A 160      -2.525   4.166 -29.484  1.00 91.48           H  
ATOM   2290  NH1 ARG A 160      -4.741   5.086 -27.377  1.00 91.48           N  
ATOM   2291 HH11 ARG A 160      -5.741   5.180 -27.267  1.00 91.48           H  
ATOM   2292 HH12 ARG A 160      -4.163   5.350 -26.592  1.00 91.48           H  
ATOM   2293  NH2 ARG A 160      -4.975   4.282 -29.450  1.00 91.48           N  
ATOM   2294 HH21 ARG A 160      -5.975   4.356 -29.326  1.00 91.48           H  
ATOM   2295 HH22 ARG A 160      -4.585   3.896 -30.298  1.00 91.48           H  
ATOM   2296  CZ  ARG A 160      -4.189   4.626 -28.469  1.00 91.48           C  
ATOM   2297  N   LEU A 161       2.563   4.427 -29.642  1.00 93.22           N  
ATOM   2298  H   LEU A 161       2.272   3.461 -29.608  1.00 93.22           H  
ATOM   2299  CA  LEU A 161       2.925   4.987 -30.943  1.00 93.22           C  
ATOM   2300  HA  LEU A 161       3.815   5.606 -30.826  1.00 93.22           H  
ATOM   2301  C   LEU A 161       1.787   5.889 -31.461  1.00 93.22           C  
ATOM   2302  CB  LEU A 161       3.249   3.838 -31.918  1.00 93.22           C  
ATOM   2303  HB2 LEU A 161       3.456   4.258 -32.902  1.00 93.22           H  
ATOM   2304  HB3 LEU A 161       2.361   3.214 -32.017  1.00 93.22           H  
ATOM   2305  O   LEU A 161       0.628   5.472 -31.503  1.00 93.22           O  
ATOM   2306  CG  LEU A 161       4.437   2.944 -31.501  1.00 93.22           C  
ATOM   2307  HG  LEU A 161       4.305   2.607 -30.474  1.00 93.22           H  
ATOM   2308  CD1 LEU A 161       4.484   1.711 -32.396  1.00 93.22           C  
ATOM   2309 HD11 LEU A 161       4.505   2.011 -33.444  1.00 93.22           H  
ATOM   2310 HD12 LEU A 161       3.585   1.113 -32.245  1.00 93.22           H  
ATOM   2311 HD13 LEU A 161       5.357   1.100 -32.165  1.00 93.22           H  
ATOM   2312  CD2 LEU A 161       5.777   3.678 -31.606  1.00 93.22           C  
ATOM   2313 HD21 LEU A 161       5.944   4.001 -32.633  1.00 93.22           H  
ATOM   2314 HD22 LEU A 161       6.579   3.001 -31.309  1.00 93.22           H  
ATOM   2315 HD23 LEU A 161       5.792   4.540 -30.939  1.00 93.22           H  
ATOM   2316  N   SER A 162       2.108   7.134 -31.832  1.00 92.12           N  
ATOM   2317  H   SER A 162       3.069   7.432 -31.748  1.00 92.12           H  
ATOM   2318  CA  SER A 162       1.193   8.031 -32.554  1.00 92.12           C  
ATOM   2319  HA  SER A 162       0.190   7.881 -32.154  1.00 92.12           H  
ATOM   2320  C   SER A 162       1.166   7.705 -34.057  1.00 92.12           C  
ATOM   2321  CB  SER A 162       1.572   9.504 -32.317  1.00 92.12           C  
ATOM   2322  HB2 SER A 162       0.689  10.125 -32.467  1.00 92.12           H  
ATOM   2323  HB3 SER A 162       1.904   9.636 -31.288  1.00 92.12           H  
ATOM   2324  O   SER A 162       2.066   7.014 -34.537  1.00 92.12           O  
ATOM   2325  OG  SER A 162       2.582   9.947 -33.201  1.00 92.12           O  
ATOM   2326  HG  SER A 162       2.221  10.696 -33.680  1.00 92.12           H  
ATOM   2327  N   PRO A 163       0.203   8.228 -34.841  1.00 92.67           N  
ATOM   2328  CA  PRO A 163       0.219   8.082 -36.300  1.00 92.67           C  
ATOM   2329  HA  PRO A 163       0.084   7.029 -36.547  1.00 92.67           H  
ATOM   2330  C   PRO A 163       1.521   8.579 -36.955  1.00 92.67           C  
ATOM   2331  CB  PRO A 163      -0.993   8.879 -36.794  1.00 92.67           C  
ATOM   2332  HB2 PRO A 163      -0.709   9.912 -36.996  1.00 92.67           H  
ATOM   2333  HB3 PRO A 163      -1.436   8.427 -37.681  1.00 92.67           H  
ATOM   2334  O   PRO A 163       2.023   7.959 -37.890  1.00 92.67           O  
ATOM   2335  CG  PRO A 163      -1.950   8.848 -35.603  1.00 92.67           C  
ATOM   2336  HG2 PRO A 163      -2.482   7.897 -35.582  1.00 92.67           H  
ATOM   2337  HG3 PRO A 163      -2.648   9.685 -35.621  1.00 92.67           H  
ATOM   2338  CD  PRO A 163      -0.997   8.932 -34.413  1.00 92.67           C  
ATOM   2339  HD2 PRO A 163      -0.755   9.976 -34.215  1.00 92.67           H  
ATOM   2340  HD3 PRO A 163      -1.450   8.470 -33.536  1.00 92.67           H  
ATOM   2341  N   GLU A 164       2.108   9.667 -36.448  1.00 91.51           N  
ATOM   2342  H   GLU A 164       1.643  10.172 -35.708  1.00 91.51           H  
ATOM   2343  CA  GLU A 164       3.406  10.181 -36.908  1.00 91.51           C  
ATOM   2344  HA  GLU A 164       3.381  10.275 -37.994  1.00 91.51           H  
ATOM   2345  C   GLU A 164       4.559   9.230 -36.554  1.00 91.51           C  
ATOM   2346  CB  GLU A 164       3.705  11.565 -36.300  1.00 91.51           C  
ATOM   2347  HB2 GLU A 164       4.654  11.900 -36.719  1.00 91.51           H  
ATOM   2348  HB3 GLU A 164       3.852  11.476 -35.224  1.00 91.51           H  
ATOM   2349  O   GLU A 164       5.503   9.055 -37.336  1.00 91.51           O  
ATOM   2350  CG  GLU A 164       2.667  12.661 -36.596  1.00 91.51           C  
ATOM   2351  HG2 GLU A 164       2.439  12.644 -37.662  1.00 91.51           H  
ATOM   2352  HG3 GLU A 164       3.128  13.623 -36.374  1.00 91.51           H  
ATOM   2353  CD  GLU A 164       1.368  12.551 -35.778  1.00 91.51           C  
ATOM   2354  OE1 GLU A 164       0.392  13.221 -36.175  1.00 91.51           O  
ATOM   2355  OE2 GLU A 164       1.345  11.778 -34.782  1.00 91.51           O  
ATOM   2356  N   SER A 165       4.481   8.593 -35.385  1.00 91.24           N  
ATOM   2357  H   SER A 165       3.714   8.813 -34.765  1.00 91.24           H  
ATOM   2358  CA  SER A 165       5.436   7.574 -34.953  1.00 91.24           C  
ATOM   2359  HA  SER A 165       6.444   7.965 -35.094  1.00 91.24           H  
ATOM   2360  C   SER A 165       5.329   6.309 -35.805  1.00 91.24           C  
ATOM   2361  CB  SER A 165       5.260   7.293 -33.460  1.00 91.24           C  
ATOM   2362  HB2 SER A 165       5.874   6.445 -33.158  1.00 91.24           H  
ATOM   2363  HB3 SER A 165       4.216   7.067 -33.242  1.00 91.24           H  
ATOM   2364  O   SER A 165       6.353   5.830 -36.282  1.00 91.24           O  
ATOM   2365  OG  SER A 165       5.668   8.470 -32.788  1.00 91.24           O  
ATOM   2366  HG  SER A 165       5.756   8.357 -31.838  1.00 91.24           H  
ATOM   2367  N   GLU A 166       4.120   5.831 -36.110  1.00 93.51           N  
ATOM   2368  H   GLU A 166       3.316   6.273 -35.688  1.00 93.51           H  
ATOM   2369  CA  GLU A 166       3.877   4.707 -37.031  1.00 93.51           C  
ATOM   2370  HA  GLU A 166       4.382   3.815 -36.660  1.00 93.51           H  
ATOM   2371  C   GLU A 166       4.431   4.990 -38.438  1.00 93.51           C  
ATOM   2372  CB  GLU A 166       2.366   4.421 -37.111  1.00 93.51           C  
ATOM   2373  HB2 GLU A 166       2.171   3.731 -37.932  1.00 93.51           H  
ATOM   2374  HB3 GLU A 166       1.848   5.351 -37.346  1.00 93.51           H  
ATOM   2375  O   GLU A 166       5.148   4.163 -39.002  1.00 93.51           O  
ATOM   2376  CG  GLU A 166       1.753   3.843 -35.821  1.00 93.51           C  
ATOM   2377  HG2 GLU A 166       0.669   3.894 -35.919  1.00 93.51           H  
ATOM   2378  HG3 GLU A 166       2.033   4.469 -34.974  1.00 93.51           H  
ATOM   2379  CD  GLU A 166       2.145   2.388 -35.521  1.00 93.51           C  
ATOM   2380  OE1 GLU A 166       1.725   1.886 -34.460  1.00 93.51           O  
ATOM   2381  OE2 GLU A 166       2.867   1.773 -36.341  1.00 93.51           O  
ATOM   2382  N   ALA A 167       4.210   6.195 -38.975  1.00 94.58           N  
ATOM   2383  H   ALA A 167       3.578   6.825 -38.503  1.00 94.58           H  
ATOM   2384  CA  ALA A 167       4.787   6.606 -40.259  1.00 94.58           C  
ATOM   2385  HA  ALA A 167       4.495   5.882 -41.019  1.00 94.58           H  
ATOM   2386  C   ALA A 167       6.326   6.661 -40.225  1.00 94.58           C  
ATOM   2387  CB  ALA A 167       4.206   7.976 -40.626  1.00 94.58           C  
ATOM   2388  HB1 ALA A 167       3.120   7.908 -40.678  1.00 94.58           H  
ATOM   2389  HB2 ALA A 167       4.483   8.715 -39.875  1.00 94.58           H  
ATOM   2390  HB3 ALA A 167       4.588   8.285 -41.599  1.00 94.58           H  
ATOM   2391  O   ALA A 167       7.005   6.469 -41.237  1.00 94.58           O  
ATOM   2392  N   THR A 168       6.914   6.930 -39.059  1.00 93.17           N  
ATOM   2393  H   THR A 168       6.324   7.070 -38.251  1.00 93.17           H  
ATOM   2394  CA  THR A 168       8.366   6.840 -38.881  1.00 93.17           C  
ATOM   2395  HA  THR A 168       8.849   7.310 -39.738  1.00 93.17           H  
ATOM   2396  C   THR A 168       8.833   5.389 -38.890  1.00 93.17           C  
ATOM   2397  CB  THR A 168       8.825   7.607 -37.638  1.00 93.17           C  
ATOM   2398  HB  THR A 168       8.372   7.198 -36.735  1.00 93.17           H  
ATOM   2399  O   THR A 168       9.830   5.103 -39.546  1.00 93.17           O  
ATOM   2400  CG2 THR A 168      10.346   7.598 -37.493  1.00 93.17           C  
ATOM   2401 HG21 THR A 168      10.819   7.960 -38.406  1.00 93.17           H  
ATOM   2402 HG22 THR A 168      10.629   8.239 -36.658  1.00 93.17           H  
ATOM   2403 HG23 THR A 168      10.696   6.588 -37.281  1.00 93.17           H  
ATOM   2404  OG1 THR A 168       8.419   8.952 -37.815  1.00 93.17           O  
ATOM   2405  HG1 THR A 168       7.494   8.992 -37.558  1.00 93.17           H  
ATOM   2406  N   LEU A 169       8.091   4.462 -38.278  1.00 94.43           N  
ATOM   2407  H   LEU A 169       7.259   4.750 -37.784  1.00 94.43           H  
ATOM   2408  CA  LEU A 169       8.394   3.029 -38.348  1.00 94.43           C  
ATOM   2409  HA  LEU A 169       9.433   2.878 -38.053  1.00 94.43           H  
ATOM   2410  C   LEU A 169       8.270   2.464 -39.769  1.00 94.43           C  
ATOM   2411  CB  LEU A 169       7.494   2.245 -37.381  1.00 94.43           C  
ATOM   2412  HB2 LEU A 169       6.455   2.365 -37.686  1.00 94.43           H  
ATOM   2413  HB3 LEU A 169       7.750   1.190 -37.478  1.00 94.43           H  
ATOM   2414  O   LEU A 169       9.069   1.612 -40.151  1.00 94.43           O  
ATOM   2415  CG  LEU A 169       7.606   2.631 -35.900  1.00 94.43           C  
ATOM   2416  HG  LEU A 169       7.164   3.614 -35.736  1.00 94.43           H  
ATOM   2417  CD1 LEU A 169       6.838   1.619 -35.063  1.00 94.43           C  
ATOM   2418 HD11 LEU A 169       6.865   1.915 -34.014  1.00 94.43           H  
ATOM   2419 HD12 LEU A 169       5.800   1.577 -35.394  1.00 94.43           H  
ATOM   2420 HD13 LEU A 169       7.300   0.638 -35.167  1.00 94.43           H  
ATOM   2421  CD2 LEU A 169       9.043   2.654 -35.391  1.00 94.43           C  
ATOM   2422 HD21 LEU A 169       9.511   1.684 -35.558  1.00 94.43           H  
ATOM   2423 HD22 LEU A 169       9.613   3.435 -35.894  1.00 94.43           H  
ATOM   2424 HD23 LEU A 169       9.029   2.871 -34.323  1.00 94.43           H  
ATOM   2425  N   ASP A 170       7.340   2.968 -40.584  1.00 94.65           N  
ATOM   2426  H   ASP A 170       6.625   3.561 -40.187  1.00 94.65           H  
ATOM   2427  CA  ASP A 170       7.265   2.610 -42.009  1.00 94.65           C  
ATOM   2428  HA  ASP A 170       7.156   1.530 -42.105  1.00 94.65           H  
ATOM   2429  C   ASP A 170       8.543   3.018 -42.752  1.00 94.65           C  
ATOM   2430  CB  ASP A 170       6.063   3.288 -42.687  1.00 94.65           C  
ATOM   2431  HB2 ASP A 170       6.134   4.367 -42.551  1.00 94.65           H  
ATOM   2432  HB3 ASP A 170       6.114   3.086 -43.757  1.00 94.65           H  
ATOM   2433  O   ASP A 170       9.105   2.233 -43.517  1.00 94.65           O  
ATOM   2434  CG  ASP A 170       4.705   2.804 -42.185  1.00 94.65           C  
ATOM   2435  OD1 ASP A 170       3.743   3.591 -42.272  1.00 94.65           O  
ATOM   2436  OD2 ASP A 170       4.622   1.646 -41.724  1.00 94.65           O  
ATOM   2437  N   ARG A 171       9.040   4.236 -42.493  1.00 93.72           N  
ATOM   2438  H   ARG A 171       8.529   4.817 -41.844  1.00 93.72           H  
ATOM   2439  CA  ARG A 171      10.302   4.722 -43.072  1.00 93.72           C  
ATOM   2440  HA  ARG A 171      10.266   4.584 -44.153  1.00 93.72           H  
ATOM   2441  C   ARG A 171      11.499   3.903 -42.599  1.00 93.72           C  
ATOM   2442  CB  ARG A 171      10.512   6.209 -42.764  1.00 93.72           C  
ATOM   2443  HB2 ARG A 171      10.418   6.383 -41.692  1.00 93.72           H  
ATOM   2444  HB3 ARG A 171      11.523   6.480 -43.066  1.00 93.72           H  
ATOM   2445  O   ARG A 171      12.354   3.586 -43.421  1.00 93.72           O  
ATOM   2446  CG  ARG A 171       9.529   7.101 -43.534  1.00 93.72           C  
ATOM   2447  HG2 ARG A 171       9.640   6.902 -44.600  1.00 93.72           H  
ATOM   2448  HG3 ARG A 171       8.502   6.872 -43.251  1.00 93.72           H  
ATOM   2449  CD  ARG A 171       9.813   8.588 -43.289  1.00 93.72           C  
ATOM   2450  HD2 ARG A 171      10.859   8.781 -43.526  1.00 93.72           H  
ATOM   2451  HD3 ARG A 171       9.189   9.168 -43.968  1.00 93.72           H  
ATOM   2452  NE  ARG A 171       9.519   8.999 -41.900  1.00 93.72           N  
ATOM   2453  HE  ARG A 171       8.941   8.371 -41.361  1.00 93.72           H  
ATOM   2454  NH1 ARG A 171      10.572  11.034 -41.979  1.00 93.72           N  
ATOM   2455 HH11 ARG A 171      10.899  11.865 -41.508  1.00 93.72           H  
ATOM   2456 HH12 ARG A 171      10.842  10.834 -42.932  1.00 93.72           H  
ATOM   2457  NH2 ARG A 171       9.601  10.390 -40.081  1.00 93.72           N  
ATOM   2458 HH21 ARG A 171       9.902  11.247 -39.639  1.00 93.72           H  
ATOM   2459 HH22 ARG A 171       9.108   9.728 -39.499  1.00 93.72           H  
ATOM   2460  CZ  ARG A 171       9.893  10.130 -41.324  1.00 93.72           C  
ATOM   2461  N   VAL A 172      11.537   3.519 -41.321  1.00 93.19           N  
ATOM   2462  H   VAL A 172      10.810   3.851 -40.703  1.00 93.19           H  
ATOM   2463  CA  VAL A 172      12.561   2.607 -40.788  1.00 93.19           C  
ATOM   2464  HA  VAL A 172      13.547   3.041 -40.956  1.00 93.19           H  
ATOM   2465  C   VAL A 172      12.510   1.268 -41.524  1.00 93.19           C  
ATOM   2466  CB  VAL A 172      12.389   2.362 -39.279  1.00 93.19           C  
ATOM   2467  HB  VAL A 172      11.384   1.983 -39.093  1.00 93.19           H  
ATOM   2468  O   VAL A 172      13.538   0.816 -42.012  1.00 93.19           O  
ATOM   2469  CG1 VAL A 172      13.401   1.334 -38.760  1.00 93.19           C  
ATOM   2470 HG11 VAL A 172      13.238   1.186 -37.693  1.00 93.19           H  
ATOM   2471 HG12 VAL A 172      14.420   1.684 -38.928  1.00 93.19           H  
ATOM   2472 HG13 VAL A 172      13.270   0.366 -39.243  1.00 93.19           H  
ATOM   2473  CG2 VAL A 172      12.592   3.621 -38.435  1.00 93.19           C  
ATOM   2474 HG21 VAL A 172      13.661   3.808 -38.336  1.00 93.19           H  
ATOM   2475 HG22 VAL A 172      12.119   4.489 -38.894  1.00 93.19           H  
ATOM   2476 HG23 VAL A 172      12.173   3.465 -37.441  1.00 93.19           H  
ATOM   2477  N   SER A 173      11.334   0.644 -41.651  1.00 93.26           N  
ATOM   2478  H   SER A 173      10.519   1.061 -41.224  1.00 93.26           H  
ATOM   2479  CA  SER A 173      11.182  -0.646 -42.343  1.00 93.26           C  
ATOM   2480  HA  SER A 173      11.821  -1.385 -41.860  1.00 93.26           H  
ATOM   2481  C   SER A 173      11.633  -0.568 -43.804  1.00 93.26           C  
ATOM   2482  CB  SER A 173       9.734  -1.134 -42.228  1.00 93.26           C  
ATOM   2483  HB2 SER A 173       9.060  -0.354 -42.581  1.00 93.26           H  
ATOM   2484  HB3 SER A 173       9.511  -1.346 -41.182  1.00 93.26           H  
ATOM   2485  O   SER A 173      12.408  -1.408 -44.261  1.00 93.26           O  
ATOM   2486  OG  SER A 173       9.534  -2.297 -43.012  1.00 93.26           O  
ATOM   2487  HG  SER A 173       9.316  -3.055 -42.465  1.00 93.26           H  
ATOM   2488  N   GLN A 174      11.258   0.490 -44.527  1.00 93.36           N  
ATOM   2489  H   GLN A 174      10.621   1.155 -44.113  1.00 93.36           H  
ATOM   2490  CA  GLN A 174      11.726   0.709 -45.900  1.00 93.36           C  
ATOM   2491  HA  GLN A 174      11.466  -0.158 -46.508  1.00 93.36           H  
ATOM   2492  C   GLN A 174      13.246   0.877 -45.975  1.00 93.36           C  
ATOM   2493  CB  GLN A 174      11.050   1.953 -46.484  1.00 93.36           C  
ATOM   2494  HB2 GLN A 174      11.547   2.225 -47.415  1.00 93.36           H  
ATOM   2495  HB3 GLN A 174      11.151   2.783 -45.784  1.00 93.36           H  
ATOM   2496  O   GLN A 174      13.894   0.275 -46.834  1.00 93.36           O  
ATOM   2497  CG  GLN A 174       9.566   1.711 -46.783  1.00 93.36           C  
ATOM   2498  HG2 GLN A 174       9.476   0.966 -47.574  1.00 93.36           H  
ATOM   2499  HG3 GLN A 174       9.067   1.318 -45.897  1.00 93.36           H  
ATOM   2500  CD  GLN A 174       8.846   2.979 -47.223  1.00 93.36           C  
ATOM   2501  NE2 GLN A 174       7.532   2.958 -47.254  1.00 93.36           N  
ATOM   2502 HE21 GLN A 174       7.035   2.159 -46.887  1.00 93.36           H  
ATOM   2503 HE22 GLN A 174       7.079   3.830 -47.486  1.00 93.36           H  
ATOM   2504  OE1 GLN A 174       9.423   4.001 -47.559  1.00 93.36           O  
ATOM   2505  N   ALA A 175      13.824   1.668 -45.071  1.00 92.45           N  
ATOM   2506  H   ALA A 175      13.249   2.141 -44.389  1.00 92.45           H  
ATOM   2507  CA  ALA A 175      15.260   1.884 -45.028  1.00 92.45           C  
ATOM   2508  HA  ALA A 175      15.586   2.202 -46.019  1.00 92.45           H  
ATOM   2509  C   ALA A 175      16.014   0.588 -44.683  1.00 92.45           C  
ATOM   2510  CB  ALA A 175      15.541   3.034 -44.064  1.00 92.45           C  
ATOM   2511  HB1 ALA A 175      15.272   2.752 -43.046  1.00 92.45           H  
ATOM   2512  HB2 ALA A 175      16.596   3.306 -44.113  1.00 92.45           H  
ATOM   2513  HB3 ALA A 175      14.948   3.898 -44.364  1.00 92.45           H  
ATOM   2514  O   ALA A 175      17.000   0.275 -45.350  1.00 92.45           O  
ATOM   2515  N   PHE A 176      15.499  -0.213 -43.744  1.00 91.76           N  
ATOM   2516  H   PHE A 176      14.686   0.110 -43.239  1.00 91.76           H  
ATOM   2517  CA  PHE A 176      16.025  -1.534 -43.396  1.00 91.76           C  
ATOM   2518  HA  PHE A 176      17.060  -1.427 -43.072  1.00 91.76           H  
ATOM   2519  C   PHE A 176      16.012  -2.479 -44.601  1.00 91.76           C  
ATOM   2520  CB  PHE A 176      15.215  -2.126 -42.232  1.00 91.76           C  
ATOM   2521  HB2 PHE A 176      15.296  -1.463 -41.370  1.00 91.76           H  
ATOM   2522  HB3 PHE A 176      14.161  -2.178 -42.505  1.00 91.76           H  
ATOM   2523  O   PHE A 176      17.048  -3.039 -44.947  1.00 91.76           O  
ATOM   2524  CG  PHE A 176      15.683  -3.511 -41.828  1.00 91.76           C  
ATOM   2525  CD1 PHE A 176      15.074  -4.662 -42.365  1.00 91.76           C  
ATOM   2526  HD1 PHE A 176      14.237  -4.569 -43.040  1.00 91.76           H  
ATOM   2527  CD2 PHE A 176      16.768  -3.645 -40.949  1.00 91.76           C  
ATOM   2528  HD2 PHE A 176      17.232  -2.762 -40.533  1.00 91.76           H  
ATOM   2529  CE1 PHE A 176      15.564  -5.938 -42.032  1.00 91.76           C  
ATOM   2530  HE1 PHE A 176      15.101  -6.821 -42.447  1.00 91.76           H  
ATOM   2531  CE2 PHE A 176      17.268  -4.920 -40.628  1.00 91.76           C  
ATOM   2532  HE2 PHE A 176      18.126  -5.025 -39.980  1.00 91.76           H  
ATOM   2533  CZ  PHE A 176      16.667  -6.066 -41.171  1.00 91.76           C  
ATOM   2534  HZ  PHE A 176      17.062  -7.042 -40.931  1.00 91.76           H  
ATOM   2535  N   LEU A 177      14.880  -2.598 -45.303  1.00 88.87           N  
ATOM   2536  H   LEU A 177      14.055  -2.123 -44.965  1.00 88.87           H  
ATOM   2537  CA  LEU A 177      14.771  -3.435 -46.504  1.00 88.87           C  
ATOM   2538  HA  LEU A 177      15.062  -4.455 -46.251  1.00 88.87           H  
ATOM   2539  C   LEU A 177      15.722  -2.977 -47.620  1.00 88.87           C  
ATOM   2540  CB  LEU A 177      13.315  -3.421 -47.005  1.00 88.87           C  
ATOM   2541  HB2 LEU A 177      13.284  -3.872 -47.997  1.00 88.87           H  
ATOM   2542  HB3 LEU A 177      12.997  -2.383 -47.104  1.00 88.87           H  
ATOM   2543  O   LEU A 177      16.261  -3.807 -48.348  1.00 88.87           O  
ATOM   2544  CG  LEU A 177      12.312  -4.166 -46.105  1.00 88.87           C  
ATOM   2545  HG  LEU A 177      12.391  -3.811 -45.078  1.00 88.87           H  
ATOM   2546  CD1 LEU A 177      10.892  -3.900 -46.609  1.00 88.87           C  
ATOM   2547 HD11 LEU A 177      10.780  -4.251 -47.635  1.00 88.87           H  
ATOM   2548 HD12 LEU A 177      10.179  -4.413 -45.964  1.00 88.87           H  
ATOM   2549 HD13 LEU A 177      10.687  -2.831 -46.555  1.00 88.87           H  
ATOM   2550  CD2 LEU A 177      12.546  -5.678 -46.107  1.00 88.87           C  
ATOM   2551 HD21 LEU A 177      11.782  -6.164 -45.499  1.00 88.87           H  
ATOM   2552 HD22 LEU A 177      12.503  -6.068 -47.124  1.00 88.87           H  
ATOM   2553 HD23 LEU A 177      13.517  -5.908 -45.669  1.00 88.87           H  
ATOM   2554  N   SER A 178      15.945  -1.667 -47.753  1.00 89.55           N  
ATOM   2555  H   SER A 178      15.415  -1.036 -47.169  1.00 89.55           H  
ATOM   2556  CA  SER A 178      16.837  -1.114 -48.779  1.00 89.55           C  
ATOM   2557  HA  SER A 178      16.662  -1.660 -49.706  1.00 89.55           H  
ATOM   2558  C   SER A 178      18.327  -1.269 -48.455  1.00 89.55           C  
ATOM   2559  CB  SER A 178      16.485   0.352 -49.045  1.00 89.55           C  
ATOM   2560  HB2 SER A 178      16.975   0.669 -49.966  1.00 89.55           H  
ATOM   2561  HB3 SER A 178      15.407   0.442 -49.184  1.00 89.55           H  
ATOM   2562  O   SER A 178      19.123  -1.497 -49.363  1.00 89.55           O  
ATOM   2563  OG  SER A 178      16.894   1.219 -48.005  1.00 89.55           O  
ATOM   2564  HG  SER A 178      16.812   0.778 -47.156  1.00 89.55           H  
ATOM   2565  N   GLY A 179      18.708  -1.141 -47.180  1.00 82.45           N  
ATOM   2566  H   GLY A 179      18.001  -0.945 -46.486  1.00 82.45           H  
ATOM   2567  CA  GLY A 179      20.101  -1.166 -46.731  1.00 82.45           C  
ATOM   2568  HA2 GLY A 179      20.759  -0.835 -47.535  1.00 82.45           H  
ATOM   2569  HA3 GLY A 179      20.207  -0.474 -45.896  1.00 82.45           H  
ATOM   2570  C   GLY A 179      20.580  -2.537 -46.257  1.00 82.45           C  
ATOM   2571  O   GLY A 179      21.781  -2.777 -46.254  1.00 82.45           O  
ATOM   2572  N   SER A 180      19.654  -3.424 -45.875  1.00 84.30           N  
ATOM   2573  H   SER A 180      18.691  -3.120 -45.859  1.00 84.30           H  
ATOM   2574  CA  SER A 180      19.927  -4.724 -45.243  1.00 84.30           C  
ATOM   2575  HA  SER A 180      19.012  -5.051 -44.749  1.00 84.30           H  
ATOM   2576  C   SER A 180      21.003  -4.655 -44.142  1.00 84.30           C  
ATOM   2577  CB  SER A 180      20.258  -5.773 -46.311  1.00 84.30           C  
ATOM   2578  HB2 SER A 180      21.154  -5.469 -46.852  1.00 84.30           H  
ATOM   2579  HB3 SER A 180      20.445  -6.734 -45.832  1.00 84.30           H  
ATOM   2580  O   SER A 180      21.983  -5.399 -44.213  1.00 84.30           O  
ATOM   2581  OG  SER A 180      19.177  -5.912 -47.217  1.00 84.30           O  
ATOM   2582  HG  SER A 180      18.857  -5.033 -47.429  1.00 84.30           H  
ATOM   2583  N   PRO A 181      20.874  -3.744 -43.156  1.00 89.11           N  
ATOM   2584  CA  PRO A 181      21.851  -3.633 -42.076  1.00 89.11           C  
ATOM   2585  HA  PRO A 181      22.845  -3.453 -42.484  1.00 89.11           H  
ATOM   2586  C   PRO A 181      21.890  -4.913 -41.229  1.00 89.11           C  
ATOM   2587  CB  PRO A 181      21.406  -2.420 -41.267  1.00 89.11           C  
ATOM   2588  HB2 PRO A 181      21.686  -2.493 -40.216  1.00 89.11           H  
ATOM   2589  HB3 PRO A 181      21.825  -1.524 -41.726  1.00 89.11           H  
ATOM   2590  O   PRO A 181      20.885  -5.619 -41.119  1.00 89.11           O  
ATOM   2591  CG  PRO A 181      19.892  -2.432 -41.434  1.00 89.11           C  
ATOM   2592  HG2 PRO A 181      19.447  -1.448 -41.283  1.00 89.11           H  
ATOM   2593  HG3 PRO A 181      19.476  -3.159 -40.737  1.00 89.11           H  
ATOM   2594  CD  PRO A 181      19.711  -2.911 -42.870  1.00 89.11           C  
ATOM   2595  HD2 PRO A 181      18.785  -3.479 -42.960  1.00 89.11           H  
ATOM   2596  HD3 PRO A 181      19.699  -2.051 -43.540  1.00 89.11           H  
ATOM   2597  N   ALA A 182      23.041  -5.208 -40.620  1.00 86.77           N  
ATOM   2598  H   ALA A 182      23.818  -4.565 -40.685  1.00 86.77           H  
ATOM   2599  CA  ALA A 182      23.234  -6.443 -39.857  1.00 86.77           C  
ATOM   2600  HA  ALA A 182      22.864  -7.280 -40.449  1.00 86.77           H  
ATOM   2601  C   ALA A 182      22.464  -6.450 -38.525  1.00 86.77           C  
ATOM   2602  CB  ALA A 182      24.734  -6.639 -39.623  1.00 86.77           C  
ATOM   2603  HB1 ALA A 182      25.274  -6.603 -40.569  1.00 86.77           H  
ATOM   2604  HB2 ALA A 182      25.110  -5.853 -38.969  1.00 86.77           H  
ATOM   2605  HB3 ALA A 182      24.908  -7.604 -39.146  1.00 86.77           H  
ATOM   2606  O   ALA A 182      22.048  -7.508 -38.058  1.00 86.77           O  
ATOM   2607  N   SER A 183      22.259  -5.276 -37.925  1.00 88.18           N  
ATOM   2608  H   SER A 183      22.654  -4.446 -38.344  1.00 88.18           H  
ATOM   2609  CA  SER A 183      21.469  -5.103 -36.707  1.00 88.18           C  
ATOM   2610  HA  SER A 183      20.732  -5.904 -36.653  1.00 88.18           H  
ATOM   2611  C   SER A 183      20.702  -3.783 -36.720  1.00 88.18           C  
ATOM   2612  CB  SER A 183      22.357  -5.216 -35.461  1.00 88.18           C  
ATOM   2613  HB2 SER A 183      22.868  -6.178 -35.479  1.00 88.18           H  
ATOM   2614  HB3 SER A 183      21.731  -5.176 -34.570  1.00 88.18           H  
ATOM   2615  O   SER A 183      21.044  -2.829 -37.425  1.00 88.18           O  
ATOM   2616  OG  SER A 183      23.317  -4.176 -35.403  1.00 88.18           O  
ATOM   2617  HG  SER A 183      23.925  -4.384 -34.690  1.00 88.18           H  
ATOM   2618  N   VAL A 184      19.640  -3.724 -35.927  1.00 91.39           N  
ATOM   2619  H   VAL A 184      19.388  -4.554 -35.408  1.00 91.39           H  
ATOM   2620  CA  VAL A 184      18.853  -2.522 -35.669  1.00 91.39           C  
ATOM   2621  HA  VAL A 184      19.324  -1.661 -36.143  1.00 91.39           H  
ATOM   2622  C   VAL A 184      18.841  -2.306 -34.165  1.00 91.39           C  
ATOM   2623  CB  VAL A 184      17.429  -2.657 -36.223  1.00 91.39           C  
ATOM   2624  HB  VAL A 184      16.933  -3.472 -35.696  1.00 91.39           H  
ATOM   2625  O   VAL A 184      18.199  -3.040 -33.417  1.00 91.39           O  
ATOM   2626  CG1 VAL A 184      16.628  -1.372 -36.002  1.00 91.39           C  
ATOM   2627 HG11 VAL A 184      15.636  -1.473 -36.441  1.00 91.39           H  
ATOM   2628 HG12 VAL A 184      16.511  -1.194 -34.933  1.00 91.39           H  
ATOM   2629 HG13 VAL A 184      17.149  -0.529 -36.456  1.00 91.39           H  
ATOM   2630  CG2 VAL A 184      17.414  -2.988 -37.717  1.00 91.39           C  
ATOM   2631 HG21 VAL A 184      18.016  -2.269 -38.272  1.00 91.39           H  
ATOM   2632 HG22 VAL A 184      17.827  -3.985 -37.866  1.00 91.39           H  
ATOM   2633 HG23 VAL A 184      16.389  -2.987 -38.090  1.00 91.39           H  
ATOM   2634  N   MET A 185      19.557  -1.287 -33.716  1.00 89.52           N  
ATOM   2635  H   MET A 185      20.018  -0.687 -34.385  1.00 89.52           H  
ATOM   2636  CA  MET A 185      19.537  -0.872 -32.325  1.00 89.52           C  
ATOM   2637  HA  MET A 185      19.415  -1.757 -31.700  1.00 89.52           H  
ATOM   2638  C   MET A 185      18.349   0.066 -32.095  1.00 89.52           C  
ATOM   2639  CB  MET A 185      20.882  -0.245 -31.969  1.00 89.52           C  
ATOM   2640  HB2 MET A 185      20.999   0.687 -32.522  1.00 89.52           H  
ATOM   2641  HB3 MET A 185      21.687  -0.925 -32.247  1.00 89.52           H  
ATOM   2642  O   MET A 185      18.188   1.065 -32.798  1.00 89.52           O  
ATOM   2643  CG  MET A 185      20.962   0.017 -30.467  1.00 89.52           C  
ATOM   2644  HG2 MET A 185      20.134   0.666 -30.180  1.00 89.52           H  
ATOM   2645  HG3 MET A 185      20.838  -0.928 -29.938  1.00 89.52           H  
ATOM   2646  SD  MET A 185      22.507   0.768 -29.904  1.00 89.52           S  
ATOM   2647  CE  MET A 185      22.632   2.255 -30.931  1.00 89.52           C  
ATOM   2648  HE1 MET A 185      22.797   1.976 -31.971  1.00 89.52           H  
ATOM   2649  HE2 MET A 185      21.714   2.838 -30.851  1.00 89.52           H  
ATOM   2650  HE3 MET A 185      23.474   2.857 -30.590  1.00 89.52           H  
ATOM   2651  N   VAL A 186      17.516  -0.259 -31.111  1.00 91.96           N  
ATOM   2652  H   VAL A 186      17.726  -1.097 -30.587  1.00 91.96           H  
ATOM   2653  CA  VAL A 186      16.324   0.487 -30.711  1.00 91.96           C  
ATOM   2654  HA  VAL A 186      16.172   1.332 -31.383  1.00 91.96           H  
ATOM   2655  C   VAL A 186      16.558   1.023 -29.305  1.00 91.96           C  
ATOM   2656  CB  VAL A 186      15.076  -0.414 -30.773  1.00 91.96           C  
ATOM   2657  HB  VAL A 186      15.185  -1.248 -30.080  1.00 91.96           H  
ATOM   2658  O   VAL A 186      16.477   0.280 -28.330  1.00 91.96           O  
ATOM   2659  CG1 VAL A 186      13.825   0.380 -30.406  1.00 91.96           C  
ATOM   2660 HG11 VAL A 186      12.956  -0.275 -30.457  1.00 91.96           H  
ATOM   2661 HG12 VAL A 186      13.907   0.764 -29.390  1.00 91.96           H  
ATOM   2662 HG13 VAL A 186      13.709   1.202 -31.113  1.00 91.96           H  
ATOM   2663  CG2 VAL A 186      14.846  -0.984 -32.180  1.00 91.96           C  
ATOM   2664 HG21 VAL A 186      13.934  -1.581 -32.192  1.00 91.96           H  
ATOM   2665 HG22 VAL A 186      14.768  -0.177 -32.909  1.00 91.96           H  
ATOM   2666 HG23 VAL A 186      15.676  -1.635 -32.454  1.00 91.96           H  
ATOM   2667  N   VAL A 187      16.860   2.316 -29.200  1.00 91.97           N  
ATOM   2668  H   VAL A 187      16.928   2.866 -30.044  1.00 91.97           H  
ATOM   2669  CA  VAL A 187      17.283   2.931 -27.938  1.00 91.97           C  
ATOM   2670  HA  VAL A 187      17.457   2.141 -27.208  1.00 91.97           H  
ATOM   2671  C   VAL A 187      16.212   3.861 -27.396  1.00 91.97           C  
ATOM   2672  CB  VAL A 187      18.610   3.685 -28.081  1.00 91.97           C  
ATOM   2673  HB  VAL A 187      18.463   4.606 -28.644  1.00 91.97           H  
ATOM   2674  O   VAL A 187      15.929   4.894 -28.002  1.00 91.97           O  
ATOM   2675  CG1 VAL A 187      19.112   4.027 -26.685  1.00 91.97           C  
ATOM   2676 HG11 VAL A 187      18.424   4.715 -26.194  1.00 91.97           H  
ATOM   2677 HG12 VAL A 187      19.192   3.124 -26.081  1.00 91.97           H  
ATOM   2678 HG13 VAL A 187      20.096   4.491 -26.758  1.00 91.97           H  
ATOM   2679  CG2 VAL A 187      19.685   2.865 -28.792  1.00 91.97           C  
ATOM   2680 HG21 VAL A 187      19.414   2.738 -29.840  1.00 91.97           H  
ATOM   2681 HG22 VAL A 187      20.643   3.382 -28.743  1.00 91.97           H  
ATOM   2682 HG23 VAL A 187      19.789   1.890 -28.315  1.00 91.97           H  
ATOM   2683  N   GLY A 188      15.623   3.514 -26.257  1.00 90.45           N  
ATOM   2684  H   GLY A 188      15.935   2.664 -25.810  1.00 90.45           H  
ATOM   2685  CA  GLY A 188      14.613   4.314 -25.580  1.00 90.45           C  
ATOM   2686  HA2 GLY A 188      13.992   3.654 -24.976  1.00 90.45           H  
ATOM   2687  HA3 GLY A 188      13.981   4.805 -26.320  1.00 90.45           H  
ATOM   2688  C   GLY A 188      15.192   5.384 -24.663  1.00 90.45           C  
ATOM   2689  O   GLY A 188      16.143   5.144 -23.918  1.00 90.45           O  
ATOM   2690  N   TYR A 189      14.533   6.543 -24.659  1.00 90.04           N  
ATOM   2691  H   TYR A 189      13.810   6.685 -25.349  1.00 90.04           H  
ATOM   2692  CA  TYR A 189      14.810   7.668 -23.771  1.00 90.04           C  
ATOM   2693  HA  TYR A 189      15.418   7.320 -22.936  1.00 90.04           H  
ATOM   2694  C   TYR A 189      13.519   8.275 -23.194  1.00 90.04           C  
ATOM   2695  CB  TYR A 189      15.612   8.733 -24.531  1.00 90.04           C  
ATOM   2696  HB2 TYR A 189      15.887   9.525 -23.835  1.00 90.04           H  
ATOM   2697  HB3 TYR A 189      14.964   9.176 -25.288  1.00 90.04           H  
ATOM   2698  O   TYR A 189      12.409   8.103 -23.724  1.00 90.04           O  
ATOM   2699  CG  TYR A 189      16.874   8.226 -25.204  1.00 90.04           C  
ATOM   2700  CD1 TYR A 189      18.044   8.033 -24.450  1.00 90.04           C  
ATOM   2701  HD1 TYR A 189      18.030   8.207 -23.384  1.00 90.04           H  
ATOM   2702  CD2 TYR A 189      16.867   7.895 -26.573  1.00 90.04           C  
ATOM   2703  HD2 TYR A 189      15.940   7.928 -27.127  1.00 90.04           H  
ATOM   2704  CE1 TYR A 189      19.207   7.554 -25.081  1.00 90.04           C  
ATOM   2705  HE1 TYR A 189      20.087   7.309 -24.505  1.00 90.04           H  
ATOM   2706  CE2 TYR A 189      18.050   7.483 -27.214  1.00 90.04           C  
ATOM   2707  HE2 TYR A 189      18.048   7.232 -28.265  1.00 90.04           H  
ATOM   2708  OH  TYR A 189      20.404   7.011 -27.081  1.00 90.04           O  
ATOM   2709  HH  TYR A 189      20.300   6.967 -28.034  1.00 90.04           H  
ATOM   2710  CZ  TYR A 189      19.237   7.346 -26.470  1.00 90.04           C  
ATOM   2711  N   ALA A 190      13.671   9.021 -22.108  1.00 91.68           N  
ATOM   2712  H   ALA A 190      14.601   9.109 -21.723  1.00 91.68           H  
ATOM   2713  CA  ALA A 190      12.654   9.847 -21.480  1.00 91.68           C  
ATOM   2714  HA  ALA A 190      11.827   9.971 -22.179  1.00 91.68           H  
ATOM   2715  C   ALA A 190      13.157  11.274 -21.240  1.00 91.68           C  
ATOM   2716  CB  ALA A 190      12.160   9.148 -20.207  1.00 91.68           C  
ATOM   2717  HB1 ALA A 190      11.756   8.162 -20.438  1.00 91.68           H  
ATOM   2718  HB2 ALA A 190      11.398   9.750 -19.712  1.00 91.68           H  
ATOM   2719  HB3 ALA A 190      13.003   9.035 -19.526  1.00 91.68           H  
ATOM   2720  O   ALA A 190      14.357  11.545 -21.274  1.00 91.68           O  
ATOM   2721  N   ASP A 191      12.213  12.202 -21.082  1.00 91.15           N  
ATOM   2722  H   ASP A 191      11.267  11.897 -20.902  1.00 91.15           H  
ATOM   2723  CA  ASP A 191      12.503  13.489 -20.461  1.00 91.15           C  
ATOM   2724  HA  ASP A 191      13.466  13.855 -20.819  1.00 91.15           H  
ATOM   2725  C   ASP A 191      12.662  13.319 -18.952  1.00 91.15           C  
ATOM   2726  CB  ASP A 191      11.437  14.539 -20.832  1.00 91.15           C  
ATOM   2727  HB2 ASP A 191      11.528  14.728 -21.901  1.00 91.15           H  
ATOM   2728  HB3 ASP A 191      11.660  15.478 -20.324  1.00 91.15           H  
ATOM   2729  O   ASP A 191      12.455  12.237 -18.416  1.00 91.15           O  
ATOM   2730  CG  ASP A 191       9.969  14.177 -20.595  1.00 91.15           C  
ATOM   2731  OD1 ASP A 191       9.133  15.003 -21.044  1.00 91.15           O  
ATOM   2732  OD2 ASP A 191       9.664  13.019 -20.240  1.00 91.15           O  
ATOM   2733  N   THR A 192      13.047  14.397 -18.281  1.00 88.87           N  
ATOM   2734  H   THR A 192      13.145  15.287 -18.748  1.00 88.87           H  
ATOM   2735  CA  THR A 192      13.318  14.394 -16.844  1.00 88.87           C  
ATOM   2736  HA  THR A 192      13.724  13.422 -16.563  1.00 88.87           H  
ATOM   2737  C   THR A 192      12.056  14.580 -16.003  1.00 88.87           C  
ATOM   2738  CB  THR A 192      14.368  15.453 -16.503  1.00 88.87           C  
ATOM   2739  HB  THR A 192      14.463  15.517 -15.419  1.00 88.87           H  
ATOM   2740  O   THR A 192      12.127  14.858 -14.814  1.00 88.87           O  
ATOM   2741  CG2 THR A 192      15.740  15.140 -17.091  1.00 88.87           C  
ATOM   2742 HG21 THR A 192      16.097  14.202 -16.666  1.00 88.87           H  
ATOM   2743 HG22 THR A 192      15.678  15.055 -18.176  1.00 88.87           H  
ATOM   2744 HG23 THR A 192      16.442  15.930 -16.823  1.00 88.87           H  
ATOM   2745  OG1 THR A 192      14.009  16.714 -17.037  1.00 88.87           O  
ATOM   2746  HG1 THR A 192      14.417  17.363 -16.460  1.00 88.87           H  
ATOM   2747  N   SER A 193      10.860  14.502 -16.595  1.00 88.97           N  
ATOM   2748  H   SER A 193      10.818  14.186 -17.554  1.00 88.97           H  
ATOM   2749  CA  SER A 193       9.621  14.595 -15.825  1.00 88.97           C  
ATOM   2750  HA  SER A 193       9.746  15.353 -15.051  1.00 88.97           H  
ATOM   2751  C   SER A 193       9.322  13.261 -15.140  1.00 88.97           C  
ATOM   2752  CB  SER A 193       8.455  15.053 -16.702  1.00 88.97           C  
ATOM   2753  HB2 SER A 193       7.576  15.193 -16.073  1.00 88.97           H  
ATOM   2754  HB3 SER A 193       8.709  16.008 -17.162  1.00 88.97           H  
ATOM   2755  O   SER A 193       9.033  12.283 -15.823  1.00 88.97           O  
ATOM   2756  OG  SER A 193       8.146  14.119 -17.713  1.00 88.97           O  
ATOM   2757  HG  SER A 193       8.461  13.260 -17.424  1.00 88.97           H  
ATOM   2758  N   GLY A 194       9.333  13.236 -13.807  1.00 82.55           N  
ATOM   2759  H   GLY A 194       9.802  14.000 -13.341  1.00 82.55           H  
ATOM   2760  CA  GLY A 194       9.065  12.038 -13.002  1.00 82.55           C  
ATOM   2761  HA2 GLY A 194       8.514  11.303 -13.588  1.00 82.55           H  
ATOM   2762  HA3 GLY A 194       8.451  12.330 -12.150  1.00 82.55           H  
ATOM   2763  C   GLY A 194      10.345  11.367 -12.479  1.00 82.55           C  
ATOM   2764  O   GLY A 194      11.437  11.824 -12.792  1.00 82.55           O  
ATOM   2765  N   PRO A 195      10.231  10.319 -11.646  1.00 83.91           N  
ATOM   2766  CA  PRO A 195      11.389   9.631 -11.074  1.00 83.91           C  
ATOM   2767  HA  PRO A 195      11.988  10.363 -10.531  1.00 83.91           H  
ATOM   2768  C   PRO A 195      12.273   8.936 -12.126  1.00 83.91           C  
ATOM   2769  CB  PRO A 195      10.801   8.624 -10.080  1.00 83.91           C  
ATOM   2770  HB2 PRO A 195      10.616   7.676 -10.585  1.00 83.91           H  
ATOM   2771  HB3 PRO A 195      11.443   8.481  -9.210  1.00 83.91           H  
ATOM   2772  O   PRO A 195      11.770   8.304 -13.055  1.00 83.91           O  
ATOM   2773  CG  PRO A 195       9.448   9.223  -9.707  1.00 83.91           C  
ATOM   2774  HG2 PRO A 195       9.581  10.006  -8.961  1.00 83.91           H  
ATOM   2775  HG3 PRO A 195       8.750   8.462  -9.357  1.00 83.91           H  
ATOM   2776  CD  PRO A 195       9.004   9.835 -11.032  1.00 83.91           C  
ATOM   2777  HD2 PRO A 195       8.560   9.068 -11.666  1.00 83.91           H  
ATOM   2778  HD3 PRO A 195       8.287  10.634 -10.843  1.00 83.91           H  
ATOM   2779  N   ALA A 196      13.595   8.987 -11.944  1.00 83.61           N  
ATOM   2780  H   ALA A 196      13.947   9.621 -11.240  1.00 83.61           H  
ATOM   2781  CA  ALA A 196      14.570   8.435 -12.890  1.00 83.61           C  
ATOM   2782  HA  ALA A 196      14.481   8.981 -13.829  1.00 83.61           H  
ATOM   2783  C   ALA A 196      14.395   6.928 -13.187  1.00 83.61           C  
ATOM   2784  CB  ALA A 196      15.970   8.696 -12.320  1.00 83.61           C  
ATOM   2785  HB1 ALA A 196      16.095   9.762 -12.128  1.00 83.61           H  
ATOM   2786  HB2 ALA A 196      16.113   8.143 -11.392  1.00 83.61           H  
ATOM   2787  HB3 ALA A 196      16.721   8.390 -13.048  1.00 83.61           H  
ATOM   2788  O   ALA A 196      14.572   6.485 -14.320  1.00 83.61           O  
ATOM   2789  N   ASP A 197      14.033   6.123 -12.187  1.00 81.06           N  
ATOM   2790  H   ASP A 197      13.660   6.560 -11.356  1.00 81.06           H  
ATOM   2791  CA  ASP A 197      13.751   4.686 -12.345  1.00 81.06           C  
ATOM   2792  HA  ASP A 197      14.575   4.219 -12.883  1.00 81.06           H  
ATOM   2793  C   ASP A 197      12.488   4.428 -13.170  1.00 81.06           C  
ATOM   2794  CB  ASP A 197      13.632   4.005 -10.971  1.00 81.06           C  
ATOM   2795  HB2 ASP A 197      13.182   3.020 -11.094  1.00 81.06           H  
ATOM   2796  HB3 ASP A 197      14.645   3.851 -10.598  1.00 81.06           H  
ATOM   2797  O   ASP A 197      12.503   3.602 -14.087  1.00 81.06           O  
ATOM   2798  CG  ASP A 197      12.846   4.795  -9.916  1.00 81.06           C  
ATOM   2799  OD1 ASP A 197      13.168   4.565  -8.736  1.00 81.06           O  
ATOM   2800  OD2 ASP A 197      12.121   5.751 -10.268  1.00 81.06           O  
ATOM   2801  N   TYR A 198      11.421   5.186 -12.914  1.00 84.31           N  
ATOM   2802  H   TYR A 198      11.456   5.789 -12.105  1.00 84.31           H  
ATOM   2803  CA  TYR A 198      10.236   5.180 -13.761  1.00 84.31           C  
ATOM   2804  HA  TYR A 198       9.828   4.170 -13.777  1.00 84.31           H  
ATOM   2805  C   TYR A 198      10.592   5.564 -15.198  1.00 84.31           C  
ATOM   2806  CB  TYR A 198       9.172   6.130 -13.205  1.00 84.31           C  
ATOM   2807  HB2 TYR A 198       8.901   5.815 -12.198  1.00 84.31           H  
ATOM   2808  HB3 TYR A 198       9.566   7.145 -13.143  1.00 84.31           H  
ATOM   2809  O   TYR A 198      10.132   4.919 -16.140  1.00 84.31           O  
ATOM   2810  CG  TYR A 198       7.934   6.136 -14.075  1.00 84.31           C  
ATOM   2811  CD1 TYR A 198       7.726   7.161 -15.021  1.00 84.31           C  
ATOM   2812  HD1 TYR A 198       8.427   7.978 -15.101  1.00 84.31           H  
ATOM   2813  CD2 TYR A 198       7.027   5.066 -13.979  1.00 84.31           C  
ATOM   2814  HD2 TYR A 198       7.187   4.293 -13.241  1.00 84.31           H  
ATOM   2815  CE1 TYR A 198       6.595   7.118 -15.859  1.00 84.31           C  
ATOM   2816  HE1 TYR A 198       6.410   7.918 -16.561  1.00 84.31           H  
ATOM   2817  CE2 TYR A 198       5.915   5.006 -14.835  1.00 84.31           C  
ATOM   2818  HE2 TYR A 198       5.198   4.203 -14.750  1.00 84.31           H  
ATOM   2819  OH  TYR A 198       4.644   5.918 -16.619  1.00 84.31           O  
ATOM   2820  HH  TYR A 198       4.416   6.777 -16.982  1.00 84.31           H  
ATOM   2821  CZ  TYR A 198       5.697   6.032 -15.774  1.00 84.31           C  
ATOM   2822  N   ASN A 199      11.455   6.564 -15.375  1.00 86.90           N  
ATOM   2823  H   ASN A 199      11.747   7.083 -14.560  1.00 86.90           H  
ATOM   2824  CA  ASN A 199      11.903   7.018 -16.685  1.00 86.90           C  
ATOM   2825  HA  ASN A 199      11.019   7.187 -17.301  1.00 86.90           H  
ATOM   2826  C   ASN A 199      12.715   5.949 -17.429  1.00 86.90           C  
ATOM   2827  CB  ASN A 199      12.630   8.367 -16.509  1.00 86.90           C  
ATOM   2828  HB2 ASN A 199      13.326   8.317 -15.673  1.00 86.90           H  
ATOM   2829  HB3 ASN A 199      13.204   8.617 -17.402  1.00 86.90           H  
ATOM   2830  O   ASN A 199      12.507   5.781 -18.634  1.00 86.90           O  
ATOM   2831  CG  ASN A 199      11.644   9.500 -16.257  1.00 86.90           C  
ATOM   2832  ND2 ASN A 199      12.069  10.616 -15.729  1.00 86.90           N  
ATOM   2833 HD21 ASN A 199      11.379  11.331 -15.546  1.00 86.90           H  
ATOM   2834 HD22 ASN A 199      13.038  10.816 -15.525  1.00 86.90           H  
ATOM   2835  OD1 ASN A 199      10.463   9.385 -16.556  1.00 86.90           O  
ATOM   2836  N   ILE A 200      13.559   5.165 -16.746  1.00 84.33           N  
ATOM   2837  H   ILE A 200      13.714   5.373 -15.770  1.00 84.33           H  
ATOM   2838  CA  ILE A 200      14.220   3.984 -17.332  1.00 84.33           C  
ATOM   2839  HA  ILE A 200      14.783   4.303 -18.210  1.00 84.33           H  
ATOM   2840  C   ILE A 200      13.170   2.983 -17.825  1.00 84.33           C  
ATOM   2841  CB  ILE A 200      15.229   3.340 -16.351  1.00 84.33           C  
ATOM   2842  HB  ILE A 200      14.742   3.199 -15.386  1.00 84.33           H  
ATOM   2843  O   ILE A 200      13.175   2.643 -19.010  1.00 84.33           O  
ATOM   2844  CG1 ILE A 200      16.448   4.272 -16.167  1.00 84.33           C  
ATOM   2845 HG12 ILE A 200      16.107   5.288 -15.972  1.00 84.33           H  
ATOM   2846 HG13 ILE A 200      17.033   4.295 -17.087  1.00 84.33           H  
ATOM   2847  CG2 ILE A 200      15.697   1.961 -16.863  1.00 84.33           C  
ATOM   2848 HG21 ILE A 200      16.451   1.541 -16.196  1.00 84.33           H  
ATOM   2849 HG22 ILE A 200      16.125   2.052 -17.861  1.00 84.33           H  
ATOM   2850 HG23 ILE A 200      14.870   1.253 -16.888  1.00 84.33           H  
ATOM   2851  CD1 ILE A 200      17.366   3.866 -15.006  1.00 84.33           C  
ATOM   2852 HD11 ILE A 200      16.782   3.752 -14.092  1.00 84.33           H  
ATOM   2853 HD12 ILE A 200      18.113   4.646 -14.852  1.00 84.33           H  
ATOM   2854 HD13 ILE A 200      17.886   2.935 -15.229  1.00 84.33           H  
ATOM   2855  N   LEU A 201      12.218   2.582 -16.979  1.00 84.36           N  
ATOM   2856  H   LEU A 201      12.252   2.911 -16.025  1.00 84.36           H  
ATOM   2857  CA  LEU A 201      11.170   1.627 -17.363  1.00 84.36           C  
ATOM   2858  HA  LEU A 201      11.641   0.719 -17.741  1.00 84.36           H  
ATOM   2859  C   LEU A 201      10.272   2.162 -18.490  1.00 84.36           C  
ATOM   2860  CB  LEU A 201      10.320   1.274 -16.131  1.00 84.36           C  
ATOM   2861  HB2 LEU A 201       9.919   2.196 -15.710  1.00 84.36           H  
ATOM   2862  HB3 LEU A 201       9.483   0.657 -16.459  1.00 84.36           H  
ATOM   2863  O   LEU A 201       9.914   1.432 -19.412  1.00 84.36           O  
ATOM   2864  CG  LEU A 201      11.059   0.504 -15.022  1.00 84.36           C  
ATOM   2865  HG  LEU A 201      11.928   1.074 -14.690  1.00 84.36           H  
ATOM   2866  CD1 LEU A 201      10.110   0.326 -13.837  1.00 84.36           C  
ATOM   2867 HD11 LEU A 201       9.791   1.299 -13.463  1.00 84.36           H  
ATOM   2868 HD12 LEU A 201       9.244  -0.268 -14.128  1.00 84.36           H  
ATOM   2869 HD13 LEU A 201      10.630  -0.194 -13.032  1.00 84.36           H  
ATOM   2870  CD2 LEU A 201      11.525  -0.876 -15.487  1.00 84.36           C  
ATOM   2871 HD21 LEU A 201      10.685  -1.461 -15.861  1.00 84.36           H  
ATOM   2872 HD22 LEU A 201      12.279  -0.791 -16.270  1.00 84.36           H  
ATOM   2873 HD23 LEU A 201      11.966  -1.416 -14.650  1.00 84.36           H  
ATOM   2874  N   LEU A 202       9.922   3.448 -18.472  1.00 88.97           N  
ATOM   2875  H   LEU A 202      10.205   4.003 -17.677  1.00 88.97           H  
ATOM   2876  CA  LEU A 202       9.162   4.089 -19.544  1.00 88.97           C  
ATOM   2877  HA  LEU A 202       8.254   3.508 -19.707  1.00 88.97           H  
ATOM   2878  C   LEU A 202       9.952   4.086 -20.854  1.00 88.97           C  
ATOM   2879  CB  LEU A 202       8.780   5.516 -19.112  1.00 88.97           C  
ATOM   2880  HB2 LEU A 202       8.181   5.459 -18.203  1.00 88.97           H  
ATOM   2881  HB3 LEU A 202       9.691   6.063 -18.872  1.00 88.97           H  
ATOM   2882  O   LEU A 202       9.390   3.815 -21.916  1.00 88.97           O  
ATOM   2883  CG  LEU A 202       8.003   6.313 -20.177  1.00 88.97           C  
ATOM   2884  HG  LEU A 202       8.622   6.432 -21.066  1.00 88.97           H  
ATOM   2885  CD1 LEU A 202       6.686   5.647 -20.584  1.00 88.97           C  
ATOM   2886 HD11 LEU A 202       6.877   4.667 -21.022  1.00 88.97           H  
ATOM   2887 HD12 LEU A 202       6.042   5.553 -19.710  1.00 88.97           H  
ATOM   2888 HD13 LEU A 202       6.180   6.268 -21.324  1.00 88.97           H  
ATOM   2889  CD2 LEU A 202       7.678   7.705 -19.642  1.00 88.97           C  
ATOM   2890 HD21 LEU A 202       8.597   8.237 -19.397  1.00 88.97           H  
ATOM   2891 HD22 LEU A 202       7.088   7.616 -18.730  1.00 88.97           H  
ATOM   2892 HD23 LEU A 202       7.095   8.273 -20.366  1.00 88.97           H  
ATOM   2893  N   SER A 203      11.254   4.361 -20.792  1.00 89.49           N  
ATOM   2894  H   SER A 203      11.654   4.592 -19.894  1.00 89.49           H  
ATOM   2895  CA  SER A 203      12.134   4.306 -21.956  1.00 89.49           C  
ATOM   2896  HA  SER A 203      11.692   4.922 -22.738  1.00 89.49           H  
ATOM   2897  C   SER A 203      12.257   2.886 -22.517  1.00 89.49           C  
ATOM   2898  CB  SER A 203      13.484   4.929 -21.612  1.00 89.49           C  
ATOM   2899  HB2 SER A 203      13.324   5.847 -21.045  1.00 89.49           H  
ATOM   2900  HB3 SER A 203      13.977   5.202 -22.544  1.00 89.49           H  
ATOM   2901  O   SER A 203      12.191   2.716 -23.734  1.00 89.49           O  
ATOM   2902  OG  SER A 203      14.350   4.069 -20.913  1.00 89.49           O  
ATOM   2903  HG  SER A 203      13.885   3.644 -20.188  1.00 89.49           H  
ATOM   2904  N   GLN A 204      12.293   1.865 -21.655  1.00 86.42           N  
ATOM   2905  H   GLN A 204      12.378   2.063 -20.669  1.00 86.42           H  
ATOM   2906  CA  GLN A 204      12.223   0.459 -22.051  1.00 86.42           C  
ATOM   2907  HA  GLN A 204      13.011   0.257 -22.777  1.00 86.42           H  
ATOM   2908  C   GLN A 204      10.891   0.145 -22.733  1.00 86.42           C  
ATOM   2909  CB  GLN A 204      12.472  -0.422 -20.823  1.00 86.42           C  
ATOM   2910  HB2 GLN A 204      11.759  -0.172 -20.037  1.00 86.42           H  
ATOM   2911  HB3 GLN A 204      13.475  -0.215 -20.449  1.00 86.42           H  
ATOM   2912  O   GLN A 204      10.894  -0.335 -23.863  1.00 86.42           O  
ATOM   2913  CG  GLN A 204      12.348  -1.922 -21.130  1.00 86.42           C  
ATOM   2914  HG2 GLN A 204      13.026  -2.191 -21.940  1.00 86.42           H  
ATOM   2915  HG3 GLN A 204      11.327  -2.148 -21.438  1.00 86.42           H  
ATOM   2916  CD  GLN A 204      12.674  -2.784 -19.917  1.00 86.42           C  
ATOM   2917  NE2 GLN A 204      12.444  -4.072 -19.998  1.00 86.42           N  
ATOM   2918 HE21 GLN A 204      12.708  -4.612 -19.186  1.00 86.42           H  
ATOM   2919 HE22 GLN A 204      11.865  -4.442 -20.738  1.00 86.42           H  
ATOM   2920  OE1 GLN A 204      13.140  -2.298 -18.899  1.00 86.42           O  
ATOM   2921  N   ARG A 205       9.748   0.519 -22.140  1.00 86.75           N  
ATOM   2922  H   ARG A 205       9.806   0.868 -21.194  1.00 86.75           H  
ATOM   2923  CA  ARG A 205       8.426   0.335 -22.771  1.00 86.75           C  
ATOM   2924  HA  ARG A 205       8.277  -0.730 -22.946  1.00 86.75           H  
ATOM   2925  C   ARG A 205       8.330   1.019 -24.134  1.00 86.75           C  
ATOM   2926  CB  ARG A 205       7.307   0.855 -21.857  1.00 86.75           C  
ATOM   2927  HB2 ARG A 205       7.530   1.876 -21.545  1.00 86.75           H  
ATOM   2928  HB3 ARG A 205       6.380   0.867 -22.431  1.00 86.75           H  
ATOM   2929  O   ARG A 205       7.697   0.489 -25.046  1.00 86.75           O  
ATOM   2930  CG  ARG A 205       7.078  -0.026 -20.621  1.00 86.75           C  
ATOM   2931  HG2 ARG A 205       7.928   0.040 -19.942  1.00 86.75           H  
ATOM   2932  HG3 ARG A 205       6.987  -1.064 -20.940  1.00 86.75           H  
ATOM   2933  CD  ARG A 205       5.788   0.359 -19.876  1.00 86.75           C  
ATOM   2934  HD2 ARG A 205       4.945   0.231 -20.554  1.00 86.75           H  
ATOM   2935  HD3 ARG A 205       5.643  -0.344 -19.055  1.00 86.75           H  
ATOM   2936  NE  ARG A 205       5.782   1.748 -19.354  1.00 86.75           N  
ATOM   2937  HE  ARG A 205       5.282   2.443 -19.888  1.00 86.75           H  
ATOM   2938  NH1 ARG A 205       6.910   1.352 -17.390  1.00 86.75           N  
ATOM   2939 HH11 ARG A 205       7.090   0.399 -17.672  1.00 86.75           H  
ATOM   2940 HH12 ARG A 205       7.243   1.672 -16.492  1.00 86.75           H  
ATOM   2941  NH2 ARG A 205       6.085   3.378 -17.778  1.00 86.75           N  
ATOM   2942 HH21 ARG A 205       6.464   3.675 -16.890  1.00 86.75           H  
ATOM   2943 HH22 ARG A 205       5.443   4.018 -18.223  1.00 86.75           H  
ATOM   2944  CZ  ARG A 205       6.259   2.151 -18.185  1.00 86.75           C  
ATOM   2945  N   ARG A 206       8.951   2.192 -24.298  1.00 89.28           N  
ATOM   2946  H   ARG A 206       9.414   2.582 -23.489  1.00 89.28           H  
ATOM   2947  CA  ARG A 206       9.045   2.890 -25.590  1.00 89.28           C  
ATOM   2948  HA  ARG A 206       8.053   2.965 -26.035  1.00 89.28           H  
ATOM   2949  C   ARG A 206       9.897   2.110 -26.588  1.00 89.28           C  
ATOM   2950  CB  ARG A 206       9.614   4.298 -25.395  1.00 89.28           C  
ATOM   2951  HB2 ARG A 206       9.871   4.704 -26.373  1.00 89.28           H  
ATOM   2952  HB3 ARG A 206      10.522   4.253 -24.792  1.00 89.28           H  
ATOM   2953  O   ARG A 206       9.456   1.926 -27.723  1.00 89.28           O  
ATOM   2954  CG  ARG A 206       8.619   5.265 -24.761  1.00 89.28           C  
ATOM   2955  HG2 ARG A 206       8.189   4.844 -23.852  1.00 89.28           H  
ATOM   2956  HG3 ARG A 206       7.816   5.456 -25.472  1.00 89.28           H  
ATOM   2957  CD  ARG A 206       9.330   6.576 -24.432  1.00 89.28           C  
ATOM   2958  HD2 ARG A 206       9.831   6.955 -25.323  1.00 89.28           H  
ATOM   2959  HD3 ARG A 206      10.079   6.378 -23.665  1.00 89.28           H  
ATOM   2960  NE  ARG A 206       8.363   7.573 -23.954  1.00 89.28           N  
ATOM   2961  HE  ARG A 206       7.388   7.396 -24.148  1.00 89.28           H  
ATOM   2962  NH1 ARG A 206       9.818   8.856 -22.735  1.00 89.28           N  
ATOM   2963 HH11 ARG A 206       9.950   9.489 -21.959  1.00 89.28           H  
ATOM   2964 HH12 ARG A 206      10.605   8.323 -23.075  1.00 89.28           H  
ATOM   2965  NH2 ARG A 206       7.649   9.323 -22.717  1.00 89.28           N  
ATOM   2966 HH21 ARG A 206       7.823   9.985 -21.975  1.00 89.28           H  
ATOM   2967 HH22 ARG A 206       6.707   9.110 -23.012  1.00 89.28           H  
ATOM   2968  CZ  ARG A 206       8.620   8.575 -23.145  1.00 89.28           C  
ATOM   2969  N   ALA A 207      11.077   1.641 -26.180  1.00 89.72           N  
ATOM   2970  H   ALA A 207      11.373   1.819 -25.231  1.00 89.72           H  
ATOM   2971  CA  ALA A 207      11.942   0.811 -27.017  1.00 89.72           C  
ATOM   2972  HA  ALA A 207      12.191   1.367 -27.921  1.00 89.72           H  
ATOM   2973  C   ALA A 207      11.220  -0.473 -27.447  1.00 89.72           C  
ATOM   2974  CB  ALA A 207      13.244   0.507 -26.264  1.00 89.72           C  
ATOM   2975  HB1 ALA A 207      13.735   1.435 -25.971  1.00 89.72           H  
ATOM   2976  HB2 ALA A 207      13.041  -0.082 -25.369  1.00 89.72           H  
ATOM   2977  HB3 ALA A 207      13.920  -0.057 -26.906  1.00 89.72           H  
ATOM   2978  O   ALA A 207      11.216  -0.813 -28.625  1.00 89.72           O  
ATOM   2979  N   GLU A 208      10.504  -1.124 -26.535  1.00 87.77           N  
ATOM   2980  H   GLU A 208      10.598  -0.843 -25.569  1.00 87.77           H  
ATOM   2981  CA  GLU A 208       9.678  -2.294 -26.824  1.00 87.77           C  
ATOM   2982  HA  GLU A 208      10.283  -3.071 -27.292  1.00 87.77           H  
ATOM   2983  C   GLU A 208       8.501  -1.986 -27.752  1.00 87.77           C  
ATOM   2984  CB  GLU A 208       9.101  -2.840 -25.529  1.00 87.77           C  
ATOM   2985  HB2 GLU A 208       8.598  -2.027 -25.005  1.00 87.77           H  
ATOM   2986  HB3 GLU A 208       8.362  -3.596 -25.795  1.00 87.77           H  
ATOM   2987  O   GLU A 208       8.194  -2.779 -28.639  1.00 87.77           O  
ATOM   2988  CG  GLU A 208      10.120  -3.505 -24.604  1.00 87.77           C  
ATOM   2989  HG2 GLU A 208      10.954  -2.829 -24.414  1.00 87.77           H  
ATOM   2990  HG3 GLU A 208      10.512  -4.394 -25.098  1.00 87.77           H  
ATOM   2991  CD  GLU A 208       9.458  -3.899 -23.279  1.00 87.77           C  
ATOM   2992  OE1 GLU A 208      10.220  -4.331 -22.389  1.00 87.77           O  
ATOM   2993  OE2 GLU A 208       8.205  -3.773 -23.201  1.00 87.77           O  
ATOM   2994  N   ALA A 209       7.829  -0.844 -27.583  1.00 90.92           N  
ATOM   2995  H   ALA A 209       8.071  -0.250 -26.803  1.00 90.92           H  
ATOM   2996  CA  ALA A 209       6.757  -0.429 -28.483  1.00 90.92           C  
ATOM   2997  HA  ALA A 209       6.010  -1.222 -28.522  1.00 90.92           H  
ATOM   2998  C   ALA A 209       7.281  -0.231 -29.909  1.00 90.92           C  
ATOM   2999  CB  ALA A 209       6.093   0.839 -27.938  1.00 90.92           C  
ATOM   3000  HB1 ALA A 209       5.267   1.131 -28.587  1.00 90.92           H  
ATOM   3001  HB2 ALA A 209       5.708   0.657 -26.934  1.00 90.92           H  
ATOM   3002  HB3 ALA A 209       6.813   1.656 -27.895  1.00 90.92           H  
ATOM   3003  O   ALA A 209       6.666  -0.717 -30.859  1.00 90.92           O  
ATOM   3004  N   VAL A 210       8.445   0.410 -30.059  1.00 91.32           N  
ATOM   3005  H   VAL A 210       8.906   0.767 -29.234  1.00 91.32           H  
ATOM   3006  CA  VAL A 210       9.126   0.520 -31.355  1.00 91.32           C  
ATOM   3007  HA  VAL A 210       8.420   0.920 -32.082  1.00 91.32           H  
ATOM   3008  C   VAL A 210       9.531  -0.852 -31.874  1.00 91.32           C  
ATOM   3009  CB  VAL A 210      10.331   1.470 -31.284  1.00 91.32           C  
ATOM   3010  HB  VAL A 210      10.949   1.219 -30.422  1.00 91.32           H  
ATOM   3011  O   VAL A 210       9.216  -1.163 -33.017  1.00 91.32           O  
ATOM   3012  CG1 VAL A 210      11.206   1.416 -32.541  1.00 91.32           C  
ATOM   3013 HG11 VAL A 210      10.595   1.511 -33.438  1.00 91.32           H  
ATOM   3014 HG12 VAL A 210      11.943   2.219 -32.514  1.00 91.32           H  
ATOM   3015 HG13 VAL A 210      11.743   0.468 -32.582  1.00 91.32           H  
ATOM   3016  CG2 VAL A 210       9.817   2.900 -31.126  1.00 91.32           C  
ATOM   3017 HG21 VAL A 210       9.015   3.099 -31.837  1.00 91.32           H  
ATOM   3018 HG22 VAL A 210       9.451   3.015 -30.106  1.00 91.32           H  
ATOM   3019 HG23 VAL A 210      10.620   3.616 -31.300  1.00 91.32           H  
ATOM   3020  N   ALA A 211      10.150  -1.700 -31.055  1.00 90.30           N  
ATOM   3021  H   ALA A 211      10.396  -1.392 -30.125  1.00 90.30           H  
ATOM   3022  CA  ALA A 211      10.567  -3.036 -31.462  1.00 90.30           C  
ATOM   3023  HA  ALA A 211      11.271  -2.940 -32.289  1.00 90.30           H  
ATOM   3024  C   ALA A 211       9.384  -3.883 -31.956  1.00 90.30           C  
ATOM   3025  CB  ALA A 211      11.290  -3.698 -30.288  1.00 90.30           C  
ATOM   3026  HB1 ALA A 211      11.647  -4.684 -30.585  1.00 90.30           H  
ATOM   3027  HB2 ALA A 211      10.612  -3.811 -29.442  1.00 90.30           H  
ATOM   3028  HB3 ALA A 211      12.141  -3.085 -29.992  1.00 90.30           H  
ATOM   3029  O   ALA A 211       9.460  -4.477 -33.030  1.00 90.30           O  
ATOM   3030  N   ARG A 212       8.245  -3.865 -31.250  1.00 91.77           N  
ATOM   3031  H   ARG A 212       8.252  -3.370 -30.369  1.00 91.77           H  
ATOM   3032  CA  ARG A 212       7.003  -4.519 -31.693  1.00 91.77           C  
ATOM   3033  HA  ARG A 212       7.213  -5.568 -31.901  1.00 91.77           H  
ATOM   3034  C   ARG A 212       6.480  -3.929 -33.000  1.00 91.77           C  
ATOM   3035  CB  ARG A 212       5.924  -4.425 -30.602  1.00 91.77           C  
ATOM   3036  HB2 ARG A 212       4.966  -4.698 -31.043  1.00 91.77           H  
ATOM   3037  HB3 ARG A 212       5.854  -3.397 -30.246  1.00 91.77           H  
ATOM   3038  O   ARG A 212       6.107  -4.681 -33.897  1.00 91.77           O  
ATOM   3039  CG  ARG A 212       6.192  -5.373 -29.422  1.00 91.77           C  
ATOM   3040  HG2 ARG A 212       7.103  -5.082 -28.899  1.00 91.77           H  
ATOM   3041  HG3 ARG A 212       6.333  -6.382 -29.809  1.00 91.77           H  
ATOM   3042  CD  ARG A 212       5.016  -5.403 -28.432  1.00 91.77           C  
ATOM   3043  HD2 ARG A 212       5.198  -6.190 -27.700  1.00 91.77           H  
ATOM   3044  HD3 ARG A 212       4.108  -5.671 -28.972  1.00 91.77           H  
ATOM   3045  NE  ARG A 212       4.811  -4.107 -27.748  1.00 91.77           N  
ATOM   3046  HE  ARG A 212       4.291  -3.404 -28.254  1.00 91.77           H  
ATOM   3047  NH1 ARG A 212       5.978  -4.547 -25.797  1.00 91.77           N  
ATOM   3048 HH11 ARG A 212       6.392  -4.234 -24.930  1.00 91.77           H  
ATOM   3049 HH12 ARG A 212       6.196  -5.487 -26.096  1.00 91.77           H  
ATOM   3050  NH2 ARG A 212       5.053  -2.556 -26.092  1.00 91.77           N  
ATOM   3051 HH21 ARG A 212       4.542  -1.864 -26.622  1.00 91.77           H  
ATOM   3052 HH22 ARG A 212       5.475  -2.317 -25.206  1.00 91.77           H  
ATOM   3053  CZ  ARG A 212       5.279  -3.752 -26.558  1.00 91.77           C  
ATOM   3054  N   GLY A 213       6.469  -2.604 -33.131  1.00 92.55           N  
ATOM   3055  H   GLY A 213       6.776  -2.038 -32.353  1.00 92.55           H  
ATOM   3056  CA  GLY A 213       6.031  -1.934 -34.355  1.00 92.55           C  
ATOM   3057  HA2 GLY A 213       5.018  -2.254 -34.599  1.00 92.55           H  
ATOM   3058  HA3 GLY A 213       6.012  -0.859 -34.171  1.00 92.55           H  
ATOM   3059  C   GLY A 213       6.935  -2.220 -35.562  1.00 92.55           C  
ATOM   3060  O   GLY A 213       6.439  -2.289 -36.687  1.00 92.55           O  
ATOM   3061  N   LEU A 214       8.237  -2.436 -35.346  1.00 92.12           N  
ATOM   3062  H   LEU A 214       8.585  -2.300 -34.408  1.00 92.12           H  
ATOM   3063  CA  LEU A 214       9.191  -2.883 -36.367  1.00 92.12           C  
ATOM   3064  HA  LEU A 214       9.010  -2.334 -37.291  1.00 92.12           H  
ATOM   3065  C   LEU A 214       9.007  -4.367 -36.712  1.00 92.12           C  
ATOM   3066  CB  LEU A 214      10.629  -2.605 -35.889  1.00 92.12           C  
ATOM   3067  HB2 LEU A 214      10.772  -3.078 -34.917  1.00 92.12           H  
ATOM   3068  HB3 LEU A 214      11.318  -3.086 -36.583  1.00 92.12           H  
ATOM   3069  O   LEU A 214       9.005  -4.717 -37.893  1.00 92.12           O  
ATOM   3070  CG  LEU A 214      11.016  -1.118 -35.775  1.00 92.12           C  
ATOM   3071  HG  LEU A 214      10.374  -0.622 -35.048  1.00 92.12           H  
ATOM   3072  CD1 LEU A 214      12.459  -1.005 -35.286  1.00 92.12           C  
ATOM   3073 HD11 LEU A 214      12.719   0.043 -35.135  1.00 92.12           H  
ATOM   3074 HD12 LEU A 214      13.141  -1.448 -36.012  1.00 92.12           H  
ATOM   3075 HD13 LEU A 214      12.565  -1.528 -34.336  1.00 92.12           H  
ATOM   3076  CD2 LEU A 214      10.868  -0.348 -37.088  1.00 92.12           C  
ATOM   3077 HD21 LEU A 214      11.480  -0.799 -37.870  1.00 92.12           H  
ATOM   3078 HD22 LEU A 214       9.825  -0.337 -37.405  1.00 92.12           H  
ATOM   3079 HD23 LEU A 214      11.176   0.685 -36.930  1.00 92.12           H  
ATOM   3080  N   ALA A 215       8.761  -5.219 -35.713  1.00 91.41           N  
ATOM   3081  H   ALA A 215       8.854  -4.890 -34.763  1.00 91.41           H  
ATOM   3082  CA  ALA A 215       8.455  -6.635 -35.914  1.00 91.41           C  
ATOM   3083  HA  ALA A 215       9.265  -7.091 -36.484  1.00 91.41           H  
ATOM   3084  C   ALA A 215       7.184  -6.843 -36.749  1.00 91.41           C  
ATOM   3085  CB  ALA A 215       8.388  -7.331 -34.549  1.00 91.41           C  
ATOM   3086  HB1 ALA A 215       8.224  -8.399 -34.694  1.00 91.41           H  
ATOM   3087  HB2 ALA A 215       9.332  -7.193 -34.023  1.00 91.41           H  
ATOM   3088  HB3 ALA A 215       7.576  -6.920 -33.950  1.00 91.41           H  
ATOM   3089  O   ALA A 215       7.176  -7.627 -37.697  1.00 91.41           O  
ATOM   3090  N   GLN A 216       6.135  -6.057 -36.492  1.00 92.48           N  
ATOM   3091  H   GLN A 216       6.188  -5.450 -35.687  1.00 92.48           H  
ATOM   3092  CA  GLN A 216       4.909  -6.048 -37.303  1.00 92.48           C  
ATOM   3093  HA  GLN A 216       4.497  -7.057 -37.338  1.00 92.48           H  
ATOM   3094  C   GLN A 216       5.142  -5.610 -38.758  1.00 92.48           C  
ATOM   3095  CB  GLN A 216       3.888  -5.114 -36.647  1.00 92.48           C  
ATOM   3096  HB2 GLN A 216       4.365  -4.158 -36.431  1.00 92.48           H  
ATOM   3097  HB3 GLN A 216       3.066  -4.936 -37.340  1.00 92.48           H  
ATOM   3098  O   GLN A 216       4.353  -5.943 -39.639  1.00 92.48           O  
ATOM   3099  CG  GLN A 216       3.307  -5.709 -35.356  1.00 92.48           C  
ATOM   3100  HG2 GLN A 216       4.110  -6.028 -34.692  1.00 92.48           H  
ATOM   3101  HG3 GLN A 216       2.711  -6.587 -35.606  1.00 92.48           H  
ATOM   3102  CD  GLN A 216       2.425  -4.719 -34.607  1.00 92.48           C  
ATOM   3103  NE2 GLN A 216       1.968  -5.062 -33.423  1.00 92.48           N  
ATOM   3104 HE21 GLN A 216       1.383  -4.374 -32.972  1.00 92.48           H  
ATOM   3105 HE22 GLN A 216       2.205  -5.956 -33.018  1.00 92.48           H  
ATOM   3106  OE1 GLN A 216       2.112  -3.632 -35.057  1.00 92.48           O  
ATOM   3107  N   ARG A 217       6.238  -4.892 -39.023  1.00 92.12           N  
ATOM   3108  H   ARG A 217       6.850  -4.682 -38.247  1.00 92.12           H  
ATOM   3109  CA  ARG A 217       6.666  -4.445 -40.357  1.00 92.12           C  
ATOM   3110  HA  ARG A 217       5.812  -4.480 -41.033  1.00 92.12           H  
ATOM   3111  C   ARG A 217       7.716  -5.356 -40.989  1.00 92.12           C  
ATOM   3112  CB  ARG A 217       7.150  -2.998 -40.267  1.00 92.12           C  
ATOM   3113  HB2 ARG A 217       7.580  -2.696 -41.221  1.00 92.12           H  
ATOM   3114  HB3 ARG A 217       7.914  -2.915 -39.493  1.00 92.12           H  
ATOM   3115  O   ARG A 217       8.355  -4.964 -41.965  1.00 92.12           O  
ATOM   3116  CG  ARG A 217       5.994  -2.050 -39.973  1.00 92.12           C  
ATOM   3117  HG2 ARG A 217       5.388  -2.413 -39.143  1.00 92.12           H  
ATOM   3118  HG3 ARG A 217       5.366  -1.968 -40.860  1.00 92.12           H  
ATOM   3119  CD  ARG A 217       6.568  -0.688 -39.614  1.00 92.12           C  
ATOM   3120  HD2 ARG A 217       7.077  -0.738 -38.651  1.00 92.12           H  
ATOM   3121  HD3 ARG A 217       7.287  -0.387 -40.375  1.00 92.12           H  
ATOM   3122  NE  ARG A 217       5.494   0.292 -39.579  1.00 92.12           N  
ATOM   3123  HE  ARG A 217       5.320   0.809 -40.429  1.00 92.12           H  
ATOM   3124  NH1 ARG A 217       4.560  -0.114 -37.507  1.00 92.12           N  
ATOM   3125 HH11 ARG A 217       5.193  -0.875 -37.305  1.00 92.12           H  
ATOM   3126 HH12 ARG A 217       3.887   0.235 -36.840  1.00 92.12           H  
ATOM   3127  NH2 ARG A 217       3.703   1.412 -38.868  1.00 92.12           N  
ATOM   3128 HH21 ARG A 217       3.711   1.905 -39.750  1.00 92.12           H  
ATOM   3129 HH22 ARG A 217       3.125   1.672 -38.082  1.00 92.12           H  
ATOM   3130  CZ  ARG A 217       4.599   0.510 -38.648  1.00 92.12           C  
ATOM   3131  N   GLY A 218       7.894  -6.559 -40.446  1.00 89.79           N  
ATOM   3132  H   GLY A 218       7.383  -6.785 -39.605  1.00 89.79           H  
ATOM   3133  CA  GLY A 218       8.749  -7.595 -41.016  1.00 89.79           C  
ATOM   3134  HA2 GLY A 218       8.672  -7.573 -42.103  1.00 89.79           H  
ATOM   3135  HA3 GLY A 218       8.389  -8.564 -40.668  1.00 89.79           H  
ATOM   3136  C   GLY A 218      10.230  -7.502 -40.648  1.00 89.79           C  
ATOM   3137  O   GLY A 218      11.021  -8.237 -41.233  1.00 89.79           O  
ATOM   3138  N   ILE A 219      10.627  -6.643 -39.701  1.00 90.49           N  
ATOM   3139  H   ILE A 219       9.936  -6.090 -39.215  1.00 90.49           H  
ATOM   3140  CA  ILE A 219      11.989  -6.683 -39.147  1.00 90.49           C  
ATOM   3141  HA  ILE A 219      12.683  -6.956 -39.942  1.00 90.49           H  
ATOM   3142  C   ILE A 219      12.041  -7.775 -38.075  1.00 90.49           C  
ATOM   3143  CB  ILE A 219      12.443  -5.313 -38.602  1.00 90.49           C  
ATOM   3144  HB  ILE A 219      11.821  -5.052 -37.746  1.00 90.49           H  
ATOM   3145  O   ILE A 219      11.343  -7.690 -37.071  1.00 90.49           O  
ATOM   3146  CG1 ILE A 219      12.280  -4.215 -39.681  1.00 90.49           C  
ATOM   3147 HG12 ILE A 219      11.216  -4.046 -39.846  1.00 90.49           H  
ATOM   3148 HG13 ILE A 219      12.718  -4.557 -40.619  1.00 90.49           H  
ATOM   3149  CG2 ILE A 219      13.902  -5.421 -38.119  1.00 90.49           C  
ATOM   3150 HG21 ILE A 219      13.994  -6.184 -37.346  1.00 90.49           H  
ATOM   3151 HG22 ILE A 219      14.237  -4.483 -37.678  1.00 90.49           H  
ATOM   3152 HG23 ILE A 219      14.559  -5.674 -38.952  1.00 90.49           H  
ATOM   3153  CD1 ILE A 219      12.915  -2.869 -39.313  1.00 90.49           C  
ATOM   3154 HD11 ILE A 219      13.996  -2.921 -39.440  1.00 90.49           H  
ATOM   3155 HD12 ILE A 219      12.695  -2.622 -38.274  1.00 90.49           H  
ATOM   3156 HD13 ILE A 219      12.525  -2.084 -39.960  1.00 90.49           H  
ATOM   3157  N   ALA A 220      12.849  -8.810 -38.292  1.00 89.38           N  
ATOM   3158  H   ALA A 220      13.420  -8.820 -39.125  1.00 89.38           H  
ATOM   3159  CA  ALA A 220      12.918  -9.963 -37.398  1.00 89.38           C  
ATOM   3160  HA  ALA A 220      11.912 -10.365 -37.285  1.00 89.38           H  
ATOM   3161  C   ALA A 220      13.429  -9.561 -35.998  1.00 89.38           C  
ATOM   3162  CB  ALA A 220      13.781 -11.027 -38.087  1.00 89.38           C  
ATOM   3163  HB1 ALA A 220      13.580 -11.046 -39.158  1.00 89.38           H  
ATOM   3164  HB2 ALA A 220      13.526 -12.012 -37.695  1.00 89.38           H  
ATOM   3165  HB3 ALA A 220      14.839 -10.825 -37.916  1.00 89.38           H  
ATOM   3166  O   ALA A 220      14.359  -8.761 -35.887  1.00 89.38           O  
ATOM   3167  N   SER A 221      12.843 -10.097 -34.922  1.00 85.63           N  
ATOM   3168  H   SER A 221      12.161 -10.833 -35.038  1.00 85.63           H  
ATOM   3169  CA  SER A 221      13.254  -9.760 -33.548  1.00 85.63           C  
ATOM   3170  HA  SER A 221      13.160  -8.682 -33.413  1.00 85.63           H  
ATOM   3171  C   SER A 221      14.717 -10.105 -33.266  1.00 85.63           C  
ATOM   3172  CB  SER A 221      12.350 -10.444 -32.515  1.00 85.63           C  
ATOM   3173  HB2 SER A 221      12.840 -10.453 -31.542  1.00 85.63           H  
ATOM   3174  HB3 SER A 221      11.431  -9.865 -32.428  1.00 85.63           H  
ATOM   3175  O   SER A 221      15.342  -9.457 -32.438  1.00 85.63           O  
ATOM   3176  OG  SER A 221      12.000 -11.765 -32.894  1.00 85.63           O  
ATOM   3177  HG  SER A 221      12.781 -12.311 -33.009  1.00 85.63           H  
ATOM   3178  N   GLU A 222      15.286 -11.068 -33.995  1.00 84.73           N  
ATOM   3179  H   GLU A 222      14.718 -11.549 -34.678  1.00 84.73           H  
ATOM   3180  CA  GLU A 222      16.675 -11.516 -33.871  1.00 84.73           C  
ATOM   3181  HA  GLU A 222      16.883 -11.732 -32.823  1.00 84.73           H  
ATOM   3182  C   GLU A 222      17.698 -10.462 -34.321  1.00 84.73           C  
ATOM   3183  CB  GLU A 222      16.897 -12.802 -34.693  1.00 84.73           C  
ATOM   3184  HB2 GLU A 222      17.927 -13.120 -34.528  1.00 84.73           H  
ATOM   3185  HB3 GLU A 222      16.803 -12.580 -35.756  1.00 84.73           H  
ATOM   3186  O   GLU A 222      18.861 -10.553 -33.935  1.00 84.73           O  
ATOM   3187  CG  GLU A 222      15.993 -13.996 -34.330  1.00 84.73           C  
ATOM   3188  HG2 GLU A 222      15.971 -14.100 -33.245  1.00 84.73           H  
ATOM   3189  HG3 GLU A 222      16.455 -14.897 -34.735  1.00 84.73           H  
ATOM   3190  CD  GLU A 222      14.556 -13.914 -34.875  1.00 84.73           C  
ATOM   3191  OE1 GLU A 222      13.726 -14.750 -34.465  1.00 84.73           O  
ATOM   3192  OE2 GLU A 222      14.262 -12.996 -35.673  1.00 84.73           O  
ATOM   3193  N   VAL A 223      17.293  -9.469 -35.126  1.00 89.01           N  
ATOM   3194  H   VAL A 223      16.319  -9.437 -35.393  1.00 89.01           H  
ATOM   3195  CA  VAL A 223      18.164  -8.340 -35.510  1.00 89.01           C  
ATOM   3196  HA  VAL A 223      19.197  -8.625 -35.312  1.00 89.01           H  
ATOM   3197  C   VAL A 223      17.927  -7.093 -34.656  1.00 89.01           C  
ATOM   3198  CB  VAL A 223      18.097  -8.007 -37.015  1.00 89.01           C  
ATOM   3199  HB  VAL A 223      18.823  -7.218 -37.213  1.00 89.01           H  
ATOM   3200  O   VAL A 223      18.630  -6.100 -34.841  1.00 89.01           O  
ATOM   3201  CG1 VAL A 223      18.491  -9.209 -37.881  1.00 89.01           C  
ATOM   3202 HG11 VAL A 223      17.777 -10.023 -37.754  1.00 89.01           H  
ATOM   3203 HG12 VAL A 223      19.482  -9.553 -37.586  1.00 89.01           H  
ATOM   3204 HG13 VAL A 223      18.525  -8.911 -38.929  1.00 89.01           H  
ATOM   3205  CG2 VAL A 223      16.733  -7.498 -37.490  1.00 89.01           C  
ATOM   3206 HG21 VAL A 223      16.334  -6.762 -36.791  1.00 89.01           H  
ATOM   3207 HG22 VAL A 223      16.038  -8.332 -37.587  1.00 89.01           H  
ATOM   3208 HG23 VAL A 223      16.847  -7.027 -38.466  1.00 89.01           H  
ATOM   3209  N   LEU A 224      16.945  -7.114 -33.747  1.00 89.76           N  
ATOM   3210  H   LEU A 224      16.484  -7.993 -33.558  1.00 89.76           H  
ATOM   3211  CA  LEU A 224      16.621  -5.987 -32.874  1.00 89.76           C  
ATOM   3212  HA  LEU A 224      16.906  -5.061 -33.373  1.00 89.76           H  
ATOM   3213  C   LEU A 224      17.418  -6.088 -31.565  1.00 89.76           C  
ATOM   3214  CB  LEU A 224      15.104  -5.922 -32.598  1.00 89.76           C  
ATOM   3215  HB2 LEU A 224      14.922  -5.079 -31.931  1.00 89.76           H  
ATOM   3216  HB3 LEU A 224      14.814  -6.827 -32.063  1.00 89.76           H  
ATOM   3217  O   LEU A 224      17.217  -7.008 -30.778  1.00 89.76           O  
ATOM   3218  CG  LEU A 224      14.189  -5.775 -33.828  1.00 89.76           C  
ATOM   3219  HG  LEU A 224      14.297  -6.652 -34.467  1.00 89.76           H  
ATOM   3220  CD1 LEU A 224      12.727  -5.686 -33.395  1.00 89.76           C  
ATOM   3221 HD11 LEU A 224      12.080  -5.709 -34.272  1.00 89.76           H  
ATOM   3222 HD12 LEU A 224      12.479  -6.537 -32.760  1.00 89.76           H  
ATOM   3223 HD13 LEU A 224      12.565  -4.762 -32.839  1.00 89.76           H  
ATOM   3224  CD2 LEU A 224      14.499  -4.528 -34.651  1.00 89.76           C  
ATOM   3225 HD21 LEU A 224      14.685  -3.674 -34.000  1.00 89.76           H  
ATOM   3226 HD22 LEU A 224      13.676  -4.308 -35.330  1.00 89.76           H  
ATOM   3227 HD23 LEU A 224      15.384  -4.756 -35.246  1.00 89.76           H  
ATOM   3228  N   THR A 225      18.272  -5.104 -31.289  1.00 88.56           N  
ATOM   3229  H   THR A 225      18.408  -4.384 -31.984  1.00 88.56           H  
ATOM   3230  CA  THR A 225      18.878  -4.915 -29.960  1.00 88.56           C  
ATOM   3231  HA  THR A 225      18.727  -5.809 -29.355  1.00 88.56           H  
ATOM   3232  C   THR A 225      18.185  -3.750 -29.273  1.00 88.56           C  
ATOM   3233  CB  THR A 225      20.391  -4.663 -30.037  1.00 88.56           C  
ATOM   3234  HB  THR A 225      20.575  -3.721 -30.554  1.00 88.56           H  
ATOM   3235  O   THR A 225      18.149  -2.653 -29.826  1.00 88.56           O  
ATOM   3236  CG2 THR A 225      21.039  -4.609 -28.653  1.00 88.56           C  
ATOM   3237 HG21 THR A 225      22.116  -4.476 -28.761  1.00 88.56           H  
ATOM   3238 HG22 THR A 225      20.844  -5.529 -28.101  1.00 88.56           H  
ATOM   3239 HG23 THR A 225      20.653  -3.762 -28.086  1.00 88.56           H  
ATOM   3240  OG1 THR A 225      21.028  -5.698 -30.750  1.00 88.56           O  
ATOM   3241  HG1 THR A 225      20.847  -6.524 -30.294  1.00 88.56           H  
ATOM   3242  N   LEU A 226      17.622  -3.972 -28.086  1.00 87.80           N  
ATOM   3243  H   LEU A 226      17.716  -4.880 -27.653  1.00 87.80           H  
ATOM   3244  CA  LEU A 226      16.965  -2.917 -27.318  1.00 87.80           C  
ATOM   3245  HA  LEU A 226      16.725  -2.086 -27.981  1.00 87.80           H  
ATOM   3246  C   LEU A 226      17.916  -2.387 -26.249  1.00 87.80           C  
ATOM   3247  CB  LEU A 226      15.639  -3.398 -26.702  1.00 87.80           C  
ATOM   3248  HB2 LEU A 226      15.791  -4.362 -26.217  1.00 87.80           H  
ATOM   3249  HB3 LEU A 226      15.362  -2.683 -25.928  1.00 87.80           H  
ATOM   3250  O   LEU A 226      18.531  -3.157 -25.519  1.00 87.80           O  
ATOM   3251  CG  LEU A 226      14.464  -3.484 -27.693  1.00 87.80           C  
ATOM   3252  HG  LEU A 226      14.344  -2.526 -28.199  1.00 87.80           H  
ATOM   3253  CD1 LEU A 226      14.640  -4.584 -28.745  1.00 87.80           C  
ATOM   3254 HD11 LEU A 226      14.943  -5.515 -28.267  1.00 87.80           H  
ATOM   3255 HD12 LEU A 226      15.397  -4.287 -29.471  1.00 87.80           H  
ATOM   3256 HD13 LEU A 226      13.708  -4.755 -29.283  1.00 87.80           H  
ATOM   3257  CD2 LEU A 226      13.180  -3.769 -26.915  1.00 87.80           C  
ATOM   3258 HD21 LEU A 226      12.999  -2.971 -26.195  1.00 87.80           H  
ATOM   3259 HD22 LEU A 226      13.271  -4.715 -26.381  1.00 87.80           H  
ATOM   3260 HD23 LEU A 226      12.337  -3.826 -27.603  1.00 87.80           H  
ATOM   3261  N   GLU A 227      17.981  -1.068 -26.134  1.00 86.56           N  
ATOM   3262  H   GLU A 227      17.432  -0.506 -26.768  1.00 86.56           H  
ATOM   3263  CA  GLU A 227      18.617  -0.381 -25.015  1.00 86.56           C  
ATOM   3264  HA  GLU A 227      18.832  -1.096 -24.221  1.00 86.56           H  
ATOM   3265  C   GLU A 227      17.640   0.654 -24.452  1.00 86.56           C  
ATOM   3266  CB  GLU A 227      19.943   0.273 -25.435  1.00 86.56           C  
ATOM   3267  HB2 GLU A 227      20.320   0.843 -24.586  1.00 86.56           H  
ATOM   3268  HB3 GLU A 227      19.747   0.959 -26.259  1.00 86.56           H  
ATOM   3269  O   GLU A 227      16.774   1.176 -25.158  1.00 86.56           O  
ATOM   3270  CG  GLU A 227      21.026  -0.730 -25.871  1.00 86.56           C  
ATOM   3271  HG2 GLU A 227      21.158  -1.463 -25.075  1.00 86.56           H  
ATOM   3272  HG3 GLU A 227      20.686  -1.252 -26.765  1.00 86.56           H  
ATOM   3273  CD  GLU A 227      22.382  -0.064 -26.170  1.00 86.56           C  
ATOM   3274  OE1 GLU A 227      23.364  -0.799 -26.395  1.00 86.56           O  
ATOM   3275  OE2 GLU A 227      22.469   1.191 -26.156  1.00 86.56           O  
ATOM   3276  N   ALA A 228      17.767   0.961 -23.168  1.00 87.95           N  
ATOM   3277  H   ALA A 228      18.495   0.522 -22.622  1.00 87.95           H  
ATOM   3278  CA  ALA A 228      16.899   1.896 -22.470  1.00 87.95           C  
ATOM   3279  HA  ALA A 228      16.428   2.582 -23.174  1.00 87.95           H  
ATOM   3280  C   ALA A 228      17.752   2.702 -21.495  1.00 87.95           C  
ATOM   3281  CB  ALA A 228      15.808   1.081 -21.770  1.00 87.95           C  
ATOM   3282  HB1 ALA A 228      15.158   1.730 -21.183  1.00 87.95           H  
ATOM   3283  HB2 ALA A 228      15.217   0.549 -22.516  1.00 87.95           H  
ATOM   3284  HB3 ALA A 228      16.261   0.354 -21.095  1.00 87.95           H  
ATOM   3285  O   ALA A 228      18.380   2.131 -20.609  1.00 87.95           O  
ATOM   3286  N   TYR A 229      17.796   4.020 -21.680  1.00 84.95           N  
ATOM   3287  H   TYR A 229      17.269   4.418 -22.444  1.00 84.95           H  
ATOM   3288  CA  TYR A 229      18.647   4.905 -20.876  1.00 84.95           C  
ATOM   3289  HA  TYR A 229      19.227   4.313 -20.168  1.00 84.95           H  
ATOM   3290  C   TYR A 229      17.852   5.882 -20.015  1.00 84.95           C  
ATOM   3291  CB  TYR A 229      19.644   5.630 -21.787  1.00 84.95           C  
ATOM   3292  HB2 TYR A 229      19.090   6.153 -22.567  1.00 84.95           H  
ATOM   3293  HB3 TYR A 229      20.188   6.379 -21.212  1.00 84.95           H  
ATOM   3294  O   TYR A 229      18.446   6.775 -19.421  1.00 84.95           O  
ATOM   3295  CG  TYR A 229      20.672   4.712 -22.406  1.00 84.95           C  
ATOM   3296  CD1 TYR A 229      21.657   4.118 -21.597  1.00 84.95           C  
ATOM   3297  HD1 TYR A 229      21.674   4.315 -20.535  1.00 84.95           H  
ATOM   3298  CD2 TYR A 229      20.625   4.433 -23.779  1.00 84.95           C  
ATOM   3299  HD2 TYR A 229      19.840   4.875 -24.376  1.00 84.95           H  
ATOM   3300  CE1 TYR A 229      22.601   3.247 -22.168  1.00 84.95           C  
ATOM   3301  HE1 TYR A 229      23.344   2.767 -21.548  1.00 84.95           H  
ATOM   3302  CE2 TYR A 229      21.565   3.558 -24.355  1.00 84.95           C  
ATOM   3303  HE2 TYR A 229      21.532   3.322 -25.408  1.00 84.95           H  
ATOM   3304  OH  TYR A 229      23.547   2.226 -24.104  1.00 84.95           O  
ATOM   3305  HH  TYR A 229      23.229   1.819 -24.913  1.00 84.95           H  
ATOM   3306  CZ  TYR A 229      22.558   2.967 -23.547  1.00 84.95           C  
ATOM   3307  N   GLY A 230      16.521   5.774 -19.971  1.00 87.26           N  
ATOM   3308  H   GLY A 230      16.075   5.011 -20.459  1.00 87.26           H  
ATOM   3309  CA  GLY A 230      15.681   6.736 -19.262  1.00 87.26           C  
ATOM   3310  HA2 GLY A 230      15.806   6.600 -18.188  1.00 87.26           H  
ATOM   3311  HA3 GLY A 230      14.633   6.577 -19.516  1.00 87.26           H  
ATOM   3312  C   GLY A 230      16.047   8.168 -19.642  1.00 87.26           C  
ATOM   3313  O   GLY A 230      16.080   8.526 -20.821  1.00 87.26           O  
ATOM   3314  N   GLU A 231      16.380   8.962 -18.638  1.00 86.32           N  
ATOM   3315  H   GLU A 231      16.366   8.581 -17.703  1.00 86.32           H  
ATOM   3316  CA  GLU A 231      16.804  10.358 -18.763  1.00 86.32           C  
ATOM   3317  HA  GLU A 231      16.412  10.761 -19.696  1.00 86.32           H  
ATOM   3318  C   GLU A 231      18.334  10.559 -18.817  1.00 86.32           C  
ATOM   3319  CB  GLU A 231      16.142  11.150 -17.634  1.00 86.32           C  
ATOM   3320  HB2 GLU A 231      15.064  11.041 -17.746  1.00 86.32           H  
ATOM   3321  HB3 GLU A 231      16.391  12.207 -17.739  1.00 86.32           H  
ATOM   3322  O   GLU A 231      18.809  11.691 -18.864  1.00 86.32           O  
ATOM   3323  CG  GLU A 231      16.577  10.658 -16.242  1.00 86.32           C  
ATOM   3324  HG2 GLU A 231      17.644  10.846 -16.121  1.00 86.32           H  
ATOM   3325  HG3 GLU A 231      16.415   9.584 -16.157  1.00 86.32           H  
ATOM   3326  CD  GLU A 231      15.799  11.337 -15.118  1.00 86.32           C  
ATOM   3327  OE1 GLU A 231      16.389  11.484 -14.029  1.00 86.32           O  
ATOM   3328  OE2 GLU A 231      14.608  11.635 -15.348  1.00 86.32           O  
ATOM   3329  N   GLU A 232      19.136   9.490 -18.864  1.00 85.39           N  
ATOM   3330  H   GLU A 232      18.724   8.569 -18.831  1.00 85.39           H  
ATOM   3331  CA  GLU A 232      20.604   9.580 -18.779  1.00 85.39           C  
ATOM   3332  HA  GLU A 232      20.861  10.215 -17.931  1.00 85.39           H  
ATOM   3333  C   GLU A 232      21.264  10.206 -20.026  1.00 85.39           C  
ATOM   3334  CB  GLU A 232      21.214   8.190 -18.531  1.00 85.39           C  
ATOM   3335  HB2 GLU A 232      22.298   8.301 -18.521  1.00 85.39           H  
ATOM   3336  HB3 GLU A 232      20.957   7.539 -19.367  1.00 85.39           H  
ATOM   3337  O   GLU A 232      22.408  10.660 -19.968  1.00 85.39           O  
ATOM   3338  CG  GLU A 232      20.797   7.528 -17.205  1.00 85.39           C  
ATOM   3339  HG2 GLU A 232      19.719   7.364 -17.197  1.00 85.39           H  
ATOM   3340  HG3 GLU A 232      21.036   8.214 -16.393  1.00 85.39           H  
ATOM   3341  CD  GLU A 232      21.521   6.188 -16.963  1.00 85.39           C  
ATOM   3342  OE1 GLU A 232      21.458   5.699 -15.812  1.00 85.39           O  
ATOM   3343  OE2 GLU A 232      22.173   5.680 -17.910  1.00 85.39           O  
ATOM   3344  N   ARG A 233      20.573  10.243 -21.177  1.00 87.79           N  
ATOM   3345  H   ARG A 233      19.634   9.875 -21.131  1.00 87.79           H  
ATOM   3346  CA  ARG A 233      21.099  10.767 -22.459  1.00 87.79           C  
ATOM   3347  HA  ARG A 233      21.967  11.391 -22.243  1.00 87.79           H  
ATOM   3348  C   ARG A 233      20.090  11.679 -23.172  1.00 87.79           C  
ATOM   3349  CB  ARG A 233      21.570   9.620 -23.361  1.00 87.79           C  
ATOM   3350  HB2 ARG A 233      20.682   9.029 -23.588  1.00 87.79           H  
ATOM   3351  HB3 ARG A 233      21.956  10.043 -24.288  1.00 87.79           H  
ATOM   3352  O   ARG A 233      19.537  11.359 -24.234  1.00 87.79           O  
ATOM   3353  CG  ARG A 233      22.636   8.686 -22.763  1.00 87.79           C  
ATOM   3354  HG2 ARG A 233      23.495   9.273 -22.436  1.00 87.79           H  
ATOM   3355  HG3 ARG A 233      22.218   8.158 -21.906  1.00 87.79           H  
ATOM   3356  CD  ARG A 233      23.085   7.659 -23.814  1.00 87.79           C  
ATOM   3357  HD2 ARG A 233      23.552   8.184 -24.648  1.00 87.79           H  
ATOM   3358  HD3 ARG A 233      22.207   7.128 -24.182  1.00 87.79           H  
ATOM   3359  NE  ARG A 233      24.030   6.675 -23.257  1.00 87.79           N  
ATOM   3360  HE  ARG A 233      24.233   6.752 -22.271  1.00 87.79           H  
ATOM   3361  NH1 ARG A 233      24.157   5.305 -25.106  1.00 87.79           N  
ATOM   3362 HH11 ARG A 233      24.311   4.362 -25.433  1.00 87.79           H  
ATOM   3363 HH12 ARG A 233      23.463   5.874 -25.570  1.00 87.79           H  
ATOM   3364  NH2 ARG A 233      25.188   4.714 -23.230  1.00 87.79           N  
ATOM   3365 HH21 ARG A 233      25.229   3.780 -23.614  1.00 87.79           H  
ATOM   3366 HH22 ARG A 233      25.316   4.816 -22.233  1.00 87.79           H  
ATOM   3367  CZ  ARG A 233      24.461   5.583 -23.868  1.00 87.79           C  
ATOM   3368  N   LEU A 234      19.845  12.841 -22.575  1.00 92.95           N  
ATOM   3369  H   LEU A 234      20.272  12.996 -21.673  1.00 92.95           H  
ATOM   3370  CA  LEU A 234      18.940  13.865 -23.105  1.00 92.95           C  
ATOM   3371  HA  LEU A 234      17.960  13.412 -23.255  1.00 92.95           H  
ATOM   3372  C   LEU A 234      19.423  14.411 -24.463  1.00 92.95           C  
ATOM   3373  CB  LEU A 234      18.790  15.000 -22.078  1.00 92.95           C  
ATOM   3374  HB2 LEU A 234      19.743  15.524 -22.002  1.00 92.95           H  
ATOM   3375  HB3 LEU A 234      18.051  15.706 -22.457  1.00 92.95           H  
ATOM   3376  O   LEU A 234      20.599  14.727 -24.635  1.00 92.95           O  
ATOM   3377  CG  LEU A 234      18.364  14.562 -20.663  1.00 92.95           C  
ATOM   3378  HG  LEU A 234      19.128  13.900 -20.256  1.00 92.95           H  
ATOM   3379  CD1 LEU A 234      18.288  15.795 -19.766  1.00 92.95           C  
ATOM   3380 HD11 LEU A 234      18.061  15.480 -18.747  1.00 92.95           H  
ATOM   3381 HD12 LEU A 234      19.248  16.311 -19.754  1.00 92.95           H  
ATOM   3382 HD13 LEU A 234      17.502  16.464 -20.116  1.00 92.95           H  
ATOM   3383  CD2 LEU A 234      17.013  13.846 -20.646  1.00 92.95           C  
ATOM   3384 HD21 LEU A 234      17.045  12.937 -21.247  1.00 92.95           H  
ATOM   3385 HD22 LEU A 234      16.791  13.544 -19.622  1.00 92.95           H  
ATOM   3386 HD23 LEU A 234      16.217  14.506 -20.992  1.00 92.95           H  
ATOM   3387  N   ALA A 235      18.509  14.561 -25.426  1.00 93.08           N  
ATOM   3388  H   ALA A 235      17.541  14.420 -25.174  1.00 93.08           H  
ATOM   3389  CA  ALA A 235      18.778  15.270 -26.681  1.00 93.08           C  
ATOM   3390  HA  ALA A 235      19.742  14.951 -27.078  1.00 93.08           H  
ATOM   3391  C   ALA A 235      18.846  16.789 -26.465  1.00 93.08           C  
ATOM   3392  CB  ALA A 235      17.681  14.936 -27.700  1.00 93.08           C  
ATOM   3393  HB1 ALA A 235      17.789  15.580 -28.573  1.00 93.08           H  
ATOM   3394  HB2 ALA A 235      17.777  13.899 -28.021  1.00 93.08           H  
ATOM   3395  HB3 ALA A 235      16.697  15.101 -27.262  1.00 93.08           H  
ATOM   3396  O   ALA A 235      19.652  17.475 -27.091  1.00 93.08           O  
ATOM   3397  N   VAL A 236      17.998  17.301 -25.574  1.00 92.80           N  
ATOM   3398  H   VAL A 236      17.358  16.665 -25.120  1.00 92.80           H  
ATOM   3399  CA  VAL A 236      17.972  18.688 -25.115  1.00 92.80           C  
ATOM   3400  HA  VAL A 236      18.739  19.267 -25.629  1.00 92.80           H  
ATOM   3401  C   VAL A 236      18.238  18.666 -23.612  1.00 92.80           C  
ATOM   3402  CB  VAL A 236      16.615  19.342 -25.426  1.00 92.80           C  
ATOM   3403  HB  VAL A 236      15.820  18.740 -24.985  1.00 92.80           H  
ATOM   3404  O   VAL A 236      17.412  18.137 -22.873  1.00 92.80           O  
ATOM   3405  CG1 VAL A 236      16.535  20.772 -24.876  1.00 92.80           C  
ATOM   3406 HG11 VAL A 236      17.336  21.385 -25.288  1.00 92.80           H  
ATOM   3407 HG12 VAL A 236      16.605  20.764 -23.788  1.00 92.80           H  
ATOM   3408 HG13 VAL A 236      15.571  21.207 -25.136  1.00 92.80           H  
ATOM   3409  CG2 VAL A 236      16.379  19.411 -26.936  1.00 92.80           C  
ATOM   3410 HG21 VAL A 236      16.369  18.407 -27.362  1.00 92.80           H  
ATOM   3411 HG22 VAL A 236      15.412  19.875 -27.131  1.00 92.80           H  
ATOM   3412 HG23 VAL A 236      17.164  19.994 -27.418  1.00 92.80           H  
ATOM   3413  N   PRO A 237      19.367  19.202 -23.126  1.00 91.41           N  
ATOM   3414  CA  PRO A 237      19.640  19.247 -21.695  1.00 91.41           C  
ATOM   3415  HA  PRO A 237      19.698  18.225 -21.320  1.00 91.41           H  
ATOM   3416  C   PRO A 237      18.548  20.012 -20.935  1.00 91.41           C  
ATOM   3417  CB  PRO A 237      21.014  19.911 -21.561  1.00 91.41           C  
ATOM   3418  HB2 PRO A 237      21.581  19.496 -20.728  1.00 91.41           H  
ATOM   3419  HB3 PRO A 237      20.907  20.990 -21.446  1.00 91.41           H  
ATOM   3420  O   PRO A 237      18.262  21.167 -21.254  1.00 91.41           O  
ATOM   3421  CG  PRO A 237      21.682  19.615 -22.904  1.00 91.41           C  
ATOM   3422  HG2 PRO A 237      22.103  18.610 -22.888  1.00 91.41           H  
ATOM   3423  HG3 PRO A 237      22.449  20.350 -23.148  1.00 91.41           H  
ATOM   3424  CD  PRO A 237      20.517  19.663 -23.886  1.00 91.41           C  
ATOM   3425  HD2 PRO A 237      20.346  20.688 -24.216  1.00 91.41           H  
ATOM   3426  HD3 PRO A 237      20.724  19.015 -24.737  1.00 91.41           H  
ATOM   3427  N   THR A 238      17.970  19.383 -19.915  1.00 93.17           N  
ATOM   3428  H   THR A 238      18.215  18.422 -19.722  1.00 93.17           H  
ATOM   3429  CA  THR A 238      16.966  19.974 -19.023  1.00 93.17           C  
ATOM   3430  HA  THR A 238      16.944  21.053 -19.176  1.00 93.17           H  
ATOM   3431  C   THR A 238      17.342  19.743 -17.561  1.00 93.17           C  
ATOM   3432  CB  THR A 238      15.554  19.439 -19.310  1.00 93.17           C  
ATOM   3433  HB  THR A 238      14.888  19.857 -18.556  1.00 93.17           H  
ATOM   3434  O   THR A 238      18.163  18.882 -17.252  1.00 93.17           O  
ATOM   3435  CG2 THR A 238      15.052  19.886 -20.679  1.00 93.17           C  
ATOM   3436 HG21 THR A 238      13.996  19.629 -20.758  1.00 93.17           H  
ATOM   3437 HG22 THR A 238      15.606  19.383 -21.472  1.00 93.17           H  
ATOM   3438 HG23 THR A 238      15.162  20.965 -20.788  1.00 93.17           H  
ATOM   3439  OG1 THR A 238      15.486  18.030 -19.284  1.00 93.17           O  
ATOM   3440  HG1 THR A 238      14.964  17.742 -18.531  1.00 93.17           H  
ATOM   3441  N   ALA A 239      16.773  20.537 -16.650  1.00 87.74           N  
ATOM   3442  H   ALA A 239      16.064  21.192 -16.950  1.00 87.74           H  
ATOM   3443  CA  ALA A 239      16.834  20.228 -15.223  1.00 87.74           C  
ATOM   3444  HA  ALA A 239      17.853  19.941 -14.960  1.00 87.74           H  
ATOM   3445  C   ALA A 239      15.919  19.037 -14.900  1.00 87.74           C  
ATOM   3446  CB  ALA A 239      16.457  21.478 -14.418  1.00 87.74           C  
ATOM   3447  HB1 ALA A 239      16.541  21.266 -13.352  1.00 87.74           H  
ATOM   3448  HB2 ALA A 239      17.126  22.300 -14.672  1.00 87.74           H  
ATOM   3449  HB3 ALA A 239      15.427  21.761 -14.634  1.00 87.74           H  
ATOM   3450  O   ALA A 239      15.044  18.700 -15.699  1.00 87.74           O  
ATOM   3451  N   ASP A 240      16.098  18.432 -13.731  1.00 86.68           N  
ATOM   3452  H   ASP A 240      16.831  18.737 -13.107  1.00 86.68           H  
ATOM   3453  CA  ASP A 240      15.163  17.430 -13.220  1.00 86.68           C  
ATOM   3454  HA  ASP A 240      15.167  16.581 -13.904  1.00 86.68           H  
ATOM   3455  C   ASP A 240      13.721  17.984 -13.141  1.00 86.68           C  
ATOM   3456  CB  ASP A 240      15.663  16.913 -11.868  1.00 86.68           C  
ATOM   3457  HB2 ASP A 240      15.654  17.730 -11.145  1.00 86.68           H  
ATOM   3458  HB3 ASP A 240      16.689  16.560 -11.975  1.00 86.68           H  
ATOM   3459  O   ASP A 240      13.513  19.183 -12.924  1.00 86.68           O  
ATOM   3460  CG  ASP A 240      14.797  15.760 -11.364  1.00 86.68           C  
ATOM   3461  OD1 ASP A 240      14.520  15.746 -10.146  1.00 86.68           O  
ATOM   3462  OD2 ASP A 240      14.376  14.966 -12.225  1.00 86.68           O  
ATOM   3463  N   GLY A 241      12.722  17.132 -13.366  1.00 85.18           N  
ATOM   3464  H   GLY A 241      12.958  16.153 -13.446  1.00 85.18           H  
ATOM   3465  CA  GLY A 241      11.296  17.475 -13.359  1.00 85.18           C  
ATOM   3466  HA2 GLY A 241      11.091  18.082 -12.478  1.00 85.18           H  
ATOM   3467  HA3 GLY A 241      10.729  16.549 -13.271  1.00 85.18           H  
ATOM   3468  C   GLY A 241      10.777  18.234 -14.590  1.00 85.18           C  
ATOM   3469  O   GLY A 241       9.633  18.693 -14.583  1.00 85.18           O  
ATOM   3470  N   VAL A 242      11.578  18.406 -15.645  1.00 88.77           N  
ATOM   3471  H   VAL A 242      12.481  17.954 -15.628  1.00 88.77           H  
ATOM   3472  CA  VAL A 242      11.213  19.223 -16.815  1.00 88.77           C  
ATOM   3473  HA  VAL A 242      10.422  19.912 -16.519  1.00 88.77           H  
ATOM   3474  C   VAL A 242      10.669  18.361 -17.953  1.00 88.77           C  
ATOM   3475  CB  VAL A 242      12.392  20.087 -17.283  1.00 88.77           C  
ATOM   3476  HB  VAL A 242      13.227  19.418 -17.493  1.00 88.77           H  
ATOM   3477  O   VAL A 242      11.331  17.459 -18.459  1.00 88.77           O  
ATOM   3478  CG1 VAL A 242      12.071  20.897 -18.549  1.00 88.77           C  
ATOM   3479 HG11 VAL A 242      11.892  20.226 -19.390  1.00 88.77           H  
ATOM   3480 HG12 VAL A 242      12.916  21.535 -18.809  1.00 88.77           H  
ATOM   3481 HG13 VAL A 242      11.187  21.514 -18.390  1.00 88.77           H  
ATOM   3482  CG2 VAL A 242      12.816  21.094 -16.204  1.00 88.77           C  
ATOM   3483 HG21 VAL A 242      13.111  20.564 -15.299  1.00 88.77           H  
ATOM   3484 HG22 VAL A 242      11.987  21.759 -15.964  1.00 88.77           H  
ATOM   3485 HG23 VAL A 242      13.669  21.677 -16.552  1.00 88.77           H  
ATOM   3486  N   VAL A 243       9.470  18.711 -18.420  1.00 91.46           N  
ATOM   3487  H   VAL A 243       8.975  19.453 -17.947  1.00 91.46           H  
ATOM   3488  CA  VAL A 243       8.864  18.123 -19.620  1.00 91.46           C  
ATOM   3489  HA  VAL A 243       9.010  17.043 -19.589  1.00 91.46           H  
ATOM   3490  C   VAL A 243       9.549  18.675 -20.871  1.00 91.46           C  
ATOM   3491  CB  VAL A 243       7.350  18.404 -19.655  1.00 91.46           C  
ATOM   3492  HB  VAL A 243       7.181  19.480 -19.626  1.00 91.46           H  
ATOM   3493  O   VAL A 243       9.524  19.881 -21.110  1.00 91.46           O  
ATOM   3494  CG1 VAL A 243       6.699  17.846 -20.925  1.00 91.46           C  
ATOM   3495 HG11 VAL A 243       5.617  17.967 -20.871  1.00 91.46           H  
ATOM   3496 HG12 VAL A 243       7.068  18.382 -21.799  1.00 91.46           H  
ATOM   3497 HG13 VAL A 243       6.947  16.787 -20.995  1.00 91.46           H  
ATOM   3498  CG2 VAL A 243       6.636  17.775 -18.452  1.00 91.46           C  
ATOM   3499 HG21 VAL A 243       7.031  18.177 -17.518  1.00 91.46           H  
ATOM   3500 HG22 VAL A 243       6.784  16.695 -18.459  1.00 91.46           H  
ATOM   3501 HG23 VAL A 243       5.568  17.988 -18.493  1.00 91.46           H  
ATOM   3502  N   GLU A 244      10.096  17.799 -21.715  1.00 92.59           N  
ATOM   3503  H   GLU A 244      10.083  16.825 -21.448  1.00 92.59           H  
ATOM   3504  CA  GLU A 244      10.748  18.177 -22.977  1.00 92.59           C  
ATOM   3505  HA  GLU A 244      10.318  19.116 -23.327  1.00 92.59           H  
ATOM   3506  C   GLU A 244      10.496  17.117 -24.055  1.00 92.59           C  
ATOM   3507  CB  GLU A 244      12.241  18.441 -22.735  1.00 92.59           C  
ATOM   3508  HB2 GLU A 244      12.309  19.321 -22.095  1.00 92.59           H  
ATOM   3509  HB3 GLU A 244      12.677  17.595 -22.204  1.00 92.59           H  
ATOM   3510  O   GLU A 244      10.975  15.984 -23.988  1.00 92.59           O  
ATOM   3511  CG  GLU A 244      13.071  18.706 -24.001  1.00 92.59           C  
ATOM   3512  HG2 GLU A 244      13.217  17.765 -24.531  1.00 92.59           H  
ATOM   3513  HG3 GLU A 244      14.051  19.065 -23.687  1.00 92.59           H  
ATOM   3514  CD  GLU A 244      12.430  19.733 -24.944  1.00 92.59           C  
ATOM   3515  OE1 GLU A 244      11.880  19.285 -25.983  1.00 92.59           O  
ATOM   3516  OE2 GLU A 244      12.440  20.937 -24.616  1.00 92.59           O  
ATOM   3517  N   GLN A 245       9.722  17.479 -25.082  1.00 88.45           N  
ATOM   3518  H   GLN A 245       9.545  18.465 -25.209  1.00 88.45           H  
ATOM   3519  CA  GLN A 245       9.275  16.537 -26.111  1.00 88.45           C  
ATOM   3520  HA  GLN A 245       8.759  15.711 -25.622  1.00 88.45           H  
ATOM   3521  C   GLN A 245      10.428  15.889 -26.870  1.00 88.45           C  
ATOM   3522  CB  GLN A 245       8.305  17.245 -27.069  1.00 88.45           C  
ATOM   3523  HB2 GLN A 245       8.827  18.057 -27.574  1.00 88.45           H  
ATOM   3524  HB3 GLN A 245       7.488  17.672 -26.487  1.00 88.45           H  
ATOM   3525  O   GLN A 245      10.328  14.714 -27.227  1.00 88.45           O  
ATOM   3526  CG  GLN A 245       7.719  16.287 -28.124  1.00 88.45           C  
ATOM   3527  HG2 GLN A 245       7.272  15.427 -27.627  1.00 88.45           H  
ATOM   3528  HG3 GLN A 245       8.517  15.925 -28.773  1.00 88.45           H  
ATOM   3529  CD  GLN A 245       6.668  16.940 -29.014  1.00 88.45           C  
ATOM   3530  NE2 GLN A 245       6.015  16.179 -29.863  1.00 88.45           N  
ATOM   3531 HE21 GLN A 245       6.227  15.195 -29.952  1.00 88.45           H  
ATOM   3532 HE22 GLN A 245       5.327  16.647 -30.437  1.00 88.45           H  
ATOM   3533  OE1 GLN A 245       6.400  18.126 -28.963  1.00 88.45           O  
ATOM   3534  N   GLN A 246      11.526  16.612 -27.091  1.00 91.22           N  
ATOM   3535  H   GLN A 246      11.583  17.553 -26.731  1.00 91.22           H  
ATOM   3536  CA  GLN A 246      12.672  16.058 -27.807  1.00 91.22           C  
ATOM   3537  HA  GLN A 246      12.304  15.599 -28.724  1.00 91.22           H  
ATOM   3538  C   GLN A 246      13.394  14.958 -27.022  1.00 91.22           C  
ATOM   3539  CB  GLN A 246      13.645  17.173 -28.194  1.00 91.22           C  
ATOM   3540  HB2 GLN A 246      14.509  16.714 -28.675  1.00 91.22           H  
ATOM   3541  HB3 GLN A 246      13.981  17.698 -27.300  1.00 91.22           H  
ATOM   3542  O   GLN A 246      14.075  14.133 -27.629  1.00 91.22           O  
ATOM   3543  CG  GLN A 246      12.999  18.168 -29.169  1.00 91.22           C  
ATOM   3544  HG2 GLN A 246      12.269  18.775 -28.633  1.00 91.22           H  
ATOM   3545  HG3 GLN A 246      12.476  17.619 -29.953  1.00 91.22           H  
ATOM   3546  CD  GLN A 246      14.004  19.094 -29.841  1.00 91.22           C  
ATOM   3547  NE2 GLN A 246      13.541  20.073 -30.584  1.00 91.22           N  
ATOM   3548 HE21 GLN A 246      14.245  20.703 -30.943  1.00 91.22           H  
ATOM   3549 HE22 GLN A 246      12.555  20.288 -30.563  1.00 91.22           H  
ATOM   3550  OE1 GLN A 246      15.211  18.944 -29.780  1.00 91.22           O  
ATOM   3551  N   ASN A 247      13.227  14.897 -25.700  1.00 89.91           N  
ATOM   3552  H   ASN A 247      12.642  15.585 -25.247  1.00 89.91           H  
ATOM   3553  CA  ASN A 247      13.832  13.857 -24.873  1.00 89.91           C  
ATOM   3554  HA  ASN A 247      14.782  13.561 -25.317  1.00 89.91           H  
ATOM   3555  C   ASN A 247      12.981  12.577 -24.814  1.00 89.91           C  
ATOM   3556  CB  ASN A 247      14.145  14.452 -23.496  1.00 89.91           C  
ATOM   3557  HB2 ASN A 247      14.479  13.659 -22.827  1.00 89.91           H  
ATOM   3558  HB3 ASN A 247      13.246  14.912 -23.086  1.00 89.91           H  
ATOM   3559  O   ASN A 247      13.539  11.491 -24.671  1.00 89.91           O  
ATOM   3560  CG  ASN A 247      15.237  15.498 -23.542  1.00 89.91           C  
ATOM   3561  ND2 ASN A 247      15.265  16.396 -22.591  1.00 89.91           N  
ATOM   3562 HD21 ASN A 247      16.008  17.080 -22.603  1.00 89.91           H  
ATOM   3563 HD22 ASN A 247      14.610  16.385 -21.821  1.00 89.91           H  
ATOM   3564  OD1 ASN A 247      16.077  15.502 -24.432  1.00 89.91           O  
ATOM   3565  N   ARG A 248      11.662  12.661 -25.044  1.00 91.79           N  
ATOM   3566  H   ARG A 248      11.278  13.585 -25.182  1.00 91.79           H  
ATOM   3567  CA  ARG A 248      10.739  11.508 -25.102  1.00 91.79           C  
ATOM   3568  HA  ARG A 248      11.042  10.784 -24.346  1.00 91.79           H  
ATOM   3569  C   ARG A 248      10.806  10.790 -26.445  1.00 91.79           C  
ATOM   3570  CB  ARG A 248       9.306  11.956 -24.802  1.00 91.79           C  
ATOM   3571  HB2 ARG A 248       8.998  12.685 -25.552  1.00 91.79           H  
ATOM   3572  HB3 ARG A 248       8.648  11.090 -24.869  1.00 91.79           H  
ATOM   3573  O   ARG A 248       9.880  10.869 -27.256  1.00 91.79           O  
ATOM   3574  CG  ARG A 248       9.169  12.571 -23.408  1.00 91.79           C  
ATOM   3575  HG2 ARG A 248       9.615  11.904 -22.671  1.00 91.79           H  
ATOM   3576  HG3 ARG A 248       9.688  13.529 -23.377  1.00 91.79           H  
ATOM   3577  CD  ARG A 248       7.695  12.777 -23.054  1.00 91.79           C  
ATOM   3578  HD2 ARG A 248       7.626  13.239 -22.070  1.00 91.79           H  
ATOM   3579  HD3 ARG A 248       7.201  11.808 -22.994  1.00 91.79           H  
ATOM   3580  NE  ARG A 248       6.999  13.587 -24.066  1.00 91.79           N  
ATOM   3581  HE  ARG A 248       6.597  13.083 -24.844  1.00 91.79           H  
ATOM   3582  NH1 ARG A 248       7.568  15.638 -23.206  1.00 91.79           N  
ATOM   3583 HH11 ARG A 248       8.104  15.206 -22.468  1.00 91.79           H  
ATOM   3584 HH12 ARG A 248       7.526  16.647 -23.193  1.00 91.79           H  
ATOM   3585  NH2 ARG A 248       6.245  15.502 -24.998  1.00 91.79           N  
ATOM   3586 HH21 ARG A 248       6.179  16.510 -24.986  1.00 91.79           H  
ATOM   3587 HH22 ARG A 248       5.787  14.939 -25.700  1.00 91.79           H  
ATOM   3588  CZ  ARG A 248       6.941  14.901 -24.074  1.00 91.79           C  
ATOM   3589  N   ARG A 249      11.922  10.112 -26.700  1.00 91.36           N  
ATOM   3590  H   ARG A 249      12.619  10.066 -25.970  1.00 91.36           H  
ATOM   3591  CA  ARG A 249      12.212   9.511 -28.004  1.00 91.36           C  
ATOM   3592  HA  ARG A 249      11.279   9.477 -28.568  1.00 91.36           H  
ATOM   3593  C   ARG A 249      12.686   8.070 -27.901  1.00 91.36           C  
ATOM   3594  CB  ARG A 249      13.187  10.409 -28.789  1.00 91.36           C  
ATOM   3595  HB2 ARG A 249      13.176  10.116 -29.839  1.00 91.36           H  
ATOM   3596  HB3 ARG A 249      12.846  11.442 -28.721  1.00 91.36           H  
ATOM   3597  O   ARG A 249      13.233   7.657 -26.887  1.00 91.36           O  
ATOM   3598  CG  ARG A 249      14.627  10.315 -28.266  1.00 91.36           C  
ATOM   3599  HG2 ARG A 249      14.623  10.446 -27.184  1.00 91.36           H  
ATOM   3600  HG3 ARG A 249      15.021   9.329 -28.510  1.00 91.36           H  
ATOM   3601  CD  ARG A 249      15.543  11.366 -28.897  1.00 91.36           C  
ATOM   3602  HD2 ARG A 249      15.517  11.237 -29.979  1.00 91.36           H  
ATOM   3603  HD3 ARG A 249      15.178  12.366 -28.665  1.00 91.36           H  
ATOM   3604  NE  ARG A 249      16.938  11.232 -28.444  1.00 91.36           N  
ATOM   3605  HE  ARG A 249      17.604  10.905 -29.129  1.00 91.36           H  
ATOM   3606  NH1 ARG A 249      16.744  11.845 -26.225  1.00 91.36           N  
ATOM   3607 HH11 ARG A 249      17.169  11.798 -25.310  1.00 91.36           H  
ATOM   3608 HH12 ARG A 249      15.745  11.951 -26.324  1.00 91.36           H  
ATOM   3609  NH2 ARG A 249      18.707  11.190 -27.032  1.00 91.36           N  
ATOM   3610 HH21 ARG A 249      19.073  11.222 -26.091  1.00 91.36           H  
ATOM   3611 HH22 ARG A 249      19.253  10.764 -27.766  1.00 91.36           H  
ATOM   3612  CZ  ARG A 249      17.446  11.424 -27.238  1.00 91.36           C  
ATOM   3613  N   VAL A 250      12.537   7.344 -28.996  1.00 93.77           N  
ATOM   3614  H   VAL A 250      12.024   7.763 -29.758  1.00 93.77           H  
ATOM   3615  CA  VAL A 250      13.344   6.173 -29.317  1.00 93.77           C  
ATOM   3616  HA  VAL A 250      14.015   5.974 -28.481  1.00 93.77           H  
ATOM   3617  C   VAL A 250      14.174   6.508 -30.546  1.00 93.77           C  
ATOM   3618  CB  VAL A 250      12.475   4.933 -29.532  1.00 93.77           C  
ATOM   3619  HB  VAL A 250      11.655   5.208 -30.194  1.00 93.77           H  
ATOM   3620  O   VAL A 250      13.644   7.022 -31.533  1.00 93.77           O  
ATOM   3621  CG1 VAL A 250      13.236   3.760 -30.151  1.00 93.77           C  
ATOM   3622 HG11 VAL A 250      12.598   2.877 -30.132  1.00 93.77           H  
ATOM   3623 HG12 VAL A 250      14.139   3.550 -29.578  1.00 93.77           H  
ATOM   3624 HG13 VAL A 250      13.508   3.979 -31.183  1.00 93.77           H  
ATOM   3625  CG2 VAL A 250      11.888   4.444 -28.210  1.00 93.77           C  
ATOM   3626 HG21 VAL A 250      11.016   3.826 -28.425  1.00 93.77           H  
ATOM   3627 HG22 VAL A 250      11.595   5.290 -27.587  1.00 93.77           H  
ATOM   3628 HG23 VAL A 250      12.619   3.843 -27.669  1.00 93.77           H  
ATOM   3629  N   GLU A 251      15.471   6.241 -30.484  1.00 92.48           N  
ATOM   3630  H   GLU A 251      15.821   5.777 -29.658  1.00 92.48           H  
ATOM   3631  CA  GLU A 251      16.361   6.321 -31.638  1.00 92.48           C  
ATOM   3632  HA  GLU A 251      15.912   6.957 -32.401  1.00 92.48           H  
ATOM   3633  C   GLU A 251      16.519   4.925 -32.235  1.00 92.48           C  
ATOM   3634  CB  GLU A 251      17.709   6.954 -31.259  1.00 92.48           C  
ATOM   3635  HB2 GLU A 251      18.357   6.943 -32.135  1.00 92.48           H  
ATOM   3636  HB3 GLU A 251      18.178   6.375 -30.463  1.00 92.48           H  
ATOM   3637  O   GLU A 251      16.882   3.983 -31.533  1.00 92.48           O  
ATOM   3638  CG  GLU A 251      17.506   8.410 -30.806  1.00 92.48           C  
ATOM   3639  HG2 GLU A 251      16.956   8.934 -31.587  1.00 92.48           H  
ATOM   3640  HG3 GLU A 251      16.889   8.432 -29.908  1.00 92.48           H  
ATOM   3641  CD  GLU A 251      18.798   9.185 -30.521  1.00 92.48           C  
ATOM   3642  OE1 GLU A 251      18.685  10.435 -30.411  1.00 92.48           O  
ATOM   3643  OE2 GLU A 251      19.867   8.567 -30.361  1.00 92.48           O  
ATOM   3644  N   VAL A 252      16.225   4.792 -33.527  1.00 92.76           N  
ATOM   3645  H   VAL A 252      15.914   5.606 -34.037  1.00 92.76           H  
ATOM   3646  CA  VAL A 252      16.448   3.558 -34.278  1.00 92.76           C  
ATOM   3647  HA  VAL A 252      16.647   2.751 -33.572  1.00 92.76           H  
ATOM   3648  C   VAL A 252      17.672   3.741 -35.151  1.00 92.76           C  
ATOM   3649  CB  VAL A 252      15.237   3.128 -35.114  1.00 92.76           C  
ATOM   3650  HB  VAL A 252      15.052   3.844 -35.915  1.00 92.76           H  
ATOM   3651  O   VAL A 252      17.657   4.540 -36.087  1.00 92.76           O  
ATOM   3652  CG1 VAL A 252      15.537   1.758 -35.725  1.00 92.76           C  
ATOM   3653 HG11 VAL A 252      15.921   1.095 -34.950  1.00 92.76           H  
ATOM   3654 HG12 VAL A 252      16.275   1.851 -36.522  1.00 92.76           H  
ATOM   3655 HG13 VAL A 252      14.629   1.311 -36.129  1.00 92.76           H  
ATOM   3656  CG2 VAL A 252      13.971   3.015 -34.261  1.00 92.76           C  
ATOM   3657 HG21 VAL A 252      13.702   3.992 -33.859  1.00 92.76           H  
ATOM   3658 HG22 VAL A 252      14.149   2.324 -33.437  1.00 92.76           H  
ATOM   3659 HG23 VAL A 252      13.143   2.651 -34.869  1.00 92.76           H  
ATOM   3660  N   VAL A 253      18.723   3.000 -34.833  1.00 90.71           N  
ATOM   3661  H   VAL A 253      18.622   2.346 -34.071  1.00 90.71           H  
ATOM   3662  CA  VAL A 253      20.024   3.066 -35.487  1.00 90.71           C  
ATOM   3663  HA  VAL A 253      20.028   3.860 -36.234  1.00 90.71           H  
ATOM   3664  C   VAL A 253      20.304   1.750 -36.188  1.00 90.71           C  
ATOM   3665  CB  VAL A 253      21.115   3.369 -34.453  1.00 90.71           C  
ATOM   3666  HB  VAL A 253      21.012   2.682 -33.613  1.00 90.71           H  
ATOM   3667  O   VAL A 253      20.191   0.684 -35.591  1.00 90.71           O  
ATOM   3668  CG1 VAL A 253      22.502   3.141 -35.063  1.00 90.71           C  
ATOM   3669 HG11 VAL A 253      22.690   2.071 -35.156  1.00 90.71           H  
ATOM   3670 HG12 VAL A 253      23.270   3.522 -34.390  1.00 90.71           H  
ATOM   3671 HG13 VAL A 253      22.579   3.586 -36.055  1.00 90.71           H  
ATOM   3672  CG2 VAL A 253      20.949   4.792 -33.903  1.00 90.71           C  
ATOM   3673 HG21 VAL A 253      21.776   5.029 -33.234  1.00 90.71           H  
ATOM   3674 HG22 VAL A 253      20.023   4.861 -33.333  1.00 90.71           H  
ATOM   3675 HG23 VAL A 253      20.917   5.514 -34.720  1.00 90.71           H  
ATOM   3676  N   PHE A 254      20.737   1.819 -37.440  1.00 88.49           N  
ATOM   3677  H   PHE A 254      20.805   2.718 -37.896  1.00 88.49           H  
ATOM   3678  CA  PHE A 254      21.242   0.646 -38.139  1.00 88.49           C  
ATOM   3679  HA  PHE A 254      20.717  -0.246 -37.797  1.00 88.49           H  
ATOM   3680  C   PHE A 254      22.715   0.418 -37.821  1.00 88.49           C  
ATOM   3681  CB  PHE A 254      20.970   0.804 -39.630  1.00 88.49           C  
ATOM   3682  HB2 PHE A 254      21.498   1.688 -39.989  1.00 88.49           H  
ATOM   3683  HB3 PHE A 254      21.403  -0.055 -40.143  1.00 88.49           H  
ATOM   3684  O   PHE A 254      23.531   1.327 -37.985  1.00 88.49           O  
ATOM   3685  CG  PHE A 254      19.503   0.911 -40.011  1.00 88.49           C  
ATOM   3686  CD1 PHE A 254      18.478   0.396 -39.186  1.00 88.49           C  
ATOM   3687  HD1 PHE A 254      18.706  -0.081 -38.244  1.00 88.49           H  
ATOM   3688  CD2 PHE A 254      19.164   1.513 -41.233  1.00 88.49           C  
ATOM   3689  HD2 PHE A 254      19.939   1.907 -41.873  1.00 88.49           H  
ATOM   3690  CE1 PHE A 254      17.133   0.495 -39.572  1.00 88.49           C  
ATOM   3691  HE1 PHE A 254      16.358   0.096 -38.935  1.00 88.49           H  
ATOM   3692  CE2 PHE A 254      17.819   1.604 -41.623  1.00 88.49           C  
ATOM   3693  HE2 PHE A 254      17.577   2.063 -42.570  1.00 88.49           H  
ATOM   3694  CZ  PHE A 254      16.804   1.106 -40.791  1.00 88.49           C  
ATOM   3695  HZ  PHE A 254      15.769   1.187 -41.089  1.00 88.49           H  
ATOM   3696  N   GLY A 255      23.026  -0.793 -37.366  1.00 80.00           N  
ATOM   3697  H   GLY A 255      22.286  -1.476 -37.290  1.00 80.00           H  
ATOM   3698  CA  GLY A 255      24.381  -1.312 -37.260  1.00 80.00           C  
ATOM   3699  HA2 GLY A 255      25.048  -0.526 -36.908  1.00 80.00           H  
ATOM   3700  HA3 GLY A 255      24.408  -2.137 -36.548  1.00 80.00           H  
ATOM   3701  C   GLY A 255      24.868  -1.830 -38.612  1.00 80.00           C  
ATOM   3702  O   GLY A 255      24.085  -2.334 -39.422  1.00 80.00           O  
ATOM   3703  N   GLY A 256      26.162  -1.642 -38.863  1.00 65.22           N  
ATOM   3704  H   GLY A 256      26.743  -1.299 -38.111  1.00 65.22           H  
ATOM   3705  CA  GLY A 256      26.834  -2.113 -40.078  1.00 65.22           C  
ATOM   3706  HA2 GLY A 256      26.204  -1.924 -40.947  1.00 65.22           H  
ATOM   3707  HA3 GLY A 256      27.780  -1.588 -40.209  1.00 65.22           H  
ATOM   3708  C   GLY A 256      27.148  -3.602 -40.081  1.00 65.22           C  
ATOM   3709  O   GLY A 256      27.051  -4.231 -39.005  1.00 65.22           O  
ATOM   3710  OXT GLY A 256      27.549  -4.049 -41.176  1.00 65.22           O  
TER    3711      GLY A 256                                                       
ATOM   3711  N   ALA B   1      -7.536  12.820 -23.136  1.00 72.60           N  
ATOM   3712  H   ALA B   1      -8.351  13.063 -23.681  1.00 72.60           H  
ATOM   3713  H2  ALA B   1      -6.867  12.345 -23.725  1.00 72.60           H  
ATOM   3714  H3  ALA B   1      -7.110  13.668 -22.791  1.00 72.60           H  
ATOM   3715  CA  ALA B   1      -7.930  11.949 -22.011  1.00 72.60           C  
ATOM   3716  HA  ALA B   1      -7.038  11.678 -21.446  1.00 72.60           H  
ATOM   3717  C   ALA B   1      -8.589  10.677 -22.519  1.00 72.60           C  
ATOM   3718  CB  ALA B   1      -8.883  12.688 -21.078  1.00 72.60           C  
ATOM   3719  HB1 ALA B   1      -8.425  13.650 -20.844  1.00 72.60           H  
ATOM   3720  HB2 ALA B   1      -9.842  12.857 -21.567  1.00 72.60           H  
ATOM   3721  HB3 ALA B   1      -9.035  12.111 -20.166  1.00 72.60           H  
ATOM   3722  O   ALA B   1      -9.357  10.743 -23.477  1.00 72.60           O  
ATOM   3723  N   ASP B   2      -8.305   9.549 -21.881  1.00 81.75           N  
ATOM   3724  H   ASP B   2      -7.683   9.555 -21.086  1.00 81.75           H  
ATOM   3725  CA  ASP B   2      -8.935   8.267 -22.198  1.00 81.75           C  
ATOM   3726  HA  ASP B   2      -9.115   8.223 -23.272  1.00 81.75           H  
ATOM   3727  C   ASP B   2     -10.301   8.134 -21.495  1.00 81.75           C  
ATOM   3728  CB  ASP B   2      -7.956   7.136 -21.845  1.00 81.75           C  
ATOM   3729  HB2 ASP B   2      -7.629   7.252 -20.811  1.00 81.75           H  
ATOM   3730  HB3 ASP B   2      -8.460   6.173 -21.929  1.00 81.75           H  
ATOM   3731  O   ASP B   2     -10.534   8.793 -20.474  1.00 81.75           O  
ATOM   3732  CG  ASP B   2      -6.744   7.136 -22.788  1.00 81.75           C  
ATOM   3733  OD1 ASP B   2      -5.605   7.058 -22.287  1.00 81.75           O  
ATOM   3734  OD2 ASP B   2      -6.959   7.241 -24.020  1.00 81.75           O  
ATOM   3735  N   PRO B   3     -11.247   7.334 -22.021  1.00 86.44           N  
ATOM   3736  CA  PRO B   3     -12.489   7.051 -21.309  1.00 86.44           C  
ATOM   3737  HA  PRO B   3     -13.024   7.980 -21.110  1.00 86.44           H  
ATOM   3738  C   PRO B   3     -12.193   6.347 -19.980  1.00 86.44           C  
ATOM   3739  CB  PRO B   3     -13.314   6.172 -22.253  1.00 86.44           C  
ATOM   3740  HB2 PRO B   3     -13.922   6.804 -22.900  1.00 86.44           H  
ATOM   3741  HB3 PRO B   3     -13.943   5.462 -21.714  1.00 86.44           H  
ATOM   3742  O   PRO B   3     -11.258   5.551 -19.886  1.00 86.44           O  
ATOM   3743  CG  PRO B   3     -12.248   5.463 -23.090  1.00 86.44           C  
ATOM   3744  HG2 PRO B   3     -12.633   5.155 -24.062  1.00 86.44           H  
ATOM   3745  HG3 PRO B   3     -11.863   4.604 -22.540  1.00 86.44           H  
ATOM   3746  CD  PRO B   3     -11.150   6.518 -23.223  1.00 86.44           C  
ATOM   3747  HD2 PRO B   3     -10.179   6.032 -23.314  1.00 86.44           H  
ATOM   3748  HD3 PRO B   3     -11.339   7.142 -24.096  1.00 86.44           H  
ATOM   3749  N   ILE B   4     -13.018   6.609 -18.962  1.00 87.20           N  
ATOM   3750  H   ILE B   4     -13.786   7.251 -19.099  1.00 87.20           H  
ATOM   3751  CA  ILE B   4     -12.927   5.882 -17.692  1.00 87.20           C  
ATOM   3752  HA  ILE B   4     -11.927   6.024 -17.282  1.00 87.20           H  
ATOM   3753  C   ILE B   4     -13.124   4.396 -17.986  1.00 87.20           C  
ATOM   3754  CB  ILE B   4     -13.952   6.385 -16.650  1.00 87.20           C  
ATOM   3755  HB  ILE B   4     -14.955   6.288 -17.067  1.00 87.20           H  
ATOM   3756  O   ILE B   4     -14.159   3.991 -18.517  1.00 87.20           O  
ATOM   3757  CG1 ILE B   4     -13.691   7.871 -16.325  1.00 87.20           C  
ATOM   3758 HG12 ILE B   4     -13.696   8.446 -17.250  1.00 87.20           H  
ATOM   3759 HG13 ILE B   4     -12.705   7.964 -15.868  1.00 87.20           H  
ATOM   3760  CG2 ILE B   4     -13.869   5.529 -15.370  1.00 87.20           C  
ATOM   3761 HG21 ILE B   4     -12.856   5.563 -14.969  1.00 87.20           H  
ATOM   3762 HG22 ILE B   4     -14.135   4.493 -15.578  1.00 87.20           H  
ATOM   3763 HG23 ILE B   4     -14.566   5.888 -14.613  1.00 87.20           H  
ATOM   3764  CD1 ILE B   4     -14.724   8.514 -15.392  1.00 87.20           C  
ATOM   3765 HD11 ILE B   4     -14.626   8.119 -14.381  1.00 87.20           H  
ATOM   3766 HD12 ILE B   4     -15.731   8.328 -15.765  1.00 87.20           H  
ATOM   3767 HD13 ILE B   4     -14.551   9.590 -15.356  1.00 87.20           H  
ATOM   3768  N   SER B   5     -12.124   3.600 -17.634  1.00 88.44           N  
ATOM   3769  H   SER B   5     -11.312   4.012 -17.197  1.00 88.44           H  
ATOM   3770  CA  SER B   5     -12.196   2.144 -17.675  1.00 88.44           C  
ATOM   3771  HA  SER B   5     -13.062   1.826 -18.256  1.00 88.44           H  
ATOM   3772  C   SER B   5     -12.358   1.639 -16.248  1.00 88.44           C  
ATOM   3773  CB  SER B   5     -10.952   1.573 -18.355  1.00 88.44           C  
ATOM   3774  HB2 SER B   5     -11.011   0.484 -18.371  1.00 88.44           H  
ATOM   3775  HB3 SER B   5     -10.059   1.873 -17.807  1.00 88.44           H  
ATOM   3776  O   SER B   5     -11.623   2.069 -15.359  1.00 88.44           O  
ATOM   3777  OG  SER B   5     -10.890   2.063 -19.683  1.00 88.44           O  
ATOM   3778  HG  SER B   5     -10.862   3.022 -19.643  1.00 88.44           H  
ATOM   3779  N   LEU B   6     -13.346   0.774 -16.023  1.00 88.77           N  
ATOM   3780  H   LEU B   6     -13.882   0.425 -16.805  1.00 88.77           H  
ATOM   3781  CA  LEU B   6     -13.575   0.164 -14.717  1.00 88.77           C  
ATOM   3782  HA  LEU B   6     -13.235   0.851 -13.942  1.00 88.77           H  
ATOM   3783  C   LEU B   6     -12.740  -1.109 -14.587  1.00 88.77           C  
ATOM   3784  CB  LEU B   6     -15.071  -0.110 -14.481  1.00 88.77           C  
ATOM   3785  HB2 LEU B   6     -15.179  -0.616 -13.521  1.00 88.77           H  
ATOM   3786  HB3 LEU B   6     -15.423  -0.793 -15.254  1.00 88.77           H  
ATOM   3787  O   LEU B   6     -12.636  -1.900 -15.523  1.00 88.77           O  
ATOM   3788  CG  LEU B   6     -15.970   1.141 -14.474  1.00 88.77           C  
ATOM   3789  HG  LEU B   6     -15.880   1.654 -15.431  1.00 88.77           H  
ATOM   3790  CD1 LEU B   6     -17.430   0.727 -14.296  1.00 88.77           C  
ATOM   3791 HD11 LEU B   6     -18.073   1.606 -14.343  1.00 88.77           H  
ATOM   3792 HD12 LEU B   6     -17.719   0.035 -15.087  1.00 88.77           H  
ATOM   3793 HD13 LEU B   6     -17.568   0.241 -13.330  1.00 88.77           H  
ATOM   3794  CD2 LEU B   6     -15.613   2.124 -13.358  1.00 88.77           C  
ATOM   3795 HD21 LEU B   6     -14.625   2.549 -13.540  1.00 88.77           H  
ATOM   3796 HD22 LEU B   6     -16.337   2.938 -13.332  1.00 88.77           H  
ATOM   3797 HD23 LEU B   6     -15.620   1.617 -12.393  1.00 88.77           H  
ATOM   3798  N   SER B   7     -12.185  -1.298 -13.402  1.00 91.59           N  
ATOM   3799  H   SER B   7     -12.367  -0.601 -12.694  1.00 91.59           H  
ATOM   3800  CA  SER B   7     -11.507  -2.506 -12.951  1.00 91.59           C  
ATOM   3801  HA  SER B   7     -11.476  -3.231 -13.765  1.00 91.59           H  
ATOM   3802  C   SER B   7     -12.298  -3.125 -11.803  1.00 91.59           C  
ATOM   3803  CB  SER B   7     -10.062  -2.194 -12.549  1.00 91.59           C  
ATOM   3804  HB2 SER B   7      -9.522  -1.838 -13.427  1.00 91.59           H  
ATOM   3805  HB3 SER B   7      -9.578  -3.102 -12.191  1.00 91.59           H  
ATOM   3806  O   SER B   7     -12.981  -2.406 -11.068  1.00 91.59           O  
ATOM   3807  OG  SER B   7      -9.998  -1.204 -11.540  1.00 91.59           O  
ATOM   3808  HG  SER B   7     -10.660  -0.533 -11.726  1.00 91.59           H  
ATOM   3809  N   LEU B   8     -12.216  -4.451 -11.690  1.00 91.25           N  
ATOM   3810  H   LEU B   8     -11.569  -4.949 -12.285  1.00 91.25           H  
ATOM   3811  CA  LEU B   8     -12.770  -5.204 -10.571  1.00 91.25           C  
ATOM   3812  HA  LEU B   8     -13.659  -4.696 -10.198  1.00 91.25           H  
ATOM   3813  C   LEU B   8     -11.747  -5.256  -9.434  1.00 91.25           C  
ATOM   3814  CB  LEU B   8     -13.169  -6.617 -11.033  1.00 91.25           C  
ATOM   3815  HB2 LEU B   8     -13.337  -7.240 -10.154  1.00 91.25           H  
ATOM   3816  HB3 LEU B   8     -12.333  -7.049 -11.582  1.00 91.25           H  
ATOM   3817  O   LEU B   8     -10.551  -5.388  -9.687  1.00 91.25           O  
ATOM   3818  CG  LEU B   8     -14.436  -6.650 -11.905  1.00 91.25           C  
ATOM   3819  HG  LEU B   8     -14.368  -5.896 -12.689  1.00 91.25           H  
ATOM   3820  CD1 LEU B   8     -14.573  -8.018 -12.577  1.00 91.25           C  
ATOM   3821 HD11 LEU B   8     -15.462  -8.035 -13.207  1.00 91.25           H  
ATOM   3822 HD12 LEU B   8     -13.695  -8.216 -13.191  1.00 91.25           H  
ATOM   3823 HD13 LEU B   8     -14.657  -8.792 -11.814  1.00 91.25           H  
ATOM   3824  CD2 LEU B   8     -15.697  -6.403 -11.079  1.00 91.25           C  
ATOM   3825 HD21 LEU B   8     -16.584  -6.566 -11.691  1.00 91.25           H  
ATOM   3826 HD22 LEU B   8     -15.711  -5.382 -10.699  1.00 91.25           H  
ATOM   3827 HD23 LEU B   8     -15.730  -7.086 -10.230  1.00 91.25           H  
ATOM   3828  N   GLY B   9     -12.237  -5.157  -8.209  1.00 92.09           N  
ATOM   3829  H   GLY B   9     -13.229  -5.000  -8.109  1.00 92.09           H  
ATOM   3830  CA  GLY B   9     -11.524  -5.473  -6.976  1.00 92.09           C  
ATOM   3831  HA2 GLY B   9     -10.965  -4.606  -6.623  1.00 92.09           H  
ATOM   3832  HA3 GLY B   9     -10.826  -6.294  -7.140  1.00 92.09           H  
ATOM   3833  C   GLY B   9     -12.529  -5.889  -5.906  1.00 92.09           C  
ATOM   3834  O   GLY B   9     -13.688  -6.145  -6.240  1.00 92.09           O  
ATOM   3835  N   GLY B  10     -12.126  -5.930  -4.645  1.00 93.77           N  
ATOM   3836  H   GLY B  10     -11.135  -5.897  -4.453  1.00 93.77           H  
ATOM   3837  CA  GLY B  10     -13.036  -6.247  -3.545  1.00 93.77           C  
ATOM   3838  HA2 GLY B  10     -13.745  -7.003  -3.881  1.00 93.77           H  
ATOM   3839  HA3 GLY B  10     -13.605  -5.366  -3.248  1.00 93.77           H  
ATOM   3840  C   GLY B  10     -12.332  -6.805  -2.320  1.00 93.77           C  
ATOM   3841  O   GLY B  10     -11.099  -6.820  -2.244  1.00 93.77           O  
ATOM   3842  N   LYS B  11     -13.137  -7.289  -1.378  1.00 92.80           N  
ATOM   3843  H   LYS B  11     -14.132  -7.266  -1.550  1.00 92.80           H  
ATOM   3844  CA  LYS B  11     -12.679  -8.022  -0.197  1.00 92.80           C  
ATOM   3845  HA  LYS B  11     -11.677  -8.394  -0.410  1.00 92.80           H  
ATOM   3846  C   LYS B  11     -13.555  -9.244   0.056  1.00 92.80           C  
ATOM   3847  CB  LYS B  11     -12.583  -7.107   1.044  1.00 92.80           C  
ATOM   3848  HB2 LYS B  11     -11.870  -6.307   0.847  1.00 92.80           H  
ATOM   3849  HB3 LYS B  11     -12.212  -7.689   1.887  1.00 92.80           H  
ATOM   3850  O   LYS B  11     -14.710  -9.294  -0.357  1.00 92.80           O  
ATOM   3851  CG  LYS B  11     -13.934  -6.488   1.427  1.00 92.80           C  
ATOM   3852  HG2 LYS B  11     -14.236  -5.816   0.624  1.00 92.80           H  
ATOM   3853  HG3 LYS B  11     -14.682  -7.277   1.508  1.00 92.80           H  
ATOM   3854  CD  LYS B  11     -13.931  -5.710   2.753  1.00 92.80           C  
ATOM   3855  HD2 LYS B  11     -13.151  -4.949   2.765  1.00 92.80           H  
ATOM   3856  HD3 LYS B  11     -13.814  -6.398   3.591  1.00 92.80           H  
ATOM   3857  CE  LYS B  11     -15.314  -5.060   2.796  1.00 92.80           C  
ATOM   3858  HE2 LYS B  11     -16.060  -5.815   2.548  1.00 92.80           H  
ATOM   3859  HE3 LYS B  11     -15.375  -4.299   2.018  1.00 92.80           H  
ATOM   3860  NZ  LYS B  11     -15.746  -4.455   4.070  1.00 92.80           N  
ATOM   3861  HZ1 LYS B  11     -15.140  -3.743   4.452  1.00 92.80           H  
ATOM   3862  HZ2 LYS B  11     -15.986  -5.167   4.745  1.00 92.80           H  
ATOM   3863  HZ3 LYS B  11     -16.656  -4.066   3.871  1.00 92.80           H  
ATOM   3864  N   GLN B  12     -12.983 -10.238   0.721  1.00 95.62           N  
ATOM   3865  H   GLN B  12     -12.030 -10.091   1.024  1.00 95.62           H  
ATOM   3866  CA  GLN B  12     -13.722 -11.350   1.304  1.00 95.62           C  
ATOM   3867  HA  GLN B  12     -14.742 -11.023   1.505  1.00 95.62           H  
ATOM   3868  C   GLN B  12     -13.081 -11.729   2.635  1.00 95.62           C  
ATOM   3869  CB  GLN B  12     -13.790 -12.536   0.331  1.00 95.62           C  
ATOM   3870  HB2 GLN B  12     -14.337 -12.224  -0.559  1.00 95.62           H  
ATOM   3871  HB3 GLN B  12     -12.787 -12.832   0.025  1.00 95.62           H  
ATOM   3872  O   GLN B  12     -11.943 -12.193   2.690  1.00 95.62           O  
ATOM   3873  CG  GLN B  12     -14.499 -13.739   0.969  1.00 95.62           C  
ATOM   3874  HG2 GLN B  12     -15.344 -13.391   1.563  1.00 95.62           H  
ATOM   3875  HG3 GLN B  12     -13.812 -14.251   1.642  1.00 95.62           H  
ATOM   3876  CD  GLN B  12     -14.994 -14.736  -0.067  1.00 95.62           C  
ATOM   3877  NE2 GLN B  12     -16.290 -14.931  -0.161  1.00 95.62           N  
ATOM   3878 HE21 GLN B  12     -16.897 -14.327   0.375  1.00 95.62           H  
ATOM   3879 HE22 GLN B  12     -16.620 -15.534  -0.901  1.00 95.62           H  
ATOM   3880  OE1 GLN B  12     -14.238 -15.356  -0.801  1.00 95.62           O  
ATOM   3881  N   GLU B  13     -13.834 -11.561   3.703  1.00 93.31           N  
ATOM   3882  H   GLU B  13     -14.732 -11.114   3.585  1.00 93.31           H  
ATOM   3883  CA  GLU B  13     -13.422 -11.779   5.076  1.00 93.31           C  
ATOM   3884  HA  GLU B  13     -12.377 -12.089   5.095  1.00 93.31           H  
ATOM   3885  C   GLU B  13     -14.272 -12.899   5.668  1.00 93.31           C  
ATOM   3886  CB  GLU B  13     -13.527 -10.482   5.887  1.00 93.31           C  
ATOM   3887  HB2 GLU B  13     -14.568 -10.322   6.171  1.00 93.31           H  
ATOM   3888  HB3 GLU B  13     -12.935 -10.625   6.791  1.00 93.31           H  
ATOM   3889  O   GLU B  13     -15.483 -12.972   5.454  1.00 93.31           O  
ATOM   3890  CG  GLU B  13     -13.004  -9.244   5.131  1.00 93.31           C  
ATOM   3891  HG2 GLU B  13     -13.674  -9.014   4.303  1.00 93.31           H  
ATOM   3892  HG3 GLU B  13     -12.029  -9.493   4.710  1.00 93.31           H  
ATOM   3893  CD  GLU B  13     -12.867  -7.991   6.005  1.00 93.31           C  
ATOM   3894  OE1 GLU B  13     -12.183  -7.049   5.544  1.00 93.31           O  
ATOM   3895  OE2 GLU B  13     -13.338  -8.026   7.164  1.00 93.31           O  
ATOM   3896  N   GLN B  14     -13.623 -13.835   6.356  1.00 95.67           N  
ATOM   3897  H   GLN B  14     -12.621 -13.743   6.448  1.00 95.67           H  
ATOM   3898  CA  GLN B  14     -14.274 -14.977   6.991  1.00 95.67           C  
ATOM   3899  HA  GLN B  14     -15.347 -14.804   7.067  1.00 95.67           H  
ATOM   3900  C   GLN B  14     -13.709 -15.127   8.397  1.00 95.67           C  
ATOM   3901  CB  GLN B  14     -14.032 -16.259   6.178  1.00 95.67           C  
ATOM   3902  HB2 GLN B  14     -12.959 -16.445   6.132  1.00 95.67           H  
ATOM   3903  HB3 GLN B  14     -14.494 -17.099   6.696  1.00 95.67           H  
ATOM   3904  O   GLN B  14     -12.536 -15.484   8.562  1.00 95.67           O  
ATOM   3905  CG  GLN B  14     -14.557 -16.210   4.736  1.00 95.67           C  
ATOM   3906  HG2 GLN B  14     -14.202 -17.097   4.209  1.00 95.67           H  
ATOM   3907  HG3 GLN B  14     -14.148 -15.343   4.217  1.00 95.67           H  
ATOM   3908  CD  GLN B  14     -16.075 -16.203   4.649  1.00 95.67           C  
ATOM   3909  NE2 GLN B  14     -16.668 -15.234   3.993  1.00 95.67           N  
ATOM   3910 HE21 GLN B  14     -17.677 -15.229   4.031  1.00 95.67           H  
ATOM   3911 HE22 GLN B  14     -16.174 -14.359   3.894  1.00 95.67           H  
ATOM   3912  OE1 GLN B  14     -16.743 -17.104   5.131  1.00 95.67           O  
ATOM   3913  N   TYR B  15     -14.540 -14.881   9.403  1.00 94.00           N  
ATOM   3914  H   TYR B  15     -15.487 -14.605   9.184  1.00 94.00           H  
ATOM   3915  CA  TYR B  15     -14.152 -14.934  10.805  1.00 94.00           C  
ATOM   3916  HA  TYR B  15     -13.076 -15.100  10.863  1.00 94.00           H  
ATOM   3917  C   TYR B  15     -14.843 -16.080  11.531  1.00 94.00           C  
ATOM   3918  CB  TYR B  15     -14.430 -13.604  11.500  1.00 94.00           C  
ATOM   3919  HB2 TYR B  15     -15.509 -13.470  11.579  1.00 94.00           H  
ATOM   3920  HB3 TYR B  15     -14.048 -13.664  12.519  1.00 94.00           H  
ATOM   3921  O   TYR B  15     -16.007 -16.387  11.305  1.00 94.00           O  
ATOM   3922  CG  TYR B  15     -13.807 -12.398  10.831  1.00 94.00           C  
ATOM   3923  CD1 TYR B  15     -12.469 -12.074  11.116  1.00 94.00           C  
ATOM   3924  HD1 TYR B  15     -11.897 -12.681  11.802  1.00 94.00           H  
ATOM   3925  CD2 TYR B  15     -14.556 -11.596   9.944  1.00 94.00           C  
ATOM   3926  HD2 TYR B  15     -15.588 -11.824   9.722  1.00 94.00           H  
ATOM   3927  CE1 TYR B  15     -11.888 -10.942  10.523  1.00 94.00           C  
ATOM   3928  HE1 TYR B  15     -10.878 -10.634  10.751  1.00 94.00           H  
ATOM   3929  CE2 TYR B  15     -13.965 -10.467   9.342  1.00 94.00           C  
ATOM   3930  HE2 TYR B  15     -14.533  -9.833   8.677  1.00 94.00           H  
ATOM   3931  OH  TYR B  15     -12.001  -9.083   9.070  1.00 94.00           O  
ATOM   3932  HH  TYR B  15     -12.560  -8.625   8.438  1.00 94.00           H  
ATOM   3933  CZ  TYR B  15     -12.623 -10.145   9.628  1.00 94.00           C  
ATOM   3934  N   PHE B  16     -14.116 -16.692  12.454  1.00 94.30           N  
ATOM   3935  H   PHE B  16     -13.171 -16.357  12.577  1.00 94.30           H  
ATOM   3936  CA  PHE B  16     -14.518 -17.819  13.274  1.00 94.30           C  
ATOM   3937  HA  PHE B  16     -15.592 -17.983  13.195  1.00 94.30           H  
ATOM   3938  C   PHE B  16     -14.147 -17.500  14.707  1.00 94.30           C  
ATOM   3939  CB  PHE B  16     -13.768 -19.076  12.824  1.00 94.30           C  
ATOM   3940  HB2 PHE B  16     -12.699 -18.920  12.970  1.00 94.30           H  
ATOM   3941  HB3 PHE B  16     -14.055 -19.912  13.462  1.00 94.30           H  
ATOM   3942  O   PHE B  16     -12.980 -17.239  15.016  1.00 94.30           O  
ATOM   3943  CG  PHE B  16     -13.998 -19.434  11.377  1.00 94.30           C  
ATOM   3944  CD1 PHE B  16     -15.101 -20.219  11.000  1.00 94.30           C  
ATOM   3945  HD1 PHE B  16     -15.774 -20.602  11.753  1.00 94.30           H  
ATOM   3946  CD2 PHE B  16     -13.133 -18.916  10.398  1.00 94.30           C  
ATOM   3947  HD2 PHE B  16     -12.308 -18.280  10.681  1.00 94.30           H  
ATOM   3948  CE1 PHE B  16     -15.351 -20.468   9.639  1.00 94.30           C  
ATOM   3949  HE1 PHE B  16     -16.225 -21.028   9.340  1.00 94.30           H  
ATOM   3950  CE2 PHE B  16     -13.379 -19.169   9.040  1.00 94.30           C  
ATOM   3951  HE2 PHE B  16     -12.743 -18.726   8.287  1.00 94.30           H  
ATOM   3952  CZ  PHE B  16     -14.491 -19.939   8.660  1.00 94.30           C  
ATOM   3953  HZ  PHE B  16     -14.705 -20.089   7.612  1.00 94.30           H  
ATOM   3954  N   GLY B  17     -15.112 -17.546  15.607  1.00 93.25           N  
ATOM   3955  H   GLY B  17     -16.063 -17.748  15.333  1.00 93.25           H  
ATOM   3956  CA  GLY B  17     -14.823 -17.161  16.971  1.00 93.25           C  
ATOM   3957  HA2 GLY B  17     -14.739 -16.076  17.024  1.00 93.25           H  
ATOM   3958  HA3 GLY B  17     -13.873 -17.597  17.280  1.00 93.25           H  
ATOM   3959  C   GLY B  17     -15.866 -17.596  17.956  1.00 93.25           C  
ATOM   3960  O   GLY B  17     -16.920 -18.112  17.599  1.00 93.25           O  
ATOM   3961  N   GLY B  18     -15.548 -17.390  19.221  1.00 91.72           N  
ATOM   3962  H   GLY B  18     -14.682 -16.914  19.430  1.00 91.72           H  
ATOM   3963  CA  GLY B  18     -16.485 -17.636  20.289  1.00 91.72           C  
ATOM   3964  HA2 GLY B  18     -17.483 -17.407  19.916  1.00 91.72           H  
ATOM   3965  HA3 GLY B  18     -16.450 -18.683  20.593  1.00 91.72           H  
ATOM   3966  C   GLY B  18     -16.244 -16.756  21.492  1.00 91.72           C  
ATOM   3967  O   GLY B  18     -15.164 -16.193  21.683  1.00 91.72           O  
ATOM   3968  N   VAL B  19     -17.285 -16.664  22.303  1.00 89.09           N  
ATOM   3969  H   VAL B  19     -18.112 -17.189  22.061  1.00 89.09           H  
ATOM   3970  CA  VAL B  19     -17.330 -15.863  23.523  1.00 89.09           C  
ATOM   3971  HA  VAL B  19     -16.314 -15.565  23.782  1.00 89.09           H  
ATOM   3972  C   VAL B  19     -17.847 -16.693  24.680  1.00 89.09           C  
ATOM   3973  CB  VAL B  19     -18.176 -14.586  23.364  1.00 89.09           C  
ATOM   3974  HB  VAL B  19     -18.562 -14.293  24.341  1.00 89.09           H  
ATOM   3975  O   VAL B  19     -18.696 -17.569  24.504  1.00 89.09           O  
ATOM   3976  CG1 VAL B  19     -17.288 -13.450  22.871  1.00 89.09           C  
ATOM   3977 HG11 VAL B  19     -17.892 -12.568  22.660  1.00 89.09           H  
ATOM   3978 HG12 VAL B  19     -16.553 -13.208  23.639  1.00 89.09           H  
ATOM   3979 HG13 VAL B  19     -16.781 -13.744  21.953  1.00 89.09           H  
ATOM   3980  CG2 VAL B  19     -19.364 -14.761  22.417  1.00 89.09           C  
ATOM   3981 HG21 VAL B  19     -19.032 -14.795  21.379  1.00 89.09           H  
ATOM   3982 HG22 VAL B  19     -20.049 -13.923  22.544  1.00 89.09           H  
ATOM   3983 HG23 VAL B  19     -19.907 -15.671  22.669  1.00 89.09           H  
ATOM   3984  N   SER B  20     -17.325 -16.392  25.863  1.00 92.18           N  
ATOM   3985  H   SER B  20     -16.642 -15.649  25.905  1.00 92.18           H  
ATOM   3986  CA  SER B  20     -17.814 -16.912  27.128  1.00 92.18           C  
ATOM   3987  HA  SER B  20     -18.774 -17.391  26.934  1.00 92.18           H  
ATOM   3988  C   SER B  20     -18.029 -15.788  28.127  1.00 92.18           C  
ATOM   3989  CB  SER B  20     -16.884 -17.977  27.692  1.00 92.18           C  
ATOM   3990  HB2 SER B  20     -16.739 -18.754  26.942  1.00 92.18           H  
ATOM   3991  HB3 SER B  20     -15.918 -17.534  27.938  1.00 92.18           H  
ATOM   3992  O   SER B  20     -17.186 -14.899  28.275  1.00 92.18           O  
ATOM   3993  OG  SER B  20     -17.453 -18.556  28.852  1.00 92.18           O  
ATOM   3994  HG  SER B  20     -18.407 -18.577  28.756  1.00 92.18           H  
ATOM   3995  N   THR B  21     -19.158 -15.840  28.819  1.00 85.42           N  
ATOM   3996  H   THR B  21     -19.798 -16.602  28.647  1.00 85.42           H  
ATOM   3997  CA  THR B  21     -19.565 -14.849  29.803  1.00 85.42           C  
ATOM   3998  HA  THR B  21     -18.978 -13.945  29.640  1.00 85.42           H  
ATOM   3999  C   THR B  21     -19.322 -15.297  31.219  1.00 85.42           C  
ATOM   4000  CB  THR B  21     -21.033 -14.466  29.687  1.00 85.42           C  
ATOM   4001  HB  THR B  21     -21.316 -13.850  30.540  1.00 85.42           H  
ATOM   4002  O   THR B  21     -19.504 -16.449  31.602  1.00 85.42           O  
ATOM   4003  CG2 THR B  21     -21.225 -13.664  28.443  1.00 85.42           C  
ATOM   4004 HG21 THR B  21     -22.296 -13.478  28.374  1.00 85.42           H  
ATOM   4005 HG22 THR B  21     -20.868 -14.220  27.576  1.00 85.42           H  
ATOM   4006 HG23 THR B  21     -20.666 -12.734  28.545  1.00 85.42           H  
ATOM   4007  OG1 THR B  21     -21.909 -15.555  29.613  1.00 85.42           O  
ATOM   4008  HG1 THR B  21     -21.773 -15.998  28.772  1.00 85.42           H  
ATOM   4009  N   PHE B  22     -18.952 -14.326  32.038  1.00 86.48           N  
ATOM   4010  H   PHE B  22     -18.777 -13.416  31.637  1.00 86.48           H  
ATOM   4011  CA  PHE B  22     -18.878 -14.476  33.485  1.00 86.48           C  
ATOM   4012  HA  PHE B  22     -18.800 -15.530  33.751  1.00 86.48           H  
ATOM   4013  C   PHE B  22     -20.125 -13.921  34.152  1.00 86.48           C  
ATOM   4014  CB  PHE B  22     -17.636 -13.741  33.979  1.00 86.48           C  
ATOM   4015  HB2 PHE B  22     -17.818 -12.668  33.931  1.00 86.48           H  
ATOM   4016  HB3 PHE B  22     -17.462 -14.001  35.023  1.00 86.48           H  
ATOM   4017  O   PHE B  22     -20.611 -14.457  35.149  1.00 86.48           O  
ATOM   4018  CG  PHE B  22     -16.390 -14.061  33.183  1.00 86.48           C  
ATOM   4019  CD1 PHE B  22     -16.015 -15.399  32.952  1.00 86.48           C  
ATOM   4020  HD1 PHE B  22     -16.623 -16.208  33.329  1.00 86.48           H  
ATOM   4021  CD2 PHE B  22     -15.624 -13.013  32.647  1.00 86.48           C  
ATOM   4022  HD2 PHE B  22     -15.904 -11.985  32.826  1.00 86.48           H  
ATOM   4023  CE1 PHE B  22     -14.864 -15.686  32.201  1.00 86.48           C  
ATOM   4024  HE1 PHE B  22     -14.590 -16.712  32.002  1.00 86.48           H  
ATOM   4025  CE2 PHE B  22     -14.466 -13.300  31.913  1.00 86.48           C  
ATOM   4026  HE2 PHE B  22     -13.867 -12.481  31.544  1.00 86.48           H  
ATOM   4027  CZ  PHE B  22     -14.082 -14.635  31.691  1.00 86.48           C  
ATOM   4028  HZ  PHE B  22     -13.189 -14.853  31.124  1.00 86.48           H  
ATOM   4029  N   LYS B  23     -20.651 -12.844  33.576  1.00 77.29           N  
ATOM   4030  H   LYS B  23     -20.185 -12.473  32.760  1.00 77.29           H  
ATOM   4031  CA  LYS B  23     -21.905 -12.235  33.968  1.00 77.29           C  
ATOM   4032  HA  LYS B  23     -22.380 -12.833  34.745  1.00 77.29           H  
ATOM   4033  C   LYS B  23     -22.768 -12.228  32.744  1.00 77.29           C  
ATOM   4034  CB  LYS B  23     -21.642 -10.839  34.510  1.00 77.29           C  
ATOM   4035  HB2 LYS B  23     -21.234 -10.216  33.714  1.00 77.29           H  
ATOM   4036  HB3 LYS B  23     -20.897 -10.909  35.302  1.00 77.29           H  
ATOM   4037  O   LYS B  23     -22.423 -11.626  31.730  1.00 77.29           O  
ATOM   4038  CG  LYS B  23     -22.910 -10.183  35.071  1.00 77.29           C  
ATOM   4039  HG2 LYS B  23     -23.334 -10.792  35.869  1.00 77.29           H  
ATOM   4040  HG3 LYS B  23     -23.643 -10.045  34.276  1.00 77.29           H  
ATOM   4041  CD  LYS B  23     -22.478  -8.822  35.620  1.00 77.29           C  
ATOM   4042  HD2 LYS B  23     -21.784  -8.967  36.448  1.00 77.29           H  
ATOM   4043  HD3 LYS B  23     -21.944  -8.295  34.829  1.00 77.29           H  
ATOM   4044  CE  LYS B  23     -23.640  -7.943  36.080  1.00 77.29           C  
ATOM   4045  HE2 LYS B  23     -24.056  -8.342  37.005  1.00 77.29           H  
ATOM   4046  HE3 LYS B  23     -24.411  -7.971  35.309  1.00 77.29           H  
ATOM   4047  NZ  LYS B  23     -23.159  -6.541  36.260  1.00 77.29           N  
ATOM   4048  HZ1 LYS B  23     -22.433  -6.459  36.957  1.00 77.29           H  
ATOM   4049  HZ2 LYS B  23     -23.900  -5.881  36.444  1.00 77.29           H  
ATOM   4050  HZ3 LYS B  23     -22.717  -6.198  35.419  1.00 77.29           H  
ATOM   4051  N   ASP B  24     -23.853 -12.958  32.863  1.00 57.44           N  
ATOM   4052  H   ASP B  24     -24.045 -13.460  33.718  1.00 57.44           H  
ATOM   4053  CA  ASP B  24     -24.675 -13.206  31.720  1.00 57.44           C  
ATOM   4054  HA  ASP B  24     -24.090 -12.991  30.826  1.00 57.44           H  
ATOM   4055  C   ASP B  24     -25.878 -12.276  31.725  1.00 57.44           C  
ATOM   4056  CB  ASP B  24     -25.033 -14.687  31.630  1.00 57.44           C  
ATOM   4057  HB2 ASP B  24     -25.677 -14.961  32.466  1.00 57.44           H  
ATOM   4058  HB3 ASP B  24     -24.124 -15.287  31.671  1.00 57.44           H  
ATOM   4059  O   ASP B  24     -26.665 -12.213  32.672  1.00 57.44           O  
ATOM   4060  CG  ASP B  24     -25.741 -14.947  30.309  1.00 57.44           C  
ATOM   4061  OD1 ASP B  24     -26.606 -15.846  30.283  1.00 57.44           O  
ATOM   4062  OD2 ASP B  24     -25.567 -14.108  29.397  1.00 57.44           O  
ATOM   4063  N   GLY B  25     -26.036 -11.597  30.607  1.00 57.59           N  
ATOM   4064  H   GLY B  25     -25.399 -11.822  29.856  1.00 57.59           H  
ATOM   4065  CA  GLY B  25     -27.244 -10.871  30.278  1.00 57.59           C  
ATOM   4066  HA2 GLY B  25     -27.003 -10.073  29.576  1.00 57.59           H  
ATOM   4067  HA3 GLY B  25     -27.658 -10.421  31.180  1.00 57.59           H  
ATOM   4068  C   GLY B  25     -28.297 -11.781  29.650  1.00 57.59           C  
ATOM   4069  O   GLY B  25     -29.059 -11.309  28.812  1.00 57.59           O  
ATOM   4070  N   ASN B  26     -28.348 -13.069  29.998  1.00 62.68           N  
ATOM   4071  H   ASN B  26     -27.642 -13.406  30.636  1.00 62.68           H  
ATOM   4072  CA  ASN B  26     -29.128 -14.091  29.289  1.00 62.68           C  
ATOM   4073  HA  ASN B  26     -28.882 -15.054  29.737  1.00 62.68           H  
ATOM   4074  C   ASN B  26     -28.760 -14.207  27.810  1.00 62.68           C  
ATOM   4075  CB  ASN B  26     -30.635 -13.868  29.444  1.00 62.68           C  
ATOM   4076  HB2 ASN B  26     -31.158 -14.714  28.997  1.00 62.68           H  
ATOM   4077  HB3 ASN B  26     -30.932 -12.976  28.893  1.00 62.68           H  
ATOM   4078  O   ASN B  26     -29.624 -14.214  26.929  1.00 62.68           O  
ATOM   4079  CG  ASN B  26     -31.088 -13.768  30.868  1.00 62.68           C  
ATOM   4080  ND2 ASN B  26     -31.777 -12.702  31.195  1.00 62.68           N  
ATOM   4081 HD21 ASN B  26     -31.803 -11.947  30.525  1.00 62.68           H  
ATOM   4082 HD22 ASN B  26     -31.968 -12.603  32.182  1.00 62.68           H  
ATOM   4083  OD1 ASN B  26     -30.895 -14.639  31.694  1.00 62.68           O  
ATOM   4084  N   ARG B  27     -27.475 -14.236  27.525  1.00 65.33           N  
ATOM   4085  H   ARG B  27     -26.821 -14.334  28.288  1.00 65.33           H  
ATOM   4086  CA  ARG B  27     -26.947 -14.364  26.193  1.00 65.33           C  
ATOM   4087  HA  ARG B  27     -27.768 -14.425  25.480  1.00 65.33           H  
ATOM   4088  C   ARG B  27     -26.177 -15.640  26.080  1.00 65.33           C  
ATOM   4089  CB  ARG B  27     -26.084 -13.171  25.836  1.00 65.33           C  
ATOM   4090  HB2 ARG B  27     -25.267 -13.068  26.551  1.00 65.33           H  
ATOM   4091  HB3 ARG B  27     -25.674 -13.371  24.846  1.00 65.33           H  
ATOM   4092  O   ARG B  27     -25.540 -16.137  27.000  1.00 65.33           O  
ATOM   4093  CG  ARG B  27     -26.928 -11.895  25.812  1.00 65.33           C  
ATOM   4094  HG2 ARG B  27     -27.984 -12.137  25.693  1.00 65.33           H  
ATOM   4095  HG3 ARG B  27     -26.792 -11.343  26.742  1.00 65.33           H  
ATOM   4096  CD  ARG B  27     -26.498 -11.055  24.624  1.00 65.33           C  
ATOM   4097  HD2 ARG B  27     -25.458 -10.751  24.742  1.00 65.33           H  
ATOM   4098  HD3 ARG B  27     -26.590 -11.676  23.732  1.00 65.33           H  
ATOM   4099  NE  ARG B  27     -27.366  -9.888  24.455  1.00 65.33           N  
ATOM   4100  HE  ARG B  27     -28.145  -9.804  25.092  1.00 65.33           H  
ATOM   4101  NH1 ARG B  27     -26.241  -9.036  22.659  1.00 65.33           N  
ATOM   4102 HH11 ARG B  27     -26.046  -8.276  22.023  1.00 65.33           H  
ATOM   4103 HH12 ARG B  27     -25.693  -9.884  22.621  1.00 65.33           H  
ATOM   4104  NH2 ARG B  27     -28.046  -7.982  23.422  1.00 65.33           N  
ATOM   4105 HH21 ARG B  27     -28.850  -7.934  24.031  1.00 65.33           H  
ATOM   4106 HH22 ARG B  27     -27.904  -7.295  22.695  1.00 65.33           H  
ATOM   4107  CZ  ARG B  27     -27.217  -8.984  23.508  1.00 65.33           C  
ATOM   4108  N   GLU B  28     -26.252 -16.154  24.877  1.00 70.51           N  
ATOM   4109  H   GLU B  28     -26.781 -15.698  24.147  1.00 70.51           H  
ATOM   4110  CA  GLU B  28     -25.582 -17.384  24.587  1.00 70.51           C  
ATOM   4111  HA  GLU B  28     -25.688 -18.045  25.448  1.00 70.51           H  
ATOM   4112  C   GLU B  28     -24.099 -17.089  24.432  1.00 70.51           C  
ATOM   4113  CB  GLU B  28     -26.266 -18.102  23.426  1.00 70.51           C  
ATOM   4114  HB2 GLU B  28     -25.713 -19.013  23.196  1.00 70.51           H  
ATOM   4115  HB3 GLU B  28     -26.291 -17.456  22.548  1.00 70.51           H  
ATOM   4116  O   GLU B  28     -23.643 -16.224  23.673  1.00 70.51           O  
ATOM   4117  CG  GLU B  28     -27.699 -18.466  23.870  1.00 70.51           C  
ATOM   4118  HG2 GLU B  28     -28.270 -17.553  24.037  1.00 70.51           H  
ATOM   4119  HG3 GLU B  28     -27.645 -19.002  24.818  1.00 70.51           H  
ATOM   4120  CD  GLU B  28     -28.472 -19.329  22.870  1.00 70.51           C  
ATOM   4121  OE1 GLU B  28     -29.549 -19.834  23.271  1.00 70.51           O  
ATOM   4122  OE2 GLU B  28     -28.015 -19.473  21.717  1.00 70.51           O  
ATOM   4123  N   ASP B  29     -23.357 -17.809  25.248  1.00 81.33           N  
ATOM   4124  H   ASP B  29     -23.823 -18.351  25.962  1.00 81.33           H  
ATOM   4125  CA  ASP B  29     -22.004 -18.179  24.930  1.00 81.33           C  
ATOM   4126  HA  ASP B  29     -21.422 -17.297  24.662  1.00 81.33           H  
ATOM   4127  C   ASP B  29     -22.056 -19.134  23.750  1.00 81.33           C  
ATOM   4128  CB  ASP B  29     -21.379 -18.856  26.145  1.00 81.33           C  
ATOM   4129  HB2 ASP B  29     -20.423 -19.289  25.851  1.00 81.33           H  
ATOM   4130  HB3 ASP B  29     -22.024 -19.667  26.484  1.00 81.33           H  
ATOM   4131  O   ASP B  29     -22.975 -19.947  23.608  1.00 81.33           O  
ATOM   4132  CG  ASP B  29     -21.135 -17.890  27.300  1.00 81.33           C  
ATOM   4133  OD1 ASP B  29     -20.519 -18.349  28.288  1.00 81.33           O  
ATOM   4134  OD2 ASP B  29     -21.396 -16.668  27.183  1.00 81.33           O  
ATOM   4135  N   GLY B  30     -21.058 -19.057  22.892  1.00 84.41           N  
ATOM   4136  H   GLY B  30     -20.295 -18.412  23.043  1.00 84.41           H  
ATOM   4137  CA  GLY B  30     -21.099 -19.872  21.703  1.00 84.41           C  
ATOM   4138  HA2 GLY B  30     -22.027 -19.677  21.167  1.00 84.41           H  
ATOM   4139  HA3 GLY B  30     -21.085 -20.924  21.991  1.00 84.41           H  
ATOM   4140  C   GLY B  30     -19.955 -19.610  20.770  1.00 84.41           C  
ATOM   4141  O   GLY B  30     -19.130 -18.722  20.980  1.00 84.41           O  
ATOM   4142  N   PHE B  31     -19.943 -20.437  19.739  1.00 88.74           N  
ATOM   4143  H   PHE B  31     -20.739 -21.049  19.630  1.00 88.74           H  
ATOM   4144  CA  PHE B  31     -19.106 -20.282  18.574  1.00 88.74           C  
ATOM   4145  HA  PHE B  31     -18.321 -19.556  18.783  1.00 88.74           H  
ATOM   4146  C   PHE B  31     -19.970 -19.770  17.425  1.00 88.74           C  
ATOM   4147  CB  PHE B  31     -18.462 -21.630  18.253  1.00 88.74           C  
ATOM   4148  HB2 PHE B  31     -17.863 -21.945  19.107  1.00 88.74           H  
ATOM   4149  HB3 PHE B  31     -19.245 -22.374  18.105  1.00 88.74           H  
ATOM   4150  O   PHE B  31     -21.112 -20.208  17.279  1.00 88.74           O  
ATOM   4151  CG  PHE B  31     -17.580 -21.598  17.027  1.00 88.74           C  
ATOM   4152  CD1 PHE B  31     -18.115 -21.928  15.768  1.00 88.74           C  
ATOM   4153  HD1 PHE B  31     -19.160 -22.181  15.671  1.00 88.74           H  
ATOM   4154  CD2 PHE B  31     -16.234 -21.210  17.142  1.00 88.74           C  
ATOM   4155  HD2 PHE B  31     -15.835 -20.909  18.100  1.00 88.74           H  
ATOM   4156  CE1 PHE B  31     -17.292 -21.906  14.631  1.00 88.74           C  
ATOM   4157  HE1 PHE B  31     -17.703 -22.143  13.660  1.00 88.74           H  
ATOM   4158  CE2 PHE B  31     -15.411 -21.190  16.004  1.00 88.74           C  
ATOM   4159  HE2 PHE B  31     -14.379 -20.881  16.085  1.00 88.74           H  
ATOM   4160  CZ  PHE B  31     -15.938 -21.559  14.754  1.00 88.74           C  
ATOM   4161  HZ  PHE B  31     -15.309 -21.569  13.876  1.00 88.74           H  
ATOM   4162  N   GLY B  32     -19.415 -18.898  16.598  1.00 90.32           N  
ATOM   4163  H   GLY B  32     -18.458 -18.616  16.754  1.00 90.32           H  
ATOM   4164  CA  GLY B  32     -20.086 -18.362  15.432  1.00 90.32           C  
ATOM   4165  HA2 GLY B  32     -20.618 -17.459  15.732  1.00 90.32           H  
ATOM   4166  HA3 GLY B  32     -20.820 -19.076  15.060  1.00 90.32           H  
ATOM   4167  C   GLY B  32     -19.120 -18.039  14.301  1.00 90.32           C  
ATOM   4168  O   GLY B  32     -17.898 -18.119  14.455  1.00 90.32           O  
ATOM   4169  N   VAL B  33     -19.706 -17.710  13.155  1.00 90.66           N  
ATOM   4170  H   VAL B  33     -20.708 -17.583  13.138  1.00 90.66           H  
ATOM   4171  CA  VAL B  33     -19.005 -17.330  11.929  1.00 90.66           C  
ATOM   4172  HA  VAL B  33     -17.941 -17.248  12.151  1.00 90.66           H  
ATOM   4173  C   VAL B  33     -19.518 -15.966  11.497  1.00 90.66           C  
ATOM   4174  CB  VAL B  33     -19.188 -18.377  10.811  1.00 90.66           C  
ATOM   4175  HB  VAL B  33     -20.242 -18.429  10.537  1.00 90.66           H  
ATOM   4176  O   VAL B  33     -20.715 -15.709  11.612  1.00 90.66           O  
ATOM   4177  CG1 VAL B  33     -18.377 -18.054   9.548  1.00 90.66           C  
ATOM   4178 HG11 VAL B  33     -17.313 -18.009   9.779  1.00 90.66           H  
ATOM   4179 HG12 VAL B  33     -18.686 -17.095   9.132  1.00 90.66           H  
ATOM   4180 HG13 VAL B  33     -18.546 -18.814   8.786  1.00 90.66           H  
ATOM   4181  CG2 VAL B  33     -18.754 -19.766  11.303  1.00 90.66           C  
ATOM   4182 HG21 VAL B  33     -19.453 -20.126  12.058  1.00 90.66           H  
ATOM   4183 HG22 VAL B  33     -17.760 -19.688  11.744  1.00 90.66           H  
ATOM   4184 HG23 VAL B  33     -18.741 -20.470  10.472  1.00 90.66           H  
ATOM   4185  N   ASP B  34     -18.617 -15.120  11.025  1.00 89.85           N  
ATOM   4186  H   ASP B  34     -17.662 -15.437  10.930  1.00 89.85           H  
ATOM   4187  CA  ASP B  34     -18.935 -13.842  10.399  1.00 89.85           C  
ATOM   4188  HA  ASP B  34     -20.016 -13.725  10.322  1.00 89.85           H  
ATOM   4189  C   ASP B  34     -18.332 -13.780   9.008  1.00 89.85           C  
ATOM   4190  CB  ASP B  34     -18.363 -12.692  11.214  1.00 89.85           C  
ATOM   4191  HB2 ASP B  34     -18.544 -12.908  12.267  1.00 89.85           H  
ATOM   4192  HB3 ASP B  34     -17.284 -12.646  11.060  1.00 89.85           H  
ATOM   4193  O   ASP B  34     -17.266 -14.357   8.766  1.00 89.85           O  
ATOM   4194  CG  ASP B  34     -18.930 -11.328  10.821  1.00 89.85           C  
ATOM   4195  OD1 ASP B  34     -18.500 -10.344  11.457  1.00 89.85           O  
ATOM   4196  OD2 ASP B  34     -19.914 -11.297  10.060  1.00 89.85           O  
ATOM   4197  N   THR B  35     -18.998 -13.064   8.117  1.00 91.67           N  
ATOM   4198  H   THR B  35     -19.728 -12.452   8.452  1.00 91.67           H  
ATOM   4199  CA  THR B  35     -18.553 -12.868   6.749  1.00 91.67           C  
ATOM   4200  HA  THR B  35     -17.481 -13.057   6.697  1.00 91.67           H  
ATOM   4201  C   THR B  35     -18.802 -11.437   6.330  1.00 91.67           C  
ATOM   4202  CB  THR B  35     -19.258 -13.812   5.766  1.00 91.67           C  
ATOM   4203  HB  THR B  35     -18.797 -13.687   4.786  1.00 91.67           H  
ATOM   4204  O   THR B  35     -19.910 -10.947   6.520  1.00 91.67           O  
ATOM   4205  CG2 THR B  35     -19.156 -15.279   6.186  1.00 91.67           C  
ATOM   4206 HG21 THR B  35     -19.826 -15.472   7.023  1.00 91.67           H  
ATOM   4207 HG22 THR B  35     -19.434 -15.920   5.349  1.00 91.67           H  
ATOM   4208 HG23 THR B  35     -18.136 -15.500   6.500  1.00 91.67           H  
ATOM   4209  OG1 THR B  35     -20.634 -13.535   5.651  1.00 91.67           O  
ATOM   4210  HG1 THR B  35     -20.728 -12.584   5.747  1.00 91.67           H  
ATOM   4211  N   ASP B  36     -17.804 -10.849   5.690  1.00 92.11           N  
ATOM   4212  H   ASP B  36     -16.920 -11.330   5.602  1.00 92.11           H  
ATOM   4213  CA  ASP B  36     -17.907  -9.572   4.992  1.00 92.11           C  
ATOM   4214  HA  ASP B  36     -18.948  -9.253   4.938  1.00 92.11           H  
ATOM   4215  C   ASP B  36     -17.351  -9.797   3.576  1.00 92.11           C  
ATOM   4216  CB  ASP B  36     -17.175  -8.504   5.810  1.00 92.11           C  
ATOM   4217  HB2 ASP B  36     -17.636  -8.444   6.796  1.00 92.11           H  
ATOM   4218  HB3 ASP B  36     -16.135  -8.801   5.941  1.00 92.11           H  
ATOM   4219  O   ASP B  36     -16.258 -10.345   3.412  1.00 92.11           O  
ATOM   4220  CG  ASP B  36     -17.192  -7.116   5.176  1.00 92.11           C  
ATOM   4221  OD1 ASP B  36     -16.797  -6.160   5.880  1.00 92.11           O  
ATOM   4222  OD2 ASP B  36     -17.395  -7.012   3.953  1.00 92.11           O  
ATOM   4223  N   THR B  37     -18.122  -9.561   2.522  1.00 93.98           N  
ATOM   4224  H   THR B  37     -18.995  -9.085   2.699  1.00 93.98           H  
ATOM   4225  CA  THR B  37     -17.702  -9.786   1.136  1.00 93.98           C  
ATOM   4226  HA  THR B  37     -16.615  -9.713   1.092  1.00 93.98           H  
ATOM   4227  C   THR B  37     -18.267  -8.715   0.223  1.00 93.98           C  
ATOM   4228  CB  THR B  37     -18.115 -11.174   0.620  1.00 93.98           C  
ATOM   4229  HB  THR B  37     -19.202 -11.255   0.610  1.00 93.98           H  
ATOM   4230  O   THR B  37     -19.461  -8.689  -0.058  1.00 93.98           O  
ATOM   4231  CG2 THR B  37     -17.557 -11.473  -0.775  1.00 93.98           C  
ATOM   4232 HG21 THR B  37     -17.887 -12.462  -1.094  1.00 93.98           H  
ATOM   4233 HG22 THR B  37     -17.908 -10.732  -1.493  1.00 93.98           H  
ATOM   4234 HG23 THR B  37     -16.468 -11.433  -0.749  1.00 93.98           H  
ATOM   4235  OG1 THR B  37     -17.581 -12.178   1.458  1.00 93.98           O  
ATOM   4236  HG1 THR B  37     -17.448 -11.707   2.284  1.00 93.98           H  
ATOM   4237  N   GLU B  38     -17.371  -7.942  -0.384  1.00 91.74           N  
ATOM   4238  H   GLU B  38     -16.395  -8.069  -0.158  1.00 91.74           H  
ATOM   4239  CA  GLU B  38     -17.736  -6.851  -1.278  1.00 91.74           C  
ATOM   4240  HA  GLU B  38     -18.806  -6.902  -1.479  1.00 91.74           H  
ATOM   4241  C   GLU B  38     -16.986  -6.941  -2.615  1.00 91.74           C  
ATOM   4242  CB  GLU B  38     -17.477  -5.497  -0.613  1.00 91.74           C  
ATOM   4243  HB2 GLU B  38     -17.767  -4.741  -1.343  1.00 91.74           H  
ATOM   4244  HB3 GLU B  38     -16.407  -5.418  -0.416  1.00 91.74           H  
ATOM   4245  O   GLU B  38     -15.823  -7.353  -2.687  1.00 91.74           O  
ATOM   4246  CG  GLU B  38     -18.262  -5.218   0.684  1.00 91.74           C  
ATOM   4247  HG2 GLU B  38     -18.093  -6.042   1.378  1.00 91.74           H  
ATOM   4248  HG3 GLU B  38     -19.323  -5.188   0.433  1.00 91.74           H  
ATOM   4249  CD  GLU B  38     -17.813  -3.902   1.361  1.00 91.74           C  
ATOM   4250  OE1 GLU B  38     -17.937  -3.747   2.592  1.00 91.74           O  
ATOM   4251  OE2 GLU B  38     -17.031  -3.158   0.725  1.00 91.74           O  
ATOM   4252  N   VAL B  39     -17.640  -6.518  -3.700  1.00 94.63           N  
ATOM   4253  H   VAL B  39     -18.582  -6.186  -3.547  1.00 94.63           H  
ATOM   4254  CA  VAL B  39     -17.062  -6.421  -5.049  1.00 94.63           C  
ATOM   4255  HA  VAL B  39     -16.032  -6.775  -5.012  1.00 94.63           H  
ATOM   4256  C   VAL B  39     -17.037  -4.970  -5.507  1.00 94.63           C  
ATOM   4257  CB  VAL B  39     -17.811  -7.297  -6.068  1.00 94.63           C  
ATOM   4258  HB  VAL B  39     -18.855  -6.987  -6.119  1.00 94.63           H  
ATOM   4259  O   VAL B  39     -18.066  -4.305  -5.608  1.00 94.63           O  
ATOM   4260  CG1 VAL B  39     -17.198  -7.169  -7.474  1.00 94.63           C  
ATOM   4261 HG11 VAL B  39     -17.695  -7.858  -8.156  1.00 94.63           H  
ATOM   4262 HG12 VAL B  39     -17.332  -6.156  -7.853  1.00 94.63           H  
ATOM   4263 HG13 VAL B  39     -16.134  -7.401  -7.433  1.00 94.63           H  
ATOM   4264  CG2 VAL B  39     -17.762  -8.778  -5.674  1.00 94.63           C  
ATOM   4265 HG21 VAL B  39     -18.280  -9.385  -6.416  1.00 94.63           H  
ATOM   4266 HG22 VAL B  39     -18.257  -8.917  -4.713  1.00 94.63           H  
ATOM   4267 HG23 VAL B  39     -16.727  -9.105  -5.580  1.00 94.63           H  
ATOM   4268  N   TYR B  40     -15.857  -4.484  -5.873  1.00 93.41           N  
ATOM   4269  H   TYR B  40     -15.059  -5.096  -5.784  1.00 93.41           H  
ATOM   4270  CA  TYR B  40     -15.612  -3.092  -6.231  1.00 93.41           C  
ATOM   4271  HA  TYR B  40     -16.459  -2.487  -5.906  1.00 93.41           H  
ATOM   4272  C   TYR B  40     -15.474  -2.909  -7.735  1.00 93.41           C  
ATOM   4273  CB  TYR B  40     -14.367  -2.573  -5.493  1.00 93.41           C  
ATOM   4274  HB2 TYR B  40     -13.492  -3.097  -5.877  1.00 93.41           H  
ATOM   4275  HB3 TYR B  40     -14.249  -1.513  -5.718  1.00 93.41           H  
ATOM   4276  O   TYR B  40     -14.657  -3.561  -8.384  1.00 93.41           O  
ATOM   4277  CG  TYR B  40     -14.393  -2.732  -3.984  1.00 93.41           C  
ATOM   4278  CD1 TYR B  40     -15.618  -2.868  -3.313  1.00 93.41           C  
ATOM   4279  HD1 TYR B  40     -16.567  -2.867  -3.827  1.00 93.41           H  
ATOM   4280  CD2 TYR B  40     -13.196  -2.738  -3.239  1.00 93.41           C  
ATOM   4281  HD2 TYR B  40     -12.241  -2.663  -3.738  1.00 93.41           H  
ATOM   4282  CE1 TYR B  40     -15.655  -2.970  -1.928  1.00 93.41           C  
ATOM   4283  HE1 TYR B  40     -16.619  -2.981  -1.441  1.00 93.41           H  
ATOM   4284  CE2 TYR B  40     -13.235  -2.890  -1.837  1.00 93.41           C  
ATOM   4285  HE2 TYR B  40     -12.333  -2.923  -1.244  1.00 93.41           H  
ATOM   4286  OH  TYR B  40     -14.522  -3.097   0.175  1.00 93.41           O  
ATOM   4287  HH  TYR B  40     -15.439  -3.060   0.457  1.00 93.41           H  
ATOM   4288  CZ  TYR B  40     -14.474  -2.998  -1.172  1.00 93.41           C  
ATOM   4289  N   PHE B  41     -16.199  -1.939  -8.284  1.00 95.51           N  
ATOM   4290  H   PHE B  41     -16.867  -1.474  -7.686  1.00 95.51           H  
ATOM   4291  CA  PHE B  41     -15.944  -1.373  -9.602  1.00 95.51           C  
ATOM   4292  HA  PHE B  41     -15.257  -2.020 -10.147  1.00 95.51           H  
ATOM   4293  C   PHE B  41     -15.294  -0.007  -9.424  1.00 95.51           C  
ATOM   4294  CB  PHE B  41     -17.226  -1.272 -10.428  1.00 95.51           C  
ATOM   4295  HB2 PHE B  41     -16.984  -0.787 -11.373  1.00 95.51           H  
ATOM   4296  HB3 PHE B  41     -17.942  -0.634  -9.909  1.00 95.51           H  
ATOM   4297  O   PHE B  41     -15.949   0.970  -9.055  1.00 95.51           O  
ATOM   4298  CG  PHE B  41     -17.879  -2.603 -10.716  1.00 95.51           C  
ATOM   4299  CD1 PHE B  41     -17.636  -3.261 -11.936  1.00 95.51           C  
ATOM   4300  HD1 PHE B  41     -16.977  -2.817 -12.668  1.00 95.51           H  
ATOM   4301  CD2 PHE B  41     -18.711  -3.196  -9.750  1.00 95.51           C  
ATOM   4302  HD2 PHE B  41     -18.874  -2.716  -8.797  1.00 95.51           H  
ATOM   4303  CE1 PHE B  41     -18.242  -4.502 -12.197  1.00 95.51           C  
ATOM   4304  HE1 PHE B  41     -18.048  -5.015 -13.128  1.00 95.51           H  
ATOM   4305  CE2 PHE B  41     -19.285  -4.451 -10.000  1.00 95.51           C  
ATOM   4306  HE2 PHE B  41     -19.866  -4.931  -9.227  1.00 95.51           H  
ATOM   4307  CZ  PHE B  41     -19.061  -5.101 -11.224  1.00 95.51           C  
ATOM   4308  HZ  PHE B  41     -19.495  -6.075 -11.398  1.00 95.51           H  
ATOM   4309  N   LYS B  42     -13.999   0.067  -9.722  1.00 92.60           N  
ATOM   4310  H   LYS B  42     -13.540  -0.786 -10.009  1.00 92.60           H  
ATOM   4311  CA  LYS B  42     -13.203   1.291  -9.589  1.00 92.60           C  
ATOM   4312  HA  LYS B  42     -13.859   2.095  -9.254  1.00 92.60           H  
ATOM   4313  C   LYS B  42     -12.629   1.710 -10.932  1.00 92.60           C  
ATOM   4314  CB  LYS B  42     -12.139   1.110  -8.490  1.00 92.60           C  
ATOM   4315  HB2 LYS B  42     -12.639   0.756  -7.588  1.00 92.60           H  
ATOM   4316  HB3 LYS B  42     -11.687   2.076  -8.266  1.00 92.60           H  
ATOM   4317  O   LYS B  42     -12.124   0.878 -11.687  1.00 92.60           O  
ATOM   4318  CG  LYS B  42     -11.031   0.114  -8.868  1.00 92.60           C  
ATOM   4319  HG2 LYS B  42     -10.404   0.563  -9.638  1.00 92.60           H  
ATOM   4320  HG3 LYS B  42     -11.490  -0.794  -9.261  1.00 92.60           H  
ATOM   4321  CD  LYS B  42     -10.135  -0.281  -7.686  1.00 92.60           C  
ATOM   4322  HD2 LYS B  42      -9.596   0.590  -7.315  1.00 92.60           H  
ATOM   4323  HD3 LYS B  42     -10.764  -0.683  -6.891  1.00 92.60           H  
ATOM   4324  CE  LYS B  42      -9.145  -1.366  -8.149  1.00 92.60           C  
ATOM   4325  HE2 LYS B  42      -9.709  -2.121  -8.697  1.00 92.60           H  
ATOM   4326  HE3 LYS B  42      -8.432  -0.930  -8.849  1.00 92.60           H  
ATOM   4327  NZ  LYS B  42      -8.436  -2.032  -7.019  1.00 92.60           N  
ATOM   4328  HZ1 LYS B  42      -7.879  -2.806  -7.350  1.00 92.60           H  
ATOM   4329  HZ2 LYS B  42      -7.845  -1.403  -6.494  1.00 92.60           H  
ATOM   4330  HZ3 LYS B  42      -9.093  -2.463  -6.385  1.00 92.60           H  
ATOM   4331  N   GLY B  43     -12.661   3.000 -11.233  1.00 94.00           N  
ATOM   4332  H   GLY B  43     -13.128   3.632 -10.599  1.00 94.00           H  
ATOM   4333  CA  GLY B  43     -12.017   3.534 -12.428  1.00 94.00           C  
ATOM   4334  HA2 GLY B  43     -11.046   3.056 -12.559  1.00 94.00           H  
ATOM   4335  HA3 GLY B  43     -12.618   3.317 -13.311  1.00 94.00           H  
ATOM   4336  C   GLY B  43     -11.809   5.032 -12.345  1.00 94.00           C  
ATOM   4337  O   GLY B  43     -12.516   5.736 -11.628  1.00 94.00           O  
ATOM   4338  N   SER B  44     -10.837   5.537 -13.091  1.00 93.33           N  
ATOM   4339  H   SER B  44     -10.262   4.926 -13.653  1.00 93.33           H  
ATOM   4340  CA  SER B  44     -10.565   6.966 -13.167  1.00 93.33           C  
ATOM   4341  HA  SER B  44     -11.507   7.498 -13.032  1.00 93.33           H  
ATOM   4342  C   SER B  44     -10.034   7.361 -14.538  1.00 93.33           C  
ATOM   4343  CB  SER B  44      -9.607   7.384 -12.042  1.00 93.33           C  
ATOM   4344  HB2 SER B  44     -10.020   7.063 -11.086  1.00 93.33           H  
ATOM   4345  HB3 SER B  44      -9.504   8.469 -12.033  1.00 93.33           H  
ATOM   4346  O   SER B  44      -9.650   6.522 -15.351  1.00 93.33           O  
ATOM   4347  OG  SER B  44      -8.338   6.791 -12.220  1.00 93.33           O  
ATOM   4348  HG  SER B  44      -7.824   6.879 -11.414  1.00 93.33           H  
ATOM   4349  N   THR B  45     -10.055   8.658 -14.816  1.00 94.09           N  
ATOM   4350  H   THR B  45     -10.465   9.282 -14.135  1.00 94.09           H  
ATOM   4351  CA  THR B  45      -9.344   9.264 -15.939  1.00 94.09           C  
ATOM   4352  HA  THR B  45      -8.476   8.647 -16.172  1.00 94.09           H  
ATOM   4353  C   THR B  45      -8.849  10.645 -15.541  1.00 94.09           C  
ATOM   4354  CB  THR B  45     -10.216   9.331 -17.200  1.00 94.09           C  
ATOM   4355  HB  THR B  45     -10.618   8.338 -17.402  1.00 94.09           H  
ATOM   4356  O   THR B  45      -9.498  11.341 -14.755  1.00 94.09           O  
ATOM   4357  CG2 THR B  45     -11.370  10.336 -17.120  1.00 94.09           C  
ATOM   4358 HG21 THR B  45     -12.026  10.197 -17.979  1.00 94.09           H  
ATOM   4359 HG22 THR B  45     -11.936  10.185 -16.200  1.00 94.09           H  
ATOM   4360 HG23 THR B  45     -10.984  11.355 -17.129  1.00 94.09           H  
ATOM   4361  OG1 THR B  45      -9.413   9.723 -18.285  1.00 94.09           O  
ATOM   4362  HG1 THR B  45      -9.828   9.366 -19.073  1.00 94.09           H  
ATOM   4363  N   THR B  46      -7.719  11.062 -16.104  1.00 91.72           N  
ATOM   4364  H   THR B  46      -7.274  10.457 -16.779  1.00 91.72           H  
ATOM   4365  CA  THR B  46      -7.215  12.429 -15.969  1.00 91.72           C  
ATOM   4366  HA  THR B  46      -7.771  12.943 -15.185  1.00 91.72           H  
ATOM   4367  C   THR B  46      -7.463  13.176 -17.271  1.00 91.72           C  
ATOM   4368  CB  THR B  46      -5.748  12.458 -15.531  1.00 91.72           C  
ATOM   4369  HB  THR B  46      -5.127  11.961 -16.276  1.00 91.72           H  
ATOM   4370  O   THR B  46      -7.050  12.754 -18.353  1.00 91.72           O  
ATOM   4371  CG2 THR B  46      -5.236  13.878 -15.290  1.00 91.72           C  
ATOM   4372 HG21 THR B  46      -5.272  14.455 -16.214  1.00 91.72           H  
ATOM   4373 HG22 THR B  46      -5.843  14.371 -14.530  1.00 91.72           H  
ATOM   4374 HG23 THR B  46      -4.202  13.840 -14.949  1.00 91.72           H  
ATOM   4375  OG1 THR B  46      -5.641  11.791 -14.291  1.00 91.72           O  
ATOM   4376  HG1 THR B  46      -4.730  11.504 -14.195  1.00 91.72           H  
ATOM   4377  N   LEU B  47      -8.181  14.287 -17.164  1.00 93.31           N  
ATOM   4378  H   LEU B  47      -8.460  14.576 -16.237  1.00 93.31           H  
ATOM   4379  CA  LEU B  47      -8.505  15.170 -18.271  1.00 93.31           C  
ATOM   4380  HA  LEU B  47      -8.817  14.559 -19.118  1.00 93.31           H  
ATOM   4381  C   LEU B  47      -7.277  15.981 -18.699  1.00 93.31           C  
ATOM   4382  CB  LEU B  47      -9.687  16.062 -17.871  1.00 93.31           C  
ATOM   4383  HB2 LEU B  47      -9.385  16.618 -16.983  1.00 93.31           H  
ATOM   4384  HB3 LEU B  47      -9.887  16.768 -18.677  1.00 93.31           H  
ATOM   4385  O   LEU B  47      -6.360  16.209 -17.914  1.00 93.31           O  
ATOM   4386  CG  LEU B  47     -10.988  15.319 -17.517  1.00 93.31           C  
ATOM   4387  HG  LEU B  47     -10.834  14.712 -16.625  1.00 93.31           H  
ATOM   4388  CD1 LEU B  47     -12.076  16.351 -17.212  1.00 93.31           C  
ATOM   4389 HD11 LEU B  47     -12.987  15.837 -16.904  1.00 93.31           H  
ATOM   4390 HD12 LEU B  47     -11.745  16.988 -16.392  1.00 93.31           H  
ATOM   4391 HD13 LEU B  47     -12.277  16.959 -18.093  1.00 93.31           H  
ATOM   4392  CD2 LEU B  47     -11.488  14.411 -18.643  1.00 93.31           C  
ATOM   4393 HD21 LEU B  47     -10.796  13.579 -18.777  1.00 93.31           H  
ATOM   4394 HD22 LEU B  47     -12.457  13.992 -18.371  1.00 93.31           H  
ATOM   4395 HD23 LEU B  47     -11.580  14.973 -19.572  1.00 93.31           H  
ATOM   4396  N   ASP B  48      -7.290  16.501 -19.928  1.00 90.32           N  
ATOM   4397  H   ASP B  48      -8.018  16.215 -20.567  1.00 90.32           H  
ATOM   4398  CA  ASP B  48      -6.163  17.274 -20.481  1.00 90.32           C  
ATOM   4399  HA  ASP B  48      -5.266  16.655 -20.442  1.00 90.32           H  
ATOM   4400  C   ASP B  48      -5.867  18.564 -19.682  1.00 90.32           C  
ATOM   4401  CB  ASP B  48      -6.447  17.620 -21.955  1.00 90.32           C  
ATOM   4402  HB2 ASP B  48      -7.321  18.270 -21.994  1.00 90.32           H  
ATOM   4403  HB3 ASP B  48      -5.599  18.180 -22.350  1.00 90.32           H  
ATOM   4404  O   ASP B  48      -4.796  19.150 -19.804  1.00 90.32           O  
ATOM   4405  CG  ASP B  48      -6.689  16.412 -22.876  1.00 90.32           C  
ATOM   4406  OD1 ASP B  48      -7.274  16.622 -23.959  1.00 90.32           O  
ATOM   4407  OD2 ASP B  48      -6.393  15.253 -22.499  1.00 90.32           O  
ATOM   4408  N   ASN B  49      -6.808  19.006 -18.839  1.00 89.41           N  
ATOM   4409  H   ASN B  49      -7.621  18.419 -18.716  1.00 89.41           H  
ATOM   4410  CA  ASN B  49      -6.648  20.135 -17.920  1.00 89.41           C  
ATOM   4411  HA  ASN B  49      -5.918  20.819 -18.352  1.00 89.41           H  
ATOM   4412  C   ASN B  49      -6.079  19.743 -16.538  1.00 89.41           C  
ATOM   4413  CB  ASN B  49      -7.991  20.884 -17.818  1.00 89.41           C  
ATOM   4414  HB2 ASN B  49      -7.838  21.798 -17.245  1.00 89.41           H  
ATOM   4415  HB3 ASN B  49      -8.325  21.158 -18.819  1.00 89.41           H  
ATOM   4416  O   ASN B  49      -6.041  20.586 -15.643  1.00 89.41           O  
ATOM   4417  CG  ASN B  49      -9.085  20.081 -17.139  1.00 89.41           C  
ATOM   4418  ND2 ASN B  49     -10.274  20.623 -17.033  1.00 89.41           N  
ATOM   4419 HD21 ASN B  49     -10.967  20.061 -16.559  1.00 89.41           H  
ATOM   4420 HD22 ASN B  49     -10.439  21.566 -17.354  1.00 89.41           H  
ATOM   4421  OD1 ASN B  49      -8.912  18.955 -16.718  1.00 89.41           O  
ATOM   4422  N   GLY B  50      -5.674  18.485 -16.345  1.00 91.30           N  
ATOM   4423  H   GLY B  50      -5.766  17.829 -17.108  1.00 91.30           H  
ATOM   4424  CA  GLY B  50      -5.121  17.964 -15.093  1.00 91.30           C  
ATOM   4425  HA2 GLY B  50      -4.435  18.697 -14.668  1.00 91.30           H  
ATOM   4426  HA3 GLY B  50      -4.559  17.057 -15.315  1.00 91.30           H  
ATOM   4427  C   GLY B  50      -6.160  17.612 -14.025  1.00 91.30           C  
ATOM   4428  O   GLY B  50      -5.780  17.271 -12.909  1.00 91.30           O  
ATOM   4429  N   ILE B  51      -7.457  17.697 -14.334  1.00 94.34           N  
ATOM   4430  H   ILE B  51      -7.717  17.974 -15.270  1.00 94.34           H  
ATOM   4431  CA  ILE B  51      -8.515  17.251 -13.422  1.00 94.34           C  
ATOM   4432  HA  ILE B  51      -8.224  17.495 -12.401  1.00 94.34           H  
ATOM   4433  C   ILE B  51      -8.647  15.734 -13.519  1.00 94.34           C  
ATOM   4434  CB  ILE B  51      -9.853  17.963 -13.716  1.00 94.34           C  
ATOM   4435  HB  ILE B  51     -10.117  17.793 -14.760  1.00 94.34           H  
ATOM   4436  O   ILE B  51      -8.874  15.202 -14.606  1.00 94.34           O  
ATOM   4437  CG1 ILE B  51      -9.689  19.483 -13.482  1.00 94.34           C  
ATOM   4438 HG12 ILE B  51      -9.339  19.655 -12.464  1.00 94.34           H  
ATOM   4439 HG13 ILE B  51      -8.926  19.867 -14.159  1.00 94.34           H  
ATOM   4440  CG2 ILE B  51     -10.992  17.388 -12.853  1.00 94.34           C  
ATOM   4441 HG21 ILE B  51     -11.129  16.325 -13.052  1.00 94.34           H  
ATOM   4442 HG22 ILE B  51     -10.761  17.518 -11.795  1.00 94.34           H  
ATOM   4443 HG23 ILE B  51     -11.937  17.879 -13.085  1.00 94.34           H  
ATOM   4444  CD1 ILE B  51     -10.962  20.307 -13.710  1.00 94.34           C  
ATOM   4445 HD11 ILE B  51     -11.443  20.009 -14.641  1.00 94.34           H  
ATOM   4446 HD12 ILE B  51     -11.657  20.159 -12.883  1.00 94.34           H  
ATOM   4447 HD13 ILE B  51     -10.703  21.365 -13.758  1.00 94.34           H  
ATOM   4448  N   THR B  52      -8.575  15.046 -12.386  1.00 94.71           N  
ATOM   4449  H   THR B  52      -8.399  15.545 -11.525  1.00 94.71           H  
ATOM   4450  CA  THR B  52      -8.872  13.616 -12.296  1.00 94.71           C  
ATOM   4451  HA  THR B  52      -8.729  13.162 -13.276  1.00 94.71           H  
ATOM   4452  C   THR B  52     -10.330  13.420 -11.900  1.00 94.71           C  
ATOM   4453  CB  THR B  52      -7.910  12.901 -11.342  1.00 94.71           C  
ATOM   4454  HB  THR B  52      -8.016  13.319 -10.341  1.00 94.71           H  
ATOM   4455  O   THR B  52     -10.822  14.027 -10.948  1.00 94.71           O  
ATOM   4456  CG2 THR B  52      -8.142  11.391 -11.282  1.00 94.71           C  
ATOM   4457 HG21 THR B  52      -7.406  10.941 -10.615  1.00 94.71           H  
ATOM   4458 HG22 THR B  52      -8.042  10.952 -12.275  1.00 94.71           H  
ATOM   4459 HG23 THR B  52      -9.136  11.177 -10.888  1.00 94.71           H  
ATOM   4460  OG1 THR B  52      -6.584  13.102 -11.781  1.00 94.71           O  
ATOM   4461  HG1 THR B  52      -6.463  12.661 -12.625  1.00 94.71           H  
ATOM   4462  N   VAL B  53     -11.029  12.567 -12.645  1.00 95.71           N  
ATOM   4463  H   VAL B  53     -10.552  12.104 -13.405  1.00 95.71           H  
ATOM   4464  CA  VAL B  53     -12.390  12.120 -12.339  1.00 95.71           C  
ATOM   4465  HA  VAL B  53     -12.750  12.637 -11.449  1.00 95.71           H  
ATOM   4466  C   VAL B  53     -12.333  10.630 -12.044  1.00 95.71           C  
ATOM   4467  CB  VAL B  53     -13.366  12.426 -13.491  1.00 95.71           C  
ATOM   4468  HB  VAL B  53     -13.059  11.880 -14.383  1.00 95.71           H  
ATOM   4469  O   VAL B  53     -11.827   9.872 -12.872  1.00 95.71           O  
ATOM   4470  CG1 VAL B  53     -14.796  12.006 -13.124  1.00 95.71           C  
ATOM   4471 HG11 VAL B  53     -15.480  12.268 -13.931  1.00 95.71           H  
ATOM   4472 HG12 VAL B  53     -14.845  10.927 -12.975  1.00 95.71           H  
ATOM   4473 HG13 VAL B  53     -15.109  12.504 -12.206  1.00 95.71           H  
ATOM   4474  CG2 VAL B  53     -13.383  13.925 -13.828  1.00 95.71           C  
ATOM   4475 HG21 VAL B  53     -14.121  14.122 -14.606  1.00 95.71           H  
ATOM   4476 HG22 VAL B  53     -12.405  14.235 -14.195  1.00 95.71           H  
ATOM   4477 HG23 VAL B  53     -13.630  14.501 -12.936  1.00 95.71           H  
ATOM   4478  N   ALA B  54     -12.841  10.207 -10.888  1.00 95.62           N  
ATOM   4479  H   ALA B  54     -13.251  10.885 -10.262  1.00 95.62           H  
ATOM   4480  CA  ALA B  54     -12.873   8.799 -10.495  1.00 95.62           C  
ATOM   4481  HA  ALA B  54     -12.619   8.191 -11.363  1.00 95.62           H  
ATOM   4482  C   ALA B  54     -14.272   8.358 -10.055  1.00 95.62           C  
ATOM   4483  CB  ALA B  54     -11.812   8.526  -9.423  1.00 95.62           C  
ATOM   4484  HB1 ALA B  54     -10.850   8.935  -9.733  1.00 95.62           H  
ATOM   4485  HB2 ALA B  54     -11.713   7.450  -9.280  1.00 95.62           H  
ATOM   4486  HB3 ALA B  54     -12.107   8.973  -8.473  1.00 95.62           H  
ATOM   4487  O   ALA B  54     -15.004   9.138  -9.445  1.00 95.62           O  
ATOM   4488  N   ALA B  55     -14.613   7.109 -10.358  1.00 94.68           N  
ATOM   4489  H   ALA B  55     -13.914   6.527 -10.797  1.00 94.68           H  
ATOM   4490  CA  ALA B  55     -15.838   6.432  -9.963  1.00 94.68           C  
ATOM   4491  HA  ALA B  55     -16.469   7.112  -9.390  1.00 94.68           H  
ATOM   4492  C   ALA B  55     -15.506   5.225  -9.075  1.00 94.68           C  
ATOM   4493  CB  ALA B  55     -16.601   6.011 -11.226  1.00 94.68           C  
ATOM   4494  HB1 ALA B  55     -16.839   6.890 -11.825  1.00 94.68           H  
ATOM   4495  HB2 ALA B  55     -15.993   5.322 -11.813  1.00 94.68           H  
ATOM   4496  HB3 ALA B  55     -17.527   5.512 -10.941  1.00 94.68           H  
ATOM   4497  O   ALA B  55     -14.558   4.487  -9.363  1.00 94.68           O  
ATOM   4498  N   MET B  56     -16.309   5.037  -8.029  1.00 94.71           N  
ATOM   4499  H   MET B  56     -17.024   5.723  -7.831  1.00 94.71           H  
ATOM   4500  CA  MET B  56     -16.303   3.869  -7.155  1.00 94.71           C  
ATOM   4501  HA  MET B  56     -15.711   3.074  -7.607  1.00 94.71           H  
ATOM   4502  C   MET B  56     -17.737   3.372  -6.972  1.00 94.71           C  
ATOM   4503  CB  MET B  56     -15.689   4.242  -5.798  1.00 94.71           C  
ATOM   4504  HB2 MET B  56     -16.316   4.999  -5.327  1.00 94.71           H  
ATOM   4505  HB3 MET B  56     -14.694   4.661  -5.949  1.00 94.71           H  
ATOM   4506  O   MET B  56     -18.636   4.175  -6.718  1.00 94.71           O  
ATOM   4507  CG  MET B  56     -15.587   3.027  -4.866  1.00 94.71           C  
ATOM   4508  HG2 MET B  56     -16.580   2.600  -4.723  1.00 94.71           H  
ATOM   4509  HG3 MET B  56     -15.234   3.350  -3.886  1.00 94.71           H  
ATOM   4510  SD  MET B  56     -14.479   1.728  -5.470  1.00 94.71           S  
ATOM   4511  CE  MET B  56     -12.898   2.396  -4.893  1.00 94.71           C  
ATOM   4512  HE1 MET B  56     -12.773   3.420  -5.243  1.00 94.71           H  
ATOM   4513  HE2 MET B  56     -12.885   2.380  -3.803  1.00 94.71           H  
ATOM   4514  HE3 MET B  56     -12.084   1.774  -5.265  1.00 94.71           H  
ATOM   4515  N   ILE B  57     -17.937   2.064  -7.107  1.00 94.88           N  
ATOM   4516  H   ILE B  57     -17.149   1.487  -7.363  1.00 94.88           H  
ATOM   4517  CA  ILE B  57     -19.179   1.360  -6.777  1.00 94.88           C  
ATOM   4518  HA  ILE B  57     -19.800   1.978  -6.129  1.00 94.88           H  
ATOM   4519  C   ILE B  57     -18.773   0.103  -6.015  1.00 94.88           C  
ATOM   4520  CB  ILE B  57     -19.980   0.982  -8.047  1.00 94.88           C  
ATOM   4521  HB  ILE B  57     -19.393   0.254  -8.608  1.00 94.88           H  
ATOM   4522  O   ILE B  57     -18.020  -0.704  -6.559  1.00 94.88           O  
ATOM   4523  CG1 ILE B  57     -20.235   2.193  -8.976  1.00 94.88           C  
ATOM   4524 HG12 ILE B  57     -19.296   2.713  -9.167  1.00 94.88           H  
ATOM   4525 HG13 ILE B  57     -20.914   2.891  -8.487  1.00 94.88           H  
ATOM   4526  CG2 ILE B  57     -21.304   0.302  -7.650  1.00 94.88           C  
ATOM   4527 HG21 ILE B  57     -21.848  -0.039  -8.530  1.00 94.88           H  
ATOM   4528 HG22 ILE B  57     -21.110  -0.573  -7.029  1.00 94.88           H  
ATOM   4529 HG23 ILE B  57     -21.924   0.993  -7.078  1.00 94.88           H  
ATOM   4530  CD1 ILE B  57     -20.795   1.812 -10.352  1.00 94.88           C  
ATOM   4531 HD11 ILE B  57     -20.151   1.068 -10.822  1.00 94.88           H  
ATOM   4532 HD12 ILE B  57     -20.830   2.700 -10.983  1.00 94.88           H  
ATOM   4533 HD13 ILE B  57     -21.805   1.414 -10.257  1.00 94.88           H  
ATOM   4534  N   GLN B  58     -19.257  -0.057  -4.793  1.00 93.03           N  
ATOM   4535  H   GLN B  58     -19.863   0.646  -4.395  1.00 93.03           H  
ATOM   4536  CA  GLN B  58     -19.005  -1.209  -3.938  1.00 93.03           C  
ATOM   4537  HA  GLN B  58     -18.256  -1.855  -4.395  1.00 93.03           H  
ATOM   4538  C   GLN B  58     -20.302  -1.993  -3.822  1.00 93.03           C  
ATOM   4539  CB  GLN B  58     -18.493  -0.742  -2.569  1.00 93.03           C  
ATOM   4540  HB2 GLN B  58     -19.269  -0.161  -2.071  1.00 93.03           H  
ATOM   4541  HB3 GLN B  58     -18.290  -1.619  -1.955  1.00 93.03           H  
ATOM   4542  O   GLN B  58     -21.318  -1.427  -3.435  1.00 93.03           O  
ATOM   4543  CG  GLN B  58     -17.225   0.122  -2.691  1.00 93.03           C  
ATOM   4544  HG2 GLN B  58     -17.472   1.033  -3.236  1.00 93.03           H  
ATOM   4545  HG3 GLN B  58     -16.450  -0.404  -3.248  1.00 93.03           H  
ATOM   4546  CD  GLN B  58     -16.661   0.541  -1.342  1.00 93.03           C  
ATOM   4547  NE2 GLN B  58     -15.852   1.573  -1.307  1.00 93.03           N  
ATOM   4548 HE21 GLN B  58     -15.717   2.127  -2.140  1.00 93.03           H  
ATOM   4549 HE22 GLN B  58     -15.947   2.002  -0.397  1.00 93.03           H  
ATOM   4550  OE1 GLN B  58     -16.987   0.032  -0.302  1.00 93.03           O  
ATOM   4551  N   LEU B  59     -20.297  -3.242  -4.282  1.00 94.00           N  
ATOM   4552  H   LEU B  59     -19.415  -3.654  -4.552  1.00 94.00           H  
ATOM   4553  CA  LEU B  59     -21.446  -4.131  -4.204  1.00 94.00           C  
ATOM   4554  HA  LEU B  59     -22.339  -3.537  -4.015  1.00 94.00           H  
ATOM   4555  C   LEU B  59     -21.277  -5.097  -3.044  1.00 94.00           C  
ATOM   4556  CB  LEU B  59     -21.653  -4.931  -5.500  1.00 94.00           C  
ATOM   4557  HB2 LEU B  59     -22.533  -5.556  -5.353  1.00 94.00           H  
ATOM   4558  HB3 LEU B  59     -20.798  -5.596  -5.632  1.00 94.00           H  
ATOM   4559  O   LEU B  59     -20.264  -5.789  -2.983  1.00 94.00           O  
ATOM   4560  CG  LEU B  59     -21.834  -4.124  -6.790  1.00 94.00           C  
ATOM   4561  HG  LEU B  59     -20.895  -3.634  -7.048  1.00 94.00           H  
ATOM   4562  CD1 LEU B  59     -22.212  -5.084  -7.923  1.00 94.00           C  
ATOM   4563 HD11 LEU B  59     -22.243  -4.546  -8.870  1.00 94.00           H  
ATOM   4564 HD12 LEU B  59     -23.187  -5.523  -7.713  1.00 94.00           H  
ATOM   4565 HD13 LEU B  59     -21.476  -5.887  -7.972  1.00 94.00           H  
ATOM   4566  CD2 LEU B  59     -22.934  -3.067  -6.712  1.00 94.00           C  
ATOM   4567 HD21 LEU B  59     -23.874  -3.532  -6.414  1.00 94.00           H  
ATOM   4568 HD22 LEU B  59     -23.045  -2.563  -7.672  1.00 94.00           H  
ATOM   4569 HD23 LEU B  59     -22.649  -2.331  -5.959  1.00 94.00           H  
ATOM   4570  N   GLU B  60     -22.316  -5.213  -2.237  1.00 89.99           N  
ATOM   4571  H   GLU B  60     -23.120  -4.621  -2.390  1.00 89.99           H  
ATOM   4572  CA  GLU B  60     -22.439  -6.236  -1.205  1.00 89.99           C  
ATOM   4573  HA  GLU B  60     -21.528  -6.296  -0.609  1.00 89.99           H  
ATOM   4574  C   GLU B  60     -22.706  -7.598  -1.857  1.00 89.99           C  
ATOM   4575  CB  GLU B  60     -23.607  -5.860  -0.297  1.00 89.99           C  
ATOM   4576  HB2 GLU B  60     -24.510  -5.807  -0.905  1.00 89.99           H  
ATOM   4577  HB3 GLU B  60     -23.739  -6.660   0.431  1.00 89.99           H  
ATOM   4578  O   GLU B  60     -23.503  -7.695  -2.803  1.00 89.99           O  
ATOM   4579  CG  GLU B  60     -23.411  -4.508   0.406  1.00 89.99           C  
ATOM   4580  HG2 GLU B  60     -24.293  -4.274   1.003  1.00 89.99           H  
ATOM   4581  HG3 GLU B  60     -23.334  -3.718  -0.341  1.00 89.99           H  
ATOM   4582  CD  GLU B  60     -22.167  -4.550   1.287  1.00 89.99           C  
ATOM   4583  OE1 GLU B  60     -21.278  -3.728   1.003  1.00 89.99           O  
ATOM   4584  OE2 GLU B  60     -22.146  -5.448   2.151  1.00 89.99           O  
ATOM   4585  N   ALA B  61     -22.037  -8.654  -1.394  1.00 91.29           N  
ATOM   4586  H   ALA B  61     -21.428  -8.523  -0.599  1.00 91.29           H  
ATOM   4587  CA  ALA B  61     -22.074  -9.972  -2.036  1.00 91.29           C  
ATOM   4588  HA  ALA B  61     -22.879  -9.969  -2.771  1.00 91.29           H  
ATOM   4589  C   ALA B  61     -22.431 -11.136  -1.094  1.00 91.29           C  
ATOM   4590  CB  ALA B  61     -20.768 -10.181  -2.812  1.00 91.29           C  
ATOM   4591  HB1 ALA B  61     -20.784 -11.145  -3.321  1.00 91.29           H  
ATOM   4592  HB2 ALA B  61     -19.929 -10.150  -2.117  1.00 91.29           H  
ATOM   4593  HB3 ALA B  61     -20.651  -9.383  -3.544  1.00 91.29           H  
ATOM   4594  O   ALA B  61     -22.418 -12.300  -1.514  1.00 91.29           O  
ATOM   4595  N   GLU B  62     -22.810 -10.860   0.149  1.00 85.92           N  
ATOM   4596  H   GLU B  62     -22.696  -9.916   0.489  1.00 85.92           H  
ATOM   4597  CA  GLU B  62     -23.376 -11.826   1.083  1.00 85.92           C  
ATOM   4598  HA  GLU B  62     -22.770 -12.731   1.023  1.00 85.92           H  
ATOM   4599  C   GLU B  62     -24.812 -12.181   0.709  1.00 85.92           C  
ATOM   4600  CB  GLU B  62     -23.351 -11.355   2.544  1.00 85.92           C  
ATOM   4601  HB2 GLU B  62     -23.735 -12.173   3.153  1.00 85.92           H  
ATOM   4602  HB3 GLU B  62     -24.024 -10.509   2.685  1.00 85.92           H  
ATOM   4603  O   GLU B  62     -25.608 -11.359   0.255  1.00 85.92           O  
ATOM   4604  CG  GLU B  62     -21.950 -11.020   3.054  1.00 85.92           C  
ATOM   4605  HG2 GLU B  62     -21.227 -11.709   2.617  1.00 85.92           H  
ATOM   4606  HG3 GLU B  62     -21.946 -11.182   4.132  1.00 85.92           H  
ATOM   4607  CD  GLU B  62     -21.549  -9.571   2.767  1.00 85.92           C  
ATOM   4608  OE1 GLU B  62     -20.623  -9.146   3.467  1.00 85.92           O  
ATOM   4609  OE2 GLU B  62     -22.133  -8.949   1.851  1.00 85.92           O  
ATOM   4610  N   ALA B  63     -25.175 -13.441   0.946  1.00 82.75           N  
ATOM   4611  H   ALA B  63     -24.503 -14.059   1.378  1.00 82.75           H  
ATOM   4612  CA  ALA B  63     -26.456 -13.987   0.508  1.00 82.75           C  
ATOM   4613  HA  ALA B  63     -26.533 -13.848  -0.570  1.00 82.75           H  
ATOM   4614  C   ALA B  63     -27.687 -13.303   1.131  1.00 82.75           C  
ATOM   4615  CB  ALA B  63     -26.449 -15.488   0.814  1.00 82.75           C  
ATOM   4616  HB1 ALA B  63     -26.370 -15.643   1.890  1.00 82.75           H  
ATOM   4617  HB2 ALA B  63     -27.381 -15.932   0.464  1.00 82.75           H  
ATOM   4618  HB3 ALA B  63     -25.609 -15.967   0.311  1.00 82.75           H  
ATOM   4619  O   ALA B  63     -28.764 -13.344   0.536  1.00 82.75           O  
ATOM   4620  N   ASP B  64     -27.534 -12.686   2.300  1.00 74.22           N  
ATOM   4621  H   ASP B  64     -26.609 -12.653   2.705  1.00 74.22           H  
ATOM   4622  CA  ASP B  64     -28.636 -12.103   3.066  1.00 74.22           C  
ATOM   4623  HA  ASP B  64     -29.581 -12.383   2.602  1.00 74.22           H  
ATOM   4624  C   ASP B  64     -28.624 -10.572   3.065  1.00 74.22           C  
ATOM   4625  CB  ASP B  64     -28.633 -12.698   4.481  1.00 74.22           C  
ATOM   4626  HB2 ASP B  64     -27.656 -12.540   4.936  1.00 74.22           H  
ATOM   4627  HB3 ASP B  64     -29.377 -12.183   5.090  1.00 74.22           H  
ATOM   4628  O   ASP B  64     -29.451  -9.948   3.740  1.00 74.22           O  
ATOM   4629  CG  ASP B  64     -28.981 -14.193   4.491  1.00 74.22           C  
ATOM   4630  OD1 ASP B  64     -28.442 -14.913   5.359  1.00 74.22           O  
ATOM   4631  OD2 ASP B  64     -29.835 -14.623   3.678  1.00 74.22           O  
ATOM   4632  N   ASN B  65     -27.726  -9.949   2.296  1.00 69.51           N  
ATOM   4633  H   ASN B  65     -27.096 -10.476   1.709  1.00 69.51           H  
ATOM   4634  CA  ASN B  65     -27.713  -8.504   2.218  1.00 69.51           C  
ATOM   4635  HA  ASN B  65     -27.852  -8.152   3.240  1.00 69.51           H  
ATOM   4636  C   ASN B  65     -28.913  -8.011   1.395  1.00 69.51           C  
ATOM   4637  CB  ASN B  65     -26.345  -7.962   1.775  1.00 69.51           C  
ATOM   4638  HB2 ASN B  65     -25.549  -8.608   2.144  1.00 69.51           H  
ATOM   4639  HB3 ASN B  65     -26.272  -7.913   0.689  1.00 69.51           H  
ATOM   4640  O   ASN B  65     -29.176  -8.435   0.268  1.00 69.51           O  
ATOM   4641  CG  ASN B  65     -26.125  -6.574   2.361  1.00 69.51           C  
ATOM   4642  ND2 ASN B  65     -24.905  -6.204   2.651  1.00 69.51           N  
ATOM   4643 HD21 ASN B  65     -24.706  -5.278   3.001  1.00 69.51           H  
ATOM   4644 HD22 ASN B  65     -24.080  -6.737   2.417  1.00 69.51           H  
ATOM   4645  OD1 ASN B  65     -27.084  -5.849   2.628  1.00 69.51           O  
ATOM   4646  N   ALA B  66     -29.695  -7.123   2.003  1.00 73.45           N  
ATOM   4647  H   ALA B  66     -29.388  -6.791   2.906  1.00 73.45           H  
ATOM   4648  CA  ALA B  66     -30.826  -6.481   1.344  1.00 73.45           C  
ATOM   4649  HA  ALA B  66     -31.298  -7.196   0.671  1.00 73.45           H  
ATOM   4650  C   ALA B  66     -30.387  -5.277   0.500  1.00 73.45           C  
ATOM   4651  CB  ALA B  66     -31.837  -6.079   2.422  1.00 73.45           C  
ATOM   4652  HB1 ALA B  66     -31.384  -5.354   3.098  1.00 73.45           H  
ATOM   4653  HB2 ALA B  66     -32.714  -5.634   1.952  1.00 73.45           H  
ATOM   4654  HB3 ALA B  66     -32.137  -6.961   2.987  1.00 73.45           H  
ATOM   4655  O   ALA B  66     -31.178  -4.738  -0.283  1.00 73.45           O  
ATOM   4656  N   VAL B  67     -29.151  -4.832   0.697  1.00 74.69           N  
ATOM   4657  H   VAL B  67     -28.542  -5.342   1.320  1.00 74.69           H  
ATOM   4658  CA  VAL B  67     -28.540  -3.725  -0.012  1.00 74.69           C  
ATOM   4659  HA  VAL B  67     -29.320  -3.128  -0.483  1.00 74.69           H  
ATOM   4660  C   VAL B  67     -27.650  -4.307  -1.093  1.00 74.69           C  
ATOM   4661  CB  VAL B  67     -27.776  -2.816   0.963  1.00 74.69           C  
ATOM   4662  HB  VAL B  67     -26.944  -3.361   1.410  1.00 74.69           H  
ATOM   4663  O   VAL B  67     -26.938  -5.276  -0.881  1.00 74.69           O  
ATOM   4664  CG1 VAL B  67     -27.233  -1.593   0.225  1.00 74.69           C  
ATOM   4665 HG11 VAL B  67     -28.022  -1.059  -0.305  1.00 74.69           H  
ATOM   4666 HG12 VAL B  67     -26.449  -1.916  -0.459  1.00 74.69           H  
ATOM   4667 HG13 VAL B  67     -26.757  -0.919   0.938  1.00 74.69           H  
ATOM   4668  CG2 VAL B  67     -28.709  -2.317   2.077  1.00 74.69           C  
ATOM   4669 HG21 VAL B  67     -29.020  -3.153   2.703  1.00 74.69           H  
ATOM   4670 HG22 VAL B  67     -28.161  -1.621   2.713  1.00 74.69           H  
ATOM   4671 HG23 VAL B  67     -29.579  -1.817   1.652  1.00 74.69           H  
ATOM   4672  N   ASN B  68     -27.738  -3.730  -2.286  1.00 77.12           N  
ATOM   4673  H   ASN B  68     -28.352  -2.935  -2.396  1.00 77.12           H  
ATOM   4674  CA  ASN B  68     -26.919  -4.190  -3.403  1.00 77.12           C  
ATOM   4675  HA  ASN B  68     -26.727  -5.259  -3.313  1.00 77.12           H  
ATOM   4676  C   ASN B  68     -25.563  -3.493  -3.440  1.00 77.12           C  
ATOM   4677  CB  ASN B  68     -27.659  -3.918  -4.717  1.00 77.12           C  
ATOM   4678  HB2 ASN B  68     -27.009  -4.210  -5.542  1.00 77.12           H  
ATOM   4679  HB3 ASN B  68     -27.852  -2.848  -4.797  1.00 77.12           H  
ATOM   4680  O   ASN B  68     -24.624  -4.040  -3.997  1.00 77.12           O  
ATOM   4681  CG  ASN B  68     -28.953  -4.685  -4.866  1.00 77.12           C  
ATOM   4682  ND2 ASN B  68     -29.899  -4.129  -5.587  1.00 77.12           N  
ATOM   4683 HD21 ASN B  68     -29.762  -3.200  -5.959  1.00 77.12           H  
ATOM   4684 HD22 ASN B  68     -30.760  -4.655  -5.603  1.00 77.12           H  
ATOM   4685  OD1 ASN B  68     -29.165  -5.782  -4.397  1.00 77.12           O  
ATOM   4686  N   ALA B  69     -25.509  -2.250  -2.966  1.00 85.91           N  
ATOM   4687  H   ALA B  69     -26.280  -1.900  -2.417  1.00 85.91           H  
ATOM   4688  CA  ALA B  69     -24.312  -1.435  -2.956  1.00 85.91           C  
ATOM   4689  HA  ALA B  69     -23.445  -2.095  -2.936  1.00 85.91           H  
ATOM   4690  C   ALA B  69     -24.303  -0.599  -1.685  1.00 85.91           C  
ATOM   4691  CB  ALA B  69     -24.294  -0.539  -4.205  1.00 85.91           C  
ATOM   4692  HB1 ALA B  69     -25.134   0.155  -4.176  1.00 85.91           H  
ATOM   4693  HB2 ALA B  69     -24.362  -1.153  -5.103  1.00 85.91           H  
ATOM   4694  HB3 ALA B  69     -23.366   0.032  -4.221  1.00 85.91           H  
ATOM   4695  O   ALA B  69     -25.252   0.168  -1.487  1.00 85.91           O  
ATOM   4696  N   ASP B  70     -23.275  -0.764  -0.863  1.00 82.13           N  
ATOM   4697  H   ASP B  70     -22.565  -1.459  -1.044  1.00 82.13           H  
ATOM   4698  CA  ASP B  70     -23.110   0.031   0.349  1.00 82.13           C  
ATOM   4699  HA  ASP B  70     -24.078   0.151   0.834  1.00 82.13           H  
ATOM   4700  C   ASP B  70     -22.600   1.427  -0.016  1.00 82.13           C  
ATOM   4701  CB  ASP B  70     -22.188  -0.726   1.313  1.00 82.13           C  
ATOM   4702  HB2 ASP B  70     -22.617  -1.717   1.460  1.00 82.13           H  
ATOM   4703  HB3 ASP B  70     -21.188  -0.817   0.888  1.00 82.13           H  
ATOM   4704  O   ASP B  70     -23.281   2.443   0.153  1.00 82.13           O  
ATOM   4705  CG  ASP B  70     -22.131  -0.061   2.685  1.00 82.13           C  
ATOM   4706  OD1 ASP B  70     -21.125  -0.249   3.394  1.00 82.13           O  
ATOM   4707  OD2 ASP B  70     -23.136   0.618   2.999  1.00 82.13           O  
ATOM   4708  N   GLU B  71     -21.484   1.465  -0.742  1.00 89.13           N  
ATOM   4709  H   GLU B  71     -20.942   0.614  -0.788  1.00 89.13           H  
ATOM   4710  CA  GLU B  71     -20.890   2.716  -1.187  1.00 89.13           C  
ATOM   4711  HA  GLU B  71     -21.437   3.542  -0.734  1.00 89.13           H  
ATOM   4712  C   GLU B  71     -20.945   2.896  -2.705  1.00 89.13           C  
ATOM   4713  CB  GLU B  71     -19.459   2.845  -0.681  1.00 89.13           C  
ATOM   4714  HB2 GLU B  71     -18.839   2.087  -1.160  1.00 89.13           H  
ATOM   4715  HB3 GLU B  71     -19.087   3.826  -0.976  1.00 89.13           H  
ATOM   4716  O   GLU B  71     -20.561   2.038  -3.503  1.00 89.13           O  
ATOM   4717  CG  GLU B  71     -19.359   2.706   0.842  1.00 89.13           C  
ATOM   4718  HG2 GLU B  71     -19.504   1.664   1.125  1.00 89.13           H  
ATOM   4719  HG3 GLU B  71     -20.142   3.315   1.296  1.00 89.13           H  
ATOM   4720  CD  GLU B  71     -17.999   3.190   1.337  1.00 89.13           C  
ATOM   4721  OE1 GLU B  71     -17.940   3.815   2.406  1.00 89.13           O  
ATOM   4722  OE2 GLU B  71     -16.986   3.213   0.581  1.00 89.13           O  
ATOM   4723  N   GLN B  72     -21.332   4.092  -3.143  1.00 93.68           N  
ATOM   4724  H   GLN B  72     -21.568   4.774  -2.437  1.00 93.68           H  
ATOM   4725  CA  GLN B  72     -21.113   4.529  -4.521  1.00 93.68           C  
ATOM   4726  HA  GLN B  72     -20.203   4.041  -4.869  1.00 93.68           H  
ATOM   4727  C   GLN B  72     -20.862   6.026  -4.561  1.00 93.68           C  
ATOM   4728  CB  GLN B  72     -22.247   4.085  -5.465  1.00 93.68           C  
ATOM   4729  HB2 GLN B  72     -22.310   2.998  -5.413  1.00 93.68           H  
ATOM   4730  HB3 GLN B  72     -21.979   4.340  -6.490  1.00 93.68           H  
ATOM   4731  O   GLN B  72     -21.626   6.821  -4.013  1.00 93.68           O  
ATOM   4732  CG  GLN B  72     -23.641   4.647  -5.142  1.00 93.68           C  
ATOM   4733  HG2 GLN B  72     -24.385   4.003  -5.611  1.00 93.68           H  
ATOM   4734  HG3 GLN B  72     -23.808   4.589  -4.066  1.00 93.68           H  
ATOM   4735  CD  GLN B  72     -23.908   6.071  -5.626  1.00 93.68           C  
ATOM   4736  NE2 GLN B  72     -24.822   6.754  -4.973  1.00 93.68           N  
ATOM   4737 HE21 GLN B  72     -25.262   6.299  -4.186  1.00 93.68           H  
ATOM   4738 HE22 GLN B  72     -24.986   7.711  -5.252  1.00 93.68           H  
ATOM   4739  OE1 GLN B  72     -23.370   6.580  -6.605  1.00 93.68           O  
ATOM   4740  N   TYR B  73     -19.776   6.435  -5.206  1.00 94.69           N  
ATOM   4741  H   TYR B  73     -19.188   5.747  -5.654  1.00 94.69           H  
ATOM   4742  CA  TYR B  73     -19.389   7.835  -5.231  1.00 94.69           C  
ATOM   4743  HA  TYR B  73     -20.300   8.427  -5.330  1.00 94.69           H  
ATOM   4744  C   TYR B  73     -18.517   8.191  -6.430  1.00 94.69           C  
ATOM   4745  CB  TYR B  73     -18.718   8.220  -3.900  1.00 94.69           C  
ATOM   4746  HB2 TYR B  73     -19.430   8.070  -3.088  1.00 94.69           H  
ATOM   4747  HB3 TYR B  73     -18.486   9.284  -3.916  1.00 94.69           H  
ATOM   4748  O   TYR B  73     -17.799   7.374  -7.012  1.00 94.69           O  
ATOM   4749  CG  TYR B  73     -17.457   7.443  -3.577  1.00 94.69           C  
ATOM   4750  CD1 TYR B  73     -17.539   6.209  -2.903  1.00 94.69           C  
ATOM   4751  HD1 TYR B  73     -18.495   5.806  -2.602  1.00 94.69           H  
ATOM   4752  CD2 TYR B  73     -16.202   7.963  -3.942  1.00 94.69           C  
ATOM   4753  HD2 TYR B  73     -16.151   8.901  -4.474  1.00 94.69           H  
ATOM   4754  CE1 TYR B  73     -16.368   5.508  -2.567  1.00 94.69           C  
ATOM   4755  HE1 TYR B  73     -16.434   4.584  -2.012  1.00 94.69           H  
ATOM   4756  CE2 TYR B  73     -15.026   7.255  -3.625  1.00 94.69           C  
ATOM   4757  HE2 TYR B  73     -14.060   7.644  -3.911  1.00 94.69           H  
ATOM   4758  OH  TYR B  73     -13.978   5.336  -2.638  1.00 94.69           O  
ATOM   4759  HH  TYR B  73     -13.172   5.799  -2.876  1.00 94.69           H  
ATOM   4760  CZ  TYR B  73     -15.110   6.027  -2.931  1.00 94.69           C  
ATOM   4761  N   VAL B  74     -18.567   9.473  -6.780  1.00 96.12           N  
ATOM   4762  H   VAL B  74     -19.192  10.067  -6.254  1.00 96.12           H  
ATOM   4763  CA  VAL B  74     -17.712  10.101  -7.783  1.00 96.12           C  
ATOM   4764  HA  VAL B  74     -17.073   9.337  -8.226  1.00 96.12           H  
ATOM   4765  C   VAL B  74     -16.822  11.122  -7.094  1.00 96.12           C  
ATOM   4766  CB  VAL B  74     -18.539  10.732  -8.917  1.00 96.12           C  
ATOM   4767  HB  VAL B  74     -19.230  11.463  -8.495  1.00 96.12           H  
ATOM   4768  O   VAL B  74     -17.271  11.877  -6.229  1.00 96.12           O  
ATOM   4769  CG1 VAL B  74     -17.662  11.444  -9.960  1.00 96.12           C  
ATOM   4770 HG11 VAL B  74     -18.285  11.814 -10.775  1.00 96.12           H  
ATOM   4771 HG12 VAL B  74     -16.924  10.751 -10.364  1.00 96.12           H  
ATOM   4772 HG13 VAL B  74     -17.152  12.296  -9.511  1.00 96.12           H  
ATOM   4773  CG2 VAL B  74     -19.351   9.659  -9.654  1.00 96.12           C  
ATOM   4774 HG21 VAL B  74     -18.684   8.897 -10.058  1.00 96.12           H  
ATOM   4775 HG22 VAL B  74     -20.051   9.181  -8.968  1.00 96.12           H  
ATOM   4776 HG23 VAL B  74     -19.923  10.110 -10.465  1.00 96.12           H  
ATOM   4777  N   THR B  75     -15.560  11.181  -7.507  1.00 95.68           N  
ATOM   4778  H   THR B  75     -15.275  10.551  -8.244  1.00 95.68           H  
ATOM   4779  CA  THR B  75     -14.641  12.243  -7.097  1.00 95.68           C  
ATOM   4780  HA  THR B  75     -15.189  12.931  -6.453  1.00 95.68           H  
ATOM   4781  C   THR B  75     -14.169  13.053  -8.294  1.00 95.68           C  
ATOM   4782  CB  THR B  75     -13.456  11.741  -6.264  1.00 95.68           C  
ATOM   4783  HB  THR B  75     -12.886  12.604  -5.920  1.00 95.68           H  
ATOM   4784  O   THR B  75     -13.961  12.523  -9.386  1.00 95.68           O  
ATOM   4785  CG2 THR B  75     -13.881  10.925  -5.048  1.00 95.68           C  
ATOM   4786 HG21 THR B  75     -14.384  10.011  -5.364  1.00 95.68           H  
ATOM   4787 HG22 THR B  75     -14.556  11.518  -4.432  1.00 95.68           H  
ATOM   4788 HG23 THR B  75     -13.003  10.657  -4.461  1.00 95.68           H  
ATOM   4789  OG1 THR B  75     -12.611  10.927  -7.026  1.00 95.68           O  
ATOM   4790  HG1 THR B  75     -13.123  10.159  -7.290  1.00 95.68           H  
ATOM   4791  N   VAL B  76     -14.005  14.355  -8.075  1.00 96.84           N  
ATOM   4792  H   VAL B  76     -14.241  14.704  -7.157  1.00 96.84           H  
ATOM   4793  CA  VAL B  76     -13.366  15.288  -9.003  1.00 96.84           C  
ATOM   4794  HA  VAL B  76     -12.928  14.732  -9.831  1.00 96.84           H  
ATOM   4795  C   VAL B  76     -12.254  15.981  -8.233  1.00 96.84           C  
ATOM   4796  CB  VAL B  76     -14.369  16.303  -9.582  1.00 96.84           C  
ATOM   4797  HB  VAL B  76     -14.738  16.951  -8.787  1.00 96.84           H  
ATOM   4798  O   VAL B  76     -12.518  16.692  -7.259  1.00 96.84           O  
ATOM   4799  CG1 VAL B  76     -13.705  17.169 -10.658  1.00 96.84           C  
ATOM   4800 HG11 VAL B  76     -13.391  16.538 -11.490  1.00 96.84           H  
ATOM   4801 HG12 VAL B  76     -12.829  17.677 -10.255  1.00 96.84           H  
ATOM   4802 HG13 VAL B  76     -14.410  17.918 -11.019  1.00 96.84           H  
ATOM   4803  CG2 VAL B  76     -15.570  15.614 -10.242  1.00 96.84           C  
ATOM   4804 HG21 VAL B  76     -16.219  16.354 -10.709  1.00 96.84           H  
ATOM   4805 HG22 VAL B  76     -16.150  15.078  -9.490  1.00 96.84           H  
ATOM   4806 HG23 VAL B  76     -15.227  14.902 -10.993  1.00 96.84           H  
ATOM   4807  N   SER B  77     -11.010  15.757  -8.641  1.00 94.59           N  
ATOM   4808  H   SER B  77     -10.850  15.142  -9.426  1.00 94.59           H  
ATOM   4809  CA  SER B  77      -9.834  16.246  -7.929  1.00 94.59           C  
ATOM   4810  HA  SER B  77     -10.161  17.007  -7.221  1.00 94.59           H  
ATOM   4811  C   SER B  77      -8.828  16.929  -8.847  1.00 94.59           C  
ATOM   4812  CB  SER B  77      -9.186  15.118  -7.117  1.00 94.59           C  
ATOM   4813  HB2 SER B  77      -9.917  14.727  -6.409  1.00 94.59           H  
ATOM   4814  HB3 SER B  77      -8.335  15.511  -6.560  1.00 94.59           H  
ATOM   4815  O   SER B  77      -8.809  16.743 -10.063  1.00 94.59           O  
ATOM   4816  OG  SER B  77      -8.757  14.076  -7.966  1.00 94.59           O  
ATOM   4817  HG  SER B  77      -8.422  13.343  -7.444  1.00 94.59           H  
ATOM   4818  N   GLY B  78      -8.003  17.778  -8.250  1.00 94.08           N  
ATOM   4819  H   GLY B  78      -8.101  17.912  -7.253  1.00 94.08           H  
ATOM   4820  CA  GLY B  78      -6.931  18.499  -8.921  1.00 94.08           C  
ATOM   4821  HA2 GLY B  78      -7.350  19.101  -9.728  1.00 94.08           H  
ATOM   4822  HA3 GLY B  78      -6.221  17.791  -9.348  1.00 94.08           H  
ATOM   4823  C   GLY B  78      -6.204  19.402  -7.932  1.00 94.08           C  
ATOM   4824  O   GLY B  78      -6.322  19.239  -6.719  1.00 94.08           O  
ATOM   4825  N   ALA B  79      -5.502  20.420  -8.431  1.00 93.49           N  
ATOM   4826  H   ALA B  79      -5.390  20.488  -9.432  1.00 93.49           H  
ATOM   4827  CA  ALA B  79      -4.780  21.372  -7.576  1.00 93.49           C  
ATOM   4828  HA  ALA B  79      -4.047  20.820  -6.987  1.00 93.49           H  
ATOM   4829  C   ALA B  79      -5.684  22.129  -6.579  1.00 93.49           C  
ATOM   4830  CB  ALA B  79      -4.034  22.353  -8.486  1.00 93.49           C  
ATOM   4831  HB1 ALA B  79      -3.355  21.808  -9.141  1.00 93.49           H  
ATOM   4832  HB2 ALA B  79      -4.742  22.923  -9.088  1.00 93.49           H  
ATOM   4833  HB3 ALA B  79      -3.450  23.042  -7.875  1.00 93.49           H  
ATOM   4834  O   ALA B  79      -5.203  22.663  -5.584  1.00 93.49           O  
ATOM   4835  N   PHE B  80      -6.993  22.172  -6.836  1.00 94.01           N  
ATOM   4836  H   PHE B  80      -7.336  21.664  -7.639  1.00 94.01           H  
ATOM   4837  CA  PHE B  80      -7.981  22.782  -5.950  1.00 94.01           C  
ATOM   4838  HA  PHE B  80      -7.544  23.676  -5.505  1.00 94.01           H  
ATOM   4839  C   PHE B  80      -8.398  21.880  -4.777  1.00 94.01           C  
ATOM   4840  CB  PHE B  80      -9.196  23.217  -6.783  1.00 94.01           C  
ATOM   4841  HB2 PHE B  80      -8.865  23.915  -7.552  1.00 94.01           H  
ATOM   4842  HB3 PHE B  80      -9.889  23.756  -6.137  1.00 94.01           H  
ATOM   4843  O   PHE B  80      -9.117  22.351  -3.909  1.00 94.01           O  
ATOM   4844  CG  PHE B  80      -9.937  22.066  -7.438  1.00 94.01           C  
ATOM   4845  CD1 PHE B  80      -9.638  21.693  -8.763  1.00 94.01           C  
ATOM   4846  HD1 PHE B  80      -8.909  22.248  -9.335  1.00 94.01           H  
ATOM   4847  CD2 PHE B  80     -10.894  21.339  -6.704  1.00 94.01           C  
ATOM   4848  HD2 PHE B  80     -11.123  21.617  -5.686  1.00 94.01           H  
ATOM   4849  CE1 PHE B  80     -10.278  20.583  -9.340  1.00 94.01           C  
ATOM   4850  HE1 PHE B  80     -10.038  20.276 -10.347  1.00 94.01           H  
ATOM   4851  CE2 PHE B  80     -11.529  20.228  -7.282  1.00 94.01           C  
ATOM   4852  HE2 PHE B  80     -12.237  19.645  -6.711  1.00 94.01           H  
ATOM   4853  CZ  PHE B  80     -11.215  19.849  -8.595  1.00 94.01           C  
ATOM   4854  HZ  PHE B  80     -11.679  18.972  -9.022  1.00 94.01           H  
ATOM   4855  N   GLY B  81      -7.981  20.612  -4.727  1.00 95.83           N  
ATOM   4856  H   GLY B  81      -7.405  20.257  -5.478  1.00 95.83           H  
ATOM   4857  CA  GLY B  81      -8.411  19.642  -3.717  1.00 95.83           C  
ATOM   4858  HA2 GLY B  81      -8.972  20.140  -2.927  1.00 95.83           H  
ATOM   4859  HA3 GLY B  81      -7.537  19.172  -3.265  1.00 95.83           H  
ATOM   4860  C   GLY B  81      -9.284  18.546  -4.319  1.00 95.83           C  
ATOM   4861  O   GLY B  81      -9.089  18.158  -5.471  1.00 95.83           O  
ATOM   4862  N   LYS B  82     -10.236  18.035  -3.536  1.00 96.27           N  
ATOM   4863  H   LYS B  82     -10.332  18.418  -2.607  1.00 96.27           H  
ATOM   4864  CA  LYS B  82     -11.121  16.924  -3.916  1.00 96.27           C  
ATOM   4865  HA  LYS B  82     -11.052  16.754  -4.991  1.00 96.27           H  
ATOM   4866  C   LYS B  82     -12.570  17.274  -3.593  1.00 96.27           C  
ATOM   4867  CB  LYS B  82     -10.648  15.646  -3.190  1.00 96.27           C  
ATOM   4868  HB2 LYS B  82     -10.718  15.808  -2.114  1.00 96.27           H  
ATOM   4869  HB3 LYS B  82      -9.600  15.471  -3.436  1.00 96.27           H  
ATOM   4870  O   LYS B  82     -12.893  17.533  -2.438  1.00 96.27           O  
ATOM   4871  CG  LYS B  82     -11.449  14.382  -3.559  1.00 96.27           C  
ATOM   4872  HG2 LYS B  82     -12.507  14.548  -3.353  1.00 96.27           H  
ATOM   4873  HG3 LYS B  82     -11.343  14.206  -4.630  1.00 96.27           H  
ATOM   4874  CD  LYS B  82     -11.007  13.104  -2.809  1.00 96.27           C  
ATOM   4875  HD2 LYS B  82     -11.545  12.264  -3.247  1.00 96.27           H  
ATOM   4876  HD3 LYS B  82      -9.940  12.938  -2.957  1.00 96.27           H  
ATOM   4877  CE  LYS B  82     -11.322  13.154  -1.296  1.00 96.27           C  
ATOM   4878  HE2 LYS B  82     -12.317  13.582  -1.174  1.00 96.27           H  
ATOM   4879  HE3 LYS B  82     -10.617  13.824  -0.804  1.00 96.27           H  
ATOM   4880  NZ  LYS B  82     -11.315  11.821  -0.616  1.00 96.27           N  
ATOM   4881  HZ1 LYS B  82     -11.563  11.899   0.360  1.00 96.27           H  
ATOM   4882  HZ2 LYS B  82     -12.039  11.217  -0.978  1.00 96.27           H  
ATOM   4883  HZ3 LYS B  82     -10.425  11.345  -0.663  1.00 96.27           H  
ATOM   4884  N   ILE B  83     -13.440  17.237  -4.600  1.00 96.92           N  
ATOM   4885  H   ILE B  83     -13.086  17.013  -5.519  1.00 96.92           H  
ATOM   4886  CA  ILE B  83     -14.896  17.188  -4.423  1.00 96.92           C  
ATOM   4887  HA  ILE B  83     -15.156  17.547  -3.427  1.00 96.92           H  
ATOM   4888  C   ILE B  83     -15.313  15.725  -4.529  1.00 96.92           C  
ATOM   4889  CB  ILE B  83     -15.632  18.074  -5.453  1.00 96.92           C  
ATOM   4890  HB  ILE B  83     -15.346  17.749  -6.453  1.00 96.92           H  
ATOM   4891  O   ILE B  83     -14.878  15.027  -5.443  1.00 96.92           O  
ATOM   4892  CG1 ILE B  83     -15.225  19.555  -5.275  1.00 96.92           C  
ATOM   4893 HG12 ILE B  83     -15.626  19.928  -4.333  1.00 96.92           H  
ATOM   4894 HG13 ILE B  83     -14.138  19.634  -5.232  1.00 96.92           H  
ATOM   4895  CG2 ILE B  83     -17.161  17.923  -5.304  1.00 96.92           C  
ATOM   4896 HG21 ILE B  83     -17.469  18.188  -4.292  1.00 96.92           H  
ATOM   4897 HG22 ILE B  83     -17.684  18.559  -6.017  1.00 96.92           H  
ATOM   4898 HG23 ILE B  83     -17.467  16.897  -5.508  1.00 96.92           H  
ATOM   4899  CD1 ILE B  83     -15.692  20.472  -6.411  1.00 96.92           C  
ATOM   4900 HD11 ILE B  83     -15.264  21.464  -6.268  1.00 96.92           H  
ATOM   4901 HD12 ILE B  83     -16.778  20.562  -6.413  1.00 96.92           H  
ATOM   4902 HD13 ILE B  83     -15.354  20.077  -7.370  1.00 96.92           H  
ATOM   4903  N   GLN B  84     -16.150  15.269  -3.608  1.00 96.16           N  
ATOM   4904  H   GLN B  84     -16.473  15.908  -2.895  1.00 96.16           H  
ATOM   4905  CA  GLN B  84     -16.710  13.924  -3.585  1.00 96.16           C  
ATOM   4906  HA  GLN B  84     -16.461  13.400  -4.508  1.00 96.16           H  
ATOM   4907  C   GLN B  84     -18.230  14.028  -3.485  1.00 96.16           C  
ATOM   4908  CB  GLN B  84     -16.082  13.160  -2.415  1.00 96.16           C  
ATOM   4909  HB2 GLN B  84     -15.005  13.110  -2.577  1.00 96.16           H  
ATOM   4910  HB3 GLN B  84     -16.254  13.722  -1.497  1.00 96.16           H  
ATOM   4911  O   GLN B  84     -18.740  14.814  -2.689  1.00 96.16           O  
ATOM   4912  CG  GLN B  84     -16.617  11.734  -2.218  1.00 96.16           C  
ATOM   4913  HG2 GLN B  84     -16.415  11.122  -3.097  1.00 96.16           H  
ATOM   4914  HG3 GLN B  84     -17.695  11.761  -2.060  1.00 96.16           H  
ATOM   4915  CD  GLN B  84     -15.949  11.103  -1.002  1.00 96.16           C  
ATOM   4916  NE2 GLN B  84     -16.706  10.801   0.029  1.00 96.16           N  
ATOM   4917 HE21 GLN B  84     -16.314  10.265   0.790  1.00 96.16           H  
ATOM   4918 HE22 GLN B  84     -17.715  10.822  -0.029  1.00 96.16           H  
ATOM   4919  OE1 GLN B  84     -14.729  10.991  -0.934  1.00 96.16           O  
ATOM   4920  N   ALA B  85     -18.949  13.260  -4.295  1.00 96.43           N  
ATOM   4921  H   ALA B  85     -18.475  12.637  -4.933  1.00 96.43           H  
ATOM   4922  CA  ALA B  85     -20.405  13.206  -4.267  1.00 96.43           C  
ATOM   4923  HA  ALA B  85     -20.763  13.608  -3.319  1.00 96.43           H  
ATOM   4924  C   ALA B  85     -20.879  11.755  -4.369  1.00 96.43           C  
ATOM   4925  CB  ALA B  85     -20.964  14.075  -5.399  1.00 96.43           C  
ATOM   4926  HB1 ALA B  85     -22.053  14.047  -5.372  1.00 96.43           H  
ATOM   4927  HB2 ALA B  85     -20.618  13.695  -6.361  1.00 96.43           H  
ATOM   4928  HB3 ALA B  85     -20.629  15.104  -5.271  1.00 96.43           H  
ATOM   4929  O   ALA B  85     -20.428  11.030  -5.256  1.00 96.43           O  
ATOM   4930  N   GLY B  86     -21.786  11.355  -3.481  1.00 94.98           N  
ATOM   4931  H   GLY B  86     -22.045  11.982  -2.732  1.00 94.98           H  
ATOM   4932  CA  GLY B  86     -22.307   9.991  -3.407  1.00 94.98           C  
ATOM   4933  HA2 GLY B  86     -23.271   9.932  -3.913  1.00 94.98           H  
ATOM   4934  HA3 GLY B  86     -21.622   9.306  -3.908  1.00 94.98           H  
ATOM   4935  C   GLY B  86     -22.482   9.505  -1.972  1.00 94.98           C  
ATOM   4936  O   GLY B  86     -22.494  10.307  -1.040  1.00 94.98           O  
ATOM   4937  N   GLN B  87     -22.641   8.197  -1.832  1.00 93.47           N
[truncated: 277,434 more chars]
