# Supplementary material for: An outer membrane porin-lipoprotein complex modulates elongasome movement to establish cell curvature in Rhodospirillum rubrum
Source: Nat Commun. 2024 Sep 2;15:7616. doi: 10.1038/s41467-024-51790-z (PMC11369160; doi:10.1038/s41467-024-51790-z)
Supplement: Supplementary file 10 — Supplementary Data 7 [file 41467_2024_51790_MOESM10_ESM.zip › Supplementary Data 7/PapS-Por41 dimer/PapS-Por41 dimer.pdb]

ATOM      1  N   CYS A   1       6.082 -23.924  -2.304  1.00 61.04           N  
ATOM      2  H   CYS A   1       5.485 -23.952  -1.490  1.00 61.04           H  
ATOM      3  H2  CYS A   1       6.527 -24.822  -2.425  1.00 61.04           H  
ATOM      4  H3  CYS A   1       5.526 -23.711  -3.120  1.00 61.04           H  
ATOM      5  CA  CYS A   1       7.128 -22.898  -2.111  1.00 61.04           C  
ATOM      6  HA  CYS A   1       7.669 -23.129  -1.193  1.00 61.04           H  
ATOM      7  C   CYS A   1       6.510 -21.540  -1.846  1.00 61.04           C  
ATOM      8  CB  CYS A   1       8.164 -22.883  -3.241  1.00 61.04           C  
ATOM      9  HB2 CYS A   1       8.927 -22.141  -3.006  1.00 61.04           H  
ATOM     10  HB3 CYS A   1       7.717 -22.625  -4.201  1.00 61.04           H  
ATOM     11  O   CYS A   1       6.816 -20.985  -0.814  1.00 61.04           O  
ATOM     12  SG  CYS A   1       8.923 -24.530  -3.301  1.00 61.04           S  
ATOM     13  HG  CYS A   1      10.050 -24.169  -3.921  1.00 61.04           H  
ATOM     14  N   ALA A   2       5.591 -21.080  -2.693  1.00 69.33           N  
ATOM     15  H   ALA A   2       5.483 -21.496  -3.607  1.00 69.33           H  
ATOM     16  CA  ALA A   2       4.751 -19.900  -2.469  1.00 69.33           C  
ATOM     17  HA  ALA A   2       5.310 -18.992  -2.693  1.00 69.33           H  
ATOM     18  C   ALA A   2       4.194 -19.760  -1.031  1.00 69.33           C  
ATOM     19  CB  ALA A   2       3.620 -20.073  -3.495  1.00 69.33           C  
ATOM     20  HB1 ALA A   2       3.976 -19.827  -4.495  1.00 69.33           H  
ATOM     21  HB2 ALA A   2       2.765 -19.438  -3.260  1.00 69.33           H  
ATOM     22  HB3 ALA A   2       3.239 -21.094  -3.488  1.00 69.33           H  
ATOM     23  O   ALA A   2       4.246 -18.707  -0.417  1.00 69.33           O  
ATOM     24  N   ASP A   3       3.732 -20.864  -0.462  1.00 82.93           N  
ATOM     25  H   ASP A   3       3.596 -21.672  -1.053  1.00 82.93           H  
ATOM     26  CA  ASP A   3       2.996 -20.865   0.799  1.00 82.93           C  
ATOM     27  HA  ASP A   3       2.176 -20.153   0.711  1.00 82.93           H  
ATOM     28  C   ASP A   3       3.813 -20.446   2.050  1.00 82.93           C  
ATOM     29  CB  ASP A   3       2.407 -22.281   0.896  1.00 82.93           C  
ATOM     30  HB2 ASP A   3       2.041 -22.587  -0.084  1.00 82.93           H  
ATOM     31  HB3 ASP A   3       3.198 -22.973   1.184  1.00 82.93           H  
ATOM     32  O   ASP A   3       3.253 -20.285   3.126  1.00 82.93           O  
ATOM     33  CG  ASP A   3       1.240 -22.400   1.863  1.00 82.93           C  
ATOM     34  OD1 ASP A   3       1.079 -23.518   2.397  1.00 82.93           O  
ATOM     35  OD2 ASP A   3       0.625 -21.371   2.191  1.00 82.93           O  
ATOM     36  N   VAL A   4       5.137 -20.269   1.972  1.00 90.36           N  
ATOM     37  H   VAL A   4       5.585 -20.259   1.067  1.00 90.36           H  
ATOM     38  CA  VAL A   4       5.935 -19.921   3.170  1.00 90.36           C  
ATOM     39  HA  VAL A   4       5.603 -20.558   3.989  1.00 90.36           H  
ATOM     40  C   VAL A   4       5.704 -18.493   3.669  1.00 90.36           C  
ATOM     41  CB  VAL A   4       7.437 -20.197   2.995  1.00 90.36           C  
ATOM     42  HB  VAL A   4       7.934 -19.993   3.943  1.00 90.36           H  
ATOM     43  O   VAL A   4       5.886 -18.263   4.855  1.00 90.36           O  
ATOM     44  CG1 VAL A   4       7.684 -21.677   2.669  1.00 90.36           C  
ATOM     45 HG11 VAL A   4       7.268 -21.922   1.692  1.00 90.36           H  
ATOM     46 HG12 VAL A   4       8.758 -21.863   2.663  1.00 90.36           H  
ATOM     47 HG13 VAL A   4       7.223 -22.298   3.437  1.00 90.36           H  
ATOM     48  CG2 VAL A   4       8.086 -19.318   1.926  1.00 90.36           C  
ATOM     49 HG21 VAL A   4       8.101 -18.290   2.288  1.00 90.36           H  
ATOM     50 HG22 VAL A   4       9.122 -19.618   1.764  1.00 90.36           H  
ATOM     51 HG23 VAL A   4       7.540 -19.352   0.984  1.00 90.36           H  
ATOM     52  N   TRP A   5       5.252 -17.579   2.805  1.00 92.03           N  
ATOM     53  H   TRP A   5       5.133 -17.847   1.839  1.00 92.03           H  
ATOM     54  CA  TRP A   5       5.024 -16.164   3.141  1.00 92.03           C  
ATOM     55  HA  TRP A   5       5.488 -15.935   4.100  1.00 92.03           H  
ATOM     56  C   TRP A   5       3.548 -15.783   3.279  1.00 92.03           C  
ATOM     57  CB  TRP A   5       5.686 -15.284   2.075  1.00 92.03           C  
ATOM     58  HB2 TRP A   5       5.185 -15.450   1.121  1.00 92.03           H  
ATOM     59  HB3 TRP A   5       5.540 -14.237   2.343  1.00 92.03           H  
ATOM     60  O   TRP A   5       3.248 -14.620   3.498  1.00 92.03           O  
ATOM     61  CG  TRP A   5       7.151 -15.500   1.896  1.00 92.03           C  
ATOM     62  CD1 TRP A   5       8.095 -15.176   2.802  1.00 92.03           C  
ATOM     63  HD1 TRP A   5       7.911 -14.714   3.761  1.00 92.03           H  
ATOM     64  CD2 TRP A   5       7.867 -16.077   0.764  1.00 92.03           C  
ATOM     65  CE2 TRP A   5       9.263 -16.065   1.062  1.00 92.03           C  
ATOM     66  CE3 TRP A   5       7.477 -16.614  -0.482  1.00 92.03           C  
ATOM     67  HE3 TRP A   5       6.426 -16.618  -0.734  1.00 92.03           H  
ATOM     68  NE1 TRP A   5       9.339 -15.508   2.317  1.00 92.03           N  
ATOM     69  HE1 TRP A   5      10.176 -15.314   2.848  1.00 92.03           H  
ATOM     70  CH2 TRP A   5       9.802 -17.080  -1.067  1.00 92.03           C  
ATOM     71  HH2 TRP A   5      10.538 -17.440  -1.771  1.00 92.03           H  
ATOM     72  CZ2 TRP A   5      10.222 -16.558   0.168  1.00 92.03           C  
ATOM     73  HZ2 TRP A   5      11.269 -16.510   0.432  1.00 92.03           H  
ATOM     74  CZ3 TRP A   5       8.432 -17.107  -1.392  1.00 92.03           C  
ATOM     75  HZ3 TRP A   5       8.113 -17.478  -2.355  1.00 92.03           H  
ATOM     76  N   ASN A   6       2.619 -16.726   3.105  1.00 92.54           N  
ATOM     77  H   ASN A   6       2.920 -17.682   2.976  1.00 92.54           H  
ATOM     78  CA  ASN A   6       1.187 -16.428   3.037  1.00 92.54           C  
ATOM     79  HA  ASN A   6       1.058 -15.462   2.549  1.00 92.54           H  
ATOM     80  C   ASN A   6       0.571 -16.277   4.438  1.00 92.54           C  
ATOM     81  CB  ASN A   6       0.508 -17.498   2.160  1.00 92.54           C  
ATOM     82  HB2 ASN A   6       1.090 -17.638   1.249  1.00 92.54           H  
ATOM     83  HB3 ASN A   6       0.454 -18.448   2.690  1.00 92.54           H  
ATOM     84  O   ASN A   6      -0.224 -17.117   4.870  1.00 92.54           O  
ATOM     85  CG  ASN A   6      -0.893 -17.094   1.734  1.00 92.54           C  
ATOM     86  ND2 ASN A   6      -1.548 -17.901   0.940  1.00 92.54           N  
ATOM     87 HD21 ASN A   6      -2.510 -17.622   0.807  1.00 92.54           H  
ATOM     88 HD22 ASN A   6      -1.404 -18.897   1.028  1.00 92.54           H  
ATOM     89  OD1 ASN A   6      -1.426 -16.058   2.086  1.00 92.54           O  
ATOM     90  N   TYR A   7       0.992 -15.258   5.189  1.00 93.22           N  
ATOM     91  H   TYR A   7       1.608 -14.575   4.772  1.00 93.22           H  
ATOM     92  CA  TYR A   7       0.434 -14.976   6.512  1.00 93.22           C  
ATOM     93  HA  TYR A   7       0.422 -15.904   7.083  1.00 93.22           H  
ATOM     94  C   TYR A   7      -1.017 -14.489   6.421  1.00 93.22           C  
ATOM     95  CB  TYR A   7       1.309 -13.977   7.282  1.00 93.22           C  
ATOM     96  HB2 TYR A   7       0.873 -13.818   8.268  1.00 93.22           H  
ATOM     97  HB3 TYR A   7       2.295 -14.415   7.438  1.00 93.22           H  
ATOM     98  O   TYR A   7      -1.775 -14.711   7.363  1.00 93.22           O  
ATOM     99  CG  TYR A   7       1.469 -12.636   6.603  1.00 93.22           C  
ATOM    100  CD1 TYR A   7       2.580 -12.395   5.773  1.00 93.22           C  
ATOM    101  HD1 TYR A   7       3.347 -13.145   5.653  1.00 93.22           H  
ATOM    102  CD2 TYR A   7       0.471 -11.654   6.752  1.00 93.22           C  
ATOM    103  HD2 TYR A   7      -0.386 -11.836   7.384  1.00 93.22           H  
ATOM    104  CE1 TYR A   7       2.666 -11.192   5.050  1.00 93.22           C  
ATOM    105  HE1 TYR A   7       3.480 -11.022   4.361  1.00 93.22           H  
ATOM    106  CE2 TYR A   7       0.550 -10.458   6.021  1.00 93.22           C  
ATOM    107  HE2 TYR A   7      -0.240  -9.723   6.068  1.00 93.22           H  
ATOM    108  OH  TYR A   7       1.596  -9.186   4.301  1.00 93.22           O  
ATOM    109  HH  TYR A   7       0.967  -9.433   3.620  1.00 93.22           H  
ATOM    110  CZ  TYR A   7       1.640 -10.234   5.157  1.00 93.22           C  
ATOM    111  N   GLU A   8      -1.441 -13.897   5.302  1.00 91.75           N  
ATOM    112  H   GLU A   8      -0.767 -13.670   4.585  1.00 91.75           H  
ATOM    113  CA  GLU A   8      -2.818 -13.450   5.075  1.00 91.75           C  
ATOM    114  HA  GLU A   8      -3.115 -12.790   5.890  1.00 91.75           H  
ATOM    115  C   GLU A   8      -3.802 -14.626   5.056  1.00 91.75           C  
ATOM    116  CB  GLU A   8      -2.935 -12.666   3.756  1.00 91.75           C  
ATOM    117  HB2 GLU A   8      -3.981 -12.381   3.645  1.00 91.75           H  
ATOM    118  HB3 GLU A   8      -2.686 -13.307   2.910  1.00 91.75           H  
ATOM    119  O   GLU A   8      -4.839 -14.587   5.721  1.00 91.75           O  
ATOM    120  CG  GLU A   8      -2.102 -11.375   3.709  1.00 91.75           C  
ATOM    121  HG2 GLU A   8      -2.634 -10.670   3.070  1.00 91.75           H  
ATOM    122  HG3 GLU A   8      -2.062 -10.936   4.706  1.00 91.75           H  
ATOM    123  CD  GLU A   8      -0.680 -11.548   3.147  1.00 91.75           C  
ATOM    124  OE1 GLU A   8      -0.122 -10.514   2.708  1.00 91.75           O  
ATOM    125  OE2 GLU A   8      -0.160 -12.690   3.159  1.00 91.75           O  
ATOM    126  N   GLU A   9      -3.463 -15.722   4.368  1.00 92.94           N  
ATOM    127  H   GLU A   9      -2.632 -15.699   3.794  1.00 92.94           H  
ATOM    128  CA  GLU A   9      -4.272 -16.944   4.429  1.00 92.94           C  
ATOM    129  HA  GLU A   9      -5.295 -16.701   4.142  1.00 92.94           H  
ATOM    130  C   GLU A   9      -4.308 -17.490   5.861  1.00 92.94           C  
ATOM    131  CB  GLU A   9      -3.729 -17.988   3.443  1.00 92.94           C  
ATOM    132  HB2 GLU A   9      -3.712 -17.535   2.452  1.00 92.94           H  
ATOM    133  HB3 GLU A   9      -2.718 -18.269   3.737  1.00 92.94           H  
ATOM    134  O   GLU A   9      -5.365 -17.867   6.366  1.00 92.94           O  
ATOM    135  CG  GLU A   9      -4.607 -19.248   3.370  1.00 92.94           C  
ATOM    136  HG2 GLU A   9      -5.600 -18.961   3.025  1.00 92.94           H  
ATOM    137  HG3 GLU A   9      -4.711 -19.666   4.371  1.00 92.94           H  
ATOM    138  CD  GLU A   9      -4.053 -20.350   2.450  1.00 92.94           C  
ATOM    139  OE1 GLU A   9      -4.561 -21.489   2.580  1.00 92.94           O  
ATOM    140  OE2 GLU A   9      -3.120 -20.092   1.655  1.00 92.94           O  
ATOM    141  N   VAL A  10      -3.174 -17.473   6.566  1.00 94.54           N  
ATOM    142  H   VAL A  10      -2.351 -17.088   6.126  1.00 94.54           H  
ATOM    143  CA  VAL A  10      -3.107 -17.934   7.960  1.00 94.54           C  
ATOM    144  HA  VAL A  10      -3.533 -18.936   8.006  1.00 94.54           H  
ATOM    145  C   VAL A  10      -3.945 -17.052   8.884  1.00 94.54           C  
ATOM    146  CB  VAL A  10      -1.657 -18.016   8.456  1.00 94.54           C  
ATOM    147  HB  VAL A  10      -1.199 -17.026   8.441  1.00 94.54           H  
ATOM    148  O   VAL A  10      -4.532 -17.572   9.827  1.00 94.54           O  
ATOM    149  CG1 VAL A  10      -1.572 -18.584   9.879  1.00 94.54           C  
ATOM    150 HG11 VAL A  10      -2.133 -19.515   9.949  1.00 94.54           H  
ATOM    151 HG12 VAL A  10      -1.973 -17.862  10.591  1.00 94.54           H  
ATOM    152 HG13 VAL A  10      -0.527 -18.771  10.126  1.00 94.54           H  
ATOM    153  CG2 VAL A  10      -0.840 -18.955   7.569  1.00 94.54           C  
ATOM    154 HG21 VAL A  10      -1.199 -19.976   7.697  1.00 94.54           H  
ATOM    155 HG22 VAL A  10       0.214 -18.854   7.830  1.00 94.54           H  
ATOM    156 HG23 VAL A  10      -0.948 -18.693   6.516  1.00 94.54           H  
ATOM    157  N   ALA A  11      -4.070 -15.754   8.614  1.00 93.43           N  
ATOM    158  H   ALA A  11      -3.536 -15.369   7.848  1.00 93.43           H  
ATOM    159  CA  ALA A  11      -4.895 -14.835   9.396  1.00 93.43           C  
ATOM    160  HA  ALA A  11      -4.548 -14.841  10.429  1.00 93.43           H  
ATOM    161  C   ALA A  11      -6.382 -15.227   9.396  1.00 93.43           C  
ATOM    162  CB  ALA A  11      -4.715 -13.424   8.824  1.00 93.43           C  
ATOM    163  HB1 ALA A  11      -5.093 -12.688   9.534  1.00 93.43           H  
ATOM    164  HB2 ALA A  11      -5.268 -13.321   7.891  1.00 93.43           H  
ATOM    165  HB3 ALA A  11      -3.663 -13.227   8.618  1.00 93.43           H  
ATOM    166  O   ALA A  11      -7.072 -15.044  10.399  1.00 93.43           O  
ATOM    167  N   THR A  12      -6.870 -15.789   8.286  1.00 92.12           N  
ATOM    168  H   THR A  12      -6.242 -15.906   7.504  1.00 92.12           H  
ATOM    169  CA  THR A  12      -8.281 -16.176   8.105  1.00 92.12           C  
ATOM    170  HA  THR A  12      -8.894 -15.580   8.780  1.00 92.12           H  
ATOM    171  C   THR A  12      -8.558 -17.643   8.452  1.00 92.12           C  
ATOM    172  CB  THR A  12      -8.759 -15.871   6.680  1.00 92.12           C  
ATOM    173  HB  THR A  12      -9.822 -16.104   6.614  1.00 92.12           H  
ATOM    174  O   THR A  12      -9.716 -18.042   8.617  1.00 92.12           O  
ATOM    175  CG2 THR A  12      -8.557 -14.409   6.283  1.00 92.12           C  
ATOM    176 HG21 THR A  12      -7.497 -14.155   6.252  1.00 92.12           H  
ATOM    177 HG22 THR A  12      -8.984 -14.243   5.293  1.00 92.12           H  
ATOM    178 HG23 THR A  12      -9.061 -13.758   6.997  1.00 92.12           H  
ATOM    179  OG1 THR A  12      -8.068 -16.670   5.758  1.00 92.12           O  
ATOM    180  HG1 THR A  12      -7.287 -16.190   5.473  1.00 92.12           H  
ATOM    181  N   GLN A  13      -7.511 -18.458   8.625  1.00 92.99           N  
ATOM    182  H   GLN A  13      -6.591 -18.089   8.430  1.00 92.99           H  
ATOM    183  CA  GLN A  13      -7.645 -19.855   9.027  1.00 92.99           C  
ATOM    184  HA  GLN A  13      -8.310 -20.338   8.310  1.00 92.99           H  
ATOM    185  C   GLN A  13      -8.285 -19.987  10.415  1.00 92.99           C  
ATOM    186  CB  GLN A  13      -6.290 -20.579   8.979  1.00 92.99           C  
ATOM    187  HB2 GLN A  13      -6.349 -21.489   9.576  1.00 92.99           H  
ATOM    188  HB3 GLN A  13      -5.515 -19.943   9.406  1.00 92.99           H  
ATOM    189  O   GLN A  13      -7.879 -19.361  11.395  1.00 92.99           O  
ATOM    190  CG  GLN A  13      -5.915 -20.977   7.543  1.00 92.99           C  
ATOM    191  HG2 GLN A  13      -5.992 -20.111   6.885  1.00 92.99           H  
ATOM    192  HG3 GLN A  13      -6.628 -21.717   7.180  1.00 92.99           H  
ATOM    193  CD  GLN A  13      -4.515 -21.568   7.417  1.00 92.99           C  
ATOM    194  NE2 GLN A  13      -3.990 -21.663   6.215  1.00 92.99           N  
ATOM    195 HE21 GLN A  13      -4.471 -21.297   5.405  1.00 92.99           H  
ATOM    196 HE22 GLN A  13      -3.050 -22.024   6.134  1.00 92.99           H  
ATOM    197  OE1 GLN A  13      -3.888 -22.001   8.375  1.00 92.99           O  
ATOM    198  N   SER A  14      -9.276 -20.876  10.523  1.00 94.32           N  
ATOM    199  H   SER A  14      -9.541 -21.390   9.695  1.00 94.32           H  
ATOM    200  CA  SER A  14      -9.867 -21.230  11.817  1.00 94.32           C  
ATOM    201  HA  SER A  14     -10.197 -20.318  12.313  1.00 94.32           H  
ATOM    202  C   SER A  14      -8.841 -21.929  12.712  1.00 94.32           C  
ATOM    203  CB  SER A  14     -11.076 -22.144  11.622  1.00 94.32           C  
ATOM    204  HB2 SER A  14     -10.782 -23.016  11.039  1.00 94.32           H  
ATOM    205  HB3 SER A  14     -11.442 -22.477  12.593  1.00 94.32           H  
ATOM    206  O   SER A  14      -8.246 -22.927  12.308  1.00 94.32           O  
ATOM    207  OG  SER A  14     -12.108 -21.448  10.952  1.00 94.32           O  
ATOM    208  HG  SER A  14     -11.705 -20.772  10.402  1.00 94.32           H  
ATOM    209  N   ASN A  15      -8.681 -21.447  13.946  1.00 95.64           N  
ATOM    210  H   ASN A  15      -9.141 -20.582  14.192  1.00 95.64           H  
ATOM    211  CA  ASN A  15      -7.755 -22.033  14.913  1.00 95.64           C  
ATOM    212  HA  ASN A  15      -6.819 -22.235  14.392  1.00 95.64           H  
ATOM    213  C   ASN A  15      -8.290 -23.362  15.485  1.00 95.64           C  
ATOM    214  CB  ASN A  15      -7.471 -21.009  16.024  1.00 95.64           C  
ATOM    215  HB2 ASN A  15      -7.294 -20.025  15.590  1.00 95.64           H  
ATOM    216  HB3 ASN A  15      -8.327 -20.939  16.695  1.00 95.64           H  
ATOM    217  O   ASN A  15      -9.427 -23.430  15.959  1.00 95.64           O  
ATOM    218  CG  ASN A  15      -6.256 -21.419  16.829  1.00 95.64           C  
ATOM    219  ND2 ASN A  15      -5.098 -20.911  16.507  1.00 95.64           N  
ATOM    220 HD21 ASN A  15      -5.048 -20.237  15.756  1.00 95.64           H  
ATOM    221 HD22 ASN A  15      -4.268 -21.295  16.935  1.00 95.64           H  
ATOM    222  OD1 ASN A  15      -6.333 -22.246  17.717  1.00 95.64           O  
ATOM    223  N   ALA A  16      -7.464 -24.410  15.476  1.00 94.71           N  
ATOM    224  H   ALA A  16      -6.570 -24.293  15.022  1.00 94.71           H  
ATOM    225  CA  ALA A  16      -7.781 -25.736  16.019  1.00 94.71           C  
ATOM    226  HA  ALA A  16      -8.864 -25.837  16.085  1.00 94.71           H  
ATOM    227  C   ALA A  16      -7.229 -25.982  17.441  1.00 94.71           C  
ATOM    228  CB  ALA A  16      -7.271 -26.784  15.021  1.00 94.71           C  
ATOM    229  HB1 ALA A  16      -6.185 -26.725  14.949  1.00 94.71           H  
ATOM    230  HB2 ALA A  16      -7.704 -26.598  14.038  1.00 94.71           H  
ATOM    231  HB3 ALA A  16      -7.553 -27.782  15.355  1.00 94.71           H  
ATOM    232  O   ALA A  16      -7.409 -27.069  17.997  1.00 94.71           O  
ATOM    233  N   GLY A  17      -6.527 -25.002  18.009  1.00 94.80           N  
ATOM    234  H   GLY A  17      -6.490 -24.110  17.537  1.00 94.80           H  
ATOM    235  CA  GLY A  17      -5.832 -25.072  19.288  1.00 94.80           C  
ATOM    236  HA2 GLY A  17      -4.886 -24.542  19.178  1.00 94.80           H  
ATOM    237  HA3 GLY A  17      -5.607 -26.108  19.542  1.00 94.80           H  
ATOM    238  C   GLY A  17      -6.579 -24.436  20.460  1.00 94.80           C  
ATOM    239  O   GLY A  17      -7.806 -24.338  20.511  1.00 94.80           O  
ATOM    240  N   THR A  18      -5.799 -24.053  21.466  1.00 95.36           N  
ATOM    241  H   THR A  18      -4.802 -24.127  21.326  1.00 95.36           H  
ATOM    242  CA  THR A  18      -6.258 -23.363  22.674  1.00 95.36           C  
ATOM    243  HA  THR A  18      -7.234 -23.761  22.951  1.00 95.36           H  
ATOM    244  C   THR A  18      -6.421 -21.856  22.440  1.00 95.36           C  
ATOM    245  CB  THR A  18      -5.285 -23.610  23.838  1.00 95.36           C  
ATOM    246  HB  THR A  18      -5.718 -23.171  24.737  1.00 95.36           H  
ATOM    247  O   THR A  18      -5.986 -21.310  21.431  1.00 95.36           O  
ATOM    248  CG2 THR A  18      -5.028 -25.089  24.126  1.00 95.36           C  
ATOM    249 HG21 THR A  18      -4.414 -25.179  25.022  1.00 95.36           H  
ATOM    250 HG22 THR A  18      -4.497 -25.547  23.292  1.00 95.36           H  
ATOM    251 HG23 THR A  18      -5.975 -25.606  24.280  1.00 95.36           H  
ATOM    252  OG1 THR A  18      -4.051 -22.983  23.603  1.00 95.36           O  
ATOM    253  HG1 THR A  18      -3.626 -23.423  22.863  1.00 95.36           H  
ATOM    254  N   ALA A  19      -6.984 -21.133  23.415  1.00 95.44           N  
ATOM    255  H   ALA A  19      -7.349 -21.600  24.232  1.00 95.44           H  
ATOM    256  CA  ALA A  19      -7.030 -19.667  23.365  1.00 95.44           C  
ATOM    257  HA  ALA A  19      -7.561 -19.366  22.461  1.00 95.44           H  
ATOM    258  C   ALA A  19      -5.630 -19.017  23.303  1.00 95.44           C  
ATOM    259  CB  ALA A  19      -7.813 -19.167  24.584  1.00 95.44           C  
ATOM    260  HB1 ALA A  19      -8.822 -19.580  24.571  1.00 95.44           H  
ATOM    261  HB2 ALA A  19      -7.878 -18.080  24.547  1.00 95.44           H  
ATOM    262  HB3 ALA A  19      -7.306 -19.463  25.502  1.00 95.44           H  
ATOM    263  O   ALA A  19      -5.496 -17.917  22.775  1.00 95.44           O  
ATOM    264  N   PHE A  20      -4.595 -19.691  23.824  1.00 96.68           N  
ATOM    265  H   PHE A  20      -4.748 -20.624  24.179  1.00 96.68           H  
ATOM    266  CA  PHE A  20      -3.206 -19.255  23.675  1.00 96.68           C  
ATOM    267  HA  PHE A  20      -3.128 -18.197  23.924  1.00 96.68           H  
ATOM    268  C   PHE A  20      -2.738 -19.410  22.230  1.00 96.68           C  
ATOM    269  CB  PHE A  20      -2.315 -20.055  24.630  1.00 96.68           C  
ATOM    270  HB2 PHE A  20      -2.618 -19.827  25.652  1.00 96.68           H  
ATOM    271  HB3 PHE A  20      -2.485 -21.119  24.467  1.00 96.68           H  
ATOM    272  O   PHE A  20      -2.164 -18.478  21.685  1.00 96.68           O  
ATOM    273  CG  PHE A  20      -0.827 -19.783  24.510  1.00 96.68           C  
ATOM    274  CD1 PHE A  20       0.078 -20.846  24.313  1.00 96.68           C  
ATOM    275  HD1 PHE A  20      -0.286 -21.853  24.173  1.00 96.68           H  
ATOM    276  CD2 PHE A  20      -0.332 -18.474  24.650  1.00 96.68           C  
ATOM    277  HD2 PHE A  20      -1.009 -17.641  24.772  1.00 96.68           H  
ATOM    278  CE1 PHE A  20       1.463 -20.602  24.315  1.00 96.68           C  
ATOM    279  HE1 PHE A  20       2.170 -21.408  24.187  1.00 96.68           H  
ATOM    280  CE2 PHE A  20       1.052 -18.241  24.607  1.00 96.68           C  
ATOM    281  HE2 PHE A  20       1.453 -17.241  24.681  1.00 96.68           H  
ATOM    282  CZ  PHE A  20       1.952 -19.298  24.455  1.00 96.68           C  
ATOM    283  HZ  PHE A  20       3.013 -19.105  24.415  1.00 96.68           H  
ATOM    284  N   ASP A  21      -3.059 -20.531  21.585  1.00 96.76           N  
ATOM    285  H   ASP A  21      -3.561 -21.258  22.075  1.00 96.76           H  
ATOM    286  CA  ASP A  21      -2.723 -20.752  20.178  1.00 96.76           C  
ATOM    287  HA  ASP A  21      -1.651 -20.604  20.046  1.00 96.76           H  
ATOM    288  C   ASP A  21      -3.447 -19.759  19.256  1.00 96.76           C  
ATOM    289  CB  ASP A  21      -3.050 -22.191  19.777  1.00 96.76           C  
ATOM    290  HB2 ASP A  21      -2.733 -22.333  18.744  1.00 96.76           H  
ATOM    291  HB3 ASP A  21      -4.126 -22.355  19.830  1.00 96.76           H  
ATOM    292  O   ASP A  21      -2.840 -19.230  18.333  1.00 96.76           O  
ATOM    293  CG  ASP A  21      -2.320 -23.217  20.635  1.00 96.76           C  
ATOM    294  OD1 ASP A  21      -3.017 -23.973  21.355  1.00 96.76           O  
ATOM    295  OD2 ASP A  21      -1.071 -23.228  20.618  1.00 96.76           O  
ATOM    296  N   ALA A  22      -4.711 -19.430  19.535  1.00 96.38           N  
ATOM    297  H   ALA A  22      -5.197 -19.962  20.243  1.00 96.38           H  
ATOM    298  CA  ALA A  22      -5.439 -18.401  18.788  1.00 96.38           C  
ATOM    299  HA  ALA A  22      -5.403 -18.643  17.725  1.00 96.38           H  
ATOM    300  C   ALA A  22      -4.810 -17.004  18.944  1.00 96.38           C  
ATOM    301  CB  ALA A  22      -6.903 -18.419  19.239  1.00 96.38           C  
ATOM    302  HB1 ALA A  22      -7.470 -17.700  18.648  1.00 96.38           H  
ATOM    303  HB2 ALA A  22      -7.321 -19.414  19.086  1.00 96.38           H  
ATOM    304  HB3 ALA A  22      -6.972 -18.153  20.294  1.00 96.38           H  
ATOM    305  O   ALA A  22      -4.733 -16.245  17.978  1.00 96.38           O  
ATOM    306  N   ALA A  23      -4.329 -16.667  20.146  1.00 96.14           N  
ATOM    307  H   ALA A  23      -4.407 -17.328  20.906  1.00 96.14           H  
ATOM    308  CA  ALA A  23      -3.612 -15.417  20.381  1.00 96.14           C  
ATOM    309  HA  ALA A  23      -4.180 -14.602  19.932  1.00 96.14           H  
ATOM    310  C   ALA A  23      -2.228 -15.411  19.702  1.00 96.14           C  
ATOM    311  CB  ALA A  23      -3.542 -15.168  21.891  1.00 96.14           C  
ATOM    312  HB1 ALA A  23      -3.042 -14.216  22.072  1.00 96.14           H  
ATOM    313  HB2 ALA A  23      -4.549 -15.129  22.306  1.00 96.14           H  
ATOM    314  HB3 ALA A  23      -2.985 -15.969  22.378  1.00 96.14           H  
ATOM    315  O   ALA A  23      -1.873 -14.422  19.071  1.00 96.14           O  
ATOM    316  N   LEU A  24      -1.485 -16.524  19.752  1.00 96.78           N  
ATOM    317  H   LEU A  24      -1.822 -17.305  20.297  1.00 96.78           H  
ATOM    318  CA  LEU A  24      -0.210 -16.675  19.042  1.00 96.78           C  
ATOM    319  HA  LEU A  24       0.456 -15.860  19.324  1.00 96.78           H  
ATOM    320  C   LEU A  24      -0.384 -16.582  17.524  1.00 96.78           C  
ATOM    321  CB  LEU A  24       0.442 -18.024  19.388  1.00 96.78           C  
ATOM    322  HB2 LEU A  24      -0.305 -18.809  19.271  1.00 96.78           H  
ATOM    323  HB3 LEU A  24       1.228 -18.214  18.657  1.00 96.78           H  
ATOM    324  O   LEU A  24       0.424 -15.933  16.875  1.00 96.78           O  
ATOM    325  CG  LEU A  24       1.069 -18.143  20.786  1.00 96.78           C  
ATOM    326  HG  LEU A  24       0.319 -17.958  21.555  1.00 96.78           H  
ATOM    327  CD1 LEU A  24       1.593 -19.572  20.929  1.00 96.78           C  
ATOM    328 HD11 LEU A  24       2.276 -19.798  20.110  1.00 96.78           H  
ATOM    329 HD12 LEU A  24       2.140 -19.679  21.865  1.00 96.78           H  
ATOM    330 HD13 LEU A  24       0.757 -20.271  20.918  1.00 96.78           H  
ATOM    331  CD2 LEU A  24       2.237 -17.180  21.013  1.00 96.78           C  
ATOM    332 HD21 LEU A  24       2.664 -17.350  22.001  1.00 96.78           H  
ATOM    333 HD22 LEU A  24       3.013 -17.330  20.263  1.00 96.78           H  
ATOM    334 HD23 LEU A  24       1.892 -16.147  20.957  1.00 96.78           H  
ATOM    335  N   GLN A  25      -1.423 -17.197  16.952  1.00 96.21           N  
ATOM    336  H   GLN A  25      -2.032 -17.761  17.528  1.00 96.21           H  
ATOM    337  CA  GLN A  25      -1.719 -17.088  15.521  1.00 96.21           C  
ATOM    338  HA  GLN A  25      -0.884 -17.496  14.952  1.00 96.21           H  
ATOM    339  C   GLN A  25      -1.877 -15.620  15.117  1.00 96.21           C  
ATOM    340  CB  GLN A  25      -2.981 -17.900  15.194  1.00 96.21           C  
ATOM    341  HB2 GLN A  25      -2.804 -18.942  15.458  1.00 96.21           H  
ATOM    342  HB3 GLN A  25      -3.802 -17.528  15.807  1.00 96.21           H  
ATOM    343  O   GLN A  25      -1.220 -15.185  14.178  1.00 96.21           O  
ATOM    344  CG  GLN A  25      -3.402 -17.832  13.711  1.00 96.21           C  
ATOM    345  HG2 GLN A  25      -3.513 -16.794  13.398  1.00 96.21           H  
ATOM    346  HG3 GLN A  25      -2.634 -18.296  13.092  1.00 96.21           H  
ATOM    347  CD  GLN A  25      -4.735 -18.535  13.467  1.00 96.21           C  
ATOM    348  NE2 GLN A  25      -5.289 -18.473  12.285  1.00 96.21           N  
ATOM    349 HE21 GLN A  25      -6.214 -18.856  12.150  1.00 96.21           H  
ATOM    350 HE22 GLN A  25      -4.861 -17.981  11.513  1.00 96.21           H  
ATOM    351  OE1 GLN A  25      -5.307 -19.164  14.345  1.00 96.21           O  
ATOM    352  N   LYS A  26      -2.693 -14.850  15.851  1.00 95.54           N  
ATOM    353  H   LYS A  26      -3.185 -15.273  16.625  1.00 95.54           H  
ATOM    354  CA  LYS A  26      -2.889 -13.419  15.584  1.00 95.54           C  
ATOM    355  HA  LYS A  26      -3.222 -13.298  14.553  1.00 95.54           H  
ATOM    356  C   LYS A  26      -1.578 -12.632  15.701  1.00 95.54           C  
ATOM    357  CB  LYS A  26      -3.967 -12.863  16.530  1.00 95.54           C  
ATOM    358  HB2 LYS A  26      -4.881 -13.448  16.427  1.00 95.54           H  
ATOM    359  HB3 LYS A  26      -3.615 -12.940  17.558  1.00 95.54           H  
ATOM    360  O   LYS A  26      -1.242 -11.877  14.795  1.00 95.54           O  
ATOM    361  CG  LYS A  26      -4.269 -11.394  16.199  1.00 95.54           C  
ATOM    362  HG2 LYS A  26      -3.334 -10.836  16.159  1.00 95.54           H  
ATOM    363  HG3 LYS A  26      -4.747 -11.332  15.221  1.00 95.54           H  
ATOM    364  CD  LYS A  26      -5.155 -10.721  17.249  1.00 95.54           C  
ATOM    365  HD2 LYS A  26      -4.722 -10.899  18.234  1.00 95.54           H  
ATOM    366  HD3 LYS A  26      -6.169 -11.119  17.204  1.00 95.54           H  
ATOM    367  CE  LYS A  26      -5.136  -9.220  16.941  1.00 95.54           C  
ATOM    368  HE2 LYS A  26      -5.714  -9.010  16.041  1.00 95.54           H  
ATOM    369  HE3 LYS A  26      -4.106  -8.936  16.727  1.00 95.54           H  
ATOM    370  NZ  LYS A  26      -5.601  -8.407  18.080  1.00 95.54           N  
ATOM    371  HZ1 LYS A  26      -6.608  -8.347  18.133  1.00 95.54           H  
ATOM    372  HZ2 LYS A  26      -5.219  -7.477  17.981  1.00 95.54           H  
ATOM    373  HZ3 LYS A  26      -5.175  -8.737  18.934  1.00 95.54           H  
ATOM    374  N   ASP A  27      -0.844 -12.813  16.795  1.00 95.74           N  
ATOM    375  H   ASP A  27      -1.200 -13.408  17.530  1.00 95.74           H  
ATOM    376  CA  ASP A  27       0.361 -12.025  17.060  1.00 95.74           C  
ATOM    377  HA  ASP A  27       0.134 -10.970  16.907  1.00 95.74           H  
ATOM    378  C   ASP A  27       1.512 -12.378  16.096  1.00 95.74           C  
ATOM    379  CB  ASP A  27       0.797 -12.208  18.521  1.00 95.74           C  
ATOM    380  HB2 ASP A  27       0.866 -13.273  18.741  1.00 95.74           H  
ATOM    381  HB3 ASP A  27       1.793 -11.773  18.611  1.00 95.74           H  
ATOM    382  O   ASP A  27       2.250 -11.489  15.683  1.00 95.74           O  
ATOM    383  CG  ASP A  27      -0.069 -11.533  19.595  1.00 95.74           C  
ATOM    384  OD1 ASP A  27       0.365 -11.609  20.771  1.00 95.74           O  
ATOM    385  OD2 ASP A  27      -1.115 -10.919  19.279  1.00 95.74           O  
ATOM    386  N   TYR A  28       1.656 -13.644  15.684  1.00 96.41           N  
ATOM    387  H   TYR A  28       1.047 -14.355  16.063  1.00 96.41           H  
ATOM    388  CA  TYR A  28       2.651 -14.036  14.677  1.00 96.41           C  
ATOM    389  HA  TYR A  28       3.581 -13.510  14.893  1.00 96.41           H  
ATOM    390  C   TYR A  28       2.269 -13.623  13.255  1.00 96.41           C  
ATOM    391  CB  TYR A  28       2.922 -15.545  14.720  1.00 96.41           C  
ATOM    392  HB2 TYR A  28       1.973 -16.080  14.723  1.00 96.41           H  
ATOM    393  HB3 TYR A  28       3.450 -15.820  13.807  1.00 96.41           H  
ATOM    394  O   TYR A  28       3.161 -13.320  12.473  1.00 96.41           O  
ATOM    395  CG  TYR A  28       3.788 -16.008  15.870  1.00 96.41           C  
ATOM    396  CD1 TYR A  28       5.055 -15.427  16.065  1.00 96.41           C  
ATOM    397  HD1 TYR A  28       5.400 -14.648  15.401  1.00 96.41           H  
ATOM    398  CD2 TYR A  28       3.351 -17.043  16.716  1.00 96.41           C  
ATOM    399  HD2 TYR A  28       2.386 -17.498  16.548  1.00 96.41           H  
ATOM    400  CE1 TYR A  28       5.873 -15.849  17.126  1.00 96.41           C  
ATOM    401  HE1 TYR A  28       6.837 -15.387  17.276  1.00 96.41           H  
ATOM    402  CE2 TYR A  28       4.169 -17.475  17.774  1.00 96.41           C  
ATOM    403  HE2 TYR A  28       3.836 -18.264  18.432  1.00 96.41           H  
ATOM    404  OH  TYR A  28       6.233 -17.342  18.971  1.00 96.41           O  
ATOM    405  HH  TYR A  28       7.068 -16.869  18.969  1.00 96.41           H  
ATOM    406  CZ  TYR A  28       5.427 -16.876  17.984  1.00 96.41           C  
ATOM    407  N   VAL A  29       0.976 -13.567  12.914  1.00 95.60           N  
ATOM    408  H   VAL A  29       0.277 -13.867  13.579  1.00 95.60           H  
ATOM    409  CA  VAL A  29       0.527 -12.945  11.656  1.00 95.60           C  
ATOM    410  HA  VAL A  29       1.045 -13.408  10.816  1.00 95.60           H  
ATOM    411  C   VAL A  29       0.903 -11.463  11.634  1.00 95.60           C  
ATOM    412  CB  VAL A  29      -0.990 -13.138  11.462  1.00 95.60           C  
ATOM    413  HB  VAL A  29      -1.495 -12.954  12.410  1.00 95.60           H  
ATOM    414  O   VAL A  29       1.383 -10.981  10.615  1.00 95.60           O  
ATOM    415  CG1 VAL A  29      -1.617 -12.207  10.420  1.00 95.60           C  
ATOM    416 HG11 VAL A  29      -1.452 -11.160  10.674  1.00 95.60           H  
ATOM    417 HG12 VAL A  29      -2.695 -12.365  10.406  1.00 95.60           H  
ATOM    418 HG13 VAL A  29      -1.198 -12.408   9.434  1.00 95.60           H  
ATOM    419  CG2 VAL A  29      -1.291 -14.575  11.019  1.00 95.60           C  
ATOM    420 HG21 VAL A  29      -2.368 -14.737  11.001  1.00 95.60           H  
ATOM    421 HG22 VAL A  29      -0.883 -14.752  10.024  1.00 95.60           H  
ATOM    422 HG23 VAL A  29      -0.839 -15.279  11.718  1.00 95.60           H  
ATOM    423  N   ALA A  30       0.733 -10.748  12.751  1.00 94.47           N  
ATOM    424  H   ALA A  30       0.302 -11.185  13.553  1.00 94.47           H  
ATOM    425  CA  ALA A  30       1.109  -9.338  12.843  1.00 94.47           C  
ATOM    426  HA  ALA A  30       0.644  -8.804  12.014  1.00 94.47           H  
ATOM    427  C   ALA A  30       2.627  -9.120  12.716  1.00 94.47           C  
ATOM    428  CB  ALA A  30       0.555  -8.763  14.151  1.00 94.47           C  
ATOM    429  HB1 ALA A  30       0.773  -7.696  14.194  1.00 94.47           H  
ATOM    430  HB2 ALA A  30       1.019  -9.255  15.005  1.00 94.47           H  
ATOM    431  HB3 ALA A  30      -0.525  -8.906  14.191  1.00 94.47           H  
ATOM    432  O   ALA A  30       3.034  -8.179  12.042  1.00 94.47           O  
ATOM    433  N   LEU A  31       3.454  -9.996  13.306  1.00 94.88           N  
ATOM    434  H   LEU A  31       3.062 -10.711  13.902  1.00 94.88           H  
ATOM    435  CA  LEU A  31       4.908  -9.963  13.096  1.00 94.88           C  
ATOM    436  HA  LEU A  31       5.271  -8.950  13.270  1.00 94.88           H  
ATOM    437  C   LEU A  31       5.267 -10.271  11.642  1.00 94.88           C  
ATOM    438  CB  LEU A  31       5.634 -10.922  14.054  1.00 94.88           C  
ATOM    439  HB2 LEU A  31       5.190 -11.914  13.970  1.00 94.88           H  
ATOM    440  HB3 LEU A  31       6.671 -10.990  13.727  1.00 94.88           H  
ATOM    441  O   LEU A  31       5.977  -9.494  11.029  1.00 94.88           O  
ATOM    442  CG  LEU A  31       5.646 -10.483  15.526  1.00 94.88           C  
ATOM    443  HG  LEU A  31       4.623 -10.375  15.886  1.00 94.88           H  
ATOM    444  CD1 LEU A  31       6.338 -11.557  16.369  1.00 94.88           C  
ATOM    445 HD11 LEU A  31       7.359 -11.688  16.011  1.00 94.88           H  
ATOM    446 HD12 LEU A  31       6.368 -11.237  17.410  1.00 94.88           H  
ATOM    447 HD13 LEU A  31       5.793 -12.497  16.286  1.00 94.88           H  
ATOM    448  CD2 LEU A  31       6.380  -9.162  15.753  1.00 94.88           C  
ATOM    449 HD21 LEU A  31       5.874  -8.347  15.234  1.00 94.88           H  
ATOM    450 HD22 LEU A  31       7.396  -9.227  15.364  1.00 94.88           H  
ATOM    451 HD23 LEU A  31       6.414  -8.919  16.815  1.00 94.88           H  
ATOM    452  N   ALA A  32       4.698 -11.318  11.038  1.00 95.26           N  
ATOM    453  H   ALA A  32       4.089 -11.926  11.568  1.00 95.26           H  
ATOM    454  CA  ALA A  32       4.943 -11.619   9.626  1.00 95.26           C  
ATOM    455  HA  ALA A  32       6.009 -11.807   9.496  1.00 95.26           H  
ATOM    456  C   ALA A  32       4.575 -10.443   8.699  1.00 95.26           C  
ATOM    457  CB  ALA A  32       4.164 -12.883   9.248  1.00 95.26           C  
ATOM    458  HB1 ALA A  32       4.444 -13.709   9.902  1.00 95.26           H  
ATOM    459  HB2 ALA A  32       4.395 -13.148   8.216  1.00 95.26           H  
ATOM    460  HB3 ALA A  32       3.094 -12.698   9.338  1.00 95.26           H  
ATOM    461  O   ALA A  32       5.310 -10.153   7.762  1.00 95.26           O  
ATOM    462  N   ALA A  33       3.472  -9.742   8.981  1.00 93.59           N  
ATOM    463  H   ALA A  33       2.876 -10.059   9.731  1.00 93.59           H  
ATOM    464  CA  ALA A  33       3.081  -8.541   8.246  1.00 93.59           C  
ATOM    465  HA  ALA A  33       3.102  -8.764   7.179  1.00 93.59           H  
ATOM    466  C   ALA A  33       4.035  -7.355   8.486  1.00 93.59           C  
ATOM    467  CB  ALA A  33       1.644  -8.182   8.641  1.00 93.59           C  
ATOM    468  HB1 ALA A  33       0.989  -9.034   8.464  1.00 93.59           H  
ATOM    469  HB2 ALA A  33       1.305  -7.340   8.038  1.00 93.59           H  
ATOM    470  HB3 ALA A  33       1.605  -7.910   9.696  1.00 93.59           H  
ATOM    471  O   ALA A  33       4.248  -6.555   7.577  1.00 93.59           O  
ATOM    472  N   HIS A  34       4.605  -7.224   9.691  1.00 92.43           N  
ATOM    473  H   HIS A  34       4.424  -7.925  10.395  1.00 92.43           H  
ATOM    474  CA  HIS A  34       5.646  -6.237   9.977  1.00 92.43           C  
ATOM    475  HA  HIS A  34       5.275  -5.248   9.706  1.00 92.43           H  
ATOM    476  C   HIS A  34       6.877  -6.510   9.113  1.00 92.43           C  
ATOM    477  CB  HIS A  34       5.992  -6.224  11.474  1.00 92.43           C  
ATOM    478  HB2 HIS A  34       6.463  -7.165  11.759  1.00 92.43           H  
ATOM    479  HB3 HIS A  34       5.076  -6.115  12.054  1.00 92.43           H  
ATOM    480  O   HIS A  34       7.229  -5.662   8.299  1.00 92.43           O  
ATOM    481  CG  HIS A  34       6.931  -5.106  11.848  1.00 92.43           C  
ATOM    482  CD2 HIS A  34       8.277  -5.199  12.113  1.00 92.43           C  
ATOM    483  HD2 HIS A  34       8.888  -6.089  12.082  1.00 92.43           H  
ATOM    484  ND1 HIS A  34       6.574  -3.783  12.000  1.00 92.43           N  
ATOM    485  HD1 HIS A  34       5.651  -3.397  11.863  1.00 92.43           H  
ATOM    486  CE1 HIS A  34       7.668  -3.097  12.366  1.00 92.43           C  
ATOM    487  HE1 HIS A  34       7.713  -2.037  12.566  1.00 92.43           H  
ATOM    488  NE2 HIS A  34       8.718  -3.910  12.443  1.00 92.43           N  
ATOM    489  N   GLU A  35       7.423  -7.723   9.176  1.00 93.30           N  
ATOM    490  H   GLU A  35       7.115  -8.359   9.897  1.00 93.30           H  
ATOM    491  CA  GLU A  35       8.613  -8.097   8.404  1.00 93.30           C  
ATOM    492  HA  GLU A  35       9.429  -7.418   8.652  1.00 93.30           H  
ATOM    493  C   GLU A  35       8.401  -7.969   6.895  1.00 93.30           C  
ATOM    494  CB  GLU A  35       9.032  -9.536   8.739  1.00 93.30           C  
ATOM    495  HB2 GLU A  35       8.276 -10.224   8.362  1.00 93.30           H  
ATOM    496  HB3 GLU A  35       9.965  -9.749   8.218  1.00 93.30           H  
ATOM    497  O   GLU A  35       9.259  -7.457   6.177  1.00 93.30           O  
ATOM    498  CG  GLU A  35       9.240  -9.847  10.223  1.00 93.30           C  
ATOM    499  HG2 GLU A  35       9.789 -10.785  10.300  1.00 93.30           H  
ATOM    500  HG3 GLU A  35       8.264 -10.038  10.670  1.00 93.30           H  
ATOM    501  CD  GLU A  35       9.949  -8.744  11.007  1.00 93.30           C  
ATOM    502  OE1 GLU A  35       9.499  -8.548  12.161  1.00 93.30           O  
ATOM    503  OE2 GLU A  35      10.792  -8.065  10.395  1.00 93.30           O  
ATOM    504  N   ALA A  36       7.212  -8.330   6.402  1.00 93.42           N  
ATOM    505  H   ALA A  36       6.568  -8.814   7.012  1.00 93.42           H  
ATOM    506  CA  ALA A  36       6.872  -8.187   4.991  1.00 93.42           C  
ATOM    507  HA  ALA A  36       7.619  -8.718   4.401  1.00 93.42           H  
ATOM    508  C   ALA A  36       6.877  -6.717   4.540  1.00 93.42           C  
ATOM    509  CB  ALA A  36       5.506  -8.835   4.749  1.00 93.42           C  
ATOM    510  HB1 ALA A  36       5.253  -8.775   3.690  1.00 93.42           H  
ATOM    511  HB2 ALA A  36       5.546  -9.882   5.049  1.00 93.42           H  
ATOM    512  HB3 ALA A  36       4.739  -8.324   5.331  1.00 93.42           H  
ATOM    513  O   ALA A  36       7.296  -6.416   3.420  1.00 93.42           O  
ATOM    514  N   ASN A  37       6.450  -5.791   5.408  1.00 89.55           N  
ATOM    515  H   ASN A  37       6.172  -6.096   6.330  1.00 89.55           H  
ATOM    516  CA  ASN A  37       6.513  -4.356   5.132  1.00 89.55           C  
ATOM    517  HA  ASN A  37       6.114  -4.175   4.134  1.00 89.55           H  
ATOM    518  C   ASN A  37       7.956  -3.830   5.116  1.00 89.55           C  
ATOM    519  CB  ASN A  37       5.653  -3.585   6.146  1.00 89.55           C  
ATOM    520  HB2 ASN A  37       5.867  -2.520   6.052  1.00 89.55           H  
ATOM    521  HB3 ASN A  37       5.918  -3.887   7.160  1.00 89.55           H  
ATOM    522  O   ASN A  37       8.223  -2.876   4.390  1.00 89.55           O  
ATOM    523  CG  ASN A  37       4.162  -3.758   5.929  1.00 89.55           C  
ATOM    524  ND2 ASN A  37       3.387  -3.737   6.986  1.00 89.55           N  
ATOM    525 HD21 ASN A  37       3.832  -3.906   7.877  1.00 89.55           H  
ATOM    526 HD22 ASN A  37       2.429  -3.998   6.802  1.00 89.55           H  
ATOM    527  OD1 ASN A  37       3.658  -3.862   4.823  1.00 89.55           O  
ATOM    528  N   TYR A  38       8.876  -4.458   5.856  1.00 90.01           N  
ATOM    529  H   TYR A  38       8.579  -5.219   6.450  1.00 90.01           H  
ATOM    530  CA  TYR A  38      10.312  -4.146   5.847  1.00 90.01           C  
ATOM    531  HA  TYR A  38      10.420  -3.114   5.513  1.00 90.01           H  
ATOM    532  C   TYR A  38      11.123  -4.975   4.838  1.00 90.01           C  
ATOM    533  CB  TYR A  38      10.877  -4.204   7.275  1.00 90.01           C  
ATOM    534  HB2 TYR A  38      11.966  -4.233   7.232  1.00 90.01           H  
ATOM    535  HB3 TYR A  38      10.553  -5.124   7.762  1.00 90.01           H  
ATOM    536  O   TYR A  38      12.328  -4.780   4.689  1.00 90.01           O  
ATOM    537  CG  TYR A  38      10.468  -3.003   8.111  1.00 90.01           C  
ATOM    538  CD1 TYR A  38      11.316  -1.884   8.220  1.00 90.01           C  
ATOM    539  HD1 TYR A  38      12.294  -1.916   7.763  1.00 90.01           H  
ATOM    540  CD2 TYR A  38       9.225  -2.992   8.763  1.00 90.01           C  
ATOM    541  HD2 TYR A  38       8.608  -3.878   8.738  1.00 90.01           H  
ATOM    542  CE1 TYR A  38      10.912  -0.761   8.969  1.00 90.01           C  
ATOM    543  HE1 TYR A  38      11.586   0.076   9.085  1.00 90.01           H  
ATOM    544  CE2 TYR A  38       8.797  -1.863   9.477  1.00 90.01           C  
ATOM    545  HE2 TYR A  38       7.841  -1.868   9.980  1.00 90.01           H  
ATOM    546  OH  TYR A  38       9.257   0.312  10.350  1.00 90.01           O  
ATOM    547  HH  TYR A  38      10.016   0.845  10.599  1.00 90.01           H  
ATOM    548  CZ  TYR A  38       9.644  -0.747   9.589  1.00 90.01           C  
ATOM    549  N   GLY A  39      10.469  -5.853   4.078  1.00 92.28           N  
ATOM    550  H   GLY A  39       9.503  -6.038   4.310  1.00 92.28           H  
ATOM    551  CA  GLY A  39      11.116  -6.722   3.099  1.00 92.28           C  
ATOM    552  HA2 GLY A  39      11.689  -6.132   2.385  1.00 92.28           H  
ATOM    553  HA3 GLY A  39      10.336  -7.258   2.557  1.00 92.28           H  
ATOM    554  C   GLY A  39      12.048  -7.771   3.708  1.00 92.28           C  
ATOM    555  O   GLY A  39      12.834  -8.361   2.960  1.00 92.28           O  
ATOM    556  N   ASP A  40      11.947  -8.047   5.014  1.00 92.94           N  
ATOM    557  H   ASP A  40      11.271  -7.558   5.583  1.00 92.94           H  
ATOM    558  CA  ASP A  40      12.574  -9.231   5.593  1.00 92.94           C  
ATOM    559  HA  ASP A  40      13.519  -9.384   5.073  1.00 92.94           H  
ATOM    560  C   ASP A  40      11.693 -10.455   5.324  1.00 92.94           C  
ATOM    561  CB  ASP A  40      12.963  -9.099   7.069  1.00 92.94           C  
ATOM    562  HB2 ASP A  40      12.080  -9.150   7.707  1.00 92.94           H  
ATOM    563  HB3 ASP A  40      13.460  -8.142   7.227  1.00 92.94           H  
ATOM    564  O   ASP A  40      10.772 -10.828   6.057  1.00 92.94           O  
ATOM    565  CG  ASP A  40      13.938 -10.250   7.386  1.00 92.94           C  
ATOM    566  OD1 ASP A  40      15.048  -9.974   7.864  1.00 92.94           O  
ATOM    567  OD2 ASP A  40      13.686 -11.393   6.912  1.00 92.94           O  
ATOM    568  N   TRP A  41      11.966 -11.100   4.197  1.00 94.05           N  
ATOM    569  H   TRP A  41      12.688 -10.707   3.610  1.00 94.05           H  
ATOM    570  CA  TRP A  41      11.215 -12.269   3.757  1.00 94.05           C  
ATOM    571  HA  TRP A  41      10.162 -12.088   3.971  1.00 94.05           H  
ATOM    572  C   TRP A  41      11.604 -13.555   4.485  1.00 94.05           C  
ATOM    573  CB  TRP A  41      11.360 -12.400   2.245  1.00 94.05           C  
ATOM    574  HB2 TRP A  41      10.835 -13.294   1.906  1.00 94.05           H  
ATOM    575  HB3 TRP A  41      12.414 -12.506   1.989  1.00 94.05           H  
ATOM    576  O   TRP A  41      10.810 -14.503   4.474  1.00 94.05           O  
ATOM    577  CG  TRP A  41      10.781 -11.227   1.530  1.00 94.05           C  
ATOM    578  CD1 TRP A  41      11.488 -10.219   0.981  1.00 94.05           C  
ATOM    579  HD1 TRP A  41      12.565 -10.136   0.987  1.00 94.05           H  
ATOM    580  CD2 TRP A  41       9.376 -10.855   1.399  1.00 94.05           C  
ATOM    581  CE2 TRP A  41       9.309  -9.587   0.752  1.00 94.05           C  
ATOM    582  CE3 TRP A  41       8.157 -11.440   1.805  1.00 94.05           C  
ATOM    583  HE3 TRP A  41       8.180 -12.368   2.357  1.00 94.05           H  
ATOM    584  NE1 TRP A  41      10.624  -9.248   0.526  1.00 94.05           N  
ATOM    585  HE1 TRP A  41      10.956  -8.411   0.067  1.00 94.05           H  
ATOM    586  CH2 TRP A  41       6.892  -9.561   0.896  1.00 94.05           C  
ATOM    587  HH2 TRP A  41       5.948  -9.055   0.758  1.00 94.05           H  
ATOM    588  CZ2 TRP A  41       8.090  -8.941   0.507  1.00 94.05           C  
ATOM    589  HZ2 TRP A  41       8.083  -7.940   0.102  1.00 94.05           H  
ATOM    590  CZ3 TRP A  41       6.927 -10.802   1.554  1.00 94.05           C  
ATOM    591  HZ3 TRP A  41       6.009 -11.236   1.922  1.00 94.05           H  
ATOM    592  N   ASP A  42      12.782 -13.616   5.103  1.00 94.45           N  
ATOM    593  H   ASP A  42      13.280 -12.755   5.282  1.00 94.45           H  
ATOM    594  CA  ASP A  42      13.189 -14.779   5.889  1.00 94.45           C  
ATOM    595  HA  ASP A  42      12.912 -15.689   5.356  1.00 94.45           H  
ATOM    596  C   ASP A  42      12.404 -14.797   7.206  1.00 94.45           C  
ATOM    597  CB  ASP A  42      14.719 -14.794   6.091  1.00 94.45           C  
ATOM    598  HB2 ASP A  42      15.064 -13.796   6.363  1.00 94.45           H  
ATOM    599  HB3 ASP A  42      14.946 -15.464   6.920  1.00 94.45           H  
ATOM    600  O   ASP A  42      11.822 -15.830   7.568  1.00 94.45           O  
ATOM    601  CG  ASP A  42      15.505 -15.300   4.864  1.00 94.45           C  
ATOM    602  OD1 ASP A  42      16.742 -15.102   4.810  1.00 94.45           O  
ATOM    603  OD2 ASP A  42      14.910 -15.996   4.000  1.00 94.45           O  
ATOM    604  N   ASP A  43      12.249 -13.638   7.843  1.00 94.92           N  
ATOM    605  H   ASP A  43      12.785 -12.837   7.541  1.00 94.92           H  
ATOM    606  CA  ASP A  43      11.472 -13.498   9.066  1.00 94.92           C  
ATOM    607  HA  ASP A  43      11.591 -14.436   9.609  1.00 94.92           H  
ATOM    608  C   ASP A  43       9.967 -13.420   8.846  1.00 94.92           C  
ATOM    609  CB  ASP A  43      12.053 -12.380   9.934  1.00 94.92           C  
ATOM    610  HB2 ASP A  43      12.314 -11.502   9.344  1.00 94.92           H  
ATOM    611  HB3 ASP A  43      11.328 -12.113  10.703  1.00 94.92           H  
ATOM    612  O   ASP A  43       9.201 -14.036   9.602  1.00 94.92           O  
ATOM    613  CG  ASP A  43      13.243 -12.960  10.671  1.00 94.92           C  
ATOM    614  OD1 ASP A  43      14.372 -12.455  10.671  1.00 94.92           O  
ATOM    615  OD2 ASP A  43      13.022 -14.022  11.306  1.00 94.92           O  
ATOM    616  N   THR A  44       9.527 -12.876   7.708  1.00 95.78           N  
ATOM    617  H   THR A  44      10.169 -12.297   7.186  1.00 95.78           H  
ATOM    618  CA  THR A  44       8.153 -13.092   7.229  1.00 95.78           C  
ATOM    619  HA  THR A  44       7.464 -12.600   7.915  1.00 95.78           H  
ATOM    620  C   THR A  44       7.830 -14.588   7.188  1.00 95.78           C  
ATOM    621  CB  THR A  44       7.931 -12.517   5.826  1.00 95.78           C  
ATOM    622  HB  THR A  44       8.600 -13.011   5.121  1.00 95.78           H  
ATOM    623  O   THR A  44       6.788 -15.022   7.694  1.00 95.78           O  
ATOM    624  CG2 THR A  44       6.483 -12.692   5.354  1.00 95.78           C  
ATOM    625 HG21 THR A  44       6.353 -12.198   4.392  1.00 95.78           H  
ATOM    626 HG22 THR A  44       5.811 -12.228   6.077  1.00 95.78           H  
ATOM    627 HG23 THR A  44       6.222 -13.744   5.241  1.00 95.78           H  
ATOM    628  OG1 THR A  44       8.164 -11.142   5.781  1.00 95.78           O  
ATOM    629  HG1 THR A  44       9.079 -10.955   6.003  1.00 95.78           H  
ATOM    630  N   ALA A  45       8.715 -15.416   6.616  1.00 96.01           N  
ATOM    631  H   ALA A  45       9.586 -15.035   6.275  1.00 96.01           H  
ATOM    632  CA  ALA A  45       8.500 -16.860   6.538  1.00 96.01           C  
ATOM    633  HA  ALA A  45       7.492 -17.028   6.159  1.00 96.01           H  
ATOM    634  C   ALA A  45       8.581 -17.548   7.913  1.00 96.01           C  
ATOM    635  CB  ALA A  45       9.495 -17.469   5.543  1.00 96.01           C  
ATOM    636  HB1 ALA A  45      10.518 -17.272   5.864  1.00 96.01           H  
ATOM    637  HB2 ALA A  45       9.344 -17.026   4.559  1.00 96.01           H  
ATOM    638  HB3 ALA A  45       9.338 -18.546   5.478  1.00 96.01           H  
ATOM    639  O   ALA A  45       7.784 -18.451   8.203  1.00 96.01           O  
ATOM    640  N   TYR A  46       9.506 -17.121   8.777  1.00 96.07           N  
ATOM    641  H   TYR A  46      10.148 -16.402   8.475  1.00 96.07           H  
ATOM    642  CA  TYR A  46       9.661 -17.646  10.134  1.00 96.07           C  
ATOM    643  HA  TYR A  46       9.858 -18.717  10.073  1.00 96.07           H  
ATOM    644  C   TYR A  46       8.389 -17.445  10.969  1.00 96.07           C  
ATOM    645  CB  TYR A  46      10.864 -16.971  10.803  1.00 96.07           C  
ATOM    646  HB2 TYR A  46      11.751 -17.119  10.187  1.00 96.07           H  
ATOM    647  HB3 TYR A  46      10.682 -15.898  10.861  1.00 96.07           H  
ATOM    648  O   TYR A  46       7.846 -18.407  11.535  1.00 96.07           O  
ATOM    649  CG  TYR A  46      11.143 -17.482  12.200  1.00 96.07           C  
ATOM    650  CD1 TYR A  46      10.716 -16.740  13.316  1.00 96.07           C  
ATOM    651  HD1 TYR A  46      10.238 -15.784  13.162  1.00 96.07           H  
ATOM    652  CD2 TYR A  46      11.854 -18.683  12.379  1.00 96.07           C  
ATOM    653  HD2 TYR A  46      12.224 -19.211  11.512  1.00 96.07           H  
ATOM    654  CE1 TYR A  46      10.990 -17.204  14.617  1.00 96.07           C  
ATOM    655  HE1 TYR A  46      10.715 -16.594  15.465  1.00 96.07           H  
ATOM    656  CE2 TYR A  46      12.147 -19.144  13.676  1.00 96.07           C  
ATOM    657  HE2 TYR A  46      12.739 -20.035  13.820  1.00 96.07           H  
ATOM    658  OH  TYR A  46      11.997 -18.860  16.042  1.00 96.07           O  
ATOM    659  HH  TYR A  46      12.729 -19.481  16.035  1.00 96.07           H  
ATOM    660  CZ  TYR A  46      11.717 -18.402  14.793  1.00 96.07           C  
ATOM    661  N   TYR A  47       7.860 -16.220  10.992  1.00 96.40           N  
ATOM    662  H   TYR A  47       8.356 -15.468  10.535  1.00 96.40           H  
ATOM    663  CA  TYR A  47       6.646 -15.895  11.732  1.00 96.40           C  
ATOM    664  HA  TYR A  47       6.715 -16.358  12.717  1.00 96.40           H  
ATOM    665  C   TYR A  47       5.389 -16.475  11.084  1.00 96.40           C  
ATOM    666  CB  TYR A  47       6.547 -14.383  11.929  1.00 96.40           C  
ATOM    667  HB2 TYR A  47       6.552 -13.901  10.951  1.00 96.40           H  
ATOM    668  HB3 TYR A  47       5.597 -14.153  12.413  1.00 96.40           H  
ATOM    669  O   TYR A  47       4.539 -17.007  11.802  1.00 96.40           O  
ATOM    670  CG  TYR A  47       7.649 -13.791  12.782  1.00 96.40           C  
ATOM    671  CD1 TYR A  47       7.983 -14.366  14.026  1.00 96.40           C  
ATOM    672  HD1 TYR A  47       7.465 -15.245  14.380  1.00 96.40           H  
ATOM    673  CD2 TYR A  47       8.332 -12.646  12.338  1.00 96.40           C  
ATOM    674  HD2 TYR A  47       8.098 -12.197  11.384  1.00 96.40           H  
ATOM    675  CE1 TYR A  47       9.004 -13.799  14.810  1.00 96.40           C  
ATOM    676  HE1 TYR A  47       9.277 -14.244  15.755  1.00 96.40           H  
ATOM    677  CE2 TYR A  47       9.330 -12.061  13.136  1.00 96.40           C  
ATOM    678  HE2 TYR A  47       9.842 -11.166  12.813  1.00 96.40           H  
ATOM    679  OH  TYR A  47      10.628 -12.053  15.133  1.00 96.40           O  
ATOM    680  HH  TYR A  47      10.879 -12.459  15.966  1.00 96.40           H  
ATOM    681  CZ  TYR A  47       9.673 -12.636  14.371  1.00 96.40           C  
ATOM    682  N   THR A  48       5.308 -16.523   9.749  1.00 96.38           N  
ATOM    683  H   THR A  48       6.003 -16.031   9.206  1.00 96.38           H  
ATOM    684  CA  THR A  48       4.222 -17.233   9.048  1.00 96.38           C  
ATOM    685  HA  THR A  48       3.272 -16.770   9.315  1.00 96.38           H  
ATOM    686  C   THR A  48       4.171 -18.706   9.463  1.00 96.38           C  
ATOM    687  CB  THR A  48       4.378 -17.149   7.523  1.00 96.38           C  
ATOM    688  HB  THR A  48       5.331 -17.591   7.229  1.00 96.38           H  
ATOM    689  O   THR A  48       3.100 -19.243   9.754  1.00 96.38           O  
ATOM    690  CG2 THR A  48       3.237 -17.857   6.786  1.00 96.38           C  
ATOM    691 HG21 THR A  48       3.319 -17.649   5.719  1.00 96.38           H  
ATOM    692 HG22 THR A  48       2.277 -17.485   7.144  1.00 96.38           H  
ATOM    693 HG23 THR A  48       3.304 -18.935   6.933  1.00 96.38           H  
ATOM    694  OG1 THR A  48       4.336 -15.817   7.097  1.00 96.38           O  
ATOM    695  HG1 THR A  48       5.182 -15.411   7.298  1.00 96.38           H  
ATOM    696  N   ASN A  49       5.320 -19.383   9.559  1.00 96.10           N  
ATOM    697  H   ASN A  49       6.177 -18.920   9.293  1.00 96.10           H  
ATOM    698  CA  ASN A  49       5.372 -20.775  10.007  1.00 96.10           C  
ATOM    699  HA  ASN A  49       4.674 -21.356   9.405  1.00 96.10           H  
ATOM    700  C   ASN A  49       4.933 -20.934  11.474  1.00 96.10           C  
ATOM    701  CB  ASN A  49       6.780 -21.324   9.756  1.00 96.10           C  
ATOM    702  HB2 ASN A  49       7.513 -20.704  10.272  1.00 96.10           H  
ATOM    703  HB3 ASN A  49       7.003 -21.284   8.690  1.00 96.10           H  
ATOM    704  O   ASN A  49       4.181 -21.857  11.797  1.00 96.10           O  
ATOM    705  CG  ASN A  49       6.902 -22.762  10.221  1.00 96.10           C  
ATOM    706  ND2 ASN A  49       7.701 -23.010  11.232  1.00 96.10           N  
ATOM    707 HD21 ASN A  49       7.758 -23.969  11.543  1.00 96.10           H  
ATOM    708 HD22 ASN A  49       8.231 -22.251  11.637  1.00 96.10           H  
ATOM    709  OD1 ASN A  49       6.274 -23.673   9.706  1.00 96.10           O  
ATOM    710  N   LYS A  50       5.344 -20.026  12.368  1.00 96.86           N  
ATOM    711  H   LYS A  50       5.951 -19.282  12.054  1.00 96.86           H  
ATOM    712  CA  LYS A  50       4.868 -20.028  13.761  1.00 96.86           C  
ATOM    713  HA  LYS A  50       5.029 -21.020  14.184  1.00 96.86           H  
ATOM    714  C   LYS A  50       3.356 -19.789  13.851  1.00 96.86           C  
ATOM    715  CB  LYS A  50       5.659 -19.010  14.594  1.00 96.86           C  
ATOM    716  HB2 LYS A  50       5.713 -18.054  14.073  1.00 96.86           H  
ATOM    717  HB3 LYS A  50       5.130 -18.860  15.535  1.00 96.86           H  
ATOM    718  O   LYS A  50       2.682 -20.496  14.604  1.00 96.86           O  
ATOM    719  CG  LYS A  50       7.073 -19.519  14.918  1.00 96.86           C  
ATOM    720  HG2 LYS A  50       7.650 -19.643  14.002  1.00 96.86           H  
ATOM    721  HG3 LYS A  50       6.983 -20.490  15.405  1.00 96.86           H  
ATOM    722  CD  LYS A  50       7.812 -18.556  15.857  1.00 96.86           C  
ATOM    723  HD2 LYS A  50       7.110 -18.186  16.604  1.00 96.86           H  
ATOM    724  HD3 LYS A  50       8.200 -17.714  15.284  1.00 96.86           H  
ATOM    725  CE  LYS A  50       8.940 -19.271  16.601  1.00 96.86           C  
ATOM    726  HE2 LYS A  50       8.506 -20.106  17.151  1.00 96.86           H  
ATOM    727  HE3 LYS A  50       9.654 -19.667  15.878  1.00 96.86           H  
ATOM    728  NZ  LYS A  50       9.639 -18.382  17.556  1.00 96.86           N  
ATOM    729  HZ1 LYS A  50      10.455 -17.960  17.136  1.00 96.86           H  
ATOM    730  HZ2 LYS A  50       9.963 -18.895  18.363  1.00 96.86           H  
ATOM    731  HZ3 LYS A  50       9.060 -17.628  17.899  1.00 96.86           H  
ATOM    732  N   ALA A  51       2.803 -18.893  13.036  1.00 96.64           N  
ATOM    733  H   ALA A  51       3.410 -18.310  12.476  1.00 96.64           H  
ATOM    734  CA  ALA A  51       1.363 -18.680  12.935  1.00 96.64           C  
ATOM    735  HA  ALA A  51       0.980 -18.446  13.929  1.00 96.64           H  
ATOM    736  C   ALA A  51       0.621 -19.935  12.437  1.00 96.64           C  
ATOM    737  CB  ALA A  51       1.099 -17.471  12.034  1.00 96.64           C  
ATOM    738  HB1 ALA A  51       0.026 -17.278  12.012  1.00 96.64           H  
ATOM    739  HB2 ALA A  51       1.606 -16.586  12.418  1.00 96.64           H  
ATOM    740  HB3 ALA A  51       1.451 -17.659  11.020  1.00 96.64           H  
ATOM    741  O   ALA A  51      -0.396 -20.309  13.020  1.00 96.64           O  
ATOM    742  N   LYS A  52       1.156 -20.644  11.428  1.00 96.38           N  
ATOM    743  H   LYS A  52       1.954 -20.243  10.957  1.00 96.38           H  
ATOM    744  CA  LYS A  52       0.596 -21.915  10.917  1.00 96.38           C  
ATOM    745  HA  LYS A  52      -0.438 -21.750  10.613  1.00 96.38           H  
ATOM    746  C   LYS A  52       0.555 -23.007  11.979  1.00 96.38           C  
ATOM    747  CB  LYS A  52       1.410 -22.413   9.707  1.00 96.38           C  
ATOM    748  HB2 LYS A  52       2.478 -22.336   9.909  1.00 96.38           H  
ATOM    749  HB3 LYS A  52       1.166 -23.457   9.512  1.00 96.38           H  
ATOM    750  O   LYS A  52      -0.449 -23.705  12.123  1.00 96.38           O  
ATOM    751  CG  LYS A  52       1.054 -21.600   8.466  1.00 96.38           C  
ATOM    752  HG2 LYS A  52      -0.011 -21.742   8.283  1.00 96.38           H  
ATOM    753  HG3 LYS A  52       1.245 -20.548   8.675  1.00 96.38           H  
ATOM    754  CD  LYS A  52       1.820 -21.993   7.199  1.00 96.38           C  
ATOM    755  HD2 LYS A  52       2.882 -21.778   7.317  1.00 96.38           H  
ATOM    756  HD3 LYS A  52       1.669 -23.054   6.999  1.00 96.38           H  
ATOM    757  CE  LYS A  52       1.225 -21.150   6.063  1.00 96.38           C  
ATOM    758  HE2 LYS A  52       0.138 -21.198   6.132  1.00 96.38           H  
ATOM    759  HE3 LYS A  52       1.503 -20.105   6.199  1.00 96.38           H  
ATOM    760  NZ  LYS A  52       1.624 -21.606   4.719  1.00 96.38           N  
ATOM    761  HZ1 LYS A  52       1.468 -22.585   4.528  1.00 96.38           H  
ATOM    762  HZ2 LYS A  52       2.554 -21.306   4.465  1.00 96.38           H  
ATOM    763  HZ3 LYS A  52       1.065 -21.157   4.008  1.00 96.38           H  
ATOM    764  N   LEU A  53       1.639 -23.151  12.738  1.00 96.61           N  
ATOM    765  H   LEU A  53       2.436 -22.565  12.535  1.00 96.61           H  
ATOM    766  CA  LEU A  53       1.718 -24.096  13.851  1.00 96.61           C  
ATOM    767  HA  LEU A  53       1.501 -25.100  13.485  1.00 96.61           H  
ATOM    768  C   LEU A  53       0.654 -23.787  14.916  1.00 96.61           C  
ATOM    769  CB  LEU A  53       3.145 -24.047  14.421  1.00 96.61           C  
ATOM    770  HB2 LEU A  53       3.158 -24.525  15.401  1.00 96.61           H  
ATOM    771  HB3 LEU A  53       3.429 -23.006  14.571  1.00 96.61           H  
ATOM    772  O   LEU A  53      -0.089 -24.682  15.326  1.00 96.61           O  
ATOM    773  CG  LEU A  53       4.215 -24.743  13.567  1.00 96.61           C  
ATOM    774  HG  LEU A  53       4.220 -24.332  12.558  1.00 96.61           H  
ATOM    775  CD1 LEU A  53       5.584 -24.502  14.208  1.00 96.61           C  
ATOM    776 HD11 LEU A  53       5.787 -23.432  14.225  1.00 96.61           H  
ATOM    777 HD12 LEU A  53       6.357 -24.990  13.613  1.00 96.61           H  
ATOM    778 HD13 LEU A  53       5.598 -24.894  15.225  1.00 96.61           H  
ATOM    779  CD2 LEU A  53       3.997 -26.256  13.477  1.00 96.61           C  
ATOM    780 HD21 LEU A  53       4.824 -26.715  12.935  1.00 96.61           H  
ATOM    781 HD22 LEU A  53       3.932 -26.687  14.476  1.00 96.61           H  
ATOM    782 HD23 LEU A  53       3.077 -26.472  12.933  1.00 96.61           H  
ATOM    783  N   ALA A  54       0.512 -22.515  15.291  1.00 96.83           N  
ATOM    784  H   ALA A  54       1.142 -21.823  14.910  1.00 96.83           H  
ATOM    785  CA  ALA A  54      -0.510 -22.068  16.230  1.00 96.83           C  
ATOM    786  HA  ALA A  54      -0.413 -22.649  17.148  1.00 96.83           H  
ATOM    787  C   ALA A  54      -1.941 -22.294  15.693  1.00 96.83           C  
ATOM    788  CB  ALA A  54      -0.224 -20.602  16.564  1.00 96.83           C  
ATOM    789  HB1 ALA A  54      -0.394 -19.971  15.692  1.00 96.83           H  
ATOM    790  HB2 ALA A  54       0.809 -20.486  16.892  1.00 96.83           H  
ATOM    791  HB3 ALA A  54      -0.880 -20.284  17.375  1.00 96.83           H  
ATOM    792  O   ALA A  54      -2.784 -22.842  16.405  1.00 96.83           O  
ATOM    793  N   ALA A  55      -2.212 -21.980  14.421  1.00 96.38           N  
ATOM    794  H   ALA A  55      -1.503 -21.503  13.882  1.00 96.38           H  
ATOM    795  CA  ALA A  55      -3.493 -22.258  13.762  1.00 96.38           C  
ATOM    796  HA  ALA A  55      -4.285 -21.711  14.275  1.00 96.38           H  
ATOM    797  C   ALA A  55      -3.856 -23.755  13.806  1.00 96.38           C  
ATOM    798  CB  ALA A  55      -3.434 -21.734  12.322  1.00 96.38           C  
ATOM    799  HB1 ALA A  55      -4.411 -21.842  11.850  1.00 96.38           H  
ATOM    800  HB2 ALA A  55      -3.161 -20.678  12.317  1.00 96.38           H  
ATOM    801  HB3 ALA A  55      -2.698 -22.290  11.742  1.00 96.38           H  
ATOM    802  O   ALA A  55      -5.004 -24.118  14.065  1.00 96.38           O  
ATOM    803  N   ALA A  56      -2.865 -24.637  13.648  1.00 95.74           N  
ATOM    804  H   ALA A  56      -1.956 -24.276  13.399  1.00 95.74           H  
ATOM    805  CA  ALA A  56      -3.028 -26.089  13.721  1.00 95.74           C  
ATOM    806  HA  ALA A  56      -3.960 -26.346  13.218  1.00 95.74           H  
ATOM    807  C   ALA A  56      -3.126 -26.657  15.156  1.00 95.74           C  
ATOM    808  CB  ALA A  56      -1.876 -26.727  12.933  1.00 95.74           C  
ATOM    809  HB1 ALA A  56      -1.858 -26.329  11.919  1.00 95.74           H  
ATOM    810  HB2 ALA A  56      -2.010 -27.808  12.889  1.00 95.74           H  
ATOM    811  HB3 ALA A  56      -0.927 -26.502  13.419  1.00 95.74           H  
ATOM    812  O   ALA A  56      -3.236 -27.875  15.321  1.00 95.74           O  
ATOM    813  N   GLY A  57      -3.056 -25.817  16.196  1.00 95.74           N  
ATOM    814  H   GLY A  57      -2.972 -24.828  16.009  1.00 95.74           H  
ATOM    815  CA  GLY A  57      -3.019 -26.248  17.599  1.00 95.74           C  
ATOM    816  HA2 GLY A  57      -3.137 -25.364  18.226  1.00 95.74           H  
ATOM    817  HA3 GLY A  57      -3.844 -26.934  17.795  1.00 95.74           H  
ATOM    818  C   GLY A  57      -1.706 -26.922  18.016  1.00 95.74           C  
ATOM    819  O   GLY A  57      -1.664 -27.648  19.009  1.00 95.74           O  
ATOM    820  N   GLN A  58      -0.632 -26.710  17.252  1.00 95.60           N  
ATOM    821  H   GLN A  58      -0.727 -26.061  16.484  1.00 95.60           H  
ATOM    822  CA  GLN A  58       0.727 -27.144  17.566  1.00 95.60           C  
ATOM    823  HA  GLN A  58       0.705 -27.916  18.335  1.00 95.60           H  
ATOM    824  C   GLN A  58       1.506 -25.950  18.118  1.00 95.60           C  
ATOM    825  CB  GLN A  58       1.406 -27.720  16.311  1.00 95.60           C  
ATOM    826  HB2 GLN A  58       1.426 -26.963  15.527  1.00 95.60           H  
ATOM    827  HB3 GLN A  58       2.434 -27.981  16.562  1.00 95.60           H  
ATOM    828  O   GLN A  58       2.251 -25.313  17.388  1.00 95.60           O  
ATOM    829  CG  GLN A  58       0.698 -28.964  15.767  1.00 95.60           C  
ATOM    830  HG2 GLN A  58       0.656 -29.726  16.546  1.00 95.60           H  
ATOM    831  HG3 GLN A  58      -0.322 -28.703  15.486  1.00 95.60           H  
ATOM    832  CD  GLN A  58       1.391 -29.549  14.542  1.00 95.60           C  
ATOM    833  NE2 GLN A  58       0.805 -30.546  13.919  1.00 95.60           N  
ATOM    834 HE21 GLN A  58       1.253 -30.813  13.055  1.00 95.60           H  
ATOM    835 HE22 GLN A  58      -0.145 -30.788  14.162  1.00 95.60           H  
ATOM    836  OE1 GLN A  58       2.463 -29.164  14.113  1.00 95.60           O  
ATOM    837  N   THR A  59       1.329 -25.630  19.398  1.00 96.47           N  
ATOM    838  H   THR A  59       0.634 -26.128  19.936  1.00 96.47           H  
ATOM    839  CA  THR A  59       1.911 -24.434  20.027  1.00 96.47           C  
ATOM    840  HA  THR A  59       1.334 -23.570  19.698  1.00 96.47           H  
ATOM    841  C   THR A  59       3.404 -24.249  19.691  1.00 96.47           C  
ATOM    842  CB  THR A  59       1.765 -24.532  21.547  1.00 96.47           C  
ATOM    843  HB  THR A  59       2.423 -25.317  21.921  1.00 96.47           H  
ATOM    844  O   THR A  59       4.228 -25.062  20.131  1.00 96.47           O  
ATOM    845  CG2 THR A  59       2.112 -23.232  22.254  1.00 96.47           C  
ATOM    846 HG21 THR A  59       1.977 -23.389  23.324  1.00 96.47           H  
ATOM    847 HG22 THR A  59       1.448 -22.439  21.909  1.00 96.47           H  
ATOM    848 HG23 THR A  59       3.147 -22.951  22.063  1.00 96.47           H  
ATOM    849  OG1 THR A  59       0.447 -24.867  21.912  1.00 96.47           O  
ATOM    850  HG1 THR A  59      -0.139 -24.251  21.467  1.00 96.47           H  
ATOM    851  N   PRO A  60       3.790 -23.200  18.937  1.00 96.69           N  
ATOM    852  CA  PRO A  60       5.194 -22.918  18.655  1.00 96.69           C  
ATOM    853  HA  PRO A  60       5.677 -23.812  18.259  1.00 96.69           H  
ATOM    854  C   PRO A  60       5.923 -22.473  19.930  1.00 96.69           C  
ATOM    855  CB  PRO A  60       5.185 -21.828  17.578  1.00 96.69           C  
ATOM    856  HB2 PRO A  60       6.055 -21.175  17.642  1.00 96.69           H  
ATOM    857  HB3 PRO A  60       5.116 -22.284  16.590  1.00 96.69           H  
ATOM    858  O   PRO A  60       5.341 -21.840  20.811  1.00 96.69           O  
ATOM    859  CG  PRO A  60       3.893 -21.079  17.887  1.00 96.69           C  
ATOM    860  HG2 PRO A  60       4.064 -20.418  18.736  1.00 96.69           H  
ATOM    861  HG3 PRO A  60       3.520 -20.519  17.029  1.00 96.69           H  
ATOM    862  CD  PRO A  60       2.941 -22.196  18.306  1.00 96.69           C  
ATOM    863  HD2 PRO A  60       2.191 -21.803  18.992  1.00 96.69           H  
ATOM    864  HD3 PRO A  60       2.462 -22.624  17.426  1.00 96.69           H  
ATOM    865  N   ALA A  61       7.216 -22.783  20.030  1.00 95.89           N  
ATOM    866  H   ALA A  61       7.663 -23.239  19.247  1.00 95.89           H  
ATOM    867  CA  ALA A  61       8.056 -22.328  21.136  1.00 95.89           C  
ATOM    868  HA  ALA A  61       7.441 -22.299  22.036  1.00 95.89           H  
ATOM    869  C   ALA A  61       8.617 -20.911  20.881  1.00 95.89           C  
ATOM    870  CB  ALA A  61       9.173 -23.358  21.358  1.00 95.89           C  
ATOM    871  HB1 ALA A  61       9.805 -23.409  20.471  1.00 95.89           H  
ATOM    872  HB2 ALA A  61       9.785 -23.060  22.209  1.00 95.89           H  
ATOM    873  HB3 ALA A  61       8.737 -24.338  21.552  1.00 95.89           H  
ATOM    874  O   ALA A  61       8.814 -20.543  19.717  1.00 95.89           O  
ATOM    875  N   PRO A  62       8.966 -20.148  21.939  1.00 96.37           N  
ATOM    876  CA  PRO A  62       9.761 -18.931  21.787  1.00 96.37           C  
ATOM    877  HA  PRO A  62       9.189 -18.194  21.223  1.00 96.37           H  
ATOM    878  C   PRO A  62      11.080 -19.233  21.070  1.00 96.37           C  
ATOM    879  CB  PRO A  62      10.027 -18.404  23.201  1.00 96.37           C  
ATOM    880  HB2 PRO A  62      11.024 -18.692  23.534  1.00 96.37           H  
ATOM    881  HB3 PRO A  62       9.921 -17.320  23.237  1.00 96.37           H  
ATOM    882  O   PRO A  62      11.702 -20.272  21.353  1.00 96.37           O  
ATOM    883  CG  PRO A  62       8.986 -19.102  24.077  1.00 96.37           C  
ATOM    884  HG2 PRO A  62       8.077 -18.503  24.120  1.00 96.37           H  
ATOM    885  HG3 PRO A  62       9.363 -19.280  25.084  1.00 96.37           H  
ATOM    886  CD  PRO A  62       8.696 -20.411  23.345  1.00 96.37           C  
ATOM    887  HD2 PRO A  62       9.367 -21.190  23.706  1.00 96.37           H  
ATOM    888  HD3 PRO A  62       7.656 -20.697  23.505  1.00 96.37           H  
ATOM    889  N   THR A  63      11.513 -18.323  20.196  1.00 96.09           N  
ATOM    890  H   THR A  63      10.996 -17.458  20.126  1.00 96.09           H  
ATOM    891  CA  THR A  63      12.730 -18.413  19.373  1.00 96.09           C  
ATOM    892  HA  THR A  63      12.553 -19.085  18.534  1.00 96.09           H  
ATOM    893  C   THR A  63      13.891 -18.964  20.188  1.00 96.09           C  
ATOM    894  CB  THR A  63      13.083 -17.026  18.804  1.00 96.09           C  
ATOM    895  HB  THR A  63      13.185 -16.311  19.620  1.00 96.09           H  
ATOM    896  O   THR A  63      14.155 -18.511  21.308  1.00 96.09           O  
ATOM    897  CG2 THR A  63      14.364 -17.015  17.973  1.00 96.09           C  
ATOM    898 HG21 THR A  63      14.490 -16.031  17.520  1.00 96.09           H  
ATOM    899 HG22 THR A  63      14.311 -17.762  17.181  1.00 96.09           H  
ATOM    900 HG23 THR A  63      15.232 -17.210  18.602  1.00 96.09           H  
ATOM    901  OG1 THR A  63      12.036 -16.611  17.957  1.00 96.09           O  
ATOM    902  HG1 THR A  63      12.323 -15.798  17.534  1.00 96.09           H  
ATOM    903  N   ALA A  64      14.552 -20.016  19.706  1.00 96.25           N  
ATOM    904  H   ALA A  64      14.350 -20.343  18.772  1.00 96.25           H  
ATOM    905  CA  ALA A  64      15.697 -20.562  20.423  1.00 96.25           C  
ATOM    906  HA  ALA A  64      15.444 -20.615  21.482  1.00 96.25           H  
ATOM    907  C   ALA A  64      16.903 -19.629  20.276  1.00 96.25           C  
ATOM    908  CB  ALA A  64      15.995 -21.989  19.960  1.00 96.25           C  
ATOM    909  HB1 ALA A  64      16.749 -22.444  20.604  1.00 96.25           H  
ATOM    910  HB2 ALA A  64      16.372 -21.970  18.938  1.00 96.25           H  
ATOM    911  HB3 ALA A  64      15.084 -22.587  19.983  1.00 96.25           H  
ATOM    912  O   ALA A  64      17.163 -19.107  19.203  1.00 96.25           O  
ATOM    913  N   MET A  65      17.713 -19.492  21.330  1.00 95.91           N  
ATOM    914  H   MET A  65      17.426 -19.878  22.218  1.00 95.91           H  
ATOM    915  CA  MET A  65      18.928 -18.659  21.278  1.00 95.91           C  
ATOM    916  HA  MET A  65      18.644 -17.626  21.076  1.00 95.91           H  
ATOM    917  C   MET A  65      19.909 -19.079  20.171  1.00 95.91           C  
ATOM    918  CB  MET A  65      19.677 -18.734  22.618  1.00 95.91           C  
ATOM    919  HB2 MET A  65      20.573 -18.117  22.555  1.00 95.91           H  
ATOM    920  HB3 MET A  65      20.006 -19.760  22.783  1.00 95.91           H  
ATOM    921  O   MET A  65      20.751 -18.290  19.777  1.00 95.91           O  
ATOM    922  CG  MET A  65      18.859 -18.292  23.838  1.00 95.91           C  
ATOM    923  HG2 MET A  65      18.088 -19.039  24.024  1.00 95.91           H  
ATOM    924  HG3 MET A  65      19.522 -18.279  24.703  1.00 95.91           H  
ATOM    925  SD  MET A  65      18.052 -16.676  23.729  1.00 95.91           S  
ATOM    926  CE  MET A  65      19.505 -15.633  23.470  1.00 95.91           C  
ATOM    927  HE1 MET A  65      19.187 -14.602  23.316  1.00 95.91           H  
ATOM    928  HE2 MET A  65      20.161 -15.679  24.339  1.00 95.91           H  
ATOM    929  HE3 MET A  65      20.051 -15.981  22.593  1.00 95.91           H  
ATOM    930  N   ALA A  66      19.840 -20.335  19.721  1.00 95.40           N  
ATOM    931  H   ALA A  66      19.057 -20.898  20.021  1.00 95.40           H  
ATOM    932  CA  ALA A  66      20.687 -20.874  18.660  1.00 95.40           C  
ATOM    933  HA  ALA A  66      21.660 -20.383  18.698  1.00 95.40           H  
ATOM    934  C   ALA A  66      20.133 -20.626  17.245  1.00 95.40           C  
ATOM    935  CB  ALA A  66      20.882 -22.371  18.931  1.00 95.40           C  
ATOM    936  HB1 ALA A  66      21.310 -22.516  19.923  1.00 95.40           H  
ATOM    937  HB2 ALA A  66      19.925 -22.888  18.858  1.00 95.40           H  
ATOM    938  HB3 ALA A  66      21.563 -22.784  18.187  1.00 95.40           H  
ATOM    939  O   ALA A  66      20.798 -20.987  16.281  1.00 95.40           O  
ATOM    940  N   GLU A  67      18.922 -20.076  17.125  1.00 95.38           N  
ATOM    941  H   GLU A  67      18.432 -19.758  17.949  1.00 95.38           H  
ATOM    942  CA  GLU A  67      18.311 -19.698  15.845  1.00 95.38           C  
ATOM    943  HA  GLU A  67      18.652 -20.368  15.056  1.00 95.38           H  
ATOM    944  C   GLU A  67      18.728 -18.287  15.402  1.00 95.38           C  
ATOM    945  CB  GLU A  67      16.772 -19.814  15.941  1.00 95.38           C  
ATOM    946  HB2 GLU A  67      16.425 -19.242  16.802  1.00 95.38           H  
ATOM    947  HB3 GLU A  67      16.319 -19.377  15.051  1.00 95.38           H  
ATOM    948  O   GLU A  67      18.429 -17.935  14.272  1.00 95.38           O  
ATOM    949  CG  GLU A  67      16.280 -21.270  16.051  1.00 95.38           C  
ATOM    950  HG2 GLU A  67      16.923 -21.809  16.747  1.00 95.38           H  
ATOM    951  HG3 GLU A  67      16.390 -21.751  15.080  1.00 95.38           H  
ATOM    952  CD  GLU A  67      14.820 -21.408  16.526  1.00 95.38           C  
ATOM    953  OE1 GLU A  67      14.508 -22.463  17.128  1.00 95.38           O  
ATOM    954  OE2 GLU A  67      14.012 -20.463  16.393  1.00 95.38           O  
ATOM    955  N   ARG A  68      19.404 -17.505  16.265  1.00 95.09           N  
ATOM    956  H   ARG A  68      19.686 -17.900  17.152  1.00 95.09           H  
ATOM    957  CA  ARG A  68      19.729 -16.086  16.043  1.00 95.09           C  
ATOM    958  HA  ARG A  68      19.610 -15.857  14.984  1.00 95.09           H  
ATOM    959  C   ARG A  68      21.172 -15.728  16.422  1.00 95.09           C  
ATOM    960  CB  ARG A  68      18.761 -15.198  16.847  1.00 95.09           C  
ATOM    961  HB2 ARG A  68      19.044 -14.156  16.705  1.00 95.09           H  
ATOM    962  HB3 ARG A  68      18.879 -15.433  17.905  1.00 95.09           H  
ATOM    963  O   ARG A  68      21.682 -16.204  17.443  1.00 95.09           O  
ATOM    964  CG  ARG A  68      17.274 -15.340  16.496  1.00 95.09           C  
ATOM    965  HG2 ARG A  68      16.966 -16.385  16.533  1.00 95.09           H  
ATOM    966  HG3 ARG A  68      16.699 -14.783  17.236  1.00 95.09           H  
ATOM    967  CD  ARG A  68      16.965 -14.757  15.121  1.00 95.09           C  
ATOM    968  HD2 ARG A  68      17.497 -15.311  14.348  1.00 95.09           H  
ATOM    969  HD3 ARG A  68      17.303 -13.721  15.109  1.00 95.09           H  
ATOM    970  NE  ARG A  68      15.528 -14.773  14.839  1.00 95.09           N  
ATOM    971  HE  ARG A  68      14.875 -15.108  15.533  1.00 95.09           H  
ATOM    972  NH1 ARG A  68      15.600 -13.727  12.784  1.00 95.09           N  
ATOM    973 HH11 ARG A  68      16.599 -13.581  12.808  1.00 95.09           H  
ATOM    974 HH12 ARG A  68      15.125 -13.267  12.020  1.00 95.09           H  
ATOM    975  NH2 ARG A  68      13.667 -14.239  13.790  1.00 95.09           N  
ATOM    976 HH21 ARG A  68      13.350 -13.280  13.776  1.00 95.09           H  
ATOM    977 HH22 ARG A  68      13.360 -14.455  12.852  1.00 95.09           H  
ATOM    978  CZ  ARG A  68      14.957 -14.245  13.782  1.00 95.09           C  
ATOM    979  N   GLU A  69      21.813 -14.831  15.677  1.00 95.35           N  
ATOM    980  H   GLU A  69      21.331 -14.505  14.851  1.00 95.35           H  
ATOM    981  CA  GLU A  69      23.157 -14.289  15.938  1.00 95.35           C  
ATOM    982  HA  GLU A  69      23.691 -15.003  16.565  1.00 95.35           H  
ATOM    983  C   GLU A  69      23.128 -12.966  16.733  1.00 95.35           C  
ATOM    984  CB  GLU A  69      23.982 -14.160  14.643  1.00 95.35           C  
ATOM    985  HB2 GLU A  69      24.919 -13.671  14.907  1.00 95.35           H  
ATOM    986  HB3 GLU A  69      23.452 -13.537  13.922  1.00 95.35           H  
ATOM    987  O   GLU A  69      23.437 -11.888  16.247  1.00 95.35           O  
ATOM    988  CG  GLU A  69      24.321 -15.520  14.007  1.00 95.35           C  
ATOM    989  HG2 GLU A  69      23.424 -15.935  13.545  1.00 95.35           H  
ATOM    990  HG3 GLU A  69      24.626 -16.200  14.803  1.00 95.35           H  
ATOM    991  CD  GLU A  69      25.461 -15.465  12.967  1.00 95.35           C  
ATOM    992  OE1 GLU A  69      25.904 -16.564  12.547  1.00 95.35           O  
ATOM    993  OE2 GLU A  69      26.005 -14.372  12.685  1.00 95.35           O  
ATOM    994  N   LEU A  70      22.829 -13.047  18.029  1.00 94.25           N  
ATOM    995  H   LEU A  70      22.541 -13.961  18.349  1.00 94.25           H  
ATOM    996  CA  LEU A  70      22.448 -11.882  18.851  1.00 94.25           C  
ATOM    997  HA  LEU A  70      21.821 -11.229  18.242  1.00 94.25           H  
ATOM    998  C   LEU A  70      23.590 -10.992  19.373  1.00 94.25           C  
ATOM    999  CB  LEU A  70      21.623 -12.409  20.029  1.00 94.25           C  
ATOM   1000  HB2 LEU A  70      21.326 -11.578  20.668  1.00 94.25           H  
ATOM   1001  HB3 LEU A  70      22.253 -13.082  20.612  1.00 94.25           H  
ATOM   1002  O   LEU A  70      23.358 -10.126  20.222  1.00 94.25           O  
ATOM   1003  CG  LEU A  70      20.358 -13.154  19.590  1.00 94.25           C  
ATOM   1004  HG  LEU A  70      20.598 -13.937  18.870  1.00 94.25           H  
ATOM   1005  CD1 LEU A  70      19.781 -13.841  20.815  1.00 94.25           C  
ATOM   1006 HD11 LEU A  70      19.644 -13.118  21.619  1.00 94.25           H  
ATOM   1007 HD12 LEU A  70      18.827 -14.301  20.556  1.00 94.25           H  
ATOM   1008 HD13 LEU A  70      20.493 -14.613  21.103  1.00 94.25           H  
ATOM   1009  CD2 LEU A  70      19.337 -12.217  18.978  1.00 94.25           C  
ATOM   1010 HD21 LEU A  70      18.395 -12.745  18.830  1.00 94.25           H  
ATOM   1011 HD22 LEU A  70      19.673 -11.880  17.997  1.00 94.25           H  
ATOM   1012 HD23 LEU A  70      19.170 -11.334  19.595  1.00 94.25           H  
ATOM   1013  N   GLY A  71      24.843 -11.246  18.988  1.00 95.19           N  
ATOM   1014  H   GLY A  71      24.931 -11.862  18.193  1.00 95.19           H  
ATOM   1015  CA  GLY A  71      25.999 -10.438  19.403  1.00 95.19           C  
ATOM   1016  HA2 GLY A  71      26.915 -10.989  19.188  1.00 95.19           H  
ATOM   1017  HA3 GLY A  71      26.004  -9.531  18.799  1.00 95.19           H  
ATOM   1018  C   GLY A  71      26.002 -10.046  20.895  1.00 95.19           C  
ATOM   1019  O   GLY A  71      25.964 -10.901  21.790  1.00 95.19           O  
ATOM   1020  N   SER A  72      26.030  -8.737  21.174  1.00 94.85           N  
ATOM   1021  H   SER A  72      25.958  -8.083  20.407  1.00 94.85           H  
ATOM   1022  CA  SER A  72      26.020  -8.166  22.533  1.00 94.85           C  
ATOM   1023  HA  SER A  72      26.801  -8.659  23.113  1.00 94.85           H  
ATOM   1024  C   SER A  72      24.717  -8.364  23.311  1.00 94.85           C  
ATOM   1025  CB  SER A  72      26.345  -6.668  22.491  1.00 94.85           C  
ATOM   1026  HB2 SER A  72      26.089  -6.202  23.443  1.00 94.85           H  
ATOM   1027  HB3 SER A  72      27.419  -6.557  22.337  1.00 94.85           H  
ATOM   1028  O   SER A  72      24.746  -8.315  24.542  1.00 94.85           O  
ATOM   1029  OG  SER A  72      25.689  -5.994  21.438  1.00 94.85           O  
ATOM   1030  HG  SER A  72      24.735  -5.973  21.536  1.00 94.85           H  
ATOM   1031  N   TYR A  73      23.597  -8.624  22.637  1.00 96.24           N  
ATOM   1032  H   TYR A  73      23.626  -8.699  21.630  1.00 96.24           H  
ATOM   1033  CA  TYR A  73      22.291  -8.817  23.272  1.00 96.24           C  
ATOM   1034  HA  TYR A  73      22.203  -8.120  24.105  1.00 96.24           H  
ATOM   1035  C   TYR A  73      22.109 -10.230  23.844  1.00 96.24           C  
ATOM   1036  CB  TYR A  73      21.183  -8.470  22.272  1.00 96.24           C  
ATOM   1037  HB2 TYR A  73      21.194  -9.186  21.451  1.00 96.24           H  
ATOM   1038  HB3 TYR A  73      20.218  -8.562  22.770  1.00 96.24           H  
ATOM   1039  O   TYR A  73      21.245 -10.443  24.695  1.00 96.24           O  
ATOM   1040  CG  TYR A  73      21.296  -7.066  21.713  1.00 96.24           C  
ATOM   1041  CD1 TYR A  73      20.824  -5.965  22.457  1.00 96.24           C  
ATOM   1042  HD1 TYR A  73      20.370  -6.120  23.424  1.00 96.24           H  
ATOM   1043  CD2 TYR A  73      21.855  -6.866  20.437  1.00 96.24           C  
ATOM   1044  HD2 TYR A  73      22.152  -7.702  19.822  1.00 96.24           H  
ATOM   1045  CE1 TYR A  73      20.905  -4.665  21.913  1.00 96.24           C  
ATOM   1046  HE1 TYR A  73      20.517  -3.811  22.449  1.00 96.24           H  
ATOM   1047  CE2 TYR A  73      21.935  -5.571  19.900  1.00 96.24           C  
ATOM   1048  HE2 TYR A  73      22.312  -5.434  18.897  1.00 96.24           H  
ATOM   1049  OH  TYR A  73      21.515  -3.218  20.087  1.00 96.24           O  
ATOM   1050  HH  TYR A  73      21.778  -3.262  19.165  1.00 96.24           H  
ATOM   1051  CZ  TYR A  73      21.452  -4.465  20.625  1.00 96.24           C  
ATOM   1052  N   THR A  74      22.968 -11.186  23.461  1.00 96.32           N  
ATOM   1053  H   THR A  74      23.579 -10.946  22.694  1.00 96.32           H  
ATOM   1054  CA  THR A  74      22.895 -12.605  23.865  1.00 96.32           C  
ATOM   1055  HA  THR A  74      22.084 -13.079  23.312  1.00 96.32           H  
ATOM   1056  C   THR A  74      22.632 -12.806  25.361  1.00 96.32           C  
ATOM   1057  CB  THR A  74      24.207 -13.336  23.525  1.00 96.32           C  
ATOM   1058  HB  THR A  74      25.029 -12.890  24.084  1.00 96.32           H  
ATOM   1059  O   THR A  74      21.795 -13.626  25.741  1.00 96.32           O  
ATOM   1060  CG2 THR A  74      24.145 -14.834  23.846  1.00 96.32           C  
ATOM   1061 HG21 THR A  74      24.088 -14.999  24.921  1.00 96.32           H  
ATOM   1062 HG22 THR A  74      23.275 -15.276  23.360  1.00 96.32           H  
ATOM   1063 HG23 THR A  74      25.043 -15.321  23.466  1.00 96.32           H  
ATOM   1064  OG1 THR A  74      24.504 -13.249  22.156  1.00 96.32           O  
ATOM   1065  HG1 THR A  74      24.940 -12.414  21.969  1.00 96.32           H  
ATOM   1066  N   GLY A  75      23.344 -12.084  26.234  1.00 95.74           N  
ATOM   1067  H   GLY A  75      23.949 -11.363  25.868  1.00 95.74           H  
ATOM   1068  CA  GLY A  75      23.217 -12.255  27.685  1.00 95.74           C  
ATOM   1069  HA2 GLY A  75      23.370 -13.303  27.943  1.00 95.74           H  
ATOM   1070  HA3 GLY A  75      23.979 -11.654  28.181  1.00 95.74           H  
ATOM   1071  C   GLY A  75      21.852 -11.822  28.218  1.00 95.74           C  
ATOM   1072  O   GLY A  75      21.257 -12.518  29.041  1.00 95.74           O  
ATOM   1073  N   GLU A  76      21.348 -10.698  27.717  1.00 96.15           N  
ATOM   1074  H   GLU A  76      21.803 -10.260  26.929  1.00 96.15           H  
ATOM   1075  CA  GLU A  76      20.067 -10.143  28.136  1.00 96.15           C  
ATOM   1076  HA  GLU A  76      20.018 -10.170  29.225  1.00 96.15           H  
ATOM   1077  C   GLU A  76      18.898 -10.991  27.616  1.00 96.15           C  
ATOM   1078  CB  GLU A  76      19.999  -8.675  27.689  1.00 96.15           C  
ATOM   1079  HB2 GLU A  76      19.911  -8.612  26.605  1.00 96.15           H  
ATOM   1080  HB3 GLU A  76      20.904  -8.159  28.009  1.00 96.15           H  
ATOM   1081  O   GLU A  76      18.049 -11.423  28.400  1.00 96.15           O  
ATOM   1082  CG  GLU A  76      18.796  -8.029  28.360  1.00 96.15           C  
ATOM   1083  HG2 GLU A  76      18.848  -8.242  29.428  1.00 96.15           H  
ATOM   1084  HG3 GLU A  76      17.899  -8.517  27.978  1.00 96.15           H  
ATOM   1085  CD  GLU A  76      18.709  -6.513  28.173  1.00 96.15           C  
ATOM   1086  OE1 GLU A  76      18.268  -5.860  29.141  1.00 96.15           O  
ATOM   1087  OE2 GLU A  76      19.041  -5.952  27.107  1.00 96.15           O  
ATOM   1088  N   LEU A  77      18.923 -11.348  26.329  1.00 96.98           N  
ATOM   1089  H   LEU A  77      19.634 -10.950  25.733  1.00 96.98           H  
ATOM   1090  CA  LEU A  77      17.912 -12.207  25.712  1.00 96.98           C  
ATOM   1091  HA  LEU A  77      16.930 -11.781  25.916  1.00 96.98           H  
ATOM   1092  C   LEU A  77      17.913 -13.628  26.297  1.00 96.98           C  
ATOM   1093  CB  LEU A  77      18.128 -12.214  24.191  1.00 96.98           C  
ATOM   1094  HB2 LEU A  77      19.194 -12.310  23.985  1.00 96.98           H  
ATOM   1095  HB3 LEU A  77      17.621 -13.078  23.760  1.00 96.98           H  
ATOM   1096  O   LEU A  77      16.851 -14.216  26.480  1.00 96.98           O  
ATOM   1097  CG  LEU A  77      17.578 -10.951  23.501  1.00 96.98           C  
ATOM   1098  HG  LEU A  77      17.861 -10.064  24.067  1.00 96.98           H  
ATOM   1099  CD1 LEU A  77      18.154 -10.833  22.099  1.00 96.98           C  
ATOM   1100 HD11 LEU A  77      19.243 -10.790  22.131  1.00 96.98           H  
ATOM   1101 HD12 LEU A  77      17.827 -11.675  21.489  1.00 96.98           H  
ATOM   1102 HD13 LEU A  77      17.787  -9.917  21.635  1.00 96.98           H  
ATOM   1103  CD2 LEU A  77      16.056 -11.019  23.372  1.00 96.98           C  
ATOM   1104 HD21 LEU A  77      15.750 -11.930  22.858  1.00 96.98           H  
ATOM   1105 HD22 LEU A  77      15.710 -10.175  22.775  1.00 96.98           H  
ATOM   1106 HD23 LEU A  77      15.580 -10.963  24.350  1.00 96.98           H  
ATOM   1107  N   THR A  78      19.069 -14.173  26.698  1.00 97.01           N  
ATOM   1108  H   THR A  78      19.923 -13.671  26.505  1.00 97.01           H  
ATOM   1109  CA  THR A  78      19.118 -15.475  27.396  1.00 97.01           C  
ATOM   1110  HA  THR A  78      18.635 -16.223  26.768  1.00 97.01           H  
ATOM   1111  C   THR A  78      18.361 -15.425  28.727  1.00 97.01           C  
ATOM   1112  CB  THR A  78      20.562 -15.929  27.667  1.00 97.01           C  
ATOM   1113  HB  THR A  78      21.080 -15.175  28.259  1.00 97.01           H  
ATOM   1114  O   THR A  78      17.602 -16.345  29.050  1.00 97.01           O  
ATOM   1115  CG2 THR A  78      20.638 -17.273  28.396  1.00 97.01           C  
ATOM   1116 HG21 THR A  78      21.676 -17.601  28.442  1.00 97.01           H  
ATOM   1117 HG22 THR A  78      20.049 -18.016  27.858  1.00 97.01           H  
ATOM   1118 HG23 THR A  78      20.261 -17.174  29.414  1.00 97.01           H  
ATOM   1119  OG1 THR A  78      21.264 -16.128  26.469  1.00 97.01           O  
ATOM   1120  HG1 THR A  78      21.422 -15.260  26.091  1.00 97.01           H  
ATOM   1121  N   ALA A  79      18.554 -14.358  29.510  1.00 96.73           N  
ATOM   1122  H   ALA A  79      19.133 -13.603  29.173  1.00 96.73           H  
ATOM   1123  CA  ALA A  79      17.860 -14.180  30.782  1.00 96.73           C  
ATOM   1124  HA  ALA A  79      17.989 -15.082  31.381  1.00 96.73           H  
ATOM   1125  C   ALA A  79      16.350 -13.982  30.570  1.00 96.73           C  
ATOM   1126  CB  ALA A  79      18.499 -13.007  31.534  1.00 96.73           C  
ATOM   1127  HB1 ALA A  79      19.563 -13.196  31.680  1.00 96.73           H  
ATOM   1128  HB2 ALA A  79      18.379 -12.085  30.965  1.00 96.73           H  
ATOM   1129  HB3 ALA A  79      18.018 -12.887  32.504  1.00 96.73           H  
ATOM   1130  O   ALA A  79      15.546 -14.643  31.235  1.00 96.73           O  
ATOM   1131  N   ALA A  80      15.976 -13.148  29.594  1.00 96.77           N  
ATOM   1132  H   ALA A  80      16.690 -12.627  29.106  1.00 96.77           H  
ATOM   1133  CA  ALA A  80      14.594 -12.918  29.186  1.00 96.77           C  
ATOM   1134  HA  ALA A  80      14.037 -12.497  30.023  1.00 96.77           H  
ATOM   1135  C   ALA A  80      13.900 -14.223  28.768  1.00 96.77           C  
ATOM   1136  CB  ALA A  80      14.611 -11.894  28.048  1.00 96.77           C  
ATOM   1137  HB1 ALA A  80      15.021 -10.948  28.402  1.00 96.77           H  
ATOM   1138  HB2 ALA A  80      15.220 -12.255  27.220  1.00 96.77           H  
ATOM   1139  HB3 ALA A  80      13.602 -11.730  27.668  1.00 96.77           H  
ATOM   1140  O   ALA A  80      12.847 -14.572  29.308  1.00 96.77           O  
ATOM   1141  N   ARG A  81      14.537 -15.020  27.901  1.00 97.13           N  
ATOM   1142  H   ARG A  81      15.368 -14.658  27.455  1.00 97.13           H  
ATOM   1143  CA  ARG A  81      14.007 -16.311  27.450  1.00 97.13           C  
ATOM   1144  HA  ARG A  81      13.036 -16.128  26.991  1.00 97.13           H  
ATOM   1145  C   ARG A  81      13.809 -17.288  28.601  1.00 97.13           C  
ATOM   1146  CB  ARG A  81      14.949 -16.917  26.404  1.00 97.13           C  
ATOM   1147  HB2 ARG A  81      15.842 -17.315  26.886  1.00 97.13           H  
ATOM   1148  HB3 ARG A  81      15.266 -16.145  25.702  1.00 97.13           H  
ATOM   1149  O   ARG A  81      12.800 -17.987  28.652  1.00 97.13           O  
ATOM   1150  CG  ARG A  81      14.223 -18.024  25.635  1.00 97.13           C  
ATOM   1151  HG2 ARG A  81      13.910 -18.811  26.321  1.00 97.13           H  
ATOM   1152  HG3 ARG A  81      13.340 -17.605  25.152  1.00 97.13           H  
ATOM   1153  CD  ARG A  81      15.133 -18.625  24.570  1.00 97.13           C  
ATOM   1154  HD2 ARG A  81      15.440 -17.830  23.890  1.00 97.13           H  
ATOM   1155  HD3 ARG A  81      16.026 -19.046  25.034  1.00 97.13           H  
ATOM   1156  NE  ARG A  81      14.414 -19.638  23.790  1.00 97.13           N  
ATOM   1157  HE  ARG A  81      14.036 -19.295  22.918  1.00 97.13           H  
ATOM   1158  NH1 ARG A  81      14.693 -21.459  25.143  1.00 97.13           N  
ATOM   1159 HH11 ARG A  81      15.213 -20.864  25.772  1.00 97.13           H  
ATOM   1160 HH12 ARG A  81      14.495 -22.429  25.345  1.00 97.13           H  
ATOM   1161  NH2 ARG A  81      13.474 -21.620  23.258  1.00 97.13           N  
ATOM   1162 HH21 ARG A  81      13.281 -22.599  23.409  1.00 97.13           H  
ATOM   1163 HH22 ARG A  81      13.021 -21.156  22.484  1.00 97.13           H  
ATOM   1164  CZ  ARG A  81      14.197 -20.902  24.069  1.00 97.13           C  
ATOM   1165  N   SER A  82      14.760 -17.353  29.535  1.00 97.05           N  
ATOM   1166  H   SER A  82      15.574 -16.765  29.425  1.00 97.05           H  
ATOM   1167  CA  SER A  82      14.641 -18.223  30.709  1.00 97.05           C  
ATOM   1168  HA  SER A  82      14.492 -19.248  30.370  1.00 97.05           H  
ATOM   1169  C   SER A  82      13.442 -17.835  31.579  1.00 97.05           C  
ATOM   1170  CB  SER A  82      15.923 -18.173  31.542  1.00 97.05           C  
ATOM   1171  HB2 SER A  82      16.780 -18.382  30.901  1.00 97.05           H  
ATOM   1172  HB3 SER A  82      16.045 -17.181  31.977  1.00 97.05           H  
ATOM   1173  O   SER A  82      12.734 -18.715  32.077  1.00 97.05           O  
ATOM   1174  OG  SER A  82      15.865 -19.147  32.570  1.00 97.05           O  
ATOM   1175  HG  SER A  82      15.043 -19.041  33.054  1.00 97.05           H  
ATOM   1176  N   ALA A  83      13.199 -16.534  31.758  1.00 96.76           N  
ATOM   1177  H   ALA A  83      13.810 -15.854  31.328  1.00 96.76           H  
ATOM   1178  CA  ALA A  83      12.041 -16.037  32.492  1.00 96.76           C  
ATOM   1179  HA  ALA A  83      11.998 -16.538  33.459  1.00 96.76           H  
ATOM   1180  C   ALA A  83      10.730 -16.355  31.752  1.00 96.76           C  
ATOM   1181  CB  ALA A  83      12.225 -14.537  32.745  1.00 96.76           C  
ATOM   1182  HB1 ALA A  83      12.241 -13.990  31.802  1.00 96.76           H  
ATOM   1183  HB2 ALA A  83      13.163 -14.360  33.271  1.00 96.76           H  
ATOM   1184  HB3 ALA A  83      11.402 -14.164  33.354  1.00 96.76           H  
ATOM   1185  O   ALA A  83       9.805 -16.890  32.365  1.00 96.76           O  
ATOM   1186  N   LEU A  84      10.680 -16.120  30.437  1.00 97.08           N  
ATOM   1187  H   LEU A  84      11.460 -15.642  30.008  1.00 97.08           H  
ATOM   1188  CA  LEU A  84       9.525 -16.420  29.589  1.00 97.08           C  
ATOM   1189  HA  LEU A  84       8.667 -15.856  29.955  1.00 97.08           H  
ATOM   1190  C   LEU A  84       9.155 -17.904  29.630  1.00 97.08           C  
ATOM   1191  CB  LEU A  84       9.837 -15.961  28.155  1.00 97.08           C  
ATOM   1192  HB2 LEU A  84       9.989 -14.882  28.160  1.00 97.08           H  
ATOM   1193  HB3 LEU A  84      10.769 -16.425  27.833  1.00 97.08           H  
ATOM   1194  O   LEU A  84       8.022 -18.250  29.952  1.00 97.08           O  
ATOM   1195  CG  LEU A  84       8.745 -16.316  27.130  1.00 97.08           C  
ATOM   1196  HG  LEU A  84       8.606 -17.397  27.111  1.00 97.08           H  
ATOM   1197  CD1 LEU A  84       7.404 -15.649  27.438  1.00 97.08           C  
ATOM   1198 HD11 LEU A  84       7.531 -14.567  27.479  1.00 97.08           H  
ATOM   1199 HD12 LEU A  84       7.005 -16.003  28.389  1.00 97.08           H  
ATOM   1200 HD13 LEU A  84       6.687 -15.885  26.652  1.00 97.08           H  
ATOM   1201  CD2 LEU A  84       9.204 -15.891  25.743  1.00 97.08           C  
ATOM   1202 HD21 LEU A  84       9.182 -14.805  25.658  1.00 97.08           H  
ATOM   1203 HD22 LEU A  84      10.216 -16.243  25.543  1.00 97.08           H  
ATOM   1204 HD23 LEU A  84       8.537 -16.321  24.996  1.00 97.08           H  
ATOM   1205  N   VAL A  85      10.113 -18.800  29.378  1.00 96.34           N  
ATOM   1206  H   VAL A  85      11.025 -18.456  29.115  1.00 96.34           H  
ATOM   1207  CA  VAL A  85       9.872 -20.254  29.401  1.00 96.34           C  
ATOM   1208  HA  VAL A  85       9.080 -20.486  28.689  1.00 96.34           H  
ATOM   1209  C   VAL A  85       9.376 -20.712  30.777  1.00 96.34           C  
ATOM   1210  CB  VAL A  85      11.144 -21.014  28.975  1.00 96.34           C  
ATOM   1211  HB  VAL A  85      11.990 -20.653  29.561  1.00 96.34           H  
ATOM   1212  O   VAL A  85       8.504 -21.577  30.862  1.00 96.34           O  
ATOM   1213  CG1 VAL A  85      11.034 -22.531  29.179  1.00 96.34           C  
ATOM   1214 HG11 VAL A  85      10.147 -22.911  28.670  1.00 96.34           H  
ATOM   1215 HG12 VAL A  85      11.919 -23.026  28.779  1.00 96.34           H  
ATOM   1216 HG13 VAL A  85      10.965 -22.766  30.241  1.00 96.34           H  
ATOM   1217  CG2 VAL A  85      11.438 -20.782  27.485  1.00 96.34           C  
ATOM   1218 HG21 VAL A  85      11.512 -19.716  27.269  1.00 96.34           H  
ATOM   1219 HG22 VAL A  85      12.382 -21.255  27.213  1.00 96.34           H  
ATOM   1220 HG23 VAL A  85      10.634 -21.198  26.876  1.00 96.34           H  
ATOM   1221  N   THR A  86       9.874 -20.103  31.858  1.00 96.88           N  
ATOM   1222  H   THR A  86      10.553 -19.368  31.721  1.00 96.88           H  
ATOM   1223  CA  THR A  86       9.394 -20.382  33.220  1.00 96.88           C  
ATOM   1224  HA  THR A  86       9.431 -21.458  33.389  1.00 96.88           H  
ATOM   1225  C   THR A  86       7.939 -19.946  33.403  1.00 96.88           C  
ATOM   1226  CB  THR A  86      10.286 -19.707  34.272  1.00 96.88           C  
ATOM   1227  HB  THR A  86      10.266 -18.626  34.139  1.00 96.88           H  
ATOM   1228  O   THR A  86       7.136 -20.718  33.925  1.00 96.88           O  
ATOM   1229  CG2 THR A  86       9.857 -20.032  35.704  1.00 96.88           C  
ATOM   1230 HG21 THR A  86       9.805 -21.112  35.839  1.00 96.88           H  
ATOM   1231 HG22 THR A  86       8.883 -19.591  35.914  1.00 96.88           H  
ATOM   1232 HG23 THR A  86      10.584 -19.614  36.401  1.00 96.88           H  
ATOM   1233  OG1 THR A  86      11.615 -20.159  34.135  1.00 96.88           O  
ATOM   1234  HG1 THR A  86      11.989 -19.708  33.375  1.00 96.88           H  
ATOM   1235  N   ALA A  87       7.578 -18.742  32.949  1.00 95.95           N  
ATOM   1236  H   ALA A  87       8.270 -18.153  32.508  1.00 95.95           H  
ATOM   1237  CA  ALA A  87       6.211 -18.230  33.037  1.00 95.95           C  
ATOM   1238  HA  ALA A  87       5.881 -18.286  34.075  1.00 95.95           H  
ATOM   1239  C   ALA A  87       5.231 -19.068  32.199  1.00 95.95           C  
ATOM   1240  CB  ALA A  87       6.210 -16.757  32.612  1.00 95.95           C  
ATOM   1241  HB1 ALA A  87       6.542 -16.657  31.579  1.00 95.95           H  
ATOM   1242  HB2 ALA A  87       5.203 -16.350  32.699  1.00 95.95           H  
ATOM   1243  HB3 ALA A  87       6.876 -16.185  33.258  1.00 95.95           H  
ATOM   1244  O   ALA A  87       4.171 -19.461  32.693  1.00 95.95           O  
ATOM   1245  N   LEU A  88       5.616 -19.420  30.968  1.00 96.23           N  
ATOM   1246  H   LEU A  88       6.484 -19.044  30.614  1.00 96.23           H  
ATOM   1247  CA  LEU A  88       4.816 -20.274  30.091  1.00 96.23           C  
ATOM   1248  HA  LEU A  88       3.837 -19.810  29.972  1.00 96.23           H  
ATOM   1249  C   LEU A  88       4.579 -21.657  30.718  1.00 96.23           C  
ATOM   1250  CB  LEU A  88       5.476 -20.376  28.704  1.00 96.23           C  
ATOM   1251  HB2 LEU A  88       4.929 -21.113  28.117  1.00 96.23           H  
ATOM   1252  HB3 LEU A  88       6.495 -20.741  28.831  1.00 96.23           H  
ATOM   1253  O   LEU A  88       3.448 -22.144  30.749  1.00 96.23           O  
ATOM   1254  CG  LEU A  88       5.516 -19.059  27.901  1.00 96.23           C  
ATOM   1255  HG  LEU A  88       6.043 -18.293  28.470  1.00 96.23           H  
ATOM   1256  CD1 LEU A  88       6.274 -19.300  26.598  1.00 96.23           C  
ATOM   1257 HD11 LEU A  88       7.288 -19.641  26.810  1.00 96.23           H  
ATOM   1258 HD12 LEU A  88       6.330 -18.370  26.031  1.00 96.23           H  
ATOM   1259 HD13 LEU A  88       5.755 -20.037  25.986  1.00 96.23           H  
ATOM   1260  CD2 LEU A  88       4.126 -18.516  27.570  1.00 96.23           C  
ATOM   1261 HD21 LEU A  88       4.223 -17.629  26.943  1.00 96.23           H  
ATOM   1262 HD22 LEU A  88       3.553 -19.263  27.020  1.00 96.23           H  
ATOM   1263 HD23 LEU A  88       3.599 -18.227  28.480  1.00 96.23           H  
ATOM   1264  N   GLY A  89       5.619 -22.253  31.310  1.00 94.61           N  
ATOM   1265  H   GLY A  89       6.524 -21.811  31.239  1.00 94.61           H  
ATOM   1266  CA  GLY A  89       5.520 -23.528  32.025  1.00 94.61           C  
ATOM   1267  HA2 GLY A  89       6.529 -23.860  32.272  1.00 94.61           H  
ATOM   1268  HA3 GLY A  89       5.061 -24.270  31.372  1.00 94.61           H  
ATOM   1269  C   GLY A  89       4.713 -23.471  33.330  1.00 94.61           C  
ATOM   1270  O   GLY A  89       4.189 -24.495  33.765  1.00 94.61           O  
ATOM   1271  N   ALA A  90       4.568 -22.293  33.944  1.00 95.15           N  
ATOM   1272  H   ALA A  90       5.049 -21.493  33.558  1.00 95.15           H  
ATOM   1273  CA  ALA A  90       3.806 -22.089  35.180  1.00 95.15           C  
ATOM   1274  HA  ALA A  90       3.926 -22.978  35.799  1.00 95.15           H  
ATOM   1275  C   ALA A  90       2.288 -21.924  34.958  1.00 95.15           C  
ATOM   1276  CB  ALA A  90       4.422 -20.911  35.945  1.00 95.15           C  
ATOM   1277  HB1 ALA A  90       4.310 -19.994  35.368  1.00 95.15           H  
ATOM   1278  HB2 ALA A  90       3.920 -20.788  36.904  1.00 95.15           H  
ATOM   1279  HB3 ALA A  90       5.482 -21.096  36.121  1.00 95.15           H  
ATOM   1280  O   ALA A  90       1.550 -21.661  35.908  1.00 95.15           O  
ATOM   1281  N   GLY A  91       1.808 -22.098  33.721  1.00 93.70           N  
ATOM   1282  H   GLY A  91       2.469 -22.296  32.983  1.00 93.70           H  
ATOM   1283  CA  GLY A  91       0.384 -22.066  33.383  1.00 93.70           C  
ATOM   1284  HA2 GLY A  91       0.194 -22.838  32.638  1.00 93.70           H  
ATOM   1285  HA3 GLY A  91      -0.213 -22.295  34.266  1.00 93.70           H  
ATOM   1286  C   GLY A  91      -0.110 -20.739  32.810  1.00 93.70           C  
ATOM   1287  O   GLY A  91      -1.314 -20.624  32.568  1.00 93.70           O  
ATOM   1288  N   ALA A  92       0.785 -19.783  32.527  1.00 95.21           N  
ATOM   1289  H   ALA A  92       1.759 -19.946  32.739  1.00 95.21           H  
ATOM   1290  CA  ALA A  92       0.441 -18.511  31.886  1.00 95.21           C  
ATOM   1291  HA  ALA A  92      -0.139 -17.924  32.598  1.00 95.21           H  
ATOM   1292  C   ALA A  92      -0.446 -18.657  30.626  1.00 95.21           C  
ATOM   1293  CB  ALA A  92       1.724 -17.717  31.606  1.00 95.21           C  
ATOM   1294  HB1 ALA A  92       2.428 -18.293  31.005  1.00 95.21           H  
ATOM   1295  HB2 ALA A  92       1.476 -16.808  31.060  1.00 95.21           H  
ATOM   1296  HB3 ALA A  92       2.203 -17.446  32.547  1.00 95.21           H  
ATOM   1297  O   ALA A  92      -1.440 -17.936  30.542  1.00 95.21           O  
ATOM   1298  N   PRO A  93      -0.214 -19.628  29.713  1.00 96.22           N  
ATOM   1299  CA  PRO A  93      -1.087 -19.864  28.558  1.00 96.22           C  
ATOM   1300  HA  PRO A  93      -1.024 -19.012  27.880  1.00 96.22           H  
ATOM   1301  C   PRO A  93      -2.554 -20.119  28.914  1.00 96.22           C  
ATOM   1302  CB  PRO A  93      -0.499 -21.104  27.879  1.00 96.22           C  
ATOM   1303  HB2 PRO A  93      -0.874 -22.012  28.353  1.00 96.22           H  
ATOM   1304  HB3 PRO A  93      -0.717 -21.129  26.812  1.00 96.22           H  
ATOM   1305  O   PRO A  93      -3.451 -19.803  28.141  1.00 96.22           O  
ATOM   1306  CG  PRO A  93       0.991 -20.974  28.160  1.00 96.22           C  
ATOM   1307  HG2 PRO A  93       1.425 -20.216  27.507  1.00 96.22           H  
ATOM   1308  HG3 PRO A  93       1.515 -21.925  28.063  1.00 96.22           H  
ATOM   1309  CD  PRO A  93       0.966 -20.477  29.600  1.00 96.22           C  
ATOM   1310  HD2 PRO A  93       1.877 -19.913  29.801  1.00 96.22           H  
ATOM   1311  HD3 PRO A  93       0.883 -21.329  30.275  1.00 96.22           H  
ATOM   1312  N   SER A  94      -2.813 -20.704  30.085  1.00 93.36           N  
ATOM   1313  H   SER A  94      -2.035 -20.866  30.708  1.00 93.36           H  
ATOM   1314  CA  SER A  94      -4.168 -21.025  30.543  1.00 93.36           C  
ATOM   1315  HA  SER A  94      -4.815 -21.131  29.672  1.00 93.36           H  
ATOM   1316  C   SER A  94      -4.788 -19.931  31.411  1.00 93.36           C  
ATOM   1317  CB  SER A  94      -4.169 -22.375  31.264  1.00 93.36           C  
ATOM   1318  HB2 SER A  94      -5.199 -22.662  31.475  1.00 93.36           H  
ATOM   1319  HB3 SER A  94      -3.736 -23.126  30.603  1.00 93.36           H  
ATOM   1320  O   SER A  94      -5.995 -19.713  31.334  1.00 93.36           O  
ATOM   1321  OG  SER A  94      -3.441 -22.355  32.481  1.00 93.36           O  
ATOM   1322  HG  SER A  94      -2.708 -21.739  32.423  1.00 93.36           H  
ATOM   1323  N   SER A  95      -3.989 -19.242  32.235  1.00 93.28           N  
ATOM   1324  H   SER A  95      -2.996 -19.426  32.233  1.00 93.28           H  
ATOM   1325  CA  SER A  95      -4.482 -18.202  33.144  1.00 93.28           C  
ATOM   1326  HA  SER A  95      -5.464 -18.496  33.516  1.00 93.28           H  
ATOM   1327  C   SER A  95      -4.657 -16.850  32.458  1.00 93.28           C  
ATOM   1328  CB  SER A  95      -3.551 -18.059  34.352  1.00 93.28           C  
ATOM   1329  HB2 SER A  95      -3.930 -17.271  35.002  1.00 93.28           H  
ATOM   1330  HB3 SER A  95      -3.537 -18.998  34.906  1.00 93.28           H  
ATOM   1331  O   SER A  95      -5.569 -16.105  32.812  1.00 93.28           O  
ATOM   1332  OG  SER A  95      -2.236 -17.740  33.944  1.00 93.28           O  
ATOM   1333  HG  SER A  95      -1.722 -17.461  34.705  1.00 93.28           H  
ATOM   1334  N   ASN A  96      -3.801 -16.531  31.484  1.00 94.35           N  
ATOM   1335  H   ASN A  96      -3.046 -17.171  31.281  1.00 94.35           H  
ATOM   1336  CA  ASN A  96      -3.853 -15.296  30.714  1.00 94.35           C  
ATOM   1337  HA  ASN A  96      -4.893 -14.986  30.619  1.00 94.35           H  
ATOM   1338  C   ASN A  96      -3.287 -15.514  29.293  1.00 94.35           C  
ATOM   1339  CB  ASN A  96      -3.125 -14.196  31.502  1.00 94.35           C  
ATOM   1340  HB2 ASN A  96      -2.048 -14.360  31.482  1.00 94.35           H  
ATOM   1341  HB3 ASN A  96      -3.459 -14.214  32.540  1.00 94.35           H  
ATOM   1342  O   ASN A  96      -2.178 -15.063  28.995  1.00 94.35           O  
ATOM   1343  CG  ASN A  96      -3.435 -12.821  30.944  1.00 94.35           C  
ATOM   1344  ND2 ASN A  96      -3.133 -11.788  31.694  1.00 94.35           N  
ATOM   1345 HD21 ASN A  96      -2.630 -11.910  32.561  1.00 94.35           H  
ATOM   1346 HD22 ASN A  96      -3.293 -10.879  31.285  1.00 94.35           H  
ATOM   1347  OD1 ASN A  96      -3.958 -12.652  29.852  1.00 94.35           O  
ATOM   1348  N   PRO A  97      -4.027 -16.217  28.411  1.00 95.38           N  
ATOM   1349  CA  PRO A  97      -3.547 -16.603  27.081  1.00 95.38           C  
ATOM   1350  HA  PRO A  97      -2.723 -17.309  27.182  1.00 95.38           H  
ATOM   1351  C   PRO A  97      -3.057 -15.420  26.237  1.00 95.38           C  
ATOM   1352  CB  PRO A  97      -4.730 -17.307  26.399  1.00 95.38           C  
ATOM   1353  HB2 PRO A  97      -4.842 -17.002  25.359  1.00 95.38           H  
ATOM   1354  HB3 PRO A  97      -4.600 -18.388  26.449  1.00 95.38           H  
ATOM   1355  O   PRO A  97      -2.018 -15.522  25.598  1.00 95.38           O  
ATOM   1356  CG  PRO A  97      -5.951 -16.902  27.222  1.00 95.38           C  
ATOM   1357  HG2 PRO A  97      -6.725 -17.669  27.204  1.00 95.38           H  
ATOM   1358  HG3 PRO A  97      -6.341 -15.953  26.854  1.00 95.38           H  
ATOM   1359  CD  PRO A  97      -5.378 -16.713  28.620  1.00 95.38           C  
ATOM   1360  HD2 PRO A  97      -5.335 -17.672  29.137  1.00 95.38           H  
ATOM   1361  HD3 PRO A  97      -6.000 -16.010  29.175  1.00 95.38           H  
ATOM   1362  N   THR A  98      -3.761 -14.285  26.256  1.00 94.66           N  
ATOM   1363  H   THR A  98      -4.625 -14.250  26.778  1.00 94.66           H  
ATOM   1364  CA  THR A  98      -3.403 -13.113  25.440  1.00 94.66           C  
ATOM   1365  HA  THR A  98      -3.254 -13.433  24.409  1.00 94.66           H  
ATOM   1366  C   THR A  98      -2.099 -12.464  25.895  1.00 94.66           C  
ATOM   1367  CB  THR A  98      -4.534 -12.077  25.469  1.00 94.66           C  
ATOM   1368  HB  THR A  98      -4.642 -11.694  26.484  1.00 94.66           H  
ATOM   1369  O   THR A  98      -1.255 -12.149  25.065  1.00 94.66           O  
ATOM   1370  CG2 THR A  98      -4.306 -10.905  24.517  1.00 94.66           C  
ATOM   1371 HG21 THR A  98      -5.183 -10.258  24.517  1.00 94.66           H  
ATOM   1372 HG22 THR A  98      -4.121 -11.271  23.507  1.00 94.66           H  
ATOM   1373 HG23 THR A  98      -3.444 -10.322  24.842  1.00 94.66           H  
ATOM   1374  OG1 THR A  98      -5.747 -12.693  25.095  1.00 94.66           O  
ATOM   1375  HG1 THR A  98      -5.679 -12.906  24.161  1.00 94.66           H  
ATOM   1376  N   VAL A  99      -1.894 -12.288  27.205  1.00 95.46           N  
ATOM   1377  H   VAL A  99      -2.595 -12.593  27.866  1.00 95.46           H  
ATOM   1378  CA  VAL A  99      -0.634 -11.716  27.713  1.00 95.46           C  
ATOM   1379  HA  VAL A  99      -0.370 -10.852  27.103  1.00 95.46           H  
ATOM   1380  C   VAL A  99       0.514 -12.715  27.568  1.00 95.46           C  
ATOM   1381  CB  VAL A  99      -0.787 -11.233  29.163  1.00 95.46           C  
ATOM   1382  HB  VAL A  99      -1.082 -12.077  29.786  1.00 95.46           H  
ATOM   1383  O   VAL A  99       1.631 -12.312  27.262  1.00 95.46           O  
ATOM   1384  CG1 VAL A  99       0.504 -10.648  29.736  1.00 95.46           C  
ATOM   1385 HG11 VAL A  99       1.331 -11.351  29.633  1.00 95.46           H  
ATOM   1386 HG12 VAL A  99       0.369 -10.441  30.798  1.00 95.46           H  
ATOM   1387 HG13 VAL A  99       0.771  -9.730  29.213  1.00 95.46           H  
ATOM   1388  CG2 VAL A  99      -1.842 -10.119  29.257  1.00 95.46           C  
ATOM   1389 HG21 VAL A  99      -1.565  -9.297  28.597  1.00 95.46           H  
ATOM   1390 HG22 VAL A  99      -2.823 -10.490  28.959  1.00 95.46           H  
ATOM   1391 HG23 VAL A  99      -1.893  -9.736  30.276  1.00 95.46           H  
ATOM   1392  N   ALA A 100       0.253 -14.018  27.721  1.00 96.18           N  
ATOM   1393  H   ALA A 100      -0.679 -14.307  27.983  1.00 96.18           H  
ATOM   1394  CA  ALA A 100       1.247 -15.054  27.452  1.00 96.18           C  
ATOM   1395  HA  ALA A 100       2.132 -14.863  28.060  1.00 96.18           H  
ATOM   1396  C   ALA A 100       1.707 -15.032  25.987  1.00 96.18           C  
ATOM   1397  CB  ALA A 100       0.673 -16.417  27.857  1.00 96.18           C  
ATOM   1398  HB1 ALA A 100       1.423 -17.192  27.700  1.00 96.18           H  
ATOM   1399  HB2 ALA A 100      -0.204 -16.647  27.253  1.00 96.18           H  
ATOM   1400  HB3 ALA A 100       0.386 -16.396  28.908  1.00 96.18           H  
ATOM   1401  O   ALA A 100       2.905 -15.141  25.730  1.00 96.18           O  
ATOM   1402  N   ALA A 101       0.772 -14.857  25.044  1.00 96.37           N  
ATOM   1403  H   ALA A 101      -0.201 -14.820  25.311  1.00 96.37           H  
ATOM   1404  CA  ALA A 101       1.088 -14.734  23.624  1.00 96.37           C  
ATOM   1405  HA  ALA A 101       1.704 -15.579  23.317  1.00 96.37           H  
ATOM   1406  C   ALA A 101       1.918 -13.478  23.367  1.00 96.37           C  
ATOM   1407  CB  ALA A 101      -0.201 -14.768  22.802  1.00 96.37           C  
ATOM   1408  HB1 ALA A 101      -0.698 -15.729  22.939  1.00 96.37           H  
ATOM   1409  HB2 ALA A 101       0.037 -14.639  21.746  1.00 96.37           H  
ATOM   1410  HB3 ALA A 101      -0.864 -13.958  23.106  1.00 96.37           H  
ATOM   1411  O   ALA A 101       3.010 -13.599  22.821  1.00 96.37           O  
ATOM   1412  N   LYS A 102       1.493 -12.323  23.900  1.00 95.17           N  
ATOM   1413  H   LYS A 102       0.556 -12.292  24.277  1.00 95.17           H  
ATOM   1414  CA  LYS A 102       2.234 -11.066  23.755  1.00 95.17           C  
ATOM   1415  HA  LYS A 102       2.358 -10.917  22.682  1.00 95.17           H  
ATOM   1416  C   LYS A 102       3.638 -11.135  24.355  1.00 95.17           C  
ATOM   1417  CB  LYS A 102       1.414  -9.900  24.332  1.00 95.17           C  
ATOM   1418  HB2 LYS A 102       0.395  -9.968  23.951  1.00 95.17           H  
ATOM   1419  HB3 LYS A 102       1.374  -9.994  25.418  1.00 95.17           H  
ATOM   1420  O   LYS A 102       4.566 -10.584  23.774  1.00 95.17           O  
ATOM   1421  CG  LYS A 102       1.969  -8.508  23.971  1.00 95.17           C  
ATOM   1422  HG2 LYS A 102       1.333  -7.758  24.442  1.00 95.17           H  
ATOM   1423  HG3 LYS A 102       2.975  -8.395  24.376  1.00 95.17           H  
ATOM   1424  CD  LYS A 102       1.995  -8.247  22.453  1.00 95.17           C  
ATOM   1425  HD2 LYS A 102       1.004  -8.429  22.038  1.00 95.17           H  
ATOM   1426  HD3 LYS A 102       2.699  -8.930  21.977  1.00 95.17           H  
ATOM   1427  CE  LYS A 102       2.433  -6.811  22.136  1.00 95.17           C  
ATOM   1428  HE2 LYS A 102       3.418  -6.649  22.573  1.00 95.17           H  
ATOM   1429  HE3 LYS A 102       1.739  -6.113  22.604  1.00 95.17           H  
ATOM   1430  NZ  LYS A 102       2.495  -6.568  20.670  1.00 95.17           N  
ATOM   1431  HZ1 LYS A 102       1.604  -6.727  20.222  1.00 95.17           H  
ATOM   1432  HZ2 LYS A 102       3.168  -7.184  20.237  1.00 95.17           H  
ATOM   1433  HZ3 LYS A 102       2.791  -5.623  20.468  1.00 95.17           H  
ATOM   1434  N   ALA A 103       3.826 -11.823  25.483  1.00 96.60           N  
ATOM   1435  H   ALA A 103       3.017 -12.213  25.946  1.00 96.60           H  
ATOM   1436  CA  ALA A 103       5.150 -12.033  26.069  1.00 96.60           C  
ATOM   1437  HA  ALA A 103       5.639 -11.066  26.191  1.00 96.60           H  
ATOM   1438  C   ALA A 103       6.045 -12.880  25.155  1.00 96.60           C  
ATOM   1439  CB  ALA A 103       5.000 -12.684  27.450  1.00 96.60           C  
ATOM   1440  HB1 ALA A 103       5.981 -12.760  27.920  1.00 96.60           H  
ATOM   1441  HB2 ALA A 103       4.571 -13.681  27.349  1.00 96.60           H  
ATOM   1442  HB3 ALA A 103       4.355 -12.080  28.088  1.00 96.60           H  
ATOM   1443  O   ALA A 103       7.219 -12.567  24.981  1.00 96.60           O  
ATOM   1444  N   GLN A 104       5.504 -13.937  24.548  1.00 96.70           N  
ATOM   1445  H   GLN A 104       4.524 -14.139  24.686  1.00 96.70           H  
ATOM   1446  CA  GLN A 104       6.267 -14.770  23.626  1.00 96.70           C  
ATOM   1447  HA  GLN A 104       7.235 -14.978  24.081  1.00 96.70           H  
ATOM   1448  C   GLN A 104       6.582 -14.049  22.311  1.00 96.70           C  
ATOM   1449  CB  GLN A 104       5.537 -16.105  23.432  1.00 96.70           C  
ATOM   1450  HB2 GLN A 104       5.507 -16.619  24.392  1.00 96.70           H  
ATOM   1451  HB3 GLN A 104       4.514 -15.924  23.103  1.00 96.70           H  
ATOM   1452  O   GLN A 104       7.734 -14.042  21.890  1.00 96.70           O  
ATOM   1453  CG  GLN A 104       6.242 -16.987  22.394  1.00 96.70           C  
ATOM   1454  HG2 GLN A 104       7.317 -16.993  22.577  1.00 96.70           H  
ATOM   1455  HG3 GLN A 104       6.079 -16.548  21.410  1.00 96.70           H  
ATOM   1456  CD  GLN A 104       5.740 -18.426  22.384  1.00 96.70           C  
ATOM   1457  NE2 GLN A 104       5.665 -19.045  21.230  1.00 96.70           N  
ATOM   1458 HE21 GLN A 104       5.874 -18.536  20.383  1.00 96.70           H  
ATOM   1459 HE22 GLN A 104       5.344 -20.002  21.219  1.00 96.70           H  
ATOM   1460  OE1 GLN A 104       5.457 -19.033  23.408  1.00 96.70           O  
ATOM   1461  N   THR A 105       5.598 -13.408  21.686  1.00 96.49           N  
ATOM   1462  H   THR A 105       4.665 -13.416  22.072  1.00 96.49           H  
ATOM   1463  CA  THR A 105       5.791 -12.718  20.405  1.00 96.49           C  
ATOM   1464  HA  THR A 105       6.337 -13.377  19.729  1.00 96.49           H  
ATOM   1465  C   THR A 105       6.649 -11.466  20.549  1.00 96.49           C  
ATOM   1466  CB  THR A 105       4.443 -12.403  19.743  1.00 96.49           C  
ATOM   1467  HB  THR A 105       4.616 -11.848  18.821  1.00 96.49           H  
ATOM   1468  O   THR A 105       7.499 -11.227  19.703  1.00 96.49           O  
ATOM   1469  CG2 THR A 105       3.707 -13.706  19.406  1.00 96.49           C  
ATOM   1470 HG21 THR A 105       3.198 -13.596  18.449  1.00 96.49           H  
ATOM   1471 HG22 THR A 105       2.985 -13.960  20.183  1.00 96.49           H  
ATOM   1472 HG23 THR A 105       4.413 -14.530  19.297  1.00 96.49           H  
ATOM   1473  OG1 THR A 105       3.645 -11.631  20.620  1.00 96.49           O  
ATOM   1474  HG1 THR A 105       2.726 -11.758  20.374  1.00 96.49           H  
ATOM   1475  N   SER A 106       6.550 -10.726  21.658  1.00 96.11           N  
ATOM   1476  H   SER A 106       5.806 -10.932  22.310  1.00 96.11           H  
ATOM   1477  CA  SER A 106       7.446  -9.582  21.909  1.00 96.11           C  
ATOM   1478  HA  SER A 106       7.481  -8.972  21.007  1.00 96.11           H  
ATOM   1479  C   SER A 106       8.886 -10.016  22.217  1.00 96.11           C  
ATOM   1480  CB  SER A 106       6.938  -8.685  23.039  1.00 96.11           C  
ATOM   1481  HB2 SER A 106       7.040  -9.211  23.988  1.00 96.11           H  
ATOM   1482  HB3 SER A 106       7.546  -7.781  23.068  1.00 96.11           H  
ATOM   1483  O   SER A 106       9.816  -9.285  21.896  1.00 96.11           O  
ATOM   1484  OG  SER A 106       5.579  -8.330  22.855  1.00 96.11           O  
ATOM   1485  HG  SER A 106       5.086  -9.126  23.071  1.00 96.11           H  
ATOM   1486  N   PHE A 107       9.097 -11.201  22.811  1.00 96.55           N  
ATOM   1487  H   PHE A 107       8.304 -11.780  23.047  1.00 96.55           H  
ATOM   1488  CA  PHE A 107      10.442 -11.781  22.931  1.00 96.55           C  
ATOM   1489  HA  PHE A 107      11.118 -11.041  23.359  1.00 96.55           H  
ATOM   1490  C   PHE A 107      11.005 -12.162  21.562  1.00 96.55           C  
ATOM   1491  CB  PHE A 107      10.424 -13.020  23.840  1.00 96.55           C  
ATOM   1492  HB2 PHE A 107       9.633 -13.695  23.513  1.00 96.55           H  
ATOM   1493  HB3 PHE A 107      10.190 -12.712  24.859  1.00 96.55           H  
ATOM   1494  O   PHE A 107      12.166 -11.878  21.285  1.00 96.55           O  
ATOM   1495  CG  PHE A 107      11.735 -13.783  23.851  1.00 96.55           C  
ATOM   1496  CD1 PHE A 107      11.890 -14.913  23.029  1.00 96.55           C  
ATOM   1497  HD1 PHE A 107      11.058 -15.251  22.429  1.00 96.55           H  
ATOM   1498  CD2 PHE A 107      12.833 -13.300  24.585  1.00 96.55           C  
ATOM   1499  HD2 PHE A 107      12.729 -12.405  25.181  1.00 96.55           H  
ATOM   1500  CE1 PHE A 107      13.142 -15.532  22.898  1.00 96.55           C  
ATOM   1501  HE1 PHE A 107      13.264 -16.338  22.189  1.00 96.55           H  
ATOM   1502  CE2 PHE A 107      14.088 -13.922  24.459  1.00 96.55           C  
ATOM   1503  HE2 PHE A 107      14.946 -13.499  24.959  1.00 96.55           H  
ATOM   1504  CZ  PHE A 107      14.248 -15.022  23.597  1.00 96.55           C  
ATOM   1505  HZ  PHE A 107      15.230 -15.437  23.429  1.00 96.55           H  
ATOM   1506  N   ASP A 108      10.188 -12.796  20.721  1.00 96.95           N  
ATOM   1507  H   ASP A 108       9.260 -13.051  21.028  1.00 96.95           H  
ATOM   1508  CA  ASP A 108      10.615 -13.210  19.388  1.00 96.95           C  
ATOM   1509  HA  ASP A 108      11.545 -13.770  19.481  1.00 96.95           H  
ATOM   1510  C   ASP A 108      10.916 -11.997  18.485  1.00 96.95           C  
ATOM   1511  CB  ASP A 108       9.569 -14.137  18.755  1.00 96.95           C  
ATOM   1512  HB2 ASP A 108       8.600 -13.637  18.732  1.00 96.95           H  
ATOM   1513  HB3 ASP A 108       9.890 -14.309  17.728  1.00 96.95           H  
ATOM   1514  O   ASP A 108      11.919 -12.046  17.787  1.00 96.95           O  
ATOM   1515  CG  ASP A 108       9.413 -15.523  19.394  1.00 96.95           C  
ATOM   1516  OD1 ASP A 108       8.567 -16.303  18.891  1.00 96.95           O  
ATOM   1517  OD2 ASP A 108      10.152 -15.917  20.320  1.00 96.95           O  
ATOM   1518  N   CYS A 109      10.110 -10.928  18.561  1.00 95.90           N  
ATOM   1519  H   CYS A 109       9.253 -11.036  19.084  1.00 95.90           H  
ATOM   1520  CA  CYS A 109      10.344  -9.595  17.966  1.00 95.90           C  
ATOM   1521  HA  CYS A 109      10.363  -9.653  16.878  1.00 95.90           H  
ATOM   1522  C   CYS A 109      11.674  -9.010  18.450  1.00 95.90           C  
ATOM   1523  CB  CYS A 109       9.165  -8.715  18.429  1.00 95.90           C  
ATOM   1524  HB2 CYS A 109       9.150  -8.741  19.518  1.00 95.90           H  
ATOM   1525  HB3 CYS A 109       8.263  -9.223  18.086  1.00 95.90           H  
ATOM   1526  O   CYS A 109      12.529  -8.624  17.674  1.00 95.90           O  
ATOM   1527  SG  CYS A 109       8.944  -6.962  17.966  1.00 95.90           S  
ATOM   1528  N   TRP A 110      11.909  -9.014  19.767  1.00 96.45           N  
ATOM   1529  H   TRP A 110      11.192  -9.353  20.393  1.00 96.45           H  
ATOM   1530  CA  TRP A 110      13.137  -8.445  20.319  1.00 96.45           C  
ATOM   1531  HA  TRP A 110      13.261  -7.441  19.913  1.00 96.45           H  
ATOM   1532  C   TRP A 110      14.383  -9.234  19.903  1.00 96.45           C  
ATOM   1533  CB  TRP A 110      13.010  -8.370  21.845  1.00 96.45           C  
ATOM   1534  HB2 TRP A 110      12.133  -7.774  22.100  1.00 96.45           H  
ATOM   1535  HB3 TRP A 110      12.841  -9.377  22.225  1.00 96.45           H  
ATOM   1536  O   TRP A 110      15.442  -8.648  19.709  1.00 96.45           O  
ATOM   1537  CG  TRP A 110      14.177  -7.791  22.581  1.00 96.45           C  
ATOM   1538  CD1 TRP A 110      15.124  -6.969  22.073  1.00 96.45           C  
ATOM   1539  HD1 TRP A 110      15.157  -6.626  21.049  1.00 96.45           H  
ATOM   1540  CD2 TRP A 110      14.534  -7.987  23.975  1.00 96.45           C  
ATOM   1541  CE2 TRP A 110      15.750  -7.288  24.233  1.00 96.45           C  
ATOM   1542  CE3 TRP A 110      13.937  -8.680  25.049  1.00 96.45           C  
ATOM   1543  HE3 TRP A 110      13.015  -9.213  24.871  1.00 96.45           H  
ATOM   1544  NE1 TRP A 110      16.080  -6.706  23.029  1.00 96.45           N  
ATOM   1545  HE1 TRP A 110      16.910  -6.169  22.822  1.00 96.45           H  
ATOM   1546  CH2 TRP A 110      15.671  -7.899  26.569  1.00 96.45           C  
ATOM   1547  HH2 TRP A 110      16.030  -7.799  27.583  1.00 96.45           H  
ATOM   1548  CZ2 TRP A 110      16.332  -7.258  25.506  1.00 96.45           C  
ATOM   1549  HZ2 TRP A 110      17.247  -6.705  25.659  1.00 96.45           H  
ATOM   1550  CZ3 TRP A 110      14.495  -8.629  26.337  1.00 96.45           C  
ATOM   1551  HZ3 TRP A 110      13.987  -9.111  27.159  1.00 96.45           H  
ATOM   1552  N   ALA A 111      14.282 -10.558  19.795  1.00 96.22           N  
ATOM   1553  H   ALA A 111      13.382 -10.990  19.947  1.00 96.22           H  
ATOM   1554  CA  ALA A 111      15.394 -11.387  19.350  1.00 96.22           C  
ATOM   1555  HA  ALA A 111      16.284 -11.103  19.911  1.00 96.22           H  
ATOM   1556  C   ALA A 111      15.728 -11.181  17.865  1.00 96.22           C  
ATOM   1557  CB  ALA A 111      15.062 -12.852  19.656  1.00 96.22           C  
ATOM   1558  HB1 ALA A 111      14.850 -12.971  20.719  1.00 96.22           H  
ATOM   1559  HB2 ALA A 111      14.188 -13.153  19.079  1.00 96.22           H  
ATOM   1560  HB3 ALA A 111      15.908 -13.479  19.377  1.00 96.22           H  
ATOM   1561  O   ALA A 111      16.895 -11.278  17.509  1.00 96.22           O  
ATOM   1562  N   GLU A 112      14.730 -10.926  17.028  1.00 95.99           N  
ATOM   1563  H   GLU A 112      13.796 -10.788  17.387  1.00 95.99           H  
ATOM   1564  CA  GLU A 112      14.893 -10.664  15.598  1.00 95.99           C  
ATOM   1565  HA  GLU A 112      15.603 -11.369  15.165  1.00 95.99           H  
ATOM   1566  C   GLU A 112      15.514  -9.269  15.377  1.00 95.99           C  
ATOM   1567  CB  GLU A 112      13.523 -10.951  14.969  1.00 95.99           C  
ATOM   1568  HB2 GLU A 112      12.756 -10.378  15.490  1.00 95.99           H  
ATOM   1569  HB3 GLU A 112      13.303 -12.001  15.164  1.00 95.99           H  
ATOM   1570  O   GLU A 112      16.674  -9.192  14.984  1.00 95.99           O  
ATOM   1571  CG  GLU A 112      13.420 -10.733  13.460  1.00 95.99           C  
ATOM   1572  HG2 GLU A 112      12.482 -11.159  13.103  1.00 95.99           H  
ATOM   1573  HG3 GLU A 112      14.246 -11.264  12.987  1.00 95.99           H  
ATOM   1574  CD  GLU A 112      13.472  -9.240  13.155  1.00 95.99           C  
ATOM   1575  OE1 GLU A 112      14.379  -8.873  12.395  1.00 95.99           O  
ATOM   1576  OE2 GLU A 112      12.786  -8.511  13.906  1.00 95.99           O  
ATOM   1577  N   GLU A 113      14.883  -8.200  15.865  1.00 95.22           N  
ATOM   1578  H   GLU A 113      13.876  -8.276  15.897  1.00 95.22           H  
ATOM   1579  CA  GLU A 113      15.411  -6.827  15.786  1.00 95.22           C  
ATOM   1580  HA  GLU A 113      15.431  -6.507  14.744  1.00 95.22           H  
ATOM   1581  C   GLU A 113      16.835  -6.676  16.375  1.00 95.22           C  
ATOM   1582  CB  GLU A 113      14.452  -5.928  16.584  1.00 95.22           C  
ATOM   1583  HB2 GLU A 113      14.287  -6.374  17.565  1.00 95.22           H  
ATOM   1584  HB3 GLU A 113      14.917  -4.959  16.762  1.00 95.22           H  
ATOM   1585  O   GLU A 113      17.653  -5.856  15.943  1.00 95.22           O  
ATOM   1586  CG  GLU A 113      13.088  -5.702  15.913  1.00 95.22           C  
ATOM   1587  HG2 GLU A 113      12.618  -6.653  15.664  1.00 95.22           H  
ATOM   1588  HG3 GLU A 113      12.461  -5.213  16.658  1.00 95.22           H  
ATOM   1589  CD  GLU A 113      13.148  -4.766  14.696  1.00 95.22           C  
ATOM   1590  OE1 GLU A 113      12.056  -4.444  14.175  1.00 95.22           O  
ATOM   1591  OE2 GLU A 113      14.186  -4.072  14.553  1.00 95.22           O  
ATOM   1592  N   ALA A 114      17.167  -7.467  17.405  1.00 95.20           N  
ATOM   1593  H   ALA A 114      16.476  -8.146  17.694  1.00 95.20           H  
ATOM   1594  CA  ALA A 114      18.506  -7.492  18.000  1.00 95.20           C  
ATOM   1595  HA  ALA A 114      18.872  -6.468  18.069  1.00 95.20           H  
ATOM   1596  C   ALA A 114      19.543  -8.279  17.179  1.00 95.20           C  
ATOM   1597  CB  ALA A 114      18.410  -8.070  19.414  1.00 95.20           C  
ATOM   1598  HB1 ALA A 114      19.402  -8.096  19.864  1.00 95.20           H  
ATOM   1599  HB2 ALA A 114      17.752  -7.446  20.020  1.00 95.20           H  
ATOM   1600  HB3 ALA A 114      18.014  -9.084  19.359  1.00 95.20           H  
ATOM   1601  O   ALA A 114      20.742  -8.052  17.361  1.00 95.20           O  
ATOM   1602  N   GLU A 115      19.114  -9.230  16.348  1.00 94.72           N  
ATOM   1603  H   GLU A 115      18.120  -9.308  16.187  1.00 94.72           H  
ATOM   1604  CA  GLU A 115      19.966  -9.873  15.343  1.00 94.72           C  
ATOM   1605  HA  GLU A 115      20.922 -10.140  15.792  1.00 94.72           H  
ATOM   1606  C   GLU A 115      20.276  -8.900  14.201  1.00 94.72           C  
ATOM   1607  CB  GLU A 115      19.299 -11.165  14.832  1.00 94.72           C  
ATOM   1608  HB2 GLU A 115      18.290 -10.958  14.476  1.00 94.72           H  
ATOM   1609  HB3 GLU A 115      19.232 -11.872  15.660  1.00 94.72           H  
ATOM   1610  O   GLU A 115      21.434  -8.813  13.782  1.00 94.72           O  
ATOM   1611  CG  GLU A 115      20.083 -11.820  13.688  1.00 94.72           C  
ATOM   1612  HG2 GLU A 115      21.120 -11.939  14.002  1.00 94.72           H  
ATOM   1613  HG3 GLU A 115      20.066 -11.177  12.807  1.00 94.72           H  
ATOM   1614  CD  GLU A 115      19.502 -13.185  13.318  1.00 94.72           C  
ATOM   1615  OE1 GLU A 115      20.242 -14.183  13.494  1.00 94.72           O  
ATOM   1616  OE2 GLU A 115      18.308 -13.281  12.973  1.00 94.72           O  
ATOM   1617  N   GLU A 116      19.290  -8.124  13.745  1.00 92.68           N  
ATOM   1618  H   GLU A 116      18.340  -8.303  14.040  1.00 92.68           H  
ATOM   1619  CA  GLU A 116      19.508  -7.123  12.701  1.00 92.68           C  
ATOM   1620  HA  GLU A 116      19.965  -7.608  11.838  1.00 92.68           H  
ATOM   1621  C   GLU A 116      20.428  -5.979  13.152  1.00 92.68           C  
ATOM   1622  CB  GLU A 116      18.186  -6.509  12.255  1.00 92.68           C  
ATOM   1623  HB2 GLU A 116      17.719  -6.001  13.099  1.00 92.68           H  
ATOM   1624  HB3 GLU A 116      18.435  -5.761  11.502  1.00 92.68           H  
ATOM   1625  O   GLU A 116      21.311  -5.552  12.397  1.00 92.68           O  
ATOM   1626  CG  GLU A 116      17.194  -7.506  11.650  1.00 92.68           C  
ATOM   1627  HG2 GLU A 116      16.715  -8.051  12.463  1.00 92.68           H  
ATOM   1628  HG3 GLU A 116      17.744  -8.210  11.026  1.00 92.68           H  
ATOM   1629  CD  GLU A 116      16.185  -6.717  10.803  1.00 92.68           C  
ATOM   1630  OE1 GLU A 116      16.135  -7.031   9.593  1.00 92.68           O  
ATOM   1631  OE2 GLU A 116      15.860  -5.575  11.210  1.00 92.68           O  
ATOM   1632  N   ASP A 117      20.222  -5.488  14.383  1.00 93.62           N  
ATOM   1633  H   ASP A 117      19.436  -5.884  14.877  1.00 93.62           H  
ATOM   1634  CA  ASP A 117      20.977  -4.416  15.055  1.00 93.62           C  
ATOM   1635  HA  ASP A 117      20.388  -4.165  15.938  1.00 93.62           H  
ATOM   1636  C   ASP A 117      21.073  -3.106  14.243  1.00 93.62           C  
ATOM   1637  CB  ASP A 117      22.328  -4.939  15.586  1.00 93.62           C  
ATOM   1638  HB2 ASP A 117      22.167  -5.916  16.043  1.00 93.62           H  
ATOM   1639  HB3 ASP A 117      23.012  -5.075  14.748  1.00 93.62           H  
ATOM   1640  O   ASP A 117      22.118  -2.446  14.187  1.00 93.62           O  
ATOM   1641  CG  ASP A 117      22.988  -4.036  16.648  1.00 93.62           C  
ATOM   1642  OD1 ASP A 117      24.243  -4.035  16.729  1.00 93.62           O  
ATOM   1643  OD2 ASP A 117      22.272  -3.422  17.485  1.00 93.62           O  
ATOM   1644  N   ARG A 118      19.973  -2.714  13.581  1.00 90.16           N  
ATOM   1645  H   ARG A 118      19.195  -3.358  13.583  1.00 90.16           H  
ATOM   1646  CA  ARG A 118      19.908  -1.504  12.728  1.00 90.16           C  
ATOM   1647  HA  ARG A 118      20.847  -0.956  12.810  1.00 90.16           H  
ATOM   1648  C   ARG A 118      18.829  -0.499  13.129  1.00 90.16           C  
ATOM   1649  CB  ARG A 118      19.732  -1.929  11.266  1.00 90.16           C  
ATOM   1650  HB2 ARG A 118      18.882  -2.608  11.203  1.00 90.16           H  
ATOM   1651  HB3 ARG A 118      19.518  -1.056  10.650  1.00 90.16           H  
ATOM   1652  O   ARG A 118      19.009   0.688  12.851  1.00 90.16           O  
ATOM   1653  CG  ARG A 118      20.994  -2.613  10.728  1.00 90.16           C  
ATOM   1654  HG2 ARG A 118      21.784  -1.875  10.587  1.00 90.16           H  
ATOM   1655  HG3 ARG A 118      21.348  -3.356  11.443  1.00 90.16           H  
ATOM   1656  CD  ARG A 118      20.687  -3.305   9.403  1.00 90.16           C  
ATOM   1657  HD2 ARG A 118      19.731  -3.821   9.498  1.00 90.16           H  
ATOM   1658  HD3 ARG A 118      20.604  -2.554   8.617  1.00 90.16           H  
ATOM   1659  NE  ARG A 118      21.716  -4.305   9.081  1.00 90.16           N  
ATOM   1660  HE  ARG A 118      22.201  -4.679   9.884  1.00 90.16           H  
ATOM   1661  NH1 ARG A 118      20.907  -4.784   6.990  1.00 90.16           N  
ATOM   1662 HH11 ARG A 118      20.726  -5.502   6.304  1.00 90.16           H  
ATOM   1663 HH12 ARG A 118      20.129  -4.177   7.207  1.00 90.16           H  
ATOM   1664  NH2 ARG A 118      22.542  -6.034   7.864  1.00 90.16           N  
ATOM   1665 HH21 ARG A 118      22.942  -6.372   8.727  1.00 90.16           H  
ATOM   1666 HH22 ARG A 118      22.348  -6.705   7.134  1.00 90.16           H  
ATOM   1667  CZ  ARG A 118      21.728  -5.023   7.976  1.00 90.16           C  
ATOM   1668  N   GLN A 119      17.774  -0.936  13.819  1.00 89.95           N  
ATOM   1669  H   GLN A 119      17.666  -1.935  13.927  1.00 89.95           H  
ATOM   1670  CA  GLN A 119      16.627  -0.115  14.236  1.00 89.95           C  
ATOM   1671  HA  GLN A 119      16.744   0.905  13.872  1.00 89.95           H  
ATOM   1672  C   GLN A 119      16.526  -0.052  15.773  1.00 89.95           C  
ATOM   1673  CB  GLN A 119      15.361  -0.666  13.562  1.00 89.95           C  
ATOM   1674  HB2 GLN A 119      15.336  -1.751  13.659  1.00 89.95           H  
ATOM   1675  HB3 GLN A 119      14.473  -0.250  14.039  1.00 89.95           H  
ATOM   1676  O   GLN A 119      15.739  -0.759  16.402  1.00 89.95           O  
ATOM   1677  CG  GLN A 119      15.347  -0.263  12.082  1.00 89.95           C  
ATOM   1678  HG2 GLN A 119      16.359  -0.261  11.679  1.00 89.95           H  
ATOM   1679  HG3 GLN A 119      14.952   0.749  11.994  1.00 89.95           H  
ATOM   1680  CD  GLN A 119      14.530  -1.197  11.209  1.00 89.95           C  
ATOM   1681  NE2 GLN A 119      13.235  -1.066  11.132  1.00 89.95           N  
ATOM   1682 HE21 GLN A 119      12.763  -0.656  11.925  1.00 89.95           H  
ATOM   1683 HE22 GLN A 119      12.822  -1.866  10.676  1.00 89.95           H  
ATOM   1684  OE1 GLN A 119      15.074  -1.991  10.483  1.00 89.95           O  
ATOM   1685  N   PRO A 120      17.327   0.796  16.449  1.00 92.83           N  
ATOM   1686  CA  PRO A 120      17.385   0.825  17.914  1.00 92.83           C  
ATOM   1687  HA  PRO A 120      17.685  -0.157  18.282  1.00 92.83           H  
ATOM   1688  C   PRO A 120      16.048   1.187  18.578  1.00 92.83           C  
ATOM   1689  CB  PRO A 120      18.477   1.848  18.243  1.00 92.83           C  
ATOM   1690  HB2 PRO A 120      19.433   1.330  18.330  1.00 92.83           H  
ATOM   1691  HB3 PRO A 120      18.264   2.402  19.156  1.00 92.83           H  
ATOM   1692  O   PRO A 120      15.788   0.803  19.722  1.00 92.83           O  
ATOM   1693  CG  PRO A 120      18.511   2.763  17.018  1.00 92.83           C  
ATOM   1694  HG2 PRO A 120      19.484   3.237  16.889  1.00 92.83           H  
ATOM   1695  HG3 PRO A 120      17.725   3.514  17.097  1.00 92.83           H  
ATOM   1696  CD  PRO A 120      18.196   1.809  15.872  1.00 92.83           C  
ATOM   1697  HD2 PRO A 120      17.706   2.355  15.065  1.00 92.83           H  
ATOM   1698  HD3 PRO A 120      19.112   1.339  15.513  1.00 92.83           H  
ATOM   1699  N   GLU A 121      15.192   1.946  17.896  1.00 90.95           N  
ATOM   1700  H   GLU A 121      15.473   2.299  16.993  1.00 90.95           H  
ATOM   1701  CA  GLU A 121      13.837   2.242  18.342  1.00 90.95           C  
ATOM   1702  HA  GLU A 121      13.906   2.556  19.383  1.00 90.95           H  
ATOM   1703  C   GLU A 121      12.929   1.011  18.349  1.00 90.95           C  
ATOM   1704  CB  GLU A 121      13.217   3.416  17.560  1.00 90.95           C  
ATOM   1705  HB2 GLU A 121      12.233   3.600  17.993  1.00 90.95           H  
ATOM   1706  HB3 GLU A 121      13.803   4.316  17.744  1.00 90.95           H  
ATOM   1707  O   GLU A 121      12.180   0.867  19.317  1.00 90.95           O  
ATOM   1708  CG  GLU A 121      13.029   3.228  16.041  1.00 90.95           C  
ATOM   1709  HG2 GLU A 121      12.590   2.247  15.855  1.00 90.95           H  
ATOM   1710  HG3 GLU A 121      12.311   3.978  15.710  1.00 90.95           H  
ATOM   1711  CD  GLU A 121      14.304   3.377  15.196  1.00 90.95           C  
ATOM   1712  OE1 GLU A 121      14.196   3.285  13.961  1.00 90.95           O  
ATOM   1713  OE2 GLU A 121      15.381   3.636  15.786  1.00 90.95           O  
ATOM   1714  N   HIS A 122      13.053   0.121  17.361  1.00 91.59           N  
ATOM   1715  H   HIS A 122      13.745   0.263  16.639  1.00 91.59           H  
ATOM   1716  CA  HIS A 122      12.299  -1.127  17.286  1.00 91.59           C  
ATOM   1717  HA  HIS A 122      11.238  -0.940  17.452  1.00 91.59           H  
ATOM   1718  C   HIS A 122      12.782  -2.131  18.335  1.00 91.59           C  
ATOM   1719  CB  HIS A 122      12.466  -1.754  15.913  1.00 91.59           C  
ATOM   1720  HB2 HIS A 122      12.029  -2.750  15.993  1.00 91.59           H  
ATOM   1721  HB3 HIS A 122      13.524  -1.878  15.683  1.00 91.59           H  
ATOM   1722  O   HIS A 122      11.976  -2.626  19.122  1.00 91.59           O  
ATOM   1723  CG  HIS A 122      11.794  -1.103  14.740  1.00 91.59           C  
ATOM   1724  CD2 HIS A 122      11.216   0.131  14.620  1.00 91.59           C  
ATOM   1725  HD2 HIS A 122      11.142   0.876  15.399  1.00 91.59           H  
ATOM   1726  ND1 HIS A 122      11.519  -1.792  13.596  1.00 91.59           N  
ATOM   1727  HD1 HIS A 122      11.683  -2.782  13.486  1.00 91.59           H  
ATOM   1728  CE1 HIS A 122      10.766  -1.014  12.815  1.00 91.59           C  
ATOM   1729  HE1 HIS A 122      10.317  -1.371  11.901  1.00 91.59           H  
ATOM   1730  NE2 HIS A 122      10.604   0.208  13.363  1.00 91.59           N  
ATOM   1731  N   ILE A 123      14.105  -2.313  18.475  1.00 94.76           N  
ATOM   1732  H   ILE A 123      14.691  -1.987  17.719  1.00 94.76           H  
ATOM   1733  CA  ILE A 123      14.703  -3.132  19.548  1.00 94.76           C  
ATOM   1734  HA  ILE A 123      14.433  -4.175  19.378  1.00 94.76           H  
ATOM   1735  C   ILE A 123      14.148  -2.707  20.915  1.00 94.76           C  
ATOM   1736  CB  ILE A 123      16.249  -3.006  19.542  1.00 94.76           C  
ATOM   1737  HB  ILE A 123      16.506  -1.950  19.630  1.00 94.76           H  
ATOM   1738  O   ILE A 123      13.751  -3.534  21.742  1.00 94.76           O  
ATOM   1739  CG1 ILE A 123      16.849  -3.544  18.228  1.00 94.76           C  
ATOM   1740 HG12 ILE A 123      16.685  -4.620  18.184  1.00 94.76           H  
ATOM   1741 HG13 ILE A 123      16.339  -3.094  17.376  1.00 94.76           H  
ATOM   1742  CG2 ILE A 123      16.880  -3.760  20.734  1.00 94.76           C  
ATOM   1743 HG21 ILE A 123      16.658  -4.823  20.641  1.00 94.76           H  
ATOM   1744 HG22 ILE A 123      16.505  -3.385  21.686  1.00 94.76           H  
ATOM   1745 HG23 ILE A 123      17.962  -3.628  20.726  1.00 94.76           H  
ATOM   1746  CD1 ILE A 123      18.348  -3.275  18.054  1.00 94.76           C  
ATOM   1747 HD11 ILE A 123      18.619  -3.481  17.019  1.00 94.76           H  
ATOM   1748 HD12 ILE A 123      18.578  -2.232  18.274  1.00 94.76           H  
ATOM   1749 HD13 ILE A 123      18.933  -3.928  18.701  1.00 94.76           H  
ATOM   1750  N   ARG A 124      14.100  -1.391  21.167  1.00 93.24           N  
ATOM   1751  H   ARG A 124      14.421  -0.774  20.435  1.00 93.24           H  
ATOM   1752  CA  ARG A 124      13.557  -0.829  22.410  1.00 93.24           C  
ATOM   1753  HA  ARG A 124      14.032  -1.336  23.250  1.00 93.24           H  
ATOM   1754  C   ARG A 124      12.058  -1.087  22.547  1.00 93.24           C  
ATOM   1755  CB  ARG A 124      13.887   0.666  22.458  1.00 93.24           C  
ATOM   1756  HB2 ARG A 124      14.968   0.789  22.399  1.00 93.24           H  
ATOM   1757  HB3 ARG A 124      13.443   1.136  21.580  1.00 93.24           H  
ATOM   1758  O   ARG A 124      11.618  -1.374  23.658  1.00 93.24           O  
ATOM   1759  CG  ARG A 124      13.375   1.358  23.734  1.00 93.24           C  
ATOM   1760  HG2 ARG A 124      13.858   0.911  24.603  1.00 93.24           H  
ATOM   1761  HG3 ARG A 124      12.298   1.222  23.828  1.00 93.24           H  
ATOM   1762  CD  ARG A 124      13.672   2.863  23.708  1.00 93.24           C  
ATOM   1763  HD2 ARG A 124      13.306   3.319  24.628  1.00 93.24           H  
ATOM   1764  HD3 ARG A 124      14.752   3.002  23.667  1.00 93.24           H  
ATOM   1765  NE  ARG A 124      13.061   3.515  22.531  1.00 93.24           N  
ATOM   1766  HE  ARG A 124      13.609   3.496  21.682  1.00 93.24           H  
ATOM   1767  NH1 ARG A 124      10.955   3.885  23.380  1.00 93.24           N  
ATOM   1768 HH11 ARG A 124      11.218   3.393  24.222  1.00 93.24           H  
ATOM   1769 HH12 ARG A 124       9.970   3.980  23.178  1.00 93.24           H  
ATOM   1770  NH2 ARG A 124      11.364   4.260  21.218  1.00 93.24           N  
ATOM   1771 HH21 ARG A 124      10.371   4.365  21.068  1.00 93.24           H  
ATOM   1772 HH22 ARG A 124      11.918   4.066  20.396  1.00 93.24           H  
ATOM   1773  CZ  ARG A 124      11.803   3.893  22.388  1.00 93.24           C  
ATOM   1774  N   GLU A 125      11.286  -0.961  21.473  1.00 93.29           N  
ATOM   1775  H   GLU A 125      11.715  -0.761  20.581  1.00 93.29           H  
ATOM   1776  CA  GLU A 125       9.844  -1.209  21.478  1.00 93.29           C  
ATOM   1777  HA  GLU A 125       9.396  -0.641  22.293  1.00 93.29           H  
ATOM   1778  C   GLU A 125       9.514  -2.684  21.743  1.00 93.29           C  
ATOM   1779  CB  GLU A 125       9.223  -0.696  20.171  1.00 93.29           C  
ATOM   1780  HB2 GLU A 125       9.424   0.373  20.104  1.00 93.29           H  
ATOM   1781  HB3 GLU A 125       9.673  -1.201  19.316  1.00 93.29           H  
ATOM   1782  O   GLU A 125       8.760  -2.966  22.678  1.00 93.29           O  
ATOM   1783  CG  GLU A 125       7.707  -0.937  20.167  1.00 93.29           C  
ATOM   1784  HG2 GLU A 125       7.521  -2.008  20.100  1.00 93.29           H  
ATOM   1785  HG3 GLU A 125       7.301  -0.586  21.116  1.00 93.29           H  
ATOM   1786  CD  GLU A 125       6.958  -0.235  19.030  1.00 93.29           C  
ATOM   1787  OE1 GLU A 125       5.722  -0.437  18.999  1.00 93.29           O  
ATOM   1788  OE2 GLU A 125       7.580   0.573  18.309  1.00 93.29           O  
ATOM   1789  N   CYS A 126      10.122  -3.632  21.019  1.00 94.80           N  
ATOM   1790  H   CYS A 126      10.703  -3.357  20.240  1.00 94.80           H  
ATOM   1791  CA  CYS A 126       9.927  -5.063  21.265  1.00 94.80           C  
ATOM   1792  HA  CYS A 126       8.880  -5.316  21.102  1.00 94.80           H  
ATOM   1793  C   CYS A 126      10.305  -5.433  22.709  1.00 94.80           C  
ATOM   1794  CB  CYS A 126      10.783  -5.907  20.317  1.00 94.80           C  
ATOM   1795  HB2 CYS A 126      11.828  -5.654  20.495  1.00 94.80           H  
ATOM   1796  HB3 CYS A 126      10.640  -6.951  20.596  1.00 94.80           H  
ATOM   1797  O   CYS A 126       9.542  -6.110  23.404  1.00 94.80           O  
ATOM   1798  SG  CYS A 126      10.545  -5.818  18.528  1.00 94.80           S  
ATOM   1799  N   LYS A 127      11.450  -4.936  23.205  1.00 95.52           N  
ATOM   1800  H   LYS A 127      12.050  -4.420  22.578  1.00 95.52           H  
ATOM   1801  CA  LYS A 127      11.884  -5.146  24.593  1.00 95.52           C  
ATOM   1802  HA  LYS A 127      11.958  -6.218  24.776  1.00 95.52           H  
ATOM   1803  C   LYS A 127      10.887  -4.580  25.602  1.00 95.52           C  
ATOM   1804  CB  LYS A 127      13.264  -4.516  24.786  1.00 95.52           C  
ATOM   1805  HB2 LYS A 127      13.214  -3.450  24.563  1.00 95.52           H  
ATOM   1806  HB3 LYS A 127      13.963  -4.981  24.091  1.00 95.52           H  
ATOM   1807  O   LYS A 127      10.536  -5.260  26.565  1.00 95.52           O  
ATOM   1808  CG  LYS A 127      13.764  -4.712  26.221  1.00 95.52           C  
ATOM   1809  HG2 LYS A 127      13.097  -4.220  26.928  1.00 95.52           H  
ATOM   1810  HG3 LYS A 127      13.802  -5.777  26.449  1.00 95.52           H  
ATOM   1811  CD  LYS A 127      15.149  -4.097  26.364  1.00 95.52           C  
ATOM   1812  HD2 LYS A 127      15.821  -4.548  25.635  1.00 95.52           H  
ATOM   1813  HD3 LYS A 127      15.091  -3.023  26.187  1.00 95.52           H  
ATOM   1814  CE  LYS A 127      15.648  -4.367  27.776  1.00 95.52           C  
ATOM   1815  HE2 LYS A 127      15.012  -3.855  28.498  1.00 95.52           H  
ATOM   1816  HE3 LYS A 127      15.565  -5.436  27.975  1.00 95.52           H  
ATOM   1817  NZ  LYS A 127      17.054  -3.949  27.900  1.00 95.52           N  
ATOM   1818  HZ1 LYS A 127      17.628  -4.441  27.230  1.00 95.52           H  
ATOM   1819  HZ2 LYS A 127      17.181  -2.949  27.838  1.00 95.52           H  
ATOM   1820  HZ3 LYS A 127      17.427  -4.332  28.757  1.00 95.52           H  
ATOM   1821  N   GLN A 128      10.418  -3.352  25.392  1.00 94.63           N  
ATOM   1822  H   GLN A 128      10.736  -2.846  24.578  1.00 94.63           H  
ATOM   1823  CA  GLN A 128       9.444  -2.716  26.275  1.00 94.63           C  
ATOM   1824  HA  GLN A 128       9.846  -2.714  27.288  1.00 94.63           H  
ATOM   1825  C   GLN A 128       8.130  -3.511  26.302  1.00 94.63           C  
ATOM   1826  CB  GLN A 128       9.241  -1.260  25.826  1.00 94.63           C  
ATOM   1827  HB2 GLN A 128       8.862  -1.236  24.804  1.00 94.63           H  
ATOM   1828  HB3 GLN A 128      10.204  -0.749  25.854  1.00 94.63           H  
ATOM   1829  O   GLN A 128       7.600  -3.783  27.379  1.00 94.63           O  
ATOM   1830  CG  GLN A 128       8.267  -0.513  26.742  1.00 94.63           C  
ATOM   1831  HG2 GLN A 128       7.276  -0.956  26.643  1.00 94.63           H  
ATOM   1832  HG3 GLN A 128       8.593  -0.627  27.776  1.00 94.63           H  
ATOM   1833  CD  GLN A 128       8.144   0.976  26.432  1.00 94.63           C  
ATOM   1834  NE2 GLN A 128       7.511   1.726  27.306  1.00 94.63           N  
ATOM   1835 HE21 GLN A 128       7.065   1.290  28.101  1.00 94.63           H  
ATOM   1836 HE22 GLN A 128       7.365   2.688  27.035  1.00 94.63           H  
ATOM   1837  OE1 GLN A 128       8.614   1.519  25.443  1.00 94.63           O  
ATOM   1838  N   ASN A 129       7.644  -3.950  25.140  1.00 94.55           N  
ATOM   1839  H   ASN A 129       8.111  -3.672  24.288  1.00 94.55           H  
ATOM   1840  CA  ASN A 129       6.458  -4.797  25.025  1.00 94.55           C  
ATOM   1841  HA  ASN A 129       5.617  -4.296  25.505  1.00 94.55           H  
ATOM   1842  C   ASN A 129       6.643  -6.143  25.752  1.00 94.55           C  
ATOM   1843  CB  ASN A 129       6.140  -4.981  23.528  1.00 94.55           C  
ATOM   1844  HB2 ASN A 129       5.391  -5.765  23.417  1.00 94.55           H  
ATOM   1845  HB3 ASN A 129       7.038  -5.290  22.993  1.00 94.55           H  
ATOM   1846  O   ASN A 129       5.736  -6.599  26.454  1.00 94.55           O  
ATOM   1847  CG  ASN A 129       5.572  -3.729  22.878  1.00 94.55           C  
ATOM   1848  ND2 ASN A 129       5.687  -3.597  21.576  1.00 94.55           N  
ATOM   1849 HD21 ASN A 129       6.334  -4.176  21.059  1.00 94.55           H  
ATOM   1850 HD22 ASN A 129       5.414  -2.708  21.182  1.00 94.55           H  
ATOM   1851  OD1 ASN A 129       4.955  -2.900  23.525  1.00 94.55           O  
ATOM   1852  N   PHE A 130       7.833  -6.746  25.659  1.00 95.55           N  
ATOM   1853  H   PHE A 130       8.523  -6.348  25.038  1.00 95.55           H  
ATOM   1854  CA  PHE A 130       8.187  -7.957  26.399  1.00 95.55           C  
ATOM   1855  HA  PHE A 130       7.449  -8.729  26.179  1.00 95.55           H  
ATOM   1856  C   PHE A 130       8.165  -7.742  27.918  1.00 95.55           C  
ATOM   1857  CB  PHE A 130       9.564  -8.460  25.938  1.00 95.55           C  
ATOM   1858  HB2 PHE A 130       9.499  -8.776  24.897  1.00 95.55           H  
ATOM   1859  HB3 PHE A 130      10.292  -7.650  25.982  1.00 95.55           H  
ATOM   1860  O   PHE A 130       7.545  -8.521  28.645  1.00 95.55           O  
ATOM   1861  CG  PHE A 130      10.073  -9.611  26.777  1.00 95.55           C  
ATOM   1862  CD1 PHE A 130      11.041  -9.413  27.778  1.00 95.55           C  
ATOM   1863  HD1 PHE A 130      11.461  -8.429  27.930  1.00 95.55           H  
ATOM   1864  CD2 PHE A 130       9.507 -10.878  26.601  1.00 95.55           C  
ATOM   1865  HD2 PHE A 130       8.753 -11.009  25.838  1.00 95.55           H  
ATOM   1866  CE1 PHE A 130      11.448 -10.492  28.584  1.00 95.55           C  
ATOM   1867  HE1 PHE A 130      12.187 -10.331  29.355  1.00 95.55           H  
ATOM   1868  CE2 PHE A 130       9.916 -11.960  27.394  1.00 95.55           C  
ATOM   1869  HE2 PHE A 130       9.462 -12.928  27.236  1.00 95.55           H  
ATOM   1870  CZ  PHE A 130      10.899 -11.772  28.380  1.00 95.55           C  
ATOM   1871  HZ  PHE A 130      11.207 -12.603  28.997  1.00 95.55           H  
ATOM   1872  N   GLU A 131       8.810  -6.686  28.415  1.00 94.70           N  
ATOM   1873  H   GLU A 131       9.307  -6.087  27.771  1.00 94.70           H  
ATOM   1874  CA  GLU A 131       8.871  -6.372  29.846  1.00 94.70           C  
ATOM   1875  HA  GLU A 131       9.275  -7.230  30.384  1.00 94.70           H  
ATOM   1876  C   GLU A 131       7.479  -6.089  30.426  1.00 94.70           C  
ATOM   1877  CB  GLU A 131       9.796  -5.167  30.078  1.00 94.70           C  
ATOM   1878  HB2 GLU A 131       9.661  -4.816  31.101  1.00 94.70           H  
ATOM   1879  HB3 GLU A 131       9.508  -4.366  29.397  1.00 94.70           H  
ATOM   1880  O   GLU A 131       7.144  -6.605  31.496  1.00 94.70           O  
ATOM   1881  CG  GLU A 131      11.283  -5.513  29.882  1.00 94.70           C  
ATOM   1882  HG2 GLU A 131      11.429  -5.970  28.903  1.00 94.70           H  
ATOM   1883  HG3 GLU A 131      11.560  -6.255  30.631  1.00 94.70           H  
ATOM   1884  CD  GLU A 131      12.217  -4.294  30.009  1.00 94.70           C  
ATOM   1885  OE1 GLU A 131      13.452  -4.515  30.052  1.00 94.70           O  
ATOM   1886  OE2 GLU A 131      11.721  -3.148  30.095  1.00 94.70           O  
ATOM   1887  N   ILE A 132       6.642  -5.332  29.708  1.00 95.03           N  
ATOM   1888  H   ILE A 132       6.983  -4.939  28.842  1.00 95.03           H  
ATOM   1889  CA  ILE A 132       5.247  -5.067  30.091  1.00 95.03           C  
ATOM   1890  HA  ILE A 132       5.235  -4.601  31.077  1.00 95.03           H  
ATOM   1891  C   ILE A 132       4.470  -6.383  30.209  1.00 95.03           C  
ATOM   1892  CB  ILE A 132       4.586  -4.091  29.088  1.00 95.03           C  
ATOM   1893  HB  ILE A 132       4.761  -4.459  28.077  1.00 95.03           H  
ATOM   1894  O   ILE A 132       3.851  -6.645  31.246  1.00 95.03           O  
ATOM   1895  CG1 ILE A 132       5.202  -2.679  29.224  1.00 95.03           C  
ATOM   1896 HG12 ILE A 132       6.288  -2.751  29.284  1.00 95.03           H  
ATOM   1897 HG13 ILE A 132       4.862  -2.222  30.154  1.00 95.03           H  
ATOM   1898  CG2 ILE A 132       3.064  -4.009  29.318  1.00 95.03           C  
ATOM   1899 HG21 ILE A 132       2.611  -3.291  28.634  1.00 95.03           H  
ATOM   1900 HG22 ILE A 132       2.584  -4.965  29.107  1.00 95.03           H  
ATOM   1901 HG23 ILE A 132       2.843  -3.710  30.342  1.00 95.03           H  
ATOM   1902  CD1 ILE A 132       4.866  -1.750  28.049  1.00 95.03           C  
ATOM   1903 HD11 ILE A 132       3.796  -1.544  28.005  1.00 95.03           H  
ATOM   1904 HD12 ILE A 132       5.394  -0.805  28.175  1.00 95.03           H  
ATOM   1905 HD13 ILE A 132       5.178  -2.210  27.111  1.00 95.03           H  
ATOM   1906  N   ALA A 133       4.549  -7.248  29.194  1.00 94.88           N  
ATOM   1907  H   ALA A 133       5.072  -6.988  28.370  1.00 94.88           H  
ATOM   1908  CA  ALA A 133       3.837  -8.520  29.194  1.00 94.88           C  
ATOM   1909  HA  ALA A 133       2.782  -8.318  29.383  1.00 94.88           H  
ATOM   1910  C   ALA A 133       4.332  -9.463  30.308  1.00 94.88           C  
ATOM   1911  CB  ALA A 133       3.957  -9.139  27.800  1.00 94.88           C  
ATOM   1912  HB1 ALA A 133       4.999  -9.377  27.588  1.00 94.88           H  
ATOM   1913  HB2 ALA A 133       3.598  -8.434  27.050  1.00 94.88           H  
ATOM   1914  HB3 ALA A 133       3.348 -10.041  27.748  1.00 94.88           H  
ATOM   1915  O   ALA A 133       3.525 -10.043  31.035  1.00 94.88           O  
ATOM   1916  N   MET A 134       5.646  -9.572  30.523  1.00 95.06           N  
ATOM   1917  H   MET A 134       6.272  -9.076  29.905  1.00 95.06           H  
ATOM   1918  CA  MET A 134       6.217 -10.391  31.600  1.00 95.06           C  
ATOM   1919  HA  MET A 134       5.812 -11.400  31.520  1.00 95.06           H  
ATOM   1920  C   MET A 134       5.847  -9.880  32.993  1.00 95.06           C  
ATOM   1921  CB  MET A 134       7.742 -10.449  31.463  1.00 95.06           C  
ATOM   1922  HB2 MET A 134       8.176 -10.815  32.394  1.00 95.06           H  
ATOM   1923  HB3 MET A 134       8.133  -9.447  31.286  1.00 95.06           H  
ATOM   1924  O   MET A 134       5.530 -10.685  33.874  1.00 95.06           O  
ATOM   1925  CG  MET A 134       8.182 -11.372  30.324  1.00 95.06           C  
ATOM   1926  HG2 MET A 134       7.807 -10.972  29.382  1.00 95.06           H  
ATOM   1927  HG3 MET A 134       9.271 -11.339  30.287  1.00 95.06           H  
ATOM   1928  SD  MET A 134       7.668 -13.114  30.447  1.00 95.06           S  
ATOM   1929  CE  MET A 134       8.528 -13.610  31.958  1.00 95.06           C  
ATOM   1930  HE1 MET A 134       9.592 -13.399  31.852  1.00 95.06           H  
ATOM   1931  HE2 MET A 134       8.379 -14.677  32.121  1.00 95.06           H  
ATOM   1932  HE3 MET A 134       8.126 -13.060  32.809  1.00 95.06           H  
ATOM   1933  N   ASN A 135       5.831  -8.562  33.198  1.00 93.99           N  
ATOM   1934  H   ASN A 135       6.131  -7.949  32.453  1.00 93.99           H  
ATOM   1935  CA  ASN A 135       5.366  -7.961  34.447  1.00 93.99           C  
ATOM   1936  HA  ASN A 135       5.914  -8.400  35.280  1.00 93.99           H  
ATOM   1937  C   ASN A 135       3.881  -8.258  34.689  1.00 93.99           C  
ATOM   1938  CB  ASN A 135       5.639  -6.449  34.414  1.00 93.99           C  
ATOM   1939  HB2 ASN A 135       5.285  -6.032  33.472  1.00 93.99           H  
ATOM   1940  HB3 ASN A 135       5.094  -5.965  35.224  1.00 93.99           H  
ATOM   1941  O   ASN A 135       3.497  -8.551  35.819  1.00 93.99           O  
ATOM   1942  CG  ASN A 135       7.108  -6.112  34.600  1.00 93.99           C  
ATOM   1943  ND2 ASN A 135       7.544  -4.984  34.094  1.00 93.99           N  
ATOM   1944 HD21 ASN A 135       8.542  -4.838  34.128  1.00 93.99           H  
ATOM   1945 HD22 ASN A 135       6.964  -4.485  33.434  1.00 93.99           H  
ATOM   1946  OD1 ASN A 135       7.867  -6.824  35.241  1.00 93.99           O  
ATOM   1947  N   ALA A 136       3.058  -8.267  33.640  1.00 93.61           N  
ATOM   1948  H   ALA A 136       3.409  -7.967  32.742  1.00 93.61           H  
ATOM   1949  CA  ALA A 136       1.652  -8.647  33.738  1.00 93.61           C  
ATOM   1950  HA  ALA A 136       1.211  -8.112  34.580  1.00 93.61           H  
ATOM   1951  C   ALA A 136       1.436 -10.154  34.015  1.00 93.61           C  
ATOM   1952  CB  ALA A 136       0.947  -8.168  32.465  1.00 93.61           C  
ATOM   1953  HB1 ALA A 136       1.433  -8.587  31.584  1.00 93.61           H  
ATOM   1954  HB2 ALA A 136       1.006  -7.081  32.401  1.00 93.61           H  
ATOM   1955  HB3 ALA A 136      -0.101  -8.466  32.484  1.00 93.61           H  
ATOM   1956  O   ALA A 136       0.416 -10.516  34.604  1.00 93.61           O  
ATOM   1957  N   LEU A 137       2.378 -11.032  33.635  1.00 91.24           N  
ATOM   1958  H   LEU A 137       3.137 -10.680  33.070  1.00 91.24           H  
ATOM   1959  CA  LEU A 137       2.338 -12.473  33.947  1.00 91.24           C  
ATOM   1960  HA  LEU A 137       1.304 -12.819  33.909  1.00 91.24           H  
ATOM   1961  C   LEU A 137       2.856 -12.817  35.349  1.00 91.24           C  
ATOM   1962  CB  LEU A 137       3.179 -13.268  32.931  1.00 91.24           C  
ATOM   1963  HB2 LEU A 137       3.257 -14.296  33.285  1.00 91.24           H  
ATOM   1964  HB3 LEU A 137       4.186 -12.851  32.911  1.00 91.24           H  
ATOM   1965  O   LEU A 137       2.305 -13.697  36.009  1.00 91.24           O  
ATOM   1966  CG  LEU A 137       2.642 -13.309  31.497  1.00 91.24           C  
ATOM   1967  HG  LEU A 137       2.628 -12.298  31.090  1.00 91.24           H  
ATOM   1968  CD1 LEU A 137       3.589 -14.149  30.642  1.00 91.24           C  
ATOM   1969 HD11 LEU A 137       3.549 -15.198  30.937  1.00 91.24           H  
ATOM   1970 HD12 LEU A 137       3.309 -14.044  29.594  1.00 91.24           H  
ATOM   1971 HD13 LEU A 137       4.607 -13.775  30.746  1.00 91.24           H  
ATOM   1972  CD2 LEU A 137       1.224 -13.884  31.428  1.00 91.24           C  
ATOM   1973 HD21 LEU A 137       0.519 -13.147  31.813  1.00 91.24           H  
ATOM   1974 HD22 LEU A 137       0.963 -14.098  30.392  1.00 91.24           H  
ATOM   1975 HD23 LEU A 137       1.156 -14.794  32.024  1.00 91.24           H  
ATOM   1976  N   GLY A 138       3.961 -12.193  35.764  1.00 78.97           N  
ATOM   1977  H   GLY A 138       4.392 -11.534  35.132  1.00 78.97           H  
ATOM   1978  CA  GLY A 138       4.606 -12.442  37.057  1.00 78.97           C  
ATOM   1979  HA2 GLY A 138       5.664 -12.192  36.969  1.00 78.97           H  
ATOM   1980  HA3 GLY A 138       4.514 -13.496  37.319  1.00 78.97           H  
ATOM   1981  C   GLY A 138       4.020 -11.611  38.194  1.00 78.97           C  
ATOM   1982  O   GLY A 138       4.136 -11.983  39.365  1.00 78.97           O  
ATOM   1983  N   GLY A 139       3.384 -10.492  37.854  1.00 64.74           N  
ATOM   1984  H   GLY A 139       3.361 -10.211  36.884  1.00 64.74           H  
ATOM   1985  CA  GLY A 139       2.592  -9.717  38.784  1.00 64.74           C  
ATOM   1986  HA2 GLY A 139       3.234  -9.342  39.581  1.00 64.74           H  
ATOM   1987  HA3 GLY A 139       2.139  -8.871  38.266  1.00 64.74           H  
ATOM   1988  C   GLY A 139       1.484 -10.576  39.375  1.00 64.74           C  
ATOM   1989  O   GLY A 139       0.943 -11.478  38.728  1.00 64.74           O  
ATOM   1990  N   ALA A 140       1.120 -10.280  40.624  1.00 57.14           N  
ATOM   1991  H   ALA A 140       1.575  -9.503  41.082  1.00 57.14           H  
ATOM   1992  CA  ALA A 140      -0.165 -10.730  41.134  1.00 57.14           C  
ATOM   1993  HA  ALA A 140      -0.114 -11.811  41.265  1.00 57.14           H  
ATOM   1994  C   ALA A 140      -1.223 -10.374  40.076  1.00 57.14           C  
ATOM   1995  CB  ALA A 140      -0.447 -10.054  42.480  1.00 57.14           C  
ATOM   1996  HB1 ALA A 140       0.332 -10.315  43.196  1.00 57.14           H  
ATOM   1997  HB2 ALA A 140      -1.414 -10.383  42.861  1.00 57.14           H  
ATOM   1998  HB3 ALA A 140      -0.470  -8.971  42.351  1.00 57.14           H  
ATOM   1999  O   ALA A 140      -1.135  -9.267  39.536  1.00 57.14           O  
ATOM   2000  N   PRO A 141      -2.154 -11.297  39.749  1.00 53.20           N  
ATOM   2001  CA  PRO A 141      -3.156 -11.086  38.706  1.00 53.20           C  
ATOM   2002  HA  PRO A 141      -2.717 -11.248  37.722  1.00 53.20           H  
ATOM   2003  C   PRO A 141      -3.662  -9.662  38.828  1.00 53.20           C  
ATOM   2004  CB  PRO A 141      -4.267 -12.110  38.978  1.00 53.20           C  
ATOM   2005  HB2 PRO A 141      -4.148 -12.950  38.294  1.00 53.20           H  
ATOM   2006  HB3 PRO A 141      -5.263 -11.681  38.871  1.00 53.20           H  
ATOM   2007  O   PRO A 141      -4.118  -9.324  39.925  1.00 53.20           O  
ATOM   2008  CG  PRO A 141      -4.007 -12.584  40.408  1.00 53.20           C  
ATOM   2009  HG2 PRO A 141      -4.350 -13.606  40.566  1.00 53.20           H  
ATOM   2010  HG3 PRO A 141      -4.482 -11.903  41.114  1.00 53.20           H  
ATOM   2011  CD  PRO A 141      -2.493 -12.469  40.530  1.00 53.20           C  
ATOM   2012  HD2 PRO A 141      -2.219 -12.364  41.579  1.00 53.20           H  
ATOM   2013  HD3 PRO A 141      -2.011 -13.345  40.095  1.00 53.20           H  
ATOM   2014  N   ALA A 142      -3.444  -8.860  37.770  1.00 52.85           N  
ATOM   2015  H   ALA A 142      -2.980  -9.266  36.970  1.00 52.85           H  
ATOM   2016  CA  ALA A 142      -3.530  -7.399  37.793  1.00 52.85           C  
ATOM   2017  HA  ALA A 142      -2.560  -7.003  38.093  1.00 52.85           H  
ATOM   2018  C   ALA A 142      -4.613  -6.988  38.788  1.00 52.85           C  
ATOM   2019  CB  ALA A 142      -3.857  -6.893  36.383  1.00 52.85           C  
ATOM   2020  HB1 ALA A 142      -3.939  -5.807  36.394  1.00 52.85           H  
ATOM   2021  HB2 ALA A 142      -4.799  -7.319  36.036  1.00 52.85           H  
ATOM   2022  HB3 ALA A 142      -3.060  -7.177  35.696  1.00 52.85           H  
ATOM   2023  O   ALA A 142      -5.767  -7.368  38.552  1.00 52.85           O  
ATOM   2024  N   PRO A 143      -4.236  -6.406  39.946  1.00 52.89           N  
ATOM   2025  CA  PRO A 143      -5.014  -6.500  41.175  1.00 52.89           C  
ATOM   2026  HA  PRO A 143      -4.977  -7.523  41.547  1.00 52.89           H  
ATOM   2027  C   PRO A 143      -6.431  -6.120  40.857  1.00 52.89           C  
ATOM   2028  CB  PRO A 143      -4.372  -5.574  42.204  1.00 52.89           C  
ATOM   2029  HB2 PRO A 143      -3.857  -6.173  42.955  1.00 52.89           H  
ATOM   2030  HB3 PRO A 143      -5.088  -4.904  42.681  1.00 52.89           H  
ATOM   2031  O   PRO A 143      -6.660  -4.968  40.498  1.00 52.89           O  
ATOM   2032  CG  PRO A 143      -3.353  -4.808  41.387  1.00 52.89           C  
ATOM   2033  HG2 PRO A 143      -3.826  -3.893  41.031  1.00 52.89           H  
ATOM   2034  HG3 PRO A 143      -2.461  -4.630  41.987  1.00 52.89           H  
ATOM   2035  CD  PRO A 143      -3.012  -5.690  40.199  1.00 52.89           C  
ATOM   2036  HD2 PRO A 143      -2.714  -5.080  39.345  1.00 52.89           H  
ATOM   2037  HD3 PRO A 143      -2.223  -6.393  40.464  1.00 52.89           H  
ATOM   2038  N   ALA A 144      -7.286  -7.155  40.884  1.00 51.44           N  
ATOM   2039  H   ALA A 144      -6.874  -8.043  41.132  1.00 51.44           H  
ATOM   2040  CA  ALA A 144      -8.554  -7.231  40.170  1.00 51.44           C  
ATOM   2041  HA  ALA A 144      -8.383  -7.636  39.172  1.00 51.44           H  
ATOM   2042  C   ALA A 144      -9.147  -5.846  40.050  1.00 51.44           C  
ATOM   2043  CB  ALA A 144      -9.484  -8.170  40.950  1.00 51.44           C  
ATOM   2044  HB1 ALA A 144      -9.605  -7.820  41.975  1.00 51.44           H  
ATOM   2045  HB2 ALA A 144     -10.460  -8.200  40.465  1.00 51.44           H  
ATOM   2046  HB3 ALA A 144      -9.063  -9.176  40.961  1.00 51.44           H  
ATOM   2047  O   ALA A 144      -9.715  -5.407  41.041  1.00 51.44           O  
ATOM   2048  N   VAL A 145      -8.873  -5.185  38.916  1.00 49.38           N  
ATOM   2049  H   VAL A 145      -8.311  -5.690  38.246  1.00 49.38           H  
ATOM   2050  CA  VAL A 145      -8.931  -3.729  38.706  1.00 49.38           C  
ATOM   2051  HA  VAL A 145      -7.929  -3.323  38.846  1.00 49.38           H  
ATOM   2052  C   VAL A 145      -9.847  -3.086  39.745  1.00 49.38           C  
ATOM   2053  CB  VAL A 145      -9.355  -3.457  37.250  1.00 49.38           C  
ATOM   2054  HB  VAL A 145     -10.348  -3.872  37.076  1.00 49.38           H  
ATOM   2055  O   VAL A 145     -11.065  -3.067  39.583  1.00 49.38           O  
ATOM   2056  CG1 VAL A 145      -9.391  -1.969  36.911  1.00 49.38           C  
ATOM   2057 HG11 VAL A 145      -9.257  -1.803  35.842  1.00 49.38           H  
ATOM   2058 HG12 VAL A 145      -8.644  -1.416  37.481  1.00 49.38           H  
ATOM   2059 HG13 VAL A 145     -10.393  -1.615  37.155  1.00 49.38           H  
ATOM   2060  CG2 VAL A 145      -8.396  -4.147  36.268  1.00 49.38           C  
ATOM   2061 HG21 VAL A 145      -8.456  -5.232  36.362  1.00 49.38           H  
ATOM   2062 HG22 VAL A 145      -8.662  -3.895  35.241  1.00 49.38           H  
ATOM   2063 HG23 VAL A 145      -7.372  -3.827  36.461  1.00 49.38           H  
ATOM   2064  N   VAL A 146      -9.266  -2.737  40.905  1.00 53.03           N  
ATOM   2065  H   VAL A 146      -8.281  -2.942  40.992  1.00 53.03           H  
ATOM   2066  CA  VAL A 146     -10.060  -2.625  42.156  1.00 53.03           C  
ATOM   2067  HA  VAL A 146     -10.703  -3.503  42.212  1.00 53.03           H  
ATOM   2068  C   VAL A 146     -10.989  -1.418  42.115  1.00 53.03           C  
ATOM   2069  CB  VAL A 146      -9.184  -2.588  43.430  1.00 53.03           C  
ATOM   2070  HB  VAL A 146      -8.974  -1.549  43.686  1.00 53.03           H  
ATOM   2071  O   VAL A 146     -11.967  -1.323  42.854  1.00 53.03           O  
ATOM   2072  CG1 VAL A 146      -9.927  -3.243  44.605  1.00 53.03           C  
ATOM   2073 HG11 VAL A 146     -10.118  -4.292  44.379  1.00 53.03           H  
ATOM   2074 HG12 VAL A 146     -10.877  -2.734  44.772  1.00 53.03           H  
ATOM   2075 HG13 VAL A 146      -9.326  -3.168  45.511  1.00 53.03           H  
ATOM   2076  CG2 VAL A 146      -7.833  -3.304  43.291  1.00 53.03           C  
ATOM   2077 HG21 VAL A 146      -7.307  -3.303  44.246  1.00 53.03           H  
ATOM   2078 HG22 VAL A 146      -7.203  -2.790  42.565  1.00 53.03           H  
ATOM   2079 HG23 VAL A 146      -7.988  -4.333  42.967  1.00 53.03           H  
ATOM   2080  N   SER A 147     -10.683  -0.499  41.211  1.00 57.17           N  
ATOM   2081  H   SER A 147      -9.882  -0.682  40.623  1.00 57.17           H  
ATOM   2082  CA  SER A 147     -11.537   0.594  40.805  1.00 57.17           C  
ATOM   2083  HA  SER A 147     -12.440   0.621  41.416  1.00 57.17           H  
ATOM   2084  C   SER A 147     -11.918   0.394  39.356  1.00 57.17           C  
ATOM   2085  CB  SER A 147     -10.790   1.918  40.962  1.00 57.17           C  
ATOM   2086  HB2 SER A 147     -11.442   2.732  40.648  1.00 57.17           H  
ATOM   2087  HB3 SER A 147     -10.524   2.065  42.009  1.00 57.17           H  
ATOM   2088  O   SER A 147     -11.044   0.119  38.540  1.00 57.17           O  
ATOM   2089  OG  SER A 147      -9.614   1.936  40.172  1.00 57.17           O  
ATOM   2090  HG  SER A 147      -9.834   1.559  39.318  1.00 57.17           H  
ATOM   2091  N   GLU A 148     -13.180   0.636  39.027  1.00 61.71           N  
ATOM   2092  H   GLU A 148     -13.843   0.846  39.759  1.00 61.71           H  
ATOM   2093  CA  GLU A 148     -13.613   0.863  37.653  1.00 61.71           C  
ATOM   2094  HA  GLU A 148     -13.709  -0.090  37.133  1.00 61.71           H  
ATOM   2095  C   GLU A 148     -12.581   1.734  36.927  1.00 61.71           C  
ATOM   2096  CB  GLU A 148     -14.971   1.578  37.669  1.00 61.71           C  
ATOM   2097  HB2 GLU A 148     -14.879   2.496  38.248  1.00 61.71           H  
ATOM   2098  HB3 GLU A 148     -15.241   1.836  36.645  1.00 61.71           H  
ATOM   2099  O   GLU A 148     -12.328   2.873  37.327  1.00 61.71           O  
ATOM   2100  CG  GLU A 148     -16.086   0.706  38.264  1.00 61.71           C  
ATOM   2101  HG2 GLU A 148     -15.823   0.430  39.285  1.00 61.71           H  
ATOM   2102  HG3 GLU A 148     -16.161  -0.208  37.675  1.00 61.71           H  
ATOM   2103  CD  GLU A 148     -17.448   1.419  38.288  1.00 61.71           C  
ATOM   2104  OE1 GLU A 148     -18.472   0.698  38.289  1.00 61.71           O  
ATOM   2105  OE2 GLU A 148     -17.474   2.671  38.334  1.00 61.71           O  
ATOM   2106  N   GLY A 149     -11.925   1.168  35.912  1.00 79.57           N  
ATOM   2107  H   GLY A 149     -12.090   0.195  35.695  1.00 79.57           H  
ATOM   2108  CA  GLY A 149     -10.973   1.920  35.110  1.00 79.57           C  
ATOM   2109  HA2 GLY A 149     -10.122   2.198  35.733  1.00 79.57           H  
ATOM   2110  HA3 GLY A 149     -10.617   1.323  34.271  1.00 79.57           H  
ATOM   2111  C   GLY A 149     -11.645   3.183  34.576  1.00 79.57           C  
ATOM   2112  O   GLY A 149     -12.820   3.172  34.194  1.00 79.57           O  
ATOM   2113  N   PHE A 150     -10.920   4.293  34.560  1.00 91.44           N  
ATOM   2114  H   PHE A 150      -9.942   4.234  34.805  1.00 91.44           H  
ATOM   2115  CA  PHE A 150     -11.466   5.530  34.023  1.00 91.44           C  
ATOM   2116  HA  PHE A 150     -12.498   5.631  34.357  1.00 91.44           H  
ATOM   2117  C   PHE A 150     -11.446   5.449  32.501  1.00 91.44           C  
ATOM   2118  CB  PHE A 150     -10.689   6.738  34.537  1.00 91.44           C  
ATOM   2119  HB2 PHE A 150     -11.084   7.635  34.059  1.00 91.44           H  
ATOM   2120  HB3 PHE A 150      -9.649   6.640  34.228  1.00 91.44           H  
ATOM   2121  O   PHE A 150     -10.413   5.159  31.904  1.00 91.44           O  
ATOM   2122  CG  PHE A 150     -10.755   6.916  36.040  1.00 91.44           C  
ATOM   2123  CD1 PHE A 150     -11.737   7.750  36.606  1.00 91.44           C  
ATOM   2124  HD1 PHE A 150     -12.449   8.254  35.969  1.00 91.44           H  
ATOM   2125  CD2 PHE A 150      -9.834   6.250  36.873  1.00 91.44           C  
ATOM   2126  HD2 PHE A 150      -9.083   5.602  36.448  1.00 91.44           H  
ATOM   2127  CE1 PHE A 150     -11.809   7.904  38.000  1.00 91.44           C  
ATOM   2128  HE1 PHE A 150     -12.586   8.508  38.443  1.00 91.44           H  
ATOM   2129  CE2 PHE A 150      -9.900   6.414  38.266  1.00 91.44           C  
ATOM   2130  HE2 PHE A 150      -9.208   5.881  38.901  1.00 91.44           H  
ATOM   2131  CZ  PHE A 150     -10.893   7.234  38.827  1.00 91.44           C  
ATOM   2132  HZ  PHE A 150     -10.974   7.324  39.901  1.00 91.44           H  
ATOM   2133  N   LYS A 151     -12.581   5.727  31.860  1.00 92.50           N  
ATOM   2134  H   LYS A 151     -13.408   5.918  32.407  1.00 92.50           H  
ATOM   2135  CA  LYS A 151     -12.664   5.817  30.400  1.00 92.50           C  
ATOM   2136  HA  LYS A 151     -11.795   5.330  29.957  1.00 92.50           H  
ATOM   2137  C   LYS A 151     -12.618   7.277  29.982  1.00 92.50           C  
ATOM   2138  CB  LYS A 151     -13.905   5.091  29.867  1.00 92.50           C  
ATOM   2139  HB2 LYS A 151     -13.928   5.201  28.782  1.00 92.50           H  
ATOM   2140  HB3 LYS A 151     -14.808   5.537  30.283  1.00 92.50           H  
ATOM   2141  O   LYS A 151     -13.499   8.057  30.341  1.00 92.50           O  
ATOM   2142  CG  LYS A 151     -13.854   3.599  30.220  1.00 92.50           C  
ATOM   2143  HG2 LYS A 151     -12.881   3.203  29.930  1.00 92.50           H  
ATOM   2144  HG3 LYS A 151     -13.968   3.474  31.297  1.00 92.50           H  
ATOM   2145  CD  LYS A 151     -14.947   2.796  29.509  1.00 92.50           C  
ATOM   2146  HD2 LYS A 151     -14.850   2.932  28.432  1.00 92.50           H  
ATOM   2147  HD3 LYS A 151     -15.928   3.138  29.838  1.00 92.50           H  
ATOM   2148  CE  LYS A 151     -14.752   1.317  29.862  1.00 92.50           C  
ATOM   2149  HE2 LYS A 151     -14.863   1.190  30.939  1.00 92.50           H  
ATOM   2150  HE3 LYS A 151     -13.731   1.036  29.604  1.00 92.50           H  
ATOM   2151  NZ  LYS A 151     -15.691   0.435  29.131  1.00 92.50           N  
ATOM   2152  HZ1 LYS A 151     -15.485  -0.527  29.360  1.00 92.50           H  
ATOM   2153  HZ2 LYS A 151     -15.532   0.525  28.138  1.00 92.50           H  
ATOM   2154  HZ3 LYS A 151     -16.655   0.642  29.350  1.00 92.50           H  
ATOM   2155  N   VAL A 152     -11.595   7.635  29.219  1.00 93.76           N  
ATOM   2156  H   VAL A 152     -10.906   6.932  28.996  1.00 93.76           H  
ATOM   2157  CA  VAL A 152     -11.460   8.942  28.580  1.00 93.76           C  
ATOM   2158  HA  VAL A 152     -12.120   9.661  29.066  1.00 93.76           H  
ATOM   2159  C   VAL A 152     -11.878   8.787  27.127  1.00 93.76           C  
ATOM   2160  CB  VAL A 152     -10.019   9.464  28.690  1.00 93.76           C  
ATOM   2161  HB  VAL A 152      -9.343   8.802  28.148  1.00 93.76           H  
ATOM   2162  O   VAL A 152     -11.234   8.062  26.381  1.00 93.76           O  
ATOM   2163  CG1 VAL A 152      -9.934  10.869  28.090  1.00 93.76           C  
ATOM   2164 HG11 VAL A 152      -8.929  11.269  28.226  1.00 93.76           H  
ATOM   2165 HG12 VAL A 152     -10.146  10.841  27.021  1.00 93.76           H  
ATOM   2166 HG13 VAL A 152     -10.652  11.510  28.600  1.00 93.76           H  
ATOM   2167  CG2 VAL A 152      -9.554   9.544  30.149  1.00 93.76           C  
ATOM   2168 HG21 VAL A 152     -10.178  10.238  30.712  1.00 93.76           H  
ATOM   2169 HG22 VAL A 152      -9.587   8.559  30.614  1.00 93.76           H  
ATOM   2170 HG23 VAL A 152      -8.517   9.880  30.173  1.00 93.76           H  
ATOM   2171  N   PHE A 153     -12.957   9.443  26.714  1.00 92.71           N  
ATOM   2172  H   PHE A 153     -13.456  10.031  27.366  1.00 92.71           H  
ATOM   2173  CA  PHE A 153     -13.439   9.372  25.333  1.00 92.71           C  
ATOM   2174  HA  PHE A 153     -13.085   8.446  24.879  1.00 92.71           H  
ATOM   2175  C   PHE A 153     -12.890  10.515  24.484  1.00 92.71           C  
ATOM   2176  CB  PHE A 153     -14.968   9.313  25.307  1.00 92.71           C  
ATOM   2177  HB2 PHE A 153     -15.304   9.334  24.271  1.00 92.71           H  
ATOM   2178  HB3 PHE A 153     -15.374  10.194  25.804  1.00 92.71           H  
ATOM   2179  O   PHE A 153     -12.565  11.589  24.999  1.00 92.71           O  
ATOM   2180  CG  PHE A 153     -15.515   8.059  25.957  1.00 92.71           C  
ATOM   2181  CD1 PHE A 153     -15.527   6.847  25.242  1.00 92.71           C  
ATOM   2182  HD1 PHE A 153     -15.165   6.810  24.225  1.00 92.71           H  
ATOM   2183  CD2 PHE A 153     -15.973   8.093  27.288  1.00 92.71           C  
ATOM   2184  HD2 PHE A 153     -15.949   9.016  27.847  1.00 92.71           H  
ATOM   2185  CE1 PHE A 153     -16.004   5.675  25.855  1.00 92.71           C  
ATOM   2186  HE1 PHE A 153     -15.997   4.743  25.308  1.00 92.71           H  
ATOM   2187  CE2 PHE A 153     -16.461   6.922  27.895  1.00 92.71           C  
ATOM   2188  HE2 PHE A 153     -16.815   6.953  28.915  1.00 92.71           H  
ATOM   2189  CZ  PHE A 153     -16.482   5.715  27.176  1.00 92.71           C  
ATOM   2190  HZ  PHE A 153     -16.861   4.815  27.638  1.00 92.71           H  
ATOM   2191  N   PHE A 154     -12.828  10.274  23.177  1.00 92.31           N  
ATOM   2192  H   PHE A 154     -13.075   9.350  22.851  1.00 92.31           H  
ATOM   2193  CA  PHE A 154     -12.319  11.208  22.182  1.00 92.31           C  
ATOM   2194  HA  PHE A 154     -12.123  12.169  22.657  1.00 92.31           H  
ATOM   2195  C   PHE A 154     -13.330  11.452  21.056  1.00 92.31           C  
ATOM   2196  CB  PHE A 154     -10.990  10.685  21.632  1.00 92.31           C  
ATOM   2197  HB2 PHE A 154     -11.132   9.672  21.256  1.00 92.31           H  
ATOM   2198  HB3 PHE A 154     -10.704  11.313  20.789  1.00 92.31           H  
ATOM   2199  O   PHE A 154     -14.148  10.593  20.702  1.00 92.31           O  
ATOM   2200  CG  PHE A 154      -9.864  10.695  22.646  1.00 92.31           C  
ATOM   2201  CD1 PHE A 154      -9.011  11.812  22.735  1.00 92.31           C  
ATOM   2202  HD1 PHE A 154      -9.158  12.658  22.081  1.00 92.31           H  
ATOM   2203  CD2 PHE A 154      -9.687   9.607  23.520  1.00 92.31           C  
ATOM   2204  HD2 PHE A 154     -10.349   8.755  23.470  1.00 92.31           H  
ATOM   2205  CE1 PHE A 154      -7.966  11.827  23.674  1.00 92.31           C  
ATOM   2206  HE1 PHE A 154      -7.302  12.676  23.741  1.00 92.31           H  
ATOM   2207  CE2 PHE A 154      -8.662   9.638  24.478  1.00 92.31           C  
ATOM   2208  HE2 PHE A 154      -8.550   8.817  25.171  1.00 92.31           H  
ATOM   2209  CZ  PHE A 154      -7.788  10.737  24.537  1.00 92.31           C  
ATOM   2210  HZ  PHE A 154      -6.975  10.757  25.247  1.00 92.31           H  
ATOM   2211  N   ALA A 155     -13.256  12.644  20.463  1.00 92.00           N  
ATOM   2212  H   ALA A 155     -12.545  13.295  20.765  1.00 92.00           H  
ATOM   2213  CA  ALA A 155     -13.996  12.958  19.246  1.00 92.00           C  
ATOM   2214  HA  ALA A 155     -15.048  12.730  19.418  1.00 92.00           H  
ATOM   2215  C   ALA A 155     -13.520  12.086  18.065  1.00 92.00           C  
ATOM   2216  CB  ALA A 155     -13.886  14.461  18.963  1.00 92.00           C  
ATOM   2217  HB1 ALA A 155     -14.206  15.031  19.836  1.00 92.00           H  
ATOM   2218  HB2 ALA A 155     -14.523  14.727  18.120  1.00 92.00           H  
ATOM   2219  HB3 ALA A 155     -12.858  14.725  18.717  1.00 92.00           H  
ATOM   2220  O   ALA A 155     -12.459  11.451  18.132  1.00 92.00           O  
ATOM   2221  N   LEU A 156     -14.335  12.033  17.005  1.00 87.82           N  
ATOM   2222  H   LEU A 156     -15.132  12.652  16.970  1.00 87.82           H  
ATOM   2223  CA  LEU A 156     -13.968  11.350  15.763  1.00 87.82           C  
ATOM   2224  HA  LEU A 156     -13.824  10.291  15.974  1.00 87.82           H  
ATOM   2225  C   LEU A 156     -12.647  11.916  15.248  1.00 87.82           C  
ATOM   2226  CB  LEU A 156     -15.091  11.493  14.724  1.00 87.82           C  
ATOM   2227  HB2 LEU A 156     -16.008  11.072  15.136  1.00 87.82           H  
ATOM   2228  HB3 LEU A 156     -15.255  12.553  14.530  1.00 87.82           H  
ATOM   2229  O   LEU A 156     -12.455  13.130  15.278  1.00 87.82           O  
ATOM   2230  CG  LEU A 156     -14.784  10.798  13.381  1.00 87.82           C  
ATOM   2231  HG  LEU A 156     -13.890  11.233  12.935  1.00 87.82           H  
ATOM   2232  CD1 LEU A 156     -14.578   9.296  13.556  1.00 87.82           C  
ATOM   2233 HD11 LEU A 156     -14.506   8.827  12.574  1.00 87.82           H  
ATOM   2234 HD12 LEU A 156     -13.643   9.074  14.070  1.00 87.82           H  
ATOM   2235 HD13 LEU A 156     -15.407   8.845  14.102  1.00 87.82           H  
ATOM   2236  CD2 LEU A 156     -15.950  11.016  12.419  1.00 87.82           C  
ATOM   2237 HD21 LEU A 156     -16.861  10.566  12.814  1.00 87.82           H  
ATOM   2238 HD22 LEU A 156     -15.712  10.555  11.461  1.00 87.82           H  
ATOM   2239 HD23 LEU A 156     -16.098  12.084  12.255  1.00 87.82           H  
ATOM   2240  N   ASP A 157     -11.748  11.015  14.858  1.00 87.90           N  
ATOM   2241  H   ASP A 157     -12.046  10.059  14.732  1.00 87.90           H  
ATOM   2242  CA  ASP A 157     -10.424  11.347  14.338  1.00 87.90           C  
ATOM   2243  HA  ASP A 157      -9.840  10.429  14.408  1.00 87.90           H  
ATOM   2244  C   ASP A 157      -9.656  12.401  15.168  1.00 87.90           C  
ATOM   2245  CB  ASP A 157     -10.540  11.672  12.852  1.00 87.90           C  
ATOM   2246  HB2 ASP A 157     -11.132  10.904  12.355  1.00 87.90           H  
ATOM   2247  HB3 ASP A 157     -11.044  12.633  12.744  1.00 87.90           H  
ATOM   2248  O   ASP A 157      -9.063  13.362  14.678  1.00 87.90           O  
ATOM   2249  CG  ASP A 157      -9.161  11.714  12.214  1.00 87.90           C  
ATOM   2250  OD1 ASP A 157      -9.009  12.381  11.176  1.00 87.90           O  
ATOM   2251  OD2 ASP A 157      -8.243  11.096  12.793  1.00 87.90           O  
ATOM   2252  N   SER A 158      -9.734  12.262  16.493  1.00 89.96           N  
ATOM   2253  H   SER A 158     -10.366  11.561  16.851  1.00 89.96           H  
ATOM   2254  CA  SER A 158      -9.095  13.188  17.419  1.00 89.96           C  
ATOM   2255  HA  SER A 158      -8.355  13.773  16.874  1.00 89.96           H  
ATOM   2256  C   SER A 158      -8.373  12.468  18.547  1.00 89.96           C  
ATOM   2257  CB  SER A 158     -10.131  14.158  17.979  1.00 89.96           C  
ATOM   2258  HB2 SER A 158     -10.762  13.637  18.700  1.00 89.96           H  
ATOM   2259  HB3 SER A 158     -10.754  14.536  17.169  1.00 89.96           H  
ATOM   2260  O   SER A 158      -8.867  11.484  19.105  1.00 89.96           O  
ATOM   2261  OG  SER A 158      -9.469  15.241  18.606  1.00 89.96           O  
ATOM   2262  HG  SER A 158      -9.324  15.885  17.909  1.00 89.96           H  
ATOM   2263  N   ALA A 159      -7.220  13.023  18.918  1.00 89.43           N  
ATOM   2264  H   ALA A 159      -6.859  13.766  18.337  1.00 89.43           H  
ATOM   2265  CA  ALA A 159      -6.493  12.726  20.149  1.00 89.43           C  
ATOM   2266  HA  ALA A 159      -6.981  11.894  20.656  1.00 89.43           H  
ATOM   2267  C   ALA A 159      -6.521  13.905  21.143  1.00 89.43           C  
ATOM   2268  CB  ALA A 159      -5.076  12.279  19.782  1.00 89.43           C  
ATOM   2269  HB1 ALA A 159      -4.553  13.078  19.255  1.00 89.43           H  
ATOM   2270  HB2 ALA A 159      -5.118  11.391  19.151  1.00 89.43           H  
ATOM   2271  HB3 ALA A 159      -4.526  12.039  20.691  1.00 89.43           H  
ATOM   2272  O   ALA A 159      -5.781  13.921  22.125  1.00 89.43           O  
ATOM   2273  N   ARG A 160      -7.371  14.914  20.907  1.00 91.58           N  
ATOM   2274  H   ARG A 160      -8.002  14.838  20.122  1.00 91.58           H  
ATOM   2275  CA  ARG A 160      -7.496  16.083  21.784  1.00 91.58           C  
ATOM   2276  HA  ARG A 160      -6.505  16.318  22.173  1.00 91.58           H  
ATOM   2277  C   ARG A 160      -8.410  15.770  22.967  1.00 91.58           C  
ATOM   2278  CB  ARG A 160      -7.990  17.278  20.960  1.00 91.58           C  
ATOM   2279  HB2 ARG A 160      -7.366  17.373  20.071  1.00 91.58           H  
ATOM   2280  HB3 ARG A 160      -9.017  17.096  20.644  1.00 91.58           H  
ATOM   2281  O   ARG A 160      -9.519  15.272  22.786  1.00 91.58           O  
ATOM   2282  CG  ARG A 160      -7.925  18.593  21.746  1.00 91.58           C  
ATOM   2283  HG2 ARG A 160      -6.897  18.783  22.054  1.00 91.58           H  
ATOM   2284  HG3 ARG A 160      -8.563  18.530  22.628  1.00 91.58           H  
ATOM   2285  CD  ARG A 160      -8.414  19.736  20.855  1.00 91.58           C  
ATOM   2286  HD2 ARG A 160      -7.782  19.784  19.968  1.00 91.58           H  
ATOM   2287  HD3 ARG A 160      -9.438  19.522  20.549  1.00 91.58           H  
ATOM   2288  NE  ARG A 160      -8.364  21.026  21.560  1.00 91.58           N  
ATOM   2289  HE  ARG A 160      -7.924  21.026  22.469  1.00 91.58           H  
ATOM   2290  NH1 ARG A 160      -9.459  22.263  19.957  1.00 91.58           N  
ATOM   2291 HH11 ARG A 160      -9.920  23.113  19.665  1.00 91.58           H  
ATOM   2292 HH12 ARG A 160      -9.777  21.420  19.500  1.00 91.58           H  
ATOM   2293  NH2 ARG A 160      -8.646  23.266  21.786  1.00 91.58           N  
ATOM   2294 HH21 ARG A 160      -8.152  23.225  22.666  1.00 91.58           H  
ATOM   2295 HH22 ARG A 160      -8.975  24.145  21.412  1.00 91.58           H  
ATOM   2296  CZ  ARG A 160      -8.819  22.175  21.095  1.00 91.58           C  
ATOM   2297  N   LEU A 161      -7.966  16.118  24.173  1.00 92.48           N  
ATOM   2298  H   LEU A 161      -7.042  16.517  24.257  1.00 92.48           H  
ATOM   2299  CA  LEU A 161      -8.788  16.021  25.378  1.00 92.48           C  
ATOM   2300  HA  LEU A 161      -9.260  15.038  25.400  1.00 92.48           H  
ATOM   2301  C   LEU A 161      -9.907  17.077  25.336  1.00 92.48           C  
ATOM   2302  CB  LEU A 161      -7.899  16.170  26.626  1.00 92.48           C  
ATOM   2303  HB2 LEU A 161      -8.533  16.175  27.513  1.00 92.48           H  
ATOM   2304  HB3 LEU A 161      -7.404  17.140  26.581  1.00 92.48           H  
ATOM   2305  O   LEU A 161      -9.649  18.266  25.144  1.00 92.48           O  
ATOM   2306  CG  LEU A 161      -6.828  15.073  26.793  1.00 92.48           C  
ATOM   2307  HG  LEU A 161      -6.247  14.982  25.875  1.00 92.48           H  
ATOM   2308  CD1 LEU A 161      -5.877  15.470  27.916  1.00 92.48           C  
ATOM   2309 HD11 LEU A 161      -6.439  15.673  28.828  1.00 92.48           H  
ATOM   2310 HD12 LEU A 161      -5.147  14.680  28.096  1.00 92.48           H  
ATOM   2311 HD13 LEU A 161      -5.347  16.383  27.646  1.00 92.48           H  
ATOM   2312  CD2 LEU A 161      -7.434  13.708  27.128  1.00 92.48           C  
ATOM   2313 HD21 LEU A 161      -8.098  13.379  26.328  1.00 92.48           H  
ATOM   2314 HD22 LEU A 161      -7.982  13.765  28.069  1.00 92.48           H  
ATOM   2315 HD23 LEU A 161      -6.632  12.977  27.225  1.00 92.48           H  
ATOM   2316  N   SER A 162     -11.154  16.634  25.501  1.00 92.55           N  
ATOM   2317  H   SER A 162     -11.290  15.643  25.640  1.00 92.55           H  
ATOM   2318  CA  SER A 162     -12.311  17.515  25.717  1.00 92.55           C  
ATOM   2319  HA  SER A 162     -12.222  18.373  25.051  1.00 92.55           H  
ATOM   2320  C   SER A 162     -12.353  18.023  27.169  1.00 92.55           C  
ATOM   2321  CB  SER A 162     -13.607  16.771  25.365  1.00 92.55           C  
ATOM   2322  HB2 SER A 162     -13.521  16.333  24.371  1.00 92.55           H  
ATOM   2323  HB3 SER A 162     -14.439  17.475  25.358  1.00 92.55           H  
ATOM   2324  O   SER A 162     -11.697  17.432  28.029  1.00 92.55           O  
ATOM   2325  OG  SER A 162     -13.887  15.757  26.309  1.00 92.55           O  
ATOM   2326  HG  SER A 162     -13.246  15.045  26.248  1.00 92.55           H  
ATOM   2327  N   PRO A 163     -13.138  19.065  27.501  1.00 93.43           N  
ATOM   2328  CA  PRO A 163     -13.360  19.458  28.896  1.00 93.43           C  
ATOM   2329  HA  PRO A 163     -12.422  19.832  29.307  1.00 93.43           H  
ATOM   2330  C   PRO A 163     -13.862  18.303  29.781  1.00 93.43           C  
ATOM   2331  CB  PRO A 163     -14.380  20.599  28.831  1.00 93.43           C  
ATOM   2332  HB2 PRO A 163     -15.394  20.202  28.884  1.00 93.43           H  
ATOM   2333  HB3 PRO A 163     -14.216  21.331  29.622  1.00 93.43           H  
ATOM   2334  O   PRO A 163     -13.442  18.171  30.929  1.00 93.43           O  
ATOM   2335  CG  PRO A 163     -14.151  21.200  27.444  1.00 93.43           C  
ATOM   2336  HG2 PRO A 163     -15.034  21.724  27.078  1.00 93.43           H  
ATOM   2337  HG3 PRO A 163     -13.287  21.864  27.467  1.00 93.43           H  
ATOM   2338  CD  PRO A 163     -13.834  19.970  26.599  1.00 93.43           C  
ATOM   2339  HD2 PRO A 163     -14.764  19.507  26.266  1.00 93.43           H  
ATOM   2340  HD3 PRO A 163     -13.217  20.247  25.744  1.00 93.43           H  
ATOM   2341  N   GLU A 164     -14.713  17.423  29.247  1.00 91.94           N  
ATOM   2342  H   GLU A 164     -15.093  17.600  28.328  1.00 91.94           H  
ATOM   2343  CA  GLU A 164     -15.175  16.212  29.931  1.00 91.94           C  
ATOM   2344  HA  GLU A 164     -15.542  16.481  30.922  1.00 91.94           H  
ATOM   2345  C   GLU A 164     -14.046  15.183  30.123  1.00 91.94           C  
ATOM   2346  CB  GLU A 164     -16.325  15.564  29.138  1.00 91.94           C  
ATOM   2347  HB2 GLU A 164     -15.986  15.290  28.139  1.00 91.94           H  
ATOM   2348  HB3 GLU A 164     -16.585  14.638  29.651  1.00 91.94           H  
ATOM   2349  O   GLU A 164     -13.962  14.519  31.165  1.00 91.94           O  
ATOM   2350  CG  GLU A 164     -17.615  16.401  29.044  1.00 91.94           C  
ATOM   2351  HG2 GLU A 164     -17.836  16.806  30.031  1.00 91.94           H  
ATOM   2352  HG3 GLU A 164     -18.427  15.720  28.788  1.00 91.94           H  
ATOM   2353  CD  GLU A 164     -17.608  17.539  28.005  1.00 91.94           C  
ATOM   2354  OE1 GLU A 164     -18.600  18.301  28.004  1.00 91.94           O  
ATOM   2355  OE2 GLU A 164     -16.621  17.674  27.243  1.00 91.94           O  
ATOM   2356  N   SER A 165     -13.155  15.060  29.134  1.00 91.12           N  
ATOM   2357  H   SER A 165     -13.296  15.618  28.305  1.00 91.12           H  
ATOM   2358  CA  SER A 165     -11.945  14.234  29.216  1.00 91.12           C  
ATOM   2359  HA  SER A 165     -12.233  13.215  29.477  1.00 91.12           H  
ATOM   2360  C   SER A 165     -11.014  14.758  30.316  1.00 91.12           C  
ATOM   2361  CB  SER A 165     -11.194  14.195  27.874  1.00 91.12           C  
ATOM   2362  HB2 SER A 165     -10.780  15.184  27.680  1.00 91.12           H  
ATOM   2363  HB3 SER A 165     -10.348  13.511  27.939  1.00 91.12           H  
ATOM   2364  O   SER A 165     -10.598  13.982  31.171  1.00 91.12           O  
ATOM   2365  OG  SER A 165     -12.031  13.831  26.782  1.00 91.12           O  
ATOM   2366  HG  SER A 165     -11.865  12.933  26.485  1.00 91.12           H  
ATOM   2367  N   GLU A 166     -10.758  16.068  30.363  1.00 93.29           N  
ATOM   2368  H   GLU A 166     -11.146  16.650  29.634  1.00 93.29           H  
ATOM   2369  CA  GLU A 166      -9.941  16.728  31.394  1.00 93.29           C  
ATOM   2370  HA  GLU A 166      -8.939  16.299  31.395  1.00 93.29           H  
ATOM   2371  C   GLU A 166     -10.521  16.524  32.804  1.00 93.29           C  
ATOM   2372  CB  GLU A 166      -9.834  18.233  31.085  1.00 93.29           C  
ATOM   2373  HB2 GLU A 166     -10.837  18.630  30.933  1.00 93.29           H  
ATOM   2374  HB3 GLU A 166      -9.414  18.752  31.948  1.00 93.29           H  
ATOM   2375  O   GLU A 166      -9.797  16.144  33.724  1.00 93.29           O  
ATOM   2376  CG  GLU A 166      -8.990  18.572  29.843  1.00 93.29           C  
ATOM   2377  HG2 GLU A 166      -9.326  17.967  29.000  1.00 93.29           H  
ATOM   2378  HG3 GLU A 166      -9.179  19.616  29.590  1.00 93.29           H  
ATOM   2379  CD  GLU A 166      -7.476  18.386  30.028  1.00 93.29           C  
ATOM   2380  OE1 GLU A 166      -6.742  18.627  29.050  1.00 93.29           O  
ATOM   2381  OE2 GLU A 166      -7.042  18.006  31.143  1.00 93.29           O  
ATOM   2382  N   ALA A 167     -11.840  16.662  32.974  1.00 94.67           N  
ATOM   2383  H   ALA A 167     -12.390  17.022  32.208  1.00 94.67           H  
ATOM   2384  CA  ALA A 167     -12.505  16.380  34.250  1.00 94.67           C  
ATOM   2385  HA  ALA A 167     -12.037  16.983  35.028  1.00 94.67           H  
ATOM   2386  C   ALA A 167     -12.387  14.900  34.663  1.00 94.67           C  
ATOM   2387  CB  ALA A 167     -13.976  16.788  34.120  1.00 94.67           C  
ATOM   2388  HB1 ALA A 167     -14.039  17.843  33.857  1.00 94.67           H  
ATOM   2389  HB2 ALA A 167     -14.462  16.197  33.344  1.00 94.67           H  
ATOM   2390  HB3 ALA A 167     -14.484  16.628  35.071  1.00 94.67           H  
ATOM   2391  O   ALA A 167     -12.372  14.557  35.847  1.00 94.67           O  
ATOM   2392  N   THR A 168     -12.301  13.988  33.693  1.00 93.26           N  
ATOM   2393  H   THR A 168     -12.311  14.310  32.736  1.00 93.26           H  
ATOM   2394  CA  THR A 168     -12.016  12.577  33.971  1.00 93.26           C  
ATOM   2395  HA  THR A 168     -12.638  12.258  34.808  1.00 93.26           H  
ATOM   2396  C   THR A 168     -10.576  12.391  34.433  1.00 93.26           C  
ATOM   2397  CB  THR A 168     -12.383  11.687  32.781  1.00 93.26           C  
ATOM   2398  HB  THR A 168     -11.805  11.958  31.897  1.00 93.26           H  
ATOM   2399  O   THR A 168     -10.365  11.678  35.410  1.00 93.26           O  
ATOM   2400  CG2 THR A 168     -12.177  10.204  33.084  1.00 93.26           C  
ATOM   2401 HG21 THR A 168     -12.709   9.923  33.993  1.00 93.26           H  
ATOM   2402 HG22 THR A 168     -11.115   9.992  33.205  1.00 93.26           H  
ATOM   2403 HG23 THR A 168     -12.552   9.612  32.249  1.00 93.26           H  
ATOM   2404  OG1 THR A 168     -13.762  11.889  32.533  1.00 93.26           O  
ATOM   2405  HG1 THR A 168     -13.830  12.684  31.998  1.00 93.26           H  
ATOM   2406  N   LEU A 169      -9.607  13.092  33.838  1.00 93.97           N  
ATOM   2407  H   LEU A 169      -9.845  13.691  33.060  1.00 93.97           H  
ATOM   2408  CA  LEU A 169      -8.217  13.075  34.304  1.00 93.97           C  
ATOM   2409  HA  LEU A 169      -7.885  12.039  34.371  1.00 93.97           H  
ATOM   2410  C   LEU A 169      -8.054  13.667  35.711  1.00 93.97           C  
ATOM   2411  CB  LEU A 169      -7.308  13.811  33.307  1.00 93.97           C  
ATOM   2412  HB2 LEU A 169      -6.290  13.766  33.697  1.00 93.97           H  
ATOM   2413  HB3 LEU A 169      -7.602  14.859  33.264  1.00 93.97           H  
ATOM   2414  O   LEU A 169      -7.249  13.157  36.488  1.00 93.97           O  
ATOM   2415  CG  LEU A 169      -7.296  13.262  31.874  1.00 93.97           C  
ATOM   2416  HG  LEU A 169      -8.239  13.494  31.378  1.00 93.97           H  
ATOM   2417  CD1 LEU A 169      -6.174  13.930  31.093  1.00 93.97           C  
ATOM   2418 HD11 LEU A 169      -5.216  13.652  31.532  1.00 93.97           H  
ATOM   2419 HD12 LEU A 169      -6.199  13.593  30.057  1.00 93.97           H  
ATOM   2420 HD13 LEU A 169      -6.298  15.012  31.121  1.00 93.97           H  
ATOM   2421  CD2 LEU A 169      -7.068  11.756  31.805  1.00 93.97           C  
ATOM   2422 HD21 LEU A 169      -7.008  11.461  30.758  1.00 93.97           H  
ATOM   2423 HD22 LEU A 169      -6.133  11.500  32.305  1.00 93.97           H  
ATOM   2424 HD23 LEU A 169      -7.898  11.223  32.268  1.00 93.97           H  
ATOM   2425  N   ASP A 170      -8.844  14.678  36.085  1.00 94.77           N  
ATOM   2426  H   ASP A 170      -9.391  15.144  35.376  1.00 94.77           H  
ATOM   2427  CA  ASP A 170      -8.875  15.186  37.466  1.00 94.77           C  
ATOM   2428  HA  ASP A 170      -7.873  15.501  37.758  1.00 94.77           H  
ATOM   2429  C   ASP A 170      -9.325  14.099  38.450  1.00 94.77           C  
ATOM   2430  CB  ASP A 170      -9.826  16.388  37.596  1.00 94.77           C  
ATOM   2431  HB2 ASP A 170     -10.817  16.104  37.244  1.00 94.77           H  
ATOM   2432  HB3 ASP A 170      -9.913  16.644  38.652  1.00 94.77           H  
ATOM   2433  O   ASP A 170      -8.722  13.919  39.509  1.00 94.77           O  
ATOM   2434  CG  ASP A 170      -9.365  17.640  36.852  1.00 94.77           C  
ATOM   2435  OD1 ASP A 170     -10.237  18.445  36.474  1.00 94.77           O  
ATOM   2436  OD2 ASP A 170      -8.141  17.806  36.674  1.00 94.77           O  
ATOM   2437  N   ARG A 171     -10.364  13.333  38.088  1.00 94.01           N  
ATOM   2438  H   ARG A 171     -10.800  13.533  37.199  1.00 94.01           H  
ATOM   2439  CA  ARG A 171     -10.845  12.205  38.899  1.00 94.01           C  
ATOM   2440  HA  ARG A 171     -10.986  12.546  39.925  1.00 94.01           H  
ATOM   2441  C   ARG A 171      -9.816  11.081  38.985  1.00 94.01           C  
ATOM   2442  CB  ARG A 171     -12.179  11.671  38.365  1.00 94.01           C  
ATOM   2443  HB2 ARG A 171     -12.416  10.753  38.902  1.00 94.01           H  
ATOM   2444  HB3 ARG A 171     -12.087  11.435  37.305  1.00 94.01           H  
ATOM   2445  O   ARG A 171      -9.620  10.550  40.074  1.00 94.01           O  
ATOM   2446  CG  ARG A 171     -13.331  12.659  38.590  1.00 94.01           C  
ATOM   2447  HG2 ARG A 171     -13.399  12.876  39.656  1.00 94.01           H  
ATOM   2448  HG3 ARG A 171     -13.141  13.595  38.065  1.00 94.01           H  
ATOM   2449  CD  ARG A 171     -14.668  12.067  38.128  1.00 94.01           C  
ATOM   2450  HD2 ARG A 171     -15.464  12.736  38.455  1.00 94.01           H  
ATOM   2451  HD3 ARG A 171     -14.804  11.102  38.615  1.00 94.01           H  
ATOM   2452  NE  ARG A 171     -14.742  11.915  36.660  1.00 94.01           N  
ATOM   2453  HE  ARG A 171     -14.057  12.425  36.120  1.00 94.01           H  
ATOM   2454  NH1 ARG A 171     -16.619  10.599  36.600  1.00 94.01           N  
ATOM   2455 HH11 ARG A 171     -17.255  10.014  36.078  1.00 94.01           H  
ATOM   2456 HH12 ARG A 171     -16.641  10.611  37.610  1.00 94.01           H  
ATOM   2457  NH2 ARG A 171     -15.608  11.129  34.688  1.00 94.01           N  
ATOM   2458 HH21 ARG A 171     -14.863  11.537  34.142  1.00 94.01           H  
ATOM   2459 HH22 ARG A 171     -16.298  10.592  34.183  1.00 94.01           H  
ATOM   2460  CZ  ARG A 171     -15.648  11.222  35.988  1.00 94.01           C  
ATOM   2461  N   VAL A 172      -9.132  10.764  37.882  1.00 93.22           N  
ATOM   2462  H   VAL A 172      -9.383  11.222  37.017  1.00 93.22           H  
ATOM   2463  CA  VAL A 172      -8.008   9.813  37.879  1.00 93.22           C  
ATOM   2464  HA  VAL A 172      -8.361   8.841  38.225  1.00 93.22           H  
ATOM   2465  C   VAL A 172      -6.923  10.293  38.842  1.00 93.22           C  
ATOM   2466  CB  VAL A 172      -7.392   9.638  36.478  1.00 93.22           C  
ATOM   2467  HB  VAL A 172      -7.043  10.609  36.125  1.00 93.22           H  
ATOM   2468  O   VAL A 172      -6.504   9.532  39.704  1.00 93.22           O  
ATOM   2469  CG1 VAL A 172      -6.199   8.676  36.517  1.00 93.22           C  
ATOM   2470 HG11 VAL A 172      -5.786   8.577  35.513  1.00 93.22           H  
ATOM   2471 HG12 VAL A 172      -5.405   9.050  37.163  1.00 93.22           H  
ATOM   2472 HG13 VAL A 172      -6.518   7.694  36.867  1.00 93.22           H  
ATOM   2473  CG2 VAL A 172      -8.357   9.075  35.433  1.00 93.22           C  
ATOM   2474 HG21 VAL A 172      -8.363   7.987  35.501  1.00 93.22           H  
ATOM   2475 HG22 VAL A 172      -8.015   9.351  34.436  1.00 93.22           H  
ATOM   2476 HG23 VAL A 172      -9.371   9.445  35.584  1.00 93.22           H  
ATOM   2477  N   SER A 173      -6.499  11.557  38.753  1.00 93.14           N  
ATOM   2478  H   SER A 173      -6.877  12.140  38.019  1.00 93.14           H  
ATOM   2479  CA  SER A 173      -5.472  12.123  39.638  1.00 93.14           C  
ATOM   2480  HA  SER A 173      -4.557  11.539  39.536  1.00 93.14           H  
ATOM   2481  C   SER A 173      -5.874  12.051  41.114  1.00 93.14           C  
ATOM   2482  CB  SER A 173      -5.159  13.559  39.215  1.00 93.14           C  
ATOM   2483  HB2 SER A 173      -4.715  13.552  38.220  1.00 93.14           H  
ATOM   2484  HB3 SER A 173      -6.085  14.133  39.182  1.00 93.14           H  
ATOM   2485  O   SER A 173      -5.093  11.594  41.946  1.00 93.14           O  
ATOM   2486  OG  SER A 173      -4.276  14.177  40.134  1.00 93.14           O  
ATOM   2487  HG  SER A 173      -3.376  14.184  39.800  1.00 93.14           H  
ATOM   2488  N   GLN A 174      -7.117  12.401  41.455  1.00 93.71           N  
ATOM   2489  H   GLN A 174      -7.724  12.778  40.741  1.00 93.71           H  
ATOM   2490  CA  GLN A 174      -7.617  12.279  42.829  1.00 93.71           C  
ATOM   2491  HA  GLN A 174      -6.957  12.832  43.498  1.00 93.71           H  
ATOM   2492  C   GLN A 174      -7.639  10.827  43.314  1.00 93.71           C  
ATOM   2493  CB  GLN A 174      -9.028  12.868  42.920  1.00 93.71           C  
ATOM   2494  HB2 GLN A 174      -9.647  12.451  42.126  1.00 93.71           H  
ATOM   2495  HB3 GLN A 174      -9.467  12.592  43.879  1.00 93.71           H  
ATOM   2496  O   GLN A 174      -7.215  10.546  44.437  1.00 93.71           O  
ATOM   2497  CG  GLN A 174      -9.019  14.396  42.818  1.00 93.71           C  
ATOM   2498  HG2 GLN A 174      -8.496  14.812  43.679  1.00 93.71           H  
ATOM   2499  HG3 GLN A 174      -8.482  14.706  41.921  1.00 93.71           H  
ATOM   2500  CD  GLN A 174     -10.422  14.987  42.770  1.00 93.71           C  
ATOM   2501  NE2 GLN A 174     -10.548  16.241  42.399  1.00 93.71           N  
ATOM   2502 HE21 GLN A 174      -9.745  16.740  42.044  1.00 93.71           H  
ATOM   2503 HE22 GLN A 174     -11.494  16.583  42.307  1.00 93.71           H  
ATOM   2504  OE1 GLN A 174     -11.428  14.363  43.073  1.00 93.71           O  
ATOM   2505  N   ALA A 175      -8.102   9.901  42.473  1.00 92.45           N  
ATOM   2506  H   ALA A 175      -8.439  10.184  41.564  1.00 92.45           H  
ATOM   2507  CA  ALA A 175      -8.133   8.484  42.805  1.00 92.45           C  
ATOM   2508  HA  ALA A 175      -8.660   8.366  43.751  1.00 92.45           H  
ATOM   2509  C   ALA A 175      -6.714   7.922  42.985  1.00 92.45           C  
ATOM   2510  CB  ALA A 175      -8.939   7.752  41.734  1.00 92.45           C  
ATOM   2511  HB1 ALA A 175      -8.452   7.844  40.763  1.00 92.45           H  
ATOM   2512  HB2 ALA A 175      -9.934   8.194  41.680  1.00 92.45           H  
ATOM   2513  HB3 ALA A 175      -9.038   6.700  42.002  1.00 92.45           H  
ATOM   2514  O   ALA A 175      -6.467   7.231  43.972  1.00 92.45           O  
ATOM   2515  N   PHE A 176      -5.772   8.304  42.118  1.00 91.94           N  
ATOM   2516  H   PHE A 176      -6.052   8.872  41.331  1.00 91.94           H  
ATOM   2517  CA  PHE A 176      -4.355   7.961  42.227  1.00 91.94           C  
ATOM   2518  HA  PHE A 176      -4.251   6.876  42.205  1.00 91.94           H  
ATOM   2519  C   PHE A 176      -3.761   8.459  43.546  1.00 91.94           C  
ATOM   2520  CB  PHE A 176      -3.584   8.545  41.033  1.00 91.94           C  
ATOM   2521  HB2 PHE A 176      -3.711   9.627  41.007  1.00 91.94           H  
ATOM   2522  HB3 PHE A 176      -4.001   8.144  40.109  1.00 91.94           H  
ATOM   2523  O   PHE A 176      -3.176   7.676  44.285  1.00 91.94           O  
ATOM   2524  CG  PHE A 176      -2.102   8.232  41.075  1.00 91.94           C  
ATOM   2525  CD1 PHE A 176      -1.202   9.099  41.726  1.00 91.94           C  
ATOM   2526  HD1 PHE A 176      -1.556  10.019  42.167  1.00 91.94           H  
ATOM   2527  CD2 PHE A 176      -1.627   7.042  40.500  1.00 91.94           C  
ATOM   2528  HD2 PHE A 176      -2.313   6.377  39.996  1.00 91.94           H  
ATOM   2529  CE1 PHE A 176       0.163   8.768  41.808  1.00 91.94           C  
ATOM   2530  HE1 PHE A 176       0.853   9.430  42.311  1.00 91.94           H  
ATOM   2531  CE2 PHE A 176      -0.268   6.699  40.605  1.00 91.94           C  
ATOM   2532  HE2 PHE A 176       0.093   5.765  40.200  1.00 91.94           H  
ATOM   2533  CZ  PHE A 176       0.626   7.561  41.259  1.00 91.94           C  
ATOM   2534  HZ  PHE A 176       1.667   7.286  41.345  1.00 91.94           H  
ATOM   2535  N   LEU A 177      -3.972   9.731  43.900  1.00 90.21           N  
ATOM   2536  H   LEU A 177      -4.445  10.338  43.246  1.00 90.21           H  
ATOM   2537  CA  LEU A 177      -3.486  10.293  45.166  1.00 90.21           C  
ATOM   2538  HA  LEU A 177      -2.411  10.127  45.235  1.00 90.21           H  
ATOM   2539  C   LEU A 177      -4.105   9.599  46.389  1.00 90.21           C  
ATOM   2540  CB  LEU A 177      -3.780  11.804  45.196  1.00 90.21           C  
ATOM   2541  HB2 LEU A 177      -4.835  11.953  44.966  1.00 90.21           H  
ATOM   2542  HB3 LEU A 177      -3.606  12.173  46.206  1.00 90.21           H  
ATOM   2543  O   LEU A 177      -3.441   9.447  47.411  1.00 90.21           O  
ATOM   2544  CG  LEU A 177      -2.931  12.643  44.222  1.00 90.21           C  
ATOM   2545  HG  LEU A 177      -2.998  12.235  43.214  1.00 90.21           H  
ATOM   2546  CD1 LEU A 177      -3.458  14.079  44.206  1.00 90.21           C  
ATOM   2547 HD11 LEU A 177      -2.872  14.670  43.501  1.00 90.21           H  
ATOM   2548 HD12 LEU A 177      -3.392  14.520  45.201  1.00 90.21           H  
ATOM   2549 HD13 LEU A 177      -4.493  14.078  43.865  1.00 90.21           H  
ATOM   2550  CD2 LEU A 177      -1.455  12.678  44.624  1.00 90.21           C  
ATOM   2551 HD21 LEU A 177      -1.025  11.679  44.554  1.00 90.21           H  
ATOM   2552 HD22 LEU A 177      -0.907  13.326  43.939  1.00 90.21           H  
ATOM   2553 HD23 LEU A 177      -1.347  13.050  45.642  1.00 90.21           H  
ATOM   2554  N   SER A 178      -5.365   9.163  46.294  1.00 90.29           N  
ATOM   2555  H   SER A 178      -5.881   9.392  45.456  1.00 90.29           H  
ATOM   2556  CA  SER A 178      -6.052   8.471  47.391  1.00 90.29           C  
ATOM   2557  HA  SER A 178      -5.780   8.967  48.322  1.00 90.29           H  
ATOM   2558  C   SER A 178      -5.654   6.998  47.550  1.00 90.29           C  
ATOM   2559  CB  SER A 178      -7.569   8.614  47.231  1.00 90.29           C  
ATOM   2560  HB2 SER A 178      -7.811   9.659  47.037  1.00 90.29           H  
ATOM   2561  HB3 SER A 178      -8.048   8.320  48.165  1.00 90.29           H  
ATOM   2562  O   SER A 178      -5.576   6.515  48.677  1.00 90.29           O  
ATOM   2563  OG  SER A 178      -8.092   7.813  46.189  1.00 90.29           O  
ATOM   2564  HG  SER A 178      -7.455   7.737  45.476  1.00 90.29           H  
ATOM   2565  N   GLY A 179      -5.407   6.290  46.443  1.00 84.73           N  
ATOM   2566  H   GLY A 179      -5.498   6.753  45.550  1.00 84.73           H  
ATOM   2567  CA  GLY A 179      -5.098   4.858  46.425  1.00 84.73           C  
ATOM   2568  HA2 GLY A 179      -5.523   4.372  47.303  1.00 84.73           H  
ATOM   2569  HA3 GLY A 179      -5.553   4.416  45.539  1.00 84.73           H  
ATOM   2570  C   GLY A 179      -3.603   4.542  46.385  1.00 84.73           C  
ATOM   2571  O   GLY A 179      -3.217   3.445  46.769  1.00 84.73           O  
ATOM   2572  N   SER A 180      -2.774   5.498  45.948  1.00 87.32           N  
ATOM   2573  H   SER A 180      -3.189   6.339  45.573  1.00 87.32           H  
ATOM   2574  CA  SER A 180      -1.328   5.351  45.718  1.00 87.32           C  
ATOM   2575  HA  SER A 180      -1.014   6.167  45.068  1.00 87.32           H  
ATOM   2576  C   SER A 180      -0.958   4.052  44.974  1.00 87.32           C  
ATOM   2577  CB  SER A 180      -0.555   5.513  47.031  1.00 87.32           C  
ATOM   2578  HB2 SER A 180       0.514   5.432  46.832  1.00 87.32           H  
ATOM   2579  HB3 SER A 180      -0.843   4.722  47.724  1.00 87.32           H  
ATOM   2580  O   SER A 180      -0.134   3.286  45.476  1.00 87.32           O  
ATOM   2581  OG  SER A 180      -0.817   6.780  47.611  1.00 87.32           O  
ATOM   2582  HG  SER A 180      -1.765   6.930  47.576  1.00 87.32           H  
ATOM   2583  N   PRO A 181      -1.587   3.763  43.816  1.00 88.48           N  
ATOM   2584  CA  PRO A 181      -1.308   2.549  43.054  1.00 88.48           C  
ATOM   2585  HA  PRO A 181      -1.470   1.670  43.677  1.00 88.48           H  
ATOM   2586  C   PRO A 181       0.143   2.537  42.555  1.00 88.48           C  
ATOM   2587  CB  PRO A 181      -2.326   2.556  41.914  1.00 88.48           C  
ATOM   2588  HB2 PRO A 181      -3.255   2.105  42.263  1.00 88.48           H  
ATOM   2589  HB3 PRO A 181      -1.961   2.056  41.017  1.00 88.48           H  
ATOM   2590  O   PRO A 181       0.728   3.590  42.290  1.00 88.48           O  
ATOM   2591  CG  PRO A 181      -2.541   4.040  41.654  1.00 88.48           C  
ATOM   2592  HG2 PRO A 181      -1.721   4.397  41.031  1.00 88.48           H  
ATOM   2593  HG3 PRO A 181      -3.505   4.248  41.190  1.00 88.48           H  
ATOM   2594  CD  PRO A 181      -2.451   4.650  43.048  1.00 88.48           C  
ATOM   2595  HD2 PRO A 181      -2.029   5.654  42.990  1.00 88.48           H  
ATOM   2596  HD3 PRO A 181      -3.444   4.675  43.496  1.00 88.48           H  
ATOM   2597  N   ALA A 182       0.721   1.343  42.426  1.00 87.41           N  
ATOM   2598  H   ALA A 182       0.166   0.509  42.560  1.00 87.41           H  
ATOM   2599  CA  ALA A 182       2.111   1.169  42.014  1.00 87.41           C  
ATOM   2600  HA  ALA A 182       2.737   1.844  42.598  1.00 87.41           H  
ATOM   2601  C   ALA A 182       2.337   1.506  40.530  1.00 87.41           C  
ATOM   2602  CB  ALA A 182       2.521  -0.273  42.331  1.00 87.41           C  
ATOM   2603  HB1 ALA A 182       3.570  -0.423  42.074  1.00 87.41           H  
ATOM   2604  HB2 ALA A 182       2.380  -0.479  43.392  1.00 87.41           H  
ATOM   2605  HB3 ALA A 182       1.913  -0.970  41.753  1.00 87.41           H  
ATOM   2606  O   ALA A 182       3.425   1.942  40.160  1.00 87.41           O  
ATOM   2607  N   SER A 183       1.318   1.324  39.684  1.00 88.56           N  
ATOM   2608  H   SER A 183       0.447   0.966  40.050  1.00 88.56           H  
ATOM   2609  CA  SER A 183       1.368   1.650  38.255  1.00 88.56           C  
ATOM   2610  HA  SER A 183       2.091   2.450  38.102  1.00 88.56           H  
ATOM   2611  C   SER A 183       0.023   2.153  37.728  1.00 88.56           C  
ATOM   2612  CB  SER A 183       1.849   0.443  37.440  1.00 88.56           C  
ATOM   2613  HB2 SER A 183       2.864   0.186  37.742  1.00 88.56           H  
ATOM   2614  HB3 SER A 183       1.858   0.697  36.381  1.00 88.56           H  
ATOM   2615  O   SER A 183      -1.039   1.926  38.312  1.00 88.56           O  
ATOM   2616  OG  SER A 183       1.004  -0.670  37.650  1.00 88.56           O  
ATOM   2617  HG  SER A 183       1.192  -1.015  38.526  1.00 88.56           H  
ATOM   2618  N   VAL A 184       0.066   2.855  36.601  1.00 91.13           N  
ATOM   2619  H   VAL A 184       0.973   3.049  36.201  1.00 91.13           H  
ATOM   2620  CA  VAL A 184      -1.095   3.353  35.868  1.00 91.13           C  
ATOM   2621  HA  VAL A 184      -2.004   2.889  36.251  1.00 91.13           H  
ATOM   2622  C   VAL A 184      -0.926   2.958  34.405  1.00 91.13           C  
ATOM   2623  CB  VAL A 184      -1.225   4.876  36.015  1.00 91.13           C  
ATOM   2624  HB  VAL A 184      -0.351   5.333  35.550  1.00 91.13           H  
ATOM   2625  O   VAL A 184      -0.098   3.516  33.688  1.00 91.13           O  
ATOM   2626  CG1 VAL A 184      -2.479   5.394  35.307  1.00 91.13           C  
ATOM   2627 HG11 VAL A 184      -3.359   4.884  35.698  1.00 91.13           H  
ATOM   2628 HG12 VAL A 184      -2.576   6.469  35.461  1.00 91.13           H  
ATOM   2629 HG13 VAL A 184      -2.398   5.208  34.236  1.00 91.13           H  
ATOM   2630  CG2 VAL A 184      -1.268   5.338  37.476  1.00 91.13           C  
ATOM   2631 HG21 VAL A 184      -2.044   4.801  38.021  1.00 91.13           H  
ATOM   2632 HG22 VAL A 184      -1.450   6.412  37.525  1.00 91.13           H  
ATOM   2633 HG23 VAL A 184      -0.305   5.136  37.944  1.00 91.13           H  
ATOM   2634  N   MET A 185      -1.719   1.995  33.955  1.00 89.12           N  
ATOM   2635  H   MET A 185      -2.405   1.600  34.582  1.00 89.12           H  
ATOM   2636  CA  MET A 185      -1.772   1.593  32.556  1.00 89.12           C  
ATOM   2637  HA  MET A 185      -0.779   1.708  32.121  1.00 89.12           H  
ATOM   2638  C   MET A 185      -2.751   2.500  31.805  1.00 89.12           C  
ATOM   2639  CB  MET A 185      -2.140   0.110  32.478  1.00 89.12           C  
ATOM   2640  HB2 MET A 185      -1.502  -0.449  33.163  1.00 89.12           H  
ATOM   2641  HB3 MET A 185      -3.178  -0.019  32.784  1.00 89.12           H  
ATOM   2642  O   MET A 185      -3.885   2.696  32.244  1.00 89.12           O  
ATOM   2643  CG  MET A 185      -1.934  -0.456  31.074  1.00 89.12           C  
ATOM   2644  HG2 MET A 185      -0.908  -0.259  30.764  1.00 89.12           H  
ATOM   2645  HG3 MET A 185      -2.597   0.058  30.379  1.00 89.12           H  
ATOM   2646  SD  MET A 185      -2.211  -2.244  30.955  1.00 89.12           S  
ATOM   2647  CE  MET A 185      -3.958  -2.384  31.409  1.00 89.12           C  
ATOM   2648  HE1 MET A 185      -4.285  -3.411  31.243  1.00 89.12           H  
ATOM   2649  HE2 MET A 185      -4.553  -1.712  30.792  1.00 89.12           H  
ATOM   2650  HE3 MET A 185      -4.087  -2.132  32.462  1.00 89.12           H  
ATOM   2651  N   VAL A 186      -2.305   3.068  30.690  1.00 91.39           N  
ATOM   2652  H   VAL A 186      -1.358   2.851  30.414  1.00 91.39           H  
ATOM   2653  CA  VAL A 186      -3.029   4.007  29.834  1.00 91.39           C  
ATOM   2654  HA  VAL A 186      -4.032   4.172  30.229  1.00 91.39           H  
ATOM   2655  C   VAL A 186      -3.149   3.374  28.452  1.00 91.39           C  
ATOM   2656  CB  VAL A 186      -2.292   5.362  29.778  1.00 91.39           C  
ATOM   2657  HB  VAL A 186      -1.300   5.228  29.347  1.00 91.39           H  
ATOM   2658  O   VAL A 186      -2.216   3.424  27.656  1.00 91.39           O  
ATOM   2659  CG1 VAL A 186      -3.072   6.365  28.931  1.00 91.39           C  
ATOM   2660 HG11 VAL A 186      -4.058   6.510  29.372  1.00 91.39           H  
ATOM   2661 HG12 VAL A 186      -3.166   5.997  27.909  1.00 91.39           H  
ATOM   2662 HG13 VAL A 186      -2.534   7.313  28.906  1.00 91.39           H  
ATOM   2663  CG2 VAL A 186      -2.127   5.995  31.168  1.00 91.39           C  
ATOM   2664 HG21 VAL A 186      -1.641   6.967  31.077  1.00 91.39           H  
ATOM   2665 HG22 VAL A 186      -3.098   6.108  31.650  1.00 91.39           H  
ATOM   2666 HG23 VAL A 186      -1.492   5.360  31.786  1.00 91.39           H  
ATOM   2667  N   VAL A 187      -4.294   2.757  28.169  1.00 91.63           N  
ATOM   2668  H   VAL A 187      -5.024   2.750  28.867  1.00 91.63           H  
ATOM   2669  CA  VAL A 187      -4.492   1.968  26.946  1.00 91.63           C  
ATOM   2670  HA  VAL A 187      -3.523   1.792  26.479  1.00 91.63           H  
ATOM   2671  C   VAL A 187      -5.374   2.717  25.961  1.00 91.63           C  
ATOM   2672  CB  VAL A 187      -5.088   0.586  27.246  1.00 91.63           C  
ATOM   2673  HB  VAL A 187      -6.129   0.689  27.552  1.00 91.63           H  
ATOM   2674  O   VAL A 187      -6.540   2.971  26.258  1.00 91.63           O  
ATOM   2675  CG1 VAL A 187      -5.029  -0.262  25.979  1.00 91.63           C  
ATOM   2676 HG11 VAL A 187      -5.651   0.175  25.198  1.00 91.63           H  
ATOM   2677 HG12 VAL A 187      -5.387  -1.268  26.197  1.00 91.63           H  
ATOM   2678 HG13 VAL A 187      -4.005  -0.325  25.609  1.00 91.63           H  
ATOM   2679  CG2 VAL A 187      -4.343  -0.145  28.363  1.00 91.63           C  
ATOM   2680 HG21 VAL A 187      -3.272  -0.162  28.157  1.00 91.63           H  
ATOM   2681 HG22 VAL A 187      -4.526   0.357  29.314  1.00 91.63           H  
ATOM   2682 HG23 VAL A 187      -4.698  -1.172  28.440  1.00 91.63           H  
ATOM   2683  N   GLY A 188      -4.835   3.073  24.800  1.00 90.14           N  
ATOM   2684  H   GLY A 188      -3.880   2.794  24.624  1.00 90.14           H  
ATOM   2685  CA  GLY A 188      -5.548   3.750  23.727  1.00 90.14           C  
ATOM   2686  HA2 GLY A 188      -6.296   4.419  24.151  1.00 90.14           H  
ATOM   2687  HA3 GLY A 188      -4.836   4.343  23.153  1.00 90.14           H  
ATOM   2688  C   GLY A 188      -6.250   2.798  22.766  1.00 90.14           C  
ATOM   2689  O   GLY A 188      -5.712   1.760  22.385  1.00 90.14           O  
ATOM   2690  N   TYR A 189      -7.434   3.216  22.322  1.00 90.95           N  
ATOM   2691  H   TYR A 189      -7.837   4.044  22.737  1.00 90.95           H  
ATOM   2692  CA  TYR A 189      -8.250   2.532  21.324  1.00 90.95           C  
ATOM   2693  HA  TYR A 189      -7.632   1.811  20.789  1.00 90.95           H  
ATOM   2694  C   TYR A 189      -8.824   3.522  20.297  1.00 90.95           C  
ATOM   2695  CB  TYR A 189      -9.379   1.763  22.023  1.00 90.95           C  
ATOM   2696  HB2 TYR A 189     -10.079   2.489  22.437  1.00 90.95           H  
ATOM   2697  HB3 TYR A 189      -9.918   1.180  21.276  1.00 90.95           H  
ATOM   2698  O   TYR A 189      -8.963   4.731  20.545  1.00 90.95           O  
ATOM   2699  CG  TYR A 189      -8.941   0.831  23.140  1.00 90.95           C  
ATOM   2700  CD1 TYR A 189      -8.517  -0.478  22.848  1.00 90.95           C  
ATOM   2701  HD1 TYR A 189      -8.459  -0.808  21.821  1.00 90.95           H  
ATOM   2702  CD2 TYR A 189      -8.926   1.284  24.474  1.00 90.95           C  
ATOM   2703  HD2 TYR A 189      -9.140   2.320  24.688  1.00 90.95           H  
ATOM   2704  CE1 TYR A 189      -8.127  -1.333  23.898  1.00 90.95           C  
ATOM   2705  HE1 TYR A 189      -7.732  -2.320  23.704  1.00 90.95           H  
ATOM   2706  CE2 TYR A 189      -8.586   0.410  25.523  1.00 90.95           C  
ATOM   2707  HE2 TYR A 189      -8.565   0.759  26.545  1.00 90.95           H  
ATOM   2708  OH  TYR A 189      -7.941  -1.793  26.237  1.00 90.95           O  
ATOM   2709  HH  TYR A 189      -8.145  -1.425  27.100  1.00 90.95           H  
ATOM   2710  CZ  TYR A 189      -8.213  -0.915  25.236  1.00 90.95           C  
ATOM   2711  N   ALA A 190      -9.185   2.996  19.134  1.00 90.40           N  
ATOM   2712  H   ALA A 190      -9.037   2.007  18.998  1.00 90.40           H  
ATOM   2713  CA  ALA A 190      -9.933   3.659  18.083  1.00 90.40           C  
ATOM   2714  HA  ALA A 190     -10.322   4.599  18.474  1.00 90.40           H  
ATOM   2715  C   ALA A 190     -11.199   2.881  17.724  1.00 90.40           C  
ATOM   2716  CB  ALA A 190      -9.003   3.931  16.894  1.00 90.40           C  
ATOM   2717  HB1 ALA A 190      -9.544   4.424  16.087  1.00 90.40           H  
ATOM   2718  HB2 ALA A 190      -8.153   4.543  17.196  1.00 90.40           H  
ATOM   2719  HB3 ALA A 190      -8.633   2.976  16.520  1.00 90.40           H  
ATOM   2720  O   ALA A 190     -11.354   1.715  18.082  1.00 90.40           O  
ATOM   2721  N   ASP A 191     -12.149   3.580  17.103  1.00 89.00           N  
ATOM   2722  H   ASP A 191     -11.878   4.451  16.671  1.00 89.00           H  
ATOM   2723  CA  ASP A 191     -13.172   2.884  16.336  1.00 89.00           C  
ATOM   2724  HA  ASP A 191     -13.494   1.992  16.873  1.00 89.00           H  
ATOM   2725  C   ASP A 191     -12.561   2.385  15.035  1.00 89.00           C  
ATOM   2726  CB  ASP A 191     -14.414   3.767  16.114  1.00 89.00           C  
ATOM   2727  HB2 ASP A 191     -15.141   3.222  15.512  1.00 89.00           H  
ATOM   2728  HB3 ASP A 191     -14.870   3.936  17.090  1.00 89.00           H  
ATOM   2729  O   ASP A 191     -11.448   2.755  14.681  1.00 89.00           O  
ATOM   2730  CG  ASP A 191     -14.197   5.151  15.503  1.00 89.00           C  
ATOM   2731  OD1 ASP A 191     -15.163   5.950  15.601  1.00 89.00           O  
ATOM   2732  OD2 ASP A 191     -13.064   5.504  15.120  1.00 89.00           O  
ATOM   2733  N   THR A 192     -13.314   1.561  14.331  1.00 86.84           N  
ATOM   2734  H   THR A 192     -14.237   1.305  14.654  1.00 86.84           H  
ATOM   2735  CA  THR A 192     -12.941   1.011  13.032  1.00 86.84           C  
ATOM   2736  HA  THR A 192     -11.898   0.696  13.053  1.00 86.84           H  
ATOM   2737  C   THR A 192     -13.065   2.044  11.909  1.00 86.84           C  
ATOM   2738  CB  THR A 192     -13.816  -0.218  12.755  1.00 86.84           C  
ATOM   2739  HB  THR A 192     -13.704  -0.519  11.713  1.00 86.84           H  
ATOM   2740  O   THR A 192     -13.291   1.690  10.766  1.00 86.84           O  
ATOM   2741  CG2 THR A 192     -13.471  -1.401  13.648  1.00 86.84           C  
ATOM   2742 HG21 THR A 192     -12.448  -1.714  13.439  1.00 86.84           H  
ATOM   2743 HG22 THR A 192     -13.571  -1.119  14.697  1.00 86.84           H  
ATOM   2744 HG23 THR A 192     -14.139  -2.231  13.419  1.00 86.84           H  
ATOM   2745  OG1 THR A 192     -15.170   0.094  13.041  1.00 86.84           O  
ATOM   2746  HG1 THR A 192     -15.421   0.760  12.397  1.00 86.84           H  
ATOM   2747  N   SER A 193     -13.067   3.349  12.206  1.00 87.39           N  
ATOM   2748  H   SER A 193     -12.678   3.619  13.098  1.00 87.39           H  
ATOM   2749  CA  SER A 193     -13.245   4.370  11.171  1.00 87.39           C  
ATOM   2750  HA  SER A 193     -13.817   3.933  10.352  1.00 87.39           H  
ATOM   2751  C   SER A 193     -11.891   4.775  10.592  1.00 87.39           C  
ATOM   2752  CB  SER A 193     -14.105   5.540  11.657  1.00 87.39           C  
ATOM   2753  HB2 SER A 193     -14.397   6.128  10.787  1.00 87.39           H  
ATOM   2754  HB3 SER A 193     -15.012   5.132  12.103  1.00 87.39           H  
ATOM   2755  O   SER A 193     -11.085   5.404  11.269  1.00 87.39           O  
ATOM   2756  OG  SER A 193     -13.490   6.411  12.587  1.00 87.39           O  
ATOM   2757  HG  SER A 193     -13.139   5.912  13.329  1.00 87.39           H  
ATOM   2758  N   GLY A 194     -11.648   4.418   9.331  1.00 82.05           N  
ATOM   2759  H   GLY A 194     -12.256   3.718   8.930  1.00 82.05           H  
ATOM   2760  CA  GLY A 194     -10.362   4.622   8.659  1.00 82.05           C  
ATOM   2761  HA2 GLY A 194      -9.839   5.475   9.091  1.00 82.05           H  
ATOM   2762  HA3 GLY A 194     -10.556   4.829   7.607  1.00 82.05           H  
ATOM   2763  C   GLY A 194      -9.442   3.396   8.749  1.00 82.05           C  
ATOM   2764  O   GLY A 194      -9.817   2.413   9.374  1.00 82.05           O  
ATOM   2765  N   PRO A 195      -8.262   3.439   8.111  1.00 82.40           N  
ATOM   2766  CA  PRO A 195      -7.338   2.306   8.052  1.00 82.40           C  
ATOM   2767  HA  PRO A 195      -7.844   1.470   7.570  1.00 82.40           H  
ATOM   2768  C   PRO A 195      -6.816   1.854   9.428  1.00 82.40           C  
ATOM   2769  CB  PRO A 195      -6.201   2.796   7.153  1.00 82.40           C  
ATOM   2770  HB2 PRO A 195      -5.474   3.333   7.762  1.00 82.40           H  
ATOM   2771  HB3 PRO A 195      -5.735   1.986   6.592  1.00 82.40           H  
ATOM   2772  O   PRO A 195      -6.548   2.681  10.305  1.00 82.40           O  
ATOM   2773  CG  PRO A 195      -6.857   3.829   6.250  1.00 82.40           C  
ATOM   2774  HG2 PRO A 195      -6.130   4.529   5.838  1.00 82.40           H  
ATOM   2775  HG3 PRO A 195      -7.419   3.332   5.460  1.00 82.40           H  
ATOM   2776  CD  PRO A 195      -7.809   4.505   7.230  1.00 82.40           C  
ATOM   2777  HD2 PRO A 195      -7.272   5.252   7.814  1.00 82.40           H  
ATOM   2778  HD3 PRO A 195      -8.627   4.968   6.677  1.00 82.40           H  
ATOM   2779  N   ALA A 196      -6.623   0.545   9.608  1.00 82.20           N  
ATOM   2780  H   ALA A 196      -6.918  -0.088   8.878  1.00 82.20           H  
ATOM   2781  CA  ALA A 196      -6.189  -0.049  10.875  1.00 82.20           C  
ATOM   2782  HA  ALA A 196      -6.943   0.172  11.630  1.00 82.20           H  
ATOM   2783  C   ALA A 196      -4.829   0.486  11.374  1.00 82.20           C  
ATOM   2784  CB  ALA A 196      -6.140  -1.570  10.693  1.00 82.20           C  
ATOM   2785  HB1 ALA A 196      -7.118  -1.935  10.378  1.00 82.20           H  
ATOM   2786  HB2 ALA A 196      -5.397  -1.839   9.942  1.00 82.20           H  
ATOM   2787  HB3 ALA A 196      -5.882  -2.044  11.640  1.00 82.20           H  
ATOM   2788  O   ALA A 196      -4.664   0.760  12.566  1.00 82.20           O  
ATOM   2789  N   ASP A 197      -3.871   0.700  10.472  1.00 80.07           N  
ATOM   2790  H   ASP A 197      -4.110   0.598   9.496  1.00 80.07           H  
ATOM   2791  CA  ASP A 197      -2.556   1.295  10.747  1.00 80.07           C  
ATOM   2792  HA  ASP A 197      -2.060   0.707  11.519  1.00 80.07           H  
ATOM   2793  C   ASP A 197      -2.683   2.738  11.268  1.00 80.07           C  
ATOM   2794  CB  ASP A 197      -1.691   1.230   9.467  1.00 80.07           C  
ATOM   2795  HB2 ASP A 197      -1.609   0.191   9.149  1.00 80.07           H  
ATOM   2796  HB3 ASP A 197      -0.690   1.581   9.716  1.00 80.07           H  
ATOM   2797  O   ASP A 197      -2.093   3.111  12.290  1.00 80.07           O  
ATOM   2798  CG  ASP A 197      -2.239   2.065   8.298  1.00 80.07           C  
ATOM   2799  OD1 ASP A 197      -1.435   2.694   7.584  1.00 80.07           O  
ATOM   2800  OD2 ASP A 197      -3.481   2.148   8.178  1.00 80.07           O  
ATOM   2801  N   TYR A 198      -3.545   3.541  10.639  1.00 83.33           N  
ATOM   2802  H   TYR A 198      -3.962   3.192   9.788  1.00 83.33           H  
ATOM   2803  CA  TYR A 198      -3.882   4.872  11.127  1.00 83.33           C  
ATOM   2804  HA  TYR A 198      -2.959   5.443  11.223  1.00 83.33           H  
ATOM   2805  C   TYR A 198      -4.538   4.808  12.508  1.00 83.33           C  
ATOM   2806  CB  TYR A 198      -4.806   5.593  10.142  1.00 83.33           C  
ATOM   2807  HB2 TYR A 198      -4.312   5.662   9.173  1.00 83.33           H  
ATOM   2808  HB3 TYR A 198      -5.727   5.026  10.006  1.00 83.33           H  
ATOM   2809  O   TYR A 198      -4.211   5.608  13.392  1.00 83.33           O  
ATOM   2810  CG  TYR A 198      -5.146   6.984  10.632  1.00 83.33           C  
ATOM   2811  CD1 TYR A 198      -6.380   7.247  11.261  1.00 83.33           C  
ATOM   2812  HD1 TYR A 198      -7.120   6.465  11.348  1.00 83.33           H  
ATOM   2813  CD2 TYR A 198      -4.177   7.996  10.521  1.00 83.33           C  
ATOM   2814  HD2 TYR A 198      -3.244   7.778  10.021  1.00 83.33           H  
ATOM   2815  CE1 TYR A 198      -6.645   8.534  11.766  1.00 83.33           C  
ATOM   2816  HE1 TYR A 198      -7.606   8.747  12.211  1.00 83.33           H  
ATOM   2817  CE2 TYR A 198      -4.428   9.274  11.049  1.00 83.33           C  
ATOM   2818  HE2 TYR A 198      -3.698  10.063  10.945  1.00 83.33           H  
ATOM   2819  OH  TYR A 198      -5.841  10.774  12.212  1.00 83.33           O  
ATOM   2820  HH  TYR A 198      -6.772  10.913  12.400  1.00 83.33           H  
ATOM   2821  CZ  TYR A 198      -5.662   9.544  11.669  1.00 83.33           C  
ATOM   2822  N   ASN A 199      -5.440   3.851  12.711  1.00 85.47           N  
ATOM   2823  H   ASN A 199      -5.677   3.258  11.928  1.00 85.47           H  
ATOM   2824  CA  ASN A 199      -6.169   3.675  13.957  1.00 85.47           C  
ATOM   2825  HA  ASN A 199      -6.580   4.643  14.244  1.00 85.47           H  
ATOM   2826  C   ASN A 199      -5.251   3.271  15.113  1.00 85.47           C  
ATOM   2827  CB  ASN A 199      -7.342   2.709  13.703  1.00 85.47           C  
ATOM   2828  HB2 ASN A 199      -7.743   2.320  14.639  1.00 85.47           H  
ATOM   2829  HB3 ASN A 199      -7.008   1.857  13.110  1.00 85.47           H  
ATOM   2830  O   ASN A 199      -5.407   3.811  16.214  1.00 85.47           O  
ATOM   2831  CG  ASN A 199      -8.471   3.408  12.963  1.00 85.47           C  
ATOM   2832  ND2 ASN A 199      -9.346   2.686  12.320  1.00 85.47           N  
ATOM   2833 HD21 ASN A 199      -9.974   3.160  11.686  1.00 85.47           H  
ATOM   2834 HD22 ASN A 199      -9.326   1.677  12.299  1.00 85.47           H  
ATOM   2835  OD1 ASN A 199      -8.576   4.629  12.993  1.00 85.47           O  
ATOM   2836  N   ILE A 200      -4.243   2.428  14.876  1.00 83.30           N  
ATOM   2837  H   ILE A 200      -4.193   1.994  13.965  1.00 83.30           H  
ATOM   2838  CA  ILE A 200      -3.177   2.138  15.847  1.00 83.30           C  
ATOM   2839  HA  ILE A 200      -3.625   1.737  16.755  1.00 83.30           H  
ATOM   2840  C   ILE A 200      -2.464   3.435  16.240  1.00 83.30           C  
ATOM   2841  CB  ILE A 200      -2.209   1.063  15.301  1.00 83.30           C  
ATOM   2842  HB  ILE A 200      -1.917   1.333  14.286  1.00 83.30           H  
ATOM   2843  O   ILE A 200      -2.450   3.789  17.425  1.00 83.30           O  
ATOM   2844  CG1 ILE A 200      -2.927  -0.307  15.273  1.00 83.30           C  
ATOM   2845 HG12 ILE A 200      -3.055  -0.674  16.292  1.00 83.30           H  
ATOM   2846 HG13 ILE A 200      -3.920  -0.195  14.839  1.00 83.30           H  
ATOM   2847  CG2 ILE A 200      -0.936   0.971  16.166  1.00 83.30           C  
ATOM   2848 HG21 ILE A 200      -1.190   0.742  17.202  1.00 83.30           H  
ATOM   2849 HG22 ILE A 200      -0.363   1.897  16.123  1.00 83.30           H  
ATOM   2850 HG23 ILE A 200      -0.281   0.187  15.788  1.00 83.30           H  
ATOM   2851  CD1 ILE A 200      -2.193  -1.372  14.450  1.00 83.30           C  
ATOM   2852 HD11 ILE A 200      -2.807  -2.272  14.400  1.00 83.30           H  
ATOM   2853 HD12 ILE A 200      -2.022  -1.007  13.437  1.00 83.30           H  
ATOM   2854 HD13 ILE A 200      -1.240  -1.632  14.911  1.00 83.30           H  
ATOM   2855  N   LEU A 201      -1.986   4.219  15.271  1.00 85.65           N  
ATOM   2856  H   LEU A 201      -2.032   3.879  14.321  1.00 85.65           H  
ATOM   2857  CA  LEU A 201      -1.295   5.483  15.547  1.00 85.65           C  
ATOM   2858  HA  LEU A 201      -0.457   5.284  16.216  1.00 85.65           H  
ATOM   2859  C   LEU A 201      -2.194   6.511  16.252  1.00 85.65           C  
ATOM   2860  CB  LEU A 201      -0.766   6.066  14.227  1.00 85.65           C  
ATOM   2861  HB2 LEU A 201      -1.601   6.172  13.534  1.00 85.65           H  
ATOM   2862  HB3 LEU A 201      -0.356   7.056  14.428  1.00 85.65           H  
ATOM   2863  O   LEU A 201      -1.752   7.244  17.139  1.00 85.65           O  
ATOM   2864  CG  LEU A 201       0.334   5.237  13.542  1.00 85.65           C  
ATOM   2865  HG  LEU A 201      -0.016   4.221  13.357  1.00 85.65           H  
ATOM   2866  CD1 LEU A 201       0.671   5.902  12.206  1.00 85.65           C  
ATOM   2867 HD11 LEU A 201       1.432   5.307  11.701  1.00 85.65           H  
ATOM   2868 HD12 LEU A 201       1.045   6.914  12.358  1.00 85.65           H  
ATOM   2869 HD13 LEU A 201      -0.214   5.907  11.569  1.00 85.65           H  
ATOM   2870  CD2 LEU A 201       1.606   5.177  14.388  1.00 85.65           C  
ATOM   2871 HD21 LEU A 201       2.381   4.645  13.835  1.00 85.65           H  
ATOM   2872 HD22 LEU A 201       1.429   4.615  15.305  1.00 85.65           H  
ATOM   2873 HD23 LEU A 201       1.966   6.176  14.633  1.00 85.65           H  
ATOM   2874  N   LEU A 202      -3.471   6.595  15.880  1.00 88.69           N  
ATOM   2875  H   LEU A 202      -3.780   6.003  15.122  1.00 88.69           H  
ATOM   2876  CA  LEU A 202      -4.442   7.467  16.537  1.00 88.69           C  
ATOM   2877  HA  LEU A 202      -4.035   8.478  16.557  1.00 88.69           H  
ATOM   2878  C   LEU A 202      -4.668   7.038  17.989  1.00 88.69           C  
ATOM   2879  CB  LEU A 202      -5.745   7.463  15.721  1.00 88.69           C  
ATOM   2880  HB2 LEU A 202      -5.533   7.819  14.713  1.00 88.69           H  
ATOM   2881  HB3 LEU A 202      -6.099   6.436  15.637  1.00 88.69           H  
ATOM   2882  O   LEU A 202      -4.725   7.887  18.883  1.00 88.69           O  
ATOM   2883  CG  LEU A 202      -6.874   8.313  16.328  1.00 88.69           C  
ATOM   2884  HG  LEU A 202      -7.131   7.925  17.314  1.00 88.69           H  
ATOM   2885  CD1 LEU A 202      -6.510   9.795  16.470  1.00 88.69           C  
ATOM   2886 HD11 LEU A 202      -5.647   9.912  17.126  1.00 88.69           H  
ATOM   2887 HD12 LEU A 202      -6.301  10.210  15.484  1.00 88.69           H  
ATOM   2888 HD13 LEU A 202      -7.355  10.332  16.901  1.00 88.69           H  
ATOM   2889  CD2 LEU A 202      -8.114   8.218  15.446  1.00 88.69           C  
ATOM   2890 HD21 LEU A 202      -7.874   8.567  14.442  1.00 88.69           H  
ATOM   2891 HD22 LEU A 202      -8.441   7.181  15.366  1.00 88.69           H  
ATOM   2892 HD23 LEU A 202      -8.920   8.841  15.835  1.00 88.69           H  
ATOM   2893  N   SER A 203      -4.764   5.733  18.240  1.00 88.99           N  
ATOM   2894  H   SER A 203      -4.716   5.093  17.460  1.00 88.99           H  
ATOM   2895  CA  SER A 203      -4.910   5.179  19.583  1.00 88.99           C  
ATOM   2896  HA  SER A 203      -5.761   5.667  20.058  1.00 88.99           H  
ATOM   2897  C   SER A 203      -3.683   5.463  20.458  1.00 88.99           C  
ATOM   2898  CB  SER A 203      -5.247   3.693  19.485  1.00 88.99           C  
ATOM   2899  HB2 SER A 203      -5.990   3.539  18.703  1.00 88.99           H  
ATOM   2900  HB3 SER A 203      -5.698   3.382  20.427  1.00 88.99           H  
ATOM   2901  O   SER A 203      -3.842   5.869  21.610  1.00 88.99           O  
ATOM   2902  OG  SER A 203      -4.128   2.873  19.261  1.00 88.99           O  
ATOM   2903  HG  SER A 203      -3.623   3.182  18.504  1.00 88.99           H  
ATOM   2904  N   GLN A 204      -2.476   5.411  19.888  1.00 87.73           N  
ATOM   2905  H   GLN A 204      -2.394   5.022  18.960  1.00 87.73           H  
ATOM   2906  CA  GLN A 204      -1.245   5.821  20.561  1.00 87.73           C  
ATOM   2907  HA  GLN A 204      -1.155   5.269  21.497  1.00 87.73           H  
ATOM   2908  C   GLN A 204      -1.264   7.311  20.909  1.00 87.73           C  
ATOM   2909  CB  GLN A 204      -0.054   5.461  19.671  1.00 87.73           C  
ATOM   2910  HB2 GLN A 204      -0.118   6.011  18.733  1.00 87.73           H  
ATOM   2911  HB3 GLN A 204      -0.093   4.395  19.444  1.00 87.73           H  
ATOM   2912  O   GLN A 204      -1.075   7.671  22.071  1.00 87.73           O  
ATOM   2913  CG  GLN A 204       1.292   5.774  20.342  1.00 87.73           C  
ATOM   2914  HG2 GLN A 204       1.362   6.839  20.563  1.00 87.73           H  
ATOM   2915  HG3 GLN A 204       1.372   5.218  21.276  1.00 87.73           H  
ATOM   2916  CD  GLN A 204       2.470   5.398  19.453  1.00 87.73           C  
ATOM   2917  NE2 GLN A 204       3.680   5.696  19.863  1.00 87.73           N  
ATOM   2918 HE21 GLN A 204       3.819   6.295  20.664  1.00 87.73           H  
ATOM   2919 HE22 GLN A 204       4.427   5.368  19.268  1.00 87.73           H  
ATOM   2920  OE1 GLN A 204       2.318   4.868  18.369  1.00 87.73           O  
ATOM   2921  N   ARG A 205      -1.602   8.193  19.955  1.00 88.09           N  
ATOM   2922  H   ARG A 205      -1.717   7.842  19.016  1.00 88.09           H  
ATOM   2923  CA  ARG A 205      -1.726   9.640  20.225  1.00 88.09           C  
ATOM   2924  HA  ARG A 205      -0.762  10.009  20.574  1.00 88.09           H  
ATOM   2925  C   ARG A 205      -2.729   9.933  21.342  1.00 88.09           C  
ATOM   2926  CB  ARG A 205      -2.134  10.404  18.955  1.00 88.09           C  
ATOM   2927  HB2 ARG A 205      -2.385  11.425  19.241  1.00 88.09           H  
ATOM   2928  HB3 ARG A 205      -3.017   9.941  18.514  1.00 88.09           H  
ATOM   2929  O   ARG A 205      -2.515  10.848  22.141  1.00 88.09           O  
ATOM   2930  CG  ARG A 205      -1.014  10.479  17.909  1.00 88.09           C  
ATOM   2931  HG2 ARG A 205      -0.808   9.490  17.502  1.00 88.09           H  
ATOM   2932  HG3 ARG A 205      -0.105  10.832  18.396  1.00 88.09           H  
ATOM   2933  CD  ARG A 205      -1.349  11.455  16.766  1.00 88.09           C  
ATOM   2934  HD2 ARG A 205      -0.494  11.500  16.092  1.00 88.09           H  
ATOM   2935  HD3 ARG A 205      -1.476  12.451  17.189  1.00 88.09           H  
ATOM   2936  NE  ARG A 205      -2.566  11.107  15.992  1.00 88.09           N  
ATOM   2937  HE  ARG A 205      -3.392  11.666  16.151  1.00 88.09           H  
ATOM   2938  NH1 ARG A 205      -1.671   9.444  14.680  1.00 88.09           N  
ATOM   2939 HH11 ARG A 205      -1.810   8.744  13.965  1.00 88.09           H  
ATOM   2940 HH12 ARG A 205      -0.878   9.367  15.300  1.00 88.09           H  
ATOM   2941  NH2 ARG A 205      -3.735  10.132  14.280  1.00 88.09           N  
ATOM   2942 HH21 ARG A 205      -3.800   9.444  13.543  1.00 88.09           H  
ATOM   2943 HH22 ARG A 205      -4.502  10.787  14.329  1.00 88.09           H  
ATOM   2944  CZ  ARG A 205      -2.652  10.236  14.996  1.00 88.09           C  
ATOM   2945  N   ARG A 206      -3.821   9.165  21.419  1.00 89.99           N  
ATOM   2946  H   ARG A 206      -3.933   8.454  20.711  1.00 89.99           H  
ATOM   2947  CA  ARG A 206      -4.805   9.259  22.508  1.00 89.99           C  
ATOM   2948  HA  ARG A 206      -5.109  10.298  22.632  1.00 89.99           H  
ATOM   2949  C   ARG A 206      -4.208   8.832  23.847  1.00 89.99           C  
ATOM   2950  CB  ARG A 206      -6.040   8.416  22.178  1.00 89.99           C  
ATOM   2951  HB2 ARG A 206      -5.743   7.407  21.892  1.00 89.99           H  
ATOM   2952  HB3 ARG A 206      -6.659   8.351  23.073  1.00 89.99           H  
ATOM   2953  O   ARG A 206      -4.355   9.573  24.821  1.00 89.99           O  
ATOM   2954  CG  ARG A 206      -6.911   9.027  21.087  1.00 89.99           C  
ATOM   2955  HG2 ARG A 206      -6.318   9.281  20.209  1.00 89.99           H  
ATOM   2956  HG3 ARG A 206      -7.367   9.936  21.479  1.00 89.99           H  
ATOM   2957  CD  ARG A 206      -8.008   8.040  20.698  1.00 89.99           C  
ATOM   2958  HD2 ARG A 206      -7.539   7.176  20.227  1.00 89.99           H  
ATOM   2959  HD3 ARG A 206      -8.538   7.707  21.590  1.00 89.99           H  
ATOM   2960  NE  ARG A 206      -8.954   8.681  19.777  1.00 89.99           N  
ATOM   2961  HE  ARG A 206      -8.962   9.691  19.756  1.00 89.99           H  
ATOM   2962  NH1 ARG A 206      -9.611   6.800  18.658  1.00 89.99           N  
ATOM   2963 HH11 ARG A 206      -9.121   6.212  19.317  1.00 89.99           H  
ATOM   2964 HH12 ARG A 206      -9.942   6.392  17.795  1.00 89.99           H  
ATOM   2965  NH2 ARG A 206     -10.349   8.784  18.003  1.00 89.99           N  
ATOM   2966 HH21 ARG A 206     -10.381   9.787  18.116  1.00 89.99           H  
ATOM   2967 HH22 ARG A 206     -10.727   8.339  17.179  1.00 89.99           H  
ATOM   2968  CZ  ARG A 206      -9.632   8.082  18.826  1.00 89.99           C  
ATOM   2969  N   ALA A 207      -3.530   7.683  23.901  1.00 89.95           N  
ATOM   2970  H   ALA A 207      -3.440   7.128  23.062  1.00 89.95           H  
ATOM   2971  CA  ALA A 207      -2.855   7.209  25.110  1.00 89.95           C  
ATOM   2972  HA  ALA A 207      -3.598   7.078  25.897  1.00 89.95           H  
ATOM   2973  C   ALA A 207      -1.828   8.239  25.605  1.00 89.95           C  
ATOM   2974  CB  ALA A 207      -2.207   5.848  24.828  1.00 89.95           C  
ATOM   2975  HB1 ALA A 207      -2.956   5.137  24.483  1.00 89.95           H  
ATOM   2976  HB2 ALA A 207      -1.752   5.458  25.739  1.00 89.95           H  
ATOM   2977  HB3 ALA A 207      -1.434   5.941  24.065  1.00 89.95           H  
ATOM   2978  O   ALA A 207      -1.818   8.600  26.780  1.00 89.95           O  
ATOM   2979  N   GLU A 208      -1.045   8.818  24.697  1.00 89.80           N  
ATOM   2980  H   GLU A 208      -1.047   8.442  23.759  1.00 89.80           H  
ATOM   2981  CA  GLU A 208      -0.097   9.883  25.012  1.00 89.80           C  
ATOM   2982  HA  GLU A 208       0.598   9.551  25.782  1.00 89.80           H  
ATOM   2983  C   GLU A 208      -0.762  11.170  25.506  1.00 89.80           C  
ATOM   2984  CB  GLU A 208       0.692  10.249  23.769  1.00 89.80           C  
ATOM   2985  HB2 GLU A 208       1.263  11.143  24.019  1.00 89.80           H  
ATOM   2986  HB3 GLU A 208      -0.007  10.491  22.968  1.00 89.80           H  
ATOM   2987  O   GLU A 208      -0.253  11.815  26.423  1.00 89.80           O  
ATOM   2988  CG  GLU A 208       1.691   9.202  23.282  1.00 89.80           C  
ATOM   2989  HG2 GLU A 208       2.444   9.052  24.056  1.00 89.80           H  
ATOM   2990  HG3 GLU A 208       1.185   8.253  23.104  1.00 89.80           H  
ATOM   2991  CD  GLU A 208       2.363   9.694  21.995  1.00 89.80           C  
ATOM   2992  OE1 GLU A 208       3.077   8.875  21.383  1.00 89.80           O  
ATOM   2993  OE2 GLU A 208       2.170  10.899  21.661  1.00 89.80           O  
ATOM   2994  N   ALA A 209      -1.891  11.574  24.918  1.00 92.38           N  
ATOM   2995  H   ALA A 209      -2.246  11.045  24.134  1.00 92.38           H  
ATOM   2996  CA  ALA A 209      -2.629  12.746  25.375  1.00 92.38           C  
ATOM   2997  HA  ALA A 209      -1.958  13.605  25.366  1.00 92.38           H  
ATOM   2998  C   ALA A 209      -3.112  12.563  26.819  1.00 92.38           C  
ATOM   2999  CB  ALA A 209      -3.787  13.023  24.413  1.00 92.38           C  
ATOM   3000  HB1 ALA A 209      -3.405  13.158  23.401  1.00 92.38           H  
ATOM   3001  HB2 ALA A 209      -4.489  12.188  24.413  1.00 92.38           H  
ATOM   3002  HB3 ALA A 209      -4.314  13.927  24.717  1.00 92.38           H  
ATOM   3003  O   ALA A 209      -2.935  13.465  27.642  1.00 92.38           O  
ATOM   3004  N   VAL A 210      -3.644  11.380  27.148  1.00 92.13           N  
ATOM   3005  H   VAL A 210      -3.730  10.678  26.427  1.00 92.13           H  
ATOM   3006  CA  VAL A 210      -4.001  11.030  28.528  1.00 92.13           C  
ATOM   3007  HA  VAL A 210      -4.653  11.808  28.925  1.00 92.13           H  
ATOM   3008  C   VAL A 210      -2.770  11.012  29.421  1.00 92.13           C  
ATOM   3009  CB  VAL A 210      -4.755   9.694  28.594  1.00 92.13           C  
ATOM   3010  HB  VAL A 210      -4.217   8.941  28.018  1.00 92.13           H  
ATOM   3011  O   VAL A 210      -2.789  11.659  30.463  1.00 92.13           O  
ATOM   3012  CG1 VAL A 210      -4.928   9.177  30.026  1.00 92.13           C  
ATOM   3013 HG11 VAL A 210      -3.968   8.850  30.425  1.00 92.13           H  
ATOM   3014 HG12 VAL A 210      -5.332   9.957  30.671  1.00 92.13           H  
ATOM   3015 HG13 VAL A 210      -5.601   8.319  30.026  1.00 92.13           H  
ATOM   3016  CG2 VAL A 210      -6.144   9.885  27.985  1.00 92.13           C  
ATOM   3017 HG21 VAL A 210      -6.033   9.953  26.903  1.00 92.13           H  
ATOM   3018 HG22 VAL A 210      -6.610  10.790  28.374  1.00 92.13           H  
ATOM   3019 HG23 VAL A 210      -6.783   9.034  28.222  1.00 92.13           H  
ATOM   3020  N   ALA A 211      -1.684  10.358  29.013  1.00 91.13           N  
ATOM   3021  H   ALA A 211      -1.721   9.831  28.152  1.00 91.13           H  
ATOM   3022  CA  ALA A 211      -0.461  10.295  29.803  1.00 91.13           C  
ATOM   3023  HA  ALA A 211      -0.693   9.813  30.753  1.00 91.13           H  
ATOM   3024  C   ALA A 211       0.105  11.692  30.116  1.00 91.13           C  
ATOM   3025  CB  ALA A 211       0.548   9.427  29.054  1.00 91.13           C  
ATOM   3026  HB1 ALA A 211       0.804   9.884  28.098  1.00 91.13           H  
ATOM   3027  HB2 ALA A 211       0.119   8.441  28.879  1.00 91.13           H  
ATOM   3028  HB3 ALA A 211       1.456   9.322  29.649  1.00 91.13           H  
ATOM   3029  O   ALA A 211       0.412  11.991  31.270  1.00 91.13           O  
ATOM   3030  N   ARG A 212       0.151  12.599  29.129  1.00 92.97           N  
ATOM   3031  H   ARG A 212      -0.108  12.289  28.203  1.00 92.97           H  
ATOM   3032  CA  ARG A 212       0.544  14.005  29.332  1.00 92.97           C  
ATOM   3033  HA  ARG A 212       1.526  14.029  29.806  1.00 92.97           H  
ATOM   3034  C   ARG A 212      -0.400  14.731  30.289  1.00 92.97           C  
ATOM   3035  CB  ARG A 212       0.608  14.748  27.987  1.00 92.97           C  
ATOM   3036  HB2 ARG A 212      -0.304  14.556  27.422  1.00 92.97           H  
ATOM   3037  HB3 ARG A 212       0.665  15.818  28.189  1.00 92.97           H  
ATOM   3038  O   ARG A 212       0.064  15.454  31.168  1.00 92.97           O  
ATOM   3039  CG  ARG A 212       1.835  14.356  27.149  1.00 92.97           C  
ATOM   3040  HG2 ARG A 212       2.729  14.481  27.761  1.00 92.97           H  
ATOM   3041  HG3 ARG A 212       1.774  13.308  26.854  1.00 92.97           H  
ATOM   3042  CD  ARG A 212       1.988  15.236  25.898  1.00 92.97           C  
ATOM   3043  HD2 ARG A 212       2.022  16.282  26.205  1.00 92.97           H  
ATOM   3044  HD3 ARG A 212       2.944  15.007  25.428  1.00 92.97           H  
ATOM   3045  NE  ARG A 212       0.888  15.051  24.925  1.00 92.97           N  
ATOM   3046  HE  ARG A 212       0.024  15.539  25.115  1.00 92.97           H  
ATOM   3047  NH1 ARG A 212       1.911  13.538  23.497  1.00 92.97           N  
ATOM   3048 HH11 ARG A 212       2.743  13.506  24.069  1.00 92.97           H  
ATOM   3049 HH12 ARG A 212       1.859  12.863  22.747  1.00 92.97           H  
ATOM   3050  NH2 ARG A 212      -0.167  14.189  23.096  1.00 92.97           N  
ATOM   3051 HH21 ARG A 212      -1.017  14.696  23.300  1.00 92.97           H  
ATOM   3052 HH22 ARG A 212      -0.142  13.531  22.330  1.00 92.97           H  
ATOM   3053  CZ  ARG A 212       0.888  14.266  23.854  1.00 92.97           C  
ATOM   3054  N   GLY A 213      -1.709  14.537  30.143  1.00 93.52           N  
ATOM   3055  H   GLY A 213      -2.030  13.941  29.393  1.00 93.52           H  
ATOM   3056  CA  GLY A 213      -2.703  15.147  31.025  1.00 93.52           C  
ATOM   3057  HA2 GLY A 213      -3.693  14.944  30.618  1.00 93.52           H  
ATOM   3058  HA3 GLY A 213      -2.558  16.227  31.039  1.00 93.52           H  
ATOM   3059  C   GLY A 213      -2.637  14.630  32.470  1.00 93.52           C  
ATOM   3060  O   GLY A 213      -2.880  15.403  33.398  1.00 93.52           O  
ATOM   3061  N   LEU A 214      -2.263  13.361  32.681  1.00 92.75           N  
ATOM   3062  H   LEU A 214      -2.139  12.768  31.874  1.00 92.75           H  
ATOM   3063  CA  LEU A 214      -1.992  12.782  34.004  1.00 92.75           C  
ATOM   3064  HA  LEU A 214      -2.782  13.082  34.694  1.00 92.75           H  
ATOM   3065  C   LEU A 214      -0.681  13.318  34.597  1.00 92.75           C  
ATOM   3066  CB  LEU A 214      -1.967  11.243  33.906  1.00 92.75           C  
ATOM   3067  HB2 LEU A 214      -1.629  10.839  34.861  1.00 92.75           H  
ATOM   3068  HB3 LEU A 214      -1.228  10.954  33.159  1.00 92.75           H  
ATOM   3069  O   LEU A 214      -0.650  13.689  35.773  1.00 92.75           O  
ATOM   3070  CG  LEU A 214      -3.309  10.575  33.550  1.00 92.75           C  
ATOM   3071  HG  LEU A 214      -3.654  10.933  32.580  1.00 92.75           H  
ATOM   3072  CD1 LEU A 214      -3.117   9.061  33.459  1.00 92.75           C  
ATOM   3073 HD11 LEU A 214      -4.048   8.585  33.150  1.00 92.75           H  
ATOM   3074 HD12 LEU A 214      -2.806   8.661  34.423  1.00 92.75           H  
ATOM   3075 HD13 LEU A 214      -2.352   8.833  32.717  1.00 92.75           H  
ATOM   3076  CD2 LEU A 214      -4.430  10.864  34.548  1.00 92.75           C  
ATOM   3077 HD21 LEU A 214      -5.346  10.392  34.193  1.00 92.75           H  
ATOM   3078 HD22 LEU A 214      -4.178  10.454  35.527  1.00 92.75           H  
ATOM   3079 HD23 LEU A 214      -4.612  11.936  34.626  1.00 92.75           H  
ATOM   3080  N   ALA A 215       0.365  13.457  33.778  1.00 92.57           N  
ATOM   3081  H   ALA A 215       0.304  13.068  32.848  1.00 92.57           H  
ATOM   3082  CA  ALA A 215       1.639  14.043  34.190  1.00 92.57           C  
ATOM   3083  HA  ALA A 215       2.007  13.492  35.056  1.00 92.57           H  
ATOM   3084  C   ALA A 215       1.500  15.502  34.650  1.00 92.57           C  
ATOM   3085  CB  ALA A 215       2.656  13.873  33.057  1.00 92.57           C  
ATOM   3086  HB1 ALA A 215       2.335  14.421  32.171  1.00 92.57           H  
ATOM   3087  HB2 ALA A 215       2.755  12.816  32.811  1.00 92.57           H  
ATOM   3088  HB3 ALA A 215       3.628  14.246  33.381  1.00 92.57           H  
ATOM   3089  O   ALA A 215       2.026  15.886  35.695  1.00 92.57           O  
ATOM   3090  N   GLN A 216       0.701  16.307  33.943  1.00 93.13           N  
ATOM   3091  H   GLN A 216       0.316  15.949  33.081  1.00 93.13           H  
ATOM   3092  CA  GLN A 216       0.377  17.683  34.347  1.00 93.13           C  
ATOM   3093  HA  GLN A 216       1.303  18.244  34.473  1.00 93.13           H  
ATOM   3094  C   GLN A 216      -0.376  17.767  35.684  1.00 93.13           C  
ATOM   3095  CB  GLN A 216      -0.461  18.343  33.248  1.00 93.13           C  
ATOM   3096  HB2 GLN A 216      -0.883  19.274  33.627  1.00 93.13           H  
ATOM   3097  HB3 GLN A 216      -1.283  17.681  32.976  1.00 93.13           H  
ATOM   3098  O   GLN A 216      -0.348  18.803  36.347  1.00 93.13           O  
ATOM   3099  CG  GLN A 216       0.378  18.670  32.005  1.00 93.13           C  
ATOM   3100  HG2 GLN A 216       1.114  19.432  32.260  1.00 93.13           H  
ATOM   3101  HG3 GLN A 216       0.916  17.784  31.669  1.00 93.13           H  
ATOM   3102  CD  GLN A 216      -0.474  19.185  30.851  1.00 93.13           C  
ATOM   3103  NE2 GLN A 216       0.099  19.362  29.682  1.00 93.13           N  
ATOM   3104 HE21 GLN A 216      -0.518  19.684  28.949  1.00 93.13           H  
ATOM   3105 HE22 GLN A 216       1.068  19.116  29.540  1.00 93.13           H  
ATOM   3106  OE1 GLN A 216      -1.654  19.459  30.966  1.00 93.13           O  
ATOM   3107  N   ARG A 217      -1.022  16.673  36.102  1.00 93.34           N  
ATOM   3108  H   ARG A 217      -0.980  15.857  35.509  1.00 93.34           H  
ATOM   3109  CA  ARG A 217      -1.732  16.538  37.382  1.00 93.34           C  
ATOM   3110  HA  ARG A 217      -1.964  17.531  37.766  1.00 93.34           H  
ATOM   3111  C   ARG A 217      -0.887  15.875  38.470  1.00 93.34           C  
ATOM   3112  CB  ARG A 217      -3.048  15.797  37.145  1.00 93.34           C  
ATOM   3113  HB2 ARG A 217      -2.849  14.845  36.651  1.00 93.34           H  
ATOM   3114  HB3 ARG A 217      -3.532  15.605  38.102  1.00 93.34           H  
ATOM   3115  O   ARG A 217      -1.423  15.472  39.501  1.00 93.34           O  
ATOM   3116  CG  ARG A 217      -4.010  16.636  36.311  1.00 93.34           C  
ATOM   3117  HG2 ARG A 217      -4.389  17.454  36.924  1.00 93.34           H  
ATOM   3118  HG3 ARG A 217      -3.511  17.054  35.437  1.00 93.34           H  
ATOM   3119  CD  ARG A 217      -5.161  15.756  35.846  1.00 93.34           C  
ATOM   3120  HD2 ARG A 217      -5.574  15.221  36.701  1.00 93.34           H  
ATOM   3121  HD3 ARG A 217      -4.805  15.028  35.117  1.00 93.34           H  
ATOM   3122  NE  ARG A 217      -6.206  16.593  35.273  1.00 93.34           N  
ATOM   3123  HE  ARG A 217      -6.939  16.895  35.898  1.00 93.34           H  
ATOM   3124  NH1 ARG A 217      -5.381  16.998  33.155  1.00 93.34           N  
ATOM   3125 HH11 ARG A 217      -4.534  16.474  33.321  1.00 93.34           H  
ATOM   3126 HH12 ARG A 217      -5.615  17.398  32.258  1.00 93.34           H  
ATOM   3127  NH2 ARG A 217      -7.283  17.906  33.827  1.00 93.34           N  
ATOM   3128 HH21 ARG A 217      -7.983  18.052  34.541  1.00 93.34           H  
ATOM   3129 HH22 ARG A 217      -7.388  18.204  32.868  1.00 93.34           H  
ATOM   3130  CZ  ARG A 217      -6.269  17.154  34.092  1.00 93.34           C  
ATOM   3131  N   GLY A 218       0.422  15.769  38.250  1.00 91.56           N  
ATOM   3132  H   GLY A 218       0.781  16.059  37.351  1.00 91.56           H  
ATOM   3133  CA  GLY A 218       1.385  15.291  39.238  1.00 91.56           C  
ATOM   3134  HA2 GLY A 218       2.362  15.706  38.992  1.00 91.56           H  
ATOM   3135  HA3 GLY A 218       1.099  15.649  40.227  1.00 91.56           H  
ATOM   3136  C   GLY A 218       1.543  13.773  39.317  1.00 91.56           C  
ATOM   3137  O   GLY A 218       2.203  13.305  40.241  1.00 91.56           O  
ATOM   3138  N   ILE A 219       0.977  12.998  38.384  1.00 90.57           N  
ATOM   3139  H   ILE A 219       0.482  13.430  37.617  1.00 90.57           H  
ATOM   3140  CA  ILE A 219       1.288  11.565  38.275  1.00 90.57           C  
ATOM   3141  HA  ILE A 219       1.417  11.153  39.276  1.00 90.57           H  
ATOM   3142  C   ILE A 219       2.616  11.425  37.531  1.00 90.57           C  
ATOM   3143  CB  ILE A 219       0.149  10.775  37.600  1.00 90.57           C  
ATOM   3144  HB  ILE A 219      -0.030  11.188  36.607  1.00 90.57           H  
ATOM   3145  O   ILE A 219       2.745  11.875  36.398  1.00 90.57           O  
ATOM   3146  CG1 ILE A 219      -1.139  10.884  38.446  1.00 90.57           C  
ATOM   3147 HG12 ILE A 219      -0.989  10.347  39.383  1.00 90.57           H  
ATOM   3148 HG13 ILE A 219      -1.340  11.927  38.692  1.00 90.57           H  
ATOM   3149  CG2 ILE A 219       0.560   9.296  37.458  1.00 90.57           C  
ATOM   3150 HG21 ILE A 219      -0.225   8.712  36.977  1.00 90.57           H  
ATOM   3151 HG22 ILE A 219       1.448   9.200  36.833  1.00 90.57           H  
ATOM   3152 HG23 ILE A 219       0.765   8.863  38.437  1.00 90.57           H  
ATOM   3153  CD1 ILE A 219      -2.391  10.339  37.757  1.00 90.57           C  
ATOM   3154 HD11 ILE A 219      -2.245   9.325  37.385  1.00 90.57           H  
ATOM   3155 HD12 ILE A 219      -2.646  11.010  36.937  1.00 90.57           H  
ATOM   3156 HD13 ILE A 219      -3.216  10.316  38.469  1.00 90.57           H  
ATOM   3157  N   ALA A 220       3.614  10.827  38.171  1.00 91.06           N  
ATOM   3158  H   ALA A 220       3.450  10.442  39.090  1.00 91.06           H  
ATOM   3159  CA  ALA A 220       4.954  10.716  37.607  1.00 91.06           C  
ATOM   3160  HA  ALA A 220       5.292  11.716  37.334  1.00 91.06           H  
ATOM   3161  C   ALA A 220       4.947   9.849  36.330  1.00 91.06           C  
ATOM   3162  CB  ALA A 220       5.871  10.191  38.718  1.00 91.06           C  
ATOM   3163  HB1 ALA A 220       6.892  10.532  38.543  1.00 91.06           H  
ATOM   3164  HB2 ALA A 220       5.567  10.586  39.687  1.00 91.06           H  
ATOM   3165  HB3 ALA A 220       5.846   9.101  38.746  1.00 91.06           H  
ATOM   3166  O   ALA A 220       4.280   8.816  36.292  1.00 91.06           O  
ATOM   3167  N   SER A 221       5.670  10.244  35.278  1.00 86.95           N  
ATOM   3168  H   SER A 221       6.297  11.031  35.371  1.00 86.95           H  
ATOM   3169  CA  SER A 221       5.725   9.469  34.026  1.00 86.95           C  
ATOM   3170  HA  SER A 221       4.712   9.354  33.641  1.00 86.95           H  
ATOM   3171  C   SER A 221       6.278   8.058  34.231  1.00 86.95           C  
ATOM   3172  CB  SER A 221       6.558  10.196  32.963  1.00 86.95           C  
ATOM   3173  HB2 SER A 221       6.860   9.493  32.186  1.00 86.95           H  
ATOM   3174  HB3 SER A 221       5.933  10.962  32.504  1.00 86.95           H  
ATOM   3175  O   SER A 221       5.941   7.158  33.475  1.00 86.95           O  
ATOM   3176  OG  SER A 221       7.701  10.833  33.510  1.00 86.95           O  
ATOM   3177  HG  SER A 221       8.250  10.210  33.992  1.00 86.95           H  
ATOM   3178  N   GLU A 222       7.073   7.854  35.282  1.00 86.53           N  
ATOM   3179  H   GLU A 222       7.290   8.642  35.875  1.00 86.53           H  
ATOM   3180  CA  GLU A 222       7.689   6.578  35.648  1.00 86.53           C  
ATOM   3181  HA  GLU A 222       8.196   6.163  34.777  1.00 86.53           H  
ATOM   3182  C   GLU A 222       6.673   5.527  36.115  1.00 86.53           C  
ATOM   3183  CB  GLU A 222       8.725   6.796  36.770  1.00 86.53           C  
ATOM   3184  HB2 GLU A 222       9.184   5.831  36.982  1.00 86.53           H  
ATOM   3185  HB3 GLU A 222       8.218   7.113  37.681  1.00 86.53           H  
ATOM   3186  O   GLU A 222       6.986   4.341  36.097  1.00 86.53           O  
ATOM   3187  CG  GLU A 222       9.869   7.778  36.445  1.00 86.53           C  
ATOM   3188  HG2 GLU A 222      10.266   7.535  35.460  1.00 86.53           H  
ATOM   3189  HG3 GLU A 222      10.665   7.609  37.170  1.00 86.53           H  
ATOM   3190  CD  GLU A 222       9.487   9.268  36.498  1.00 86.53           C  
ATOM   3191  OE1 GLU A 222      10.292  10.099  36.030  1.00 86.53           O  
ATOM   3192  OE2 GLU A 222       8.373   9.597  36.965  1.00 86.53           O  
ATOM   3193  N   VAL A 223       5.467   5.938  36.532  1.00 89.21           N  
ATOM   3194  H   VAL A 223       5.261   6.926  36.506  1.00 89.21           H  
ATOM   3195  CA  VAL A 223       4.382   5.000  36.868  1.00 89.21           C  
ATOM   3196  HA  VAL A 223       4.817   4.016  37.039  1.00 89.21           H  
ATOM   3197  C   VAL A 223       3.397   4.803  35.714  1.00 89.21           C  
ATOM   3198  CB  VAL A 223       3.652   5.369  38.176  1.00 89.21           C  
ATOM   3199  HB  VAL A 223       2.912   4.594  38.376  1.00 89.21           H  
ATOM   3200  O   VAL A 223       2.496   3.976  35.836  1.00 89.21           O  
ATOM   3201  CG1 VAL A 223       4.610   5.403  39.373  1.00 89.21           C  
ATOM   3202 HG11 VAL A 223       5.353   6.190  39.249  1.00 89.21           H  
ATOM   3203 HG12 VAL A 223       5.117   4.441  39.451  1.00 89.21           H  
ATOM   3204 HG13 VAL A 223       4.046   5.571  40.290  1.00 89.21           H  
ATOM   3205  CG2 VAL A 223       2.905   6.706  38.128  1.00 89.21           C  
ATOM   3206 HG21 VAL A 223       2.203   6.751  38.960  1.00 89.21           H  
ATOM   3207 HG22 VAL A 223       3.612   7.530  38.227  1.00 89.21           H  
ATOM   3208 HG23 VAL A 223       2.349   6.801  37.195  1.00 89.21           H  
ATOM   3209  N   LEU A 224       3.534   5.549  34.610  1.00 89.16           N  
ATOM   3210  H   LEU A 224       4.369   6.107  34.509  1.00 89.16           H  
ATOM   3211  CA  LEU A 224       2.646   5.456  33.451  1.00 89.16           C  
ATOM   3212  HA  LEU A 224       1.662   5.132  33.790  1.00 89.16           H  
ATOM   3213  C   LEU A 224       3.173   4.412  32.454  1.00 89.16           C  
ATOM   3214  CB  LEU A 224       2.475   6.830  32.769  1.00 89.16           C  
ATOM   3215  HB2 LEU A 224       1.807   6.698  31.917  1.00 89.16           H  
ATOM   3216  HB3 LEU A 224       3.444   7.138  32.377  1.00 89.16           H  
ATOM   3217  O   LEU A 224       4.289   4.529  31.958  1.00 89.16           O  
ATOM   3218  CG  LEU A 224       1.925   7.969  33.647  1.00 89.16           C  
ATOM   3219  HG  LEU A 224       2.631   8.182  34.449  1.00 89.16           H  
ATOM   3220  CD1 LEU A 224       1.761   9.241  32.818  1.00 89.16           C  
ATOM   3221 HD11 LEU A 224       1.485  10.073  33.466  1.00 89.16           H  
ATOM   3222 HD12 LEU A 224       2.704   9.482  32.326  1.00 89.16           H  
ATOM   3223 HD13 LEU A 224       0.990   9.087  32.063  1.00 89.16           H  
ATOM   3224  CD2 LEU A 224       0.567   7.644  34.265  1.00 89.16           C  
ATOM   3225 HD21 LEU A 224       0.069   8.557  34.593  1.00 89.16           H  
ATOM   3226 HD22 LEU A 224       0.759   7.027  35.143  1.00 89.16           H  
ATOM   3227 HD23 LEU A 224      -0.063   7.113  33.552  1.00 89.16           H  
ATOM   3228  N   THR A 225       2.352   3.419  32.112  1.00 90.32           N  
ATOM   3229  H   THR A 225       1.447   3.382  32.558  1.00 90.32           H  
ATOM   3230  CA  THR A 225       2.603   2.489  30.994  1.00 90.32           C  
ATOM   3231  HA  THR A 225       3.596   2.656  30.578  1.00 90.32           H  
ATOM   3232  C   THR A 225       1.575   2.748  29.903  1.00 90.32           C  
ATOM   3233  CB  THR A 225       2.531   1.031  31.461  1.00 90.32           C  
ATOM   3234  HB  THR A 225       1.534   0.821  31.849  1.00 90.32           H  
ATOM   3235  O   THR A 225       0.384   2.768  30.202  1.00 90.32           O  
ATOM   3236  CG2 THR A 225       2.863   0.039  30.350  1.00 90.32           C  
ATOM   3237 HG21 THR A 225       2.123   0.092  29.551  1.00 90.32           H  
ATOM   3238 HG22 THR A 225       3.853   0.252  29.945  1.00 90.32           H  
ATOM   3239 HG23 THR A 225       2.850  -0.972  30.756  1.00 90.32           H  
ATOM   3240  OG1 THR A 225       3.473   0.840  32.490  1.00 90.32           O  
ATOM   3241  HG1 THR A 225       3.598   1.686  32.925  1.00 90.32           H  
ATOM   3242  N   LEU A 226       2.007   2.979  28.663  1.00 88.90           N  
ATOM   3243  H   LEU A 226       2.986   2.857  28.448  1.00 88.90           H  
ATOM   3244  CA  LEU A 226       1.106   3.240  27.538  1.00 88.90           C  
ATOM   3245  HA  LEU A 226       0.107   3.454  27.918  1.00 88.90           H  
ATOM   3246  C   LEU A 226       1.010   1.995  26.657  1.00 88.90           C  
ATOM   3247  CB  LEU A 226       1.555   4.459  26.712  1.00 88.90           C  
ATOM   3248  HB2 LEU A 226       2.615   4.362  26.477  1.00 88.90           H  
ATOM   3249  HB3 LEU A 226       1.011   4.427  25.768  1.00 88.90           H  
ATOM   3250  O   LEU A 226       2.031   1.413  26.313  1.00 88.90           O  
ATOM   3251  CG  LEU A 226       1.283   5.834  27.346  1.00 88.90           C  
ATOM   3252  HG  LEU A 226       0.223   5.929  27.582  1.00 88.90           H  
ATOM   3253  CD1 LEU A 226       2.101   6.082  28.620  1.00 88.90           C  
ATOM   3254 HD11 LEU A 226       2.081   7.136  28.898  1.00 88.90           H  
ATOM   3255 HD12 LEU A 226       3.137   5.784  28.459  1.00 88.90           H  
ATOM   3256 HD13 LEU A 226       1.680   5.506  29.445  1.00 88.90           H  
ATOM   3257  CD2 LEU A 226       1.646   6.921  26.337  1.00 88.90           C  
ATOM   3258 HD21 LEU A 226       1.503   7.904  26.785  1.00 88.90           H  
ATOM   3259 HD22 LEU A 226       1.015   6.827  25.453  1.00 88.90           H  
ATOM   3260 HD23 LEU A 226       2.688   6.814  26.035  1.00 88.90           H  
ATOM   3261  N   GLU A 227      -0.207   1.639  26.259  1.00 88.24           N  
ATOM   3262  H   GLU A 227      -0.991   2.195  26.570  1.00 88.24           H  
ATOM   3263  CA  GLU A 227      -0.471   0.648  25.212  1.00 88.24           C  
ATOM   3264  HA  GLU A 227       0.455   0.403  24.694  1.00 88.24           H  
ATOM   3265  C   GLU A 227      -1.434   1.253  24.184  1.00 88.24           C  
ATOM   3266  CB  GLU A 227      -1.045  -0.654  25.797  1.00 88.24           C  
ATOM   3267  HB2 GLU A 227      -1.937  -0.412  26.374  1.00 88.24           H  
ATOM   3268  HB3 GLU A 227      -1.333  -1.298  24.966  1.00 88.24           H  
ATOM   3269  O   GLU A 227      -2.214   2.156  24.498  1.00 88.24           O  
ATOM   3270  CG  GLU A 227      -0.072  -1.432  26.699  1.00 88.24           C  
ATOM   3271  HG2 GLU A 227       0.856  -1.590  26.150  1.00 88.24           H  
ATOM   3272  HG3 GLU A 227       0.150  -0.831  27.581  1.00 88.24           H  
ATOM   3273  CD  GLU A 227      -0.629  -2.797  27.151  1.00 88.24           C  
ATOM   3274  OE1 GLU A 227       0.126  -3.574  27.765  1.00 88.24           O  
ATOM   3275  OE2 GLU A 227      -1.821  -3.098  26.886  1.00 88.24           O  
ATOM   3276  N   ALA A 228      -1.391   0.766  22.950  1.00 88.21           N  
ATOM   3277  H   ALA A 228      -0.739   0.026  22.734  1.00 88.21           H  
ATOM   3278  CA  ALA A 228      -2.201   1.252  21.843  1.00 88.21           C  
ATOM   3279  HA  ALA A 228      -3.088   1.769  22.209  1.00 88.21           H  
ATOM   3280  C   ALA A 228      -2.637   0.049  21.005  1.00 88.21           C  
ATOM   3281  CB  ALA A 228      -1.337   2.239  21.052  1.00 88.21           C  
ATOM   3282  HB1 ALA A 228      -0.421   1.748  20.722  1.00 88.21           H  
ATOM   3283  HB2 ALA A 228      -1.072   3.082  21.690  1.00 88.21           H  
ATOM   3284  HB3 ALA A 228      -1.861   2.594  20.164  1.00 88.21           H  
ATOM   3285  O   ALA A 228      -1.793  -0.663  20.475  1.00 88.21           O  
ATOM   3286  N   TYR A 229      -3.942  -0.203  20.920  1.00 86.48           N  
ATOM   3287  H   TYR A 229      -4.586   0.413  21.396  1.00 86.48           H  
ATOM   3288  CA  TYR A 229      -4.476  -1.369  20.203  1.00 86.48           C  
ATOM   3289  HA  TYR A 229      -3.653  -1.992  19.851  1.00 86.48           H  
ATOM   3290  C   TYR A 229      -5.248  -0.997  18.944  1.00 86.48           C  
ATOM   3291  CB  TYR A 229      -5.321  -2.226  21.154  1.00 86.48           C  
ATOM   3292  HB2 TYR A 229      -5.850  -2.994  20.589  1.00 86.48           H  
ATOM   3293  HB3 TYR A 229      -6.073  -1.597  21.628  1.00 86.48           H  
ATOM   3294  O   TYR A 229      -5.902  -1.860  18.372  1.00 86.48           O  
ATOM   3295  CG  TYR A 229      -4.497  -2.938  22.198  1.00 86.48           C  
ATOM   3296  CD1 TYR A 229      -3.648  -3.997  21.823  1.00 86.48           C  
ATOM   3297  HD1 TYR A 229      -3.582  -4.297  20.788  1.00 86.48           H  
ATOM   3298  CD2 TYR A 229      -4.557  -2.519  23.535  1.00 86.48           C  
ATOM   3299  HD2 TYR A 229      -5.190  -1.684  23.798  1.00 86.48           H  
ATOM   3300  CE1 TYR A 229      -2.855  -4.637  22.795  1.00 86.48           C  
ATOM   3301  HE1 TYR A 229      -2.180  -5.430  22.508  1.00 86.48           H  
ATOM   3302  CE2 TYR A 229      -3.759  -3.149  24.505  1.00 86.48           C  
ATOM   3303  HE2 TYR A 229      -3.781  -2.818  25.533  1.00 86.48           H  
ATOM   3304  OH  TYR A 229      -2.201  -4.876  25.088  1.00 86.48           O  
ATOM   3305  HH  TYR A 229      -2.027  -4.290  25.829  1.00 86.48           H  
ATOM   3306  CZ  TYR A 229      -2.903  -4.208  24.137  1.00 86.48           C  
ATOM   3307  N   GLY A 230      -5.249   0.277  18.540  1.00 86.37           N  
ATOM   3308  H   GLY A 230      -4.667   0.945  19.026  1.00 86.37           H  
ATOM   3309  CA  GLY A 230      -6.083   0.743  17.439  1.00 86.37           C  
ATOM   3310  HA2 GLY A 230      -5.682   0.367  16.498  1.00 86.37           H  
ATOM   3311  HA3 GLY A 230      -6.092   1.833  17.408  1.00 86.37           H  
ATOM   3312  C   GLY A 230      -7.519   0.264  17.612  1.00 86.37           C  
ATOM   3313  O   GLY A 230      -8.147   0.485  18.650  1.00 86.37           O  
ATOM   3314  N   GLU A 231      -8.001  -0.455  16.615  1.00 84.31           N  
ATOM   3315  H   GLU A 231      -7.409  -0.615  15.812  1.00 84.31           H  
ATOM   3316  CA  GLU A 231      -9.327  -1.064  16.562  1.00 84.31           C  
ATOM   3317  HA  GLU A 231      -9.996  -0.515  17.226  1.00 84.31           H  
ATOM   3318  C   GLU A 231      -9.374  -2.536  17.013  1.00 84.31           C  
ATOM   3319  CB  GLU A 231      -9.860  -0.872  15.146  1.00 84.31           C  
ATOM   3320  HB2 GLU A 231     -10.865  -1.287  15.074  1.00 84.31           H  
ATOM   3321  HB3 GLU A 231      -9.921   0.201  14.965  1.00 84.31           H  
ATOM   3322  O   GLU A 231     -10.435  -3.150  17.020  1.00 84.31           O  
ATOM   3323  CG  GLU A 231      -8.957  -1.539  14.094  1.00 84.31           C  
ATOM   3324  HG2 GLU A 231      -8.979  -2.618  14.244  1.00 84.31           H  
ATOM   3325  HG3 GLU A 231      -7.926  -1.203  14.207  1.00 84.31           H  
ATOM   3326  CD  GLU A 231      -9.408  -1.189  12.684  1.00 84.31           C  
ATOM   3327  OE1 GLU A 231      -9.356  -2.095  11.836  1.00 84.31           O  
ATOM   3328  OE2 GLU A 231      -9.762  -0.006  12.492  1.00 84.31           O  
ATOM   3329  N   GLU A 232      -8.266  -3.124  17.470  1.00 84.35           N  
ATOM   3330  H   GLU A 232      -7.402  -2.600  17.466  1.00 84.35           H  
ATOM   3331  CA  GLU A 232      -8.197  -4.561  17.772  1.00 84.35           C  
ATOM   3332  HA  GLU A 232      -8.553  -5.119  16.905  1.00 84.35           H  
ATOM   3333  C   GLU A 232      -9.031  -5.003  18.989  1.00 84.35           C  
ATOM   3334  CB  GLU A 232      -6.755  -4.965  18.062  1.00 84.35           C  
ATOM   3335  HB2 GLU A 232      -6.786  -6.020  18.332  1.00 84.35           H  
ATOM   3336  HB3 GLU A 232      -6.397  -4.413  18.931  1.00 84.35           H  
ATOM   3337  O   GLU A 232      -9.245  -6.197  19.214  1.00 84.35           O  
ATOM   3338  CG  GLU A 232      -5.760  -4.805  16.904  1.00 84.35           C  
ATOM   3339  HG2 GLU A 232      -6.164  -5.324  16.035  1.00 84.35           H  
ATOM   3340  HG3 GLU A 232      -5.635  -3.752  16.653  1.00 84.35           H  
ATOM   3341  CD  GLU A 232      -4.408  -5.429  17.277  1.00 84.35           C  
ATOM   3342  OE1 GLU A 232      -3.523  -5.470  16.411  1.00 84.35           O  
ATOM   3343  OE2 GLU A 232      -4.323  -6.027  18.385  1.00 84.35           O  
ATOM   3344  N   ARG A 233      -9.455  -4.054  19.832  1.00 86.25           N  
ATOM   3345  H   ARG A 233      -9.252  -3.108  19.545  1.00 86.25           H  
ATOM   3346  CA  ARG A 233     -10.147  -4.301  21.111  1.00 86.25           C  
ATOM   3347  HA  ARG A 233     -10.588  -5.297  21.083  1.00 86.25           H  
ATOM   3348  C   ARG A 233     -11.316  -3.327  21.303  1.00 86.25           C  
ATOM   3349  CB  ARG A 233      -9.129  -4.260  22.258  1.00 86.25           C  
ATOM   3350  HB2 ARG A 233      -8.584  -3.323  22.144  1.00 86.25           H  
ATOM   3351  HB3 ARG A 233      -9.663  -4.262  23.208  1.00 86.25           H  
ATOM   3352  O   ARG A 233     -11.348  -2.500  22.227  1.00 86.25           O  
ATOM   3353  CG  ARG A 233      -8.103  -5.406  22.270  1.00 86.25           C  
ATOM   3354  HG2 ARG A 233      -8.623  -6.364  22.240  1.00 86.25           H  
ATOM   3355  HG3 ARG A 233      -7.454  -5.323  21.398  1.00 86.25           H  
ATOM   3356  CD  ARG A 233      -7.249  -5.330  23.546  1.00 86.25           C  
ATOM   3357  HD2 ARG A 233      -7.890  -5.495  24.412  1.00 86.25           H  
ATOM   3358  HD3 ARG A 233      -6.816  -4.332  23.612  1.00 86.25           H  
ATOM   3359  NE  ARG A 233      -6.148  -6.311  23.545  1.00 86.25           N  
ATOM   3360  HE  ARG A 233      -5.974  -6.796  22.676  1.00 86.25           H  
ATOM   3361  NH1 ARG A 233      -5.267  -5.758  25.599  1.00 86.25           N  
ATOM   3362 HH11 ARG A 233      -4.424  -5.693  26.150  1.00 86.25           H  
ATOM   3363 HH12 ARG A 233      -5.969  -5.038  25.694  1.00 86.25           H  
ATOM   3364  NH2 ARG A 233      -4.178  -7.189  24.296  1.00 86.25           N  
ATOM   3365 HH21 ARG A 233      -3.370  -7.022  24.878  1.00 86.25           H  
ATOM   3366 HH22 ARG A 233      -4.024  -7.625  23.398  1.00 86.25           H  
ATOM   3367  CZ  ARG A 233      -5.216  -6.425  24.479  1.00 86.25           C  
ATOM   3368  N   LEU A 234     -12.290  -3.419  20.403  1.00 90.68           N  
ATOM   3369  H   LEU A 234     -12.147  -4.055  19.632  1.00 90.68           H  
ATOM   3370  CA  LEU A 234     -13.514  -2.614  20.420  1.00 90.68           C  
ATOM   3371  HA  LEU A 234     -13.233  -1.561  20.392  1.00 90.68           H  
ATOM   3372  C   LEU A 234     -14.340  -2.854  21.698  1.00 90.68           C  
ATOM   3373  CB  LEU A 234     -14.350  -2.922  19.165  1.00 90.68           C  
ATOM   3374  HB2 LEU A 234     -14.722  -3.943  19.243  1.00 90.68           H  
ATOM   3375  HB3 LEU A 234     -15.211  -2.254  19.154  1.00 90.68           H  
ATOM   3376  O   LEU A 234     -14.533  -3.990  22.126  1.00 90.68           O  
ATOM   3377  CG  LEU A 234     -13.606  -2.781  17.824  1.00 90.68           C  
ATOM   3378  HG  LEU A 234     -12.781  -3.493  17.816  1.00 90.68           H  
ATOM   3379  CD1 LEU A 234     -14.552  -3.162  16.692  1.00 90.68           C  
ATOM   3380 HD11 LEU A 234     -14.001  -3.163  15.751  1.00 90.68           H  
ATOM   3381 HD12 LEU A 234     -15.371  -2.446  16.629  1.00 90.68           H  
ATOM   3382 HD13 LEU A 234     -14.940  -4.169  16.847  1.00 90.68           H  
ATOM   3383  CD2 LEU A 234     -13.068  -1.367  17.595  1.00 90.68           C  
ATOM   3384 HD21 LEU A 234     -12.503  -1.361  16.662  1.00 90.68           H  
ATOM   3385 HD22 LEU A 234     -13.884  -0.649  17.505  1.00 90.68           H  
ATOM   3386 HD23 LEU A 234     -12.378  -1.073  18.386  1.00 90.68           H  
ATOM   3387  N   ALA A 235     -14.859  -1.783  22.303  1.00 91.43           N  
ATOM   3388  H   ALA A 235     -14.791  -0.900  21.816  1.00 91.43           H  
ATOM   3389  CA  ALA A 235     -15.836  -1.872  23.393  1.00 91.43           C  
ATOM   3390  HA  ALA A 235     -15.511  -2.625  24.111  1.00 91.43           H  
ATOM   3391  C   ALA A 235     -17.224  -2.286  22.880  1.00 91.43           C  
ATOM   3392  CB  ALA A 235     -15.928  -0.511  24.097  1.00 91.43           C  
ATOM   3393  HB1 ALA A 235     -14.993  -0.297  24.616  1.00 91.43           H  
ATOM   3394  HB2 ALA A 235     -16.735  -0.535  24.828  1.00 91.43           H  
ATOM   3395  HB3 ALA A 235     -16.134   0.274  23.369  1.00 91.43           H  
ATOM   3396  O   ALA A 235     -17.961  -2.992  23.567  1.00 91.43           O  
ATOM   3397  N   VAL A 236     -17.572  -1.836  21.677  1.00 90.98           N  
ATOM   3398  H   VAL A 236     -16.913  -1.244  21.193  1.00 90.98           H  
ATOM   3399  CA  VAL A 236     -18.784  -2.183  20.942  1.00 90.98           C  
ATOM   3400  HA  VAL A 236     -19.376  -2.906  21.503  1.00 90.98           H  
ATOM   3401  C   VAL A 236     -18.326  -2.783  19.613  1.00 90.98           C  
ATOM   3402  CB  VAL A 236     -19.651  -0.932  20.722  1.00 90.98           C  
ATOM   3403  HB  VAL A 236     -19.039  -0.170  20.239  1.00 90.98           H  
ATOM   3404  O   VAL A 236     -17.723  -2.060  18.824  1.00 90.98           O  
ATOM   3405  CG1 VAL A 236     -20.878  -1.231  19.850  1.00 90.98           C  
ATOM   3406 HG11 VAL A 236     -20.565  -1.549  18.855  1.00 90.98           H  
ATOM   3407 HG12 VAL A 236     -21.469  -0.323  19.729  1.00 90.98           H  
ATOM   3408 HG13 VAL A 236     -21.489  -2.010  20.305  1.00 90.98           H  
ATOM   3409  CG2 VAL A 236     -20.148  -0.353  22.052  1.00 90.98           C  
ATOM   3410 HG21 VAL A 236     -19.303  -0.064  22.677  1.00 90.98           H  
ATOM   3411 HG22 VAL A 236     -20.747  -1.093  22.583  1.00 90.98           H  
ATOM   3412 HG23 VAL A 236     -20.751   0.534  21.860  1.00 90.98           H  
ATOM   3413  N   PRO A 237     -18.559  -4.080  19.349  1.00 89.22           N  
ATOM   3414  CA  PRO A 237     -18.180  -4.686  18.078  1.00 89.22           C  
ATOM   3415  HA  PRO A 237     -17.095  -4.643  17.980  1.00 89.22           H  
ATOM   3416  C   PRO A 237     -18.833  -3.956  16.899  1.00 89.22           C  
ATOM   3417  CB  PRO A 237     -18.620  -6.151  18.167  1.00 89.22           C  
ATOM   3418  HB2 PRO A 237     -19.631  -6.271  17.779  1.00 89.22           H  
ATOM   3419  HB3 PRO A 237     -17.930  -6.809  17.639  1.00 89.22           H  
ATOM   3420  O   PRO A 237     -20.057  -3.808  16.860  1.00 89.22           O  
ATOM   3421  CG  PRO A 237     -18.624  -6.423  19.671  1.00 89.22           C  
ATOM   3422  HG2 PRO A 237     -17.611  -6.649  20.004  1.00 89.22           H  
ATOM   3423  HG3 PRO A 237     -19.306  -7.231  19.936  1.00 89.22           H  
ATOM   3424  CD  PRO A 237     -19.069  -5.088  20.263  1.00 89.22           C  
ATOM   3425  HD2 PRO A 237     -20.158  -5.035  20.288  1.00 89.22           H  
ATOM   3426  HD3 PRO A 237     -18.655  -4.971  21.264  1.00 89.22           H  
ATOM   3427  N   THR A 238     -18.018  -3.520  15.944  1.00 90.37           N  
ATOM   3428  H   THR A 238     -17.021  -3.652  16.040  1.00 90.37           H  
ATOM   3429  CA  THR A 238     -18.444  -2.873  14.703  1.00 90.37           C  
ATOM   3430  HA  THR A 238     -19.518  -3.011  14.576  1.00 90.37           H  
ATOM   3431  C   THR A 238     -17.768  -3.536  13.506  1.00 90.37           C  
ATOM   3432  CB  THR A 238     -18.170  -1.362  14.720  1.00 90.37           C  
ATOM   3433  HB  THR A 238     -18.433  -0.981  13.733  1.00 90.37           H  
ATOM   3434  O   THR A 238     -16.748  -4.201  13.662  1.00 90.37           O  
ATOM   3435  CG2 THR A 238     -19.045  -0.640  15.741  1.00 90.37           C  
ATOM   3436 HG21 THR A 238     -20.094  -0.888  15.580  1.00 90.37           H  
ATOM   3437 HG22 THR A 238     -18.756  -0.919  16.755  1.00 90.37           H  
ATOM   3438 HG23 THR A 238     -18.908   0.433  15.611  1.00 90.37           H  
ATOM   3439  OG1 THR A 238     -16.836  -1.025  15.028  1.00 90.37           O  
ATOM   3440  HG1 THR A 238     -16.345  -0.867  14.219  1.00 90.37           H  
ATOM   3441  N   ALA A 239     -18.363  -3.407  12.320  1.00 87.11           N  
ATOM   3442  H   ALA A 239     -19.163  -2.795  12.238  1.00 87.11           H  
ATOM   3443  CA  ALA A 239     -17.672  -3.752  11.079  1.00 87.11           C  
ATOM   3444  HA  ALA A 239     -17.169  -4.712  11.196  1.00 87.11           H  
ATOM   3445  C   ALA A 239     -16.602  -2.697  10.769  1.00 87.11           C  
ATOM   3446  CB  ALA A 239     -18.701  -3.867   9.948  1.00 87.11           C  
ATOM   3447  HB1 ALA A 239     -18.196  -4.156   9.027  1.00 87.11           H  
ATOM   3448  HB2 ALA A 239     -19.187  -2.904   9.789  1.00 87.11           H  
ATOM   3449  HB3 ALA A 239     -19.446  -4.623  10.197  1.00 87.11           H  
ATOM   3450  O   ALA A 239     -16.685  -1.580  11.286  1.00 87.11           O  
ATOM   3451  N   ASP A 240     -15.654  -3.036   9.899  1.00 84.05           N  
ATOM   3452  H   ASP A 240     -15.623  -3.963   9.500  1.00 84.05           H  
ATOM   3453  CA  ASP A 240     -14.678  -2.070   9.404  1.00 84.05           C  
ATOM   3454  HA  ASP A 240     -14.090  -1.742  10.261  1.00 84.05           H  
ATOM   3455  C   ASP A 240     -15.354  -0.824   8.785  1.00 84.05           C  
ATOM   3456  CB  ASP A 240     -13.690  -2.746   8.446  1.00 84.05           C  
ATOM   3457  HB2 ASP A 240     -14.220  -3.069   7.550  1.00 84.05           H  
ATOM   3458  HB3 ASP A 240     -13.257  -3.621   8.931  1.00 84.05           H  
ATOM   3459  O   ASP A 240     -16.493  -0.873   8.305  1.00 84.05           O  
ATOM   3460  CG  ASP A 240     -12.568  -1.774   8.077  1.00 84.05           C  
ATOM   3461  OD1 ASP A 240     -12.244  -1.703   6.876  1.00 84.05           O  
ATOM   3462  OD2 ASP A 240     -12.165  -1.021   8.988  1.00 84.05           O  
ATOM   3463  N   GLY A 241     -14.694   0.326   8.873  1.00 82.58           N  
ATOM   3464  H   GLY A 241     -13.739   0.273   9.198  1.00 82.58           H  
ATOM   3465  CA  GLY A 241     -15.186   1.638   8.445  1.00 82.58           C  
ATOM   3466  HA2 GLY A 241     -15.619   1.535   7.450  1.00 82.58           H  
ATOM   3467  HA3 GLY A 241     -14.332   2.311   8.374  1.00 82.58           H  
ATOM   3468  C   GLY A 241     -16.237   2.292   9.357  1.00 82.58           C  
ATOM   3469  O   GLY A 241     -16.631   3.438   9.122  1.00 82.58           O  
ATOM   3470  N   VAL A 242     -16.734   1.610  10.395  1.00 88.37           N  
ATOM   3471  H   VAL A 242     -16.429   0.654  10.505  1.00 88.37           H  
ATOM   3472  CA  VAL A 242     -17.840   2.125  11.222  1.00 88.37           C  
ATOM   3473  HA  VAL A 242     -18.497   2.704  10.572  1.00 88.37           H  
ATOM   3474  C   VAL A 242     -17.353   3.058  12.334  1.00 88.37           C  
ATOM   3475  CB  VAL A 242     -18.685   0.979  11.788  1.00 88.37           C  
ATOM   3476  HB  VAL A 242     -18.004   0.334  12.342  1.00 88.37           H  
ATOM   3477  O   VAL A 242     -16.494   2.716  13.143  1.00 88.37           O  
ATOM   3478  CG1 VAL A 242     -19.803   1.455  12.731  1.00 88.37           C  
ATOM   3479 HG11 VAL A 242     -20.400   0.604  13.058  1.00 88.37           H  
ATOM   3480 HG12 VAL A 242     -20.445   2.174  12.222  1.00 88.37           H  
ATOM   3481 HG13 VAL A 242     -19.374   1.919  13.619  1.00 88.37           H  
ATOM   3482  CG2 VAL A 242     -19.357   0.165  10.673  1.00 88.37           C  
ATOM   3483 HG21 VAL A 242     -18.601  -0.239  10.000  1.00 88.37           H  
ATOM   3484 HG22 VAL A 242     -19.908  -0.672  11.102  1.00 88.37           H  
ATOM   3485 HG23 VAL A 242     -20.032   0.798  10.097  1.00 88.37           H  
ATOM   3486  N   VAL A 243     -17.987   4.228  12.428  1.00 90.88           N  
ATOM   3487  H   VAL A 243     -18.665   4.447  11.712  1.00 90.88           H  
ATOM   3488  CA  VAL A 243     -17.787   5.192  13.517  1.00 90.88           C  
ATOM   3489  HA  VAL A 243     -16.725   5.225  13.761  1.00 90.88           H  
ATOM   3490  C   VAL A 243     -18.560   4.758  14.764  1.00 90.88           C  
ATOM   3491  CB  VAL A 243     -18.223   6.601  13.071  1.00 90.88           C  
ATOM   3492  HB  VAL A 243     -19.262   6.568  12.740  1.00 90.88           H  
ATOM   3493  O   VAL A 243     -19.783   4.636  14.724  1.00 90.88           O  
ATOM   3494  CG1 VAL A 243     -18.114   7.624  14.206  1.00 90.88           C  
ATOM   3495 HG11 VAL A 243     -18.333   8.622  13.826  1.00 90.88           H  
ATOM   3496 HG12 VAL A 243     -17.092   7.589  14.582  1.00 90.88           H  
ATOM   3497 HG13 VAL A 243     -18.824   7.383  14.997  1.00 90.88           H  
ATOM   3498  CG2 VAL A 243     -17.365   7.113  11.909  1.00 90.88           C  
ATOM   3499 HG21 VAL A 243     -17.422   6.431  11.060  1.00 90.88           H  
ATOM   3500 HG22 VAL A 243     -17.712   8.094  11.584  1.00 90.88           H  
ATOM   3501 HG23 VAL A 243     -16.324   7.190  12.223  1.00 90.88           H  
ATOM   3502  N   GLU A 244     -17.877   4.625  15.902  1.00 91.12           N  
ATOM   3503  H   GLU A 244     -16.875   4.739  15.860  1.00 91.12           H  
ATOM   3504  CA  GLU A 244     -18.499   4.278  17.188  1.00 91.12           C  
ATOM   3505  HA  GLU A 244     -19.534   4.619  17.180  1.00 91.12           H  
ATOM   3506  C   GLU A 244     -17.785   4.981  18.348  1.00 91.12           C  
ATOM   3507  CB  GLU A 244     -18.546   2.754  17.346  1.00 91.12           C  
ATOM   3508  HB2 GLU A 244     -19.219   2.374  16.578  1.00 91.12           H  
ATOM   3509  HB3 GLU A 244     -17.553   2.343  17.162  1.00 91.12           H  
ATOM   3510  O   GLU A 244     -16.622   4.727  18.665  1.00 91.12           O  
ATOM   3511  CG  GLU A 244     -19.045   2.245  18.705  1.00 91.12           C  
ATOM   3512  HG2 GLU A 244     -18.259   2.385  19.447  1.00 91.12           H  
ATOM   3513  HG3 GLU A 244     -19.223   1.175  18.598  1.00 91.12           H  
ATOM   3514  CD  GLU A 244     -20.334   2.925  19.188  1.00 91.12           C  
ATOM   3515  OE1 GLU A 244     -20.219   3.788  20.097  1.00 91.12           O  
ATOM   3516  OE2 GLU A 244     -21.417   2.628  18.646  1.00 91.12           O  
ATOM   3517  N   GLN A 245     -18.488   5.904  19.010  1.00 88.73           N  
ATOM   3518  H   GLN A 245     -19.489   5.914  18.873  1.00 88.73           H  
ATOM   3519  CA  GLN A 245     -17.901   6.756  20.047  1.00 88.73           C  
ATOM   3520  HA  GLN A 245     -17.041   7.273  19.621  1.00 88.73           H  
ATOM   3521  C   GLN A 245     -17.349   5.963  21.227  1.00 88.73           C  
ATOM   3522  CB  GLN A 245     -18.939   7.788  20.508  1.00 88.73           C  
ATOM   3523  HB2 GLN A 245     -19.287   8.348  19.640  1.00 88.73           H  
ATOM   3524  HB3 GLN A 245     -19.790   7.270  20.948  1.00 88.73           H  
ATOM   3525  O   GLN A 245     -16.334   6.363  21.800  1.00 88.73           O  
ATOM   3526  CG  GLN A 245     -18.357   8.772  21.539  1.00 88.73           C  
ATOM   3527  HG2 GLN A 245     -17.453   9.229  21.137  1.00 88.73           H  
ATOM   3528  HG3 GLN A 245     -18.089   8.236  22.449  1.00 88.73           H  
ATOM   3529  CD  GLN A 245     -19.329   9.876  21.934  1.00 88.73           C  
ATOM   3530  NE2 GLN A 245     -18.875  10.867  22.669  1.00 88.73           N  
ATOM   3531 HE21 GLN A 245     -17.919  10.873  22.994  1.00 88.73           H  
ATOM   3532 HE22 GLN A 245     -19.550  11.576  22.918  1.00 88.73           H  
ATOM   3533  OE1 GLN A 245     -20.499   9.889  21.595  1.00 88.73           O  
ATOM   3534  N   GLN A 246     -17.979   4.845  21.583  1.00 90.90           N  
ATOM   3535  H   GLN A 246     -18.779   4.534  21.050  1.00 90.90           H  
ATOM   3536  CA  GLN A 246     -17.507   4.021  22.689  1.00 90.90           C  
ATOM   3537  HA  GLN A 246     -17.345   4.671  23.549  1.00 90.90           H  
ATOM   3538  C   GLN A 246     -16.167   3.342  22.391  1.00 90.90           C  
ATOM   3539  CB  GLN A 246     -18.564   2.985  23.069  1.00 90.90           C  
ATOM   3540  HB2 GLN A 246     -18.150   2.350  23.852  1.00 90.90           H  
ATOM   3541  HB3 GLN A 246     -18.801   2.363  22.206  1.00 90.90           H  
ATOM   3542  O   GLN A 246     -15.434   3.024  23.326  1.00 90.90           O  
ATOM   3543  CG  GLN A 246     -19.841   3.660  23.588  1.00 90.90           C  
ATOM   3544  HG2 GLN A 246     -20.343   4.161  22.762  1.00 90.90           H  
ATOM   3545  HG3 GLN A 246     -19.582   4.408  24.337  1.00 90.90           H  
ATOM   3546  CD  GLN A 246     -20.807   2.674  24.229  1.00 90.90           C  
ATOM   3547  NE2 GLN A 246     -22.089   2.955  24.200  1.00 90.90           N  
ATOM   3548 HE21 GLN A 246     -22.690   2.215  24.533  1.00 90.90           H  
ATOM   3549 HE22 GLN A 246     -22.409   3.682  23.576  1.00 90.90           H  
ATOM   3550  OE1 GLN A 246     -20.444   1.669  24.817  1.00 90.90           O  
ATOM   3551  N   ASN A 247     -15.810   3.162  21.119  1.00 88.76           N  
ATOM   3552  H   ASN A 247     -16.438   3.457  20.384  1.00 88.76           H  
ATOM   3553  CA  ASN A 247     -14.534   2.569  20.729  1.00 88.76           C  
ATOM   3554  HA  ASN A 247     -14.266   1.805  21.459  1.00 88.76           H  
ATOM   3555  C   ASN A 247     -13.385   3.592  20.748  1.00 88.76           C  
ATOM   3556  CB  ASN A 247     -14.716   1.860  19.381  1.00 88.76           C  
ATOM   3557  HB2 ASN A 247     -13.748   1.503  19.030  1.00 88.76           H  
ATOM   3558  HB3 ASN A 247     -15.126   2.559  18.652  1.00 88.76           H  
ATOM   3559  O   ASN A 247     -12.255   3.223  21.060  1.00 88.76           O  
ATOM   3560  CG  ASN A 247     -15.637   0.663  19.463  1.00 88.76           C  
ATOM   3561  ND2 ASN A 247     -16.211   0.238  18.366  1.00 88.76           N  
ATOM   3562 HD21 ASN A 247     -16.791  -0.588  18.417  1.00 88.76           H  
ATOM   3563 HD22 ASN A 247     -16.016   0.638  17.459  1.00 88.76           H  
ATOM   3564  OD1 ASN A 247     -15.837   0.100  20.529  1.00 88.76           O  
ATOM   3565  N   ARG A 248     -13.669   4.890  20.557  1.00 91.06           N  
ATOM   3566  H   ARG A 248     -14.626   5.116  20.327  1.00 91.06           H  
ATOM   3567  CA  ARG A 248     -12.685   5.992  20.623  1.00 91.06           C  
ATOM   3568  HA  ARG A 248     -11.753   5.647  20.174  1.00 91.06           H  
ATOM   3569  C   ARG A 248     -12.354   6.394  22.059  1.00 91.06           C  
ATOM   3570  CB  ARG A 248     -13.188   7.199  19.827  1.00 91.06           C  
ATOM   3571  HB2 ARG A 248     -12.447   7.995  19.894  1.00 91.06           H  
ATOM   3572  HB3 ARG A 248     -14.116   7.553  20.277  1.00 91.06           H  
ATOM   3573  O   ARG A 248     -12.746   7.467  22.532  1.00 91.06           O  
ATOM   3574  CG  ARG A 248     -13.433   6.876  18.350  1.00 91.06           C  
ATOM   3575  HG2 ARG A 248     -14.289   6.207  18.256  1.00 91.06           H  
ATOM   3576  HG3 ARG A 248     -12.557   6.385  17.928  1.00 91.06           H  
ATOM   3577  CD  ARG A 248     -13.704   8.159  17.562  1.00 91.06           C  
ATOM   3578  HD2 ARG A 248     -13.907   7.904  16.521  1.00 91.06           H  
ATOM   3579  HD3 ARG A 248     -12.810   8.783  17.571  1.00 91.06           H  
ATOM   3580  NE  ARG A 248     -14.809   8.938  18.141  1.00 91.06           N  
ATOM   3581  HE  ARG A 248     -14.565   9.594  18.870  1.00 91.06           H  
ATOM   3582  NH1 ARG A 248     -16.500   7.859  17.028  1.00 91.06           N  
ATOM   3583 HH11 ARG A 248     -17.469   7.735  16.772  1.00 91.06           H  
ATOM   3584 HH12 ARG A 248     -15.845   7.231  16.585  1.00 91.06           H  
ATOM   3585  NH2 ARG A 248     -16.965   9.578  18.368  1.00 91.06           N  
ATOM   3586 HH21 ARG A 248     -17.935   9.465  18.113  1.00 91.06           H  
ATOM   3587 HH22 ARG A 248     -16.657  10.274  19.032  1.00 91.06           H  
ATOM   3588  CZ  ARG A 248     -16.078   8.786  17.834  1.00 91.06           C  
ATOM   3589  N   ARG A 249     -11.641   5.525  22.771  1.00 91.64           N  
ATOM   3590  H   ARG A 249     -11.329   4.687  22.301  1.00 91.64           H  
ATOM   3591  CA  ARG A 249     -11.371   5.683  24.204  1.00 91.64           C  
ATOM   3592  HA  ARG A 249     -11.604   6.711  24.480  1.00 91.64           H  
ATOM   3593  C   ARG A 249      -9.903   5.480  24.554  1.00 91.64           C  
ATOM   3594  CB  ARG A 249     -12.313   4.770  25.013  1.00 91.64           C  
ATOM   3595  HB2 ARG A 249     -13.330   4.895  24.640  1.00 91.64           H  
ATOM   3596  HB3 ARG A 249     -12.297   5.076  26.059  1.00 91.64           H  
ATOM   3597  O   ARG A 249      -9.170   4.811  23.842  1.00 91.64           O  
ATOM   3598  CG  ARG A 249     -11.922   3.288  24.926  1.00 91.64           C  
ATOM   3599  HG2 ARG A 249     -10.990   3.142  25.473  1.00 91.64           H  
ATOM   3600  HG3 ARG A 249     -11.773   3.017  23.881  1.00 91.64           H  
ATOM   3601  CD  ARG A 249     -12.983   2.367  25.536  1.00 91.64           C  
ATOM   3602  HD2 ARG A 249     -13.926   2.481  25.002  1.00 91.64           H  
ATOM   3603  HD3 ARG A 249     -13.141   2.665  26.573  1.00 91.64           H  
ATOM   3604  NE  ARG A 249     -12.575   0.951  25.516  1.00 91.64           N  
ATOM   3605  HE  ARG A 249     -12.369   0.534  26.412  1.00 91.64           H  
ATOM   3606  NH1 ARG A 249     -12.615   0.507  23.246  1.00 91.64           N  
ATOM   3607 HH11 ARG A 249     -12.840   1.469  23.038  1.00 91.64           H  
ATOM   3608 HH12 ARG A 249     -12.300  -0.115  22.516  1.00 91.64           H  
ATOM   3609  NH2 ARG A 249     -11.987  -1.068  24.673  1.00 91.64           N  
ATOM   3610 HH21 ARG A 249     -11.745  -1.641  23.877  1.00 91.64           H  
ATOM   3611 HH22 ARG A 249     -11.694  -1.352  25.597  1.00 91.64           H  
ATOM   3612  CZ  ARG A 249     -12.398   0.148  24.479  1.00 91.64           C  
ATOM   3613  N   VAL A 250      -9.515   6.011  25.702  1.00 93.51           N  
ATOM   3614  H   VAL A 250     -10.175   6.608  26.180  1.00 93.51           H  
ATOM   3615  CA  VAL A 250      -8.377   5.538  26.480  1.00 93.51           C  
ATOM   3616  HA  VAL A 250      -7.902   4.722  25.935  1.00 93.51           H  
ATOM   3617  C   VAL A 250      -8.908   5.006  27.799  1.00 93.51           C  
ATOM   3618  CB  VAL A 250      -7.335   6.636  26.693  1.00 93.51           C  
ATOM   3619  HB  VAL A 250      -7.856   7.535  27.023  1.00 93.51           H  
ATOM   3620  O   VAL A 250      -9.708   5.672  28.459  1.00 93.51           O  
ATOM   3621  CG1 VAL A 250      -6.272   6.274  27.730  1.00 93.51           C  
ATOM   3622 HG11 VAL A 250      -5.826   5.308  27.494  1.00 93.51           H  
ATOM   3623 HG12 VAL A 250      -5.489   7.032  27.712  1.00 93.51           H  
ATOM   3624 HG13 VAL A 250      -6.705   6.235  28.730  1.00 93.51           H  
ATOM   3625  CG2 VAL A 250      -6.606   6.947  25.391  1.00 93.51           C  
ATOM   3626 HG21 VAL A 250      -7.299   6.907  24.550  1.00 93.51           H  
ATOM   3627 HG22 VAL A 250      -6.176   7.946  25.470  1.00 93.51           H  
ATOM   3628 HG23 VAL A 250      -5.807   6.226  25.221  1.00 93.51           H  
ATOM   3629  N   GLU A 251      -8.483   3.811  28.177  1.00 92.41           N  
ATOM   3630  H   GLU A 251      -7.795   3.346  27.602  1.00 92.41           H  
ATOM   3631  CA  GLU A 251      -8.774   3.232  29.483  1.00 92.41           C  
ATOM   3632  HA  GLU A 251      -9.627   3.742  29.929  1.00 92.41           H  
ATOM   3633  C   GLU A 251      -7.577   3.452  30.404  1.00 92.41           C  
ATOM   3634  CB  GLU A 251      -9.153   1.749  29.354  1.00 92.41           C  
ATOM   3635  HB2 GLU A 251      -9.315   1.344  30.353  1.00 92.41           H  
ATOM   3636  HB3 GLU A 251      -8.340   1.202  28.876  1.00 92.41           H  
ATOM   3637  O   GLU A 251      -6.449   3.103  30.060  1.00 92.41           O  
ATOM   3638  CG  GLU A 251     -10.446   1.596  28.536  1.00 92.41           C  
ATOM   3639  HG2 GLU A 251     -11.210   2.231  28.985  1.00 92.41           H  
ATOM   3640  HG3 GLU A 251     -10.285   1.960  27.521  1.00 92.41           H  
ATOM   3641  CD  GLU A 251     -10.986   0.164  28.457  1.00 92.41           C  
ATOM   3642  OE1 GLU A 251     -12.182   0.039  28.080  1.00 92.41           O  
ATOM   3643  OE2 GLU A 251     -10.232  -0.791  28.719  1.00 92.41           O  
ATOM   3644  N   VAL A 252      -7.827   4.051  31.569  1.00 92.54           N  
ATOM   3645  H   VAL A 252      -8.772   4.351  31.763  1.00 92.54           H  
ATOM   3646  CA  VAL A 252      -6.827   4.226  32.621  1.00 92.54           C  
ATOM   3647  HA  VAL A 252      -5.846   4.003  32.201  1.00 92.54           H  
ATOM   3648  C   VAL A 252      -7.107   3.232  33.737  1.00 92.54           C  
ATOM   3649  CB  VAL A 252      -6.757   5.664  33.151  1.00 92.54           C  
ATOM   3650  HB  VAL A 252      -7.673   5.914  33.686  1.00 92.54           H  
ATOM   3651  O   VAL A 252      -8.126   3.330  34.426  1.00 92.54           O  
ATOM   3652  CG1 VAL A 252      -5.573   5.780  34.112  1.00 92.54           C  
ATOM   3653 HG11 VAL A 252      -5.393   6.824  34.371  1.00 92.54           H  
ATOM   3654 HG12 VAL A 252      -4.680   5.388  33.627  1.00 92.54           H  
ATOM   3655 HG13 VAL A 252      -5.769   5.216  35.024  1.00 92.54           H  
ATOM   3656  CG2 VAL A 252      -6.556   6.681  32.022  1.00 92.54           C  
ATOM   3657 HG21 VAL A 252      -6.449   7.683  32.437  1.00 92.54           H  
ATOM   3658 HG22 VAL A 252      -7.418   6.672  31.355  1.00 92.54           H  
ATOM   3659 HG23 VAL A 252      -5.663   6.421  31.455  1.00 92.54           H  
ATOM   3660  N   VAL A 253      -6.197   2.279  33.905  1.00 90.50           N  
ATOM   3661  H   VAL A 253      -5.382   2.301  33.308  1.00 90.50           H  
ATOM   3662  CA  VAL A 253      -6.296   1.178  34.864  1.00 90.50           C  
ATOM   3663  HA  VAL A 253      -7.238   1.250  35.408  1.00 90.50           H  
ATOM   3664  C   VAL A 253      -5.157   1.291  35.869  1.00 90.50           C  
ATOM   3665  CB  VAL A 253      -6.278  -0.177  34.131  1.00 90.50           C  
ATOM   3666  HB  VAL A 253      -5.379  -0.247  33.520  1.00 90.50           H  
ATOM   3667  O   VAL A 253      -3.993   1.387  35.493  1.00 90.50           O  
ATOM   3668  CG1 VAL A 253      -6.278  -1.345  35.122  1.00 90.50           C  
ATOM   3669 HG11 VAL A 253      -7.048  -1.197  35.879  1.00 90.50           H  
ATOM   3670 HG12 VAL A 253      -6.448  -2.284  34.595  1.00 90.50           H  
ATOM   3671 HG13 VAL A 253      -5.309  -1.410  35.617  1.00 90.50           H  
ATOM   3672  CG2 VAL A 253      -7.496  -0.314  33.206  1.00 90.50           C  
ATOM   3673 HG21 VAL A 253      -7.476  -1.284  32.710  1.00 90.50           H  
ATOM   3674 HG22 VAL A 253      -7.468   0.454  32.433  1.00 90.50           H  
ATOM   3675 HG23 VAL A 253      -8.418  -0.220  33.779  1.00 90.50           H  
ATOM   3676  N   PHE A 254      -5.482   1.279  37.159  1.00 89.34           N  
ATOM   3677  H   PHE A 254      -6.451   1.179  37.426  1.00 89.34           H  
ATOM   3678  CA  PHE A 254      -4.477   1.258  38.217  1.00 89.34           C  
ATOM   3679  HA  PHE A 254      -3.598   1.823  37.906  1.00 89.34           H  
ATOM   3680  C   PHE A 254      -3.999  -0.170  38.472  1.00 89.34           C  
ATOM   3681  CB  PHE A 254      -5.047   1.916  39.477  1.00 89.34           C  
ATOM   3682  HB2 PHE A 254      -5.952   1.381  39.766  1.00 89.34           H  
ATOM   3683  HB3 PHE A 254      -4.324   1.780  40.281  1.00 89.34           H  
ATOM   3684  O   PHE A 254      -4.802  -1.048  38.787  1.00 89.34           O  
ATOM   3685  CG  PHE A 254      -5.369   3.399  39.375  1.00 89.34           C  
ATOM   3686  CD1 PHE A 254      -4.788   4.224  38.388  1.00 89.34           C  
ATOM   3687  HD1 PHE A 254      -4.106   3.817  37.655  1.00 89.34           H  
ATOM   3688  CD2 PHE A 254      -6.247   3.966  40.315  1.00 89.34           C  
ATOM   3689  HD2 PHE A 254      -6.697   3.343  41.074  1.00 89.34           H  
ATOM   3690  CE1 PHE A 254      -5.088   5.593  38.336  1.00 89.34           C  
ATOM   3691  HE1 PHE A 254      -4.636   6.216  37.578  1.00 89.34           H  
ATOM   3692  CE2 PHE A 254      -6.544   5.336  40.266  1.00 89.34           C  
ATOM   3693  HE2 PHE A 254      -7.216   5.758  40.998  1.00 89.34           H  
ATOM   3694  CZ  PHE A 254      -5.971   6.147  39.274  1.00 89.34           C  
ATOM   3695  HZ  PHE A 254      -6.207   7.200  39.234  1.00 89.34           H  
ATOM   3696  N   GLY A 255      -2.691  -0.383  38.345  1.00 80.80           N  
ATOM   3697  H   GLY A 255      -2.102   0.404  38.115  1.00 80.80           H  
ATOM   3698  CA  GLY A 255      -2.011  -1.558  38.868  1.00 80.80           C  
ATOM   3699  HA2 GLY A 255      -2.671  -2.424  38.821  1.00 80.80           H  
ATOM   3700  HA3 GLY A 255      -1.121  -1.777  38.277  1.00 80.80           H  
ATOM   3701  C   GLY A 255      -1.603  -1.299  40.317  1.00 80.80           C  
ATOM   3702  O   GLY A 255      -1.089  -0.234  40.658  1.00 80.80           O  
ATOM   3703  N   GLY A 256      -1.903  -2.248  41.188  1.00 69.08           N  
ATOM   3704  H   GLY A 256      -2.211  -3.132  40.808  1.00 69.08           H  
ATOM   3705  CA  GLY A 256      -1.628  -2.200  42.628  1.00 69.08           C  
ATOM   3706  HA2 GLY A 256      -2.449  -2.650  43.187  1.00 69.08           H  
ATOM   3707  HA3 GLY A 256      -1.521  -1.166  42.958  1.00 69.08           H  
ATOM   3708  C   GLY A 256      -0.354  -2.921  43.027  1.00 69.08           C  
ATOM   3709  O   GLY A 256       0.454  -3.231  42.126  1.00 69.08           O  
ATOM   3710  OXT GLY A 256      -0.250  -3.160  44.248  1.00 69.08           O  
TER    3711      GLY A 256                                                       
ATOM   3711  N   ALA B   1      -8.501  20.790  16.284  1.00 76.60           N  
ATOM   3712  H   ALA B   1      -8.053  20.298  17.044  1.00 76.60           H  
ATOM   3713  H2  ALA B   1      -8.523  21.779  16.487  1.00 76.60           H  
ATOM   3714  H3  ALA B   1      -9.447  20.449  16.192  1.00 76.60           H  
ATOM   3715  CA  ALA B   1      -7.736  20.571  15.047  1.00 76.60           C  
ATOM   3716  HA  ALA B   1      -7.688  19.503  14.834  1.00 76.60           H  
ATOM   3717  C   ALA B   1      -6.330  21.113  15.230  1.00 76.60           C  
ATOM   3718  CB  ALA B   1      -8.401  21.273  13.867  1.00 76.60           C  
ATOM   3719  HB1 ALA B   1      -8.092  20.790  12.940  1.00 76.60           H  
ATOM   3720  HB2 ALA B   1      -9.484  21.223  13.986  1.00 76.60           H  
ATOM   3721  HB3 ALA B   1      -8.119  22.325  13.833  1.00 76.60           H  
ATOM   3722  O   ALA B   1      -6.193  22.246  15.689  1.00 76.60           O  
ATOM   3723  N   ASP B   2      -5.323  20.324  14.885  1.00 83.87           N  
ATOM   3724  H   ASP B   2      -5.503  19.413  14.489  1.00 83.87           H  
ATOM   3725  CA  ASP B   2      -3.938  20.792  14.801  1.00 83.87           C  
ATOM   3726  HA  ASP B   2      -3.767  21.553  15.563  1.00 83.87           H  
ATOM   3727  C   ASP B   2      -3.698  21.448  13.425  1.00 83.87           C  
ATOM   3728  CB  ASP B   2      -3.007  19.606  15.109  1.00 83.87           C  
ATOM   3729  HB2 ASP B   2      -1.969  19.901  14.961  1.00 83.87           H  
ATOM   3730  HB3 ASP B   2      -3.227  18.789  14.421  1.00 83.87           H  
ATOM   3731  O   ASP B   2      -4.476  21.209  12.497  1.00 83.87           O  
ATOM   3732  CG  ASP B   2      -3.185  19.136  16.561  1.00 83.87           C  
ATOM   3733  OD1 ASP B   2      -3.320  17.913  16.776  1.00 83.87           O  
ATOM   3734  OD2 ASP B   2      -3.262  20.017  17.450  1.00 83.87           O  
ATOM   3735  N   PRO B   3      -2.699  22.327  13.243  1.00 88.01           N  
ATOM   3736  CA  PRO B   3      -2.371  22.835  11.912  1.00 88.01           C  
ATOM   3737  HA  PRO B   3      -3.241  23.326  11.477  1.00 88.01           H  
ATOM   3738  C   PRO B   3      -1.930  21.692  10.988  1.00 88.01           C  
ATOM   3739  CB  PRO B   3      -1.258  23.864  12.130  1.00 88.01           C  
ATOM   3740  HB2 PRO B   3      -1.700  24.846  12.294  1.00 88.01           H  
ATOM   3741  HB3 PRO B   3      -0.556  23.895  11.297  1.00 88.01           H  
ATOM   3742  O   PRO B   3      -1.310  20.728  11.439  1.00 88.01           O  
ATOM   3743  CG  PRO B   3      -0.587  23.386  13.419  1.00 88.01           C  
ATOM   3744  HG2 PRO B   3       0.130  22.598  13.187  1.00 88.01           H  
ATOM   3745  HG3 PRO B   3      -0.097  24.203  13.949  1.00 88.01           H  
ATOM   3746  CD  PRO B   3      -1.742  22.799  14.229  1.00 88.01           C  
ATOM   3747  HD2 PRO B   3      -1.376  21.995  14.867  1.00 88.01           H  
ATOM   3748  HD3 PRO B   3      -2.204  23.578  14.836  1.00 88.01           H  
ATOM   3749  N   ILE B   4      -2.209  21.817   9.685  1.00 87.24           N  
ATOM   3750  H   ILE B   4      -2.707  22.633   9.359  1.00 87.24           H  
ATOM   3751  CA  ILE B   4      -1.691  20.868   8.692  1.00 87.24           C  
ATOM   3752  HA  ILE B   4      -2.037  19.869   8.957  1.00 87.24           H  
ATOM   3753  C   ILE B   4      -0.164  20.886   8.771  1.00 87.24           C  
ATOM   3754  CB  ILE B   4      -2.181  21.179   7.257  1.00 87.24           C  
ATOM   3755  HB  ILE B   4      -1.902  22.200   6.998  1.00 87.24           H  
ATOM   3756  O   ILE B   4       0.464  21.928   8.584  1.00 87.24           O  
ATOM   3757  CG1 ILE B   4      -3.718  21.050   7.188  1.00 87.24           C  
ATOM   3758 HG12 ILE B   4      -4.162  21.721   7.923  1.00 87.24           H  
ATOM   3759 HG13 ILE B   4      -4.001  20.029   7.443  1.00 87.24           H  
ATOM   3760  CG2 ILE B   4      -1.509  20.220   6.256  1.00 87.24           C  
ATOM   3761 HG21 ILE B   4      -0.431  20.378   6.227  1.00 87.24           H  
ATOM   3762 HG22 ILE B   4      -1.880  20.382   5.244  1.00 87.24           H  
ATOM   3763 HG23 ILE B   4      -1.713  19.190   6.551  1.00 87.24           H  
ATOM   3764  CD1 ILE B   4      -4.339  21.399   5.829  1.00 87.24           C  
ATOM   3765 HD11 ILE B   4      -5.423  21.436   5.931  1.00 87.24           H  
ATOM   3766 HD12 ILE B   4      -3.980  22.372   5.491  1.00 87.24           H  
ATOM   3767 HD13 ILE B   4      -4.094  20.638   5.088  1.00 87.24           H  
ATOM   3768  N   THR B   5       0.419  19.725   9.046  1.00 89.06           N  
ATOM   3769  H   THR B   5      -0.169  18.914   9.175  1.00 89.06           H  
ATOM   3770  CA  THR B   5       1.864  19.509   8.983  1.00 89.06           C  
ATOM   3771  HA  THR B   5       2.385  20.466   8.942  1.00 89.06           H  
ATOM   3772  C   THR B   5       2.154  18.734   7.708  1.00 89.06           C  
ATOM   3773  CB  THR B   5       2.358  18.763  10.227  1.00 89.06           C  
ATOM   3774  HB  THR B   5       1.901  17.775  10.271  1.00 89.06           H  
ATOM   3775  O   THR B   5       1.598  17.654   7.515  1.00 89.06           O  
ATOM   3776  CG2 THR B   5       3.879  18.624  10.252  1.00 89.06           C  
ATOM   3777 HG21 THR B   5       4.346  19.606  10.181  1.00 89.06           H  
ATOM   3778 HG22 THR B   5       4.215  18.001   9.422  1.00 89.06           H  
ATOM   3779 HG23 THR B   5       4.180  18.150  11.186  1.00 89.06           H  
ATOM   3780  OG1 THR B   5       1.988  19.498  11.375  1.00 89.06           O  
ATOM   3781  HG1 THR B   5       1.046  19.675  11.316  1.00 89.06           H  
ATOM   3782  N   LEU B   6       2.983  19.298   6.827  1.00 88.91           N  
ATOM   3783  H   LEU B   6       3.429  20.174   7.057  1.00 88.91           H  
ATOM   3784  CA  LEU B   6       3.407  18.614   5.607  1.00 88.91           C  
ATOM   3785  HA  LEU B   6       2.563  18.052   5.207  1.00 88.91           H  
ATOM   3786  C   LEU B   6       4.510  17.606   5.940  1.00 88.91           C  
ATOM   3787  CB  LEU B   6       3.861  19.620   4.532  1.00 88.91           C  
ATOM   3788  HB2 LEU B   6       4.226  19.059   3.672  1.00 88.91           H  
ATOM   3789  HB3 LEU B   6       4.699  20.195   4.928  1.00 88.91           H  
ATOM   3790  O   LEU B   6       5.474  17.933   6.632  1.00 88.91           O  
ATOM   3791  CG  LEU B   6       2.769  20.592   4.049  1.00 88.91           C  
ATOM   3792  HG  LEU B   6       2.374  21.145   4.901  1.00 88.91           H  
ATOM   3793  CD1 LEU B   6       3.376  21.599   3.072  1.00 88.91           C  
ATOM   3794 HD11 LEU B   6       2.616  22.315   2.758  1.00 88.91           H  
ATOM   3795 HD12 LEU B   6       4.194  22.136   3.552  1.00 88.91           H  
ATOM   3796 HD13 LEU B   6       3.757  21.082   2.192  1.00 88.91           H  
ATOM   3797  CD2 LEU B   6       1.612  19.880   3.346  1.00 88.91           C  
ATOM   3798 HD21 LEU B   6       1.988  19.268   2.526  1.00 88.91           H  
ATOM   3799 HD22 LEU B   6       1.076  19.245   4.052  1.00 88.91           H  
ATOM   3800 HD23 LEU B   6       0.910  20.611   2.945  1.00 88.91           H  
ATOM   3801  N   LYS B   7       4.355  16.393   5.427  1.00 90.66           N  
ATOM   3802  H   LYS B   7       3.513  16.228   4.894  1.00 90.66           H  
ATOM   3803  CA  LYS B   7       5.356  15.333   5.365  1.00 90.66           C  
ATOM   3804  HA  LYS B   7       6.173  15.551   6.053  1.00 90.66           H  
ATOM   3805  C   LYS B   7       5.928  15.278   3.950  1.00 90.66           C  
ATOM   3806  CB  LYS B   7       4.719  13.989   5.740  1.00 90.66           C  
ATOM   3807  HB2 LYS B   7       5.479  13.212   5.650  1.00 90.66           H  
ATOM   3808  HB3 LYS B   7       3.924  13.763   5.029  1.00 90.66           H  
ATOM   3809  O   LYS B   7       5.217  15.602   2.995  1.00 90.66           O  
ATOM   3810  CG  LYS B   7       4.146  13.965   7.166  1.00 90.66           C  
ATOM   3811  HG2 LYS B   7       3.340  14.693   7.260  1.00 90.66           H  
ATOM   3812  HG3 LYS B   7       4.935  14.203   7.879  1.00 90.66           H  
ATOM   3813  CD  LYS B   7       3.597  12.564   7.457  1.00 90.66           C  
ATOM   3814  HD2 LYS B   7       2.816  12.333   6.733  1.00 90.66           H  
ATOM   3815  HD3 LYS B   7       4.404  11.842   7.332  1.00 90.66           H  
ATOM   3816  CE  LYS B   7       3.029  12.447   8.874  1.00 90.66           C  
ATOM   3817  HE2 LYS B   7       3.805  12.739   9.582  1.00 90.66           H  
ATOM   3818  HE3 LYS B   7       2.190  13.135   8.974  1.00 90.66           H  
ATOM   3819  NZ  LYS B   7       2.597  11.049   9.134  1.00 90.66           N  
ATOM   3820  HZ1 LYS B   7       3.375  10.415   9.016  1.00 90.66           H  
ATOM   3821  HZ2 LYS B   7       1.896  10.760   8.467  1.00 90.66           H  
ATOM   3822  HZ3 LYS B   7       2.233  10.930  10.068  1.00 90.66           H  
ATOM   3823  N   LEU B   8       7.192  14.882   3.851  1.00 90.79           N  
ATOM   3824  H   LEU B   8       7.648  14.530   4.681  1.00 90.79           H  
ATOM   3825  CA  LEU B   8       7.852  14.574   2.587  1.00 90.79           C  
ATOM   3826  HA  LEU B   8       7.414  15.184   1.797  1.00 90.79           H  
ATOM   3827  C   LEU B   8       7.628  13.092   2.266  1.00 90.79           C  
ATOM   3828  CB  LEU B   8       9.352  14.900   2.707  1.00 90.79           C  
ATOM   3829  HB2 LEU B   8       9.482  15.824   3.270  1.00 90.79           H  
ATOM   3830  HB3 LEU B   8       9.830  14.099   3.271  1.00 90.79           H  
ATOM   3831  O   LEU B   8       7.727  12.274   3.175  1.00 90.79           O  
ATOM   3832  CG  LEU B   8      10.064  15.048   1.348  1.00 90.79           C  
ATOM   3833  HG  LEU B   8       9.811  14.216   0.691  1.00 90.79           H  
ATOM   3834  CD1 LEU B   8       9.672  16.372   0.688  1.00 90.79           C  
ATOM   3835 HD11 LEU B   8       8.656  16.306   0.299  1.00 90.79           H  
ATOM   3836 HD12 LEU B   8      10.343  16.580  -0.145  1.00 90.79           H  
ATOM   3837 HD13 LEU B   8       9.740  17.194   1.401  1.00 90.79           H  
ATOM   3838  CD2 LEU B   8      11.579  15.059   1.562  1.00 90.79           C  
ATOM   3839 HD21 LEU B   8      11.870  15.892   2.202  1.00 90.79           H  
ATOM   3840 HD22 LEU B   8      11.885  14.117   2.016  1.00 90.79           H  
ATOM   3841 HD23 LEU B   8      12.077  15.141   0.596  1.00 90.79           H  
ATOM   3842  N   GLY B   9       7.344  12.791   1.008  1.00 89.76           N  
ATOM   3843  H   GLY B   9       7.254  13.550   0.348  1.00 89.76           H  
ATOM   3844  CA  GLY B   9       7.388  11.457   0.412  1.00 89.76           C  
ATOM   3845  HA2 GLY B   9       6.418  10.966   0.489  1.00 89.76           H  
ATOM   3846  HA3 GLY B   9       8.126  10.838   0.922  1.00 89.76           H  
ATOM   3847  C   GLY B   9       7.779  11.579  -1.061  1.00 89.76           C  
ATOM   3848  O   GLY B   9       8.208  12.661  -1.471  1.00 89.76           O  
ATOM   3849  N   GLY B  10       7.621  10.535  -1.863  1.00 91.95           N  
ATOM   3850  H   GLY B  10       7.449   9.635  -1.439  1.00 91.95           H  
ATOM   3851  CA  GLY B  10       7.955  10.577  -3.289  1.00 91.95           C  
ATOM   3852  HA2 GLY B  10       7.194  11.112  -3.857  1.00 91.95           H  
ATOM   3853  HA3 GLY B  10       8.885  11.132  -3.417  1.00 91.95           H  
ATOM   3854  C   GLY B  10       8.161   9.207  -3.917  1.00 91.95           C  
ATOM   3855  O   GLY B  10       8.010   8.180  -3.253  1.00 91.95           O  
ATOM   3856  N   LYS B  11       8.542   9.213  -5.192  1.00 90.34           N  
ATOM   3857  H   LYS B  11       8.673  10.111  -5.635  1.00 90.34           H  
ATOM   3858  CA  LYS B  11       9.072   8.045  -5.900  1.00 90.34           C  
ATOM   3859  HA  LYS B  11       9.297   7.286  -5.151  1.00 90.34           H  
ATOM   3860  C   LYS B  11      10.390   8.388  -6.585  1.00 90.34           C  
ATOM   3861  CB  LYS B  11       8.045   7.431  -6.876  1.00 90.34           C  
ATOM   3862  HB2 LYS B  11       8.479   6.543  -7.336  1.00 90.34           H  
ATOM   3863  HB3 LYS B  11       7.159   7.123  -6.319  1.00 90.34           H  
ATOM   3864  O   LYS B  11      10.656   9.549  -6.882  1.00 90.34           O  
ATOM   3865  CG  LYS B  11       7.628   8.407  -7.982  1.00 90.34           C  
ATOM   3866  HG2 LYS B  11       8.518   8.816  -8.462  1.00 90.34           H  
ATOM   3867  HG3 LYS B  11       7.086   9.229  -7.514  1.00 90.34           H  
ATOM   3868  CD  LYS B  11       6.751   7.783  -9.078  1.00 90.34           C  
ATOM   3869  HD2 LYS B  11       5.896   7.260  -8.649  1.00 90.34           H  
ATOM   3870  HD3 LYS B  11       7.347   7.105  -9.691  1.00 90.34           H  
ATOM   3871  CE  LYS B  11       6.289   8.978  -9.909  1.00 90.34           C  
ATOM   3872  HE2 LYS B  11       7.155   9.595 -10.147  1.00 90.34           H  
ATOM   3873  HE3 LYS B  11       5.619   9.584  -9.299  1.00 90.34           H  
ATOM   3874  NZ  LYS B  11       5.623   8.681 -11.188  1.00 90.34           N  
ATOM   3875  HZ1 LYS B  11       6.303   8.386 -11.874  1.00 90.34           H  
ATOM   3876  HZ2 LYS B  11       4.865   8.016 -11.133  1.00 90.34           H  
ATOM   3877  HZ3 LYS B  11       5.318   9.573 -11.551  1.00 90.34           H  
ATOM   3878  N   GLN B  12      11.228   7.383  -6.802  1.00 94.56           N  
ATOM   3879  H   GLN B  12      10.917   6.465  -6.518  1.00 94.56           H  
ATOM   3880  CA  GLN B  12      12.403   7.475  -7.662  1.00 94.56           C  
ATOM   3881  HA  GLN B  12      12.228   8.245  -8.413  1.00 94.56           H  
ATOM   3882  C   GLN B  12      12.596   6.152  -8.395  1.00 94.56           C  
ATOM   3883  CB  GLN B  12      13.650   7.872  -6.856  1.00 94.56           C  
ATOM   3884  HB2 GLN B  12      13.500   8.870  -6.443  1.00 94.56           H  
ATOM   3885  HB3 GLN B  12      13.799   7.185  -6.023  1.00 94.56           H  
ATOM   3886  O   GLN B  12      12.923   5.130  -7.798  1.00 94.56           O  
ATOM   3887  CG  GLN B  12      14.901   7.866  -7.746  1.00 94.56           C  
ATOM   3888  HG2 GLN B  12      14.649   8.275  -8.724  1.00 94.56           H  
ATOM   3889  HG3 GLN B  12      15.239   6.840  -7.894  1.00 94.56           H  
ATOM   3890  CD  GLN B  12      16.050   8.670  -7.158  1.00 94.56           C  
ATOM   3891  NE2 GLN B  12      16.536   9.654  -7.881  1.00 94.56           N  
ATOM   3892 HE21 GLN B  12      17.231  10.242  -7.443  1.00 94.56           H  
ATOM   3893 HE22 GLN B  12      16.040   9.904  -8.724  1.00 94.56           H  
ATOM   3894  OE1 GLN B  12      16.544   8.439  -6.063  1.00 94.56           O  
ATOM   3895  N   GLU B  13      12.444   6.194  -9.704  1.00 91.27           N  
ATOM   3896  H   GLU B  13      12.091   7.048 -10.112  1.00 91.27           H  
ATOM   3897  CA  GLU B  13      12.461   5.044 -10.586  1.00 91.27           C  
ATOM   3898  HA  GLU B  13      12.625   4.141  -9.998  1.00 91.27           H  
ATOM   3899  C   GLU B  13      13.609   5.192 -11.577  1.00 91.27           C  
ATOM   3900  CB  GLU B  13      11.112   4.879 -11.294  1.00 91.27           C  
ATOM   3901  HB2 GLU B  13      11.106   3.878 -11.725  1.00 91.27           H  
ATOM   3902  HB3 GLU B  13      11.031   5.614 -12.095  1.00 91.27           H  
ATOM   3903  O   GLU B  13      13.861   6.268 -12.127  1.00 91.27           O  
ATOM   3904  CG  GLU B  13       9.910   5.025 -10.343  1.00 91.27           C  
ATOM   3905  HG2 GLU B  13      10.108   4.420  -9.458  1.00 91.27           H  
ATOM   3906  HG3 GLU B  13       9.825   6.061 -10.015  1.00 91.27           H  
ATOM   3907  CD  GLU B  13       8.573   4.603 -10.966  1.00 91.27           C  
ATOM   3908  OE1 GLU B  13       7.589   4.527 -10.196  1.00 91.27           O  
ATOM   3909  OE2 GLU B  13       8.561   4.258 -12.169  1.00 91.27           O  
ATOM   3910  N   GLN B  14      14.371   4.117 -11.751  1.00 94.99           N  
ATOM   3911  H   GLN B  14      14.134   3.282 -11.234  1.00 94.99           H  
ATOM   3912  CA  GLN B  14      15.512   4.076 -12.656  1.00 94.99           C  
ATOM   3913  HA  GLN B  14      15.475   4.920 -13.345  1.00 94.99           H  
ATOM   3914  C   GLN B  14      15.435   2.795 -13.470  1.00 94.99           C  
ATOM   3915  CB  GLN B  14      16.831   4.137 -11.867  1.00 94.99           C  
ATOM   3916  HB2 GLN B  14      16.876   3.278 -11.198  1.00 94.99           H  
ATOM   3917  HB3 GLN B  14      17.665   4.061 -12.565  1.00 94.99           H  
ATOM   3918  O   GLN B  14      15.604   1.697 -12.931  1.00 94.99           O  
ATOM   3919  CG  GLN B  14      17.003   5.402 -11.015  1.00 94.99           C  
ATOM   3920  HG2 GLN B  14      16.154   5.519 -10.341  1.00 94.99           H  
ATOM   3921  HG3 GLN B  14      17.891   5.283 -10.394  1.00 94.99           H  
ATOM   3922  CD  GLN B  14      17.189   6.665 -11.845  1.00 94.99           C  
ATOM   3923  NE2 GLN B  14      16.400   7.689 -11.625  1.00 94.99           N  
ATOM   3924 HE21 GLN B  14      16.486   8.458 -12.274  1.00 94.99           H  
ATOM   3925 HE22 GLN B  14      15.493   7.504 -11.221  1.00 94.99           H  
ATOM   3926  OE1 GLN B  14      18.090   6.761 -12.664  1.00 94.99           O  
ATOM   3927  N   TYR B  15      15.227   2.940 -14.772  1.00 93.53           N  
ATOM   3928  H   TYR B  15      15.063   3.869 -15.133  1.00 93.53           H  
ATOM   3929  CA  TYR B  15      15.077   1.830 -15.699  1.00 93.53           C  
ATOM   3930  HA  TYR B  15      15.034   0.895 -15.142  1.00 93.53           H  
ATOM   3931  C   TYR B  15      16.263   1.767 -16.653  1.00 93.53           C  
ATOM   3932  CB  TYR B  15      13.753   1.975 -16.448  1.00 93.53           C  
ATOM   3933  HB2 TYR B  15      13.652   1.151 -17.155  1.00 93.53           H  
ATOM   3934  HB3 TYR B  15      13.771   2.901 -17.021  1.00 93.53           H  
ATOM   3935  O   TYR B  15      16.703   2.777 -17.189  1.00 93.53           O  
ATOM   3936  CG  TYR B  15      12.549   1.979 -15.531  1.00 93.53           C  
ATOM   3937  CD1 TYR B  15      12.068   0.763 -15.010  1.00 93.53           C  
ATOM   3938  HD1 TYR B  15      12.544  -0.170 -15.274  1.00 93.53           H  
ATOM   3939  CD2 TYR B  15      11.920   3.193 -15.191  1.00 93.53           C  
ATOM   3940  HD2 TYR B  15      12.268   4.131 -15.598  1.00 93.53           H  
ATOM   3941  CE1 TYR B  15      10.950   0.767 -14.157  1.00 93.53           C  
ATOM   3942  HE1 TYR B  15      10.535  -0.153 -13.773  1.00 93.53           H  
ATOM   3943  CE2 TYR B  15      10.803   3.193 -14.333  1.00 93.53           C  
ATOM   3944  HE2 TYR B  15      10.294   4.113 -14.089  1.00 93.53           H  
ATOM   3945  OH  TYR B  15       9.253   1.935 -12.974  1.00 93.53           O  
ATOM   3946  HH  TYR B  15       8.921   2.812 -12.770  1.00 93.53           H  
ATOM   3947  CZ  TYR B  15      10.319   1.977 -13.809  1.00 93.53           C  
ATOM   3948  N   PHE B  16      16.774   0.566 -16.901  1.00 94.82           N  
ATOM   3949  H   PHE B  16      16.356  -0.218 -16.420  1.00 94.82           H  
ATOM   3950  CA  PHE B  16      17.747   0.269 -17.942  1.00 94.82           C  
ATOM   3951  HA  PHE B  16      17.931   1.165 -18.535  1.00 94.82           H  
ATOM   3952  C   PHE B  16      17.171  -0.800 -18.860  1.00 94.82           C  
ATOM   3953  CB  PHE B  16      19.077  -0.183 -17.330  1.00 94.82           C  
ATOM   3954  HB2 PHE B  16      18.897  -1.035 -16.674  1.00 94.82           H  
ATOM   3955  HB3 PHE B  16      19.472   0.628 -16.718  1.00 94.82           H  
ATOM   3956  O   PHE B  16      16.778  -1.880 -18.415  1.00 94.82           O  
ATOM   3957  CG  PHE B  16      20.113  -0.564 -18.374  1.00 94.82           C  
ATOM   3958  CD1 PHE B  16      20.301  -1.910 -18.740  1.00 94.82           C  
ATOM   3959  HD1 PHE B  16      19.708  -2.679 -18.268  1.00 94.82           H  
ATOM   3960  CD2 PHE B  16      20.855   0.438 -19.023  1.00 94.82           C  
ATOM   3961  HD2 PHE B  16      20.685   1.475 -18.772  1.00 94.82           H  
ATOM   3962  CE1 PHE B  16      21.233  -2.248 -19.739  1.00 94.82           C  
ATOM   3963  HE1 PHE B  16      21.356  -3.280 -20.031  1.00 94.82           H  
ATOM   3964  CE2 PHE B  16      21.788   0.105 -20.019  1.00 94.82           C  
ATOM   3965  HE2 PHE B  16      22.332   0.889 -20.525  1.00 94.82           H  
ATOM   3966  CZ  PHE B  16      21.979  -1.241 -20.377  1.00 94.82           C  
ATOM   3967  HZ  PHE B  16      22.676  -1.498 -21.161  1.00 94.82           H  
ATOM   3968  N   GLY B  17      17.155  -0.531 -20.157  1.00 92.92           N  
ATOM   3969  H   GLY B  17      17.502   0.358 -20.487  1.00 92.92           H  
ATOM   3970  CA  GLY B  17      16.558  -1.455 -21.105  1.00 92.92           C  
ATOM   3971  HA2 GLY B  17      16.750  -2.481 -20.789  1.00 92.92           H  
ATOM   3972  HA3 GLY B  17      15.481  -1.292 -21.126  1.00 92.92           H  
ATOM   3973  C   GLY B  17      17.086  -1.304 -22.511  1.00 92.92           C  
ATOM   3974  O   GLY B  17      17.916  -0.444 -22.793  1.00 92.92           O  
ATOM   3975  N   GLY B  18      16.614  -2.169 -23.397  1.00 92.64           N  
ATOM   3976  H   GLY B  18      15.938  -2.852 -23.084  1.00 92.64           H  
ATOM   3977  CA  GLY B  18      16.933  -2.108 -24.813  1.00 92.64           C  
ATOM   3978  HA2 GLY B  18      16.878  -1.067 -25.130  1.00 92.64           H  
ATOM   3979  HA3 GLY B  18      17.947  -2.469 -24.985  1.00 92.64           H  
ATOM   3980  C   GLY B  18      15.968  -2.910 -25.669  1.00 92.64           C  
ATOM   3981  O   GLY B  18      15.241  -3.777 -25.181  1.00 92.64           O  
ATOM   3982  N   VAL B  19      15.981  -2.603 -26.962  1.00 91.25           N  
ATOM   3983  H   VAL B  19      16.642  -1.905 -27.272  1.00 91.25           H  
ATOM   3984  CA  VAL B  19      15.099  -3.198 -27.971  1.00 91.25           C  
ATOM   3985  HA  VAL B  19      14.556  -4.032 -27.527  1.00 91.25           H  
ATOM   3986  C   VAL B  19      15.925  -3.757 -29.119  1.00 91.25           C  
ATOM   3987  CB  VAL B  19      14.058  -2.172 -28.455  1.00 91.25           C  
ATOM   3988  HB  VAL B  19      14.572  -1.263 -28.767  1.00 91.25           H  
ATOM   3989  O   VAL B  19      16.905  -3.145 -29.536  1.00 91.25           O  
ATOM   3990  CG1 VAL B  19      13.205  -2.660 -29.632  1.00 91.25           C  
ATOM   3991 HG11 VAL B  19      13.831  -2.870 -30.499  1.00 91.25           H  
ATOM   3992 HG12 VAL B  19      12.644  -3.553 -29.356  1.00 91.25           H  
ATOM   3993 HG13 VAL B  19      12.519  -1.863 -29.917  1.00 91.25           H  
ATOM   3994  CG2 VAL B  19      13.112  -1.834 -27.297  1.00 91.25           C  
ATOM   3995 HG21 VAL B  19      12.326  -1.167 -27.650  1.00 91.25           H  
ATOM   3996 HG22 VAL B  19      12.651  -2.742 -26.909  1.00 91.25           H  
ATOM   3997 HG23 VAL B  19      13.651  -1.327 -26.497  1.00 91.25           H  
ATOM   3998  N   ALA B  20      15.506  -4.916 -29.620  1.00 93.03           N  
ATOM   3999  H   ALA B  20      14.688  -5.330 -29.196  1.00 93.03           H  
ATOM   4000  CA  ALA B  20      15.971  -5.538 -30.848  1.00 93.03           C  
ATOM   4001  HA  ALA B  20      16.744  -4.921 -31.306  1.00 93.03           H  
ATOM   4002  C   ALA B  20      14.787  -5.645 -31.815  1.00 93.03           C  
ATOM   4003  CB  ALA B  20      16.578  -6.904 -30.510  1.00 93.03           C  
ATOM   4004  HB1 ALA B  20      16.915  -7.384 -31.429  1.00 93.03           H  
ATOM   4005  HB2 ALA B  20      17.427  -6.769 -29.841  1.00 93.03           H  
ATOM   4006  HB3 ALA B  20      15.830  -7.533 -30.027  1.00 93.03           H  
ATOM   4007  O   ALA B  20      13.861  -6.437 -31.597  1.00 93.03           O  
ATOM   4008  N   SER B  21      14.799  -4.832 -32.865  1.00 89.96           N  
ATOM   4009  H   SER B  21      15.632  -4.295 -33.059  1.00 89.96           H  
ATOM   4010  CA  SER B  21      13.737  -4.810 -33.855  1.00 89.96           C  
ATOM   4011  HA  SER B  21      12.817  -5.064 -33.328  1.00 89.96           H  
ATOM   4012  C   SER B  21      13.914  -5.894 -34.914  1.00 89.96           C  
ATOM   4013  CB  SER B  21      13.475  -3.408 -34.409  1.00 89.96           C  
ATOM   4014  HB2 SER B  21      13.088  -2.796 -33.595  1.00 89.96           H  
ATOM   4015  HB3 SER B  21      12.706  -3.468 -35.180  1.00 89.96           H  
ATOM   4016  O   SER B  21      15.008  -6.295 -35.307  1.00 89.96           O  
ATOM   4017  OG  SER B  21      14.602  -2.769 -34.947  1.00 89.96           O  
ATOM   4018  HG  SER B  21      15.296  -2.701 -34.288  1.00 89.96           H  
ATOM   4019  N   THR B  22      12.781  -6.450 -35.325  1.00 89.87           N  
ATOM   4020  H   THR B  22      11.921  -6.132 -34.902  1.00 89.87           H  
ATOM   4021  CA  THR B  22      12.646  -7.321 -36.495  1.00 89.87           C  
ATOM   4022  HA  THR B  22      13.605  -7.792 -36.711  1.00 89.87           H  
ATOM   4023  C   THR B  22      12.262  -6.508 -37.732  1.00 89.87           C  
ATOM   4024  CB  THR B  22      11.607  -8.420 -36.220  1.00 89.87           C  
ATOM   4025  HB  THR B  22      11.422  -8.980 -37.137  1.00 89.87           H  
ATOM   4026  O   THR B  22      12.460  -6.968 -38.860  1.00 89.87           O  
ATOM   4027  CG2 THR B  22      12.095  -9.381 -35.133  1.00 89.87           C  
ATOM   4028 HG21 THR B  22      12.230  -8.847 -34.192  1.00 89.87           H  
ATOM   4029 HG22 THR B  22      13.043  -9.826 -35.434  1.00 89.87           H  
ATOM   4030 HG23 THR B  22      11.354 -10.167 -34.990  1.00 89.87           H  
ATOM   4031  OG1 THR B  22      10.401  -7.856 -35.761  1.00 89.87           O  
ATOM   4032  HG1 THR B  22       9.670  -8.466 -35.885  1.00 89.87           H  
ATOM   4033  N   LYS B  23      11.745  -5.290 -37.519  1.00 86.07           N  
ATOM   4034  H   LYS B  23      11.579  -5.039 -36.555  1.00 86.07           H  
ATOM   4035  CA  LYS B  23      11.465  -4.272 -38.529  1.00 86.07           C  
ATOM   4036  HA  LYS B  23      12.111  -4.436 -39.392  1.00 86.07           H  
ATOM   4037  C   LYS B  23      11.765  -2.896 -37.941  1.00 86.07           C  
ATOM   4038  CB  LYS B  23       9.996  -4.415 -38.941  1.00 86.07           C  
ATOM   4039  HB2 LYS B  23       9.823  -5.439 -39.272  1.00 86.07           H  
ATOM   4040  HB3 LYS B  23       9.363  -4.232 -38.073  1.00 86.07           H  
ATOM   4041  O   LYS B  23      11.043  -2.433 -37.069  1.00 86.07           O  
ATOM   4042  CG  LYS B  23       9.596  -3.457 -40.069  1.00 86.07           C  
ATOM   4043  HG2 LYS B  23      10.185  -3.666 -40.961  1.00 86.07           H  
ATOM   4044  HG3 LYS B  23       9.757  -2.424 -39.758  1.00 86.07           H  
ATOM   4045  CD  LYS B  23       8.112  -3.672 -40.360  1.00 86.07           C  
ATOM   4046  HD2 LYS B  23       7.950  -4.702 -40.677  1.00 86.07           H  
ATOM   4047  HD3 LYS B  23       7.555  -3.505 -39.438  1.00 86.07           H  
ATOM   4048  CE  LYS B  23       7.602  -2.712 -41.431  1.00 86.07           C  
ATOM   4049  HE2 LYS B  23       8.107  -2.915 -42.375  1.00 86.07           H  
ATOM   4050  HE3 LYS B  23       7.839  -1.695 -41.119  1.00 86.07           H  
ATOM   4051  NZ  LYS B  23       6.136  -2.870 -41.550  1.00 86.07           N  
ATOM   4052  HZ1 LYS B  23       5.741  -2.651 -40.647  1.00 86.07           H  
ATOM   4053  HZ2 LYS B  23       5.733  -2.222 -42.212  1.00 86.07           H  
ATOM   4054  HZ3 LYS B  23       5.870  -3.827 -41.734  1.00 86.07           H  
ATOM   4055  N   ASP B  24      12.820  -2.253 -38.424  1.00 76.56           N  
ATOM   4056  H   ASP B  24      13.487  -2.848 -38.894  1.00 76.56           H  
ATOM   4057  CA  ASP B  24      13.451  -1.150 -37.686  1.00 76.56           C  
ATOM   4058  HA  ASP B  24      13.447  -1.390 -36.623  1.00 76.56           H  
ATOM   4059  C   ASP B  24      12.749   0.202 -37.838  1.00 76.56           C  
ATOM   4060  CB  ASP B  24      14.921  -1.017 -38.129  1.00 76.56           C  
ATOM   4061  HB2 ASP B  24      15.374  -0.196 -37.574  1.00 76.56           H  
ATOM   4062  HB3 ASP B  24      14.940  -0.746 -39.184  1.00 76.56           H  
ATOM   4063  O   ASP B  24      13.001   1.125 -37.067  1.00 76.56           O  
ATOM   4064  CG  ASP B  24      15.787  -2.271 -37.934  1.00 76.56           C  
ATOM   4065  OD1 ASP B  24      17.010  -2.149 -38.171  1.00 76.56           O  
ATOM   4066  OD2 ASP B  24      15.211  -3.370 -37.782  1.00 76.56           O  
ATOM   4067  N   GLY B  25      11.910   0.384 -38.858  1.00 75.32           N  
ATOM   4068  H   GLY B  25      11.633  -0.417 -39.407  1.00 75.32           H  
ATOM   4069  CA  GLY B  25      11.342   1.703 -39.151  1.00 75.32           C  
ATOM   4070  HA2 GLY B  25      10.699   2.010 -38.326  1.00 75.32           H  
ATOM   4071  HA3 GLY B  25      10.731   1.620 -40.050  1.00 75.32           H  
ATOM   4072  C   GLY B  25      12.412   2.792 -39.369  1.00 75.32           C  
ATOM   4073  O   GLY B  25      12.224   3.959 -39.027  1.00 75.32           O  
ATOM   4074  N   GLY B  26      13.598   2.398 -39.844  1.00 77.68           N  
ATOM   4075  H   GLY B  26      13.717   1.415 -40.045  1.00 77.68           H  
ATOM   4076  CA  GLY B  26      14.742   3.297 -40.012  1.00 77.68           C  
ATOM   4077  HA2 GLY B  26      15.515   2.773 -40.574  1.00 77.68           H  
ATOM   4078  HA3 GLY B  26      14.426   4.169 -40.585  1.00 77.68           H  
ATOM   4079  C   GLY B  26      15.372   3.789 -38.705  1.00 77.68           C  
ATOM   4080  O   GLY B  26      16.044   4.821 -38.713  1.00 77.68           O  
ATOM   4081  N   ARG B  27      15.155   3.093 -37.586  1.00 79.92           N  
ATOM   4082  H   ARG B  27      14.589   2.257 -37.632  1.00 79.92           H  
ATOM   4083  CA  ARG B  27      15.646   3.492 -36.264  1.00 79.92           C  
ATOM   4084  HA  ARG B  27      16.099   4.481 -36.317  1.00 79.92           H  
ATOM   4085  C   ARG B  27      16.688   2.535 -35.755  1.00 79.92           C  
ATOM   4086  CB  ARG B  27      14.495   3.516 -35.278  1.00 79.92           C  
ATOM   4087  HB2 ARG B  27      14.886   3.709 -34.279  1.00 79.92           H  
ATOM   4088  HB3 ARG B  27      14.015   2.538 -35.266  1.00 79.92           H  
ATOM   4089  O   ARG B  27      16.608   1.338 -35.985  1.00 79.92           O  
ATOM   4090  CG  ARG B  27      13.518   4.608 -35.693  1.00 79.92           C  
ATOM   4091  HG2 ARG B  27      13.480   4.740 -36.775  1.00 79.92           H  
ATOM   4092  HG3 ARG B  27      13.833   5.559 -35.263  1.00 79.92           H  
ATOM   4093  CD  ARG B  27      12.132   4.202 -35.244  1.00 79.92           C  
ATOM   4094  HD2 ARG B  27      12.122   3.968 -34.180  1.00 79.92           H  
ATOM   4095  HD3 ARG B  27      11.842   3.304 -35.789  1.00 79.92           H  
ATOM   4096  NE  ARG B  27      11.227   5.279 -35.605  1.00 79.92           N  
ATOM   4097  HE  ARG B  27      11.258   5.570 -36.571  1.00 79.92           H  
ATOM   4098  NH1 ARG B  27      10.242   5.473 -33.591  1.00 79.92           N  
ATOM   4099 HH11 ARG B  27       9.728   5.962 -32.872  1.00 79.92           H  
ATOM   4100 HH12 ARG B  27      10.684   4.608 -33.314  1.00 79.92           H  
ATOM   4101  NH2 ARG B  27       9.852   6.969 -35.241  1.00 79.92           N  
ATOM   4102 HH21 ARG B  27       9.993   7.236 -36.205  1.00 79.92           H  
ATOM   4103 HH22 ARG B  27       9.125   7.394 -34.684  1.00 79.92           H  
ATOM   4104  CZ  ARG B  27      10.435   5.910 -34.794  1.00 79.92           C  
ATOM   4105  N   GLU B  28      17.639   3.079 -35.019  1.00 83.49           N  
ATOM   4106  H   GLU B  28      17.628   4.069 -34.817  1.00 83.49           H  
ATOM   4107  CA  GLU B  28      18.645   2.251 -34.386  1.00 83.49           C  
ATOM   4108  HA  GLU B  28      18.938   1.474 -35.092  1.00 83.49           H  
ATOM   4109  C   GLU B  28      18.047   1.538 -33.171  1.00 83.49           C  
ATOM   4110  CB  GLU B  28      19.912   3.062 -34.077  1.00 83.49           C  
ATOM   4111  HB2 GLU B  28      19.660   3.909 -33.440  1.00 83.49           H  
ATOM   4112  HB3 GLU B  28      20.618   2.417 -33.553  1.00 83.49           H  
ATOM   4113  O   GLU B  28      17.351   2.117 -32.330  1.00 83.49           O  
ATOM   4114  CG  GLU B  28      20.563   3.560 -35.384  1.00 83.49           C  
ATOM   4115  HG2 GLU B  28      20.691   2.708 -36.052  1.00 83.49           H  
ATOM   4116  HG3 GLU B  28      19.889   4.265 -35.871  1.00 83.49           H  
ATOM   4117  CD  GLU B  28      21.929   4.244 -35.200  1.00 83.49           C  
ATOM   4118  OE1 GLU B  28      22.599   4.474 -36.237  1.00 83.49           O  
ATOM   4119  OE2 GLU B  28      22.306   4.565 -34.051  1.00 83.49           O  
ATOM   4120  N   ASP B  29      18.323   0.245 -33.105  1.00 87.17           N  
ATOM   4121  H   ASP B  29      18.795  -0.189 -33.885  1.00 87.17           H  
ATOM   4122  CA  ASP B  29      18.240  -0.523 -31.878  1.00 87.17           C  
ATOM   4123  HA  ASP B  29      17.271  -0.369 -31.403  1.00 87.17           H  
ATOM   4124  C   ASP B  29      19.328  -0.062 -30.909  1.00 87.17           C  
ATOM   4125  CB  ASP B  29      18.402  -2.003 -32.215  1.00 87.17           C  
ATOM   4126  HB2 ASP B  29      19.272  -2.130 -32.860  1.00 87.17           H  
ATOM   4127  HB3 ASP B  29      18.596  -2.562 -31.299  1.00 87.17           H  
ATOM   4128  O   ASP B  29      20.425   0.335 -31.309  1.00 87.17           O  
ATOM   4129  CG  ASP B  29      17.176  -2.597 -32.900  1.00 87.17           C  
ATOM   4130  OD1 ASP B  29      17.303  -3.732 -33.394  1.00 87.17           O  
ATOM   4131  OD2 ASP B  29      16.078  -1.989 -32.892  1.00 87.17           O  
ATOM   4132  N   GLY B  30      19.039  -0.123 -29.615  1.00 87.86           N  
ATOM   4133  H   GLY B  30      18.155  -0.506 -29.311  1.00 87.86           H  
ATOM   4134  CA  GLY B  30      19.971   0.363 -28.614  1.00 87.86           C  
ATOM   4135  HA2 GLY B  30      20.106   1.436 -28.747  1.00 87.86           H  
ATOM   4136  HA3 GLY B  30      20.936  -0.123 -28.759  1.00 87.86           H  
ATOM   4137  C   GLY B  30      19.511   0.109 -27.194  1.00 87.86           C  
ATOM   4138  O   GLY B  30      18.413  -0.395 -26.950  1.00 87.86           O  
ATOM   4139  N   PHE B  31      20.397   0.470 -26.271  1.00 90.20           N  
ATOM   4140  H   PHE B  31      21.226   0.957 -26.579  1.00 90.20           H  
ATOM   4141  CA  PHE B  31      20.108   0.519 -24.847  1.00 90.20           C  
ATOM   4142  HA  PHE B  31      19.224  -0.090 -24.658  1.00 90.20           H  
ATOM   4143  C   PHE B  31      19.797   1.958 -24.432  1.00 90.20           C  
ATOM   4144  CB  PHE B  31      21.274  -0.067 -24.041  1.00 90.20           C  
ATOM   4145  HB2 PHE B  31      21.042   0.037 -22.981  1.00 90.20           H  
ATOM   4146  HB3 PHE B  31      22.174   0.516 -24.238  1.00 90.20           H  
ATOM   4147  O   PHE B  31      20.407   2.893 -24.955  1.00 90.20           O  
ATOM   4148  CG  PHE B  31      21.548  -1.531 -24.328  1.00 90.20           C  
ATOM   4149  CD1 PHE B  31      20.807  -2.524 -23.662  1.00 90.20           C  
ATOM   4150  HD1 PHE B  31      20.050  -2.240 -22.946  1.00 90.20           H  
ATOM   4151  CD2 PHE B  31      22.523  -1.903 -25.274  1.00 90.20           C  
ATOM   4152  HD2 PHE B  31      23.080  -1.140 -25.798  1.00 90.20           H  
ATOM   4153  CE1 PHE B  31      21.040  -3.883 -23.939  1.00 90.20           C  
ATOM   4154  HE1 PHE B  31      20.454  -4.637 -23.436  1.00 90.20           H  
ATOM   4155  CE2 PHE B  31      22.756  -3.262 -25.553  1.00 90.20           C  
ATOM   4156  HE2 PHE B  31      23.489  -3.543 -26.294  1.00 90.20           H  
ATOM   4157  CZ  PHE B  31      22.013  -4.252 -24.885  1.00 90.20           C  
ATOM   4158  HZ  PHE B  31      22.174  -5.296 -25.109  1.00 90.20           H  
ATOM   4159  N   GLY B  32      18.883   2.121 -23.483  1.00 90.99           N  
ATOM   4160  H   GLY B  32      18.468   1.294 -23.079  1.00 90.99           H  
ATOM   4161  CA  GLY B  32      18.483   3.399 -22.903  1.00 90.99           C  
ATOM   4162  HA2 GLY B  32      19.188   4.181 -23.185  1.00 90.99           H  
ATOM   4163  HA3 GLY B  32      17.497   3.677 -23.277  1.00 90.99           H  
ATOM   4164  C   GLY B  32      18.413   3.329 -21.381  1.00 90.99           C  
ATOM   4165  O   GLY B  32      18.391   2.239 -20.799  1.00 90.99           O  
ATOM   4166  N   ILE B  33      18.395   4.505 -20.757  1.00 91.02           N  
ATOM   4167  H   ILE B  33      18.328   5.342 -21.317  1.00 91.02           H  
ATOM   4168  CA  ILE B  33      18.014   4.689 -19.357  1.00 91.02           C  
ATOM   4169  HA  ILE B  33      17.698   3.725 -18.961  1.00 91.02           H  
ATOM   4170  C   ILE B  33      16.815   5.625 -19.354  1.00 91.02           C  
ATOM   4171  CB  ILE B  33      19.170   5.230 -18.484  1.00 91.02           C  
ATOM   4172  HB  ILE B  33      19.567   6.128 -18.957  1.00 91.02           H  
ATOM   4173  O   ILE B  33      16.853   6.635 -20.056  1.00 91.02           O  
ATOM   4174  CG1 ILE B  33      20.287   4.170 -18.400  1.00 91.02           C  
ATOM   4175 HG12 ILE B  33      20.555   3.847 -19.406  1.00 91.02           H  
ATOM   4176 HG13 ILE B  33      19.905   3.310 -17.851  1.00 91.02           H  
ATOM   4177  CG2 ILE B  33      18.696   5.603 -17.063  1.00 91.02           C  
ATOM   4178 HG21 ILE B  33      19.511   6.018 -16.470  1.00 91.02           H  
ATOM   4179 HG22 ILE B  33      17.920   6.367 -17.104  1.00 91.02           H  
ATOM   4180 HG23 ILE B  33      18.288   4.732 -16.551  1.00 91.02           H  
ATOM   4181  CD1 ILE B  33      21.576   4.651 -17.722  1.00 91.02           C  
ATOM   4182 HD11 ILE B  33      22.343   3.884 -17.826  1.00 91.02           H  
ATOM   4183 HD12 ILE B  33      21.407   4.827 -16.660  1.00 91.02           H  
ATOM   4184 HD13 ILE B  33      21.923   5.570 -18.196  1.00 91.02           H  
ATOM   4185  N   ASP B  34      15.800   5.270 -18.583  1.00 90.04           N  
ATOM   4186  H   ASP B  34      15.900   4.462 -17.985  1.00 90.04           H  
ATOM   4187  CA  ASP B  34      14.618   6.093 -18.353  1.00 90.04           C  
ATOM   4188  HA  ASP B  34      14.761   7.062 -18.830  1.00 90.04           H  
ATOM   4189  C   ASP B  34      14.451   6.334 -16.850  1.00 90.04           C  
ATOM   4190  CB  ASP B  34      13.400   5.417 -18.991  1.00 90.04           C  
ATOM   4191  HB2 ASP B  34      13.667   5.084 -19.994  1.00 90.04           H  
ATOM   4192  HB3 ASP B  34      13.120   4.543 -18.404  1.00 90.04           H  
ATOM   4193  O   ASP B  34      14.832   5.475 -16.042  1.00 90.04           O  
ATOM   4194  CG  ASP B  34      12.205   6.355 -19.114  1.00 90.04           C  
ATOM   4195  OD1 ASP B  34      11.102   5.800 -19.286  1.00 90.04           O  
ATOM   4196  OD2 ASP B  34      12.444   7.582 -19.122  1.00 90.04           O  
ATOM   4197  N   THR B  35      13.966   7.514 -16.472  1.00 91.56           N  
ATOM   4198  H   THR B  35      13.517   8.095 -17.166  1.00 91.56           H  
ATOM   4199  CA  THR B  35      13.920   7.958 -15.073  1.00 91.56           C  
ATOM   4200  HA  THR B  35      13.958   7.083 -14.424  1.00 91.56           H  
ATOM   4201  C   THR B  35      12.626   8.690 -14.769  1.00 91.56           C  
ATOM   4202  CB  THR B  35      15.093   8.881 -14.694  1.00 91.56           C  
ATOM   4203  HB  THR B  35      15.028   9.083 -13.625  1.00 91.56           H  
ATOM   4204  O   THR B  35      12.255   9.574 -15.532  1.00 91.56           O  
ATOM   4205  CG2 THR B  35      16.459   8.260 -14.993  1.00 91.56           C  
ATOM   4206 HG21 THR B  35      16.629   8.249 -16.069  1.00 91.56           H  
ATOM   4207 HG22 THR B  35      17.241   8.844 -14.508  1.00 91.56           H  
ATOM   4208 HG23 THR B  35      16.478   7.234 -14.625  1.00 91.56           H  
ATOM   4209  OG1 THR B  35      15.070  10.112 -15.380  1.00 91.56           O  
ATOM   4210  HG1 THR B  35      14.145  10.346 -15.488  1.00 91.56           H  
ATOM   4211  N   ASP B  36      12.023   8.377 -13.626  1.00 89.74           N  
ATOM   4212  H   ASP B  36      12.385   7.618 -13.066  1.00 89.74           H  
ATOM   4213  CA  ASP B  36      10.814   9.035 -13.119  1.00 89.74           C  
ATOM   4214  HA  ASP B  36      10.695  10.016 -13.579  1.00 89.74           H  
ATOM   4215  C   ASP B  36      10.951   9.234 -11.598  1.00 89.74           C  
ATOM   4216  CB  ASP B  36       9.601   8.179 -13.516  1.00 89.74           C  
ATOM   4217  HB2 ASP B  36       9.559   8.116 -14.603  1.00 89.74           H  
ATOM   4218  HB3 ASP B  36       9.732   7.169 -13.127  1.00 89.74           H  
ATOM   4219  O   ASP B  36      11.132   8.283 -10.842  1.00 89.74           O  
ATOM   4220  CG  ASP B  36       8.263   8.718 -13.011  1.00 89.74           C  
ATOM   4221  OD1 ASP B  36       7.231   8.059 -13.259  1.00 89.74           O  
ATOM   4222  OD2 ASP B  36       8.242   9.719 -12.270  1.00 89.74           O  
ATOM   4223  N   THR B  37      11.002  10.477 -11.139  1.00 92.39           N  
ATOM   4224  H   THR B  37      10.909  11.213 -11.824  1.00 92.39           H  
ATOM   4225  CA  THR B  37      11.364  10.895  -9.790  1.00 92.39           C  
ATOM   4226  HA  THR B  37      11.167  10.065  -9.112  1.00 92.39           H  
ATOM   4227  C   THR B  37      10.502  12.079  -9.380  1.00 92.39           C  
ATOM   4228  CB  THR B  37      12.849  11.289  -9.673  1.00 92.39           C  
ATOM   4229  HB  THR B  37      13.041  12.173 -10.281  1.00 92.39           H  
ATOM   4230  O   THR B  37      10.752  13.225  -9.750  1.00 92.39           O  
ATOM   4231  CG2 THR B  37      13.252  11.577  -8.222  1.00 92.39           C  
ATOM   4232 HG21 THR B  37      14.316  11.808  -8.177  1.00 92.39           H  
ATOM   4233 HG22 THR B  37      13.029  10.706  -7.605  1.00 92.39           H  
ATOM   4234 HG23 THR B  37      12.684  12.425  -7.838  1.00 92.39           H  
ATOM   4235  OG1 THR B  37      13.695  10.255 -10.130  1.00 92.39           O  
ATOM   4236  HG1 THR B  37      13.310  10.071 -10.990  1.00 92.39           H  
ATOM   4237  N   GLU B  38       9.567  11.825  -8.473  1.00 89.41           N  
ATOM   4238  H   GLU B  38       9.463  10.873  -8.153  1.00 89.41           H  
ATOM   4239  CA  GLU B  38       8.673  12.844  -7.937  1.00 89.41           C  
ATOM   4240  HA  GLU B  38       8.890  13.803  -8.408  1.00 89.41           H  
ATOM   4241  C   GLU B  38       8.863  12.992  -6.421  1.00 89.41           C  
ATOM   4242  CB  GLU B  38       7.216  12.512  -8.269  1.00 89.41           C  
ATOM   4243  HB2 GLU B  38       6.602  13.249  -7.752  1.00 89.41           H  
ATOM   4244  HB3 GLU B  38       6.999  11.525  -7.859  1.00 89.41           H  
ATOM   4245  O   GLU B  38       9.070  12.022  -5.689  1.00 89.41           O  
ATOM   4246  CG  GLU B  38       6.826  12.549  -9.763  1.00 89.41           C  
ATOM   4247  HG2 GLU B  38       7.556  11.977 -10.335  1.00 89.41           H  
ATOM   4248  HG3 GLU B  38       6.847  13.589 -10.090  1.00 89.41           H  
ATOM   4249  CD  GLU B  38       5.418  11.956  -9.999  1.00 89.41           C  
ATOM   4250  OE1 GLU B  38       5.104  11.438 -11.092  1.00 89.41           O  
ATOM   4251  OE2 GLU B  38       4.681  11.783  -8.999  1.00 89.41           O  
ATOM   4252  N   VAL B  39       8.754  14.220  -5.914  1.00 92.77           N  
ATOM   4253  H   VAL B  39       8.595  14.963  -6.580  1.00 92.77           H  
ATOM   4254  CA  VAL B  39       8.794  14.546  -4.484  1.00 92.77           C  
ATOM   4255  HA  VAL B  39       8.991  13.633  -3.922  1.00 92.77           H  
ATOM   4256  C   VAL B  39       7.446  15.088  -4.030  1.00 92.77           C  
ATOM   4257  CB  VAL B  39       9.924  15.534  -4.159  1.00 92.77           C  
ATOM   4258  HB  VAL B  39       9.786  16.452  -4.730  1.00 92.77           H  
ATOM   4259  O   VAL B  39       6.963  16.115  -4.502  1.00 92.77           O  
ATOM   4260  CG1 VAL B  39       9.935  15.890  -2.667  1.00 92.77           C  
ATOM   4261 HG11 VAL B  39      10.791  16.530  -2.455  1.00 92.77           H  
ATOM   4262 HG12 VAL B  39      10.002  14.978  -2.075  1.00 92.77           H  
ATOM   4263 HG13 VAL B  39       9.025  16.429  -2.402  1.00 92.77           H  
ATOM   4264  CG2 VAL B  39      11.302  14.953  -4.498  1.00 92.77           C  
ATOM   4265 HG21 VAL B  39      12.089  15.663  -4.244  1.00 92.77           H  
ATOM   4266 HG22 VAL B  39      11.455  14.017  -3.961  1.00 92.77           H  
ATOM   4267 HG23 VAL B  39      11.357  14.748  -5.567  1.00 92.77           H  
ATOM   4268  N   TYR B  40       6.862  14.446  -3.028  1.00 91.21           N  
ATOM   4269  H   TYR B  40       7.335  13.627  -2.674  1.00 91.21           H  
ATOM   4270  CA  TYR B  40       5.530  14.726  -2.519  1.00 91.21           C  
ATOM   4271  HA  TYR B  40       4.993  15.327  -3.253  1.00 91.21           H  
ATOM   4272  C   TYR B  40       5.556  15.503  -1.207  1.00 91.21           C  
ATOM   4273  CB  TYR B  40       4.771  13.406  -2.350  1.00 91.21           C  
ATOM   4274  HB2 TYR B  40       3.745  13.655  -2.079  1.00 91.21           H  
ATOM   4275  HB3 TYR B  40       5.212  12.849  -1.524  1.00 91.21           H  
ATOM   4276  O   TYR B  40       6.154  15.079  -0.222  1.00 91.21           O  
ATOM   4277  CG  TYR B  40       4.746  12.509  -3.574  1.00 91.21           C  
ATOM   4278  CD1 TYR B  40       4.750  13.083  -4.854  1.00 91.21           C  
ATOM   4279  HD1 TYR B  40       4.790  14.153  -5.001  1.00 91.21           H  
ATOM   4280  CD2 TYR B  40       4.710  11.102  -3.449  1.00 91.21           C  
ATOM   4281  HD2 TYR B  40       4.772  10.636  -2.477  1.00 91.21           H  
ATOM   4282  CE1 TYR B  40       4.691  12.282  -5.992  1.00 91.21           C  
ATOM   4283  HE1 TYR B  40       4.632  12.751  -6.962  1.00 91.21           H  
ATOM   4284  CE2 TYR B  40       4.673  10.291  -4.606  1.00 91.21           C  
ATOM   4285  HE2 TYR B  40       4.694   9.213  -4.538  1.00 91.21           H  
ATOM   4286  OH  TYR B  40       4.611  10.123  -7.006  1.00 91.21           O  
ATOM   4287  HH  TYR B  40       4.586  10.686  -7.783  1.00 91.21           H  
ATOM   4288  CZ  TYR B  40       4.668  10.883  -5.888  1.00 91.21           C  
ATOM   4289  N   PHE B  41       4.798  16.594  -1.138  1.00 93.85           N  
ATOM   4290  H   PHE B  41       4.357  16.898  -1.994  1.00 93.85           H  
ATOM   4291  CA  PHE B  41       4.445  17.268   0.108  1.00 93.85           C  
ATOM   4292  HA  PHE B  41       5.071  16.889   0.916  1.00 93.85           H  
ATOM   4293  C   PHE B  41       2.992  16.960   0.429  1.00 93.85           C  
ATOM   4294  CB  PHE B  41       4.685  18.775   0.020  1.00 93.85           C  
ATOM   4295  HB2 PHE B  41       4.056  19.199  -0.763  1.00 93.85           H  
ATOM   4296  HB3 PHE B  41       4.379  19.226   0.964  1.00 93.85           H  
ATOM   4297  O   PHE B  41       2.086  17.441  -0.249  1.00 93.85           O  
ATOM   4298  CG  PHE B  41       6.124  19.140  -0.252  1.00 93.85           C  
ATOM   4299  CD1 PHE B  41       6.991  19.446   0.813  1.00 93.85           C  
ATOM   4300  HD1 PHE B  41       6.623  19.438   1.829  1.00 93.85           H  
ATOM   4301  CD2 PHE B  41       6.614  19.100  -1.569  1.00 93.85           C  
ATOM   4302  HD2 PHE B  41       5.971  18.815  -2.388  1.00 93.85           H  
ATOM   4303  CE1 PHE B  41       8.346  19.724   0.561  1.00 93.85           C  
ATOM   4304  HE1 PHE B  41       9.020  19.931   1.379  1.00 93.85           H  
ATOM   4305  CE2 PHE B  41       7.973  19.340  -1.811  1.00 93.85           C  
ATOM   4306  HE2 PHE B  41       8.362  19.203  -2.809  1.00 93.85           H  
ATOM   4307  CZ  PHE B  41       8.838  19.666  -0.754  1.00 93.85           C  
ATOM   4308  HZ  PHE B  41       9.889  19.818  -0.953  1.00 93.85           H  
ATOM   4309  N   SER B  42       2.766  16.168   1.473  1.00 91.22           N  
ATOM   4310  H   SER B  42       3.563  15.827   1.991  1.00 91.22           H  
ATOM   4311  CA  SER B  42       1.427  15.716   1.864  1.00 91.22           C  
ATOM   4312  HA  SER B  42       0.674  16.186   1.231  1.00 91.22           H  
ATOM   4313  C   SER B  42       1.142  16.071   3.309  1.00 91.22           C  
ATOM   4314  CB  SER B  42       1.287  14.206   1.693  1.00 91.22           C  
ATOM   4315  HB2 SER B  42       1.900  13.692   2.433  1.00 91.22           H  
ATOM   4316  HB3 SER B  42       0.245  13.915   1.828  1.00 91.22           H  
ATOM   4317  O   SER B  42       1.973  15.840   4.179  1.00 91.22           O  
ATOM   4318  OG  SER B  42       1.719  13.838   0.408  1.00 91.22           O  
ATOM   4319  HG  SER B  42       2.650  14.062   0.338  1.00 91.22           H  
ATOM   4320  N   GLY B  43      -0.041  16.585   3.611  1.00 91.36           N  
ATOM   4321  H   GLY B  43      -0.690  16.793   2.866  1.00 91.36           H  
ATOM   4322  CA  GLY B  43      -0.443  16.802   4.996  1.00 91.36           C  
ATOM   4323  HA2 GLY B  43       0.014  17.714   5.380  1.00 91.36           H  
ATOM   4324  HA3 GLY B  43      -0.102  15.969   5.610  1.00 91.36           H  
ATOM   4325  C   GLY B  43      -1.945  16.915   5.130  1.00 91.36           C  
ATOM   4326  O   GLY B  43      -2.619  17.391   4.222  1.00 91.36           O  
ATOM   4327  N   SER B  44      -2.477  16.515   6.278  1.00 90.55           N  
ATOM   4328  H   SER B  44      -1.889  16.107   6.990  1.00 90.55           H  
ATOM   4329  CA  SER B  44      -3.897  16.646   6.584  1.00 90.55           C  
ATOM   4330  HA  SER B  44      -4.308  17.431   5.949  1.00 90.55           H  
ATOM   4331  C   SER B  44      -4.126  17.097   8.021  1.00 90.55           C  
ATOM   4332  CB  SER B  44      -4.642  15.343   6.262  1.00 90.55           C  
ATOM   4333  HB2 SER B  44      -5.710  15.483   6.424  1.00 90.55           H  
ATOM   4334  HB3 SER B  44      -4.476  15.085   5.216  1.00 90.55           H  
ATOM   4335  O   SER B  44      -3.240  17.026   8.874  1.00 90.55           O  
ATOM   4336  OG  SER B  44      -4.172  14.293   7.082  1.00 90.55           O  
ATOM   4337  HG  SER B  44      -4.641  13.485   6.863  1.00 90.55           H  
ATOM   4338  N   THR B  45      -5.319  17.618   8.282  1.00 91.77           N  
ATOM   4339  H   THR B  45      -5.967  17.724   7.514  1.00 91.77           H  
ATOM   4340  CA  THR B  45      -5.838  17.835   9.631  1.00 91.77           C  
ATOM   4341  HA  THR B  45      -5.354  17.130  10.307  1.00 91.77           H  
ATOM   4342  C   THR B  45      -7.329  17.564   9.653  1.00 91.77           C  
ATOM   4343  CB  THR B  45      -5.550  19.251  10.146  1.00 91.77           C  
ATOM   4344  HB  THR B  45      -4.480  19.441  10.055  1.00 91.77           H  
ATOM   4345  O   THR B  45      -8.034  17.901   8.698  1.00 91.77           O  
ATOM   4346  CG2 THR B  45      -6.321  20.370   9.437  1.00 91.77           C  
ATOM   4347 HG21 THR B  45      -7.376  20.333   9.709  1.00 91.77           H  
ATOM   4348 HG22 THR B  45      -6.235  20.257   8.357  1.00 91.77           H  
ATOM   4349 HG23 THR B  45      -5.910  21.335   9.735  1.00 91.77           H  
ATOM   4350  OG1 THR B  45      -5.908  19.321  11.505  1.00 91.77           O  
ATOM   4351  HG1 THR B  45      -5.363  20.020  11.874  1.00 91.77           H  
ATOM   4352  N   THR B  46      -7.818  17.015  10.758  1.00 89.08           N  
ATOM   4353  H   THR B  46      -7.184  16.739  11.494  1.00 89.08           H  
ATOM   4354  CA  THR B  46      -9.251  16.850  10.982  1.00 89.08           C  
ATOM   4355  HA  THR B  46      -9.764  17.040  10.038  1.00 89.08           H  
ATOM   4356  C   THR B  46      -9.760  17.895  11.957  1.00 89.08           C  
ATOM   4357  CB  THR B  46      -9.621  15.412  11.328  1.00 89.08           C  
ATOM   4358  HB  THR B  46      -9.101  15.078  12.225  1.00 89.08           H  
ATOM   4359  O   THR B  46      -9.232  18.120  13.054  1.00 89.08           O  
ATOM   4360  CG2 THR B  46     -11.133  15.233  11.477  1.00 89.08           C  
ATOM   4361 HG21 THR B  46     -11.662  15.811  10.720  1.00 89.08           H  
ATOM   4362 HG22 THR B  46     -11.396  14.186  11.328  1.00 89.08           H  
ATOM   4363 HG23 THR B  46     -11.446  15.548  12.473  1.00 89.08           H  
ATOM   4364  OG1 THR B  46      -9.210  14.658  10.218  1.00 89.08           O  
ATOM   4365  HG1 THR B  46      -9.101  13.760  10.538  1.00 89.08           H  
ATOM   4366  N   LEU B  47     -10.780  18.609  11.499  1.00 91.79           N  
ATOM   4367  H   LEU B  47     -11.158  18.348  10.599  1.00 91.79           H  
ATOM   4368  CA  LEU B  47     -11.432  19.677  12.223  1.00 91.79           C  
ATOM   4369  HA  LEU B  47     -10.662  20.281  12.703  1.00 91.79           H  
ATOM   4370  C   LEU B  47     -12.329  19.111  13.326  1.00 91.79           C  
ATOM   4371  CB  LEU B  47     -12.187  20.565  11.224  1.00 91.79           C  
ATOM   4372  HB2 LEU B  47     -12.745  21.324  11.772  1.00 91.79           H  
ATOM   4373  HB3 LEU B  47     -12.890  19.920  10.697  1.00 91.79           H  
ATOM   4374  O   LEU B  47     -12.791  17.976  13.260  1.00 91.79           O  
ATOM   4375  CG  LEU B  47     -11.325  21.246  10.144  1.00 91.79           C  
ATOM   4376  HG  LEU B  47     -10.880  20.492   9.495  1.00 91.79           H  
ATOM   4377  CD1 LEU B  47     -12.224  22.144   9.292  1.00 91.79           C  
ATOM   4378 HD11 LEU B  47     -13.015  21.539   8.849  1.00 91.79           H  
ATOM   4379 HD12 LEU B  47     -12.662  22.934   9.902  1.00 91.79           H  
ATOM   4380 HD13 LEU B  47     -11.638  22.582   8.484  1.00 91.79           H  
ATOM   4381  CD2 LEU B  47     -10.204  22.109  10.726  1.00 91.79           C  
ATOM   4382 HD21 LEU B  47      -9.455  21.459  11.179  1.00 91.79           H  
ATOM   4383 HD22 LEU B  47     -10.601  22.806  11.463  1.00 91.79           H  
ATOM   4384 HD23 LEU B  47      -9.714  22.659   9.922  1.00 91.79           H  
ATOM   4385  N   ASP B  48     -12.645  19.932  14.329  1.00 88.80           N  
ATOM   4386  H   ASP B  48     -12.218  20.847  14.360  1.00 88.80           H  
ATOM   4387  CA  ASP B  48     -13.474  19.508  15.471  1.00 88.80           C  
ATOM   4388  HA  ASP B  48     -13.013  18.628  15.920  1.00 88.80           H  
ATOM   4389  C   ASP B  48     -14.907  19.091  15.044  1.00 88.80           C  
ATOM   4390  CB  ASP B  48     -13.504  20.630  16.534  1.00 88.80           C  
ATOM   4391  HB2 ASP B  48     -13.931  21.525  16.080  1.00 88.80           H  
ATOM   4392  HB3 ASP B  48     -14.171  20.321  17.339  1.00 88.80           H  
ATOM   4393  O   ASP B  48     -15.636  18.475  15.817  1.00 88.80           O  
ATOM   4394  CG  ASP B  48     -12.143  20.999  17.171  1.00 88.80           C  
ATOM   4395  OD1 ASP B  48     -12.061  22.043  17.856  1.00 88.80           O  
ATOM   4396  OD2 ASP B  48     -11.120  20.299  16.973  1.00 88.80           O  
ATOM   4397  N   ASN B  49     -15.310  19.405  13.806  1.00 88.99           N  
ATOM   4398  H   ASN B  49     -14.620  19.810  13.191  1.00 88.99           H  
ATOM   4399  CA  ASN B  49     -16.571  18.986  13.190  1.00 88.99           C  
ATOM   4400  HA  ASN B  49     -17.287  18.788  13.987  1.00 88.99           H  
ATOM   4401  C   ASN B  49     -16.476  17.667  12.387  1.00 88.99           C  
ATOM   4402  CB  ASN B  49     -17.122  20.152  12.344  1.00 88.99           C  
ATOM   4403  HB2 ASN B  49     -17.197  21.046  12.964  1.00 88.99           H  
ATOM   4404  HB3 ASN B  49     -18.122  19.891  11.997  1.00 88.99           H  
ATOM   4405  O   ASN B  49     -17.453  17.298  11.738  1.00 88.99           O  
ATOM   4406  CG  ASN B  49     -16.274  20.472  11.125  1.00 88.99           C  
ATOM   4407  ND2 ASN B  49     -16.647  21.458  10.346  1.00 88.99           N  
ATOM   4408 HD21 ASN B  49     -17.524  21.934  10.503  1.00 88.99           H  
ATOM   4409 HD22 ASN B  49     -16.076  21.595   9.524  1.00 88.99           H  
ATOM   4410  OD1 ASN B  49     -15.250  19.874  10.866  1.00 88.99           O  
ATOM   4411  N   GLY B  50     -15.330  16.977  12.408  1.00 88.52           N  
ATOM   4412  H   GLY B  50     -14.549  17.350  12.929  1.00 88.52           H  
ATOM   4413  CA  GLY B  50     -15.096  15.717  11.694  1.00 88.52           C  
ATOM   4414  HA2 GLY B  50     -14.250  15.207  12.156  1.00 88.52           H  
ATOM   4415  HA3 GLY B  50     -15.973  15.076  11.787  1.00 88.52           H  
ATOM   4416  C   GLY B  50     -14.778  15.866  10.204  1.00 88.52           C  
ATOM   4417  O   GLY B  50     -14.726  14.863   9.501  1.00 88.52           O  
ATOM   4418  N   ILE B  51     -14.592  17.092   9.706  1.00 91.76           N  
ATOM   4419  H   ILE B  51     -14.648  17.883  10.331  1.00 91.76           H  
ATOM   4420  CA  ILE B  51     -14.125  17.326   8.336  1.00 91.76           C  
ATOM   4421  HA  ILE B  51     -14.538  16.556   7.683  1.00 91.76           H  
ATOM   4422  C   ILE B  51     -12.606  17.201   8.303  1.00 91.76           C  
ATOM   4423  CB  ILE B  51     -14.591  18.698   7.807  1.00 91.76           C  
ATOM   4424  HB  ILE B  51     -14.248  19.472   8.494  1.00 91.76           H  
ATOM   4425  O   ILE B  51     -11.917  17.933   9.017  1.00 91.76           O  
ATOM   4426  CG1 ILE B  51     -16.136  18.737   7.747  1.00 91.76           C  
ATOM   4427 HG12 ILE B  51     -16.492  17.920   7.120  1.00 91.76           H  
ATOM   4428 HG13 ILE B  51     -16.534  18.582   8.750  1.00 91.76           H  
ATOM   4429  CG2 ILE B  51     -13.975  18.996   6.428  1.00 91.76           C  
ATOM   4430 HG21 ILE B  51     -12.887  19.017   6.485  1.00 91.76           H  
ATOM   4431 HG22 ILE B  51     -14.293  19.972   6.062  1.00 91.76           H  
ATOM   4432 HG23 ILE B  51     -14.268  18.224   5.716  1.00 91.76           H  
ATOM   4433  CD1 ILE B  51     -16.718  20.054   7.219  1.00 91.76           C  
ATOM   4434 HD11 ILE B  51     -16.581  20.118   6.139  1.00 91.76           H  
ATOM   4435 HD12 ILE B  51     -17.787  20.086   7.432  1.00 91.76           H  
ATOM   4436 HD13 ILE B  51     -16.227  20.902   7.696  1.00 91.76           H  
ATOM   4437  N   THR B  52     -12.090  16.344   7.433  1.00 91.29           N  
ATOM   4438  H   THR B  52     -12.715  15.780   6.874  1.00 91.29           H  
ATOM   4439  CA  THR B  52     -10.660  16.244   7.145  1.00 91.29           C  
ATOM   4440  HA  THR B  52     -10.093  16.574   8.015  1.00 91.29           H  
ATOM   4441  C   THR B  52     -10.316  17.156   5.972  1.00 91.29           C  
ATOM   4442  CB  THR B  52     -10.250  14.794   6.877  1.00 91.29           C  
ATOM   4443  HB  THR B  52     -10.750  14.446   5.973  1.00 91.29           H  
ATOM   4444  O   THR B  52     -10.977  17.137   4.935  1.00 91.29           O  
ATOM   4445  CG2 THR B  52      -8.739  14.631   6.711  1.00 91.29           C  
ATOM   4446 HG21 THR B  52      -8.406  15.140   5.807  1.00 91.29           H  
ATOM   4447 HG22 THR B  52      -8.503  13.571   6.620  1.00 91.29           H  
ATOM   4448 HG23 THR B  52      -8.220  15.040   7.578  1.00 91.29           H  
ATOM   4449  OG1 THR B  52     -10.657  13.981   7.951  1.00 91.29           O  
ATOM   4450  HG1 THR B  52     -10.086  14.147   8.704  1.00 91.29           H  
ATOM   4451  N   VAL B  53      -9.282  17.979   6.137  1.00 93.63           N  
ATOM   4452  H   VAL B  53      -8.790  17.945   7.019  1.00 93.63           H  
ATOM   4453  CA  VAL B  53      -8.714  18.818   5.076  1.00 93.63           C  
ATOM   4454  HA  VAL B  53      -9.301  18.693   4.166  1.00 93.63           H  
ATOM   4455  C   VAL B  53      -7.296  18.339   4.806  1.00 93.63           C  
ATOM   4456  CB  VAL B  53      -8.736  20.313   5.443  1.00 93.63           C  
ATOM   4457  HB  VAL B  53      -8.110  20.484   6.318  1.00 93.63           H  
ATOM   4458  O   VAL B  53      -6.482  18.316   5.729  1.00 93.63           O  
ATOM   4459  CG1 VAL B  53      -8.206  21.170   4.284  1.00 93.63           C  
ATOM   4460 HG11 VAL B  53      -8.793  20.987   3.384  1.00 93.63           H  
ATOM   4461 HG12 VAL B  53      -8.261  22.227   4.544  1.00 93.63           H  
ATOM   4462 HG13 VAL B  53      -7.164  20.924   4.078  1.00 93.63           H  
ATOM   4463  CG2 VAL B  53     -10.159  20.791   5.770  1.00 93.63           C  
ATOM   4464 HG21 VAL B  53     -10.527  20.275   6.656  1.00 93.63           H  
ATOM   4465 HG22 VAL B  53     -10.155  21.863   5.970  1.00 93.63           H  
ATOM   4466 HG23 VAL B  53     -10.822  20.577   4.932  1.00 93.63           H  
ATOM   4467  N   ALA B  54      -7.001  17.972   3.561  1.00 92.82           N  
ATOM   4468  H   ALA B  54      -7.725  18.037   2.860  1.00 92.82           H  
ATOM   4469  CA  ALA B  54      -5.690  17.501   3.129  1.00 92.82           C  
ATOM   4470  HA  ALA B  54      -4.997  17.597   3.965  1.00 92.82           H  
ATOM   4471  C   ALA B  54      -5.126  18.356   1.987  1.00 92.82           C  
ATOM   4472  CB  ALA B  54      -5.765  16.013   2.769  1.00 92.82           C  
ATOM   4473  HB1 ALA B  54      -6.340  15.875   1.853  1.00 92.82           H  
ATOM   4474  HB2 ALA B  54      -4.759  15.626   2.608  1.00 92.82           H  
ATOM   4475  HB3 ALA B  54      -6.236  15.453   3.577  1.00 92.82           H  
ATOM   4476  O   ALA B  54      -5.874  18.853   1.148  1.00 92.82           O  
ATOM   4477  N   ALA B  55      -3.807  18.518   1.967  1.00 92.18           N  
ATOM   4478  H   ALA B  55      -3.268  18.042   2.677  1.00 92.18           H  
ATOM   4479  CA  ALA B  55      -3.037  19.168   0.917  1.00 92.18           C  
ATOM   4480  HA  ALA B  55      -3.699  19.479   0.109  1.00 92.18           H  
ATOM   4481  C   ALA B  55      -2.018  18.177   0.348  1.00 92.18           C  
ATOM   4482  CB  ALA B  55      -2.348  20.410   1.497  1.00 92.18           C  
ATOM   4483  HB1 ALA B  55      -1.677  20.117   2.304  1.00 92.18           H  
ATOM   4484  HB2 ALA B  55      -3.099  21.102   1.879  1.00 92.18           H  
ATOM   4485  HB3 ALA B  55      -1.771  20.903   0.714  1.00 92.18           H  
ATOM   4486  O   ALA B  55      -1.381  17.445   1.112  1.00 92.18           O  
ATOM   4487  N   ARG B  56      -1.858  18.194  -0.976  1.00 92.15           N  
ATOM   4488  H   ARG B  56      -2.472  18.771  -1.532  1.00 92.15           H  
ATOM   4489  CA  ARG B  56      -0.873  17.403  -1.713  1.00 92.15           C  
ATOM   4490  HA  ARG B  56      -0.088  17.069  -1.035  1.00 92.15           H  
ATOM   4491  C   ARG B  56      -0.241  18.262  -2.806  1.00 92.15           C  
ATOM   4492  CB  ARG B  56      -1.577  16.165  -2.273  1.00 92.15           C  
ATOM   4493  HB2 ARG B  56      -2.373  16.494  -2.941  1.00 92.15           H  
ATOM   4494  HB3 ARG B  56      -2.039  15.617  -1.452  1.00 92.15           H  
ATOM   4495  O   ARG B  56      -0.950  18.982  -3.507  1.00 92.15           O  
ATOM   4496  CG  ARG B  56      -0.679  15.197  -3.047  1.00 92.15           C  
ATOM   4497  HG2 ARG B  56      -0.250  15.685  -3.922  1.00 92.15           H  
ATOM   4498  HG3 ARG B  56      -1.341  14.395  -3.374  1.00 92.15           H  
ATOM   4499  CD  ARG B  56       0.406  14.467  -2.265  1.00 92.15           C  
ATOM   4500  HD2 ARG B  56       1.202  15.160  -1.992  1.00 92.15           H  
ATOM   4501  HD3 ARG B  56      -0.043  14.035  -1.371  1.00 92.15           H  
ATOM   4502  NE  ARG B  56       0.937  13.396  -3.118  1.00 92.15           N  
ATOM   4503  HE  ARG B  56       0.791  13.484  -4.114  1.00 92.15           H  
ATOM   4504  NH1 ARG B  56       1.808  11.884  -1.611  1.00 92.15           N  
ATOM   4505 HH11 ARG B  56       2.234  10.978  -1.481  1.00 92.15           H  
ATOM   4506 HH12 ARG B  56       1.588  12.507  -0.847  1.00 92.15           H  
ATOM   4507  NH2 ARG B  56       1.807  11.458  -3.801  1.00 92.15           N  
ATOM   4508 HH21 ARG B  56       1.562  11.775  -4.728  1.00 92.15           H  
ATOM   4509 HH22 ARG B  56       2.517  10.742  -3.745  1.00 92.15           H  
ATOM   4510  CZ  ARG B  56       1.519  12.255  -2.825  1.00 92.15           C  
ATOM   4511  N   ILE B  57       1.082  18.221  -2.902  1.00 92.62           N  
ATOM   4512  H   ILE B  57       1.583  17.640  -2.245  1.00 92.62           H  
ATOM   4513  CA  ILE B  57       1.885  18.862  -3.949  1.00 92.62           C  
ATOM   4514  HA  ILE B  57       1.256  19.123  -4.800  1.00 92.62           H  
ATOM   4515  C   ILE B  57       2.907  17.827  -4.399  1.00 92.62           C  
ATOM   4516  CB  ILE B  57       2.607  20.129  -3.430  1.00 92.62           C  
ATOM   4517  HB  ILE B  57       3.328  19.815  -2.675  1.00 92.62           H  
ATOM   4518  O   ILE B  57       3.617  17.294  -3.551  1.00 92.62           O  
ATOM   4519  CG1 ILE B  57       1.640  21.138  -2.766  1.00 92.62           C  
ATOM   4520 HG12 ILE B  57       0.977  21.559  -3.522  1.00 92.62           H  
ATOM   4521 HG13 ILE B  57       1.025  20.625  -2.028  1.00 92.62           H  
ATOM   4522  CG2 ILE B  57       3.400  20.796  -4.570  1.00 92.62           C  
ATOM   4523 HG21 ILE B  57       2.723  21.118  -5.362  1.00 92.62           H  
ATOM   4524 HG22 ILE B  57       4.110  20.089  -4.999  1.00 92.62           H  
ATOM   4525 HG23 ILE B  57       3.974  21.646  -4.203  1.00 92.62           H  
ATOM   4526  CD1 ILE B  57       2.347  22.275  -2.016  1.00 92.62           C  
ATOM   4527 HD11 ILE B  57       2.872  22.927  -2.715  1.00 92.62           H  
ATOM   4528 HD12 ILE B  57       3.055  21.861  -1.298  1.00 92.62           H  
ATOM   4529 HD13 ILE B  57       1.605  22.867  -1.481  1.00 92.62           H  
ATOM   4530  N   GLU B  58       2.985  17.567  -5.692  1.00 90.14           N  
ATOM   4531  H   GLU B  58       2.363  18.018  -6.347  1.00 90.14           H  
ATOM   4532  CA  GLU B  58       3.928  16.639  -6.307  1.00 90.14           C  
ATOM   4533  HA  GLU B  58       4.524  16.148  -5.537  1.00 90.14           H  
ATOM   4534  C   GLU B  58       4.881  17.475  -7.153  1.00 90.14           C  
ATOM   4535  CB  GLU B  58       3.167  15.549  -7.089  1.00 90.14           C  
ATOM   4536  HB2 GLU B  58       2.672  15.997  -7.951  1.00 90.14           H  
ATOM   4537  HB3 GLU B  58       3.881  14.801  -7.433  1.00 90.14           H  
ATOM   4538  O   GLU B  58       4.438  18.304  -7.944  1.00 90.14           O  
ATOM   4539  CG  GLU B  58       2.110  14.902  -6.169  1.00 90.14           C  
ATOM   4540  HG2 GLU B  58       2.566  14.685  -5.203  1.00 90.14           H  
ATOM   4541  HG3 GLU B  58       1.321  15.629  -5.978  1.00 90.14           H  
ATOM   4542  CD  GLU B  58       1.426  13.634  -6.682  1.00 90.14           C  
ATOM   4543  OE1 GLU B  58       0.806  12.979  -5.805  1.00 90.14           O  
ATOM   4544  OE2 GLU B  58       1.370  13.384  -7.889  1.00 90.14           O  
ATOM   4545  N   LEU B  59       6.176  17.406  -6.843  1.00 92.53           N  
ATOM   4546  H   LEU B  59       6.475  16.701  -6.184  1.00 92.53           H  
ATOM   4547  CA  LEU B  59       7.223  18.122  -7.555  1.00 92.53           C  
ATOM   4548  HA  LEU B  59       6.761  18.850  -8.223  1.00 92.53           H  
ATOM   4549  C   LEU B  59       8.009  17.144  -8.406  1.00 92.53           C  
ATOM   4550  CB  LEU B  59       8.204  18.850  -6.620  1.00 92.53           C  
ATOM   4551  HB2 LEU B  59       8.741  18.097  -6.043  1.00 92.53           H  
ATOM   4552  HB3 LEU B  59       8.934  19.353  -7.255  1.00 92.53           H  
ATOM   4553  O   LEU B  59       8.531  16.165  -7.885  1.00 92.53           O  
ATOM   4554  CG  LEU B  59       7.631  19.873  -5.635  1.00 92.53           C  
ATOM   4555  HG  LEU B  59       7.059  19.352  -4.867  1.00 92.53           H  
ATOM   4556  CD1 LEU B  59       8.794  20.621  -4.970  1.00 92.53           C  
ATOM   4557 HD11 LEU B  59       8.417  21.256  -4.169  1.00 92.53           H  
ATOM   4558 HD12 LEU B  59       9.506  19.898  -4.571  1.00 92.53           H  
ATOM   4559 HD13 LEU B  59       9.309  21.225  -5.717  1.00 92.53           H  
ATOM   4560  CD2 LEU B  59       6.741  20.935  -6.269  1.00 92.53           C  
ATOM   4561 HD21 LEU B  59       7.291  21.469  -7.044  1.00 92.53           H  
ATOM   4562 HD22 LEU B  59       6.382  21.628  -5.508  1.00 92.53           H  
ATOM   4563 HD23 LEU B  59       5.887  20.423  -6.714  1.00 92.53           H  
ATOM   4564  N   GLU B  60       8.175  17.494  -9.662  1.00 87.81           N  
ATOM   4565  H   GLU B  60       7.725  18.332 -10.002  1.00 87.81           H  
ATOM   4566  CA  GLU B  60       8.970  16.741 -10.622  1.00 87.81           C  
ATOM   4567  HA  GLU B  60       8.807  15.669 -10.507  1.00 87.81           H  
ATOM   4568  C   GLU B  60      10.452  17.048 -10.401  1.00 87.81           C  
ATOM   4569  CB  GLU B  60       8.504  17.167 -12.011  1.00 87.81           C  
ATOM   4570  HB2 GLU B  60       8.637  18.246 -12.093  1.00 87.81           H  
ATOM   4571  HB3 GLU B  60       9.132  16.699 -12.769  1.00 87.81           H  
ATOM   4572  O   GLU B  60      10.829  18.215 -10.205  1.00 87.81           O  
ATOM   4573  CG  GLU B  60       7.015  16.832 -12.237  1.00 87.81           C  
ATOM   4574  HG2 GLU B  60       6.407  17.070 -11.364  1.00 87.81           H  
ATOM   4575  HG3 GLU B  60       6.648  17.487 -13.028  1.00 87.81           H  
ATOM   4576  CD  GLU B  60       6.802  15.372 -12.642  1.00 87.81           C  
ATOM   4577  OE1 GLU B  60       5.804  15.168 -13.359  1.00 87.81           O  
ATOM   4578  OE2 GLU B  60       7.722  14.568 -12.411  1.00 87.81           O  
ATOM   4579  N   ALA B  61      11.296  16.015 -10.376  1.00 89.24           N  
ATOM   4580  H   ALA B  61      10.938  15.091 -10.567  1.00 89.24           H  
ATOM   4581  CA  ALA B  61      12.724  16.160 -10.087  1.00 89.24           C  
ATOM   4582  HA  ALA B  61      12.909  17.180  -9.751  1.00 89.24           H  
ATOM   4583  C   ALA B  61      13.624  15.963 -11.318  1.00 89.24           C  
ATOM   4584  CB  ALA B  61      13.102  15.236  -8.926  1.00 89.24           C  
ATOM   4585  HB1 ALA B  61      12.387  15.347  -8.112  1.00 89.24           H  
ATOM   4586  HB2 ALA B  61      14.107  15.473  -8.577  1.00 89.24           H  
ATOM   4587  HB3 ALA B  61      13.086  14.207  -9.284  1.00 89.24           H  
ATOM   4588  O   ALA B  61      14.826  16.255 -11.244  1.00 89.24           O  
ATOM   4589  N   GLU B  62      13.073  15.513 -12.444  1.00 84.06           N  
ATOM   4590  H   GLU B  62      12.123  15.171 -12.409  1.00 84.06           H  
ATOM   4591  CA  GLU B  62      13.766  15.349 -13.718  1.00 84.06           C  
ATOM   4592  HA  GLU B  62      14.612  14.679 -13.564  1.00 84.06           H  
ATOM   4593  C   GLU B  62      14.274  16.690 -14.239  1.00 84.06           C  
ATOM   4594  CB  GLU B  62      12.879  14.748 -14.821  1.00 84.06           C  
ATOM   4595  HB2 GLU B  62      11.967  15.338 -14.911  1.00 84.06           H  
ATOM   4596  HB3 GLU B  62      13.435  14.847 -15.754  1.00 84.06           H  
ATOM   4597  O   GLU B  62      13.635  17.740 -14.145  1.00 84.06           O  
ATOM   4598  CG  GLU B  62      12.528  13.268 -14.703  1.00 84.06           C  
ATOM   4599  HG2 GLU B  62      13.451  12.695 -14.786  1.00 84.06           H  
ATOM   4600  HG3 GLU B  62      11.883  12.992 -15.537  1.00 84.06           H  
ATOM   4601  CD  GLU B  62      11.832  12.957 -13.393  1.00 84.06           C  
ATOM   4602  OE1 GLU B  62      12.308  11.978 -12.791  1.00 84.06           O  
ATOM   4603  OE2 GLU B  62      11.045  13.797 -12.906  1.00 84.06           O  
ATOM   4604  N   ALA B  63      15.447  16.656 -14.864  1.00 78.96           N  
ATOM   4605  H   ALA B  63      15.888  15.758 -14.998  1.00 78.96           H  
ATOM   4606  CA  ALA B  63      16.068  17.861 -15.397  1.00 78.96           C  
ATOM   4607  HA  ALA B  63      16.031  18.631 -14.626  1.00 78.96           H  
ATOM   4608  C   ALA B  63      15.350  18.433 -16.635  1.00 78.96           C  
ATOM   4609  CB  ALA B  63      17.534  17.536 -15.699  1.00 78.96           C  
ATOM   4610  HB1 ALA B  63      17.586  16.767 -16.470  1.00 78.96           H  
ATOM   4611  HB2 ALA B  63      18.038  18.435 -16.054  1.00 78.96           H  
ATOM   4612  HB3 ALA B  63      18.025  17.179 -14.794  1.00 78.96           H  
ATOM   4613  O   ALA B  63      15.582  19.594 -16.983  1.00 78.96           O  
ATOM   4614  N   ASP B  64      14.544  17.633 -17.329  1.00 75.60           N  
ATOM   4615  H   ASP B  64      14.335  16.706 -16.987  1.00 75.60           H  
ATOM   4616  CA  ASP B  64      13.834  18.009 -18.551  1.00 75.60           C  
ATOM   4617  HA  ASP B  64      14.269  18.929 -18.940  1.00 75.60           H  
ATOM   4618  C   ASP B  64      12.349  18.320 -18.330  1.00 75.60           C  
ATOM   4619  CB  ASP B  64      14.045  16.933 -19.625  1.00 75.60           C  
ATOM   4620  HB2 ASP B  64      13.583  17.270 -20.553  1.00 75.60           H  
ATOM   4621  HB3 ASP B  64      15.115  16.838 -19.811  1.00 75.60           H  
ATOM   4622  O   ASP B  64      11.710  18.861 -19.240  1.00 75.60           O  
ATOM   4623  CG  ASP B  64      13.487  15.555 -19.264  1.00 75.60           C  
ATOM   4624  OD1 ASP B  64      13.583  14.690 -20.159  1.00 75.60           O  
ATOM   4625  OD2 ASP B  64      13.066  15.390 -18.102  1.00 75.60           O  
ATOM   4626  N   ASN B  65      11.817  18.088 -17.125  1.00 73.78           N  
ATOM   4627  H   ASN B  65      12.355  17.594 -16.427  1.00 73.78           H  
ATOM   4628  CA  ASN B  65      10.445  18.448 -16.824  1.00 73.78           C  
ATOM   4629  HA  ASN B  65       9.851  18.106 -17.672  1.00 73.78           H  
ATOM   4630  C   ASN B  65      10.313  19.976 -16.737  1.00 73.78           C  
ATOM   4631  CB  ASN B  65       9.915  17.686 -15.603  1.00 73.78           C  
ATOM   4632  HB2 ASN B  65      10.322  16.674 -15.611  1.00 73.78           H  
ATOM   4633  HB3 ASN B  65      10.215  18.170 -14.674  1.00 73.78           H  
ATOM   4634  O   ASN B  65      10.908  20.664 -15.904  1.00 73.78           O  
ATOM   4635  CG  ASN B  65       8.401  17.565 -15.656  1.00 73.78           C  
ATOM   4636  ND2 ASN B  65       7.873  16.484 -15.141  1.00 73.78           N  
ATOM   4637 HD21 ASN B  65       8.434  15.783 -14.677  1.00 73.78           H  
ATOM   4638 HD22 ASN B  65       6.877  16.336 -15.073  1.00 73.78           H  
ATOM   4639  OD1 ASN B  65       7.713  18.423 -16.213  1.00 73.78           O  
ATOM   4640  N   ALA B  66       9.537  20.541 -17.662  1.00 79.73           N  
ATOM   4641  H   ALA B  66       9.098  19.925 -18.331  1.00 79.73           H  
ATOM   4642  CA  ALA B  66       9.279  21.977 -17.705  1.00 79.73           C  
ATOM   4643  HA  ALA B  66      10.228  22.500 -17.579  1.00 79.73           H  
ATOM   4644  C   ALA B  66       8.350  22.435 -16.568  1.00 79.73           C  
ATOM   4645  CB  ALA B  66       8.705  22.321 -19.083  1.00 79.73           C  
ATOM   4646  HB1 ALA B  66       7.752  21.809 -19.221  1.00 79.73           H  
ATOM   4647  HB2 ALA B  66       9.401  22.001 -19.859  1.00 79.73           H  
ATOM   4648  HB3 ALA B  66       8.550  23.397 -19.156  1.00 79.73           H  
ATOM   4649  O   ALA B  66       8.240  23.638 -16.298  1.00 79.73           O  
ATOM   4650  N   ASN B  67       7.666  21.494 -15.919  1.00 79.75           N  
ATOM   4651  H   ASN B  67       7.851  20.524 -16.130  1.00 79.75           H  
ATOM   4652  CA  ASN B  67       6.789  21.750 -14.797  1.00 79.75           C  
ATOM   4653  HA  ASN B  67       6.493  22.800 -14.795  1.00 79.75           H  
ATOM   4654  C   ASN B  67       7.530  21.452 -13.496  1.00 79.75           C  
ATOM   4655  CB  ASN B  67       5.526  20.893 -14.957  1.00 79.75           C  
ATOM   4656  HB2 ASN B  67       5.815  19.849 -15.074  1.00 79.75           H  
ATOM   4657  HB3 ASN B  67       4.916  20.953 -14.056  1.00 79.75           H  
ATOM   4658  O   ASN B  67       8.021  20.358 -13.290  1.00 79.75           O  
ATOM   4659  CG  ASN B  67       4.665  21.319 -16.133  1.00 79.75           C  
ATOM   4660  ND2 ASN B  67       4.045  20.373 -16.798  1.00 79.75           N  
ATOM   4661 HD21 ASN B  67       4.211  19.408 -16.550  1.00 79.75           H  
ATOM   4662 HD22 ASN B  67       3.396  20.609 -17.536  1.00 79.75           H  
ATOM   4663  OD1 ASN B  67       4.490  22.502 -16.416  1.00 79.75           O  
ATOM   4664  N   ASN B  68       7.551  22.414 -12.571  1.00 80.91           N  
ATOM   4665  H   ASN B  68       7.260  23.345 -12.833  1.00 80.91           H  
ATOM   4666  CA  ASN B  68       8.081  22.153 -11.226  1.00 80.91           C  
ATOM   4667  HA  ASN B  68       9.050  21.659 -11.305  1.00 80.91           H  
ATOM   4668  C   ASN B  68       7.163  21.238 -10.407  1.00 80.91           C  
ATOM   4669  CB  ASN B  68       8.220  23.473 -10.455  1.00 80.91           C  
ATOM   4670  HB2 ASN B  68       8.577  23.240  -9.452  1.00 80.91           H  
ATOM   4671  HB3 ASN B  68       7.236  23.934 -10.366  1.00 80.91           H  
ATOM   4672  O   ASN B  68       7.593  20.703  -9.397  1.00 80.91           O  
ATOM   4673  CG  ASN B  68       9.183  24.475 -11.049  1.00 80.91           C  
ATOM   4674  ND2 ASN B  68       9.103  25.708 -10.609  1.00 80.91           N  
ATOM   4675 HD21 ASN B  68       9.806  26.321 -10.997  1.00 80.91           H  
ATOM   4676 HD22 ASN B  68       8.488  25.921  -9.837  1.00 80.91           H  
ATOM   4677  OD1 ASN B  68      10.014  24.228 -11.895  1.00 80.91           O  
ATOM   4678  N   ALA B  69       5.878  21.212 -10.758  1.00 83.47           N  
ATOM   4679  H   ALA B  69       5.644  21.581 -11.669  1.00 83.47           H  
ATOM   4680  CA  ALA B  69       4.836  20.440 -10.107  1.00 83.47           C  
ATOM   4681  HA  ALA B  69       5.272  19.520  -9.718  1.00 83.47           H  
ATOM   4682  C   ALA B  69       3.791  20.085 -11.161  1.00 83.47           C  
ATOM   4683  CB  ALA B  69       4.207  21.274  -8.976  1.00 83.47           C  
ATOM   4684  HB1 ALA B  69       3.695  22.142  -9.392  1.00 83.47           H  
ATOM   4685  HB2 ALA B  69       3.489  20.660  -8.434  1.00 83.47           H  
ATOM   4686  HB3 ALA B  69       4.986  21.617  -8.295  1.00 83.47           H  
ATOM   4687  O   ALA B  69       3.141  20.998 -11.704  1.00 83.47           O  
ATOM   4688  N   ASP B  70       3.666  18.804 -11.462  1.00 82.79           N  
ATOM   4689  H   ASP B  70       4.179  18.101 -10.950  1.00 82.79           H  
ATOM   4690  CA  ASP B  70       2.651  18.258 -12.356  1.00 82.79           C  
ATOM   4691  HA  ASP B  70       2.551  18.906 -13.226  1.00 82.79           H  
ATOM   4692  C   ASP B  70       1.292  18.234 -11.639  1.00 82.79           C  
ATOM   4693  CB  ASP B  70       3.116  16.884 -12.873  1.00 82.79           C  
ATOM   4694  HB2 ASP B  70       4.088  17.010 -13.349  1.00 82.79           H  
ATOM   4695  HB3 ASP B  70       2.413  16.561 -13.641  1.00 82.79           H  
ATOM   4696  O   ASP B  70       0.320  18.804 -12.148  1.00 82.79           O  
ATOM   4697  CG  ASP B  70       3.195  15.809 -11.776  1.00 82.79           C  
ATOM   4698  OD1 ASP B  70       2.675  14.704 -12.029  1.00 82.79           O  
ATOM   4699  OD2 ASP B  70       3.510  16.197 -10.621  1.00 82.79           O  
ATOM   4700  N   LYS B  71       1.260  17.772 -10.380  1.00 88.26           N  
ATOM   4701  H   LYS B  71       2.076  17.251 -10.091  1.00 88.26           H  
ATOM   4702  CA  LYS B  71       0.041  17.647  -9.580  1.00 88.26           C  
ATOM   4703  HA  LYS B  71      -0.781  18.039 -10.178  1.00 88.26           H  
ATOM   4704  C   LYS B  71       0.086  18.450  -8.279  1.00 88.26           C  
ATOM   4705  CB  LYS B  71      -0.274  16.159  -9.352  1.00 88.26           C  
ATOM   4706  HB2 LYS B  71       0.542  15.700  -8.794  1.00 88.26           H  
ATOM   4707  HB3 LYS B  71      -1.193  16.082  -8.770  1.00 88.26           H  
ATOM   4708  O   LYS B  71       1.064  18.499  -7.537  1.00 88.26           O  
ATOM   4709  CG  LYS B  71      -0.476  15.390 -10.670  1.00 88.26           C  
ATOM   4710  HG2 LYS B  71       0.434  15.452 -11.267  1.00 88.26           H  
ATOM   4711  HG3 LYS B  71      -1.281  15.858 -11.237  1.00 88.26           H  
ATOM   4712  CD  LYS B  71      -0.822  13.912 -10.435  1.00 88.26           C  
ATOM   4713  HD2 LYS B  71      -1.845  13.844 -10.067  1.00 88.26           H  
ATOM   4714  HD3 LYS B  71      -0.158  13.486  -9.683  1.00 88.26           H  
ATOM   4715  CE  LYS B  71      -0.690  13.075 -11.712  1.00 88.26           C  
ATOM   4716  HE2 LYS B  71      -1.153  13.610 -12.541  1.00 88.26           H  
ATOM   4717  HE3 LYS B  71      -1.216  12.130 -11.583  1.00 88.26           H  
ATOM   4718  NZ  LYS B  71       0.725  12.802 -12.042  1.00 88.26           N  
ATOM   4719  HZ1 LYS B  71       1.239  12.293 -11.337  1.00 88.26           H  
ATOM   4720  HZ2 LYS B  71       0.840  12.381 -12.953  1.00 88.26           H  
ATOM   4721  HZ3 LYS B  71       1.259  13.657 -12.117  1.00 88.26           H  
ATOM   4722  N   GLN B  72      -1.019  19.121  -7.962  1.00 92.06           N  
ATOM   4723  H   GLN B  72      -1.806  18.975  -8.579  1.00 92.06           H  
ATOM   4724  CA  GLN B  72      -1.254  19.747  -6.657  1.00 92.06           C  
ATOM   4725  HA  GLN B  72      -0.856  19.066  -5.904  1.00 92.06           H  
ATOM   4726  C   GLN B  72      -2.748  19.909  -6.397  1.00 92.06           C  
ATOM   4727  CB  GLN B  72      -0.512  21.095  -6.520  1.00 92.06           C  
ATOM   4728  HB2 GLN B  72       0.552  20.901  -6.651  1.00 92.06           H  
ATOM   4729  HB3 GLN B  72      -0.637  21.467  -5.503  1.00 92.06           H  
ATOM   4730  O   GLN B  72      -3.468  20.438  -7.244  1.00 92.06           O  
ATOM   4731  CG  GLN B  72      -0.907  22.194  -7.525  1.00 92.06           C  
ATOM   4732  HG2 GLN B  72      -1.051  21.749  -8.509  1.00 92.06           H  
ATOM   4733  HG3 GLN B  72      -0.072  22.890  -7.610  1.00 92.06           H  
ATOM   4734  CD  GLN B  72      -2.140  23.020  -7.151  1.00 92.06           C  
ATOM   4735  NE2 GLN B  72      -2.804  23.593  -8.132  1.00 92.06           N  
ATOM   4736 HE21 GLN B  72      -2.503  23.418  -9.080  1.00 92.06           H  
ATOM   4737 HE22 GLN B  72      -3.674  24.038  -7.878  1.00 92.06           H  
ATOM   4738  OE1 GLN B  72      -2.495  23.238  -6.001  1.00 92.06           O  
ATOM   4739  N   TRP B  73      -3.234  19.500  -5.228  1.00 92.16           N  
ATOM   4740  H   TRP B  73      -2.603  19.097  -4.550  1.00 92.16           H  
ATOM   4741  CA  TRP B  73      -4.652  19.613  -4.898  1.00 92.16           C  
ATOM   4742  HA  TRP B  73      -5.023  20.539  -5.339  1.00 92.16           H  
ATOM   4743  C   TRP B  73      -4.928  19.721  -3.402  1.00 92.16           C  
ATOM   4744  CB  TRP B  73      -5.436  18.444  -5.516  1.00 92.16           C  
ATOM   4745  HB2 TRP B  73      -5.203  18.375  -6.579  1.00 92.16           H  
ATOM   4746  HB3 TRP B  73      -6.502  18.657  -5.442  1.00 92.16           H  
ATOM   4747  O   TRP B  73      -4.115  19.381  -2.538  1.00 92.16           O  
ATOM   4748  CG  TRP B  73      -5.180  17.109  -4.897  1.00 92.16           C  
ATOM   4749  CD1 TRP B  73      -5.995  16.481  -4.020  1.00 92.16           C  
ATOM   4750  HD1 TRP B  73      -6.943  16.866  -3.673  1.00 92.16           H  
ATOM   4751  CD2 TRP B  73      -4.082  16.184  -5.166  1.00 92.16           C  
ATOM   4752  CE2 TRP B  73      -4.322  14.987  -4.426  1.00 92.16           C  
ATOM   4753  CE3 TRP B  73      -2.955  16.202  -6.018  1.00 92.16           C  
ATOM   4754  HE3 TRP B  73      -2.751  17.066  -6.632  1.00 92.16           H  
ATOM   4755  NE1 TRP B  73      -5.471  15.244  -3.705  1.00 92.16           N  
ATOM   4756  HE1 TRP B  73      -5.977  14.547  -3.178  1.00 92.16           H  
ATOM   4757  CH2 TRP B  73      -2.434  13.884  -5.457  1.00 92.16           C  
ATOM   4758  HH2 TRP B  73      -1.808  13.016  -5.607  1.00 92.16           H  
ATOM   4759  CZ2 TRP B  73      -3.522  13.846  -4.566  1.00 92.16           C  
ATOM   4760  HZ2 TRP B  73      -3.751  12.936  -4.032  1.00 92.16           H  
ATOM   4761  CZ3 TRP B  73      -2.130  15.069  -6.143  1.00 92.16           C  
ATOM   4762  HZ3 TRP B  73      -1.277  15.073  -6.805  1.00 92.16           H  
ATOM   4763  N   VAL B  74      -6.134  20.202  -3.106  1.00 94.26           N  
ATOM   4764  H   VAL B  74      -6.724  20.473  -3.880  1.00 94.26           H  
ATOM   4765  CA  VAL B  74      -6.728  20.203  -1.770  1.00 94.26           C  
ATOM   4766  HA  VAL B  74      -5.986  19.855  -1.052  1.00 94.26           H  
ATOM   4767  C   VAL B  74      -7.899  19.234  -1.758  1.00 94.26           C  
ATOM   4768  CB  VAL B  74      -7.169  21.616  -1.353  1.00 94.26           C  
ATOM   4769  HB  VAL B  74      -7.864  22.012  -2.094  1.00 94.26           H  
ATOM   4770  O   VAL B  74      -8.733  19.269  -2.658  1.00 94.26           O  
ATOM   4771  CG1 VAL B  74      -7.865  21.629   0.017  1.00 94.26           C  
ATOM   4772 HG11 VAL B  74      -8.797  21.066  -0.027  1.00 94.26           H  
ATOM   4773 HG12 VAL B  74      -8.101  22.654   0.303  1.00 94.26           H  
ATOM   4774 HG13 VAL B  74      -7.213  21.187   0.770  1.00 94.26           H  
ATOM   4775  CG2 VAL B  74      -5.958  22.555  -1.270  1.00 94.26           C  
ATOM   4776 HG21 VAL B  74      -6.275  23.550  -0.957  1.00 94.26           H  
ATOM   4777 HG22 VAL B  74      -5.483  22.637  -2.248  1.00 94.26           H  
ATOM   4778 HG23 VAL B  74      -5.231  22.161  -0.559  1.00 94.26           H  
ATOM   4779  N   THR B  75      -7.988  18.416  -0.712  1.00 93.14           N  
ATOM   4780  H   THR B  75      -7.271  18.487  -0.004  1.00 93.14           H  
ATOM   4781  CA  THR B  75      -9.120  17.520  -0.450  1.00 93.14           C  
ATOM   4782  HA  THR B  75      -9.806  17.542  -1.296  1.00 93.14           H  
ATOM   4783  C   THR B  75      -9.860  17.978   0.800  1.00 93.14           C  
ATOM   4784  CB  THR B  75      -8.658  16.068  -0.278  1.00 93.14           C  
ATOM   4785  HB  THR B  75      -8.046  15.996   0.622  1.00 93.14           H  
ATOM   4786  O   THR B  75      -9.241  18.253   1.825  1.00 93.14           O  
ATOM   4787  CG2 THR B  75      -9.824  15.087  -0.143  1.00 93.14           C  
ATOM   4788 HG21 THR B  75     -10.285  15.188   0.839  1.00 93.14           H  
ATOM   4789 HG22 THR B  75      -9.453  14.068  -0.253  1.00 93.14           H  
ATOM   4790 HG23 THR B  75     -10.571  15.277  -0.914  1.00 93.14           H  
ATOM   4791  OG1 THR B  75      -7.870  15.680  -1.376  1.00 93.14           O  
ATOM   4792  HG1 THR B  75      -7.074  16.217  -1.388  1.00 93.14           H  
ATOM   4793  N   VAL B  76     -11.186  18.034   0.734  1.00 94.84           N  
ATOM   4794  H   VAL B  76     -11.613  17.833  -0.158  1.00 94.84           H  
ATOM   4795  CA  VAL B  76     -12.078  18.201   1.883  1.00 94.84           C  
ATOM   4796  HA  VAL B  76     -11.491  18.246   2.800  1.00 94.84           H  
ATOM   4797  C   VAL B  76     -12.976  16.973   1.940  1.00 94.84           C  
ATOM   4798  CB  VAL B  76     -12.901  19.499   1.779  1.00 94.84           C  
ATOM   4799  HB  VAL B  76     -13.570  19.445   0.921  1.00 94.84           H  
ATOM   4800  O   VAL B  76     -13.795  16.765   1.044  1.00 94.84           O  
ATOM   4801  CG1 VAL B  76     -13.734  19.722   3.045  1.00 94.84           C  
ATOM   4802 HG11 VAL B  76     -13.068  19.836   3.900  1.00 94.84           H  
ATOM   4803 HG12 VAL B  76     -14.391  18.870   3.220  1.00 94.84           H  
ATOM   4804 HG13 VAL B  76     -14.345  20.618   2.935  1.00 94.84           H  
ATOM   4805  CG2 VAL B  76     -12.003  20.734   1.618  1.00 94.84           C  
ATOM   4806 HG21 VAL B  76     -11.273  20.773   2.427  1.00 94.84           H  
ATOM   4807 HG22 VAL B  76     -12.607  21.641   1.621  1.00 94.84           H  
ATOM   4808 HG23 VAL B  76     -11.473  20.680   0.667  1.00 94.84           H  
ATOM   4809  N   SER B  77     -12.829  16.156   2.977  1.00 91.28           N  
ATOM   4810  H   SER B  77     -12.131  16.365   3.677  1.00 91.28           H  
ATOM   4811  CA  SER B  77     -13.560  14.898   3.129  1.00 91.28           C  
ATOM   4812  HA  SER B  77     -14.336  14.867   2.364  1.00 91.28           H  
ATOM   4813  C   SER B  77     -14.289  14.793   4.467  1.00 91.28           C  
ATOM   4814  CB  SER B  77     -12.642  13.697   2.873  1.00 91.28           C  
ATOM   4815  HB2 SER B  77     -12.268  13.745   1.850  1.00 91.28           H  
ATOM   4816  HB3 SER B  77     -13.209  12.774   2.993  1.00 91.28           H  
ATOM   4817  O   SER B  77     -13.988  15.484   5.440  1.00 91.28           O  
ATOM   4818  OG  SER B  77     -11.547  13.701   3.764  1.00 91.28           O  
ATOM   4819  HG  SER B  77     -11.062  12.878   3.676  1.00 91.28           H  
ATOM   4820  N   GLY B  78     -15.314  13.948   4.495  1.00 91.38           N  
ATOM   4821  H   GLY B  78     -15.537  13.450   3.645  1.00 91.38           H  
ATOM   4822  CA  GLY B  78     -16.102  13.629   5.680  1.00 91.38           C  
ATOM   4823  HA2 GLY B  78     -15.452  13.214   6.451  1.00 91.38           H  
ATOM   4824  HA3 GLY B  78     -16.563  14.538   6.065  1.00 91.38           H  
ATOM   4825  C   GLY B  78     -17.183  12.608   5.339  1.00 91.38           C  
ATOM   4826  O   GLY B  78     -17.141  11.970   4.290  1.00 91.38           O  
ATOM   4827  N   ALA B  79     -18.220  12.495   6.172  1.00 91.24           N  
ATOM   4828  H   ALA B  79     -18.187  12.989   7.052  1.00 91.24           H  
ATOM   4829  CA  ALA B  79     -19.328  11.557   5.931  1.00 91.24           C  
ATOM   4830  HA  ALA B  79     -18.919  10.547   5.890  1.00 91.24           H  
ATOM   4831  C   ALA B  79     -20.080  11.788   4.599  1.00 91.24           C  
ATOM   4832  CB  ALA B  79     -20.289  11.644   7.122  1.00 91.24           C  
ATOM   4833  HB1 ALA B  79     -20.720  12.643   7.185  1.00 91.24           H  
ATOM   4834  HB2 ALA B  79     -19.756  11.415   8.044  1.00 91.24           H  
ATOM   4835  HB3 ALA B  79     -21.090  10.916   6.993  1.00 91.24           H  
ATOM   4836  O   ALA B  79     -20.841  10.934   4.154  1.00 91.24           O  
ATOM   4837  N   PHE B  80     -19.884  12.945   3.962  1.00 92.46           N  
ATOM   4838  H   PHE B  80     -19.186  13.571   4.338  1.00 92.46           H  
ATOM   4839  CA  PHE B  80     -20.453  13.285   2.659  1.00 92.46           C  
ATOM   4840  HA  PHE B  80     -21.428  12.807   2.569  1.00 92.46           H  
ATOM   4841  C   PHE B  80     -19.618  12.785   1.466  1.00 92.46           C  
ATOM   4842  CB  PHE B  80     -20.665  14.806   2.603  1.00 92.46           C  
ATOM   4843  HB2 PHE B  80     -21.147  15.061   1.659  1.00 92.46           H  
ATOM   4844  HB3 PHE B  80     -21.350  15.094   3.400  1.00 92.46           H  
ATOM   4845  O   PHE B  80     -20.043  12.980   0.329  1.00 92.46           O  
ATOM   4846  CG  PHE B  80     -19.385  15.612   2.732  1.00 92.46           C  
ATOM   4847  CD1 PHE B  80     -18.983  16.104   3.989  1.00 92.46           C  
ATOM   4848  HD1 PHE B  80     -19.601  15.942   4.860  1.00 92.46           H  
ATOM   4849  CD2 PHE B  80     -18.570  15.825   1.604  1.00 92.46           C  
ATOM   4850  HD2 PHE B  80     -18.863  15.443   0.637  1.00 92.46           H  
ATOM   4851  CE1 PHE B  80     -17.761  16.788   4.119  1.00 92.46           C  
ATOM   4852  HE1 PHE B  80     -17.431  17.141   5.085  1.00 92.46           H  
ATOM   4853  CE2 PHE B  80     -17.346  16.502   1.736  1.00 92.46           C  
ATOM   4854  HE2 PHE B  80     -16.696  16.626   0.882  1.00 92.46           H  
ATOM   4855  CZ  PHE B  80     -16.942  16.975   2.994  1.00 92.46           C  
ATOM   4856  HZ  PHE B  80     -15.980  17.454   3.097  1.00 92.46           H  
ATOM   4857  N   GLY B  81     -18.453  12.172   1.689  1.00 93.28           N  
ATOM   4858  H   GLY B  81     -18.132  12.071   2.642  1.00 93.28           H  
ATOM   4859  CA  GLY B  81     -17.497  11.780   0.649  1.00 93.28           C  
ATOM   4860  HA2 GLY B  81     -17.150  10.763   0.831  1.00 93.28           H  
ATOM   4861  HA3 GLY B  81     -17.974  11.801  -0.331  1.00 93.28           H  
ATOM   4862  C   GLY B  81     -16.283  12.704   0.628  1.00 93.28           C  
ATOM   4863  O   GLY B  81     -15.918  13.267   1.662  1.00 93.28           O  
ATOM   4864  N   LYS B  82     -15.669  12.879  -0.545  1.00 93.11           N  
ATOM   4865  H   LYS B  82     -16.044  12.402  -1.352  1.00 93.11           H  
ATOM   4866  CA  LYS B  82     -14.515  13.767  -0.749  1.00 93.11           C  
ATOM   4867  HA  LYS B  82     -14.368  14.357   0.155  1.00 93.11           H  
ATOM   4868  C   LYS B  82     -14.782  14.773  -1.869  1.00 93.11           C  
ATOM   4869  CB  LYS B  82     -13.217  12.950  -0.952  1.00 93.11           C  
ATOM   4870  HB2 LYS B  82     -12.383  13.647  -1.023  1.00 93.11           H  
ATOM   4871  HB3 LYS B  82     -13.054  12.320  -0.077  1.00 93.11           H  
ATOM   4872  O   LYS B  82     -15.316  14.418  -2.917  1.00 93.11           O  
ATOM   4873  CG  LYS B  82     -13.217  12.060  -2.206  1.00 93.11           C  
ATOM   4874  HG2 LYS B  82     -14.002  11.313  -2.095  1.00 93.11           H  
ATOM   4875  HG3 LYS B  82     -13.430  12.691  -3.069  1.00 93.11           H  
ATOM   4876  CD  LYS B  82     -11.882  11.337  -2.476  1.00 93.11           C  
ATOM   4877  HD2 LYS B  82     -11.738  10.530  -1.758  1.00 93.11           H  
ATOM   4878  HD3 LYS B  82     -11.076  12.059  -2.346  1.00 93.11           H  
ATOM   4879  CE  LYS B  82     -11.845  10.776  -3.916  1.00 93.11           C  
ATOM   4880  HE2 LYS B  82     -12.370  11.483  -4.558  1.00 93.11           H  
ATOM   4881  HE3 LYS B  82     -12.377   9.826  -3.963  1.00 93.11           H  
ATOM   4882  NZ  LYS B  82     -10.475  10.634  -4.475  1.00 93.11           N  
ATOM   4883  HZ1 LYS B  82      -9.954   9.863  -4.082  1.00 93.11           H  
ATOM   4884  HZ2 LYS B  82      -9.958  11.490  -4.337  1.00 93.11           H  
ATOM   4885  HZ3 LYS B  82     -10.487  10.521  -5.478  1.00 93.11           H  
ATOM   4886  N   ILE B  83     -14.425  16.032  -1.630  1.00 95.51           N  
ATOM   4887  H   ILE B  83     -14.020  16.239  -0.728  1.00 95.51           H  
ATOM   4888  CA  ILE B  83     -14.349  17.088  -2.642  1.00 95.51           C  
ATOM   4889  HA  ILE B  83     -14.730  16.713  -3.592  1.00 95.51           H  
ATOM   4890  C   ILE B  83     -12.881  17.433  -2.814  1.00 95.51           C  
ATOM   4891  CB  ILE B  83     -15.162  18.342  -2.255  1.00 95.51           C  
ATOM   4892  HB  ILE B  83     -14.806  18.698  -1.288  1.00 95.51           H  
ATOM   4893  O   ILE B  83     -12.205  17.746  -1.836  1.00 95.51           O  
ATOM   4894  CG1 ILE B  83     -16.662  18.004  -2.136  1.00 95.51           C  
ATOM   4895 HG12 ILE B  83     -17.063  17.802  -3.130  1.00 95.51           H  
ATOM   4896 HG13 ILE B  83     -16.788  17.107  -1.528  1.00 95.51           H  
ATOM   4897  CG2 ILE B  83     -14.957  19.461  -3.301  1.00 95.51           C  
ATOM   4898 HG21 ILE B  83     -15.544  20.344  -3.047  1.00 95.51           H  
ATOM   4899 HG22 ILE B  83     -13.911  19.768  -3.334  1.00 95.51           H  
ATOM   4900 HG23 ILE B  83     -15.245  19.105  -4.290  1.00 95.51           H  
ATOM   4901  CD1 ILE B  83     -17.499  19.109  -1.483  1.00 95.51           C  
ATOM   4902 HD11 ILE B  83     -17.541  19.991  -2.122  1.00 95.51           H  
ATOM   4903 HD12 ILE B  83     -17.071  19.375  -0.516  1.00 95.51           H  
ATOM   4904 HD13 ILE B  83     -18.515  18.744  -1.331  1.00 95.51           H  
ATOM   4905  N   GLU B  84     -12.409  17.418  -4.047  1.00 93.42           N  
ATOM   4906  H   GLU B  84     -13.029  17.185  -4.808  1.00 93.42           H  
ATOM   4907  CA  GLU B  84     -11.036  17.749  -4.386  1.00 93.42           C  
ATOM   4908  HA  GLU B  84     -10.512  18.062  -3.483  1.00 93.42           H  
ATOM   4909  C   GLU B  84     -11.009  18.917  -5.369  1.00 93.42           C  
ATOM   4910  CB  GLU B  84     -10.303  16.520  -4.920  1.00 93.42           C  
ATOM   4911  HB2 GLU B  84      -9.272  16.806  -5.130  1.00 93.42           H  
ATOM   4912  HB3 GLU B  84     -10.778  16.202  -5.848  1.00 93.42           H  
ATOM   4913  O   GLU B  84     -11.873  19.036  -6.240  1.00 93.42           O  
ATOM   4914  CG  GLU B  84     -10.309  15.350  -3.915  1.00 93.42           C  
ATOM   4915  HG2 GLU B  84      -9.862  15.706  -2.987  1.00 93.42           H  
ATOM   4916  HG3 GLU B  84     -11.334  15.040  -3.708  1.00 93.42           H  
ATOM   4917  CD  GLU B  84      -9.531  14.140  -4.432  1.00 93.42           C  
ATOM   4918  OE1 GLU B  84      -9.364  13.131  -3.706  1.00 93.42           O  
ATOM   4919  OE2 GLU B  84      -9.076  14.209  -5.581  1.00 93.42           O  
ATOM   4920  N   ALA B  85     -10.037  19.808  -5.211  1.00 94.69           N  
ATOM   4921  H   ALA B  85      -9.376  19.670  -4.459  1.00 94.69           H  
ATOM   4922  CA  ALA B  85      -9.819  20.921  -6.121  1.00 94.69           C  
ATOM   4923  HA  ALA B  85     -10.278  20.692  -7.083  1.00 94.69           H  
ATOM   4924  C   ALA B  85      -8.322  21.116  -6.349  1.00 94.69           C  
ATOM   4925  CB  ALA B  85     -10.486  22.181  -5.557  1.00 94.69           C  
ATOM   4926  HB1 ALA B  85     -11.555  22.002  -5.439  1.00 94.69           H  
ATOM   4927  HB2 ALA B  85     -10.335  23.012  -6.246  1.00 94.69           H  
ATOM   4928  HB3 ALA B  85     -10.050  22.427  -4.589  1.00 94.69           H  
ATOM   4929  O   ALA B  85      -7.564  21.290  -5.390  1.00 94.69           O  
ATOM   4930  N   GLY B  86      -7.904  21.106  -7.612  1.00 92.41           N  
ATOM   4931  H   GLY B  86      -8.559  20.894  -8.350  1.00 92.41           H  
ATOM   4932  CA  GLY B  86      -6.494  21.195  -7.969  1.00 92.41           C  
ATOM   4933  HA2 GLY B  86      -6.163  22.233  -7.939  1.00 92.41           H  
ATOM   4934  HA3 GLY B  86      -5.912  20.628  -7.242  1.00 92.41           H  
ATOM   4935  C   GLY B  86      -6.182  20.616  -9.340  1.00 92.41           C  
ATOM   4936  O   GLY B  86      -7.081  20.357 -10.131  1.00 92.41           O  
ATOM   4937  N   GLN B  87      -4.894  20.462  -9.603  1.00 91.62           N
[truncated: 282,456 more chars]
