# Supplementary material for: An outer membrane porin-lipoprotein complex modulates elongasome movement to establish cell curvature in Rhodospirillum rubrum
Source: Nat Commun. 2024 Sep 2;15:7616. doi: 10.1038/s41467-024-51790-z (PMC11369160; doi:10.1038/s41467-024-51790-z)
Supplement: Supplementary file 10 — Supplementary Data 7 [file 41467_2024_51790_MOESM10_ESM.zip › Supplementary Data 7/Por39/Por39.pdb]

ATOM      1  N   MET A   1     -43.139   8.921   0.464  1.00 36.32           N  
ATOM      2  H   MET A   1     -43.218   7.914   0.492  1.00 36.32           H  
ATOM      3  H2  MET A   1     -43.501   9.252  -0.419  1.00 36.32           H  
ATOM      4  H3  MET A   1     -43.697   9.315   1.209  1.00 36.32           H  
ATOM      5  CA  MET A   1     -41.730   9.343   0.626  1.00 36.32           C  
ATOM      6  HA  MET A   1     -41.116   8.900  -0.158  1.00 36.32           H  
ATOM      7  C   MET A   1     -41.218   8.845   1.974  1.00 36.32           C  
ATOM      8  CB  MET A   1     -41.611  10.874   0.521  1.00 36.32           C  
ATOM      9  HB2 MET A   1     -42.251  11.344   1.268  1.00 36.32           H  
ATOM     10  HB3 MET A   1     -40.579  11.164   0.720  1.00 36.32           H  
ATOM     11  O   MET A   1     -41.422   9.513   2.981  1.00 36.32           O  
ATOM     12  CG  MET A   1     -42.002  11.396  -0.866  1.00 36.32           C  
ATOM     13  HG2 MET A   1     -41.337  10.945  -1.603  1.00 36.32           H  
ATOM     14  HG3 MET A   1     -43.025  11.105  -1.105  1.00 36.32           H  
ATOM     15  SD  MET A   1     -41.873  13.192  -1.029  1.00 36.32           S  
ATOM     16  CE  MET A   1     -43.366  13.758  -0.165  1.00 36.32           C  
ATOM     17  HE1 MET A   1     -43.333  13.457   0.882  1.00 36.32           H  
ATOM     18  HE2 MET A   1     -44.251  13.340  -0.645  1.00 36.32           H  
ATOM     19  HE3 MET A   1     -43.418  14.845  -0.221  1.00 36.32           H  
ATOM     20  N   LYS A   2     -40.653   7.633   2.035  1.00 35.03           N  
ATOM     21  H   LYS A   2     -40.423   7.141   1.184  1.00 35.03           H  
ATOM     22  CA  LYS A   2     -40.053   7.109   3.271  1.00 35.03           C  
ATOM     23  HA  LYS A   2     -40.645   7.404   4.138  1.00 35.03           H  
ATOM     24  C   LYS A   2     -38.672   7.748   3.413  1.00 35.03           C  
ATOM     25  CB  LYS A   2     -39.977   5.567   3.244  1.00 35.03           C  
ATOM     26  HB2 LYS A   2     -39.353   5.243   4.077  1.00 35.03           H  
ATOM     27  HB3 LYS A   2     -39.498   5.240   2.321  1.00 35.03           H  
ATOM     28  O   LYS A   2     -37.769   7.411   2.658  1.00 35.03           O  
ATOM     29  CG  LYS A   2     -41.356   4.893   3.381  1.00 35.03           C  
ATOM     30  HG2 LYS A   2     -41.833   5.244   4.296  1.00 35.03           H  
ATOM     31  HG3 LYS A   2     -41.981   5.167   2.531  1.00 35.03           H  
ATOM     32  CD  LYS A   2     -41.226   3.360   3.440  1.00 35.03           C  
ATOM     33  HD2 LYS A   2     -40.771   3.003   2.517  1.00 35.03           H  
ATOM     34  HD3 LYS A   2     -40.574   3.097   4.273  1.00 35.03           H  
ATOM     35  CE  LYS A   2     -42.594   2.686   3.636  1.00 35.03           C  
ATOM     36  HE2 LYS A   2     -43.068   3.112   4.521  1.00 35.03           H  
ATOM     37  HE3 LYS A   2     -43.225   2.911   2.776  1.00 35.03           H  
ATOM     38  NZ  LYS A   2     -42.468   1.212   3.802  1.00 35.03           N  
ATOM     39  HZ1 LYS A   2     -43.372   0.782   3.936  1.00 35.03           H  
ATOM     40  HZ2 LYS A   2     -42.040   0.788   2.992  1.00 35.03           H  
ATOM     41  HZ3 LYS A   2     -41.899   0.985   4.606  1.00 35.03           H  
ATOM     42  N   LYS A   3     -38.542   8.720   4.318  1.00 42.77           N  
ATOM     43  H   LYS A   3     -39.349   8.964   4.874  1.00 42.77           H  
ATOM     44  CA  LYS A   3     -37.254   9.319   4.682  1.00 42.77           C  
ATOM     45  HA  LYS A   3     -36.665   9.527   3.789  1.00 42.77           H  
ATOM     46  C   LYS A   3     -36.491   8.279   5.504  1.00 42.77           C  
ATOM     47  CB  LYS A   3     -37.467  10.637   5.454  1.00 42.77           C  
ATOM     48  HB2 LYS A   3     -36.493  10.993   5.791  1.00 42.77           H  
ATOM     49  HB3 LYS A   3     -38.077  10.447   6.337  1.00 42.77           H  
ATOM     50  O   LYS A   3     -36.692   8.184   6.710  1.00 42.77           O  
ATOM     51  CG  LYS A   3     -38.130  11.741   4.610  1.00 42.77           C  
ATOM     52  HG2 LYS A   3     -39.131  11.426   4.317  1.00 42.77           H  
ATOM     53  HG3 LYS A   3     -37.536  11.911   3.713  1.00 42.77           H  
ATOM     54  CD  LYS A   3     -38.227  13.053   5.407  1.00 42.77           C  
ATOM     55  HD2 LYS A   3     -38.814  12.882   6.310  1.00 42.77           H  
ATOM     56  HD3 LYS A   3     -37.222  13.361   5.696  1.00 42.77           H  
ATOM     57  CE  LYS A   3     -38.880  14.166   4.573  1.00 42.77           C  
ATOM     58  HE2 LYS A   3     -38.322  14.269   3.642  1.00 42.77           H  
ATOM     59  HE3 LYS A   3     -39.898  13.867   4.323  1.00 42.77           H  
ATOM     60  NZ  LYS A   3     -38.887  15.465   5.297  1.00 42.77           N  
ATOM     61  HZ1 LYS A   3     -37.944  15.754   5.514  1.00 42.77           H  
ATOM     62  HZ2 LYS A   3     -39.399  15.398   6.165  1.00 42.77           H  
ATOM     63  HZ3 LYS A   3     -39.304  16.192   4.733  1.00 42.77           H  
ATOM     64  N   ILE A   4     -35.715   7.432   4.830  1.00 43.75           N  
ATOM     65  H   ILE A   4     -35.655   7.527   3.826  1.00 43.75           H  
ATOM     66  CA  ILE A   4     -34.786   6.508   5.484  1.00 43.75           C  
ATOM     67  HA  ILE A   4     -35.308   5.980   6.282  1.00 43.75           H  
ATOM     68  C   ILE A   4     -33.705   7.382   6.118  1.00 43.75           C  
ATOM     69  CB  ILE A   4     -34.252   5.449   4.493  1.00 43.75           C  
ATOM     70  HB  ILE A   4     -33.854   5.959   3.615  1.00 43.75           H  
ATOM     71  O   ILE A   4     -32.920   8.036   5.437  1.00 43.75           O  
ATOM     72  CG1 ILE A   4     -35.424   4.533   4.062  1.00 43.75           C  
ATOM     73 HG12 ILE A   4     -36.247   5.147   3.697  1.00 43.75           H  
ATOM     74 HG13 ILE A   4     -35.782   3.972   4.925  1.00 43.75           H  
ATOM     75  CG2 ILE A   4     -33.118   4.624   5.129  1.00 43.75           C  
ATOM     76 HG21 ILE A   4     -32.731   3.895   4.418  1.00 43.75           H  
ATOM     77 HG22 ILE A   4     -32.281   5.267   5.399  1.00 43.75           H  
ATOM     78 HG23 ILE A   4     -33.471   4.103   6.020  1.00 43.75           H  
ATOM     79  CD1 ILE A   4     -35.078   3.545   2.941  1.00 43.75           C  
ATOM     80 HD11 ILE A   4     -34.655   4.081   2.091  1.00 43.75           H  
ATOM     81 HD12 ILE A   4     -35.984   3.031   2.621  1.00 43.75           H  
ATOM     82 HD13 ILE A   4     -34.364   2.801   3.294  1.00 43.75           H  
ATOM     83  N   LEU A   5     -33.780   7.483   7.439  1.00 42.28           N  
ATOM     84  H   LEU A   5     -34.495   6.948   7.912  1.00 42.28           H  
ATOM     85  CA  LEU A   5     -32.901   8.278   8.272  1.00 42.28           C  
ATOM     86  HA  LEU A   5     -32.752   9.254   7.812  1.00 42.28           H  
ATOM     87  C   LEU A   5     -31.553   7.549   8.368  1.00 42.28           C  
ATOM     88  CB  LEU A   5     -33.623   8.439   9.629  1.00 42.28           C  
ATOM     89  HB2 LEU A   5     -33.684   7.459  10.102  1.00 42.28           H  
ATOM     90  HB3 LEU A   5     -34.645   8.772   9.448  1.00 42.28           H  
ATOM     91  O   LEU A   5     -31.419   6.609   9.142  1.00 42.28           O  
ATOM     92  CG  LEU A   5     -32.974   9.419  10.620  1.00 42.28           C  
ATOM     93  HG  LEU A   5     -31.910   9.201  10.707  1.00 42.28           H  
ATOM     94  CD1 LEU A   5     -33.159  10.870  10.169  1.00 42.28           C  
ATOM     95 HD11 LEU A   5     -32.712  11.537  10.906  1.00 42.28           H  
ATOM     96 HD12 LEU A   5     -34.219  11.104  10.074  1.00 42.28           H  
ATOM     97 HD13 LEU A   5     -32.659  11.034   9.215  1.00 42.28           H  
ATOM     98  CD2 LEU A   5     -33.623   9.263  11.996  1.00 42.28           C  
ATOM     99 HD21 LEU A   5     -33.158   9.950  12.702  1.00 42.28           H  
ATOM    100 HD22 LEU A   5     -33.472   8.246  12.360  1.00 42.28           H  
ATOM    101 HD23 LEU A   5     -34.691   9.472  11.940  1.00 42.28           H  
ATOM    102  N   PHE A   6     -30.551   7.995   7.609  1.00 44.68           N  
ATOM    103  H   PHE A   6     -30.762   8.678   6.896  1.00 44.68           H  
ATOM    104  CA  PHE A   6     -29.160   7.511   7.686  1.00 44.68           C  
ATOM    105  HA  PHE A   6     -29.164   6.425   7.596  1.00 44.68           H  
ATOM    106  C   PHE A   6     -28.460   7.821   9.033  1.00 44.68           C  
ATOM    107  CB  PHE A   6     -28.370   8.083   6.493  1.00 44.68           C  
ATOM    108  HB2 PHE A   6     -28.552   9.155   6.415  1.00 44.68           H  
ATOM    109  HB3 PHE A   6     -27.304   7.960   6.682  1.00 44.68           H  
ATOM    110  O   PHE A   6     -27.284   7.527   9.207  1.00 44.68           O  
ATOM    111  CG  PHE A   6     -28.664   7.413   5.162  1.00 44.68           C  
ATOM    112  CD1 PHE A   6     -28.007   6.211   4.835  1.00 44.68           C  
ATOM    113  HD1 PHE A   6     -27.306   5.772   5.529  1.00 44.68           H  
ATOM    114  CD2 PHE A   6     -29.557   7.991   4.239  1.00 44.68           C  
ATOM    115  HD2 PHE A   6     -30.058   8.918   4.475  1.00 44.68           H  
ATOM    116  CE1 PHE A   6     -28.238   5.592   3.594  1.00 44.68           C  
ATOM    117  HE1 PHE A   6     -27.715   4.682   3.341  1.00 44.68           H  
ATOM    118  CE2 PHE A   6     -29.787   7.371   2.997  1.00 44.68           C  
ATOM    119  HE2 PHE A   6     -30.459   7.824   2.282  1.00 44.68           H  
ATOM    120  CZ  PHE A   6     -29.126   6.173   2.674  1.00 44.68           C  
ATOM    121  HZ  PHE A   6     -29.286   5.706   1.713  1.00 44.68           H  
ATOM    122  N   GLY A   7     -29.168   8.396  10.012  1.00 45.82           N  
ATOM    123  H   GLY A   7     -30.155   8.534   9.851  1.00 45.82           H  
ATOM    124  CA  GLY A   7     -28.619   8.822  11.305  1.00 45.82           C  
ATOM    125  HA2 GLY A   7     -27.654   9.300  11.135  1.00 45.82           H  
ATOM    126  HA3 GLY A   7     -29.286   9.562  11.747  1.00 45.82           H  
ATOM    127  C   GLY A   7     -28.403   7.711  12.340  1.00 45.82           C  
ATOM    128  O   GLY A   7     -28.059   8.019  13.480  1.00 45.82           O  
ATOM    129  N   SER A   8     -28.613   6.436  11.995  1.00 55.01           N  
ATOM    130  H   SER A   8     -28.832   6.208  11.036  1.00 55.01           H  
ATOM    131  CA  SER A   8     -28.499   5.335  12.959  1.00 55.01           C  
ATOM    132  HA  SER A   8     -29.114   5.577  13.826  1.00 55.01           H  
ATOM    133  C   SER A   8     -27.074   5.142  13.483  1.00 55.01           C  
ATOM    134  CB  SER A   8     -29.047   4.032  12.365  1.00 55.01           C  
ATOM    135  HB2 SER A   8     -30.124   4.139  12.234  1.00 55.01           H  
ATOM    136  HB3 SER A   8     -28.862   3.205  13.050  1.00 55.01           H  
ATOM    137  O   SER A   8     -26.911   4.860  14.662  1.00 55.01           O  
ATOM    138  OG  SER A   8     -28.469   3.757  11.103  1.00 55.01           O  
ATOM    139  HG  SER A   8     -27.717   3.172  11.217  1.00 55.01           H  
ATOM    140  N   THR A   9     -26.034   5.340  12.671  1.00 54.09           N  
ATOM    141  H   THR A   9     -26.184   5.635  11.716  1.00 54.09           H  
ATOM    142  CA  THR A   9     -24.641   5.124  13.109  1.00 54.09           C  
ATOM    143  HA  THR A   9     -24.577   4.167  13.628  1.00 54.09           H  
ATOM    144  C   THR A   9     -24.164   6.180  14.103  1.00 54.09           C  
ATOM    145  CB  THR A   9     -23.681   5.071  11.914  1.00 54.09           C  
ATOM    146  HB  THR A   9     -22.653   5.157  12.265  1.00 54.09           H  
ATOM    147  O   THR A   9     -23.590   5.830  15.132  1.00 54.09           O  
ATOM    148  CG2 THR A   9     -23.833   3.763  11.139  1.00 54.09           C  
ATOM    149 HG21 THR A   9     -23.631   2.919  11.799  1.00 54.09           H  
ATOM    150 HG22 THR A   9     -24.840   3.675  10.732  1.00 54.09           H  
ATOM    151 HG23 THR A   9     -23.112   3.741  10.321  1.00 54.09           H  
ATOM    152  OG1 THR A   9     -23.976   6.128  11.029  1.00 54.09           O  
ATOM    153  HG1 THR A   9     -23.266   6.169  10.384  1.00 54.09           H  
ATOM    154  N   MET A  10     -24.458   7.462  13.854  1.00 46.20           N  
ATOM    155  H   MET A  10     -24.888   7.685  12.968  1.00 46.20           H  
ATOM    156  CA  MET A  10     -24.069   8.549  14.761  1.00 46.20           C  
ATOM    157  HA  MET A  10     -23.006   8.448  14.980  1.00 46.20           H  
ATOM    158  C   MET A  10     -24.816   8.470  16.100  1.00 46.20           C  
ATOM    159  CB  MET A  10     -24.284   9.902  14.069  1.00 46.20           C  
ATOM    160  HB2 MET A  10     -23.748   9.904  13.120  1.00 46.20           H  
ATOM    161  HB3 MET A  10     -25.346  10.043  13.867  1.00 46.20           H  
ATOM    162  O   MET A  10     -24.210   8.665  17.152  1.00 46.20           O  
ATOM    163  CG  MET A  10     -23.775  11.075  14.915  1.00 46.20           C  
ATOM    164  HG2 MET A  10     -24.318  11.092  15.860  1.00 46.20           H  
ATOM    165  HG3 MET A  10     -22.716  10.932  15.129  1.00 46.20           H  
ATOM    166  SD  MET A  10     -23.996  12.683  14.109  1.00 46.20           S  
ATOM    167  CE  MET A  10     -23.685  13.776  15.520  1.00 46.20           C  
ATOM    168  HE1 MET A  10     -24.411  13.577  16.309  1.00 46.20           H  
ATOM    169  HE2 MET A  10     -22.678  13.602  15.901  1.00 46.20           H  
ATOM    170  HE3 MET A  10     -23.771  14.815  15.201  1.00 46.20           H  
ATOM    171  N   LEU A  11     -26.112   8.132  16.086  1.00 49.36           N  
ATOM    172  H   LEU A  11     -26.574   7.979  15.201  1.00 49.36           H  
ATOM    173  CA  LEU A  11     -26.883   7.990  17.324  1.00 49.36           C  
ATOM    174  HA  LEU A  11     -26.678   8.866  17.940  1.00 49.36           H  
ATOM    175  C   LEU A  11     -26.434   6.766  18.140  1.00 49.36           C  
ATOM    176  CB  LEU A  11     -28.386   7.945  16.994  1.00 49.36           C  
ATOM    177  HB2 LEU A  11     -28.664   6.912  16.783  1.00 49.36           H  
ATOM    178  HB3 LEU A  11     -28.586   8.530  16.096  1.00 49.36           H  
ATOM    179  O   LEU A  11     -26.398   6.831  19.366  1.00 49.36           O  
ATOM    180  CG  LEU A  11     -29.259   8.500  18.134  1.00 49.36           C  
ATOM    181  HG  LEU A  11     -28.914   8.109  19.091  1.00 49.36           H  
ATOM    182  CD1 LEU A  11     -29.221  10.033  18.165  1.00 49.36           C  
ATOM    183 HD11 LEU A  11     -29.863  10.398  18.966  1.00 49.36           H  
ATOM    184 HD12 LEU A  11     -28.206  10.380  18.359  1.00 49.36           H  
ATOM    185 HD13 LEU A  11     -29.563  10.440  17.213  1.00 49.36           H  
ATOM    186  CD2 LEU A  11     -30.715   8.075  17.937  1.00 49.36           C  
ATOM    187 HD21 LEU A  11     -31.090   8.451  16.985  1.00 49.36           H  
ATOM    188 HD22 LEU A  11     -31.323   8.469  18.752  1.00 49.36           H  
ATOM    189 HD23 LEU A  11     -30.780   6.987  17.951  1.00 49.36           H  
ATOM    190  N   VAL A  12     -26.033   5.678  17.469  1.00 55.56           N  
ATOM    191  H   VAL A  12     -26.115   5.670  16.462  1.00 55.56           H  
ATOM    192  CA  VAL A  12     -25.439   4.501  18.123  1.00 55.56           C  
ATOM    193  HA  VAL A  12     -26.078   4.209  18.957  1.00 55.56           H  
ATOM    194  C   VAL A  12     -24.076   4.838  18.731  1.00 55.56           C  
ATOM    195  CB  VAL A  12     -25.366   3.306  17.150  1.00 55.56           C  
ATOM    196  HB  VAL A  12     -24.925   3.635  16.209  1.00 55.56           H  
ATOM    197  O   VAL A  12     -23.813   4.408  19.849  1.00 55.56           O  
ATOM    198  CG1 VAL A  12     -24.537   2.131  17.686  1.00 55.56           C  
ATOM    199 HG11 VAL A  12     -24.599   1.287  16.999  1.00 55.56           H  
ATOM    200 HG12 VAL A  12     -23.488   2.417  17.773  1.00 55.56           H  
ATOM    201 HG13 VAL A  12     -24.903   1.827  18.667  1.00 55.56           H  
ATOM    202  CG2 VAL A  12     -26.774   2.754  16.881  1.00 55.56           C  
ATOM    203 HG21 VAL A  12     -27.474   3.558  16.651  1.00 55.56           H  
ATOM    204 HG22 VAL A  12     -27.143   2.234  17.765  1.00 55.56           H  
ATOM    205 HG23 VAL A  12     -26.740   2.059  16.043  1.00 55.56           H  
ATOM    206  N   ALA A  13     -23.244   5.651  18.068  1.00 54.48           N  
ATOM    207  H   ALA A  13     -23.483   5.944  17.131  1.00 54.48           H  
ATOM    208  CA  ALA A  13     -21.966   6.098  18.629  1.00 54.48           C  
ATOM    209  HA  ALA A  13     -21.377   5.221  18.897  1.00 54.48           H  
ATOM    210  C   ALA A  13     -22.161   6.924  19.912  1.00 54.48           C  
ATOM    211  CB  ALA A  13     -21.189   6.889  17.570  1.00 54.48           C  
ATOM    212  HB1 ALA A  13     -20.209   7.155  17.964  1.00 54.48           H  
ATOM    213  HB2 ALA A  13     -21.053   6.285  16.672  1.00 54.48           H  
ATOM    214  HB3 ALA A  13     -21.723   7.802  17.306  1.00 54.48           H  
ATOM    215  O   ALA A  13     -21.545   6.626  20.933  1.00 54.48           O  
ATOM    216  N   VAL A  14     -23.066   7.912  19.894  1.00 56.43           N  
ATOM    217  H   VAL A  14     -23.532   8.120  19.023  1.00 56.43           H  
ATOM    218  CA  VAL A  14     -23.373   8.722  21.088  1.00 56.43           C  
ATOM    219  HA  VAL A  14     -22.439   9.125  21.478  1.00 56.43           H  
ATOM    220  C   VAL A  14     -23.968   7.852  22.198  1.00 56.43           C  
ATOM    221  CB  VAL A  14     -24.295   9.910  20.748  1.00 56.43           C  
ATOM    222  HB  VAL A  14     -25.207   9.536  20.283  1.00 56.43           H  
ATOM    223  O   VAL A  14     -23.550   7.970  23.344  1.00 56.43           O  
ATOM    224  CG1 VAL A  14     -24.678  10.722  21.994  1.00 56.43           C  
ATOM    225 HG11 VAL A  14     -25.279  10.117  22.672  1.00 56.43           H  
ATOM    226 HG12 VAL A  14     -25.267  11.593  21.706  1.00 56.43           H  
ATOM    227 HG13 VAL A  14     -23.780  11.051  22.516  1.00 56.43           H  
ATOM    228  CG2 VAL A  14     -23.609  10.880  19.775  1.00 56.43           C  
ATOM    229 HG21 VAL A  14     -23.333  10.369  18.854  1.00 56.43           H  
ATOM    230 HG22 VAL A  14     -22.708  11.290  20.232  1.00 56.43           H  
ATOM    231 HG23 VAL A  14     -24.288  11.696  19.525  1.00 56.43           H  
ATOM    232  N   GLY A  15     -24.887   6.936  21.871  1.00 54.83           N  
ATOM    233  H   GLY A  15     -25.200   6.881  20.913  1.00 54.83           H  
ATOM    234  CA  GLY A  15     -25.464   6.006  22.845  1.00 54.83           C  
ATOM    235  HA2 GLY A  15     -25.976   6.568  23.626  1.00 54.83           H  
ATOM    236  HA3 GLY A  15     -26.189   5.370  22.336  1.00 54.83           H  
ATOM    237  C   GLY A  15     -24.416   5.103  23.502  1.00 54.83           C  
ATOM    238  O   GLY A  15     -24.399   4.978  24.727  1.00 54.83           O  
ATOM    239  N   ALA A  16     -23.496   4.541  22.714  1.00 55.62           N  
ATOM    240  H   ALA A  16     -23.549   4.695  21.717  1.00 55.62           H  
ATOM    241  CA  ALA A  16     -22.433   3.664  23.205  1.00 55.62           C  
ATOM    242  HA  ALA A  16     -22.889   2.852  23.773  1.00 55.62           H  
ATOM    243  C   ALA A  16     -21.453   4.383  24.151  1.00 55.62           C  
ATOM    244  CB  ALA A  16     -21.713   3.057  21.995  1.00 55.62           C  
ATOM    245  HB1 ALA A  16     -20.959   2.349  22.338  1.00 55.62           H  
ATOM    246  HB2 ALA A  16     -21.230   3.842  21.413  1.00 55.62           H  
ATOM    247  HB3 ALA A  16     -22.428   2.528  21.364  1.00 55.62           H  
ATOM    248  O   ALA A  16     -20.971   3.778  25.108  1.00 55.62           O  
ATOM    249  N   LEU A  17     -21.207   5.680  23.937  1.00 55.84           N  
ATOM    250  H   LEU A  17     -21.612   6.111  23.118  1.00 55.84           H  
ATOM    251  CA  LEU A  17     -20.308   6.491  24.768  1.00 55.84           C  
ATOM    252  HA  LEU A  17     -19.421   5.901  25.000  1.00 55.84           H  
ATOM    253  C   LEU A  17     -20.904   6.899  26.131  1.00 55.84           C  
ATOM    254  CB  LEU A  17     -19.879   7.732  23.962  1.00 55.84           C  
ATOM    255  HB2 LEU A  17     -19.372   8.431  24.628  1.00 55.84           H  
ATOM    256  HB3 LEU A  17     -20.778   8.226  23.595  1.00 55.84           H  
ATOM    257  O   LEU A  17     -20.164   7.378  26.984  1.00 55.84           O  
ATOM    258  CG  LEU A  17     -18.941   7.435  22.775  1.00 55.84           C  
ATOM    259  HG  LEU A  17     -19.328   6.600  22.191  1.00 55.84           H  
ATOM    260  CD1 LEU A  17     -18.860   8.667  21.871  1.00 55.84           C  
ATOM    261 HD11 LEU A  17     -19.854   8.904  21.491  1.00 55.84           H  
ATOM    262 HD12 LEU A  17     -18.469   9.516  22.430  1.00 55.84           H  
ATOM    263 HD13 LEU A  17     -18.205   8.456  21.025  1.00 55.84           H  
ATOM    264  CD2 LEU A  17     -17.525   7.081  23.231  1.00 55.84           C  
ATOM    265 HD21 LEU A  17     -17.540   6.170  23.829  1.00 55.84           H  
ATOM    266 HD22 LEU A  17     -16.890   6.908  22.362  1.00 55.84           H  
ATOM    267 HD23 LEU A  17     -17.106   7.892  23.826  1.00 55.84           H  
ATOM    268  N   THR A  18     -22.214   6.731  26.356  1.00 55.55           N  
ATOM    269  H   THR A  18     -22.770   6.337  25.610  1.00 55.55           H  
ATOM    270  CA  THR A  18     -22.885   7.183  27.599  1.00 55.55           C  
ATOM    271  HA  THR A  18     -22.295   7.997  28.021  1.00 55.55           H  
ATOM    272  C   THR A  18     -22.958   6.138  28.717  1.00 55.55           C  
ATOM    273  CB  THR A  18     -24.285   7.760  27.338  1.00 55.55           C  
ATOM    274  HB  THR A  18     -24.727   8.036  28.296  1.00 55.55           H  
ATOM    275  O   THR A  18     -23.358   6.469  29.833  1.00 55.55           O  
ATOM    276  CG2 THR A  18     -24.240   9.032  26.494  1.00 55.55           C  
ATOM    277 HG21 THR A  18     -23.766   9.828  27.068  1.00 55.55           H  
ATOM    278 HG22 THR A  18     -23.660   8.870  25.585  1.00 55.55           H  
ATOM    279 HG23 THR A  18     -25.253   9.335  26.232  1.00 55.55           H  
ATOM    280  OG1 THR A  18     -25.157   6.832  26.728  1.00 55.55           O  
ATOM    281  HG1 THR A  18     -24.694   6.342  26.044  1.00 55.55           H  
ATOM    282  N   GLY A  19     -22.567   4.887  28.457  1.00 55.00           N  
ATOM    283  H   GLY A  19     -22.185   4.688  27.543  1.00 55.00           H  
ATOM    284  CA  GLY A  19     -22.441   3.871  29.504  1.00 55.00           C  
ATOM    285  HA2 GLY A  19     -23.336   3.877  30.126  1.00 55.00           H  
ATOM    286  HA3 GLY A  19     -22.342   2.886  29.049  1.00 55.00           H  
ATOM    287  C   GLY A  19     -21.214   4.120  30.386  1.00 55.00           C  
ATOM    288  O   GLY A  19     -20.187   4.587  29.901  1.00 55.00           O  
ATOM    289  N   THR A  20     -21.288   3.780  31.677  1.00 54.11           N  
ATOM    290  H   THR A  20     -22.150   3.401  32.042  1.00 54.11           H  
ATOM    291  CA  THR A  20     -20.098   3.671  32.534  1.00 54.11           C  
ATOM    292  HA  THR A  20     -19.548   4.612  32.522  1.00 54.11           H  
ATOM    293  C   THR A  20     -19.198   2.574  31.971  1.00 54.11           C  
ATOM    294  CB  THR A  20     -20.476   3.338  33.989  1.00 54.11           C  
ATOM    295  HB  THR A  20     -19.577   3.055  34.537  1.00 54.11           H  
ATOM    296  O   THR A  20     -19.434   1.394  32.215  1.00 54.11           O  
ATOM    297  CG2 THR A  20     -21.125   4.523  34.700  1.00 54.11           C  
ATOM    298 HG21 THR A  20     -21.362   4.241  35.726  1.00 54.11           H  
ATOM    299 HG22 THR A  20     -20.434   5.366  34.713  1.00 54.11           H  
ATOM    300 HG23 THR A  20     -22.041   4.813  34.187  1.00 54.11           H  
ATOM    301  OG1 THR A  20     -21.396   2.270  34.021  1.00 54.11           O  
ATOM    302  HG1 THR A  20     -20.950   1.529  33.606  1.00 54.11           H  
ATOM    303  N   ALA A  21     -18.213   2.950  31.163  1.00 54.51           N  
ATOM    304  H   ALA A  21     -18.161   3.916  30.873  1.00 54.51           H  
ATOM    305  CA  ALA A  21     -17.272   2.013  30.578  1.00 54.51           C  
ATOM    306  HA  ALA A  21     -17.773   1.064  30.385  1.00 54.51           H  
ATOM    307  C   ALA A  21     -16.144   1.758  31.582  1.00 54.51           C  
ATOM    308  CB  ALA A  21     -16.802   2.562  29.230  1.00 54.51           C  
ATOM    309  HB1 ALA A  21     -17.660   2.740  28.582  1.00 54.51           H  
ATOM    310  HB2 ALA A  21     -16.151   1.826  28.759  1.00 54.51           H  
ATOM    311  HB3 ALA A  21     -16.253   3.493  29.369  1.00 54.51           H  
ATOM    312  O   ALA A  21     -15.196   2.534  31.686  1.00 54.51           O  
ATOM    313  N   VAL A  22     -16.279   0.686  32.355  1.00 58.05           N  
ATOM    314  H   VAL A  22     -17.095   0.105  32.226  1.00 58.05           H  
ATOM    315  CA  VAL A  22     -15.136   0.051  33.010  1.00 58.05           C  
ATOM    316  HA  VAL A  22     -14.350   0.790  33.168  1.00 58.05           H  
ATOM    317  C   VAL A  22     -14.622  -0.987  32.010  1.00 58.05           C  
ATOM    318  CB  VAL A  22     -15.522  -0.524  34.389  1.00 58.05           C  
ATOM    319  HB  VAL A  22     -16.203  -1.365  34.258  1.00 58.05           H  
ATOM    320  O   VAL A  22     -15.414  -1.619  31.316  1.00 58.05           O  
ATOM    321  CG1 VAL A  22     -14.284  -0.993  35.162  1.00 58.05           C  
ATOM    322 HG11 VAL A  22     -13.802  -1.807  34.621  1.00 58.05           H  
ATOM    323 HG12 VAL A  22     -14.580  -1.377  36.139  1.00 58.05           H  
ATOM    324 HG13 VAL A  22     -13.576  -0.174  35.289  1.00 58.05           H  
ATOM    325  CG2 VAL A  22     -16.216   0.541  35.259  1.00 58.05           C  
ATOM    326 HG21 VAL A  22     -15.578   1.421  35.351  1.00 58.05           H  
ATOM    327 HG22 VAL A  22     -16.419   0.131  36.248  1.00 58.05           H  
ATOM    328 HG23 VAL A  22     -17.168   0.827  34.811  1.00 58.05           H  
ATOM    329  N   ALA A  23     -13.310  -1.080  31.822  1.00 59.92           N  
ATOM    330  H   ALA A  23     -12.688  -0.552  32.417  1.00 59.92           H  
ATOM    331  CA  ALA A  23     -12.733  -2.207  31.098  1.00 59.92           C  
ATOM    332  HA  ALA A  23     -13.400  -2.534  30.301  1.00 59.92           H  
ATOM    333  C   ALA A  23     -12.566  -3.349  32.100  1.00 59.92           C  
ATOM    334  CB  ALA A  23     -11.391  -1.791  30.483  1.00 59.92           C  
ATOM    335  HB1 ALA A  23     -10.632  -1.712  31.261  1.00 59.92           H  
ATOM    336  HB2 ALA A  23     -11.479  -0.825  29.986  1.00 59.92           H  
ATOM    337  HB3 ALA A  23     -11.075  -2.546  29.763  1.00 59.92           H  
ATOM    338  O   ALA A  23     -12.001  -3.112  33.171  1.00 59.92           O  
ATOM    339  N   ALA A  24     -13.024  -4.558  31.774  1.00 60.66           N  
ATOM    340  H   ALA A  24     -13.662  -4.664  30.998  1.00 60.66           H  
ATOM    341  CA  ALA A  24     -12.744  -5.729  32.602  1.00 60.66           C  
ATOM    342  HA  ALA A  24     -13.168  -5.565  33.593  1.00 60.66           H  
ATOM    343  C   ALA A  24     -11.229  -5.956  32.778  1.00 60.66           C  
ATOM    344  CB  ALA A  24     -13.433  -6.944  31.973  1.00 60.66           C  
ATOM    345  HB1 ALA A  24     -14.507  -6.768  31.914  1.00 60.66           H  
ATOM    346  HB2 ALA A  24     -13.246  -7.825  32.587  1.00 60.66           H  
ATOM    347  HB3 ALA A  24     -13.040  -7.120  30.972  1.00 60.66           H  
ATOM    348  O   ALA A  24     -10.787  -6.283  33.878  1.00 60.66           O  
ATOM    349  N   ASP A  25     -10.444  -5.689  31.726  1.00 80.51           N  
ATOM    350  H   ASP A  25     -10.884  -5.396  30.865  1.00 80.51           H  
ATOM    351  CA  ASP A  25      -8.994  -5.876  31.711  1.00 80.51           C  
ATOM    352  HA  ASP A  25      -8.688  -6.200  32.705  1.00 80.51           H  
ATOM    353  C   ASP A  25      -8.236  -4.578  31.367  1.00 80.51           C  
ATOM    354  CB  ASP A  25      -8.623  -7.001  30.732  1.00 80.51           C  
ATOM    355  HB2 ASP A  25      -7.538  -7.042  30.637  1.00 80.51           H  
ATOM    356  HB3 ASP A  25      -9.035  -6.771  29.750  1.00 80.51           H  
ATOM    357  O   ASP A  25      -8.682  -3.786  30.522  1.00 80.51           O  
ATOM    358  CG  ASP A  25      -9.111  -8.377  31.197  1.00 80.51           C  
ATOM    359  OD1 ASP A  25      -8.906  -8.697  32.389  1.00 80.51           O  
ATOM    360  OD2 ASP A  25      -9.636  -9.124  30.341  1.00 80.51           O  
ATOM    361  N   PRO A  26      -7.056  -4.345  31.980  1.00 86.47           N  
ATOM    362  CA  PRO A  26      -6.166  -3.264  31.568  1.00 86.47           C  
ATOM    363  HA  PRO A  26      -6.676  -2.306  31.671  1.00 86.47           H  
ATOM    364  C   PRO A  26      -5.727  -3.436  30.105  1.00 86.47           C  
ATOM    365  CB  PRO A  26      -4.981  -3.327  32.539  1.00 86.47           C  
ATOM    366  HB2 PRO A  26      -4.050  -2.989  32.084  1.00 86.47           H  
ATOM    367  HB3 PRO A  26      -5.208  -2.734  33.425  1.00 86.47           H  
ATOM    368  O   PRO A  26      -5.849  -4.511  29.522  1.00 86.47           O  
ATOM    369  CG  PRO A  26      -4.919  -4.805  32.921  1.00 86.47           C  
ATOM    370  HG2 PRO A  26      -4.442  -4.957  33.889  1.00 86.47           H  
ATOM    371  HG3 PRO A  26      -4.398  -5.363  32.143  1.00 86.47           H  
ATOM    372  CD  PRO A  26      -6.390  -5.213  32.944  1.00 86.47           C  
ATOM    373  HD2 PRO A  26      -6.481  -6.265  32.674  1.00 86.47           H  
ATOM    374  HD3 PRO A  26      -6.810  -5.042  33.935  1.00 86.47           H  
ATOM    375  N   ILE A  27      -5.175  -2.372  29.511  1.00 92.58           N  
ATOM    376  H   ILE A  27      -5.070  -1.519  30.042  1.00 92.58           H  
ATOM    377  CA  ILE A  27      -4.572  -2.445  28.172  1.00 92.58           C  
ATOM    378  HA  ILE A  27      -5.336  -2.743  27.453  1.00 92.58           H  
ATOM    379  C   ILE A  27      -3.503  -3.541  28.161  1.00 92.58           C  
ATOM    380  CB  ILE A  27      -4.017  -1.073  27.726  1.00 92.58           C  
ATOM    381  HB  ILE A  27      -3.347  -0.700  28.502  1.00 92.58           H  
ATOM    382  O   ILE A  27      -2.524  -3.474  28.905  1.00 92.58           O  
ATOM    383  CG1 ILE A  27      -5.186  -0.076  27.544  1.00 92.58           C  
ATOM    384 HG12 ILE A  27      -5.829  -0.421  26.735  1.00 92.58           H  
ATOM    385 HG13 ILE A  27      -5.782  -0.047  28.457  1.00 92.58           H  
ATOM    386  CG2 ILE A  27      -3.220  -1.188  26.413  1.00 92.58           C  
ATOM    387 HG21 ILE A  27      -2.391  -1.888  26.518  1.00 92.58           H  
ATOM    388 HG22 ILE A  27      -3.881  -1.525  25.615  1.00 92.58           H  
ATOM    389 HG23 ILE A  27      -2.785  -0.226  26.142  1.00 92.58           H  
ATOM    390  CD1 ILE A  27      -4.752   1.364  27.242  1.00 92.58           C  
ATOM    391 HD11 ILE A  27      -5.627   2.014  27.258  1.00 92.58           H  
ATOM    392 HD12 ILE A  27      -4.295   1.430  26.255  1.00 92.58           H  
ATOM    393 HD13 ILE A  27      -4.044   1.705  27.998  1.00 92.58           H  
ATOM    394  N   SER A  28      -3.697  -4.536  27.298  1.00 94.80           N  
ATOM    395  H   SER A  28      -4.529  -4.519  26.726  1.00 94.80           H  
ATOM    396  CA  SER A  28      -2.699  -5.557  27.013  1.00 94.80           C  
ATOM    397  HA  SER A  28      -2.213  -5.851  27.944  1.00 94.80           H  
ATOM    398  C   SER A  28      -1.662  -4.981  26.059  1.00 94.80           C  
ATOM    399  CB  SER A  28      -3.364  -6.788  26.400  1.00 94.80           C  
ATOM    400  HB2 SER A  28      -3.753  -6.539  25.413  1.00 94.80           H  
ATOM    401  HB3 SER A  28      -4.188  -7.114  27.034  1.00 94.80           H  
ATOM    402  O   SER A  28      -2.032  -4.409  25.033  1.00 94.80           O  
ATOM    403  OG  SER A  28      -2.414  -7.829  26.290  1.00 94.80           O  
ATOM    404  HG  SER A  28      -2.504  -8.409  27.049  1.00 94.80           H  
ATOM    405  N   LEU A  29      -0.383  -5.113  26.410  1.00 95.63           N  
ATOM    406  H   LEU A  29      -0.173  -5.642  27.245  1.00 95.63           H  
ATOM    407  CA  LEU A  29       0.747  -4.694  25.589  1.00 95.63           C  
ATOM    408  HA  LEU A  29       0.387  -4.042  24.792  1.00 95.63           H  
ATOM    409  C   LEU A  29       1.398  -5.926  24.956  1.00 95.63           C  
ATOM    410  CB  LEU A  29       1.740  -3.898  26.459  1.00 95.63           C  
ATOM    411  HB2 LEU A  29       2.095  -4.556  27.252  1.00 95.63           H  
ATOM    412  HB3 LEU A  29       1.214  -3.065  26.925  1.00 95.63           H  
ATOM    413  O   LEU A  29       1.771  -6.862  25.663  1.00 95.63           O  
ATOM    414  CG  LEU A  29       2.962  -3.351  25.692  1.00 95.63           C  
ATOM    415  HG  LEU A  29       3.440  -4.156  25.135  1.00 95.63           H  
ATOM    416  CD1 LEU A  29       2.579  -2.232  24.723  1.00 95.63           C  
ATOM    417 HD11 LEU A  29       2.075  -1.424  25.253  1.00 95.63           H  
ATOM    418 HD12 LEU A  29       3.476  -1.842  24.241  1.00 95.63           H  
ATOM    419 HD13 LEU A  29       1.923  -2.620  23.943  1.00 95.63           H  
ATOM    420  CD2 LEU A  29       3.984  -2.793  26.682  1.00 95.63           C  
ATOM    421 HD21 LEU A  29       3.545  -1.976  27.255  1.00 95.63           H  
ATOM    422 HD22 LEU A  29       4.307  -3.583  27.360  1.00 95.63           H  
ATOM    423 HD23 LEU A  29       4.854  -2.424  26.139  1.00 95.63           H  
ATOM    424  N   SER A  30       1.590  -5.895  23.642  1.00 96.86           N  
ATOM    425  H   SER A  30       1.213  -5.113  23.126  1.00 96.86           H  
ATOM    426  CA  SER A  30       2.390  -6.872  22.904  1.00 96.86           C  
ATOM    427  HA  SER A  30       2.881  -7.539  23.613  1.00 96.86           H  
ATOM    428  C   SER A  30       3.480  -6.177  22.099  1.00 96.86           C  
ATOM    429  CB  SER A  30       1.515  -7.744  22.000  1.00 96.86           C  
ATOM    430  HB2 SER A  30       2.144  -8.475  21.490  1.00 96.86           H  
ATOM    431  HB3 SER A  30       0.780  -8.275  22.604  1.00 96.86           H  
ATOM    432  O   SER A  30       3.250  -5.100  21.544  1.00 96.86           O  
ATOM    433  OG  SER A  30       0.848  -6.960  21.038  1.00 96.86           O  
ATOM    434  HG  SER A  30       1.333  -6.136  20.951  1.00 96.86           H  
ATOM    435  N   LEU A  31       4.636  -6.829  22.023  1.00 96.40           N  
ATOM    436  H   LEU A  31       4.700  -7.744  22.444  1.00 96.40           H  
ATOM    437  CA  LEU A  31       5.755  -6.452  21.169  1.00 96.40           C  
ATOM    438  HA  LEU A  31       5.658  -5.406  20.877  1.00 96.40           H  
ATOM    439  C   LEU A  31       5.731  -7.331  19.915  1.00 96.40           C  
ATOM    440  CB  LEU A  31       7.056  -6.635  21.970  1.00 96.40           C  
ATOM    441  HB2 LEU A  31       6.966  -6.106  22.918  1.00 96.40           H  
ATOM    442  HB3 LEU A  31       7.171  -7.697  22.187  1.00 96.40           H  
ATOM    443  O   LEU A  31       5.503  -8.534  20.030  1.00 96.40           O  
ATOM    444  CG  LEU A  31       8.325  -6.142  21.251  1.00 96.40           C  
ATOM    445  HG  LEU A  31       8.389  -6.578  20.254  1.00 96.40           H  
ATOM    446  CD1 LEU A  31       8.350  -4.619  21.149  1.00 96.40           C  
ATOM    447 HD11 LEU A  31       9.324  -4.293  20.784  1.00 96.40           H  
ATOM    448 HD12 LEU A  31       7.600  -4.277  20.437  1.00 96.40           H  
ATOM    449 HD13 LEU A  31       8.165  -4.161  22.121  1.00 96.40           H  
ATOM    450  CD2 LEU A  31       9.554  -6.583  22.048  1.00 96.40           C  
ATOM    451 HD21 LEU A  31       9.536  -6.142  23.044  1.00 96.40           H  
ATOM    452 HD22 LEU A  31       9.573  -7.670  22.120  1.00 96.40           H  
ATOM    453 HD23 LEU A  31      10.454  -6.259  21.525  1.00 96.40           H  
ATOM    454  N   GLY A  32       5.978  -6.735  18.758  1.00 96.69           N  
ATOM    455  H   GLY A  32       6.160  -5.742  18.755  1.00 96.69           H  
ATOM    456  CA  GLY A  32       6.231  -7.445  17.506  1.00 96.69           C  
ATOM    457  HA2 GLY A  32       6.700  -8.410  17.699  1.00 96.69           H  
ATOM    458  HA3 GLY A  32       5.295  -7.625  16.977  1.00 96.69           H  
ATOM    459  C   GLY A  32       7.159  -6.630  16.616  1.00 96.69           C  
ATOM    460  O   GLY A  32       7.728  -5.639  17.074  1.00 96.69           O  
ATOM    461  N   GLY A  33       7.293  -7.019  15.359  1.00 96.33           N  
ATOM    462  H   GLY A  33       6.920  -7.916  15.082  1.00 96.33           H  
ATOM    463  CA  GLY A  33       8.106  -6.286  14.397  1.00 96.33           C  
ATOM    464  HA2 GLY A  33       7.651  -5.322  14.170  1.00 96.33           H  
ATOM    465  HA3 GLY A  33       9.087  -6.093  14.832  1.00 96.33           H  
ATOM    466  C   GLY A  33       8.320  -7.040  13.097  1.00 96.33           C  
ATOM    467  O   GLY A  33       7.792  -8.142  12.894  1.00 96.33           O  
ATOM    468  N   LYS A  34       9.125  -6.436  12.230  1.00 95.68           N  
ATOM    469  H   LYS A  34       9.533  -5.551  12.496  1.00 95.68           H  
ATOM    470  CA  LYS A  34       9.641  -7.068  11.019  1.00 95.68           C  
ATOM    471  HA  LYS A  34       9.505  -8.144  11.122  1.00 95.68           H  
ATOM    472  C   LYS A  34      11.140  -6.829  10.899  1.00 95.68           C  
ATOM    473  CB  LYS A  34       8.864  -6.619   9.762  1.00 95.68           C  
ATOM    474  HB2 LYS A  34       7.796  -6.763   9.923  1.00 95.68           H  
ATOM    475  HB3 LYS A  34       9.167  -7.239   8.918  1.00 95.68           H  
ATOM    476  O   LYS A  34      11.687  -5.900  11.486  1.00 95.68           O  
ATOM    477  CG  LYS A  34       9.129  -5.152   9.405  1.00 95.68           C  
ATOM    478  HG2 LYS A  34       8.784  -4.535  10.235  1.00 95.68           H  
ATOM    479  HG3 LYS A  34      10.204  -5.006   9.294  1.00 95.68           H  
ATOM    480  CD  LYS A  34       8.458  -4.659   8.113  1.00 95.68           C  
ATOM    481  HD2 LYS A  34       7.373  -4.659   8.220  1.00 95.68           H  
ATOM    482  HD3 LYS A  34       8.769  -5.257   7.257  1.00 95.68           H  
ATOM    483  CE  LYS A  34       8.982  -3.230   7.971  1.00 95.68           C  
ATOM    484  HE2 LYS A  34       8.799  -2.731   8.922  1.00 95.68           H  
ATOM    485  HE3 LYS A  34      10.065  -3.243   7.847  1.00 95.68           H  
ATOM    486  NZ  LYS A  34       8.408  -2.392   6.897  1.00 95.68           N  
ATOM    487  HZ1 LYS A  34       7.425  -2.523   6.706  1.00 95.68           H  
ATOM    488  HZ2 LYS A  34       8.503  -1.442   7.228  1.00 95.68           H  
ATOM    489  HZ3 LYS A  34       9.015  -2.375   6.090  1.00 95.68           H  
ATOM    490  N   GLN A  35      11.789  -7.700  10.144  1.00 96.53           N  
ATOM    491  H   GLN A  35      11.243  -8.424   9.698  1.00 96.53           H  
ATOM    492  CA  GLN A  35      13.143  -7.482   9.672  1.00 96.53           C  
ATOM    493  HA  GLN A  35      13.322  -6.410   9.600  1.00 96.53           H  
ATOM    494  C   GLN A  35      13.288  -8.082   8.282  1.00 96.53           C  
ATOM    495  CB  GLN A  35      14.157  -8.077  10.658  1.00 96.53           C  
ATOM    496  HB2 GLN A  35      14.031  -9.157  10.727  1.00 96.53           H  
ATOM    497  HB3 GLN A  35      13.995  -7.637  11.642  1.00 96.53           H  
ATOM    498  O   GLN A  35      13.100  -9.287   8.086  1.00 96.53           O  
ATOM    499  CG  GLN A  35      15.581  -7.753  10.192  1.00 96.53           C  
ATOM    500  HG2 GLN A  35      15.662  -6.680  10.015  1.00 96.53           H  
ATOM    501  HG3 GLN A  35      15.783  -8.261   9.249  1.00 96.53           H  
ATOM    502  CD  GLN A  35      16.665  -8.151  11.181  1.00 96.53           C  
ATOM    503  NE2 GLN A  35      17.906  -7.898  10.830  1.00 96.53           N  
ATOM    504 HE21 GLN A  35      18.609  -8.031  11.543  1.00 96.53           H  
ATOM    505 HE22 GLN A  35      18.056  -7.324  10.012  1.00 96.53           H  
ATOM    506  OE1 GLN A  35      16.454  -8.720  12.244  1.00 96.53           O  
ATOM    507  N   GLU A  36      13.670  -7.249   7.331  1.00 95.55           N  
ATOM    508  H   GLU A  36      13.719  -6.263   7.544  1.00 95.55           H  
ATOM    509  CA  GLU A  36      13.804  -7.605   5.928  1.00 95.55           C  
ATOM    510  HA  GLU A  36      13.566  -8.660   5.797  1.00 95.55           H  
ATOM    511  C   GLU A  36      15.248  -7.389   5.490  1.00 95.55           C  
ATOM    512  CB  GLU A  36      12.810  -6.813   5.072  1.00 95.55           C  
ATOM    513  HB2 GLU A  36      13.156  -5.785   4.965  1.00 95.55           H  
ATOM    514  HB3 GLU A  36      12.786  -7.289   4.092  1.00 95.55           H  
ATOM    515  O   GLU A  36      15.896  -6.425   5.887  1.00 95.55           O  
ATOM    516  CG  GLU A  36      11.394  -6.821   5.679  1.00 95.55           C  
ATOM    517  HG2 GLU A  36      11.161  -7.846   5.969  1.00 95.55           H  
ATOM    518  HG3 GLU A  36      11.377  -6.210   6.581  1.00 95.55           H  
ATOM    519  CD  GLU A  36      10.300  -6.319   4.733  1.00 95.55           C  
ATOM    520  OE1 GLU A  36       9.119  -6.559   5.076  1.00 95.55           O  
ATOM    521  OE2 GLU A  36      10.630  -5.876   3.612  1.00 95.55           O  
ATOM    522  N   GLN A  37      15.792  -8.334   4.726  1.00 96.76           N  
ATOM    523  H   GLN A  37      15.220  -9.126   4.471  1.00 96.76           H  
ATOM    524  CA  GLN A  37      17.148  -8.249   4.187  1.00 96.76           C  
ATOM    525  HA  GLN A  37      17.513  -7.224   4.259  1.00 96.76           H  
ATOM    526  C   GLN A  37      17.106  -8.634   2.716  1.00 96.76           C  
ATOM    527  CB  GLN A  37      18.110  -9.168   4.957  1.00 96.76           C  
ATOM    528  HB2 GLN A  37      19.102  -9.090   4.513  1.00 96.76           H  
ATOM    529  HB3 GLN A  37      17.774 -10.199   4.846  1.00 96.76           H  
ATOM    530  O   GLN A  37      16.844  -9.797   2.382  1.00 96.76           O  
ATOM    531  CG  GLN A  37      18.211  -8.870   6.459  1.00 96.76           C  
ATOM    532  HG2 GLN A  37      18.829  -9.638   6.925  1.00 96.76           H  
ATOM    533  HG3 GLN A  37      17.224  -8.930   6.916  1.00 96.76           H  
ATOM    534  CD  GLN A  37      18.846  -7.519   6.768  1.00 96.76           C  
ATOM    535  NE2 GLN A  37      18.180  -6.689   7.535  1.00 96.76           N  
ATOM    536 HE21 GLN A  37      18.511  -5.735   7.540  1.00 96.76           H  
ATOM    537 HE22 GLN A  37      17.173  -6.718   7.457  1.00 96.76           H  
ATOM    538  OE1 GLN A  37      19.974  -7.250   6.384  1.00 96.76           O  
ATOM    539  N   TYR A  38      17.386  -7.669   1.849  1.00 97.04           N  
ATOM    540  H   TYR A  38      17.598  -6.750   2.212  1.00 97.04           H  
ATOM    541  CA  TYR A  38      17.342  -7.812   0.403  1.00 97.04           C  
ATOM    542  HA  TYR A  38      16.920  -8.788   0.161  1.00 97.04           H  
ATOM    543  C   TYR A  38      18.734  -7.737  -0.214  1.00 97.04           C  
ATOM    544  CB  TYR A  38      16.418  -6.757  -0.204  1.00 97.04           C  
ATOM    545  HB2 TYR A  38      16.795  -5.771   0.066  1.00 97.04           H  
ATOM    546  HB3 TYR A  38      16.450  -6.838  -1.291  1.00 97.04           H  
ATOM    547  O   TYR A  38      19.622  -7.021   0.239  1.00 97.04           O  
ATOM    548  CG  TYR A  38      14.978  -6.878   0.239  1.00 97.04           C  
ATOM    549  CD1 TYR A  38      14.142  -7.846  -0.348  1.00 97.04           C  
ATOM    550  HD1 TYR A  38      14.530  -8.494  -1.120  1.00 97.04           H  
ATOM    551  CD2 TYR A  38      14.474  -6.014   1.230  1.00 97.04           C  
ATOM    552  HD2 TYR A  38      15.096  -5.248   1.669  1.00 97.04           H  
ATOM    553  CE1 TYR A  38      12.802  -7.953   0.062  1.00 97.04           C  
ATOM    554  HE1 TYR A  38      12.130  -8.666  -0.392  1.00 97.04           H  
ATOM    555  CE2 TYR A  38      13.133  -6.122   1.640  1.00 97.04           C  
ATOM    556  HE2 TYR A  38      12.735  -5.441   2.379  1.00 97.04           H  
ATOM    557  OH  TYR A  38      11.012  -7.253   1.464  1.00 97.04           O  
ATOM    558  HH  TYR A  38      10.811  -6.647   2.182  1.00 97.04           H  
ATOM    559  CZ  TYR A  38      12.296  -7.101   1.066  1.00 97.04           C  
ATOM    560  N   PHE A  39      18.904  -8.479  -1.300  1.00 97.56           N  
ATOM    561  H   PHE A  39      18.120  -9.043  -1.597  1.00 97.56           H  
ATOM    562  CA  PHE A  39      20.120  -8.572  -2.089  1.00 97.56           C  
ATOM    563  HA  PHE A  39      20.775  -7.730  -1.869  1.00 97.56           H  
ATOM    564  C   PHE A  39      19.711  -8.536  -3.549  1.00 97.56           C  
ATOM    565  CB  PHE A  39      20.849  -9.887  -1.785  1.00 97.56           C  
ATOM    566  HB2 PHE A  39      20.247 -10.719  -2.151  1.00 97.56           H  
ATOM    567  HB3 PHE A  39      21.789  -9.904  -2.336  1.00 97.56           H  
ATOM    568  O   PHE A  39      18.899  -9.356  -3.989  1.00 97.56           O  
ATOM    569  CG  PHE A  39      21.121 -10.121  -0.316  1.00 97.56           C  
ATOM    570  CD1 PHE A  39      22.317  -9.673   0.270  1.00 97.56           C  
ATOM    571  HD1 PHE A  39      23.060  -9.172  -0.333  1.00 97.56           H  
ATOM    572  CD2 PHE A  39      20.138 -10.739   0.481  1.00 97.56           C  
ATOM    573  HD2 PHE A  39      19.199 -11.044   0.044  1.00 97.56           H  
ATOM    574  CE1 PHE A  39      22.525  -9.827   1.651  1.00 97.56           C  
ATOM    575  HE1 PHE A  39      23.421  -9.437   2.110  1.00 97.56           H  
ATOM    576  CE2 PHE A  39      20.342 -10.887   1.862  1.00 97.56           C  
ATOM    577  HE2 PHE A  39      19.559 -11.301   2.480  1.00 97.56           H  
ATOM    578  CZ  PHE A  39      21.535 -10.429   2.447  1.00 97.56           C  
ATOM    579  HZ  PHE A  39      21.669 -10.497   3.517  1.00 97.56           H  
ATOM    580  N   GLY A  40      20.276  -7.623  -4.322  1.00 97.31           N  
ATOM    581  H   GLY A  40      20.931  -6.959  -3.934  1.00 97.31           H  
ATOM    582  CA  GLY A  40      19.846  -7.473  -5.699  1.00 97.31           C  
ATOM    583  HA2 GLY A  40      18.933  -6.878  -5.731  1.00 97.31           H  
ATOM    584  HA3 GLY A  40      19.640  -8.459  -6.115  1.00 97.31           H  
ATOM    585  C   GLY A  40      20.871  -6.817  -6.585  1.00 97.31           C  
ATOM    586  O   GLY A  40      21.849  -6.246  -6.118  1.00 97.31           O  
ATOM    587  N   GLY A  41      20.655  -6.924  -7.887  1.00 96.50           N  
ATOM    588  H   GLY A  41      19.805  -7.373  -8.195  1.00 96.50           H  
ATOM    589  CA  GLY A  41      21.492  -6.269  -8.872  1.00 96.50           C  
ATOM    590  HA2 GLY A  41      22.313  -6.920  -9.172  1.00 96.50           H  
ATOM    591  HA3 GLY A  41      21.901  -5.366  -8.419  1.00 96.50           H  
ATOM    592  C   GLY A  41      20.707  -5.851 -10.099  1.00 96.50           C  
ATOM    593  O   GLY A  41      19.667  -6.431 -10.418  1.00 96.50           O  
ATOM    594  N   VAL A  42      21.232  -4.840 -10.779  1.00 96.45           N  
ATOM    595  H   VAL A  42      22.092  -4.438 -10.435  1.00 96.45           H  
ATOM    596  CA  VAL A  42      20.628  -4.220 -11.958  1.00 96.45           C  
ATOM    597  HA  VAL A  42      19.773  -4.812 -12.286  1.00 96.45           H  
ATOM    598  C   VAL A  42      21.634  -4.200 -13.093  1.00 96.45           C  
ATOM    599  CB  VAL A  42      20.123  -2.809 -11.615  1.00 96.45           C  
ATOM    600  HB  VAL A  42      20.923  -2.246 -11.134  1.00 96.45           H  
ATOM    601  O   VAL A  42      22.822  -3.986 -12.863  1.00 96.45           O  
ATOM    602  CG1 VAL A  42      19.644  -2.008 -12.831  1.00 96.45           C  
ATOM    603 HG11 VAL A  42      18.842  -2.538 -13.343  1.00 96.45           H  
ATOM    604 HG12 VAL A  42      19.284  -1.037 -12.493  1.00 96.45           H  
ATOM    605 HG13 VAL A  42      20.470  -1.834 -13.521  1.00 96.45           H  
ATOM    606  CG2 VAL A  42      18.949  -2.938 -10.645  1.00 96.45           C  
ATOM    607 HG21 VAL A  42      18.524  -1.950 -10.468  1.00 96.45           H  
ATOM    608 HG22 VAL A  42      18.179  -3.581 -11.072  1.00 96.45           H  
ATOM    609 HG23 VAL A  42      19.279  -3.342  -9.688  1.00 96.45           H  
ATOM    610  N   SER A  43      21.144  -4.415 -14.310  1.00 96.68           N  
ATOM    611  H   SER A  43      20.151  -4.578 -14.397  1.00 96.68           H  
ATOM    612  CA  SER A  43      21.879  -4.213 -15.551  1.00 96.68           C  
ATOM    613  HA  SER A  43      22.794  -3.666 -15.324  1.00 96.68           H  
ATOM    614  C   SER A  43      21.032  -3.396 -16.521  1.00 96.68           C  
ATOM    615  CB  SER A  43      22.277  -5.552 -16.162  1.00 96.68           C  
ATOM    616  HB2 SER A  43      22.835  -6.125 -15.422  1.00 96.68           H  
ATOM    617  HB3 SER A  43      21.384  -6.110 -16.444  1.00 96.68           H  
ATOM    618  O   SER A  43      19.875  -3.735 -16.773  1.00 96.68           O  
ATOM    619  OG  SER A  43      23.093  -5.353 -17.300  1.00 96.68           O  
ATOM    620  HG  SER A  43      23.556  -4.519 -17.199  1.00 96.68           H  
ATOM    621  N   THR A  44      21.593  -2.323 -17.065  1.00 94.31           N  
ATOM    622  H   THR A  44      22.550  -2.100 -16.832  1.00 94.31           H  
ATOM    623  CA  THR A  44      20.880  -1.373 -17.916  1.00 94.31           C  
ATOM    624  HA  THR A  44      19.814  -1.593 -17.857  1.00 94.31           H  
ATOM    625  C   THR A  44      21.244  -1.503 -19.390  1.00 94.31           C  
ATOM    626  CB  THR A  44      21.033   0.072 -17.426  1.00 94.31           C  
ATOM    627  HB  THR A  44      20.596   0.729 -18.178  1.00 94.31           H  
ATOM    628  O   THR A  44      22.370  -1.821 -19.771  1.00 94.31           O  
ATOM    629  CG2 THR A  44      20.293   0.308 -16.113  1.00 94.31           C  
ATOM    630 HG21 THR A  44      20.695  -0.326 -15.323  1.00 94.31           H  
ATOM    631 HG22 THR A  44      19.233   0.090 -16.247  1.00 94.31           H  
ATOM    632 HG23 THR A  44      20.397   1.360 -15.848  1.00 94.31           H  
ATOM    633  OG1 THR A  44      22.374   0.454 -17.256  1.00 94.31           O  
ATOM    634  HG1 THR A  44      22.697   0.045 -16.451  1.00 94.31           H  
ATOM    635  N   PHE A  45      20.257  -1.243 -20.244  1.00 93.76           N  
ATOM    636  H   PHE A  45      19.351  -1.026 -19.853  1.00 93.76           H  
ATOM    637  CA  PHE A  45      20.437  -1.023 -21.682  1.00 93.76           C  
ATOM    638  HA  PHE A  45      21.319  -1.563 -22.027  1.00 93.76           H  
ATOM    639  C   PHE A  45      20.653   0.463 -21.981  1.00 93.76           C  
ATOM    640  CB  PHE A  45      19.205  -1.546 -22.429  1.00 93.76           C  
ATOM    641  HB2 PHE A  45      18.381  -0.849 -22.273  1.00 93.76           H  
ATOM    642  HB3 PHE A  45      19.420  -1.562 -23.498  1.00 93.76           H  
ATOM    643  O   PHE A  45      21.316   0.823 -22.955  1.00 93.76           O  
ATOM    644  CG  PHE A  45      18.760  -2.929 -21.999  1.00 93.76           C  
ATOM    645  CD1 PHE A  45      19.665  -4.008 -22.028  1.00 93.76           C  
ATOM    646  HD1 PHE A  45      20.677  -3.854 -22.370  1.00 93.76           H  
ATOM    647  CD2 PHE A  45      17.452  -3.126 -21.522  1.00 93.76           C  
ATOM    648  HD2 PHE A  45      16.747  -2.308 -21.509  1.00 93.76           H  
ATOM    649  CE1 PHE A  45      19.264  -5.278 -21.576  1.00 93.76           C  
ATOM    650  HE1 PHE A  45      19.967  -6.097 -21.575  1.00 93.76           H  
ATOM    651  CE2 PHE A  45      17.052  -4.394 -21.071  1.00 93.76           C  
ATOM    652  HE2 PHE A  45      16.043  -4.532 -20.713  1.00 93.76           H  
ATOM    653  CZ  PHE A  45      17.957  -5.470 -21.095  1.00 93.76           C  
ATOM    654  HZ  PHE A  45      17.648  -6.440 -20.735  1.00 93.76           H  
ATOM    655  N   LYS A  46      20.116   1.318 -21.105  1.00 91.63           N  
ATOM    656  H   LYS A  46      19.549   0.927 -20.366  1.00 91.63           H  
ATOM    657  CA  LYS A  46      20.336   2.756 -21.075  1.00 91.63           C  
ATOM    658  HA  LYS A  46      21.194   3.001 -21.701  1.00 91.63           H  
ATOM    659  C   LYS A  46      20.634   3.165 -19.638  1.00 91.63           C  
ATOM    660  CB  LYS A  46      19.087   3.435 -21.638  1.00 91.63           C  
ATOM    661  HB2 LYS A  46      18.268   3.348 -20.923  1.00 91.63           H  
ATOM    662  HB3 LYS A  46      18.789   2.929 -22.556  1.00 91.63           H  
ATOM    663  O   LYS A  46      19.774   3.062 -18.769  1.00 91.63           O  
ATOM    664  CG  LYS A  46      19.348   4.906 -21.956  1.00 91.63           C  
ATOM    665  HG2 LYS A  46      19.682   5.431 -21.061  1.00 91.63           H  
ATOM    666  HG3 LYS A  46      20.118   4.985 -22.723  1.00 91.63           H  
ATOM    667  CD  LYS A  46      18.044   5.506 -22.477  1.00 91.63           C  
ATOM    668  HD2 LYS A  46      17.745   4.976 -23.381  1.00 91.63           H  
ATOM    669  HD3 LYS A  46      17.270   5.358 -21.723  1.00 91.63           H  
ATOM    670  CE  LYS A  46      18.196   6.995 -22.775  1.00 91.63           C  
ATOM    671  HE2 LYS A  46      18.449   7.496 -21.840  1.00 91.63           H  
ATOM    672  HE3 LYS A  46      19.013   7.130 -23.485  1.00 91.63           H  
ATOM    673  NZ  LYS A  46      16.925   7.520 -23.327  1.00 91.63           N  
ATOM    674  HZ1 LYS A  46      16.203   7.372 -22.635  1.00 91.63           H  
ATOM    675  HZ2 LYS A  46      16.620   6.977 -24.122  1.00 91.63           H  
ATOM    676  HZ3 LYS A  46      16.950   8.507 -23.538  1.00 91.63           H  
ATOM    677  N   ASP A  47      21.859   3.608 -19.390  1.00 86.63           N  
ATOM    678  H   ASP A  47      22.531   3.642 -20.143  1.00 86.63           H  
ATOM    679  CA  ASP A  47      22.368   3.807 -18.030  1.00 86.63           C  
ATOM    680  HA  ASP A  47      22.003   2.989 -17.410  1.00 86.63           H  
ATOM    681  C   ASP A  47      21.868   5.106 -17.368  1.00 86.63           C  
ATOM    682  CB  ASP A  47      23.903   3.685 -18.065  1.00 86.63           C  
ATOM    683  HB2 ASP A  47      24.269   3.615 -17.041  1.00 86.63           H  
ATOM    684  HB3 ASP A  47      24.162   2.747 -18.557  1.00 86.63           H  
ATOM    685  O   ASP A  47      21.869   5.235 -16.143  1.00 86.63           O  
ATOM    686  CG  ASP A  47      24.657   4.827 -18.762  1.00 86.63           C  
ATOM    687  OD1 ASP A  47      24.016   5.828 -19.167  1.00 86.63           O  
ATOM    688  OD2 ASP A  47      25.891   4.708 -18.895  1.00 86.63           O  
ATOM    689  N   GLY A  48      21.418   6.084 -18.157  1.00 82.99           N  
ATOM    690  H   GLY A  48      21.530   5.950 -19.152  1.00 82.99           H  
ATOM    691  CA  GLY A  48      21.023   7.396 -17.654  1.00 82.99           C  
ATOM    692  HA2 GLY A  48      20.752   8.033 -18.496  1.00 82.99           H  
ATOM    693  HA3 GLY A  48      20.153   7.280 -17.008  1.00 82.99           H  
ATOM    694  C   GLY A  48      22.138   8.089 -16.862  1.00 82.99           C  
ATOM    695  O   GLY A  48      21.842   8.767 -15.883  1.00 82.99           O  
ATOM    696  N   ASN A  49      23.414   7.911 -17.231  1.00 84.45           N  
ATOM    697  H   ASN A  49      23.591   7.292 -18.009  1.00 84.45           H  
ATOM    698  CA  ASN A  49      24.586   8.404 -16.486  1.00 84.45           C  
ATOM    699  HA  ASN A  49      25.460   8.026 -17.017  1.00 84.45           H  
ATOM    700  C   ASN A  49      24.710   7.858 -15.049  1.00 84.45           C  
ATOM    701  CB  ASN A  49      24.662   9.944 -16.510  1.00 84.45           C  
ATOM    702  HB2 ASN A  49      25.608  10.255 -16.066  1.00 84.45           H  
ATOM    703  HB3 ASN A  49      23.860  10.357 -15.899  1.00 84.45           H  
ATOM    704  O   ASN A  49      25.233   8.542 -14.164  1.00 84.45           O  
ATOM    705  CG  ASN A  49      24.607  10.544 -17.893  1.00 84.45           C  
ATOM    706  ND2 ASN A  49      23.588  11.315 -18.194  1.00 84.45           N  
ATOM    707 HD21 ASN A  49      22.765  11.296 -17.609  1.00 84.45           H  
ATOM    708 HD22 ASN A  49      23.542  11.616 -19.157  1.00 84.45           H  
ATOM    709  OD1 ASN A  49      25.488  10.368 -18.714  1.00 84.45           O  
ATOM    710  N   ARG A  50      24.213   6.647 -14.792  1.00 83.22           N  
ATOM    711  H   ARG A  50      23.758   6.147 -15.542  1.00 83.22           H  
ATOM    712  CA  ARG A  50      24.348   5.951 -13.510  1.00 83.22           C  
ATOM    713  HA  ARG A  50      25.076   6.477 -12.892  1.00 83.22           H  
ATOM    714  C   ARG A  50      24.904   4.554 -13.755  1.00 83.22           C  
ATOM    715  CB  ARG A  50      22.992   5.986 -12.787  1.00 83.22           C  
ATOM    716  HB2 ARG A  50      22.782   7.020 -12.516  1.00 83.22           H  
ATOM    717  HB3 ARG A  50      22.201   5.667 -13.467  1.00 83.22           H  
ATOM    718  O   ARG A  50      24.463   3.855 -14.655  1.00 83.22           O  
ATOM    719  CG  ARG A  50      22.950   5.124 -11.519  1.00 83.22           C  
ATOM    720  HG2 ARG A  50      23.088   4.074 -11.775  1.00 83.22           H  
ATOM    721  HG3 ARG A  50      23.746   5.437 -10.844  1.00 83.22           H  
ATOM    722  CD  ARG A  50      21.598   5.288 -10.821  1.00 83.22           C  
ATOM    723  HD2 ARG A  50      21.435   6.350 -10.633  1.00 83.22           H  
ATOM    724  HD3 ARG A  50      20.810   4.931 -11.483  1.00 83.22           H  
ATOM    725  NE  ARG A  50      21.555   4.537  -9.552  1.00 83.22           N  
ATOM    726  HE  ARG A  50      22.171   3.740  -9.477  1.00 83.22           H  
ATOM    727  NH1 ARG A  50      19.840   5.716  -8.586  1.00 83.22           N  
ATOM    728 HH11 ARG A  50      19.179   5.817  -7.829  1.00 83.22           H  
ATOM    729 HH12 ARG A  50      19.799   6.303  -9.407  1.00 83.22           H  
ATOM    730  NH2 ARG A  50      20.720   3.975  -7.505  1.00 83.22           N  
ATOM    731 HH21 ARG A  50      19.973   4.033  -6.828  1.00 83.22           H  
ATOM    732 HH22 ARG A  50      21.301   3.149  -7.489  1.00 83.22           H  
ATOM    733  CZ  ARG A  50      20.714   4.747  -8.554  1.00 83.22           C  
ATOM    734  N   GLU A  51      25.869   4.136 -12.951  1.00 87.38           N  
ATOM    735  H   GLU A  51      26.217   4.732 -12.213  1.00 87.38           H  
ATOM    736  CA  GLU A  51      26.442   2.799 -13.095  1.00 87.38           C  
ATOM    737  HA  GLU A  51      26.601   2.606 -14.155  1.00 87.38           H  
ATOM    738  C   GLU A  51      25.479   1.718 -12.590  1.00 87.38           C  
ATOM    739  CB  GLU A  51      27.815   2.715 -12.412  1.00 87.38           C  
ATOM    740  HB2 GLU A  51      27.709   2.992 -11.363  1.00 87.38           H  
ATOM    741  HB3 GLU A  51      28.176   1.689 -12.472  1.00 87.38           H  
ATOM    742  O   GLU A  51      24.656   1.939 -11.695  1.00 87.38           O  
ATOM    743  CG  GLU A  51      28.838   3.639 -13.098  1.00 87.38           C  
ATOM    744  HG2 GLU A  51      28.892   3.370 -14.153  1.00 87.38           H  
ATOM    745  HG3 GLU A  51      28.488   4.669 -13.032  1.00 87.38           H  
ATOM    746  CD  GLU A  51      30.248   3.566 -12.487  1.00 87.38           C  
ATOM    747  OE1 GLU A  51      31.180   4.100 -13.134  1.00 87.38           O  
ATOM    748  OE2 GLU A  51      30.400   3.021 -11.371  1.00 87.38           O  
ATOM    749  N   ASP A  52      25.592   0.544 -13.196  1.00 92.09           N  
ATOM    750  H   ASP A  52      26.281   0.452 -13.928  1.00 92.09           H  
ATOM    751  CA  ASP A  52      24.950  -0.685 -12.748  1.00 92.09           C  
ATOM    752  HA  ASP A  52      23.912  -0.489 -12.479  1.00 92.09           H  
ATOM    753  C   ASP A  52      25.658  -1.254 -11.520  1.00 92.09           C  
ATOM    754  CB  ASP A  52      24.995  -1.687 -13.902  1.00 92.09           C  
ATOM    755  HB2 ASP A  52      24.746  -2.683 -13.536  1.00 92.09           H  
ATOM    756  HB3 ASP A  52      26.012  -1.737 -14.290  1.00 92.09           H  
ATOM    757  O   ASP A  52      26.827  -0.958 -11.260  1.00 92.09           O  
ATOM    758  CG  ASP A  52      24.046  -1.320 -15.036  1.00 92.09           C  
ATOM    759  OD1 ASP A  52      23.168  -0.441 -14.853  1.00 92.09           O  
ATOM    760  OD2 ASP A  52      24.172  -1.960 -16.102  1.00 92.09           O  
ATOM    761  N   GLY A  53      24.979  -2.110 -10.762  1.00 92.57           N  
ATOM    762  H   GLY A  53      24.049  -2.404 -11.023  1.00 92.57           H  
ATOM    763  CA  GLY A  53      25.600  -2.659  -9.568  1.00 92.57           C  
ATOM    764  HA2 GLY A  53      26.537  -3.138  -9.851  1.00 92.57           H  
ATOM    765  HA3 GLY A  53      25.837  -1.839  -8.890  1.00 92.57           H  
ATOM    766  C   GLY A  53      24.763  -3.667  -8.812  1.00 92.57           C  
ATOM    767  O   GLY A  53      23.610  -3.939  -9.145  1.00 92.57           O  
ATOM    768  N   PHE A  54      25.403  -4.210  -7.782  1.00 95.73           N  
ATOM    769  H   PHE A  54      26.324  -3.852  -7.572  1.00 95.73           H  
ATOM    770  CA  PHE A  54      24.794  -5.033  -6.751  1.00 95.73           C  
ATOM    771  HA  PHE A  54      23.826  -5.391  -7.102  1.00 95.73           H  
ATOM    772  C   PHE A  54      24.581  -4.183  -5.496  1.00 95.73           C  
ATOM    773  CB  PHE A  54      25.693  -6.245  -6.481  1.00 95.73           C  
ATOM    774  HB2 PHE A  54      25.753  -6.844  -7.389  1.00 95.73           H  
ATOM    775  HB3 PHE A  54      26.699  -5.894  -6.251  1.00 95.73           H  
ATOM    776  O   PHE A  54      25.472  -3.427  -5.104  1.00 95.73           O  
ATOM    777  CG  PHE A  54      25.219  -7.127  -5.344  1.00 95.73           C  
ATOM    778  CD1 PHE A  54      25.708  -6.921  -4.041  1.00 95.73           C  
ATOM    779  HD1 PHE A  54      26.407  -6.120  -3.845  1.00 95.73           H  
ATOM    780  CD2 PHE A  54      24.271  -8.139  -5.583  1.00 95.73           C  
ATOM    781  HD2 PHE A  54      23.861  -8.272  -6.574  1.00 95.73           H  
ATOM    782  CE1 PHE A  54      25.266  -7.736  -2.985  1.00 95.73           C  
ATOM    783  HE1 PHE A  54      25.627  -7.565  -1.982  1.00 95.73           H  
ATOM    784  CE2 PHE A  54      23.825  -8.951  -4.527  1.00 95.73           C  
ATOM    785  HE2 PHE A  54      23.077  -9.710  -4.707  1.00 95.73           H  
ATOM    786  CZ  PHE A  54      24.332  -8.756  -3.231  1.00 95.73           C  
ATOM    787  HZ  PHE A  54      23.989  -9.376  -2.415  1.00 95.73           H  
ATOM    788  N   GLY A  55      23.421  -4.327  -4.872  1.00 93.52           N  
ATOM    789  H   GLY A  55      22.778  -5.022  -5.223  1.00 93.52           H  
ATOM    790  CA  GLY A  55      23.029  -3.639  -3.653  1.00 93.52           C  
ATOM    791  HA2 GLY A  55      23.867  -3.066  -3.257  1.00 93.52           H  
ATOM    792  HA3 GLY A  55      22.217  -2.945  -3.870  1.00 93.52           H  
ATOM    793  C   GLY A  55      22.553  -4.613  -2.584  1.00 93.52           C  
ATOM    794  O   GLY A  55      22.144  -5.744  -2.867  1.00 93.52           O  
ATOM    795  N   VAL A  56      22.611  -4.134  -1.349  1.00 94.67           N  
ATOM    796  H   VAL A  56      22.871  -3.166  -1.224  1.00 94.67           H  
ATOM    797  CA  VAL A  56      21.995  -4.753  -0.178  1.00 94.67           C  
ATOM    798  HA  VAL A  56      21.384  -5.600  -0.490  1.00 94.67           H  
ATOM    799  C   VAL A  56      21.094  -3.698   0.436  1.00 94.67           C  
ATOM    800  CB  VAL A  56      23.038  -5.238   0.843  1.00 94.67           C  
ATOM    801  HB  VAL A  56      23.607  -4.386   1.214  1.00 94.67           H  
ATOM    802  O   VAL A  56      21.518  -2.547   0.543  1.00 94.67           O  
ATOM    803  CG1 VAL A  56      22.389  -5.946   2.039  1.00 94.67           C  
ATOM    804 HG11 VAL A  56      21.822  -6.814   1.703  1.00 94.67           H  
ATOM    805 HG12 VAL A  56      23.153  -6.264   2.748  1.00 94.67           H  
ATOM    806 HG13 VAL A  56      21.712  -5.269   2.560  1.00 94.67           H  
ATOM    807  CG2 VAL A  56      24.021  -6.216   0.186  1.00 94.67           C  
ATOM    808 HG21 VAL A  56      23.459  -6.992  -0.334  1.00 94.67           H  
ATOM    809 HG22 VAL A  56      24.641  -5.684  -0.536  1.00 94.67           H  
ATOM    810 HG23 VAL A  56      24.666  -6.665   0.942  1.00 94.67           H  
ATOM    811  N   ASP A  57      19.888  -4.099   0.809  1.00 92.09           N  
ATOM    812  H   ASP A  57      19.647  -5.078   0.751  1.00 92.09           H  
ATOM    813  CA  ASP A  57      18.891  -3.214   1.400  1.00 92.09           C  
ATOM    814  HA  ASP A  57      19.390  -2.310   1.747  1.00 92.09           H  
ATOM    815  C   ASP A  57      18.241  -3.872   2.622  1.00 92.09           C  
ATOM    816  CB  ASP A  57      17.871  -2.815   0.327  1.00 92.09           C  
ATOM    817  HB2 ASP A  57      17.195  -3.650   0.140  1.00 92.09           H  
ATOM    818  HB3 ASP A  57      18.401  -2.590  -0.599  1.00 92.09           H  
ATOM    819  O   ASP A  57      18.207  -5.104   2.726  1.00 92.09           O  
ATOM    820  CG  ASP A  57      17.053  -1.585   0.704  1.00 92.09           C  
ATOM    821  OD1 ASP A  57      17.492  -0.874   1.635  1.00 92.09           O  
ATOM    822  OD2 ASP A  57      16.056  -1.365  -0.011  1.00 92.09           O  
ATOM    823  N   THR A  58      17.787  -3.057   3.566  1.00 92.71           N  
ATOM    824  H   THR A  58      17.684  -2.079   3.335  1.00 92.71           H  
ATOM    825  CA  THR A  58      17.252  -3.488   4.863  1.00 92.71           C  
ATOM    826  HA  THR A  58      16.868  -4.503   4.760  1.00 92.71           H  
ATOM    827  C   THR A  58      16.095  -2.601   5.277  1.00 92.71           C  
ATOM    828  CB  THR A  58      18.335  -3.499   5.958  1.00 92.71           C  
ATOM    829  HB  THR A  58      19.095  -4.218   5.652  1.00 92.71           H  
ATOM    830  O   THR A  58      16.124  -1.399   5.041  1.00 92.71           O  
ATOM    831  CG2 THR A  58      19.033  -2.162   6.198  1.00 92.71           C  
ATOM    832 HG21 THR A  58      19.801  -2.281   6.963  1.00 92.71           H  
ATOM    833 HG22 THR A  58      18.310  -1.420   6.535  1.00 92.71           H  
ATOM    834 HG23 THR A  58      19.494  -1.811   5.275  1.00 92.71           H  
ATOM    835  OG1 THR A  58      17.849  -3.914   7.218  1.00 92.71           O  
ATOM    836  HG1 THR A  58      17.358  -3.184   7.602  1.00 92.71           H  
ATOM    837  N   ASP A  59      15.119  -3.217   5.929  1.00 90.12           N  
ATOM    838  H   ASP A  59      15.188  -4.212   6.089  1.00 90.12           H  
ATOM    839  CA  ASP A  59      13.970  -2.545   6.524  1.00 90.12           C  
ATOM    840  HA  ASP A  59      14.216  -1.514   6.775  1.00 90.12           H  
ATOM    841  C   ASP A  59      13.617  -3.289   7.822  1.00 90.12           C  
ATOM    842  CB  ASP A  59      12.838  -2.529   5.482  1.00 90.12           C  
ATOM    843  HB2 ASP A  59      12.652  -3.549   5.144  1.00 90.12           H  
ATOM    844  HB3 ASP A  59      13.161  -1.945   4.620  1.00 90.12           H  
ATOM    845  O   ASP A  59      13.343  -4.500   7.809  1.00 90.12           O  
ATOM    846  CG  ASP A  59      11.523  -1.950   5.994  1.00 90.12           C  
ATOM    847  OD1 ASP A  59      11.462  -1.584   7.180  1.00 90.12           O  
ATOM    848  OD2 ASP A  59      10.518  -2.041   5.253  1.00 90.12           O  
ATOM    849  N   THR A  60      13.724  -2.607   8.961  1.00 93.42           N  
ATOM    850  H   THR A  60      13.932  -1.619   8.923  1.00 93.42           H  
ATOM    851  CA  THR A  60      13.561  -3.200  10.286  1.00 93.42           C  
ATOM    852  HA  THR A  60      13.060  -4.163  10.183  1.00 93.42           H  
ATOM    853  C   THR A  60      12.701  -2.313  11.167  1.00 93.42           C  
ATOM    854  CB  THR A  60      14.907  -3.431  10.989  1.00 93.42           C  
ATOM    855  HB  THR A  60      15.341  -2.471  11.270  1.00 93.42           H  
ATOM    856  O   THR A  60      13.121  -1.254  11.621  1.00 93.42           O  
ATOM    857  CG2 THR A  60      14.749  -4.288  12.247  1.00 93.42           C  
ATOM    858 HG21 THR A  60      14.089  -3.791  12.957  1.00 93.42           H  
ATOM    859 HG22 THR A  60      15.727  -4.433  12.707  1.00 93.42           H  
ATOM    860 HG23 THR A  60      14.321  -5.254  11.979  1.00 93.42           H  
ATOM    861  OG1 THR A  60      15.842  -4.089  10.166  1.00 93.42           O  
ATOM    862  HG1 THR A  60      16.094  -3.381   9.569  1.00 93.42           H  
ATOM    863  N   GLU A  61      11.552  -2.838  11.582  1.00 93.44           N  
ATOM    864  H   GLU A  61      11.281  -3.747  11.236  1.00 93.44           H  
ATOM    865  CA  GLU A  61      10.635  -2.103  12.448  1.00 93.44           C  
ATOM    866  HA  GLU A  61      11.093  -1.154  12.726  1.00 93.44           H  
ATOM    867  C   GLU A  61      10.312  -2.867  13.737  1.00 93.44           C  
ATOM    868  CB  GLU A  61       9.345  -1.743  11.715  1.00 93.44           C  
ATOM    869  HB2 GLU A  61       8.896  -2.678  11.381  1.00 93.44           H  
ATOM    870  HB3 GLU A  61       8.679  -1.282  12.445  1.00 93.44           H  
ATOM    871  O   GLU A  61      10.235  -4.103  13.781  1.00 93.44           O  
ATOM    872  CG  GLU A  61       9.480  -0.757  10.534  1.00 93.44           C  
ATOM    873  HG2 GLU A  61      10.306  -1.082   9.901  1.00 93.44           H  
ATOM    874  HG3 GLU A  61       9.702   0.233  10.932  1.00 93.44           H  
ATOM    875  CD  GLU A  61       8.193  -0.711   9.681  1.00 93.44           C  
ATOM    876  OE1 GLU A  61       8.212  -0.262   8.523  1.00 93.44           O  
ATOM    877  OE2 GLU A  61       7.238  -1.450  10.025  1.00 93.44           O  
ATOM    878  N   VAL A  62      10.054  -2.111  14.805  1.00 95.04           N  
ATOM    879  H   VAL A  62      10.160  -1.115  14.679  1.00 95.04           H  
ATOM    880  CA  VAL A  62       9.589  -2.612  16.104  1.00 95.04           C  
ATOM    881  HA  VAL A  62       9.499  -3.697  16.047  1.00 95.04           H  
ATOM    882  C   VAL A  62       8.213  -2.043  16.426  1.00 95.04           C  
ATOM    883  CB  VAL A  62      10.590  -2.285  17.225  1.00 95.04           C  
ATOM    884  HB  VAL A  62      10.689  -1.205  17.329  1.00 95.04           H  
ATOM    885  O   VAL A  62       8.011  -0.833  16.452  1.00 95.04           O  
ATOM    886  CG1 VAL A  62      10.114  -2.860  18.568  1.00 95.04           C  
ATOM    887 HG11 VAL A  62       9.188  -2.376  18.877  1.00 95.04           H  
ATOM    888 HG12 VAL A  62       9.949  -3.932  18.467  1.00 95.04           H  
ATOM    889 HG13 VAL A  62      10.868  -2.675  19.334  1.00 95.04           H  
ATOM    890  CG2 VAL A  62      11.976  -2.876  16.939  1.00 95.04           C  
ATOM    891 HG21 VAL A  62      11.902  -3.953  16.787  1.00 95.04           H  
ATOM    892 HG22 VAL A  62      12.658  -2.659  17.761  1.00 95.04           H  
ATOM    893 HG23 VAL A  62      12.383  -2.425  16.034  1.00 95.04           H  
ATOM    894  N   TYR A  63       7.269  -2.917  16.767  1.00 96.06           N  
ATOM    895  H   TYR A  63       7.514  -3.897  16.739  1.00 96.06           H  
ATOM    896  CA  TYR A  63       5.875  -2.563  17.018  1.00 96.06           C  
ATOM    897  HA  TYR A  63       5.714  -1.522  16.736  1.00 96.06           H  
ATOM    898  C   TYR A  63       5.490  -2.719  18.483  1.00 96.06           C  
ATOM    899  CB  TYR A  63       4.946  -3.424  16.157  1.00 96.06           C  
ATOM    900  HB2 TYR A  63       4.974  -4.445  16.536  1.00 96.06           H  
ATOM    901  HB3 TYR A  63       3.931  -3.043  16.273  1.00 96.06           H  
ATOM    902  O   TYR A  63       5.508  -3.824  19.032  1.00 96.06           O  
ATOM    903  CG  TYR A  63       5.261  -3.464  14.680  1.00 96.06           C  
ATOM    904  CD1 TYR A  63       5.838  -2.350  14.050  1.00 96.06           C  
ATOM    905  HD1 TYR A  63       6.063  -1.436  14.580  1.00 96.06           H  
ATOM    906  CD2 TYR A  63       4.989  -4.629  13.937  1.00 96.06           C  
ATOM    907  HD2 TYR A  63       4.637  -5.523  14.430  1.00 96.06           H  
ATOM    908  CE1 TYR A  63       6.134  -2.398  12.687  1.00 96.06           C  
ATOM    909  HE1 TYR A  63       6.533  -1.517  12.206  1.00 96.06           H  
ATOM    910  CE2 TYR A  63       5.268  -4.665  12.558  1.00 96.06           C  
ATOM    911  HE2 TYR A  63       5.107  -5.551  11.963  1.00 96.06           H  
ATOM    912  OH  TYR A  63       6.081  -3.603  10.599  1.00 96.06           O  
ATOM    913  HH  TYR A  63       6.464  -2.768  10.320  1.00 96.06           H  
ATOM    914  CZ  TYR A  63       5.837  -3.543  11.926  1.00 96.06           C  
ATOM    915  N   PHE A  64       4.998  -1.641  19.084  1.00 97.19           N  
ATOM    916  H   PHE A  64       5.012  -0.775  18.565  1.00 97.19           H  
ATOM    917  CA  PHE A  64       4.315  -1.662  20.373  1.00 97.19           C  
ATOM    918  HA  PHE A  64       4.531  -2.602  20.881  1.00 97.19           H  
ATOM    919  C   PHE A  64       2.811  -1.572  20.141  1.00 97.19           C  
ATOM    920  CB  PHE A  64       4.817  -0.532  21.273  1.00 97.19           C  
ATOM    921  HB2 PHE A  64       4.275  -0.572  22.219  1.00 97.19           H  
ATOM    922  HB3 PHE A  64       4.584   0.426  20.809  1.00 97.19           H  
ATOM    923  O   PHE A  64       2.284  -0.537  19.731  1.00 97.19           O  
ATOM    924  CG  PHE A  64       6.301  -0.597  21.553  1.00 97.19           C  
ATOM    925  CD1 PHE A  64       6.775  -1.236  22.714  1.00 97.19           C  
ATOM    926  HD1 PHE A  64       6.077  -1.667  23.416  1.00 97.19           H  
ATOM    927  CD2 PHE A  64       7.213  -0.058  20.627  1.00 97.19           C  
ATOM    928  HD2 PHE A  64       6.864   0.411  19.719  1.00 97.19           H  
ATOM    929  CE1 PHE A  64       8.158  -1.329  22.953  1.00 97.19           C  
ATOM    930  HE1 PHE A  64       8.526  -1.827  23.838  1.00 97.19           H  
ATOM    931  CE2 PHE A  64       8.591  -0.173  20.856  1.00 97.19           C  
ATOM    932  HE2 PHE A  64       9.283   0.194  20.113  1.00 97.19           H  
ATOM    933  CZ  PHE A  64       9.067  -0.800  22.020  1.00 97.19           C  
ATOM    934  HZ  PHE A  64      10.131  -0.893  22.177  1.00 97.19           H  
ATOM    935  N   LYS A  65       2.105  -2.667  20.424  1.00 97.58           N  
ATOM    936  H   LYS A  65       2.605  -3.478  20.757  1.00 97.58           H  
ATOM    937  CA  LYS A  65       0.656  -2.770  20.220  1.00 97.58           C  
ATOM    938  HA  LYS A  65       0.302  -1.870  19.716  1.00 97.58           H  
ATOM    939  C   LYS A  65      -0.031  -2.846  21.572  1.00 97.58           C  
ATOM    940  CB  LYS A  65       0.311  -3.963  19.314  1.00 97.58           C  
ATOM    941  HB2 LYS A  65      -0.756  -3.942  19.089  1.00 97.58           H  
ATOM    942  HB3 LYS A  65       0.536  -4.888  19.845  1.00 97.58           H  
ATOM    943  O   LYS A  65       0.222  -3.770  22.343  1.00 97.58           O  
ATOM    944  CG  LYS A  65       1.106  -3.951  18.002  1.00 97.58           C  
ATOM    945  HG2 LYS A  65       2.172  -3.959  18.227  1.00 97.58           H  
ATOM    946  HG3 LYS A  65       0.869  -3.029  17.471  1.00 97.58           H  
ATOM    947  CD  LYS A  65       0.819  -5.147  17.085  1.00 97.58           C  
ATOM    948  HD2 LYS A  65       0.974  -6.074  17.637  1.00 97.58           H  
ATOM    949  HD3 LYS A  65      -0.207  -5.096  16.720  1.00 97.58           H  
ATOM    950  CE  LYS A  65       1.815  -5.063  15.917  1.00 97.58           C  
ATOM    951  HE2 LYS A  65       2.821  -5.029  16.334  1.00 97.58           H  
ATOM    952  HE3 LYS A  65       1.673  -4.119  15.391  1.00 97.58           H  
ATOM    953  NZ  LYS A  65       1.727  -6.196  14.963  1.00 97.58           N  
ATOM    954  HZ1 LYS A  65       2.389  -6.039  14.217  1.00 97.58           H  
ATOM    955  HZ2 LYS A  65       0.808  -6.261  14.549  1.00 97.58           H  
ATOM    956  HZ3 LYS A  65       1.986  -7.064  15.410  1.00 97.58           H  
ATOM    957  N   GLY A  66      -0.890  -1.876  21.857  1.00 97.80           N  
ATOM    958  H   GLY A  66      -1.036  -1.167  21.153  1.00 97.80           H  
ATOM    959  CA  GLY A  66      -1.731  -1.842  23.048  1.00 97.80           C  
ATOM    960  HA2 GLY A  66      -1.406  -2.600  23.761  1.00 97.80           H  
ATOM    961  HA3 GLY A  66      -1.633  -0.869  23.529  1.00 97.80           H  
ATOM    962  C   GLY A  66      -3.195  -2.045  22.677  1.00 97.80           C  
ATOM    963  O   GLY A  66      -3.672  -1.391  21.755  1.00 97.80           O  
ATOM    964  N   SER A  67      -3.950  -2.891  23.377  1.00 97.22           N  
ATOM    965  H   SER A  67      -3.515  -3.472  24.080  1.00 97.22           H  
ATOM    966  CA  SER A  67      -5.407  -2.951  23.185  1.00 97.22           C  
ATOM    967  HA  SER A  67      -5.746  -1.946  22.933  1.00 97.22           H  
ATOM    968  C   SER A  67      -6.178  -3.372  24.434  1.00 97.22           C  
ATOM    969  CB  SER A  67      -5.751  -3.868  22.006  1.00 97.22           C  
ATOM    970  HB2 SER A  67      -5.149  -3.591  21.140  1.00 97.22           H  
ATOM    971  HB3 SER A  67      -5.531  -4.903  22.269  1.00 97.22           H  
ATOM    972  O   SER A  67      -5.693  -4.155  25.248  1.00 97.22           O  
ATOM    973  OG  SER A  67      -7.120  -3.741  21.669  1.00 97.22           O  
ATOM    974  HG  SER A  67      -7.308  -2.815  21.503  1.00 97.22           H  
ATOM    975  N   THR A  68      -7.398  -2.852  24.577  1.00 96.37           N  
ATOM    976  H   THR A  68      -7.710  -2.187  23.883  1.00 96.37           H  
ATOM    977  CA  THR A  68      -8.420  -3.353  25.503  1.00 96.37           C  
ATOM    978  HA  THR A  68      -8.249  -4.419  25.656  1.00 96.37           H  
ATOM    979  C   THR A  68      -9.812  -3.190  24.896  1.00 96.37           C  
ATOM    980  CB  THR A  68      -8.339  -2.684  26.884  1.00 96.37           C  
ATOM    981  HB  THR A  68      -7.327  -2.798  27.271  1.00 96.37           H  
ATOM    982  O   THR A  68     -10.048  -2.303  24.071  1.00 96.37           O  
ATOM    983  CG2 THR A  68      -8.714  -1.199  26.871  1.00 96.37           C  
ATOM    984 HG21 THR A  68      -9.797  -1.087  26.835  1.00 96.37           H  
ATOM    985 HG22 THR A  68      -8.274  -0.701  26.007  1.00 96.37           H  
ATOM    986 HG23 THR A  68      -8.340  -0.729  27.781  1.00 96.37           H  
ATOM    987  OG1 THR A  68      -9.229  -3.347  27.749  1.00 96.37           O  
ATOM    988  HG1 THR A  68      -8.852  -3.422  28.629  1.00 96.37           H  
ATOM    989  N   THR A  69     -10.747  -4.043  25.309  1.00 95.06           N  
ATOM    990  H   THR A  69     -10.515  -4.631  26.097  1.00 95.06           H  
ATOM    991  CA  THR A  69     -12.169  -3.901  24.984  1.00 95.06           C  
ATOM    992  HA  THR A  69     -12.308  -3.060  24.304  1.00 95.06           H  
ATOM    993  C   THR A  69     -12.933  -3.576  26.255  1.00 95.06           C  
ATOM    994  CB  THR A  69     -12.715  -5.137  24.264  1.00 95.06           C  
ATOM    995  HB  THR A  69     -12.579  -6.022  24.885  1.00 95.06           H  
ATOM    996  O   THR A  69     -12.870  -4.307  27.239  1.00 95.06           O  
ATOM    997  CG2 THR A  69     -14.188  -4.998  23.886  1.00 95.06           C  
ATOM    998 HG21 THR A  69     -14.802  -4.980  24.787  1.00 95.06           H  
ATOM    999 HG22 THR A  69     -14.347  -4.080  23.320  1.00 95.06           H  
ATOM   1000 HG23 THR A  69     -14.489  -5.852  23.279  1.00 95.06           H  
ATOM   1001  OG1 THR A  69     -11.998  -5.291  23.055  1.00 95.06           O  
ATOM   1002  HG1 THR A  69     -11.099  -5.523  23.300  1.00 95.06           H  
ATOM   1003  N   LEU A  70     -13.632  -2.447  26.225  1.00 94.14           N  
ATOM   1004  H   LEU A  70     -13.667  -1.940  25.352  1.00 94.14           H  
ATOM   1005  CA  LEU A  70     -14.470  -1.952  27.306  1.00 94.14           C  
ATOM   1006  HA  LEU A  70     -13.930  -2.044  28.248  1.00 94.14           H  
ATOM   1007  C   LEU A  70     -15.756  -2.786  27.402  1.00 94.14           C  
ATOM   1008  CB  LEU A  70     -14.793  -0.469  27.038  1.00 94.14           C  
ATOM   1009  HB2 LEU A  70     -15.349  -0.084  27.893  1.00 94.14           H  
ATOM   1010  HB3 LEU A  70     -15.440  -0.438  26.162  1.00 94.14           H  
ATOM   1011  O   LEU A  70     -16.219  -3.340  26.402  1.00 94.14           O  
ATOM   1012  CG  LEU A  70     -13.604   0.466  26.739  1.00 94.14           C  
ATOM   1013  HG  LEU A  70     -13.120   0.158  25.812  1.00 94.14           H  
ATOM   1014  CD1 LEU A  70     -14.075   1.910  26.553  1.00 94.14           C  
ATOM   1015 HD11 LEU A  70     -13.257   2.504  26.145  1.00 94.14           H  
ATOM   1016 HD12 LEU A  70     -14.914   1.939  25.858  1.00 94.14           H  
ATOM   1017 HD13 LEU A  70     -14.376   2.336  27.510  1.00 94.14           H  
ATOM   1018  CD2 LEU A  70     -12.556   0.450  27.844  1.00 94.14           C  
ATOM   1019 HD21 LEU A  70     -12.096  -0.538  27.872  1.00 94.14           H  
ATOM   1020 HD22 LEU A  70     -11.776   1.181  27.629  1.00 94.14           H  
ATOM   1021 HD23 LEU A  70     -13.018   0.674  28.805  1.00 94.14           H  
ATOM   1022  N   ASP A  71     -16.401  -2.798  28.569  1.00 90.42           N  
ATOM   1023  H   ASP A  71     -15.937  -2.431  29.388  1.00 90.42           H  
ATOM   1024  CA  ASP A  71     -17.611  -3.602  28.809  1.00 90.42           C  
ATOM   1025  HA  ASP A  71     -17.376  -4.653  28.639  1.00 90.42           H  
ATOM   1026  C   ASP A  71     -18.795  -3.236  27.892  1.00 90.42           C  
ATOM   1027  CB  ASP A  71     -18.044  -3.434  30.274  1.00 90.42           C  
ATOM   1028  HB2 ASP A  71     -18.170  -2.372  30.486  1.00 90.42           H  
ATOM   1029  HB3 ASP A  71     -19.015  -3.913  30.404  1.00 90.42           H  
ATOM   1030  O   ASP A  71     -19.681  -4.052  27.638  1.00 90.42           O  
ATOM   1031  CG  ASP A  71     -17.085  -4.046  31.303  1.00 90.42           C  
ATOM   1032  OD1 ASP A  71     -16.152  -4.776  30.899  1.00 90.42           O  
ATOM   1033  OD2 ASP A  71     -17.326  -3.781  32.504  1.00 90.42           O  
ATOM   1034  N   ASN A  72     -18.815  -2.013  27.351  1.00 88.88           N  
ATOM   1035  H   ASN A  72     -18.015  -1.422  27.524  1.00 88.88           H  
ATOM   1036  CA  ASN A  72     -19.809  -1.574  26.365  1.00 88.88           C  
ATOM   1037  HA  ASN A  72     -20.759  -2.037  26.632  1.00 88.88           H  
ATOM   1038  C   ASN A  72     -19.508  -2.053  24.927  1.00 88.88           C  
ATOM   1039  CB  ASN A  72     -19.999  -0.047  26.464  1.00 88.88           C  
ATOM   1040  HB2 ASN A  72     -20.234   0.223  27.493  1.00 88.88           H  
ATOM   1041  HB3 ASN A  72     -20.838   0.246  25.833  1.00 88.88           H  
ATOM   1042  O   ASN A  72     -20.194  -1.642  23.989  1.00 88.88           O  
ATOM   1043  CG  ASN A  72     -18.783   0.747  26.026  1.00 88.88           C  
ATOM   1044  ND2 ASN A  72     -18.871   2.052  25.974  1.00 88.88           N  
ATOM   1045 HD21 ASN A  72     -18.032   2.540  25.693  1.00 88.88           H  
ATOM   1046 HD22 ASN A  72     -19.757   2.530  26.049  1.00 88.88           H  
ATOM   1047  OD1 ASN A  72     -17.727   0.221  25.730  1.00 88.88           O  
ATOM   1048  N   GLY A  73     -18.490  -2.897  24.740  1.00 91.79           N  
ATOM   1049  H   GLY A  73     -17.938  -3.160  25.544  1.00 91.79           H  
ATOM   1050  CA  GLY A  73     -18.076  -3.448  23.450  1.00 91.79           C  
ATOM   1051  HA2 GLY A  73     -18.959  -3.738  22.880  1.00 91.79           H  
ATOM   1052  HA3 GLY A  73     -17.474  -4.337  23.635  1.00 91.79           H  
ATOM   1053  C   GLY A  73     -17.242  -2.496  22.593  1.00 91.79           C  
ATOM   1054  O   GLY A  73     -17.011  -2.790  21.421  1.00 91.79           O  
ATOM   1055  N   ILE A  74     -16.811  -1.355  23.138  1.00 95.38           N  
ATOM   1056  H   ILE A  74     -17.024  -1.174  24.109  1.00 95.38           H  
ATOM   1057  CA  ILE A  74     -15.880  -0.456  22.456  1.00 95.38           C  
ATOM   1058  HA  ILE A  74     -16.104  -0.473  21.389  1.00 95.38           H  
ATOM   1059  C   ILE A  74     -14.459  -0.979  22.647  1.00 95.38           C  
ATOM   1060  CB  ILE A  74     -16.032   1.001  22.944  1.00 95.38           C  
ATOM   1061  HB  ILE A  74     -15.902   1.019  24.026  1.00 95.38           H  
ATOM   1062  O   ILE A  74     -14.002  -1.144  23.775  1.00 95.38           O  
ATOM   1063  CG1 ILE A  74     -17.449   1.520  22.606  1.00 95.38           C  
ATOM   1064 HG12 ILE A  74     -18.183   0.910  23.132  1.00 95.38           H  
ATOM   1065 HG13 ILE A  74     -17.630   1.401  21.538  1.00 95.38           H  
ATOM   1066  CG2 ILE A  74     -14.946   1.903  22.324  1.00 95.38           C  
ATOM   1067 HG21 ILE A  74     -15.029   1.892  21.237  1.00 95.38           H  
ATOM   1068 HG22 ILE A  74     -13.952   1.560  22.610  1.00 95.38           H  
ATOM   1069 HG23 ILE A  74     -15.042   2.925  22.691  1.00 95.38           H  
ATOM   1070  CD1 ILE A  74     -17.701   2.984  22.994  1.00 95.38           C  
ATOM   1071 HD11 ILE A  74     -17.194   3.650  22.296  1.00 95.38           H  
ATOM   1072 HD12 ILE A  74     -18.770   3.193  22.954  1.00 95.38           H  
ATOM   1073 HD13 ILE A  74     -17.336   3.175  24.003  1.00 95.38           H  
ATOM   1074  N   THR A  75     -13.731  -1.178  21.556  1.00 96.00           N  
ATOM   1075  H   THR A  75     -14.164  -1.026  20.657  1.00 96.00           H  
ATOM   1076  CA  THR A  75     -12.305  -1.510  21.595  1.00 96.00           C  
ATOM   1077  HA  THR A  75     -12.061  -1.948  22.563  1.00 96.00           H  
ATOM   1078  C   THR A  75     -11.477  -0.244  21.432  1.00 96.00           C  
ATOM   1079  CB  THR A  75     -11.945  -2.557  20.537  1.00 96.00           C  
ATOM   1080  HB  THR A  75     -12.175  -2.154  19.550  1.00 96.00           H  
ATOM   1081  O   THR A  75     -11.674   0.513  20.478  1.00 96.00           O  
ATOM   1082  CG2 THR A  75     -10.472  -2.958  20.572  1.00 96.00           C  
ATOM   1083 HG21 THR A  75      -9.841  -2.111  20.302  1.00 96.00           H  
ATOM   1084 HG22 THR A  75     -10.298  -3.758  19.852  1.00 96.00           H  
ATOM   1085 HG23 THR A  75     -10.199  -3.311  21.567  1.00 96.00           H  
ATOM   1086  OG1 THR A  75     -12.710  -3.726  20.725  1.00 96.00           O  
ATOM   1087  HG1 THR A  75     -12.413  -4.181  21.516  1.00 96.00           H  
ATOM   1088  N   VAL A  76     -10.529  -0.041  22.346  1.00 96.86           N  
ATOM   1089  H   VAL A  76     -10.411  -0.743  23.063  1.00 96.86           H  
ATOM   1090  CA  VAL A  76      -9.492   0.991  22.262  1.00 96.86           C  
ATOM   1091  HA  VAL A  76      -9.721   1.664  21.436  1.00 96.86           H  
ATOM   1092  C   VAL A  76      -8.167   0.297  21.971  1.00 96.86           C  
ATOM   1093  CB  VAL A  76      -9.414   1.836  23.548  1.00 96.86           C  
ATOM   1094  HB  VAL A  76      -9.129   1.198  24.384  1.00 96.86           H  
ATOM   1095  O   VAL A  76      -7.797  -0.653  22.664  1.00 96.86           O  
ATOM   1096  CG1 VAL A  76      -8.377   2.960  23.410  1.00 96.86           C  
ATOM   1097 HG11 VAL A  76      -8.376   3.576  24.310  1.00 96.86           H  
ATOM   1098 HG12 VAL A  76      -7.378   2.539  23.289  1.00 96.86           H  
ATOM   1099 HG13 VAL A  76      -8.609   3.583  22.547  1.00 96.86           H  
ATOM   1100  CG2 VAL A  76     -10.769   2.482  23.873  1.00 96.86           C  
ATOM   1101 HG21 VAL A  76     -10.676   3.110  24.760  1.00 96.86           H  
ATOM   1102 HG22 VAL A  76     -11.511   1.711  24.080  1.00 96.86           H  
ATOM   1103 HG23 VAL A  76     -11.105   3.088  23.032  1.00 96.86           H  
ATOM   1104  N   ALA A  77      -7.451   0.751  20.948  1.00 97.70           N  
ATOM   1105  H   ALA A  77      -7.804   1.527  20.406  1.00 97.70           H  
ATOM   1106  CA  ALA A  77      -6.130   0.228  20.619  1.00 97.70           C  
ATOM   1107  HA  ALA A  77      -5.738  -0.279  21.501  1.00 97.70           H  
ATOM   1108  C   ALA A  77      -5.147   1.351  20.294  1.00 97.70           C  
ATOM   1109  CB  ALA A  77      -6.236  -0.804  19.491  1.00 97.70           C  
ATOM   1110  HB1 ALA A  77      -5.267  -1.280  19.343  1.00 97.70           H  
ATOM   1111  HB2 ALA A  77      -6.535  -0.323  18.560  1.00 97.70           H  
ATOM   1112  HB3 ALA A  77      -6.968  -1.570  19.750  1.00 97.70           H  
ATOM   1113  O   ALA A  77      -5.543   2.377  19.749  1.00 97.70           O  
ATOM   1114  N   ALA A  78      -3.879   1.138  20.616  1.00 97.73           N  
ATOM   1115  H   ALA A  78      -3.637   0.232  20.990  1.00 97.73           H  
ATOM   1116  CA  ALA A  78      -2.765   2.021  20.320  1.00 97.73           C  
ATOM   1117  HA  ALA A  78      -3.107   2.846  19.694  1.00 97.73           H  
ATOM   1118  C   ALA A  78      -1.688   1.250  19.545  1.00 97.73           C  
ATOM   1119  CB  ALA A  78      -2.228   2.604  21.632  1.00 97.73           C  
ATOM   1120  HB1 ALA A  78      -1.411   3.292  21.414  1.00 97.73           H  
ATOM   1121  HB2 ALA A  78      -3.020   3.146  22.149  1.00 97.73           H  
ATOM   1122  HB3 ALA A  78      -1.856   1.803  22.270  1.00 97.73           H  
ATOM   1123  O   ALA A  78      -1.454   0.069  19.815  1.00 97.73           O  
ATOM   1124  N   MET A  79      -1.041   1.934  18.610  1.00 96.76           N  
ATOM   1125  H   MET A  79      -1.308   2.893  18.441  1.00 96.76           H  
ATOM   1126  CA  MET A  79       0.109   1.456  17.847  1.00 96.76           C  
ATOM   1127  HA  MET A  79       0.450   0.496  18.234  1.00 96.76           H  
ATOM   1128  C   MET A  79       1.236   2.474  17.974  1.00 96.76           C  
ATOM   1129  CB  MET A  79      -0.287   1.294  16.373  1.00 96.76           C  
ATOM   1130  HB2 MET A  79      -0.596   2.270  15.996  1.00 96.76           H  
ATOM   1131  HB3 MET A  79      -1.137   0.616  16.296  1.00 96.76           H  
ATOM   1132  O   MET A  79       0.976   3.678  17.928  1.00 96.76           O  
ATOM   1133  CG  MET A  79       0.862   0.776  15.493  1.00 96.76           C  
ATOM   1134  HG2 MET A  79       1.725   1.433  15.596  1.00 96.76           H  
ATOM   1135  HG3 MET A  79       0.558   0.827  14.447  1.00 96.76           H  
ATOM   1136  SD  MET A  79       1.375  -0.924  15.848  1.00 96.76           S  
ATOM   1137  CE  MET A  79       0.017  -1.789  15.022  1.00 96.76           C  
ATOM   1138  HE1 MET A  79       0.023  -1.524  13.965  1.00 96.76           H  
ATOM   1139  HE2 MET A  79      -0.935  -1.495  15.464  1.00 96.76           H  
ATOM   1140  HE3 MET A  79       0.147  -2.867  15.119  1.00 96.76           H  
ATOM   1141  N   ILE A  80       2.460   1.979  18.116  1.00 95.16           N  
ATOM   1142  H   ILE A  80       2.563   0.979  18.215  1.00 95.16           H  
ATOM   1143  CA  ILE A  80       3.693   2.725  17.867  1.00 95.16           C  
ATOM   1144  HA  ILE A  80       3.478   3.618  17.280  1.00 95.16           H  
ATOM   1145  C   ILE A  80       4.585   1.800  17.044  1.00 95.16           C  
ATOM   1146  CB  ILE A  80       4.391   3.143  19.181  1.00 95.16           C  
ATOM   1147  HB  ILE A  80       4.694   2.238  19.707  1.00 95.16           H  
ATOM   1148  O   ILE A  80       4.870   0.688  17.498  1.00 95.16           O  
ATOM   1149  CG1 ILE A  80       3.446   3.942  20.110  1.00 95.16           C  
ATOM   1150 HG12 ILE A  80       3.195   4.893  19.641  1.00 95.16           H  
ATOM   1151 HG13 ILE A  80       2.522   3.384  20.260  1.00 95.16           H  
ATOM   1152  CG2 ILE A  80       5.668   3.943  18.866  1.00 95.16           C  
ATOM   1153 HG21 ILE A  80       6.212   4.193  19.777  1.00 95.16           H  
ATOM   1154 HG22 ILE A  80       5.417   4.857  18.327  1.00 95.16           H  
ATOM   1155 HG23 ILE A  80       6.342   3.361  18.237  1.00 95.16           H  
ATOM   1156  CD1 ILE A  80       4.016   4.204  21.509  1.00 95.16           C  
ATOM   1157 HD11 ILE A  80       3.246   4.660  22.131  1.00 95.16           H  
ATOM   1158 HD12 ILE A  80       4.865   4.886  21.454  1.00 95.16           H  
ATOM   1159 HD13 ILE A  80       4.330   3.265  21.963  1.00 95.16           H  
ATOM   1160  N   GLN A  81       4.991   2.248  15.867  1.00 93.61           N  
ATOM   1161  H   GLN A  81       4.693   3.159  15.549  1.00 93.61           H  
ATOM   1162  CA  GLN A  81       5.998   1.611  15.031  1.00 93.61           C  
ATOM   1163  HA  GLN A  81       6.210   0.611  15.410  1.00 93.61           H  
ATOM   1164  C   GLN A  81       7.282   2.431  15.141  1.00 93.61           C  
ATOM   1165  CB  GLN A  81       5.484   1.465  13.593  1.00 93.61           C  
ATOM   1166  HB2 GLN A  81       5.372   2.453  13.147  1.00 93.61           H  
ATOM   1167  HB3 GLN A  81       6.218   0.900  13.017  1.00 93.61           H  
ATOM   1168  O   GLN A  81       7.225   3.650  15.299  1.00 93.61           O  
ATOM   1169  CG  GLN A  81       4.112   0.771  13.541  1.00 93.61           C  
ATOM   1170  HG2 GLN A  81       3.344   1.484  13.841  1.00 93.61           H  
ATOM   1171  HG3 GLN A  81       4.094  -0.063  14.243  1.00 93.61           H  
ATOM   1172  CD  GLN A  81       3.753   0.220  12.167  1.00 93.61           C  
ATOM   1173  NE2 GLN A  81       2.510   0.134  11.779  1.00 93.61           N  
ATOM   1174 HE21 GLN A  81       2.035   1.025  11.805  1.00 93.61           H  
ATOM   1175 HE22 GLN A  81       2.591  -0.193  10.827  1.00 93.61           H  
ATOM   1176  OE1 GLN A  81       4.531  -0.324  11.435  1.00 93.61           O  
ATOM   1177  N   LEU A  82       8.416   1.744  15.248  1.00 92.22           N  
ATOM   1178  H   LEU A  82       8.385   0.742  15.122  1.00 92.22           H  
ATOM   1179  CA  LEU A  82       9.729   2.365  15.325  1.00 92.22           C  
ATOM   1180  HA  LEU A  82       9.618   3.432  15.135  1.00 92.22           H  
ATOM   1181  C   LEU A  82      10.633   1.778  14.253  1.00 92.22           C  
ATOM   1182  CB  LEU A  82      10.394   2.158  16.699  1.00 92.22           C  
ATOM   1183  HB2 LEU A  82      10.506   1.085  16.858  1.00 92.22           H  
ATOM   1184  HB3 LEU A  82      11.394   2.588  16.643  1.00 92.22           H  
ATOM   1185  O   LEU A  82      10.859   0.568  14.272  1.00 92.22           O  
ATOM   1186  CG  LEU A  82       9.684   2.750  17.922  1.00 92.22           C  
ATOM   1187  HG  LEU A  82       8.712   2.273  18.051  1.00 92.22           H  
ATOM   1188  CD1 LEU A  82      10.537   2.473  19.166  1.00 92.22           C  
ATOM   1189 HD11 LEU A  82       9.972   2.729  20.062  1.00 92.22           H  
ATOM   1190 HD12 LEU A  82      11.450   3.067  19.120  1.00 92.22           H  
ATOM   1191 HD13 LEU A  82      10.819   1.420  19.186  1.00 92.22           H  
ATOM   1192  CD2 LEU A  82       9.503   4.265  17.845  1.00 92.22           C  
ATOM   1193 HD21 LEU A  82       8.840   4.496  17.012  1.00 92.22           H  
ATOM   1194 HD22 LEU A  82      10.462   4.749  17.656  1.00 92.22           H  
ATOM   1195 HD23 LEU A  82       9.055   4.644  18.764  1.00 92.22           H  
ATOM   1196  N   GLU A  83      11.232   2.645  13.452  1.00 89.19           N  
ATOM   1197  H   GLU A  83      10.915   3.604  13.469  1.00 89.19           H  
ATOM   1198  CA  GLU A  83      12.345   2.345  12.558  1.00 89.19           C  
ATOM   1199  HA  GLU A  83      12.104   1.473  11.950  1.00 89.19           H  
ATOM   1200  C   GLU A  83      13.596   2.041  13.389  1.00 89.19           C  
ATOM   1201  CB  GLU A  83      12.588   3.548  11.632  1.00 89.19           C  
ATOM   1202  HB2 GLU A  83      13.481   3.370  11.032  1.00 89.19           H  
ATOM   1203  HB3 GLU A  83      12.781   4.427  12.247  1.00 89.19           H  
ATOM   1204  O   GLU A  83      14.076   2.868  14.186  1.00 89.19           O  
ATOM   1205  CG  GLU A  83      11.400   3.864  10.706  1.00 89.19           C  
ATOM   1206  HG2 GLU A  83      10.499   4.005  11.302  1.00 89.19           H  
ATOM   1207  HG3 GLU A  83      11.612   4.816  10.219  1.00 89.19           H  
ATOM   1208  CD  GLU A  83      11.157   2.801   9.625  1.00 89.19           C  
ATOM   1209  OE1 GLU A  83      10.252   3.051   8.807  1.00 89.19           O  
ATOM   1210  OE2 GLU A  83      11.918   1.808   9.609  1.00 89.19           O  
ATOM   1211  N   ALA A  84      14.103   0.814  13.264  1.00 86.46           N  
ATOM   1212  H   ALA A  84      13.708   0.213  12.555  1.00 86.46           H  
ATOM   1213  CA  ALA A  84      15.255   0.340  14.022  1.00 86.46           C  
ATOM   1214  HA  ALA A  84      15.232   0.810  15.005  1.00 86.46           H  
ATOM   1215  C   ALA A  84      16.583   0.741  13.364  1.00 86.46           C  
ATOM   1216  CB  ALA A  84      15.139  -1.172  14.220  1.00 86.46           C  
ATOM   1217  HB1 ALA A  84      14.158  -1.417  14.628  1.00 86.46           H  
ATOM   1218  HB2 ALA A  84      15.257  -1.662  13.253  1.00 86.46           H  
ATOM   1219  HB3 ALA A  84      15.921  -1.518  14.895  1.00 86.46           H  
ATOM   1220  O   ALA A  84      17.610   0.827  14.051  1.00 86.46           O  
ATOM   1221  N   GLU A  85      16.580   1.020  12.062  1.00 81.56           N  
ATOM   1222  H   GLU A  85      15.757   0.809  11.516  1.00 81.56           H  
ATOM   1223  CA  GLU A  85      17.669   1.688  11.368  1.00 81.56           C  
ATOM   1224  HA  GLU A  85      18.591   1.149  11.583  1.00 81.56           H  
ATOM   1225  C   GLU A  85      17.812   3.122  11.901  1.00 81.56           C  
ATOM   1226  CB  GLU A  85      17.461   1.662   9.843  1.00 81.56           C  
ATOM   1227  HB2 GLU A  85      18.213   2.321   9.410  1.00 81.56           H  
ATOM   1228  HB3 GLU A  85      16.484   2.073   9.586  1.00 81.56           H  
ATOM   1229  O   GLU A  85      16.929   3.966  11.790  1.00 81.56           O  
ATOM   1230  CG  GLU A  85      17.652   0.279   9.185  1.00 81.56           C  
ATOM   1231  HG2 GLU A  85      18.553  -0.177   9.594  1.00 81.56           H  
ATOM   1232  HG3 GLU A  85      17.836   0.443   8.124  1.00 81.56           H  
ATOM   1233  CD  GLU A  85      16.475  -0.701   9.318  1.00 81.56           C  
ATOM   1234  OE1 GLU A  85      16.665  -1.879   8.909  1.00 81.56           O  
ATOM   1235  OE2 GLU A  85      15.455  -0.329   9.921  1.00 81.56           O  
ATOM   1236  N   ALA A  86      18.951   3.413  12.532  1.00 61.28           N  
ATOM   1237  H   ALA A  86      19.639   2.684  12.652  1.00 61.28           H  
ATOM   1238  CA  ALA A  86      19.195   4.738  13.083  1.00 61.28           C  
ATOM   1239  HA  ALA A  86      18.308   5.048  13.635  1.00 61.28           H  
ATOM   1240  C   ALA A  86      19.437   5.758  11.961  1.00 61.28           C  
ATOM   1241  CB  ALA A  86      20.371   4.671  14.066  1.00 61.28           C  
ATOM   1242  HB1 ALA A  86      20.497   5.646  14.537  1.00 61.28           H  
ATOM   1243  HB2 ALA A  86      21.284   4.405  13.534  1.00 61.28           H  
ATOM   1244  HB3 ALA A  86      20.161   3.925  14.833  1.00 61.28           H  
ATOM   1245  O   ALA A  86      20.462   5.698  11.275  1.00 61.28           O  
ATOM   1246  N   ASP A  87      18.562   6.751  11.851  1.00 66.60           N  
ATOM   1247  H   ASP A  87      17.669   6.682  12.319  1.00 66.60           H  
ATOM   1248  CA  ASP A  87      18.834   7.994  11.143  1.00 66.60           C  
ATOM   1249  HA  ASP A  87      19.848   7.945  10.746  1.00 66.60           H  
ATOM   1250  C   ASP A  87      18.830   9.194  12.117  1.00 66.60           C  
ATOM   1251  CB  ASP A  87      17.917   8.103   9.911  1.00 66.60           C  
ATOM   1252  HB2 ASP A  87      18.369   8.827   9.233  1.00 66.60           H  
ATOM   1253  HB3 ASP A  87      17.899   7.145   9.391  1.00 66.60           H  
ATOM   1254  O   ASP A  87      18.763   9.043  13.338  1.00 66.60           O  
ATOM   1255  CG  ASP A  87      16.483   8.554  10.185  1.00 66.60           C  
ATOM   1256  OD1 ASP A  87      16.163   8.805  11.367  1.00 66.60           O  
ATOM   1257  OD2 ASP A  87      15.809   8.861   9.184  1.00 66.60           O  
ATOM   1258  N   ASN A  88      19.011  10.409  11.596  1.00 68.62           N  
ATOM   1259  H   ASN A  88      18.942  10.485  10.591  1.00 68.62           H  
ATOM   1260  CA  ASN A  88      18.980  11.629  12.414  1.00 68.62           C  
ATOM   1261  HA  ASN A  88      19.273  11.376  13.433  1.00 68.62           H  
ATOM   1262  C   ASN A  88      17.558  12.225  12.537  1.00 68.62           C  
ATOM   1263  CB  ASN A  88      20.004  12.644  11.866  1.00 68.62           C  
ATOM   1264  HB2 ASN A  88      19.811  12.799  10.805  1.00 68.62           H  
ATOM   1265  HB3 ASN A  88      19.870  13.600  12.372  1.00 68.62           H  
ATOM   1266  O   ASN A  88      17.432  13.412  12.859  1.00 68.62           O  
ATOM   1267  CG  ASN A  88      21.453  12.250  12.085  1.00 68.62           C  
ATOM   1268  ND2 ASN A  88      22.299  12.479  11.107  1.00 68.62           N  
ATOM   1269 HD21 ASN A  88      21.939  12.743  10.201  1.00 68.62           H  
ATOM   1270 HD22 ASN A  88      23.225  12.104  11.257  1.00 68.62           H  
ATOM   1271  OD1 ASN A  88      21.885  11.807  13.133  1.00 68.62           O  
ATOM   1272  N   ALA A  89      16.507  11.466  12.220  1.00 68.61           N  
ATOM   1273  H   ALA A  89      16.631  10.479  12.045  1.00 68.61           H  
ATOM   1274  CA  ALA A  89      15.131  11.934  12.118  1.00 68.61           C  
ATOM   1275  HA  ALA A  89      15.114  13.017  12.246  1.00 68.61           H  
ATOM   1276  C   ALA A  89      14.231  11.352  13.225  1.00 68.61           C  
ATOM   1277  CB  ALA A  89      14.628  11.646  10.694  1.00 68.61           C  
ATOM   1278  HB1 ALA A  89      14.415  10.582  10.586  1.00 68.61           H  
ATOM   1279  HB2 ALA A  89      13.713  12.203  10.490  1.00 68.61           H  
ATOM   1280  HB3 ALA A  89      15.383  11.925   9.958  1.00 68.61           H  
ATOM   1281  O   ALA A  89      14.685  10.962  14.300  1.00 68.61           O  
ATOM   1282  N   VAL A  90      12.916  11.446  13.017  1.00 65.86           N  
ATOM   1283  H   VAL A  90      12.622  11.631  12.069  1.00 65.86           H  
ATOM   1284  CA  VAL A  90      11.911  10.859  13.905  1.00 65.86           C  
ATOM   1285  HA  VAL A  90      12.211  10.994  14.944  1.00 65.86           H  
ATOM   1286  C   VAL A  90      11.847   9.366  13.601  1.00 65.86           C  
ATOM   1287  CB  VAL A  90      10.534  11.522  13.683  1.00 65.86           C  
ATOM   1288  HB  VAL A  90      10.251  11.439  12.634  1.00 65.86           H  
ATOM   1289  O   VAL A  90      11.405   8.997  12.526  1.00 65.86           O  
ATOM   1290  CG1 VAL A  90       9.440  10.875  14.539  1.00 65.86           C  
ATOM   1291 HG11 VAL A  90       8.496  11.403  14.404  1.00 65.86           H  
ATOM   1292 HG12 VAL A  90       9.276   9.854  14.195  1.00 65.86           H  
ATOM   1293 HG13 VAL A  90       9.720  10.871  15.592  1.00 65.86           H  
ATOM   1294  CG2 VAL A  90      10.574  13.015  14.047  1.00 65.86           C  
ATOM   1295 HG21 VAL A  90      10.868  13.134  15.090  1.00 65.86           H  
ATOM   1296 HG22 VAL A  90       9.588  13.453  13.888  1.00 65.86           H  
ATOM   1297 HG23 VAL A  90      11.287  13.531  13.405  1.00 65.86           H  
ATOM   1298  N   ASN A  91      12.235   8.522  14.555  1.00 76.47           N  
ATOM   1299  H   ASN A  91      12.841   8.882  15.279  1.00 76.47           H  
ATOM   1300  CA  ASN A  91      12.200   7.066  14.373  1.00 76.47           C  
ATOM   1301  HA  ASN A  91      12.570   6.825  13.376  1.00 76.47           H  
ATOM   1302  C   ASN A  91      10.799   6.449  14.472  1.00 76.47           C  
ATOM   1303  CB  ASN A  91      13.117   6.396  15.412  1.00 76.47           C  
ATOM   1304  HB2 ASN A  91      13.008   5.315  15.321  1.00 76.47           H  
ATOM   1305  HB3 ASN A  91      12.814   6.682  16.419  1.00 76.47           H  
ATOM   1306  O   ASN A  91      10.690   5.246  14.318  1.00 76.47           O  
ATOM   1307  CG  ASN A  91      14.578   6.729  15.225  1.00 76.47           C  
ATOM   1308  ND2 ASN A  91      15.421   5.742  15.075  1.00 76.47           N  
ATOM   1309 HD21 ASN A  91      15.039   4.848  14.803  1.00 76.47           H  
ATOM   1310 HD22 ASN A  91      16.318   6.024  14.706  1.00 76.47           H  
ATOM   1311  OD1 ASN A  91      14.988   7.870  15.296  1.00 76.47           O  
ATOM   1312  N   ALA A  92       9.759   7.209  14.825  1.00 81.29           N  
ATOM   1313  H   ALA A  92       9.886   8.211  14.793  1.00 81.29           H  
ATOM   1314  CA  ALA A  92       8.384   6.711  14.836  1.00 81.29           C  
ATOM   1315  HA  ALA A  92       8.388   5.623  14.774  1.00 81.29           H  
ATOM   1316  C   ALA A  92       7.656   7.230  13.594  1.00 81.29           C  
ATOM   1317  CB  ALA A  92       7.690   7.108  16.148  1.00 81.29           C  
ATOM   1318  HB1 ALA A  92       8.263   6.741  17.000  1.00 81.29           H  
ATOM   1319  HB2 ALA A  92       6.693   6.666  16.161  1.00 81.29           H  
ATOM   1320  HB3 ALA A  92       7.600   8.193  16.205  1.00 81.29           H  
ATOM   1321  O   ALA A  92       7.290   8.405  13.549  1.00 81.29           O  
ATOM   1322  N   ASP A  93       7.503   6.363  12.606  1.00 76.56           N  
ATOM   1323  H   ASP A  93       7.792   5.404  12.740  1.00 76.56           H  
ATOM   1324  CA  ASP A  93       6.800   6.582  11.341  1.00 76.56           C  
ATOM   1325  HA  ASP A  93       7.057   7.562  10.939  1.00 76.56           H  
ATOM   1326  C   ASP A  93       5.274   6.537  11.549  1.00 76.56           C  
ATOM   1327  CB  ASP A  93       7.289   5.506  10.346  1.00 76.56           C  
ATOM   1328  HB2 ASP A  93       8.372   5.583  10.243  1.00 76.56           H  
ATOM   1329  HB3 ASP A  93       6.845   5.713   9.373  1.00 76.56           H  
ATOM   1330  O   ASP A  93       4.537   7.435  11.131  1.00 76.56           O  
ATOM   1331  CG  ASP A  93       6.927   4.073  10.779  1.00 76.56           C  
ATOM   1332  OD1 ASP A  93       7.031   3.785  12.002  1.00 76.56           O  
ATOM   1333  OD2 ASP A  93       6.365   3.328   9.961  1.00 76.56           O  
ATOM   1334  N   GLU A  94       4.799   5.562  12.330  1.00 88.53           N  
ATOM   1335  H   GLU A  94       5.446   4.813  12.529  1.00 88.53           H  
ATOM   1336  CA  GLU A  94       3.390   5.404  12.657  1.00 88.53           C  
ATOM   1337  HA  GLU A  94       2.836   6.248  12.245  1.00 88.53           H  
ATOM   1338  C   GLU A  94       3.119   5.350  14.158  1.00 88.53           C  
ATOM   1339  CB  GLU A  94       2.810   4.146  12.027  1.00 88.53           C  
ATOM   1340  HB2 GLU A  94       1.816   4.015  12.453  1.00 88.53           H  
ATOM   1341  HB3 GLU A  94       3.416   3.284  12.307  1.00 88.53           H  
ATOM   1342  O   GLU A  94       3.520   4.441  14.891  1.00 88.53           O  
ATOM   1343  CG  GLU A  94       2.676   4.191  10.505  1.00 88.53           C  
ATOM   1344  HG2 GLU A  94       2.077   5.059  10.231  1.00 88.53           H  
ATOM   1345  HG3 GLU A  94       3.661   4.273  10.045  1.00 88.53           H  
ATOM   1346  CD  GLU A  94       1.967   2.923  10.023  1.00 88.53           C  
ATOM   1347  OE1 GLU A  94       1.953   2.601   8.826  1.00 88.53           O  
ATOM   1348  OE2 GLU A  94       1.230   2.263  10.814  1.00 88.53           O  
ATOM   1349  N   GLN A  95       2.260   6.256  14.612  1.00 92.10           N  
ATOM   1350  H   GLN A  95       2.009   7.005  13.983  1.00 92.10           H  
ATOM   1351  CA  GLN A  95       1.691   6.197  15.945  1.00 92.10           C  
ATOM   1352  HA  GLN A  95       1.620   5.136  16.187  1.00 92.10           H  
ATOM   1353  C   GLN A  95       0.278   6.749  15.957  1.00 92.10           C  
ATOM   1354  CB  GLN A  95       2.605   6.815  17.015  1.00 92.10           C  
ATOM   1355  HB2 GLN A  95       3.620   6.441  16.877  1.00 92.10           H  
ATOM   1356  HB3 GLN A  95       2.261   6.453  17.984  1.00 92.10           H  
ATOM   1357  O   GLN A  95      -0.001   7.902  15.610  1.00 92.10           O  
ATOM   1358  CG  GLN A  95       2.643   8.342  17.089  1.00 92.10           C  
ATOM   1359  HG2 GLN A  95       3.291   8.621  17.920  1.00 92.10           H  
ATOM   1360  HG3 GLN A  95       1.650   8.730  17.316  1.00 92.10           H  
ATOM   1361  CD  GLN A  95       3.187   9.016  15.850  1.00 92.10           C  
ATOM   1362  NE2 GLN A  95       2.959  10.296  15.760  1.00 92.10           N  
ATOM   1363 HE21 GLN A  95       2.497  10.825  16.486  1.00 92.10           H  
ATOM   1364 HE22 GLN A  95       3.486  10.695  14.996  1.00 92.10           H  
ATOM   1365  OE1 GLN A  95       3.853   8.458  15.011  1.00 92.10           O  
ATOM   1366  N   TYR A  96      -0.646   5.905  16.391  1.00 95.29           N  
ATOM   1367  H   TYR A  96      -0.352   4.987  16.692  1.00 95.29           H  
ATOM   1368  CA  TYR A  96      -2.059   6.216  16.335  1.00 95.29           C  
ATOM   1369  HA  TYR A  96      -2.184   7.275  16.563  1.00 95.29           H  
ATOM   1370  C   TYR A  96      -2.850   5.446  17.379  1.00 95.29           C  
ATOM   1371  CB  TYR A  96      -2.595   5.960  14.915  1.00 95.29           C  
ATOM   1372  HB2 TYR A  96      -2.048   6.587  14.211  1.00 95.29           H  
ATOM   1373  HB3 TYR A  96      -3.639   6.270  14.865  1.00 95.29           H  
ATOM   1374  O   TYR A  96      -2.442   4.409  17.904  1.00 95.29           O  
ATOM   1375  CG  TYR A  96      -2.492   4.520  14.459  1.00 95.29           C  
ATOM   1376  CD1 TYR A  96      -1.317   4.069  13.831  1.00 95.29           C  
ATOM   1377  HD1 TYR A  96      -0.491   4.743  13.658  1.00 95.29           H  
ATOM   1378  CD2 TYR A  96      -3.564   3.631  14.667  1.00 95.29           C  
ATOM   1379  HD2 TYR A  96      -4.453   3.983  15.171  1.00 95.29           H  
ATOM   1380  CE1 TYR A  96      -1.217   2.742  13.386  1.00 95.29           C  
ATOM   1381  HE1 TYR A  96      -0.315   2.423  12.884  1.00 95.29           H  
ATOM   1382  CE2 TYR A  96      -3.464   2.294  14.232  1.00 95.29           C  
ATOM   1383  HE2 TYR A  96      -4.270   1.592  14.386  1.00 95.29           H  
ATOM   1384  OH  TYR A  96      -2.186   0.568  13.155  1.00 95.29           O  
ATOM   1385  HH  TYR A  96      -1.346   0.457  12.704  1.00 95.29           H  
ATOM   1386  CZ  TYR A  96      -2.290   1.852  13.584  1.00 95.29           C  
ATOM   1387  N   VAL A  97      -4.037   5.971  17.653  1.00 98.09           N  
ATOM   1388  H   VAL A  97      -4.277   6.834  17.185  1.00 98.09           H  
ATOM   1389  CA  VAL A  97      -5.053   5.335  18.481  1.00 98.09           C  
ATOM   1390  HA  VAL A  97      -4.663   4.383  18.840  1.00 98.09           H  
ATOM   1391  C   VAL A  97      -6.271   5.052  17.621  1.00 98.09           C  
ATOM   1392  CB  VAL A  97      -5.387   6.195  19.712  1.00 98.09           C  
ATOM   1393  HB  VAL A  97      -5.691   7.189  19.382  1.00 98.09           H  
ATOM   1394  O   VAL A  97      -6.665   5.861  16.780  1.00 98.09           O  
ATOM   1395  CG1 VAL A  97      -6.522   5.607  20.565  1.00 98.09           C  
ATOM   1396 HG11 VAL A  97      -7.453   5.583  19.999  1.00 98.09           H  
ATOM   1397 HG12 VAL A  97      -6.679   6.229  21.445  1.00 98.09           H  
ATOM   1398 HG13 VAL A  97      -6.265   4.598  20.888  1.00 98.09           H  
ATOM   1399  CG2 VAL A  97      -4.154   6.332  20.615  1.00 98.09           C  
ATOM   1400 HG21 VAL A  97      -4.397   6.926  21.495  1.00 98.09           H  
ATOM   1401 HG22 VAL A  97      -3.349   6.833  20.078  1.00 98.09           H  
ATOM   1402 HG23 VAL A  97      -3.808   5.346  20.926  1.00 98.09           H  
ATOM   1403  N   THR A  98      -6.900   3.908  17.858  1.00 98.34           N  
ATOM   1404  H   THR A  98      -6.531   3.316  18.588  1.00 98.34           H  
ATOM   1405  CA  THR A  98      -8.209   3.582  17.304  1.00 98.34           C  
ATOM   1406  HA  THR A  98      -8.540   4.433  16.709  1.00 98.34           H  
ATOM   1407  C   THR A  98      -9.233   3.388  18.409  1.00 98.34           C  
ATOM   1408  CB  THR A  98      -8.191   2.374  16.361  1.00 98.34           C  
ATOM   1409  HB  THR A  98      -9.188   2.252  15.937  1.00 98.34           H  
ATOM   1410  O   THR A  98      -8.934   2.864  19.483  1.00 98.34           O  
ATOM   1411  CG2 THR A  98      -7.197   2.525  15.217  1.00 98.34           C  
ATOM   1412 HG21 THR A  98      -7.435   3.424  14.649  1.00 98.34           H  
ATOM   1413 HG22 THR A  98      -7.257   1.657  14.560  1.00 98.34           H  
ATOM   1414 HG23 THR A  98      -6.182   2.596  15.609  1.00 98.34           H  
ATOM   1415  OG1 THR A  98      -7.855   1.200  17.044  1.00 98.34           O  
ATOM   1416  HG1 THR A  98      -6.970   1.322  17.397  1.00 98.34           H  
ATOM   1417  N   VAL A  99     -10.461   3.806  18.119  1.00 98.33           N  
ATOM   1418  H   VAL A  99     -10.599   4.258  17.227  1.00 98.33           H  
ATOM   1419  CA  VAL A  99     -11.648   3.522  18.921  1.00 98.33           C  
ATOM   1420  HA  VAL A  99     -11.397   2.795  19.692  1.00 98.33           H  
ATOM   1421  C   VAL A  99     -12.676   2.915  17.982  1.00 98.33           C  
ATOM   1422  CB  VAL A  99     -12.191   4.780  19.619  1.00 98.33           C  
ATOM   1423  HB  VAL A  99     -12.551   5.490  18.874  1.00 98.33           H  
ATOM   1424  O   VAL A  99     -13.090   3.551  17.010  1.00 98.33           O  
ATOM   1425  CG1 VAL A  99     -13.346   4.414  20.556  1.00 98.33           C  
ATOM   1426 HG11 VAL A  99     -14.147   3.923  20.003  1.00 98.33           H  
ATOM   1427 HG12 VAL A  99     -13.746   5.314  21.021  1.00 98.33           H  
ATOM   1428 HG13 VAL A  99     -12.985   3.740  21.333  1.00 98.33           H  
ATOM   1429  CG2 VAL A  99     -11.116   5.468  20.469  1.00 98.33           C  
ATOM   1430 HG21 VAL A  99     -11.548   6.305  21.018  1.00 98.33           H  
ATOM   1431 HG22 VAL A  99     -10.322   5.854  19.830  1.00 98.33           H  
ATOM   1432 HG23 VAL A  99     -10.685   4.757  21.174  1.00 98.33           H  
ATOM   1433  N   SER A 100     -13.068   1.673  18.238  1.00 97.69           N  
ATOM   1434  H   SER A 100     -12.725   1.217  19.072  1.00 97.69           H  
ATOM   1435  CA  SER A 100     -13.944   0.920  17.344  1.00 97.69           C  
ATOM   1436  HA  SER A 100     -14.418   1.627  16.663  1.00 97.69           H  
ATOM   1437  C   SER A 100     -15.079   0.223  18.078  1.00 97.69           C  
ATOM   1438  CB  SER A 100     -13.134  -0.056  16.486  1.00 97.69           C  
ATOM   1439  HB2 SER A 100     -13.798  -0.553  15.779  1.00 97.69           H  
ATOM   1440  HB3 SER A 100     -12.384   0.500  15.924  1.00 97.69           H  
ATOM   1441  O   SER A 100     -15.007  -0.029  19.277  1.00 97.69           O  
ATOM   1442  OG  SER A 100     -12.492  -1.029  17.278  1.00 97.69           O  
ATOM   1443  HG  SER A 100     -11.927  -0.592  17.921  1.00 97.69           H  
ATOM   1444  N   GLY A 101     -16.154  -0.059  17.351  1.00 96.22           N  
ATOM   1445  H   GLY A 101     -16.154   0.215  16.379  1.00 96.22           H  
ATOM   1446  CA  GLY A 101     -17.323  -0.769  17.855  1.00 96.22           C  
ATOM   1447  HA2 GLY A 101     -17.746  -0.214  18.692  1.00 96.22           H  
ATOM   1448  HA3 GLY A 101     -17.026  -1.754  18.215  1.00 96.22           H  
ATOM   1449  C   GLY A 101     -18.378  -0.932  16.764  1.00 96.22           C  
ATOM   1450  O   GLY A 101     -18.093  -0.802  15.573  1.00 96.22           O  
ATOM   1451  N   ALA A 102     -19.636  -1.148  17.157  1.00 95.68           N  
ATOM   1452  H   ALA A 102     -19.814  -1.290  18.141  1.00 95.68           H  
ATOM   1453  CA  ALA A 102     -20.749  -1.297  16.210  1.00 95.68           C  
ATOM   1454  HA  ALA A 102     -20.528  -2.135  15.548  1.00 95.68           H  
ATOM   1455  C   ALA A 102     -20.982  -0.062  15.312  1.00 95.68           C  
ATOM   1456  CB  ALA A 102     -22.012  -1.634  17.011  1.00 95.68           C  
ATOM   1457  HB1 ALA A 102     -21.851  -2.540  17.596  1.00 95.68           H  
ATOM   1458  HB2 ALA A 102     -22.264  -0.812  17.680  1.00 95.68           H  
ATOM   1459  HB3 ALA A 102     -22.843  -1.803  16.326  1.00 95.68           H  
ATOM   1460  O   ALA A 102     -21.626  -0.162  14.270  1.00 95.68           O  
ATOM   1461  N   PHE A 103     -20.462   1.105  15.704  1.00 96.17           N  
ATOM   1462  H   PHE A 103     -19.910   1.117  16.550  1.00 96.17           H  
ATOM   1463  CA  PHE A 103     -20.547   2.346  14.936  1.00 96.17           C  
ATOM   1464  HA  PHE A 103     -21.502   2.369  14.412  1.00 96.17           H  
ATOM   1465  C   PHE A 103     -19.457   2.485  13.862  1.00 96.17           C  
ATOM   1466  CB  PHE A 103     -20.516   3.534  15.905  1.00 96.17           C  
ATOM   1467  HB2 PHE A 103     -20.640   4.451  15.330  1.00 96.17           H  
ATOM   1468  HB3 PHE A 103     -21.367   3.462  16.582  1.00 96.17           H  
ATOM   1469  O   PHE A 103     -19.528   3.424  13.072  1.00 96.17           O  
ATOM   1470  CG  PHE A 103     -19.236   3.631  16.716  1.00 96.17           C  
ATOM   1471  CD1 PHE A 103     -19.179   3.083  18.012  1.00 96.17           C  
ATOM   1472  HD1 PHE A 103     -20.054   2.632  18.456  1.00 96.17           H  
ATOM   1473  CD2 PHE A 103     -18.090   4.235  16.162  1.00 96.17           C  
ATOM   1474  HD2 PHE A 103     -18.124   4.664  15.171  1.00 96.17           H  
ATOM   1475  CE1 PHE A 103     -17.977   3.121  18.738  1.00 96.17           C  
ATOM   1476  HE1 PHE A 103     -17.926   2.702  19.732  1.00 96.17           H  
ATOM   1477  CE2 PHE A 103     -16.886   4.265  16.887  1.00 96.17           C  
ATOM   1478  HE2 PHE A 103     -15.999   4.705  16.457  1.00 96.17           H  
ATOM   1479  CZ  PHE A 103     -16.831   3.704  18.172  1.00 96.17           C  
ATOM   1480  HZ  PHE A 103     -15.902   3.716  18.723  1.00 96.17           H  
ATOM   1481  N   GLY A 104     -18.460   1.597  13.817  1.00 98.05           N  
ATOM   1482  H   GLY A 104     -18.432   0.859  14.506  1.00 98.05           H  
ATOM   1483  CA  GLY A 104     -17.306   1.692  12.921  1.00 98.05           C  
ATOM   1484  HA2 GLY A 104     -17.213   0.772  12.343  1.00 98.05           H  
ATOM   1485  HA3 GLY A 104     -17.439   2.520  12.224  1.00 98.05           H  
ATOM   1486  C   GLY A 104     -16.002   1.907  13.681  1.00 98.05           C  
ATOM   1487  O   GLY A 104     -15.871   1.471  14.823  1.00 98.05           O  
ATOM   1488  N   LYS A 105     -15.036   2.570  13.042  1.00 98.41           N  
ATOM   1489  H   LYS A 105     -15.236   2.902  12.110  1.00 98.41           H  
ATOM   1490  CA  LYS A 105     -13.699   2.839  13.589  1.00 98.41           C  
ATOM   1491  HA  LYS A 105     -13.679   2.596  14.651  1.00 98.41           H  
ATOM   1492  C   LYS A 105     -13.371   4.319  13.444  1.00 98.41           C  
ATOM   1493  CB  LYS A 105     -12.669   1.944  12.865  1.00 98.41           C  
ATOM   1494  HB2 LYS A 105     -12.700   2.172  11.799  1.00 98.41           H  
ATOM   1495  HB3 LYS A 105     -12.959   0.901  12.996  1.00 98.41           H  
ATOM   1496  O   LYS A 105     -13.422   4.845  12.337  1.00 98.41           O  
ATOM   1497  CG  LYS A 105     -11.222   2.116  13.369  1.00 98.41           C  
ATOM   1498  HG2 LYS A 105     -10.930   3.163  13.284  1.00 98.41           H  
ATOM   1499  HG3 LYS A 105     -11.189   1.847  14.425  1.00 98.41           H  
ATOM   1500  CD  LYS A 105     -10.175   1.267  12.613  1.00 98.41           C  
ATOM   1501  HD2 LYS A 105      -9.224   1.382  13.134  1.00 98.41           H  
ATOM   1502  HD3 LYS A 105     -10.456   0.215  12.648  1.00 98.41           H  
ATOM   1503  CE  LYS A 105      -9.984   1.711  11.144  1.00 98.41           C  
ATOM   1504  HE2 LYS A 105     -10.836   1.373  10.554  1.00 98.41           H  
ATOM   1505  HE3 LYS A 105      -9.982   2.801  11.119  1.00 98.41           H  
ATOM   1506  NZ  LYS A 105      -8.711   1.240  10.514  1.00 98.41           N  
ATOM   1507  HZ1 LYS A 105      -8.590   0.237  10.532  1.00 98.41           H  
ATOM   1508  HZ2 LYS A 105      -8.628   1.537   9.552  1.00 98.41           H  
ATOM   1509  HZ3 LYS A 105      -7.908   1.677  10.942  1.00 98.41           H  
ATOM   1510  N   ILE A 106     -13.002   4.962  14.544  1.00 98.69           N  
ATOM   1511  H   ILE A 106     -12.993   4.443  15.410  1.00 98.69           H  
ATOM   1512  CA  ILE A 106     -12.284   6.238  14.542  1.00 98.69           C  
ATOM   1513  HA  ILE A 106     -12.414   6.728  13.577  1.00 98.69           H  
ATOM   1514  C   ILE A 106     -10.802   5.917  14.724  1.00 98.69           C  
ATOM   1515  CB  ILE A 106     -12.820   7.193  15.632  1.00 98.69           C  
ATOM   1516  HB  ILE A 106     -12.731   6.697  16.599  1.00 98.69           H  
ATOM   1517  O   ILE A 106     -10.454   5.074  15.549  1.00 98.69           O  
ATOM   1518  CG1 ILE A 106     -14.311   7.512  15.373  1.00 98.69           C  
ATOM   1519 HG12 ILE A 106     -14.865   6.584  15.230  1.00 98.69           H  
ATOM   1520 HG13 ILE A 106     -14.403   8.100  14.459  1.00 98.69           H  
ATOM   1521  CG2 ILE A 106     -11.988   8.492  15.671  1.00 98.69           C  
ATOM   1522 HG21 ILE A 106     -10.952   8.277  15.934  1.00 98.69           H  
ATOM   1523 HG22 ILE A 106     -12.011   8.986  14.700  1.00 98.69           H  
ATOM   1524 HG23 ILE A 106     -12.372   9.174  16.430  1.00 98.69           H  
ATOM   1525  CD1 ILE A 106     -14.999   8.261  16.520  1.00 98.69           C  
ATOM   1526 HD11 ILE A 106     -14.854   7.720  17.456  1.00 98.69           H  
ATOM   1527 HD12 ILE A 106     -16.067   8.330  16.314  1.00 98.69           H  
ATOM   1528 HD13 ILE A 106     -14.601   9.271  16.614  1.00 98.69           H  
ATOM   1529  N   GLN A 107      -9.942   6.573  13.959  1.00 97.78           N  
ATOM   1530  H   GLN A 107     -10.308   7.242  13.296  1.00 97.78           H  
ATOM   1531  CA  GLN A 107      -8.488   6.456  14.028  1.00 97.78           C  
ATOM   1532  HA  GLN A 107      -8.198   5.914  14.927  1.00 97.78           H  
ATOM   1533  C   GLN A 107      -7.894   7.863  14.086  1.00 97.78           C  
ATOM   1534  CB  GLN A 107      -8.016   5.666  12.802  1.00 97.78           C  
ATOM   1535  HB2 GLN A 107      -8.475   4.677  12.831  1.00 97.78           H  
ATOM   1536  HB3 GLN A 107      -8.378   6.172  11.908  1.00 97.78           H  
ATOM   1537  O   GLN A 107      -8.315   8.724  13.318  1.00 97.78           O  
ATOM   1538  CG  GLN A 107      -6.494   5.497  12.673  1.00 97.78           C  
ATOM   1539  HG2 GLN A 107      -6.101   4.884  13.484  1.00 97.78           H  
ATOM   1540  HG3 GLN A 107      -6.006   6.471  12.713  1.00 97.78           H  
ATOM   1541  CD  GLN A 107      -6.174   4.834  11.338  1.00 97.78           C  
ATOM   1542  NE2 GLN A 107      -5.491   5.538  10.460  1.00 97.78           N  
ATOM   1543 HE21 GLN A 107      -5.227   5.146   9.568  1.00 97.78           H  
ATOM   1544 HE22 GLN A 107      -5.026   6.395  10.726  1.00 97.78           H  
ATOM   1545  OE1 GLN A 107      -6.648   3.738  11.038  1.00 97.78           O  
ATOM   1546  N   ALA A 108      -6.949   8.106  14.990  1.00 96.15           N  
ATOM   1547  H   ALA A 108      -6.652   7.363  15.605  1.00 96.15           H  
ATOM   1548  CA  ALA A 108      -6.295   9.402  15.141  1.00 96.15           C  
ATOM   1549  HA  ALA A 108      -6.409   9.966  14.215  1.00 96.15           H  
ATOM   1550  C   ALA A 108      -4.794   9.232  15.410  1.00 96.15           C  
ATOM   1551  CB  ALA A 108      -6.989  10.183  16.263  1.00 96.15           C  
ATOM   1552  HB1 ALA A 108      -8.040  10.330  16.014  1.00 96.15           H  
ATOM   1553  HB2 ALA A 108      -6.909   9.635  17.201  1.00 96.15           H  
ATOM   1554  HB3 ALA A 108      -6.511  11.157  16.375  1.00 96.15           H  
ATOM   1555  O   ALA A 108      -4.425   8.468  16.301  1.00 96.15           O  
ATOM   1556  N   GLY A 109      -3.954   9.947  14.661  1.00 93.17           N  
ATOM   1557  H   GLY A 109      -4.332  10.496  13.902  1.00 93.17           H  
ATOM   1558  CA  GLY A 109      -2.490   9.863  14.739  1.00 93.17           C  
ATOM   1559  HA2 GLY A 109      -2.100  10.684  15.341  1.00 93.17           H  
ATOM   1560  HA3 GLY A 109      -2.201   8.926  15.215  1.00 93.17           H  
ATOM   1561  C   GLY A 109      -1.823   9.912  13.363  1.00 93.17           C  
ATOM   1562  O   GLY A 109      -2.458  10.344  12.401  1.00 93.17           O  
ATOM   1563  N   GLN A 110      -0.563   9.485  13.284  1.00 91.16           N  
ATOM   1564  H   GLN A 110      -0.140   9.078  14.105  1.00 91.16           H  
ATOM   1565  CA  GLN A 110       0.173   9.274  12.031  1.00 91.16           C  
ATOM   1566  HA  GLN A 110      -0.207   9.946  11.261  1.00 91.16           H  
ATOM   1567  C   GLN A 110      -0.085   7.830  11.573  1.00 91.16           C  
ATOM   1568  CB  GLN A 110       1.674   9.599  12.219  1.00 91.16           C  
ATOM   1569  HB2 GLN A 110       2.090   8.977  13.012  1.00 91.16           H  
ATOM   1570  HB3 GLN A 110       2.202   9.368  11.294  1.00 91.16           H  
ATOM   1571  O   GLN A 110       0.241   6.884  12.289  1.00 91.16           O  
ATOM   1572  CG  GLN A 110       1.901  11.090  12.557  1.00 91.16           C  
ATOM   1573  HG2 GLN A 110       1.407  11.322  13.500  1.00 91.16           H  
ATOM   1574  HG3 GLN A 110       1.425  11.688  11.780  1.00 91.16           H  
ATOM   1575  CD  GLN A 110       3.369  11.539  12.682  1.00 91.16           C  
ATOM   1576  NE2 GLN A 110       3.849  12.502  11.949  1.00 91.16           N  
ATOM   1577 HE21 GLN A 110       3.453  12.545  11.021  1.00 91.16           H  
ATOM   1578 HE22 GLN A 110       4.858  12.514  12.003  1.00 91.16           H  
ATOM   1579  OE1 GLN A 110       4.107  11.217  13.581  1.00 91.16           O  
ATOM   1580  N   LYS A 111      -0.844   7.698  10.481  1.00 92.19           N  
ATOM   1581  H   LYS A 111      -1.013   8.550   9.966  1.00 92.19           H  
ATOM   1582  CA  LYS A 111      -1.234   6.454   9.793  1.00 92.19           C  
ATOM   1583  HA  LYS A 111      -0.322   5.917   9.533  1.00 92.19           H  
ATOM   1584  C   LYS A 111      -1.972   6.812   8.512  1.00 92.19           C  
ATOM   1585  CB  LYS A 111      -2.175   5.611  10.685  1.00 92.19           C  
ATOM   1586  HB2 LYS A 111      -1.649   5.381  11.612  1.00 92.19           H  
ATOM   1587  HB3 LYS A 111      -3.038   6.222  10.951  1.00 92.19           H  
ATOM   1588  O   LYS A 111      -2.707   7.800   8.544  1.00 92.19           O  
ATOM   1589  CG  LYS A 111      -2.653   4.272  10.078  1.00 92.19           C  
ATOM   1590  HG2 LYS A 111      -3.298   3.763  10.793  1.00 92.19           H  
ATOM   1591  HG3 LYS A 111      -3.211   4.438   9.156  1.00 92.19           H  
ATOM   1592  CD  LYS A 111      -1.439   3.392   9.801  1.00 92.19           C  
ATOM   1593  HD2 LYS A 111      -0.944   3.205  10.754  1.00 92.19           H  
ATOM   1594  HD3 LYS A 111      -0.734   3.943   9.178  1.00 92.19           H  
ATOM   1595  CE  LYS A 111      -1.694   2.058   9.104  1.00 92.19           C  
ATOM   1596  HE2 LYS A 111      -2.043   1.320   9.825  1.00 92.19           H  
ATOM   1597  HE3 LYS A 111      -2.422   2.206   8.306  1.00 92.19           H  
ATOM   1598  NZ  LYS A 111      -0.422   1.629   8.481  1.00 92.19           N  
ATOM   1599  HZ1 LYS A 111      -0.415   0.765   7.958  1.00 92.19           H  
ATOM   1600  HZ2 LYS A 111       0.395   1.738   9.065  1.00 92.19           H  
ATOM   1601  HZ3 LYS A 111      -0.170   2.322   7.791  1.00 92.19           H  
ATOM   1602  N   GLU A 112      -1.898   6.021   7.450  1.00 90.60           N  
ATOM   1603  H   GLU A 112      -1.157   5.335   7.429  1.00 90.60           H  
ATOM   1604  CA  GLU A 112      -2.629   6.266   6.195  1.00 90.60           C  
ATOM   1605  HA  GLU A 112      -2.198   7.156   5.737  1.00 90.60           H  
ATOM   1606  C   GLU A 112      -4.136   6.504   6.392  1.00 90.60           C  
ATOM   1607  CB  GLU A 112      -2.479   5.150   5.156  1.00 90.60           C  
ATOM   1608  HB2 GLU A 112      -3.138   4.318   5.403  1.00 90.60           H  
ATOM   1609  HB3 GLU A 112      -2.824   5.584   4.218  1.00 90.60           H  
ATOM   1610  O   GLU A 112      -4.774   6.030   7.350  1.00 90.60           O  
ATOM   1611  CG  GLU A 112      -1.062   4.654   4.893  1.00 90.60           C  
ATOM   1612  HG2 GLU A 112      -0.395   5.516   4.880  1.00 90.60           H  
ATOM   1613  HG3 GLU A 112      -1.031   4.134   3.936  1.00 90.60           H  
ATOM   1614  CD  GLU A 112      -0.661   3.711   6.005  1.00 90.60           C  
ATOM   1615  OE1 GLU A 112       0.105   4.138   6.879  1.00 90.60           O  
ATOM   1616  OE2 GLU A 112      -1.373   2.701   6.226  1.00 90.60           O  
ATOM   1617  N   GLY A 113      -4.720   7.269   5.471  1.00 93.41           N  
ATOM   1618  H   GLY A 113      -4.203   7.458   4.624  1.00 93.41           H  
ATOM   1619  CA  GLY A 113      -6.099   7.725   5.554  1.00 93.41           C  
ATOM   1620  HA2 GLY A 113      -6.148   8.735   5.148  1.00 93.41           H  
ATOM   1621  HA3 GLY A 113      -6.404   7.783   6.599  1.00 93.41           H  
ATOM   1622  C   GLY A 113      -7.099   6.835   4.815  1.00 93.41           C  
ATOM   1623  O   GLY A 113      -6.863   5.670   4.505  1.00 93.41           O  
ATOM   1624  N   ALA A 114      -8.293   7.381   4.594  1.00 95.83           N  
ATOM   1625  H   ALA A 114      -8.439   8.329   4.909  1.00 95.83           H  
ATOM   1626  CA  ALA A 114      -9.394   6.691   3.942  1.00 95.83           C  
ATOM   1627  HA  ALA A 114      -9.479   5.695   4.378  1.00 95.83           H  
ATOM   1628  C   ALA A 114      -9.177   6.488   2.444  1.00 95.83           C  
ATOM   1629  CB  ALA A 114     -10.689   7.465   4.202  1.00 95.83           C  
ATOM   1630  HB1 ALA A 114     -10.870   7.518   5.275  1.00 95.83           H  
ATOM   1631  HB2 ALA A 114     -11.516   6.948   3.716  1.00 95.83           H  
ATOM   1632  HB3 ALA A 114     -10.606   8.472   3.793  1.00 95.83           H  
ATOM   1633  O   ALA A 114      -9.813   5.601   1.879  1.00 95.83           O  
ATOM   1634  N   PHE A 115      -8.323   7.295   1.815  1.00 94.13           N  
ATOM   1635  H   PHE A 115      -7.772   7.955   2.346  1.00 94.13           H  
ATOM   1636  CA  PHE A 115      -7.924   7.058   0.438  1.00 94.13           C  
ATOM   1637  HA  PHE A 115      -8.812   6.967  -0.187  1.00 94.13           H  
ATOM   1638  C   PHE A 115      -7.156   5.739   0.350  1.00 94.13           C  
ATOM   1639  CB  PHE A 115      -7.102   8.243  -0.045  1.00 94.13           C  
ATOM   1640  HB2 PHE A 115      -6.213   8.323   0.580  1.00 94.13           H  
ATOM   1641  HB3 PHE A 115      -7.683   9.157   0.078  1.00 94.13           H  
ATOM   1642  O   PHE A 115      -7.614   4.822  -0.318  1.00 94.13           O  
ATOM   1643  CG  PHE A 115      -6.678   8.157  -1.493  1.00 94.13           C  
ATOM   1644  CD1 PHE A 115      -5.433   7.606  -1.826  1.00 94.13           C  
ATOM   1645  HD1 PHE A 115      -4.793   7.185  -1.064  1.00 94.13           H  
ATOM   1646  CD2 PHE A 115      -7.476   8.725  -2.498  1.00 94.13           C  
ATOM   1647  HD2 PHE A 115      -8.429   9.158  -2.231  1.00 94.13           H  
ATOM   1648  CE1 PHE A 115      -4.980   7.646  -3.149  1.00 94.13           C  
ATOM   1649  HE1 PHE A 115      -4.006   7.248  -3.390  1.00 94.13           H  
ATOM   1650  CE2 PHE A 115      -7.034   8.739  -3.834  1.00 94.13           C  
ATOM   1651  HE2 PHE A 115      -7.647   9.164  -4.615  1.00 94.13           H  
ATOM   1652  CZ  PHE A 115      -5.778   8.201  -4.156  1.00 94.13           C  
ATOM   1653  HZ  PHE A 115      -5.417   8.207  -5.174  1.00 94.13           H  
ATOM   1654  N   ASP A 116      -6.097   5.585   1.138  1.00 91.93           N  
ATOM   1655  H   ASP A 116      -5.725   6.392   1.617  1.00 91.93           H  
ATOM   1656  CA  ASP A 116      -5.195   4.432   1.050  1.00 91.93           C  
ATOM   1657  HA  ASP A 116      -4.922   4.278   0.006  1.00 91.93           H  
ATOM   1658  C   ASP A 116      -5.840   3.158   1.590  1.00 91.93           C  
ATOM   1659  CB  ASP A 116      -3.919   4.732   1.842  1.00 91.93           C  
ATOM   1660  HB2 ASP A 116      -3.135   4.029   1.561  1.00 91.93           H  
ATOM   1661  HB3 ASP A 116      -4.141   4.607   2.902  1.00 91.93           H  
ATOM   1662  O   ASP A 116      -5.841   2.115   0.935  1.00 91.93           O  
ATOM   1663  CG  ASP A 116      -3.474   6.159   1.569  1.00 91.93           C  
ATOM   1664  OD1 ASP A 116      -3.181   6.400   0.388  1.00 91.93           O  
ATOM   1665  OD2 ASP A 116      -3.765   7.034   2.418  1.00 91.93           O  
ATOM   1666  N   GLN A 117      -6.464   3.243   2.773  1.00 94.70           N  
ATOM   1667  H   GLN A 117      -6.414   4.127   3.259  1.00 94.70           H  
ATOM   1668  CA  GLN A 117      -7.011   2.071   3.464  1.00 94.70           C  
ATOM   1669  HA  GLN A 117      -6.239   1.301   3.486  1.00 94.70           H  
ATOM   1670  C   GLN A 117      -8.229   1.450   2.761  1.00 94.70           C  
ATOM   1671  CB  GLN A 117      -7.396   2.423   4.913  1.00 94.70           C  
ATOM   1672  HB2 GLN A 117      -7.974   1.593   5.320  1.00 94.70           H  
ATOM   1673  HB3 GLN A 117      -8.034   3.307   4.913  1.00 94.70           H  
ATOM   1674  O   GLN A 117      -8.604   0.318   3.079  1.00 94.70           O  
ATOM   1675  CG  GLN A 117      -6.196   2.654   5.843  1.00 94.70           C  
ATOM   1676  HG2 GLN A 117      -5.681   3.568   5.550  1.00 94.70           H  
ATOM   1677  HG3 GLN A 117      -5.490   1.831   5.737  1.00 94.70           H  
ATOM   1678  CD  GLN A 117      -6.603   2.739   7.320  1.00 94.70           C  
ATOM   1679  NE2 GLN A 117      -6.092   3.694   8.056  1.00 94.70           N  
ATOM   1680 HE21 GLN A 117      -5.458   4.350   7.621  1.00 94.70           H  
ATOM   1681 HE22 GLN A 117      -6.265   3.672   9.050  1.00 94.70           H  
ATOM   1682  OE1 GLN A 117      -7.391   1.963   7.871  1.00 94.70           O  
ATOM   1683  N   LEU A 118      -8.897   2.178   1.859  1.00 96.44           N  
ATOM   1684  H   LEU A 118      -8.519   3.080   1.609  1.00 96.44           H  
ATOM   1685  CA  LEU A 118     -10.038   1.656   1.096  1.00 96.44           C  
ATOM   1686  HA  LEU A 118     -10.397   0.738   1.563  1.00 96.44           H  
ATOM   1687  C   LEU A 118      -9.672   1.244  -0.325  1.00 96.44           C  
ATOM   1688  CB  LEU A 118     -11.184   2.676   1.082  1.00 96.44           C  
ATOM   1689  HB2 LEU A 118     -11.958   2.337   0.393  1.00 96.44           H  
ATOM   1690  HB3 LEU A 118     -10.797   3.620   0.700  1.00 96.44           H  
ATOM   1691  O   LEU A 118     -10.492   0.591  -0.978  1.00 96.44           O  
ATOM   1692  CG  LEU A 118     -11.818   2.891   2.461  1.00 96.44           C  
ATOM   1693  HG  LEU A 118     -11.055   3.168   3.189  1.00 96.44           H  
ATOM   1694  CD1 LEU A 118     -12.840   4.014   2.386  1.00 96.44           C  
ATOM   1695 HD11 LEU A 118     -13.210   4.199   3.394  1.00 96.44           H  
ATOM   1696 HD12 LEU A 118     -12.356   4.920   2.020  1.00 96.44           H  
ATOM   1697 HD13 LEU A 118     -13.657   3.735   1.720  1.00 96.44           H  
ATOM   1698  CD2 LEU A 118     -12.568   1.649   2.962  1.00 96.44           C  
ATOM   1699 HD21 LEU A 118     -13.100   1.882   3.884  1.00 96.44           H  
ATOM   1700 HD22 LEU A 118     -13.268   1.309   2.199  1.00 96.44           H  
ATOM   1701 HD23 LEU A 118     -11.850   0.857   3.174  1.00 96.44           H  
ATOM   1702  N   THR A 119      -8.484   1.603  -0.803  1.00 95.12           N  
ATOM   1703  H   THR A 119      -7.841   2.133  -0.233  1.00 95.12           H  
ATOM   1704  CA  THR A 119      -8.075   1.292  -2.164  1.00 95.12           C  
ATOM   1705  HA  THR A 119      -8.899   1.577  -2.817  1.00 95.12           H  
ATOM   1706  C   THR A 119      -7.838  -0.198  -2.356  1.00 95.12           C  
ATOM   1707  CB  THR A 119      -6.882   2.142  -2.602  1.00 95.12           C  
ATOM   1708  HB  THR A 119      -6.103   2.141  -1.839  1.00 95.12           H  
ATOM   1709  O   THR A 119      -7.237  -0.902  -1.545  1.00 95.12           O  
ATOM   1710  CG2 THR A 119      -6.309   1.705  -3.953  1.00 95.12           C  
ATOM   1711 HG21 THR A 119      -5.957   0.675  -3.910  1.00 95.12           H  
ATOM   1712 HG22 THR A 119      -5.426   2.302  -4.183  1.00 95.12           H  
ATOM   1713 HG23 THR A 119      -7.049   1.816  -4.745  1.00 95.12           H  
ATOM   1714  OG1 THR A 119      -7.403   3.429  -2.787  1.00 95.12           O  
ATOM   1715  HG1 THR A 119      -6.703   3.938  -3.202  1.00 95.12           H  
ATOM   1716  N   VAL A 120      -8.335  -0.690  -3.486  1.00 96.69           N  
ATOM   1717  H   VAL A 120      -8.840  -0.056  -4.088  1.00 96.69           H  
ATOM   1718  CA  VAL A 120      -7.994  -1.993  -4.039  1.00 96.69           C  
ATOM   1719  HA  VAL A 120      -7.673  -2.656  -3.235  1.00 96.69           H  
ATOM   1720  C   VAL A 120      -6.835  -1.804  -5.005  1.00 96.69           C  
ATOM   1721  CB  VAL A 120      -9.220  -2.613  -4.723  1.00 96.69           C  
ATOM   1722  HB  VAL A 120      -9.637  -1.910  -5.444  1.00 96.69           H  
ATOM   1723  O   VAL A 120      -6.945  -1.028  -5.952  1.00 96.69           O  
ATOM   1724  CG1 VAL A 120      -8.884  -3.917  -5.456  1.00 96.69           C  
ATOM   1725 HG11 VAL A 120      -8.402  -4.620  -4.777  1.00 96.69           H  
ATOM   1726 HG12 VAL A 120      -9.799  -4.355  -5.857  1.00 96.69           H  
ATOM   1727 HG13 VAL A 120      -8.214  -3.711  -6.291  1.00 96.69           H  
ATOM   1728  CG2 VAL A 120     -10.297  -2.936  -3.680  1.00 96.69           C  
ATOM   1729 HG21 VAL A 120      -9.926  -3.685  -2.980  1.00 96.69           H  
ATOM   1730 HG22 VAL A 120     -11.192  -3.298  -4.187  1.00 96.69           H  
ATOM   1731 HG23 VAL A 120     -10.562  -2.040  -3.119  1.00 96.69           H  
ATOM   1732  N   TYR A 121      -5.758  -2.545  -4.764  1.00 94.09           N  
ATOM   1733  H   TYR A 121      -5.746  -3.108  -3.925  1.00 94.09           H  
ATOM   1734  CA  TYR A 121      -4.528  -2.535  -5.552  1.00 94.09           C  
ATOM   1735  HA  TYR A 121      -4.495  -1.636  -6.167  1.00 94.09           H  
ATOM   1736  C   TYR A 121      -4.423  -3.757  -6.472  1.00 94.09           C  
ATOM   1737  CB  TYR A 121      -3.334  -2.409  -4.602  1.00 94.09           C  
ATOM   1738  HB2 TYR A 121      -2.410  -2.496  -5.174  1.00 94.09           H  
ATOM   1739  HB3 TYR A 121      -3.351  -3.223  -3.877  1.00 94.09           H  
ATOM   1740  O   TYR A 121      -5.046  -4.800  -6.225  1.00 94.09           O  
ATOM   1741  CG  TYR A 121      -3.324  -1.077  -3.879  1.00 94.09           C  
ATOM   1742  CD1 TYR A 121      -2.799   0.047  -4.533  1.00 94.09           C  
ATOM   1743  HD1 TYR A 121      -2.360  -0.051  -5.515  1.00 94.09           H  
ATOM   1744  CD2 TYR A 121      -3.853  -0.945  -2.578  1.00 94.09           C  
ATOM   1745  HD2 TYR A 121      -4.259  -1.802  -2.061  1.00 94.09           H  
ATOM   1746  CE1 TYR A 121      -2.799   1.293  -3.890  1.00 94.09           C  
ATOM   1747  HE1 TYR A 121      -2.344   2.150  -4.364  1.00 94.09           H  
ATOM   1748  CE2 TYR A 121      -3.852   0.310  -1.933  1.00 94.09           C  
ATOM   1749  HE2 TYR A 121      -4.259   0.420  -0.938  1.00 94.09           H  
ATOM   1750  OH  TYR A 121      -3.338   2.666  -2.019  1.00 94.09           O  
ATOM   1751  HH  TYR A 121      -3.551   2.655  -1.083  1.00 94.09           H  
ATOM   1752  CZ  TYR A 121      -3.323   1.438  -2.594  1.00 94.09           C  
ATOM   1753  N   ALA A 122      -3.593  -3.657  -7.513  1.00 95.29           N  
ATOM   1754  H   ALA A 122      -3.146  -2.768  -7.688  1.00 95.29           H  
ATOM   1755  CA  ALA A 122      -3.114  -4.825  -8.244  1.00 95.29           C  
ATOM   1756  HA  ALA A 122      -3.976  -5.326  -8.683  1.00 95.29           H  
ATOM   1757  C   ALA A 122      -2.378  -5.792  -7.291  1.00 95.29           C  
ATOM   1758  CB  ALA A 122      -2.185  -4.367  -9.372  1.00 95.29           C  
ATOM   1759  HB1 ALA A 122      -1.331  -3.833  -8.954  1.00 95.29           H  
ATOM   1760  HB2 ALA A 122      -2.714  -3.699 -10.052  1.00 95.29           H  
ATOM   1761  HB3 ALA A 122      -1.817  -5.233  -9.923  1.00 95.29           H  
ATOM   1762  O   ALA A 122      -1.640  -5.343  -6.411  1.00 95.29           O  
ATOM   1763  N   PRO A 123      -2.537  -7.120  -7.437  1.00 96.60           N  
ATOM   1764  CA  PRO A 123      -1.779  -8.060  -6.625  1.00 96.60           C  
ATOM   1765  HA  PRO A 123      -1.872  -7.800  -5.570  1.00 96.60           H  
ATOM   1766  C   PRO A 123      -0.297  -8.033  -7.022  1.00 96.60           C  
ATOM   1767  CB  PRO A 123      -2.432  -9.422  -6.868  1.00 96.60           C  
ATOM   1768  HB2 PRO A 123      -1.716 -10.239  -6.778  1.00 96.60           H  
ATOM   1769  HB3 PRO A 123      -3.259  -9.558  -6.172  1.00 96.60           H  
ATOM   1770  O   PRO A 123       0.047  -8.277  -8.179  1.00 96.60           O  
ATOM   1771  CG  PRO A 123      -2.975  -9.296  -8.290  1.00 96.60           C  
ATOM   1772  HG2 PRO A 123      -2.176  -9.508  -9.000  1.00 96.60           H  
ATOM   1773  HG3 PRO A 123      -3.823  -9.959  -8.465  1.00 96.60           H  
ATOM   1774  CD  PRO A 123      -3.385  -7.825  -8.387  1.00 96.60           C  
ATOM   1775  HD2 PRO A 123      -3.237  -7.454  -9.402  1.00 96.60           H  
ATOM   1776  HD3 PRO A 123      -4.428  -7.710  -8.092  1.00 96.60           H  
ATOM   1777  N   VAL A 124       0.575  -7.803  -6.042  1.00 95.25           N  
ATOM   1778  H   VAL A 124       0.219  -7.563  -5.128  1.00 95.25           H  
ATOM   1779  CA  VAL A 124       2.035  -7.878  -6.178  1.00 95.25           C  
ATOM   1780  HA  VAL A 124       2.283  -8.152  -7.203  1.00 95.25           H  
ATOM   1781  C   VAL A 124       2.553  -8.984  -5.255  1.00 95.25           C  
ATOM   1782  CB  VAL A 124       2.699  -6.512  -5.897  1.00 95.25           C  
ATOM   1783  HB  VAL A 124       2.503  -6.224  -4.864  1.00 95.25           H  
ATOM   1784  O   VAL A 124       2.072  -9.151  -4.138  1.00 95.25           O  
ATOM   1785  CG1 VAL A 124       4.219  -6.566  -6.114  1.00 95.25           C  
ATOM   1786 HG11 VAL A 124       4.678  -7.242  -5.392  1.00 95.25           H  
ATOM   1787 HG12 VAL A 124       4.445  -6.889  -7.130  1.00 95.25           H  
ATOM   1788 HG13 VAL A 124       4.645  -5.576  -5.951  1.00 95.25           H  
ATOM   1789  CG2 VAL A 124       2.143  -5.422  -6.825  1.00 95.25           C  
ATOM   1790 HG21 VAL A 124       1.079  -5.273  -6.641  1.00 95.25           H  
ATOM   1791 HG22 VAL A 124       2.294  -5.695  -7.869  1.00 95.25           H  
ATOM   1792 HG23 VAL A 124       2.645  -4.476  -6.622  1.00 95.25           H  
ATOM   1793  N   VAL A 125       3.504  -9.775  -5.749  1.00 96.71           N  
ATOM   1794  H   VAL A 125       3.888  -9.535  -6.651  1.00 96.71           H  
ATOM   1795  CA  VAL A 125       4.172 -10.873  -5.024  1.00 96.71           C  
ATOM   1796  HA  VAL A 125       3.783 -10.947  -4.009  1.00 96.71           H  
ATOM   1797  C   VAL A 125       5.662 -10.536  -4.926  1.00 96.71           C  
ATOM   1798  CB  VAL A 125       3.917 -12.216  -5.746  1.00 96.71           C  
ATOM   1799  HB  VAL A 125       4.272 -12.134  -6.773  1.00 96.71           H  
ATOM   1800  O   VAL A 125       6.173  -9.838  -5.810  1.00 96.71           O  
ATOM   1801  CG1 VAL A 125       4.606 -13.423  -5.103  1.00 96.71           C  
ATOM   1802 HG11 VAL A 125       5.684 -13.273  -5.045  1.00 96.71           H  
ATOM   1803 HG12 VAL A 125       4.208 -13.582  -4.100  1.00 96.71           H  
ATOM   1804 HG13 VAL A 125       4.426 -14.314  -5.704  1.00 96.71           H  
ATOM   1805  CG2 VAL A 125       2.415 -12.543  -5.775  1.00 96.71           C  
ATOM   1806 HG21 VAL A 125       1.878 -11.784  -6.345  1.00 96.71           H  
ATOM   1807 HG22 VAL A 125       2.025 -12.565  -4.757  1.00 96.71           H  
ATOM   1808 HG23 VAL A 125       2.253 -13.513  -6.245  1.00 96.71           H  
ATOM   1809  N   GLY A 126       6.360 -11.012  -3.890  1.00 91.30           N  
ATOM   1810  H   GLY A 126       5.925 -11.634  -3.225  1.00 91.30           H  
ATOM   1811  CA  GLY A 126       7.814 -10.851  -3.762  1.00 91.30           C  
ATOM   1812  HA2 GLY A 126       8.282 -11.803  -3.509  1.00 91.30           H  
ATOM   1813  HA3 GLY A 126       8.220 -10.593  -4.740  1.00 91.30           H  
ATOM   1814  C   GLY A 126       8.297  -9.809  -2.752  1.00 91.30           C  
ATOM   1815  O   GLY A 126       9.502  -9.571  -2.706  1.00 91.30           O  
ATOM   1816  N   TRP A 127       7.385  -9.173  -2.004  1.00 87.68           N  
ATOM   1817  H   TRP A 127       6.427  -9.474  -2.117  1.00 87.68           H  
ATOM   1818  CA  TRP A 127       7.612  -8.160  -0.947  1.00 87.68           C  
ATOM   1819  HA  TRP A 127       6.633  -7.801  -0.630  1.00 87.68           H  
ATOM   1820  C   TRP A 127       8.344  -6.866  -1.335  1.00 87.68           C  
ATOM   1821  CB  TRP A 127       8.218  -8.813   0.296  1.00 87.68           C  
ATOM   1822  HB2 TRP A 127       8.530  -8.017   0.972  1.00 87.68           H  
ATOM   1823  HB3 TRP A 127       9.115  -9.372   0.026  1.00 87.68           H  
ATOM   1824  O   TRP A 127       8.147  -5.856  -0.688  1.00 87.68           O  
ATOM   1825  CG  TRP A 127       7.282  -9.695   1.061  1.00 87.68           C  
ATOM   1826  CD1 TRP A 127       6.661 -10.808   0.606  1.00 87.68           C  
ATOM   1827  HD1 TRP A 127       6.782 -11.225  -0.383  1.00 87.68           H  
ATOM   1828  CD2 TRP A 127       6.851  -9.534   2.445  1.00 87.68           C  
ATOM   1829  CE2 TRP A 127       5.984 -10.618   2.777  1.00 87.68           C  
ATOM   1830  CE3 TRP A 127       7.113  -8.589   3.457  1.00 87.68           C  
ATOM   1831  HE3 TRP A 127       7.770  -7.754   3.261  1.00 87.68           H  
ATOM   1832  NE1 TRP A 127       5.886 -11.349   1.610  1.00 87.68           N  
ATOM   1833  HE1 TRP A 127       5.340 -12.187   1.474  1.00 87.68           H  
ATOM   1834  CH2 TRP A 127       5.725  -9.819   5.048  1.00 87.68           C  
ATOM   1835  HH2 TRP A 127       5.323  -9.906   6.047  1.00 87.68           H  
ATOM   1836  CZ2 TRP A 127       5.430 -10.775   4.058  1.00 87.68           C  
ATOM   1837  HZ2 TRP A 127       4.788 -11.615   4.280  1.00 87.68           H  
ATOM   1838  CZ3 TRP A 127       6.552  -8.724   4.739  1.00 87.68           C  
ATOM   1839  HZ3 TRP A 127       6.800  -7.985   5.486  1.00 87.68           H  
ATOM   1840  N   VAL A 128       9.060  -6.835  -2.454  1.00 90.72           N  
ATOM   1841  H   VAL A 128       9.326  -7.724  -2.854  1.00 90.72           H  
ATOM   1842  CA  VAL A 128       9.523  -5.593  -3.086  1.00 90.72           C  
ATOM   1843  HA  VAL A 128       9.896  -4.911  -2.322  1.00 90.72           H  
ATOM   1844  C   VAL A 128       8.321  -4.944  -3.778  1.00 90.72           C  
ATOM   1845  CB  VAL A 128      10.665  -5.916  -4.068  1.00 90.72           C  
ATOM   1846  HB  VAL A 128      10.286  -6.583  -4.843  1.00 90.72           H  
ATOM   1847  O   VAL A 128       7.707  -5.582  -4.638  1.00 90.72           O  
ATOM   1848  CG1 VAL A 128      11.238  -4.673  -4.747  1.00 90.72           C  
ATOM   1849 HG11 VAL A 128      11.996  -4.954  -5.479  1.00 90.72           H  
ATOM   1850 HG12 VAL A 128      11.695  -4.025  -4.000  1.00 90.72           H  
ATOM   1851 HG13 VAL A 128      10.449  -4.118  -5.255  1.00 90.72           H  
ATOM   1852  CG2 VAL A 128      11.830  -6.626  -3.361  1.00 90.72           C  
ATOM   1853 HG21 VAL A 128      12.630  -6.827  -4.074  1.00 90.72           H  
ATOM   1854 HG22 VAL A 128      12.216  -5.989  -2.565  1.00 90.72           H  
ATOM   1855 HG23 VAL A 128      11.508  -7.567  -2.917  1.00 90.72           H  
ATOM   1856  N   SER A 129       7.922  -3.721  -3.443  1.00 90.56           N  
ATOM   1857  H   SER A 129       8.414  -3.193  -2.736  1.00 90.56           H  
ATOM   1858  CA  SER A 129       6.786  -3.086  -4.125  1.00 90.56           C  
ATOM   1859  HA  SER A 129       5.964  -3.802  -4.139  1.00 90.56           H  
ATOM   1860  C   SER A 129       7.128  -2.741  -5.586  1.00 90.56           C  
ATOM   1861  CB  SER A 129       6.289  -1.876  -3.331  1.00 90.56           C  
ATOM   1862  HB2 SER A 129       6.228  -2.119  -2.270  1.00 90.56           H  
ATOM   1863  HB3 SER A 129       5.297  -1.593  -3.684  1.00 90.56           H  
ATOM   1864  O   SER A 129       8.270  -2.874  -6.037  1.00 90.56           O  
ATOM   1865  OG  SER A 129       7.157  -0.795  -3.527  1.00 90.56           O  
ATOM   1866  HG  SER A 129       7.754  -0.793  -2.775  1.00 90.56           H  
ATOM   1867  N   LEU A 130       6.137  -2.329  -6.383  1.00 90.92           N  
ATOM   1868  H   LEU A 130       5.227  -2.172  -5.975  1.00 90.92           H  
ATOM   1869  CA  LEU A 130       6.412  -1.805  -7.731  1.00 90.92           C  
ATOM   1870  HA  LEU A 130       7.006  -2.528  -8.289  1.00 90.92           H  
ATOM   1871  C   LEU A 130       7.247  -0.518  -7.666  1.00 90.92           C  
ATOM   1872  CB  LEU A 130       5.088  -1.552  -8.467  1.00 90.92           C  
ATOM   1873  HB2 LEU A 130       4.416  -1.019  -7.795  1.00 90.92           H  
ATOM   1874  HB3 LEU A 130       5.274  -0.900  -9.321  1.00 90.92           H  
ATOM   1875  O   LEU A 130       8.096  -0.312  -8.529  1.00 90.92           O  
ATOM   1876  CG  LEU A 130       4.412  -2.839  -8.971  1.00 90.92           C  
ATOM   1877  HG  LEU A 130       4.469  -3.614  -8.207  1.00 90.92           H  
ATOM   1878  CD1 LEU A 130       2.939  -2.552  -9.245  1.00 90.92           C  
ATOM   1879 HD11 LEU A 130       2.853  -1.600  -9.770  1.00 90.92           H  
ATOM   1880 HD12 LEU A 130       2.408  -2.459  -8.297  1.00 90.92           H  
ATOM   1881 HD13 LEU A 130       2.487  -3.352  -9.832  1.00 90.92           H  
ATOM   1882  CD2 LEU A 130       5.074  -3.366 -10.247  1.00 90.92           C  
ATOM   1883 HD21 LEU A 130       5.015  -2.614 -11.033  1.00 90.92           H  
ATOM   1884 HD22 LEU A 130       4.570  -4.272 -10.585  1.00 90.92           H  
ATOM   1885 HD23 LEU A 130       6.122  -3.595 -10.056  1.00 90.92           H  
ATOM   1886  N   ASN A 131       7.036   0.295  -6.627  1.00 87.04           N  
ATOM   1887  H   ASN A 131       6.399   0.012  -5.896  1.00 87.04           H  
ATOM   1888  CA  ASN A 131       7.814   1.499  -6.375  1.00 87.04           C  
ATOM   1889  HA  ASN A 131       7.850   2.100  -7.284  1.00 87.04           H  
ATOM   1890  C   ASN A 131       9.263   1.165  -6.014  1.00 87.04           C  
ATOM   1891  CB  ASN A 131       7.116   2.309  -5.277  1.00 87.04           C  
ATOM   1892  HB2 ASN A 131       7.220   1.823  -4.307  1.00 87.04           H  
ATOM   1893  HB3 ASN A 131       6.054   2.409  -5.501  1.00 87.04           H  
ATOM   1894  O   ASN A 131      10.179   1.630  -6.685  1.00 87.04           O  
ATOM   1895  CG  ASN A 131       7.725   3.689  -5.221  1.00 87.04           C  
ATOM   1896  ND2 ASN A 131       8.557   3.959  -4.245  1.00 87.04           N  
ATOM   1897 HD21 ASN A 131       9.146   4.775  -4.331  1.00 87.04           H  
ATOM   1898 HD22 ASN A 131       8.793   3.262  -3.554  1.00 87.04           H  
ATOM   1899  OD1 ASN A 131       7.485   4.493  -6.113  1.00 87.04           O  
ATOM   1900  N   ASP A 132       9.472   0.253  -5.065  1.00 88.62           N  
ATOM   1901  H   ASP A 132       8.706   0.002  -4.457  1.00 88.62           H  
ATOM   1902  CA  ASP A 132      10.823  -0.162  -4.666  1.00 88.62           C  
ATOM   1903  HA  ASP A 132      11.379   0.721  -4.351  1.00 88.62           H  
ATOM   1904  C   ASP A 132      11.551  -0.827  -5.833  1.00 88.62           C  
ATOM   1905  CB  ASP A 132      10.788  -1.146  -3.492  1.00 88.62           C  
ATOM   1906  HB2 ASP A 132      11.803  -1.311  -3.131  1.00 88.62           H  
ATOM   1907  HB3 ASP A 132      10.395  -2.095  -3.855  1.00 88.62           H  
ATOM   1908  O   ASP A 132      12.755  -0.680  -5.996  1.00 88.62           O  
ATOM   1909  CG  ASP A 132       9.914  -0.672  -2.343  1.00 88.62           C  
ATOM   1910  OD1 ASP A 132       9.820   0.553  -2.145  1.00 88.62           O  
ATOM   1911  OD2 ASP A 132       9.147  -1.539  -1.868  1.00 88.62           O  
ATOM   1912  N   THR A 133      10.824  -1.529  -6.707  1.00 92.11           N  
ATOM   1913  H   THR A 133       9.835  -1.612  -6.518  1.00 92.11           H  
ATOM   1914  CA  THR A 133      11.396  -2.094  -7.937  1.00 92.11           C  
ATOM   1915  HA  THR A 133      12.229  -2.741  -7.663  1.00 92.11           H  
ATOM   1916  C   THR A 133      11.955  -0.995  -8.854  1.00 92.11           C  
ATOM   1917  CB  THR A 133      10.355  -2.935  -8.691  1.00 92.11           C  
ATOM   1918  HB  THR A 133       9.534  -2.300  -9.023  1.00 92.11           H  
ATOM   1919  O   THR A 133      13.047  -1.156  -9.407  1.00 92.11           O  
ATOM   1920  CG2 THR A 133      10.959  -3.641  -9.893  1.00 92.11           C  
ATOM   1921 HG21 THR A 133      10.211  -4.285 -10.355  1.00 92.11           H  
ATOM   1922 HG22 THR A 133      11.309  -2.918 -10.630  1.00 92.11           H  
ATOM   1923 HG23 THR A 133      11.801  -4.237  -9.544  1.00 92.11           H  
ATOM   1924  OG1 THR A 133       9.840  -3.978  -7.887  1.00 92.11           O  
ATOM   1925  HG1 THR A 133       9.401  -3.550  -7.148  1.00 92.11           H  
ATOM   1926  N   ALA A 134      11.245   0.130  -9.003  1.00 89.18           N  
ATOM   1927  H   ALA A 134      10.401   0.254  -8.464  1.00 89.18           H  
ATOM   1928  CA  ALA A 134      11.746   1.290  -9.741  1.00 89.18           C  
ATOM   1929  HA  ALA A 134      12.107   0.954 -10.713  1.00 89.18           H  
ATOM   1930  C   ALA A 134      12.931   1.964  -9.029  1.00 89.18           C  
ATOM   1931  CB  ALA A 134      10.602   2.280  -9.980  1.00 89.18           C  
ATOM   1932  HB1 ALA A 134       9.817   1.797 -10.562  1.00 89.18           H  
ATOM   1933  HB2 ALA A 134      10.971   3.137 -10.544  1.00 89.18           H  
ATOM   1934  HB3 ALA A 134      10.195   2.637  -9.035  1.00 89.18           H  
ATOM   1935  O   ALA A 134      13.866   2.408  -9.700  1.00 89.18           O  
ATOM   1936  N   ASP A 135      12.951   1.974  -7.696  1.00 87.66           N  
ATOM   1937  H   ASP A 135      12.119   1.687  -7.201  1.00 87.66           H  
ATOM   1938  CA  ASP A 135      14.067   2.508  -6.907  1.00 87.66           C  
ATOM   1939  HA  ASP A 135      14.336   3.484  -7.311  1.00 87.66           H  
ATOM   1940  C   ASP A 135      15.327   1.634  -7.007  1.00 87.66           C  
ATOM   1941  CB  ASP A 135      13.631   2.710  -5.446  1.00 87.66           C  
ATOM   1942  HB2 ASP A 135      13.182   1.793  -5.066  1.00 87.66           H  
ATOM   1943  HB3 ASP A 135      14.521   2.915  -4.851  1.00 87.66           H  
ATOM   1944  O   ASP A 135      16.432   2.168  -7.161  1.00 87.66           O  
ATOM   1945  CG  ASP A 135      12.663   3.889  -5.254  1.00 87.66           C  
ATOM   1946  OD1 ASP A 135      12.572   4.752  -6.164  1.00 87.66           O  
ATOM   1947  OD2 ASP A 135      12.096   4.010  -4.153  1.00 87.66           O  
ATOM   1948  N   TRP A 136      15.167   0.305  -7.029  1.00 91.28           N  
ATOM   1949  H   TRP A 136      14.248  -0.052  -6.808  1.00 91.28           H  
ATOM   1950  CA  TRP A 136      16.237  -0.653  -7.318  1.00 91.28           C  
ATOM   1951  HA  TRP A 136      17.037  -0.508  -6.592  1.00 91.28           H  
ATOM   1952  C   TRP A 136      16.840  -0.404  -8.702  1.00 91.28           C  
ATOM   1953  CB  TRP A 136      15.729  -2.101  -7.200  1.00 91.28           C  
ATOM   1954  HB2 TRP A 136      16.319  -2.727  -7.870  1.00 91.28           H  
ATOM   1955  HB3 TRP A 136      14.693  -2.160  -7.533  1.00 91.28           H  
ATOM   1956  O   TRP A 136      18.063  -0.306  -8.813  1.00 91.28           O  
ATOM   1957  CG  TRP A 136      15.854  -2.709  -5.838  1.00 91.28           C  
ATOM   1958  CD1 TRP A 136      14.874  -2.808  -4.910  1.00 91.28           C  
ATOM   1959  HD1 TRP A 136      13.865  -2.440  -5.019  1.00 91.28           H  
ATOM   1960  CD2 TRP A 136      17.046  -3.271  -5.209  1.00 91.28           C  
ATOM   1961  CE2 TRP A 136      16.703  -3.691  -3.889  1.00 91.28           C  
ATOM   1962  CE3 TRP A 136      18.388  -3.456  -5.614  1.00 91.28           C  
ATOM   1963  HE3 TRP A 136      18.685  -3.123  -6.598  1.00 91.28           H  
ATOM   1964  NE1 TRP A 136      15.377  -3.357  -3.749  1.00 91.28           N  
ATOM   1965  HE1 TRP A 136      14.889  -3.317  -2.866  1.00 91.28           H  
ATOM   1966  CH2 TRP A 136      18.956  -4.444  -3.451  1.00 91.28           C  
ATOM   1967  HH2 TRP A 136      19.682  -4.866  -2.771  1.00 91.28           H  
ATOM   1968  CZ2 TRP A 136      17.633  -4.271  -3.020  1.00 91.28           C  
ATOM   1969  HZ2 TRP A 136      17.335  -4.535  -2.017  1.00 91.28           H  
ATOM   1970  CZ3 TRP A 136      19.333  -4.037  -4.745  1.00 91.28           C  
ATOM   1971  HZ3 TRP A 136      20.358  -4.157  -5.066  1.00 91.28           H  
ATOM   1972  N   LEU A 137      16.009  -0.262  -9.748  1.00 91.34           N  
ATOM   1973  H   LEU A 137      15.017  -0.353  -9.581  1.00 91.34           H  
ATOM   1974  CA  LEU A 137      16.473   0.149 -11.083  1.00 91.34           C  
ATOM   1975  HA  LEU A 137      17.164  -0.604 -11.461  1.00 91.34           H  
ATOM   1976  C   LEU A 137      17.225   1.484 -11.005  1.00 91.34           C  
ATOM   1977  CB  LEU A 137      15.278   0.254 -12.051  1.00 91.34           C  
ATOM   1978  HB2 LEU A 137      14.562   0.972 -11.650  1.00 91.34           H  
ATOM   1979  HB3 LEU A 137      14.768  -0.708 -12.102  1.00 91.34           H  
ATOM   1980  O   LEU A 137      18.304   1.630 -11.588  1.00 91.34           O  
ATOM   1981  CG  LEU A 137      15.652   0.709 -13.478  1.00 91.34           C  
ATOM   1982  HG  LEU A 137      16.108   1.698 -13.443  1.00 91.34           H  
ATOM   1983  CD1 LEU A 137      16.615  -0.252 -14.181  1.00 91.34           C  
ATOM   1984 HD11 LEU A 137      16.219  -1.267 -14.157  1.00 91.34           H  
ATOM   1985 HD12 LEU A 137      16.740   0.059 -15.219  1.00 91.34           H  
ATOM   1986 HD13 LEU A 137      17.590  -0.213 -13.695  1.00 91.34           H  
ATOM   1987  CD2 LEU A 137      14.395   0.802 -14.331  1.00 91.34           C  
ATOM   1988 HD21 LEU A 137      13.964  -0.193 -14.449  1.00 91.34           H  
ATOM   1989 HD22 LEU A 137      14.638   1.216 -15.309  1.00 91.34           H  
ATOM   1990 HD23 LEU A 137      13.665   1.458 -13.857  1.00 91.34           H  
ATOM   1991  N   GLY A 138      16.661   2.435 -10.263  1.00 86.35           N  
ATOM   1992  H   GLY A 138      15.773   2.211  -9.836  1.00 86.35           H  
ATOM   1993  CA  GLY A 138      17.123   3.803 -10.119  1.00 86.35           C  
ATOM   1994  HA2 GLY A 138      16.724   4.193  -9.183  1.00 86.35           H  
ATOM   1995  HA3 GLY A 138      18.212   3.817 -10.072  1.00 86.35           H  
ATOM   1996  C   GLY A 138      16.662   4.704 -11.265  1.00 86.35           C  
ATOM   1997  O   GLY A 138      16.350   4.259 -12.368  1.00 86.35           O  
ATOM   1998  N   TYR A 139      16.663   6.009 -11.015  1.00 81.64           N  
ATOM   1999  H   TYR A 139      16.832   6.312 -10.067  1.00 81.64           H  
ATOM   2000  CA  TYR A 139      16.335   7.035 -12.010  1.00 81.64           C  
ATOM   2001  HA  TYR A 139      15.686   6.597 -12.768  1.00 81.64           H  
ATOM   2002  C   TYR A 139      17.600   7.543 -12.710  1.00 81.64           C  
ATOM   2003  CB  TYR A 139      15.544   8.171 -11.344  1.00 81.64           C  
ATOM   2004  HB2 TYR A 139      16.202   8.716 -10.666  1.00 81.64           H  
ATOM   2005  HB3 TYR A 139      15.212   8.868 -12.113  1.00 81.64           H  
ATOM   2006  O   TYR A 139      18.704   7.434 -12.165  1.00 81.64           O  
ATOM   2007  CG  TYR A 139      14.337   7.677 -10.571  1.00 81.64           C  
ATOM   2008  CD1 TYR A 139      13.087   7.519 -11.201  1.00 81.64           C  
ATOM   2009  HD1 TYR A 139      12.938   7.800 -12.233  1.00 81.64           H  
ATOM   2010  CD2 TYR A 139      14.492   7.293  -9.225  1.00 81.64           C  
ATOM   2011  HD2 TYR A 139      15.443   7.405  -8.727  1.00 81.64           H  
ATOM   2012  CE1 TYR A 139      12.010   6.953 -10.491  1.00 81.64           C  
ATOM   2013  HE1 TYR A 139      11.049   6.800 -10.961  1.00 81.64           H  
ATOM   2014  CE2 TYR A 139      13.423   6.704  -8.532  1.00 81.64           C  
ATOM   2015  HE2 TYR A 139      13.553   6.368  -7.514  1.00 81.64           H  
ATOM   2016  OH  TYR A 139      11.165   5.910  -8.493  1.00 81.64           O  
ATOM   2017  HH  TYR A 139      11.456   5.527  -7.662  1.00 81.64           H  
ATOM   2018  CZ  TYR A 139      12.178   6.513  -9.164  1.00 81.64           C  
ATOM   2019  N   ALA A 140      17.444   8.110 -13.909  1.00 76.79           N  
ATOM   2020  H   ALA A 140      16.520   8.146 -14.316  1.00 76.79           H  
ATOM   2021  CA  ALA A 140      18.546   8.742 -14.631  1.00 76.79           C  
ATOM   2022  HA  ALA A 140      19.334   8.001 -14.764  1.00 76.79           H  
ATOM   2023  C   ALA A 140      19.139   9.928 -13.846  1.00 76.79           C  
ATOM   2024  CB  ALA A 140      18.054   9.171 -16.015  1.00 76.79           C  
ATOM   2025  HB1 ALA A 140      17.263   9.915 -15.918  1.00 76.79           H  
ATOM   2026  HB2 ALA A 140      17.665   8.304 -16.548  1.00 76.79           H  
ATOM   2027  HB3 ALA A 140      18.878   9.599 -16.585  1.00 76.79           H  
ATOM   2028  O   ALA A 140      18.413  10.717 -13.240  1.00 76.79           O  
ATOM   2029  N   GLY A 141      20.460  10.084 -13.904  1.00 70.16           N  
ATOM   2030  H   GLY A 141      20.974   9.416 -14.461  1.00 70.16           H  
ATOM   2031  CA  GLY A 141      21.237  11.066 -13.156  1.00 70.16           C  
ATOM   2032  HA2 GLY A 141      20.656  11.981 -13.036  1.00 70.16           H  
ATOM   2033  HA3 GLY A 141      22.131  11.301 -13.734  1.00 70.16           H  
ATOM   2034  C   GLY A 141      21.668  10.575 -11.770  1.00 70.16           C  
ATOM   2035  O   GLY A 141      21.079   9.678 -11.176  1.00 70.16           O  
ATOM   2036  N   THR A 142      22.729  11.180 -11.232  1.00 61.26           N  
ATOM   2037  H   THR A 142      23.245  11.851 -11.783  1.00 61.26           H  
ATOM   2038  CA  THR A 142      23.301  10.806  -9.922  1.00 61.26           C  
ATOM   2039  HA  THR A 142      23.022   9.778  -9.688  1.00 61.26           H  
ATOM   2040  C   THR A 142      22.797  11.664  -8.762  1.00 61.26           C  
ATOM   2041  CB  THR A 142      24.832  10.864  -9.964  1.00 61.26           C  
ATOM   2042  HB  THR A 142      25.232  10.610  -8.983  1.00 61.26           H  
ATOM   2043  O   THR A 142      23.064  11.363  -7.602  1.00 61.26           O  
ATOM   2044  CG2 THR A 142      25.417   9.898 -10.993  1.00 61.26           C  
ATOM   2045 HG21 THR A 142      25.143  10.198 -12.005  1.00 61.26           H  
ATOM   2046 HG22 THR A 142      25.037   8.892 -10.814  1.00 61.26           H  
ATOM   2047 HG23 THR A 142      26.504   9.877 -10.911  1.00 61.26           H  
ATOM   2048  OG1 THR A 142      25.256  12.162 -10.325  1.00 61.26           O  
ATOM   2049  HG1 THR A 142      26.210  12.113 -10.422  1.00 61.26           H  
ATOM   2050  N   SER A 143      22.073  12.748  -9.047  1.00 55.94           N  
ATOM   2051  H   SER A 143      21.854  12.929 -10.016  1.00 55.94           H  
ATOM   2052  CA  SER A 143      21.545  13.651  -8.024  1.00 55.94           C  
ATOM   2053  HA  SER A 143      22.178  13.596  -7.138  1.00 55.94           H  
ATOM   2054  C   SER A 143      20.124  13.257  -7.626  1.00 55.94           C  
ATOM   2055  CB  SER A 143      21.588  15.095  -8.534  1.00 55.94           C  
ATOM   2056  HB2 SER A 143      21.282  15.769  -7.734  1.00 55.94           H  
ATOM   2057  HB3 SER A 143      22.607  15.344  -8.830  1.00 55.94           H  
ATOM   2058  O   SER A 143      19.279  13.105  -8.507  1.00 55.94           O  
ATOM   2059  OG  SER A 143      20.725  15.264  -9.644  1.00 55.94           O  
ATOM   2060  HG  SER A 143      20.093  14.542  -9.644  1.00 55.94           H  
ATOM   2061  N   SER A 144      19.811  13.232  -6.326  1.00 53.33           N  
ATOM   2062  H   SER A 144      20.551  13.247  -5.639  1.00 53.33           H  
ATOM   2063  CA  SER A 144      18.451  12.994  -5.799  1.00 53.33           C  
ATOM   2064  HA  SER A 144      18.160  11.971  -6.039  1.00 53.33           H  
ATOM   2065  C   SER A 144      17.390  13.936  -6.391  1.00 53.33           C  
ATOM   2066  CB  SER A 144      18.442  13.152  -4.270  1.00 53.33           C  
ATOM   2067  HB2 SER A 144      18.399  14.210  -4.012  1.00 53.33           H  
ATOM   2068  HB3 SER A 144      17.560  12.657  -3.865  1.00 53.33           H  
ATOM   2069  O   SER A 144      16.211  13.601  -6.442  1.00 53.33           O  
ATOM   2070  OG  SER A 144      19.615  12.598  -3.700  1.00 53.33           O  
ATOM   2071  HG  SER A 144      19.397  12.210  -2.849  1.00 53.33           H  
ATOM   2072  N   PHE A 145      17.817  15.100  -6.896  1.00 45.29           N  
ATOM   2073  H   PHE A 145      18.805  15.298  -6.833  1.00 45.29           H  
ATOM   2074  CA  PHE A 145      16.971  16.070  -7.594  1.00 45.29           C  
ATOM   2075  HA  PHE A 145      16.159  16.360  -6.928  1.00 45.29           H  
ATOM   2076  C   PHE A 145      16.329  15.516  -8.877  1.00 45.29           C  
ATOM   2077  CB  PHE A 145      17.821  17.310  -7.907  1.00 45.29           C  
ATOM   2078  HB2 PHE A 145      18.455  17.109  -8.770  1.00 45.29           H  
ATOM   2079  HB3 PHE A 145      18.477  17.516  -7.062  1.00 45.29           H  
ATOM   2080  O   PHE A 145      15.272  15.994  -9.278  1.00 45.29           O  
ATOM   2081  CG  PHE A 145      16.996  18.556  -8.156  1.00 45.29           C  
ATOM   2082  CD1 PHE A 145      16.671  18.959  -9.465  1.00 45.29           C  
ATOM   2083  HD1 PHE A 145      17.008  18.375 -10.310  1.00 45.29           H  
ATOM   2084  CD2 PHE A 145      16.525  19.301  -7.059  1.00 45.29           C  
ATOM   2085  HD2 PHE A 145      16.753  18.986  -6.052  1.00 45.29           H  
ATOM   2086  CE1 PHE A 145      15.883  20.105  -9.675  1.00 45.29           C  
ATOM   2087  HE1 PHE A 145      15.625  20.404 -10.680  1.00 45.29           H  
ATOM   2088  CE2 PHE A 145      15.736  20.445  -7.268  1.00 45.29           C  
ATOM   2089  HE2 PHE A 145      15.358  21.002  -6.423  1.00 45.29           H  
ATOM   2090  CZ  PHE A 145      15.414  20.847  -8.576  1.00 45.29           C  
ATOM   2091  HZ  PHE A 145      14.792  21.716  -8.735  1.00 45.29           H  
ATOM   2092  N   ALA A 146      16.928  14.494  -9.502  1.00 48.56           N  
ATOM   2093  H   ALA A 146      17.762  14.087  -9.104  1.00 48.56           H  
ATOM   2094  CA  ALA A 146      16.354  13.846 -10.676  1.00 48.56           C  
ATOM   2095  HA  ALA A 146      16.193  14.597 -11.449  1.00 48.56           H  
ATOM   2096  C   ALA A 146      14.991  13.210 -10.365  1.00 48.56           C  
ATOM   2097  CB  ALA A 146      17.346  12.811 -11.210  1.00 48.56           C  
ATOM   2098  HB1 ALA A 146      17.523  12.029 -10.472  1.00 48.56           H  
ATOM   2099  HB2 ALA A 146      16.920  12.358 -12.106  1.00 48.56           H  
ATOM   2100  HB3 ALA A 146      18.291  13.286 -11.471  1.00 48.56           H  
ATOM   2101  O   ALA A 146      14.089  13.323 -11.193  1.00 48.56           O  
ATOM   2102  N   ARG A 147      14.832  12.628  -9.162  1.00 52.15           N  
ATOM   2103  H   ARG A 147      15.619  12.637  -8.528  1.00 52.15           H  
ATOM   2104  CA  ARG A 147      13.601  11.961  -8.713  1.00 52.15           C  
ATOM   2105  HA  ARG A 147      13.308  11.236  -9.473  1.00 52.15           H  
ATOM   2106  C   ARG A 147      12.442  12.945  -8.567  1.00 52.15           C  
ATOM   2107  CB  ARG A 147      13.855  11.178  -7.408  1.00 52.15           C  
ATOM   2108  HB2 ARG A 147      13.902  11.859  -6.558  1.00 52.15           H  
ATOM   2109  HB3 ARG A 147      14.811  10.662  -7.490  1.00 52.15           H  
ATOM   2110  O   ARG A 147      11.377  12.725  -9.122  1.00 52.15           O  
ATOM   2111  CG  ARG A 147      12.762  10.119  -7.173  1.00 52.15           C  
ATOM   2112  HG2 ARG A 147      12.716   9.476  -8.051  1.00 52.15           H  
ATOM   2113  HG3 ARG A 147      11.788  10.596  -7.062  1.00 52.15           H  
ATOM   2114  CD  ARG A 147      13.041   9.227  -5.952  1.00 52.15           C  
ATOM   2115  HD2 ARG A 147      14.101   8.975  -5.922  1.00 52.15           H  
ATOM   2116  HD3 ARG A 147      12.490   8.297  -6.090  1.00 52.15           H  
ATOM   2117  NE  ARG A 147      12.576   9.840  -4.689  1.00 52.15           N  
ATOM   2118  HE  ARG A 147      11.596  10.085  -4.679  1.00 52.15           H  
ATOM   2119  NH1 ARG A 147      14.397   9.387  -3.358  1.00 52.15           N  
ATOM   2120 HH11 ARG A 147      14.714   9.192  -2.419  1.00 52.15           H  
ATOM   2121 HH12 ARG A 147      14.757   8.821  -4.113  1.00 52.15           H  
ATOM   2122  NH2 ARG A 147      12.558  10.257  -2.450  1.00 52.15           N  
ATOM   2123 HH21 ARG A 147      12.949  10.081  -1.535  1.00 52.15           H  
ATOM   2124 HH22 ARG A 147      11.565  10.433  -2.505  1.00 52.15           H  
ATOM   2125  CZ  ARG A 147      13.182   9.834  -3.513  1.00 52.15           C  
ATOM   2126  N   GLY A 148      12.689  14.050  -7.857  1.00 49.01           N  
ATOM   2127  H   GLY A 148      13.621  14.156  -7.482  1.00 49.01           H  
ATOM   2128  CA  GLY A 148      11.653  14.996  -7.444  1.00 49.01           C  
ATOM   2129  HA2 GLY A 148      12.114  15.846  -6.940  1.00 49.01           H  
ATOM   2130  HA3 GLY A 148      10.975  14.502  -6.748  1.00 49.01           H  
ATOM   2131  C   GLY A 148      10.829  15.519  -8.616  1.00 49.01           C  
ATOM   2132  O   GLY A 148       9.649  15.233  -8.713  1.00 49.01           O  
ATOM   2133  N   SER A 149      11.427  16.260  -9.540  1.00 48.44           N  
ATOM   2134  H   SER A 149      12.408  16.476  -9.437  1.00 48.44           H  
ATOM   2135  CA  SER A 149      10.634  17.072 -10.474  1.00 48.44           C  
ATOM   2136  HA  SER A 149       9.810  17.523  -9.920  1.00 48.44           H  
ATOM   2137  C   SER A 149      10.002  16.317 -11.652  1.00 48.44           C  
ATOM   2138  CB  SER A 149      11.499  18.210 -11.013  1.00 48.44           C  
ATOM   2139  HB2 SER A 149      12.252  17.796 -11.683  1.00 48.44           H  
ATOM   2140  HB3 SER A 149      10.874  18.909 -11.569  1.00 48.44           H  
ATOM   2141  O   SER A 149       9.259  16.940 -12.408  1.00 48.44           O  
ATOM   2142  OG  SER A 149      12.146  18.891  -9.949  1.00 48.44           O  
ATOM   2143  HG  SER A 149      12.796  19.493 -10.318  1.00 48.44           H  
ATOM   2144  N   ASN A 150      10.330  15.038 -11.872  1.00 49.64           N  
ATOM   2145  H   ASN A 150      10.860  14.542 -11.170  1.00 49.64           H  
ATOM   2146  CA  ASN A 150      10.042  14.373 -13.153  1.00 49.64           C  
ATOM   2147  HA  ASN A 150       9.414  15.018 -13.767  1.00 49.64           H  
ATOM   2148  C   ASN A 150       9.274  13.056 -13.051  1.00 49.64           C  
ATOM   2149  CB  ASN A 150      11.354  14.146 -13.918  1.00 49.64           C  
ATOM   2150  HB2 ASN A 150      11.975  13.443 -13.363  1.00 49.64           H  
ATOM   2151  HB3 ASN A 150      11.129  13.694 -14.885  1.00 49.64           H  
ATOM   2152  O   ASN A 150       8.780  12.597 -14.076  1.00 49.64           O  
ATOM   2153  CG  ASN A 150      12.119  15.425 -14.168  1.00 49.64           C  
ATOM   2154  ND2 ASN A 150      13.266  15.568 -13.545  1.00 49.64           N  
ATOM   2155 HD21 ASN A 150      13.563  14.846 -12.904  1.00 49.64           H  
ATOM   2156 HD22 ASN A 150      13.794  16.408 -13.736  1.00 49.64           H  
ATOM   2157  OD1 ASN A 150      11.720  16.303 -14.914  1.00 49.64           O  
ATOM   2158  N   TYR A 151       9.173  12.449 -11.871  1.00 52.48           N  
ATOM   2159  H   TYR A 151       9.527  12.886 -11.032  1.00 52.48           H  
ATOM   2160  CA  TYR A 151       8.613  11.110 -11.735  1.00 52.48           C  
ATOM   2161  HA  TYR A 151       8.147  10.805 -12.671  1.00 52.48           H  
ATOM   2162  C   TYR A 151       7.528  11.103 -10.658  1.00 52.48           C  
ATOM   2163  CB  TYR A 151       9.746  10.113 -11.447  1.00 52.48           C  
ATOM   2164  HB2 TYR A 151      10.115  10.292 -10.438  1.00 52.48           H  
ATOM   2165  HB3 TYR A 151       9.335   9.104 -11.456  1.00 52.48           H  
ATOM   2166  O   TYR A 151       7.698  11.700  -9.595  1.00 52.48           O  
ATOM   2167  CG  TYR A 151      10.929  10.167 -12.413  1.00 52.48           C  
ATOM   2168  CD1 TYR A 151      10.903   9.502 -13.653  1.00 52.48           C  
ATOM   2169  HD1 TYR A 151      10.018   8.999 -14.015  1.00 52.48           H  
ATOM   2170  CD2 TYR A 151      12.093  10.867 -12.052  1.00 52.48           C  
ATOM   2171  HD2 TYR A 151      12.096  11.427 -11.128  1.00 52.48           H  
ATOM   2172  CE1 TYR A 151      12.048   9.436 -14.461  1.00 52.48           C  
ATOM   2173  HE1 TYR A 151      12.018   8.871 -15.381  1.00 52.48           H  
ATOM   2174  CE2 TYR A 151      13.245  10.814 -12.861  1.00 52.48           C  
ATOM   2175  HE2 TYR A 151      14.155  11.303 -12.547  1.00 52.48           H  
ATOM   2176  OH  TYR A 151      14.377   9.934 -14.775  1.00 52.48           O  
ATOM   2177  HH  TYR A 151      15.107  10.395 -14.356  1.00 52.48           H  
ATOM   2178  CZ  TYR A 151      13.232  10.067 -14.054  1.00 52.48           C  
ATOM   2179  N   TYR A 152       6.414  10.426 -10.938  1.00 55.38           N  
ATOM   2180  H   TYR A 152       6.359   9.933 -11.818  1.00 55.38           H  
ATOM   2181  CA  TYR A 152       5.507   9.985  -9.883  1.00 55.38           C  
ATOM   2182  HA  TYR A 152       5.522  10.701  -9.062  1.00 55.38           H  
ATOM   2183  C   TYR A 152       6.007   8.649  -9.353  1.00 55.38           C  
ATOM   2184  CB  TYR A 152       4.065   9.861 -10.389  1.00 55.38           C  
ATOM   2185  HB2 TYR A 152       4.060   9.279 -11.311  1.00 55.38           H  
ATOM   2186  HB3 TYR A 152       3.484   9.309  -9.651  1.00 55.38           H  
ATOM   2187  O   TYR A 152       6.411   7.790 -10.139  1.00 55.38           O  
ATOM   2188  CG  TYR A 152       3.372  11.186 -10.617  1.00 55.38           C  
ATOM   2189  CD1 TYR A 152       3.110  12.040  -9.526  1.00 55.38           C  
ATOM   2190  HD1 TYR A 152       3.412  11.750  -8.530  1.00 55.38           H  
ATOM   2191  CD2 TYR A 152       2.979  11.560 -11.915  1.00 55.38           C  
ATOM   2192  HD2 TYR A 152       3.187  10.913 -12.754  1.00 55.38           H  
ATOM   2193  CE1 TYR A 152       2.450  13.268  -9.725  1.00 55.38           C  
ATOM   2194  HE1 TYR A 152       2.255  13.924  -8.890  1.00 55.38           H  
ATOM   2195  CE2 TYR A 152       2.313  12.781 -12.113  1.00 55.38           C  
ATOM   2196  HE2 TYR A 152       2.038  13.103 -13.106  1.00 55.38           H  
ATOM   2197  OH  TYR A 152       1.358  14.783 -11.250  1.00 55.38           O  
ATOM   2198  HH  TYR A 152       1.198  15.300 -10.458  1.00 55.38           H  
ATOM   2199  CZ  TYR A 152       2.036  13.631 -11.023  1.00 55.38           C  
ATOM   2200  N   ASN A 153       5.928   8.479  -8.035  1.00 62.55           N  
ATOM   2201  H   ASN A 153       5.585   9.233  -7.456  1.00 62.55           H  
ATOM   2202  CA  ASN A 153       6.056   7.164  -7.429  1.00 62.55           C  
ATOM   2203  HA  ASN A 153       7.050   6.766  -7.636  1.00 62.55           H  
ATOM   2204  C   ASN A 153       5.018   6.225  -8.066  1.00 62.55           C  
ATOM   2205  CB  ASN A 153       5.880   7.292  -5.907  1.00 62.55           C  
ATOM   2206  HB2 ASN A 153       5.826   6.301  -5.458  1.00 62.55           H  
ATOM   2207  HB3 ASN A 153       4.933   7.789  -5.696  1.00 62.55           H  
ATOM   2208  O   ASN A 153       3.906   6.637  -8.408  1.00 62.55           O  
ATOM   2209  CG  ASN A 153       7.017   8.036  -5.221  1.00 62.55           C  
ATOM   2210  ND2 ASN A 153       6.729   8.659  -4.105  1.00 62.55           N  
ATOM   2211 HD21 ASN A 153       7.517   8.989  -3.567  1.00 62.55           H  
ATOM   2212 HD22 ASN A 153       5.833   8.482  -3.672  1.00 62.55           H  
ATOM   2213  OD1 ASN A 153       8.155   8.104  -5.658  1.00 62.55           O  
ATOM   2214  N   LEU A 154       5.397   4.962  -8.249  1.00 63.04           N  
ATOM   2215  H   LEU A 154       6.314   4.698  -7.919  1.00 63.04           H  
ATOM   2216  CA  LEU A 154       4.439   3.910  -8.609  1.00 63.04           C  
ATOM   2217  HA  LEU A 154       3.745   4.294  -9.357  1.00 63.04           H  
ATOM   2218  C   LEU A 154       3.599   3.500  -7.399  1.00 63.04           C  
ATOM   2219  CB  LEU A 154       5.189   2.697  -9.171  1.00 63.04           C  
ATOM   2220  HB2 LEU A 154       5.963   2.420  -8.455  1.00 63.04           H  
ATOM   2221  HB3 LEU A 154       4.504   1.854  -9.263  1.00 63.04           H  
ATOM   2222  O   LEU A 154       2.597   2.799  -7.556  1.00 63.04           O  
ATOM   2223  CG  LEU A 154       5.824   2.969 -10.540  1.00 63.04           C  
ATOM   2224  HG  LEU A 154       6.305   3.948 -10.547  1.00 63.04           H  
ATOM   2225  CD1 LEU A 154       6.875   1.909 -10.817  1.00 63.04           C  
ATOM   2226 HD11 LEU A 154       6.426   0.917 -10.860  1.00 63.04           H  
ATOM   2227 HD12 LEU A 154       7.368   2.146 -11.760  1.00 63.04           H  
ATOM   2228 HD13 LEU A 154       7.620   1.929 -10.022  1.00 63.04           H  
ATOM   2229  CD2 LEU A 154       4.807   2.893 -11.679  1.00 63.04           C  
ATOM   2230 HD21 LEU A 154       4.552   1.854 -11.886  1.00 63.04           H  
ATOM   2231 HD22 LEU A 154       5.237   3.334 -12.578  1.00 63.04           H  
ATOM   2232 HD23 LEU A 154       3.897   3.425 -11.400  1.00 63.04           H  
ATOM   2233  N   ASP A 155       4.025   3.928  -6.210  1.00 62.47           N  
ATOM   2234  H   ASP A 155       4.864   4.488  -6.167  1.00 62.47           H  
ATOM   2235  CA  ASP A 155       3.193   3.895  -5.029  1.00 62.47           C  
ATOM   2236  HA  ASP A 155       2.803   2.881  -4.937  1.00 62.47           H  
ATOM   2237  C   ASP A 155       2.018   4.856  -5.202  1.00 62.47           C  
ATOM   2238  CB  ASP A 155       3.991   4.210  -3.761  1.00 62.47           C  
ATOM   2239  HB2 ASP A 155       4.141   5.286  -3.670  1.00 62.47           H  
ATOM   2240  HB3 ASP A 155       4.968   3.730  -3.824  1.00 62.47           H  
ATOM   2241  O   ASP A 155       2.157   5.971  -5.709  1.00 62.47           O  
ATOM   2242  CG  ASP A 155       3.270   3.670  -2.523  1.00 62.47           C  
ATOM   2243  OD1 ASP A 155       2.077   3.296  -2.664  1.00 62.47           O  
ATOM   2244  OD2 ASP A 155       3.954   3.544  -1.496  1.00 62.47           O  
ATOM   2245  N   GLN A 156       0.844   4.382  -4.816  1.00 62.91           N  
ATOM   2246  H   GLN A 156       0.887   3.599  -4.180  1.00 62.91           H  
ATOM   2247  CA  GLN A 156      -0.395   5.119  -4.945  1.00 62.91           C  
ATOM   2248  HA  GLN A 156      -0.180   6.044  -5.479  1.00 62.91           H  
ATOM   2249  C   GLN A 156      -0.928   5.581  -3.585  1.00 62.91           C  
ATOM   2250  CB  GLN A 156      -1.432   4.358  -5.790  1.00 62.91           C  
ATOM   2251  HB2 GLN A 156      -2.206   4.005  -5.108  1.00 62.91           H  
ATOM   2252  HB3 GLN A 156      -1.882   5.088  -6.462  1.00 62.91           H  
ATOM   2253  O   GLN A 156      -2.085   5.991  -3.538  1.00 62.91           O  
ATOM   2254  CG  GLN A 156      -0.955   3.160  -6.631  1.00 62.91           C  
ATOM   2255  HG2 GLN A 156      -0.609   2.371  -5.963  1.00 62.91           H  
ATOM   2256  HG3 GLN A 156      -0.104   3.462  -7.241  1.00 62.91           H  
ATOM   2257  CD  GLN A 156      -2.042   2.585  -7.536  1.00 62.91           C  
ATOM   2258  NE2 GLN A 156      -2.420   3.248  -8.606  1.00 62.91           N  
ATOM   2259 HE21 GLN A 156      -3.125   2.827  -9.194  1.00 62.91           H  
ATOM   2260 HE22 GLN A 156      -1.992   4.139  -8.815  1.00 62.91           H  
ATOM   2261  OE1 GLN A 156      -2.579   1.512  -7.328  1.00 62.91           O  
ATOM   2262  N   THR A 157      -0.133   5.509  -2.511  1.00 69.31           N  
ATOM   2263  H   THR A 157       0.787   5.096  -2.579  1.00 69.31           H  
ATOM   2264  CA  THR A 157      -0.518   6.024  -1.193  1.00 69.31           C  
ATOM   2265  HA  THR A 157      -1.562   5.744  -1.055  1.00 69.31           H  
ATOM   2266  C   THR A 157      -0.435   7.555  -1.092  1.00 69.31           C  
ATOM   2267  CB  THR A 157       0.258   5.375  -0.034  1.00 69.31           C  
ATOM   2268  HB  THR A 157      -0.125   5.794   0.896  1.00 69.31           H  
ATOM   2269  O   THR A 157       0.254   8.239  -1.858  1.00 69.31           O  
ATOM   2270  CG2 THR A 157       0.063   3.859   0.034  1.00 69.31           C  
ATOM   2271 HG21 THR A 157      -0.992   3.635   0.189  1.00 69.31           H  
ATOM   2272 HG22 THR A 157       0.641   3.471   0.873  1.00 69.31           H  
ATOM   2273 HG23 THR A 157       0.409   3.382  -0.883  1.00 69.31           H  
ATOM   2274  OG1 THR A 157       1.625   5.677  -0.129  1.00 69.31           O  
ATOM   2275  HG1 THR A 157       1.993   5.543   0.747  1.00 69.31           H  
ATOM   2276  N   LEU A 158      -1.194   8.138  -0.166  1.00 73.68           N  
ATOM   2277  H   LEU A 158      -1.769   7.520   0.389  1.00 73.68           H  
ATOM   2278  CA  LEU A 158      -1.245   9.556   0.173  1.00 73.68           C  
ATOM   2279  HA  LEU A 158      -0.578  10.120  -0.478  1.00 73.68           H  
ATOM   2280  C   LEU A 158      -0.806   9.776   1.626  1.00 73.68           C  
ATOM   2281  CB  LEU A 158      -2.684  10.084   0.035  1.00 73.68           C  
ATOM   2282  HB2 LEU A 158      -2.763  11.011   0.604  1.00 73.68           H  
ATOM   2283  HB3 LEU A 158      -3.324   9.355   0.532  1.00 73.68           H  
ATOM   2284  O   LEU A 158      -1.509   9.403   2.561  1.00 73.68           O  
ATOM   2285  CG  LEU A 158      -3.236  10.358  -1.370  1.00 73.68           C  
ATOM   2286  HG  LEU A 158      -3.080   9.496  -2.020  1.00 73.68           H  
ATOM   2287  CD1 LEU A 158      -4.721  10.644  -1.199  1.00 73.68           C  
ATOM   2288 HD11 LEU A 158      -5.143   9.886  -0.539  1.00 73.68           H  
ATOM   2289 HD12 LEU A 158      -4.863  11.596  -0.686  1.00 73.68           H  
ATOM   2290 HD13 LEU A 158      -5.218  10.621  -2.169  1.00 73.68           H  
ATOM   2291  CD2 LEU A 158      -2.699  11.640  -2.014  1.00 73.68           C  
ATOM   2292 HD21 LEU A 158      -2.487  11.429  -3.062  1.00 73.68           H  
ATOM   2293 HD22 LEU A 158      -3.406  12.469  -1.984  1.00 73.68           H  
ATOM   2294 HD23 LEU A 158      -1.819  11.980  -1.469  1.00 73.68           H  
ATOM   2295  N   ASN A 159       0.261  10.565   1.790  1.00 69.28           N  
ATOM   2296  H   ASN A 159       0.839  10.709   0.974  1.00 69.28           H  
ATOM   2297  CA  ASN A 159       0.704  11.168   3.054  1.00 69.28           C  
ATOM   2298  HA  ASN A 159       1.781  11.293   2.947  1.00 69.28           H  
ATOM   2299  C   ASN A 159       0.562  10.317   4.321  1.00 69.28           C  
ATOM   2300  CB  ASN A 159       0.138  12.570   3.269  1.00 69.28           C  
ATOM   2301  HB2 ASN A 159       0.711  12.977   4.102  1.00 69.28           H  
ATOM   2302  HB3 ASN A 159       0.371  13.208   2.416  1.00 69.28           H  
ATOM   2303  O   ASN A 159      -0.102  10.703   5.298  1.00 69.28           O  
ATOM   2304  CG  ASN A 159      -1.337  12.717   3.607  1.00 69.28           C  
ATOM   2305  ND2 ASN A 159      -1.634  13.751   4.349  1.00 69.28           N  
ATOM   2306 HD21 ASN A 159      -0.855  14.283   4.709  1.00 69.28           H  
ATOM   2307 HD22 ASN A 159      -2.612  13.993   4.421  1.00 69.28           H  
ATOM   2308  OD1 ASN A 159      -2.263  12.060   3.167  1.00 69.28           O  
ATOM   2309  N   ASP A 160       1.262   9.199   4.320  1.00 67.46           N  
ATOM   2310  H   ASP A 160       1.645   8.886   3.439  1.00 67.46           H  
ATOM   2311  CA  ASP A 160       1.184   8.157   5.340  1.00 67.46           C  
ATOM   2312  HA  ASP A 160       0.151   7.816   5.402  1.00 67.46           H  
ATOM   2313  C   ASP A 160       1.567   8.711   6.730  1.00 67.46           C  
ATOM   2314  CB  ASP A 160       2.015   6.963   4.820  1.00 67.46           C  
ATOM   2315  HB2 ASP A 160       1.934   6.141   5.531  1.00 67.46           H  
ATOM   2316  HB3 ASP A 160       3.062   7.259   4.754  1.00 67.46           H  
ATOM   2317  O   ASP A 160       0.800   8.574   7.694  1.00 67.46           O  
ATOM   2318  CG  ASP A 160       1.532   6.482   3.426  1.00 67.46           C  
ATOM   2319  OD1 ASP A 160       0.433   6.913   2.999  1.00 67.46           O  
ATOM   2320  OD2 ASP A 160       2.258   5.749   2.727  1.00 67.46           O  
ATOM   2321  N   ASP A 161       2.585   9.574   6.766  1.00 74.72           N  
ATOM   2322  H   ASP A 161       3.216   9.506   5.980  1.00 74.72           H  
ATOM   2323  CA  ASP A 161       3.179  10.109   7.996  1.00 74.72           C  
ATOM   2324  HA  ASP A 161       3.171   9.317   8.745  1.00 74.72           H  
ATOM   2325  C   ASP A 161       2.461  11.326   8.582  1.00 74.72           C  
ATOM   2326  CB  ASP A 161       4.648  10.482   7.750  1.00 74.72           C  
ATOM   2327  HB2 ASP A 161       5.116  10.742   8.700  1.00 74.72           H  
ATOM   2328  HB3 ASP A 161       4.677  11.362   7.108  1.00 74.72           H  
ATOM   2329  O   ASP A 161       2.877  11.858   9.601  1.00 74.72           O  
ATOM   2330  CG  ASP A 161       5.458   9.366   7.103  1.00 74.72           C  
ATOM   2331  OD1 ASP A 161       5.077   8.198   7.296  1.00 74.72           O  
ATOM   2332  OD2 ASP A 161       6.389   9.743   6.358  1.00 74.72           O  
ATOM   2333  N   ASP A 162       1.389  11.852   7.992  1.00 84.46           N  
ATOM   2334  H   ASP A 162       1.105  11.462   7.105  1.00 84.46           H  
ATOM   2335  CA  ASP A 162       0.770  13.059   8.556  1.00 84.46           C  
ATOM   2336  HA  ASP A 162       1.558  13.692   8.965  1.00 84.46           H  
ATOM   2337  C   ASP A 162      -0.191  12.768   9.711  1.00 84.46           C  
ATOM   2338  CB  ASP A 162       0.075  13.878   7.485  1.00 84.46           C  
ATOM   2339  HB2 ASP A 162      -0.567  13.233   6.885  1.00 84.46           H  
ATOM   2340  HB3 ASP A 162      -0.546  14.612   7.997  1.00 84.46           H  
ATOM   2341  O   ASP A 162      -0.984  11.823   9.667  1.00 84.46           O  
ATOM   2342  CG  ASP A 162       1.039  14.658   6.605  1.00 84.46           C  
ATOM   2343  OD1 ASP A 162       2.066  15.138   7.124  1.00 84.46           O  
ATOM   2344  OD2 ASP A 162       0.627  14.971   5.466  1.00 84.46           O  
ATOM   2345  N   ALA A 163      -0.209  13.647  10.718  1.00 89.42           N  
ATOM   2346  H   ALA A 163       0.444  14.416  10.694  1.00 89.42           H  
ATOM   2347  CA  ALA A 163      -1.170  13.557  11.812  1.00 89.42           C  
ATOM   2348  HA  ALA A 163      -1.130  12.542  12.207  1.00 89.42           H  
ATOM   2349  C   ALA A 163      -2.596  13.828  11.304  1.00 89.42           C  
ATOM   2350  CB  ALA A 163      -0.765  14.513  12.938  1.00 89.42           C  
ATOM   2351  HB1 ALA A 163      -0.760  15.539  12.570  1.00 89.42           H  
ATOM   2352  HB2 ALA A 163       0.234  14.256  13.291  1.00 89.42           H  
ATOM   2353  HB3 ALA A 163      -1.469  14.429  13.766  1.00 89.42           H  
ATOM   2354  O   ALA A 163      -2.929  14.932  10.857  1.00 89.42           O  
ATOM   2355  N   LYS A 164      -3.462  12.819  11.401  1.00 92.28           N  
ATOM   2356  H   LYS A 164      -3.102  11.929  11.713  1.00 92.28           H  
ATOM   2357  CA  LYS A 164      -4.801  12.843  10.814  1.00 92.28           C  
ATOM   2358  HA  LYS A 164      -5.103  13.883  10.688  1.00 92.28           H  
ATOM   2359  C   LYS A 164      -5.854  12.203  11.704  1.00 92.28           C  
ATOM   2360  CB  LYS A 164      -4.722  12.233   9.405  1.00 92.28           C  
ATOM   2361  HB2 LYS A 164      -3.979  12.812   8.857  1.00 92.28           H  
ATOM   2362  HB3 LYS A 164      -5.681  12.375   8.908  1.00 92.28           H  
ATOM   2363  O   LYS A 164      -5.551  11.450  12.630  1.00 92.28           O  
ATOM   2364  CG  LYS A 164      -4.323  10.749   9.305  1.00 92.28           C  
ATOM   2365  HG2 LYS A 164      -3.397  10.554   9.846  1.00 92.28           H  
ATOM   2366  HG3 LYS A 164      -5.118  10.140   9.735  1.00 92.28           H  
ATOM   2367  CD  LYS A 164      -4.144  10.371   7.820  1.00 92.28           C  
ATOM   2368  HD2 LYS A 164      -4.271   9.297   7.688  1.00 92.28           H  
ATOM   2369  HD3 LYS A 164      -4.966  10.814   7.257  1.00 92.28           H  
ATOM   2370  CE  LYS A 164      -2.833  10.833   7.139  1.00 92.28           C  
ATOM   2371  HE2 LYS A 164      -2.939  10.666   6.067  1.00 92.28           H  
ATOM   2372  HE3 LYS A 164      -2.693  11.904   7.288  1.00 92.28           H  
ATOM   2373  NZ  LYS A 164      -1.603  10.122   7.571  1.00 92.28           N  
ATOM   2374  HZ1 LYS A 164      -0.885  10.179   6.863  1.00 92.28           H  
ATOM   2375  HZ2 LYS A 164      -1.203  10.518   8.410  1.00 92.28           H  
ATOM   2376  HZ3 LYS A 164      -1.756   9.133   7.711  1.00 92.28           H  
ATOM   2377  N   ILE A 165      -7.113  12.523  11.417  1.00 95.78           N  
ATOM   2378  H   ILE A 165      -7.261  13.158  10.645  1.00 95.78           H  
ATOM   2379  CA  ILE A 165      -8.276  11.821  11.961  1.00 95.78           C  
ATOM   2380  HA  ILE A 165      -7.909  11.024  12.606  1.00 95.78           H  
ATOM   2381  C   ILE A 165      -9.041  11.159  10.823  1.00 95.78           C  
ATOM   2382  CB  ILE A 165      -9.156  12.732  12.844  1.00 95.78           C  
ATOM   2383  HB  ILE A 165      -8.509  13.146  13.618  1.00 95.78           H  
ATOM   2384  O   ILE A 165      -9.342  11.794   9.814  1.00 95.78           O  
ATOM   2385  CG1 ILE A 165     -10.246  11.885  13.541  1.00 95.78           C  
ATOM   2386 HG12 ILE A 165     -10.966  11.530  12.804  1.00 95.78           H  
ATOM   2387 HG13 ILE A 165      -9.775  11.015  13.999  1.00 95.78           H  
ATOM   2388  CG2 ILE A 165      -9.766  13.911  12.061  1.00 95.78           C  
ATOM   2389 HG21 ILE A 165     -10.227  14.621  12.749  1.00 95.78           H  
ATOM   2390 HG22 ILE A 165      -8.987  14.435  11.507  1.00 95.78           H  
ATOM   2391 HG23 ILE A 165     -10.518  13.554  11.358  1.00 95.78           H  
ATOM   2392  CD1 ILE A 165     -11.005  12.631  14.645  1.00 95.78           C  
ATOM   2393 HD11 ILE A 165     -11.688  11.941  15.139  1.00 95.78           H  
ATOM   2394 HD12 ILE A 165     -10.301  13.022  15.380  1.00 95.78           H  
ATOM   2395 HD13 ILE A 165     -11.584  13.451  14.220  1.00 95.78           H  
ATOM   2396  N   SER A 166      -9.379   9.892  11.009  1.00 97.54           N  
ATOM   2397  H   SER A 166      -9.059   9.442  11.855  1.00 97.54           H  
ATOM   2398  CA  SER A 166     -10.083   9.069  10.035  1.00 97.54           C  
ATOM   2399  HA  SER A 166     -10.432   9.698   9.216  1.00 97.54           H  
ATOM   2400  C   SER A 166     -11.293   8.415  10.686  1.00 97.54           C  
ATOM   2401  CB  SER A 166      -9.151   8.006   9.443  1.00 97.54           C  
ATOM   2402  HB2 SER A 166      -9.669   7.478   8.642  1.00 97.54           H  
ATOM   2403  HB3 SER A 166      -8.882   7.292  10.221  1.00 97.54           H  
ATOM   2404  O   SER A 166     -11.245   7.989  11.842  1.00 97.54           O  
ATOM   2405  OG  SER A 166      -7.966   8.592   8.932  1.00 97.54           O  
ATOM   2406  HG  SER A 166      -7.265   7.937   8.902  1.00 97.54           H  
ATOM   2407  N   TYR A 167     -12.376   8.292   9.929  1.00 98.68           N  
ATOM   2408  H   TYR A 167     -12.344   8.672   8.994  1.00 98.68           H  
ATOM   2409  CA  TYR A 167     -13.530   7.481  10.288  1.00 98.68           C  
ATOM   2410  HA  TYR A 167     -13.302   6.925  11.197  1.00 98.68           H  
ATOM   2411  C   TYR A 167     -13.818   6.473   9.183  1.00 98.68           C  
ATOM   2412  CB  TYR A 167     -14.751   8.356  10.581  1.00 98.68           C  
ATOM   2413  HB2 TYR A 167     -14.561   8.935  11.485  1.00 98.68           H  
ATOM   2414  HB3 TYR A 167     -14.886   9.059   9.759  1.00 98.68           H  
ATOM   2415  O   TYR A 167     -13.841   6.825   8.006  1.00 98.68           O  
ATOM   2416  CG  TYR A 167     -16.030   7.555  10.767  1.00 98.68           C  
ATOM   2417  CD1 TYR A 167     -17.010   7.559   9.757  1.00 98.68           C  
ATOM   2418  HD1 TYR A 167     -16.856   8.146   8.863  1.00 98.68           H  
ATOM   2419  CD2 TYR A 167     -16.213   6.760  11.916  1.00 98.68           C  
ATOM   2420  HD2 TYR A 167     -15.443   6.732  12.674  1.00 98.68           H  
ATOM   2421  CE1 TYR A 167     -18.181   6.795   9.904  1.00 98.68           C  
ATOM   2422  HE1 TYR A 167     -18.937   6.805   9.133  1.00 98.68           H  
ATOM   2423  CE2 TYR A 167     -17.378   5.979  12.061  1.00 98.68           C  
ATOM   2424  HE2 TYR A 167     -17.508   5.356  12.933  1.00 98.68           H  
ATOM   2425  OH  TYR A 167     -19.499   5.255  11.166  1.00 98.68           O  
ATOM   2426  HH  TYR A 167     -19.459   4.673  11.929  1.00 98.68           H  
ATOM   2427  CZ  TYR A 167     -18.368   6.001  11.053  1.00 98.68           C  
ATOM   2428  N   PHE A 168     -14.093   5.236   9.582  1.00 98.59           N  
ATOM   2429  H   PHE A 168     -14.039   5.039  10.571  1.00 98.59           H  
ATOM   2430  CA  PHE A 168     -14.480   4.146   8.697  1.00 98.59           C  
ATOM   2431  HA  PHE A 168     -14.626   4.528   7.687  1.00 98.59           H  
ATOM   2432  C   PHE A 168     -15.790   3.532   9.176  1.00 98.59           C  
ATOM   2433  CB  PHE A 168     -13.368   3.098   8.647  1.00 98.59           C  
ATOM   2434  HB2 PHE A 168     -13.686   2.287   7.992  1.00 98.59           H  
ATOM   2435  HB3 PHE A 168     -13.228   2.675   9.642  1.00 98.59           H  
ATOM   2436  O   PHE A 168     -15.953   3.221  10.361  1.00 98.59           O  
ATOM   2437  CG  PHE A 168     -12.046   3.637   8.147  1.00 98.59           C  
ATOM   2438  CD1 PHE A 168     -11.761   3.601   6.772  1.00 98.59           C  
ATOM   2439  HD1 PHE A 168     -12.477   3.195   6.073  1.00 98.59           H  
ATOM   2440  CD2 PHE A 168     -11.103   4.171   9.048  1.00 98.59           C  
ATOM   2441  HD2 PHE A 168     -11.332   4.232  10.101  1.00 98.59           H  
ATOM   2442  CE1 PHE A 168     -10.527   4.071   6.301  1.00 98.59           C  
ATOM   2443  HE1 PHE A 168     -10.294   3.998   5.249  1.00 98.59           H  
ATOM   2444  CE2 PHE A 168      -9.864   4.640   8.573  1.00 98.59           C  
ATOM   2445  HE2 PHE A 168      -9.121   5.027   9.254  1.00 98.59           H  
ATOM   2446  CZ  PHE A 168      -9.579   4.596   7.198  1.00 98.59           C  
ATOM   2447  HZ  PHE A 168      -8.625   4.942   6.828  1.00 98.59           H  
ATOM   2448  N   THR A 169     -16.727   3.332   8.254  1.00 98.68           N  
ATOM   2449  H   THR A 169     -16.520   3.555   7.292  1.00 98.68           H  
ATOM   2450  CA  THR A 169     -18.005   2.690   8.564  1.00 98.68           C  
ATOM   2451  HA  THR A 169     -18.405   3.171   9.457  1.00 98.68           H  
ATOM   2452  C   THR A 169     -17.813   1.199   8.849  1.00 98.68           C  
ATOM   2453  CB  THR A 169     -19.040   2.863   7.439  1.00 98.68           C  
ATOM   2454  HB  THR A 169     -20.002   2.503   7.804  1.00 98.68           H  
ATOM   2455  O   THR A 169     -16.871   0.582   8.343  1.00 98.68           O  
ATOM   2456  CG2 THR A 169     -19.219   4.323   7.028  1.00 98.68           C  
ATOM   2457 HG21 THR A 169     -18.292   4.725   6.619  1.00 98.68           H  
ATOM   2458 HG22 THR A 169     -19.997   4.391   6.268  1.00 98.68           H  
ATOM   2459 HG23 THR A 169     -19.517   4.908   7.898  1.00 98.68           H  
ATOM   2460  OG1 THR A 169     -18.715   2.105   6.294  1.00 98.68           O  
ATOM   2461  HG1 THR A 169     -18.879   1.183   6.508  1.00 98.68           H  
ATOM   2462  N   PRO A 170     -18.752   0.555   9.564  1.00 97.71           N  
ATOM   2463  CA  PRO A 170     -18.898  -0.892   9.481  1.00 97.71           C  
ATOM   2464  HA  PRO A 170     -18.004  -1.363   9.889  1.00 97.71           H  
ATOM   2465  C   PRO A 170     -19.112  -1.341   8.028  1.00 97.71           C  
ATOM   2466  CB  PRO A 170     -20.113  -1.243  10.348  1.00 97.71           C  
ATOM   2467  HB2 PRO A 170     -19.951  -2.159  10.915  1.00 97.71           H  
ATOM   2468  HB3 PRO A 170     -21.004  -1.336   9.726  1.00 97.71           H  
ATOM   2469  O   PRO A 170     -19.587  -0.564   7.192  1.00 97.71           O  
ATOM   2470  CG  PRO A 170     -20.271  -0.033  11.266  1.00 97.71           C  
ATOM   2471  HG2 PRO A 170     -19.610  -0.150  12.125  1.00 97.71           H  
ATOM   2472  HG3 PRO A 170     -21.304   0.099  11.587  1.00 97.71           H  
ATOM   2473  CD  PRO A 170     -19.800   1.126  10.391  1.00 97.71           C  
ATOM   2474  HD2 PRO A 170     -20.621   1.469   9.761  1.00 97.71           H  
ATOM   2475  HD3 PRO A 170     -19.427   1.944  11.006  1.00 97.71           H  
ATOM   2476  N   LYS A 171     -18.824  -2.614   7.741  1.00 96.28           N  
ATOM   2477  H   LYS A 171     -18.460  -3.204   8.476  1.00 96.28           H  
ATOM   2478  CA  LYS A 171     -19.206  -3.231   6.466  1.00 96.28           C  
ATOM   2479  HA  LYS A 171     -19.036  -2.501   5.675  1.00 96.28           H  
ATOM   2480  C   LYS A 171     -20.702  -3.560   6.471  1.00 96.28           C  
ATOM   2481  CB  LYS A 171     -18.346  -4.471   6.150  1.00 96.28           C  
ATOM   2482  HB2 LYS A 171     -18.342  -5.143   7.008  1.00 96.28           H  
ATOM   2483  HB3 LYS A 171     -18.801  -4.994   5.309  1.00 96.28           H  
ATOM   2484  O   LYS A 171     -21.192  -4.211   7.392  1.00 96.28           O  
ATOM   2485  CG  LYS A 171     -16.900  -4.112   5.760  1.00 96.28           C  
ATOM   2486  HG2 LYS A 171     -16.401  -3.638   6.605  1.00 96.28           H  
ATOM   2487  HG3 LYS A 171     -16.930  -3.409   4.928  1.00 96.28           H  
ATOM   2488  CD  LYS A 171     -16.094  -5.348   5.316  1.00 96.28           C  
ATOM   2489  HD2 LYS A 171     -16.602  -5.820   4.475  1.00 96.28           H  
ATOM   2490  HD3 LYS A 171     -16.035  -6.057   6.141  1.00 96.28           H  
ATOM   2491  CE  LYS A 171     -14.674  -4.945   4.877  1.00 96.28           C  
ATOM   2492  HE2 LYS A 171     -14.756  -4.195   4.090  1.00 96.28           H  
ATOM   2493  HE3 LYS A 171     -14.170  -4.473   5.721  1.00 96.28           H  
ATOM   2494  NZ  LYS A 171     -13.860  -6.093   4.382  1.00 96.28           N  
ATOM   2495  HZ1 LYS A 171     -13.794  -6.852   5.045  1.00 96.28           H  
ATOM   2496  HZ2 LYS A 171     -14.191  -6.481   3.510  1.00 96.28           H  
ATOM   2497  HZ3 LYS A 171     -12.925  -5.799   4.138  1.00 96.28           H  
ATOM   2498  N   PHE A 172     -21.418  -3.162   5.424  1.00 95.85           N  
ATOM   2499  H   PHE A 172     -20.949  -2.599   4.729  1.00 95.85           H  
ATOM   2500  CA  PHE A 172     -22.837  -3.455   5.221  1.00 95.85           C  
ATOM   2501  HA  PHE A 172     -23.169  -4.183   5.961  1.00 95.85           H  
ATOM   2502  C   PHE A 172     -23.051  -4.055   3.828  1.00 95.85           C  
ATOM   2503  CB  PHE A 172     -23.649  -2.172   5.430  1.00 95.85           C  
ATOM   2504  HB2 PHE A 172     -23.415  -1.767   6.414  1.00 95.85           H  
ATOM   2505  HB3 PHE A 172     -23.340  -1.429   4.694  1.00 95.85           H  
ATOM   2506  O   PHE A 172     -22.862  -3.378   2.822  1.00 95.85           O  
ATOM   2507  CG  PHE A 172     -25.150  -2.372   5.347  1.00 95.85           C  
ATOM   2508  CD1 PHE A 172     -25.870  -1.906   4.232  1.00 95.85           C  
ATOM   2509  HD1 PHE A 172     -25.348  -1.432   3.414  1.00 95.85           H  
ATOM   2510  CD2 PHE A 172     -25.830  -3.008   6.403  1.00 95.85           C  
ATOM   2511  HD2 PHE A 172     -25.279  -3.367   7.259  1.00 95.85           H  
ATOM   2512  CE1 PHE A 172     -27.269  -2.046   4.187  1.00 95.85           C  
ATOM   2513  HE1 PHE A 172     -27.818  -1.679   3.332  1.00 95.85           H  
ATOM   2514  CE2 PHE A 172     -27.228  -3.150   6.359  1.00 95.85           C  
ATOM   2515  HE2 PHE A 172     -27.745  -3.623   7.180  1.00 95.85           H  
ATOM   2516  CZ  PHE A 172     -27.949  -2.651   5.259  1.00 95.85           C  
ATOM   2517  HZ  PHE A 172     -29.025  -2.740   5.231  1.00 95.85           H  
ATOM   2518  N   TYR A 173     -23.414  -5.342   3.762  1.00 96.49           N  
ATOM   2519  H   TYR A 173     -23.598  -5.833   4.625  1.00 96.49           H  
ATOM   2520  CA  TYR A 173     -23.517  -6.103   2.502  1.00 96.49           C  
ATOM   2521  HA  TYR A 173     -23.574  -7.158   2.768  1.00 96.49           H  
ATOM   2522  C   TYR A 173     -22.266  -5.984   1.605  1.00 96.49           C  
ATOM   2523  CB  TYR A 173     -24.823  -5.765   1.764  1.00 96.49           C  
ATOM   2524  HB2 TYR A 173     -24.869  -4.692   1.573  1.00 96.49           H  
ATOM   2525  HB3 TYR A 173     -24.822  -6.262   0.794  1.00 96.49           H  
ATOM   2526  O   TYR A 173     -22.364  -5.861   0.387  1.00 96.49           O  
ATOM   2527  CG  TYR A 173     -26.074  -6.205   2.493  1.00 96.49           C  
ATOM   2528  CD1 TYR A 173     -26.591  -7.498   2.288  1.00 96.49           C  
ATOM   2529  HD1 TYR A 173     -26.091  -8.179   1.615  1.00 96.49           H  
ATOM   2530  CD2 TYR A 173     -26.723  -5.325   3.372  1.00 96.49           C  
ATOM   2531  HD2 TYR A 173     -26.303  -4.343   3.533  1.00 96.49           H  
ATOM   2532  CE1 TYR A 173     -27.769  -7.899   2.947  1.00 96.49           C  
ATOM   2533  HE1 TYR A 173     -28.177  -8.887   2.792  1.00 96.49           H  
ATOM   2534  CE2 TYR A 173     -27.900  -5.723   4.034  1.00 96.49           C  
ATOM   2535  HE2 TYR A 173     -28.404  -5.054   4.715  1.00 96.49           H  
ATOM   2536  OH  TYR A 173     -29.569  -7.383   4.451  1.00 96.49           O  
ATOM   2537  HH  TYR A 173     -29.886  -6.697   5.043  1.00 96.49           H  
ATOM   2538  CZ  TYR A 173     -28.428  -7.008   3.817  1.00 96.49           C  
ATOM   2539  N   GLY A 174     -21.085  -5.988   2.229  1.00 97.51           N  
ATOM   2540  H   GLY A 174     -21.075  -6.087   3.234  1.00 97.51           H  
ATOM   2541  CA  GLY A 174     -19.794  -5.845   1.552  1.00 97.51           C  
ATOM   2542  HA2 GLY A 174     -19.826  -6.368   0.596  1.00 97.51           H  
ATOM   2543  HA3 GLY A 174     -19.019  -6.312   2.159  1.00 97.51           H  
ATOM   2544  C   GLY A 174     -19.368  -4.403   1.276  1.00 97.51           C  
ATOM   2545  O   GLY A 174     -18.192  -4.179   1.018  1.00 97.51           O  
ATOM   2546  N   PHE A 175     -20.265  -3.419   1.385  1.00 98.63           N  
ATOM   2547  H   PHE A 175     -21.223  -3.638   1.619  1.00 98.63           H  
ATOM   2548  CA  PHE A 175     -19.907  -2.009   1.233  1.00 98.63           C  
ATOM   2549  HA  PHE A 175     -19.148  -1.933   0.455  1.00 98.63           H  
ATOM   2550  C   PHE A 175     -19.321  -1.429   2.519  1.00 98.63           C  
ATOM   2551  CB  PHE A 175     -21.112  -1.182   0.776  1.00 98.63           C  
ATOM   2552  HB2 PHE A 175     -21.938  -1.316   1.475  1.00 98.63           H  
ATOM   2553  HB3 PHE A 175     -20.837  -0.127   0.801  1.00 98.63           H  
ATOM   2554  O   PHE A 175     -19.837  -1.672   3.612  1.00 98.63           O  
ATOM   2555  CG  PHE A 175     -21.568  -1.513  -0.626  1.00 98.63           C  
ATOM   2556  CD1 PHE A 175     -20.917  -0.923  -1.726  1.00 98.63           C  
ATOM   2557  HD1 PHE A 175     -20.097  -0.238  -1.568  1.00 98.63           H  
ATOM   2558  CD2 PHE A 175     -22.613  -2.431  -0.837  1.00 98.63           C  
ATOM   2559  HD2 PHE A 175     -23.094  -2.904   0.007  1.00 98.63           H  
ATOM   2560  CE1 PHE A 175     -21.318  -1.243  -3.034  1.00 98.63           C  
ATOM   2561  HE1 PHE A 175     -20.807  -0.800  -3.876  1.00 98.63           H  
ATOM   2562  CE2 PHE A 175     -23.014  -2.750  -2.146  1.00 98.63           C  
ATOM   2563  HE2 PHE A 175     -23.807  -3.465  -2.308  1.00 98.63           H  
ATOM   2564  CZ  PHE A 175     -22.367  -2.155  -3.244  1.00 98.63           C  
ATOM   2565  HZ  PHE A 175     -22.661  -2.411  -4.251  1.00 98.63           H  
ATOM   2566  N   SER A 176     -18.294  -0.603   2.378  1.00 98.33           N  
ATOM   2567  H   SER A 176     -17.898  -0.496   1.455  1.00 98.33           H  
ATOM   2568  CA  SER A 176     -17.749   0.257   3.428  1.00 98.33           C  
ATOM   2569  HA  SER A 176     -18.496   0.386   4.211  1.00 98.33           H  
ATOM   2570  C   SER A 176     -17.434   1.632   2.861  1.00 98.33           C  
ATOM   2571  CB  SER A 176     -16.496  -0.355   4.065  1.00 98.33           C  
ATOM   2572  HB2 SER A 176     -16.037   0.368   4.739  1.00 98.33           H  
ATOM   2573  HB3 SER A 176     -16.798  -1.219   4.656  1.00 98.33           H  
ATOM   2574  O   SER A 176     -17.192   1.772   1.666  1.00 98.33           O  
ATOM   2575  OG  SER A 176     -15.546  -0.774   3.101  1.00 98.33           O  
ATOM   2576  HG  SER A 176     -15.239  -0.015   2.599  1.00 98.33           H  
ATOM   2577  N   ALA A 177     -17.409   2.645   3.713  1.00 98.78           N  
ATOM   2578  H   ALA A 177     -17.629   2.484   4.686  1.00 98.78           H  
ATOM   2579  CA  ALA A 177     -16.956   3.977   3.354  1.00 98.78           C  
ATOM   2580  HA  ALA A 177     -16.389   3.930   2.425  1.00 98.78           H  
ATOM   2581  C   ALA A 177     -16.014   4.519   4.425  1.00 98.78           C  
ATOM   2582  CB  ALA A 177     -18.175   4.880   3.131  1.00 98.78           C  
ATOM   2583  HB1 ALA A 177     -17.844   5.869   2.814  1.00 98.78           H  
ATOM   2584  HB2 ALA A 177     -18.749   4.970   4.054  1.00 98.78           H  
ATOM   2585  HB3 ALA A 177     -18.805   4.458   2.349  1.00 98.78           H  
ATOM   2586  O   ALA A 177     -15.984   4.029   5.559  1.00 98.78           O  
ATOM   2587  N   GLY A 178     -15.267   5.553   4.072  1.00 98.61           N  
ATOM   2588  H   GLY A 178     -15.295   5.882   3.118  1.00 98.61           H  
ATOM   2589  CA  GLY A 178     -14.383   6.230   5.000  1.00 98.61           C  
ATOM   2590  HA2 GLY A 178     -14.877   6.264   5.972  1.00 98.61           H  
ATOM   2591  HA3 GLY A 178     -13.441   5.693   5.104  1.00 98.61           H  
ATOM   2592  C   GLY A 178     -14.097   7.654   4.570  1.00 98.61           C  
ATOM   2593  O   GLY A 178     -14.270   8.017   3.406  1.00 98.61           O  
ATOM   2594  N   ALA A 179     -13.682   8.455   5.540  1.00 98.56           N  
ATOM   2595  H   ALA A 179     -13.556   8.064   6.462  1.00 98.56           H  
ATOM   2596  CA  ALA A 179     -13.216   9.812   5.327  1.00 98.56           C  
ATOM   2597  HA  ALA A 179     -12.828   9.892   4.311  1.00 98.56           H  
ATOM   2598  C   ALA A 179     -12.077  10.123   6.295  1.00 98.56           C  
ATOM   2599  CB  ALA A 179     -14.386  10.789   5.487  1.00 98.56           C  
ATOM   2600  HB1 ALA A 179     -14.036  11.804   5.301  1.00 98.56           H  
ATOM   2601  HB2 ALA A 179     -14.790  10.724   6.498  1.00 98.56           H  
ATOM   2602  HB3 ALA A 179     -15.166  10.549   4.764  1.00 98.56           H  
ATOM   2603  O   ALA A 179     -12.100   9.668   7.442  1.00 98.56           O  
ATOM   2604  N   SER A 180     -11.124  10.930   5.842  1.00 97.00           N  
ATOM   2605  H   SER A 180     -11.199  11.282   4.898  1.00 97.00           H  
ATOM   2606  CA  SER A 180     -10.002  11.401   6.649  1.00 97.00           C  
ATOM   2607  HA  SER A 180     -10.236  11.223   7.698  1.00 97.00           H  
ATOM   2608  C   SER A 180      -9.789  12.889   6.478  1.00 97.00           C  
ATOM   2609  CB  SER A 180      -8.702  10.665   6.330  1.00 97.00           C  
ATOM   2610  HB2 SER A 180      -7.909  11.016   6.989  1.00 97.00           H  
ATOM   2611  HB3 SER A 180      -8.403  10.849   5.298  1.00 97.00           H  
ATOM   2612  O   SER A 180     -10.088  13.466   5.432  1.00 97.00           O  
ATOM   2613  OG  SER A 180      -8.900   9.291   6.534  1.00 97.00           O  
ATOM   2614  HG  SER A 180      -8.563   9.088   7.409  1.00 97.00           H  
ATOM   2615  N   TYR A 181      -9.256  13.500   7.524  1.00 95.11           N  
ATOM   2616  H   TYR A 181      -9.067  12.956   8.354  1.00 95.11           H  
ATOM   2617  CA  TYR A 181      -8.902  14.903   7.546  1.00 95.11           C  
ATOM   2618  HA  TYR A 181      -8.869  15.285   6.526  1.00 95.11           H  
ATOM   2619  C   TYR A 181      -7.523  15.083   8.166  1.00 95.11           C  
ATOM   2620  CB  TYR A 181      -9.975  15.675   8.310  1.00 95.11           C  
ATOM   2621  HB2 TYR A 181     -10.089  15.241   9.303  1.00 95.11           H  
ATOM   2622  HB3 TYR A 181     -10.926  15.565   7.788  1.00 95.11           H  
ATOM   2623  O   TYR A 181      -7.294  14.708   9.321  1.00 95.11           O  
ATOM   2624  CG  TYR A 181      -9.666  17.148   8.436  1.00 95.11           C  
ATOM   2625  CD1 TYR A 181      -9.375  17.704   9.696  1.00 95.11           C  
ATOM   2626  HD1 TYR A 181      -9.352  17.069  10.570  1.00 95.11           H  
ATOM   2627  CD2 TYR A 181      -9.668  17.957   7.285  1.00 95.11           C  
ATOM   2628  HD2 TYR A 181      -9.863  17.525   6.315  1.00 95.11           H  
ATOM   2629  CE1 TYR A 181      -9.119  19.082   9.812  1.00 95.11           C  
ATOM   2630  HE1 TYR A 181      -8.930  19.521  10.780  1.00 95.11           H  
ATOM   2631  CE2 TYR A 181      -9.417  19.333   7.400  1.00 95.11           C  
ATOM   2632  HE2 TYR A 181      -9.443  19.962   6.523  1.00 95.11           H  
ATOM   2633  OH  TYR A 181      -8.925  21.224   8.776  1.00 95.11           O  
ATOM   2634  HH  TYR A 181      -8.577  21.474   9.635  1.00 95.11           H  
ATOM   2635  CZ  TYR A 181      -9.142  19.894   8.661  1.00 95.11           C  
ATOM   2636  N   THR A 182      -6.637  15.702   7.396  1.00 92.02           N  
ATOM   2637  H   THR A 182      -6.909  15.940   6.453  1.00 92.02           H  
ATOM   2638  CA  THR A 182      -5.298  16.099   7.818  1.00 92.02           C  
ATOM   2639  HA  THR A 182      -5.071  15.675   8.796  1.00 92.02           H  
ATOM   2640  C   THR A 182      -5.261  17.628   7.868  1.00 92.02           C  
ATOM   2641  CB  THR A 182      -4.234  15.555   6.864  1.00 92.02           C  
ATOM   2642  HB  THR A 182      -4.363  16.005   5.879  1.00 92.02           H  
ATOM   2643  O   THR A 182      -5.203  18.276   6.817  1.00 92.02           O  
ATOM   2644  CG2 THR A 182      -2.832  15.866   7.360  1.00 92.02           C  
ATOM   2645 HG21 THR A 182      -2.107  15.521   6.623  1.00 92.02           H  
ATOM   2646 HG22 THR A 182      -2.695  16.940   7.484  1.00 92.02           H  
ATOM   2647 HG23 THR A 182      -2.655  15.369   8.314  1.00 92.02           H  
ATOM   2648  OG1 THR A 182      -4.338  14.159   6.733  1.00 92.02           O  
ATOM   2649  HG1 THR A 182      -3.471  13.833   6.481  1.00 92.02           H  
ATOM   2650  N   PRO A 183      -5.305  18.244   9.065  1.00 90.37           N  
ATOM   2651  CA  PRO A 183      -5.327  19.699   9.189  1.00 90.37           C  
ATOM   2652  HA  PRO A 183      -6.214  20.086   8.686  1.00 90.37           H  
ATOM   2653  C   PRO A 183      -4.084  20.354   8.584  1.00 90.37           C  
ATOM   2654  CB  PRO A 183      -5.410  19.992  10.692  1.00 90.37           C  
ATOM   2655  HB2 PRO A 183      -6.104  20.808  10.897  1.00 90.37           H  
ATOM   2656  HB3 PRO A 183      -4.424  20.237  11.087  1.00 90.37           H  
ATOM   2657  O   PRO A 183      -4.189  21.391   7.935  1.00 90.37           O  
ATOM   2658  CG  PRO A 183      -5.882  18.685  11.329  1.00 90.37           C  
ATOM   2659  HG2 PRO A 183      -6.970  18.666  11.391  1.00 90.37           H  
ATOM   2660  HG3 PRO A 183      -5.451  18.546  12.320  1.00 90.37           H  
ATOM   2661  CD  PRO A 183      -5.410  17.602  10.366  1.00 90.37           C  
ATOM   2662  HD2 PRO A 183      -4.430  17.236  10.669  1.00 90.37           H  
ATOM   2663  HD3 PRO A 183      -6.130  16.784  10.358  1.00 90.37           H  
ATOM   2664  N   GLN A 184      -2.915  19.749   8.792  1.00 86.59           N  
ATOM   2665  H   GLN A 184      -2.898  18.883   9.311  1.00 86.59           H  
ATOM   2666  CA  GLN A 184      -1.632  20.279   8.353  1.00 86.59           C  
ATOM   2667  HA  GLN A 184      -1.788  21.041   7.589  1.00 86.59           H  
ATOM   2668  C   GLN A 184      -0.776  19.167   7.745  1.00 86.59           C  
ATOM   2669  CB  GLN A 184      -0.920  20.933   9.553  1.00 86.59           C  
ATOM   2670  HB2 GLN A 184      -1.599  21.604  10.078  1.00 86.59           H  
ATOM   2671  HB3 GLN A 184      -0.605  20.177  10.272  1.00 86.59           H  
ATOM   2672  O   GLN A 184      -0.031  18.525   8.479  1.00 86.59           O  
ATOM   2673  CG  GLN A 184       0.304  21.716   9.056  1.00 86.59           C  
ATOM   2674  HG2 GLN A 184      -0.009  22.439   8.303  1.00 86.59           H  
ATOM   2675  HG3 GLN A 184       1.006  21.027   8.585  1.00 86.59           H  
ATOM   2676  CD  GLN A 184       1.033  22.469  10.157  1.00 86.59           C  
ATOM   2677  NE2 GLN A 184       2.310  22.725   9.986  1.00 86.59           N  
ATOM   2678 HE21 GLN A 184       2.796  23.162  10.756  1.00 86.59           H  
ATOM   2679 HE22 GLN A 184       2.789  22.326   9.191  1.00 86.59           H  
ATOM   2680  OE1 GLN A 184       0.490  22.893  11.162  1.00 86.59           O  
ATOM   2681  N   PRO A 185      -0.849  18.943   6.426  1.00 83.10           N  
ATOM   2682  CA  PRO A 185       0.088  18.040   5.780  1.00 83.10           C  
ATOM   2683  HA  PRO A 185      -0.005  17.076   6.281  1.00 83.10           H  
ATOM   2684  C   PRO A 185       1.539  18.530   5.911  1.00 83.10           C  
ATOM   2685  CB  PRO A 185      -0.393  17.907   4.337  1.00 83.10           C  
ATOM   2686  HB2 PRO A 185      -0.229  16.893   3.970  1.00 83.10           H  
ATOM   2687  HB3 PRO A 185       0.095  18.643   3.698  1.00 83.10           H  
ATOM   2688  O   PRO A 185       1.797  19.736   5.843  1.00 83.10           O  
ATOM   2689  CG  PRO A 185      -1.883  18.218   4.456  1.00 83.10           C  
ATOM   2690  HG2 PRO A 185      -2.318  18.516   3.502  1.00 83.10           H  
ATOM   2691  HG3 PRO A 185      -2.405  17.345   4.846  1.00 83.10           H  
ATOM   2692  CD  PRO A 185      -1.897  19.334   5.498  1.00 83.10           C  
ATOM   2693  HD2 PRO A 185      -1.633  20.284   5.032  1.00 83.10           H  
ATOM   2694  HD3 PRO A 185      -2.873  19.392   5.979  1.00 83.10           H  
ATOM   2695  N   GLY A 186       2.473  17.615   6.157  1.00 77.10           N  
ATOM   2696  H   GLY A 186       2.186  16.649   6.212  1.00 77.10           H  
ATOM   2697  CA  GLY A 186       3.867  17.878   6.519  1.00 77.10           C  
ATOM   2698  HA2 GLY A 186       4.401  16.928   6.501  1.00 77.10           H  
ATOM   2699  HA3 GLY A 186       4.313  18.541   5.778  1.00 77.10           H  
ATOM   2700  C   GLY A 186       4.065  18.495   7.912  1.00 77.10           C  
ATOM   2701  O   GLY A 186       5.120  19.071   8.182  1.00 77.10           O  
ATOM   2702  N   GLY A 187       3.059  18.467   8.792  1.00 74.09           N  
ATOM   2703  H   GLY A 187       2.237  17.929   8.558  1.00 74.09           H  
ATOM   2704  CA  GLY A 187       3.129  19.081  10.120  1.00 74.09           C  
ATOM   2705  HA2 GLY A 187       4.164  19.073  10.462  1.00 74.09           H  
ATOM   2706  HA3 GLY A 187       2.797  20.117  10.047  1.00 74.09           H  
ATOM   2707  C   GLY A 187       2.286  18.374  11.181  1.00 74.09           C  
ATOM   2708  O   GLY A 187       1.517  17.466  10.899  1.00 74.09           O  
ATOM   2709  N   SER A 188       2.434  18.798  12.441  1.00 66.40           N  
ATOM   2710  H   SER A 188       3.134  19.504  12.618  1.00 66.40           H  
ATOM   2711  CA  SER A 188       1.841  18.093  13.597  1.00 66.40           C  
ATOM   2712  HA  SER A 188       1.291  17.220  13.245  1.00 66.40           H  
ATOM   2713  C   SER A 188       0.832  18.932  14.405  1.00 66.40           C  
ATOM   2714  CB  SER A 188       2.992  17.569  14.468  1.00 66.40           C  
ATOM   2715  HB2 SER A 188       3.462  18.407  14.983  1.00 66.40           H  
ATOM   2716  HB3 SER A 188       3.737  17.090  13.832  1.00 66.40           H  
ATOM   2717  O   SER A 188       0.187  18.436  15.324  1.00 66.40           O  
ATOM   2718  OG  SER A 188       2.554  16.628  15.422  1.00 66.40           O  
ATOM   2719  HG  SER A 188       2.521  15.765  15.003  1.00 66.40           H  
ATOM   2720  N   LEU A 189       0.664  20.221  14.085  1.00 71.84           N  
ATOM   2721  H   LEU A 189       1.058  20.546  13.214  1.00 71.84           H  
ATOM   2722  CA  LEU A 189      -0.129  21.166  14.886  1.00 71.84           C  
ATOM   2723  HA  LEU A 189      -0.723  20.616  15.616  1.00 71.84           H  
ATOM   2724  C   LEU A 189      -1.158  21.926  14.031  1.00 71.84           C  
ATOM   2725  CB  LEU A 189       0.842  22.095  15.659  1.00 71.84           C  
ATOM   2726  HB2 LEU A 189       0.277  22.856  16.196  1.00 71.84           H  
ATOM   2727  HB3 LEU A 189       1.475  22.603  14.932  1.00 71.84           H  
ATOM   2728  O   LEU A 189      -1.564  21.494  12.955  1.00 71.84           O  
ATOM   2729  CG  LEU A 189       1.740  21.397  16.700  1.00 71.84           C  
ATOM   2730  HG  LEU A 189       2.344  20.629  16.218  1.00 71.84           H  
ATOM   2731  CD1 LEU A 189       2.680  22.436  17.315  1.00 71.84           C  
ATOM   2732 HD11 LEU A 189       3.288  22.888  16.530  1.00 71.84           H  
ATOM   2733 HD12 LEU A 189       2.110  23.210  17.829  1.00 71.84           H  
ATOM   2734 HD13 LEU A 189       3.346  21.945  18.024  1.00 71.84           H  
ATOM   2735  CD2 LEU A 189       0.936  20.771  17.844  1.00 71.84           C  
ATOM   2736 HD21 LEU A 189       0.322  19.955  17.463  1.00 71.84           H  
ATOM   2737 HD22 LEU A 189       1.621  20.345  18.577  1.00 71.84           H  
ATOM   2738 HD23 LEU A 189       0.302  21.517  18.324  1.00 71.84           H  
ATOM   2739  N   VAL A 190      -1.641  23.058  14.550  1.00 78.34           N  
ATOM   2740  H   VAL A 190      -1.254  23.367  15.430  1.00 78.34           H  
ATOM   2741  CA  VAL A 190      -2.514  23.977  13.820  1.00 78.34           C  
ATOM   2742  HA  VAL A 190      -3.326  23.392  13.387  1.00 78.34           H  
ATOM   2743  C   VAL A 190      -1.705  24.669  12.715  1.00 78.34           C  
ATOM   2744  CB  VAL A 190      -3.129  25.028  14.763  1.00 78.34           C  
ATOM   2745  HB  VAL A 190      -2.334  25.611  15.226  1.00 78.34           H  
ATOM   2746  O   VAL A 190      -0.685  25.288  13.035  1.00 78.34           O  
ATOM   2747  CG1 VAL A 190      -4.065  25.988  14.014  1.00 78.34           C  
ATOM   2748 HG11 VAL A 190      -4.514  26.687  14.720  1.00 78.34           H  
ATOM   2749 HG12 VAL A 190      -3.502  26.566  13.281  1.00 78.34           H  
ATOM   2750 HG13 VAL A 190      -4.853  25.426  13.512  1.00 78.34           H  
ATOM   2751  CG2 VAL A 190      -3.945  24.359  15.878  1.00 78.34           C  
ATOM   2752 HG21 VAL A 190      -4.728  23.735  15.447  1.00 78.34           H  
ATOM   2753 HG22 VAL A 190      -3.299  23.736  16.498  1.00 78.34           H  
ATOM   2754 HG23 VAL A 190      -4.397  25.118  16.516  1.00 78.34           H  
ATOM   2755  N   PRO A 191      -2.183  24.674  11.453  1.00 77.11           N  
ATOM   2756  CA  PRO A 191      -1.491  25.355  10.367  1.00 77.11           C  
ATOM   2757  HA  PRO A 191      -0.544  24.848  10.185  1.00 77.11           H  
ATOM   2758  C   PRO A 191      -1.224  26.826  10.687  1.00 77.11           C  
ATOM   2759  CB  PRO A 191      -2.372  25.200   9.126  1.00 77.11           C  
ATOM   2760  HB2 PRO A 191      -1.770  25.059   8.228  1.00 77.11           H  
ATOM   2761  HB3 PRO A 191      -3.021  26.067   9.008  1.00 77.11           H  
ATOM   2762  O   PRO A 191      -2.153  27.603  10.924  1.00 77.11           O  
ATOM   2763  CG  PRO A 191      -3.217  23.970   9.428  1.00 77.11           C  
ATOM   2764  HG2 PRO A 191      -4.200  24.019   8.959  1.00 77.11           H  
ATOM   2765  HG3 PRO A 191      -2.680  23.094   9.063  1.00 77.11           H  
ATOM   2766  CD  PRO A 191      -3.330  23.934  10.948  1.00 77.11           C  
ATOM   2767  HD2 PRO A 191      -3.316  22.898  11.288  1.00 77.11           H  
ATOM   2768  HD3 PRO A 191      -4.251  24.426  11.263  1.00 77.11           H  
ATOM   2769  N   ALA A 192       0.049  27.222  10.631  1.00 78.42           N  
ATOM   2770  H   ALA A 192       0.756  26.504  10.550  1.00 78.42           H  
ATOM   2771  CA  ALA A 192       0.481  28.604  10.852  1.00 78.42           C  
ATOM   2772  HA  ALA A 192       0.030  28.966  11.776  1.00 78.42           H  
ATOM   2773  C   ALA A 192       0.054  29.557   9.721  1.00 78.42           C  
ATOM   2774  CB  ALA A 192       2.006  28.603  11.019  1.00 78.42           C  
ATOM   2775  HB1 ALA A 192       2.286  27.958  11.852  1.00 78.42           H  
ATOM   2776  HB2 ALA A 192       2.485  28.243  10.109  1.00 78.42           H  
ATOM   2777  HB3 ALA A 192       2.352  29.615  11.228  1.00 78.42           H  
ATOM   2778  O   ALA A 192       0.058  30.776   9.888  1.00 78.42           O  
ATOM   2779  N   THR A 193      -0.307  29.013   8.555  1.00 79.43           N  
ATOM   2780  H   THR A 193      -0.371  28.007   8.505  1.00 79.43           H  
ATOM   2781  CA  THR A 193      -0.726  29.793   7.388  1.00 79.43           C  
ATOM   2782  HA  THR A 193      -0.892  30.822   7.705  1.00 79.43           H  
ATOM   2783  C   THR A 193      -2.063  29.297   6.836  1.00 79.43           C  
ATOM   2784  CB  THR A 193       0.363  29.848   6.297  1.00 79.43           C  
ATOM   2785  HB  THR A 193       0.152  30.729   5.692  1.00 79.43           H  
ATOM   2786  O   THR A 193      -2.615  28.293   7.284  1.00 79.43           O  
ATOM   2787  CG2 THR A 193       1.795  29.990   6.810  1.00 79.43           C  
ATOM   2788 HG21 THR A 193       1.865  30.847   7.480  1.00 79.43           H  
ATOM   2789 HG22 THR A 193       2.469  30.144   5.967  1.00 79.43           H  
ATOM   2790 HG23 THR A 193       2.103  29.090   7.343  1.00 79.43           H  
ATOM   2791  OG1 THR A 193       0.290  28.745   5.431  1.00 79.43           O  
ATOM   2792  HG1 THR A 193       0.676  27.971   5.846  1.00 79.43           H  
ATOM   2793  N   LYS A 194      -2.608  30.029   5.856  1.00 77.86           N  
ATOM   2794  H   LYS A 194      -2.097  30.840   5.540  1.00 77.86           H  
ATOM   2795  CA  LYS A 194      -3.787  29.606   5.081  1.00 77.86           C  
ATOM   2796  HA  LYS A 194      -4.411  28.962   5.701  1.00 77.86           H  
ATOM   2797  C   LYS A 194      -3.437  28.751   3.857  1.00 77.86           C  
ATOM   2798  CB  LYS A 194      -4.626  30.824   4.667  1.00 77.86           C  
ATOM   2799  HB2 LYS A 194      -4.005  31.522   4.105  1.00 77.86           H  
ATOM   2800  HB3 LYS A 194      -5.429  30.485   4.013  1.00 77.86           H  
ATOM   2801  O   LYS A 194      -4.341  28.378   3.123  1.00 77.86           O  
ATOM   2802  CG  LYS A 194      -5.262  31.539   5.865  1.00 77.86           C  
ATOM   2803  HG2 LYS A 194      -5.799  30.811   6.474  1.00 77.86           H  
ATOM   2804  HG3 LYS A 194      -4.488  32.011   6.470  1.00 77.86           H  
ATOM   2805  CD  LYS A 194      -6.247  32.601   5.364  1.00 77.86           C  
ATOM   2806  HD2 LYS A 194      -5.712  33.336   4.764  1.00 77.86           H  
ATOM   2807  HD3 LYS A 194      -7.001  32.116   4.744  1.00 77.86           H  
ATOM   2808  CE  LYS A 194      -6.930  33.291   6.547  1.00 77.86           C  
ATOM   2809  HE2 LYS A 194      -7.379  32.525   7.179  1.00 77.86           H  
ATOM   2810  HE3 LYS A 194      -6.174  33.809   7.136  1.00 77.86           H  
ATOM   2811  NZ  LYS A 194      -7.972  34.239   6.082  1.00 77.86           N  
ATOM   2812  HZ1 LYS A 194      -8.674  33.744   5.550  1.00 77.86           H  
ATOM   2813  HZ2 LYS A 194      -7.567  34.951   5.490  1.00 77.86           H  
ATOM   2814  HZ3 LYS A 194      -8.425  34.682   6.869  1.00 77.86           H  
ATOM   2815  N   LYS A 195      -2.152  28.495   3.603  1.00 75.32           N  
ATOM   2816  H   LYS A 195      -1.471  28.689   4.323  1.00 75.32           H  
ATOM   2817  CA  LYS A 195      -1.687  27.682   2.475  1.00 75.32           C  
ATOM   2818  HA  LYS A 195      -2.467  27.617   1.717  1.00 75.32           H  
ATOM   2819  C   LYS A 195      -1.405  26.257   2.945  1.00 75.32           C  
ATOM   2820  CB  LYS A 195      -0.439  28.310   1.838  1.00 75.32           C  
ATOM   2821  HB2 LYS A 195       0.368  28.331   2.570  1.00 75.32           H  
ATOM   2822  HB3 LYS A 195      -0.126  27.672   1.012  1.00 75.32           H  
ATOM   2823  O   LYS A 195      -1.030  26.078   4.102  1.00 75.32           O  
ATOM   2824  CG  LYS A 195      -0.685  29.731   1.304  1.00 75.32           C  
ATOM   2825  HG2 LYS A 195      -1.556  29.727   0.650  1.00 75.32           H  
ATOM   2826  HG3 LYS A 195      -0.862  30.414   2.135  1.00 75.32           H  
ATOM   2827  CD  LYS A 195       0.542  30.199   0.514  1.00 75.32           C  
ATOM   2828  HD2 LYS A 195       0.714  29.493  -0.299  1.00 75.32           H  
ATOM   2829  HD3 LYS A 195       1.415  30.196   1.166  1.00 75.32           H  
ATOM   2830  CE  LYS A 195       0.334  31.599  -0.072  1.00 75.32           C  
ATOM   2831  HE2 LYS A 195      -0.602  31.600  -0.630  1.00 75.32           H  
ATOM   2832  HE3 LYS A 195       0.252  32.317   0.744  1.00 75.32           H  
ATOM   2833  NZ  LYS A 195       1.460  31.952  -0.973  1.00 75.32           N  
ATOM   2834  HZ1 LYS A 195       1.324  32.857  -1.401  1.00 75.32           H  
ATOM   2835  HZ2 LYS A 195       2.339  31.938  -0.476  1.00 75.32           H  
ATOM   2836  HZ3 LYS A 195       1.526  31.266  -1.711  1.00 75.32           H  
ATOM   2837  N   ASN A 196      -1.555  25.293   2.036  1.00 72.05           N  
ATOM   2838  H   ASN A 196      -1.784  25.565   1.090  1.00 72.05           H  
ATOM   2839  CA  ASN A 196      -1.122  23.899   2.192  1.00 72.05           C  
ATOM   2840  HA  ASN A 196      -1.558  23.326   1.374  1.00 72.05           H  
ATOM   2841  C   ASN A 196      -1.638  23.249   3.483  1.00 72.05           C  
ATOM   2842  CB  ASN A 196       0.403  23.812   2.017  1.00 72.05           C  
ATOM   2843  HB2 ASN A 196       0.699  22.763   2.014  1.00 72.05           H  
ATOM   2844  HB3 ASN A 196       0.891  24.290   2.866  1.00 72.05           H  
ATOM   2845  O   ASN A 196      -0.888  22.729   4.301  1.00 72.05           O  
ATOM   2846  CG  ASN A 196       0.907  24.450   0.735  1.00 72.05           C  
ATOM   2847  ND2 ASN A 196       2.191  24.687   0.644  1.00 72.05           N  
ATOM   2848 HD21 ASN A 196       2.506  24.950  -0.278  1.00 72.05           H  
ATOM   2849 HD22 ASN A 196       2.793  24.170   1.269  1.00 72.05           H  
ATOM   2850  OD1 ASN A 196       0.167  24.834  -0.157  1.00 72.05           O  
ATOM   2851  N   ARG A 197      -2.952  23.317   3.677  1.00 84.87           N  
ATOM   2852  H   ARG A 197      -3.523  23.679   2.926  1.00 84.87           H  
ATOM   2853  CA  ARG A 197      -3.659  22.807   4.853  1.00 84.87           C  
ATOM   2854  HA  ARG A 197      -3.047  22.066   5.367  1.00 84.87           H  
ATOM   2855  C   ARG A 197      -4.940  22.108   4.434  1.00 84.87           C  
ATOM   2856  CB  ARG A 197      -3.924  23.962   5.828  1.00 84.87           C  
ATOM   2857  HB2 ARG A 197      -4.457  23.567   6.693  1.00 84.87           H  
ATOM   2858  HB3 ARG A 197      -2.967  24.355   6.169  1.00 84.87           H  
ATOM   2859  O   ARG A 197      -5.332  22.217   3.275  1.00 84.87           O  
ATOM   2860  CG  ARG A 197      -4.746  25.108   5.215  1.00 84.87           C  
ATOM   2861  HG2 ARG A 197      -4.178  25.569   4.407  1.00 84.87           H  
ATOM   2862  HG3 ARG A 197      -5.681  24.730   4.802  1.00 84.87           H  
ATOM   2863  CD  ARG A 197      -5.045  26.186   6.257  1.00 84.87           C  
ATOM   2864  HD2 ARG A 197      -4.097  26.514   6.684  1.00 84.87           H  
ATOM   2865  HD3 ARG A 197      -5.538  27.020   5.756  1.00 84.87           H  
ATOM   2866  NE  ARG A 197      -5.926  25.675   7.309  1.00 84.87           N  
ATOM   2867  HE  ARG A 197      -6.535  24.919   7.031  1.00 84.87           H  
ATOM   2868  NH1 ARG A 197      -5.412  27.119   9.010  1.00 84.87           N  
ATOM   2869 HH11 ARG A 197      -5.355  27.266  10.008  1.00 84.87           H  
ATOM   2870 HH12 ARG A 197      -4.707  27.517   8.406  1.00 84.87           H  
ATOM   2871  NH2 ARG A 197      -6.765  25.335   9.340  1.00 84.87           N  
ATOM   2872 HH21 ARG A 197      -6.889  25.524  10.324  1.00 84.87           H  
ATOM   2873 HH22 ARG A 197      -7.143  24.508   8.900  1.00 84.87           H  
ATOM   2874  CZ  ARG A 197      -6.034  26.062   8.553  1.00 84.87           C  
ATOM   2875  N   ASP A 198      -5.583  21.458   5.392  1.00 89.66           N  
ATOM   2876  H   ASP A 198      -5.175  21.458   6.315  1.00 89.66           H  
ATOM   2877  CA  ASP A 198      -6.937  20.929   5.264  1.00 89.66           C  
ATOM   2878  HA  ASP A 198      -7.143  20.389   6.188  1.00 89.66           H  
ATOM   2879  C   ASP A 198      -7.068  19.894   4.123  1.00 89.66           C  
ATOM   2880  CB  ASP A 198      -7.952  22.098   5.183  1.00 89.66           C  
ATOM   2881  HB2 ASP A 198      -8.963  21.705   5.297  1.00 89.66           H  
ATOM   2882  HB3 ASP A 198      -7.894  22.531   4.184  1.00 89.66           H  
ATOM   2883  O   ASP A 198      -7.973  19.981   3.293  1.00 89.66           O  
ATOM   2884  CG  ASP A 198      -7.761  23.248   6.198  1.00 89.66           C  
ATOM   2885  OD1 ASP A 198      -7.284  23.079   7.347  1.00 89.66           O  
ATOM   2886  OD2 ASP A 198      -8.035  24.414   5.839  1.00 89.66           O  
ATOM   2887  N   LEU A 199      -6.159  18.911   4.069  1.00 89.66           N  
ATOM   2888  H   LEU A 199      -5.505  18.822   4.833  1.00 89.66           H  
ATOM   2889  CA  LEU A 199      -6.314  17.778   3.152  1.00 89.66           C  
ATOM   2890  HA  LEU A 199      -6.536  18.166   2.157  1.00 89.66           H  
ATOM   2891  C   LEU A 199      -7.501  16.931   3.617  1.00 89.66           C  
ATOM   2892  CB  LEU A 199      -5.019  16.957   3.061  1.00 89.66           C  
ATOM   2893  HB2 LEU A 199      -4.244  17.568   2.598  1.00 89.66           H  
ATOM   2894  HB3 LEU A 199      -4.702  16.740   4.081  1.00 89.66           H  
ATOM   2895  O   LEU A 199      -7.542  16.460   4.758  1.00 89.66           O  
ATOM   2896  CG  LEU A 199      -5.142  15.624   2.285  1.00 89.66           C  
ATOM   2897  HG  LEU A 199      -6.089  15.128   2.499  1.00 89.66           H  
ATOM   2898  CD1 LEU A 199      -5.016  15.808   0.779  1.00 89.66           C  
ATOM   2899 HD11 LEU A 199      -4.061  16.272   0.531  1.00 89.66           H  
ATOM   2900 HD12 LEU A 199      -5.835  16.427   0.412  1.00 89.66           H  
ATOM   2901 HD13 LEU A 199      -5.070  14.840   0.281  1.00 89.66           H  
ATOM   2902  CD2 LEU A 199      -4.038  14.685   2.726  1.00 89.66           C  
ATOM   2903 HD21 LEU A 199      -3.076  15.191   2.650  1.00 89.66           H  
ATOM   2904 HD22 LEU A 199      -4.231  14.375   3.753  1.00 89.66           H  
ATOM   2905 HD23 LEU A 199      -4.021  13.797   2.095  1.00 89.66           H  
ATOM   2906  N   ALA A 200      -8.446  16.718   2.710  1.00 94.33           N  
ATOM   2907  H   ALA A 200      -8.325  17.129   1.796  1.00 94.33           H  
ATOM   2908  CA  ALA A 200      -9.578  15.831   2.907  1.00 94.33           C  
ATOM   2909  HA  ALA A 200      -9.606  15.494   3.943  1.00 94.33           H  
ATOM   2910  C   ALA A 200      -9.430  14.603   2.010  1.00 94.33           C  
ATOM   2911  CB  ALA A 200     -10.871  16.603   2.629  1.00 94.33           C  
ATOM   2912  HB1 ALA A 200     -11.728  15.949   2.789  1.00 94.33           H  
ATOM   2913  HB2 ALA A 200     -10.938  17.459   3.300  1.00 94.33           H  
ATOM   2914  HB3 ALA A 200     -10.874  16.955   1.597  1.00 94.33           H  
ATOM   2915  O   ALA A 200      -9.143  14.732   0.822  1.00 94.33           O  
ATOM   2916  N   GLN A 201      -9.677  13.424   2.570  1.00 95.94           N  
ATOM   2917  H   GLN A 201      -9.914  13.401   3.551  1.00 95.94           H  
ATOM   2918  CA  GLN A 201      -9.718  12.163   1.838  1.00 95.94           C  
ATOM   2919  HA  GLN A 201      -9.583  12.340   0.771  1.00 95.94           H  
ATOM   2920  C   GLN A 201     -11.072  11.489   2.049  1.00 95.94           C  
ATOM   2921  CB  GLN A 201      -8.617  11.215   2.308  1.00 95.94           C  
ATOM   2922  HB2 GLN A 201      -8.633  10.361   1.631  1.00 95.94           H  
ATOM   2923  HB3 GLN A 201      -8.897  10.842   3.293  1.00 95.94           H  
ATOM   2924  O   GLN A 201     -11.673  11.613   3.121  1.00 95.94           O  
ATOM   2925  CG  GLN A 201      -7.172  11.759   2.383  1.00 95.94           C  
ATOM   2926  HG2 GLN A 201      -6.855  12.126   1.408  1.00 95.94           H  
ATOM   2927  HG3 GLN A 201      -7.117  12.577   3.102  1.00 95.94           H  
ATOM   2928  CD  GLN A 201      -6.213  10.652   2.823  1.00 95.94           C  
ATOM   2929  NE2 GLN A 201      -4.963  10.918   3.124  1.00 95.94           N  
ATOM   2930 HE21 GLN A 201      -4.495  11.788   2.913  1.00 95.94           H  
ATOM   2931 HE22 GLN A 201      -4.350  10.118   3.190  1.00 95.94           H  
ATOM   2932  OE1 GLN A 201      -6.619   9.508   2.956  1.00 95.94           O  
ATOM   2933  N   PHE A 202     -11.549  10.744   1.061  1.00 97.52           N  
ATOM   2934  H   PHE A 202     -11.042  10.702   0.188  1.00 97.52           H  
ATOM   2935  CA  PHE A 202     -12.776   9.966   1.167  1.00 97.52           C  
ATOM   2936  HA  PHE A 202     -12.834   9.558   2.176  1.00 97.52           H  
ATOM   2937  C   PHE A 202     -12.772   8.776   0.214  1.00 97.52           C  
ATOM   2938  CB  PHE A 202     -13.998  10.869   0.943  1.00 97.52           C  
ATOM   2939  HB2 PHE A 202     -14.897  10.253   0.922  1.00 97.52           H  
ATOM   2940  HB3 PHE A 202     -14.095  11.532   1.802  1.00 97.52           H  
ATOM   2941  O   PHE A 202     -12.105   8.776  -0.818  1.00 97.52           O  
ATOM   2942  CG  PHE A 202     -13.948  11.722  -0.311  1.00 97.52           C  
ATOM   2943  CD1 PHE A 202     -13.363  13.003  -0.269  1.00 97.52           C  
ATOM   2944  HD1 PHE A 202     -12.919  13.367   0.646  1.00 97.52           H  
ATOM   2945  CD2 PHE A 202     -14.487  11.238  -1.516  1.00 97.52           C  
ATOM   2946  HD2 PHE A 202     -14.904  10.243  -1.564  1.00 97.52           H  
ATOM   2947  CE1 PHE A 202     -13.326  13.801  -1.425  1.00 97.52           C  
ATOM   2948  HE1 PHE A 202     -12.849  14.770  -1.402  1.00 97.52           H  
ATOM   2949  CE2 PHE A 202     -14.479  12.048  -2.662  1.00 97.52           C  
ATOM   2950  HE2 PHE A 202     -14.885  11.675  -3.591  1.00 97.52           H  
ATOM   2951  CZ  PHE A 202     -13.899  13.326  -2.617  1.00 97.52           C  
ATOM   2952  HZ  PHE A 202     -13.884  13.928  -3.513  1.00 97.52           H  
ATOM   2953  N   GLY A 203     -13.552   7.754   0.551  1.00 98.29           N  
ATOM   2954  H   GLY A 203     -14.037   7.772   1.437  1.00 98.29           H  
ATOM   2955  CA  GLY A 203     -13.623   6.559  -0.269  1.00 98.29           C  
ATOM   2956  HA2 GLY A 203     -13.674   6.852  -1.317  1.00 98.29           H  
ATOM   2957  HA3 GLY A 203     -12.716   5.973  -0.116  1.00 98.29           H  
ATOM   2958  C   GLY A 203     -14.808   5.666   0.032  1.00 98.29           C  
ATOM   2959  O   GLY A 203     -15.415   5.720   1.106  1.00 98.29           O  
ATOM   2960  N   ILE A 204     -15.115   4.820  -0.944  1.00 98.69           N  
ATOM   2961  H   ILE A 204     -14.572   4.879  -1.794  1.00 98.69           H  
ATOM   2962  CA  ILE A 204     -16.074   3.727  -0.846  1.00 98.69           C  
ATOM   2963  HA  ILE A 204     -16.349   3.592   0.199  1.00 98.69           H  
ATOM   2964  C   ILE A 204     -15.371   2.458  -1.324  1.00 98.69           C  
ATOM   2965  CB  ILE A 204     -17.361   4.028  -1.646  1.00 98.69           C  
ATOM   2966  HB  ILE A 204     -17.088   4.174  -2.691  1.00 98.69           H  
ATOM   2967  O   ILE A 204     -14.744   2.439  -2.382  1.00 98.69           O  
ATOM   2968  CG1 ILE A 204     -18.036   5.322  -1.127  1.00 98.69           C  
ATOM   2969 HG12 ILE A 204     -18.357   5.177  -0.096  1.00 98.69           H  
ATOM   2970 HG13 ILE A 204     -17.314   6.139  -1.141  1.00 98.69           H  
ATOM   2971  CG2 ILE A 204     -18.338   2.837  -1.557  1.00 98.69           C  
ATOM   2972 HG21 ILE A 204     -19.234   3.034  -2.146  1.00 98.69           H  
ATOM   2973 HG22 ILE A 204     -17.879   1.937  -1.964  1.00 98.69           H  
ATOM   2974 HG23 ILE A 204     -18.617   2.658  -0.518  1.00 98.69           H  
ATOM   2975  CD1 ILE A 204     -19.229   5.793  -1.966  1.00 98.69           C  
ATOM   2976 HD11 ILE A 204     -20.067   5.103  -1.864  1.00 98.69           H  
ATOM   2977 HD12 ILE A 204     -19.547   6.775  -1.616  1.00 98.69           H  
ATOM   2978 HD13 ILE A 204     -18.939   5.868  -3.014  1.00 98.69           H  
ATOM   2979  N   GLY A 205     -15.506   1.395  -0.542  1.00 98.56           N  
ATOM   2980  H   GLY A 205     -16.095   1.493   0.273  1.00 98.56           H  
ATOM   2981  CA  GLY A 205     -15.027   0.059  -0.860  1.00 98.56           C  
ATOM   2982  HA2 GLY A 205     -14.479   0.069  -1.802  1.00 98.56           H  
ATOM   2983  HA3 GLY A 205     -14.341  -0.280  -0.084  1.00 98.56           H  
ATOM   2984  C   GLY A 205     -16.180  -0.933  -0.962  1.00 98.56           C  
ATOM   2985  O   GLY A 205     -17.219  -0.785  -0.314  1.00 98.56           O  
ATOM   2986  N   TYR A 206     -15.971  -1.965  -1.764  1.00 98.74           N  
ATOM   2987  H   TYR A 206     -15.114  -1.970  -2.299  1.00 98.74           H  
ATOM   2988  CA  TYR A 206     -16.800  -3.152  -1.858  1.00 98.74           C  
ATOM   2989  HA  TYR A 206     -17.542  -3.142  -1.059  1.00 98.74           H  
ATOM   2990  C   TYR A 206     -15.914  -4.382  -1.699  1.00 98.74           C  
ATOM   2991  CB  TYR A 206     -17.533  -3.181  -3.200  1.00 98.74           C  
ATOM   2992  HB2 TYR A 206     -18.117  -2.266  -3.303  1.00 98.74           H  
ATOM   2993  HB3 TYR A 206     -16.800  -3.202  -4.006  1.00 98.74           H  
ATOM   2994  O   TYR A 206     -14.872  -4.480  -2.340  1.00 98.74           O  
ATOM   2995  CG  TYR A 206     -18.465  -4.367  -3.336  1.00 98.74           C  
ATOM   2996  CD1 TYR A 206     -18.126  -5.468  -4.149  1.00 98.74           C  
ATOM   2997  HD1 TYR A 206     -17.181  -5.481  -4.672  1.00 98.74           H  
ATOM   2998  CD2 TYR A 206     -19.670  -4.371  -2.612  1.00 98.74           C  
ATOM   2999  HD2 TYR A 206     -19.912  -3.538  -1.969  1.00 98.74           H  
ATOM   3000  CE1 TYR A 206     -19.020  -6.551  -4.275  1.00 98.74           C  
ATOM   3001  HE1 TYR A 206     -18.770  -7.395  -4.900  1.00 98.74           H  
ATOM   3002  CE2 TYR A 206     -20.565  -5.444  -2.734  1.00 98.74           C  
ATOM   3003  HE2 TYR A 206     -21.489  -5.429  -2.175  1.00 98.74           H  
ATOM   3004  OH  TYR A 206     -21.163  -7.521  -3.708  1.00 98.74           O  
ATOM   3005  HH  TYR A 206     -21.963  -7.256  -3.249  1.00 98.74           H  
ATOM   3006  CZ  TYR A 206     -20.250  -6.524  -3.582  1.00 98.74           C  
ATOM   3007  N   ASP A 207     -16.327  -5.320  -0.859  1.00 98.45           N  
ATOM   3008  H   ASP A 207     -17.141  -5.120  -0.296  1.00 98.45           H  
ATOM   3009  CA  ASP A 207     -15.628  -6.577  -0.609  1.00 98.45           C  
ATOM   3010  HA  ASP A 207     -15.057  -6.875  -1.489  1.00 98.45           H  
ATOM   3011  C   ASP A 207     -16.663  -7.658  -0.305  1.00 98.45           C  
ATOM   3012  CB  ASP A 207     -14.653  -6.356   0.554  1.00 98.45           C  
ATOM   3013  HB2 ASP A 207     -15.209  -5.987   1.417  1.00 98.45           H  
ATOM   3014  HB3 ASP A 207     -13.939  -5.583   0.268  1.00 98.45           H  
ATOM   3015  O   ASP A 207     -17.307  -7.644   0.751  1.00 98.45           O  
ATOM   3016  CG  ASP A 207     -13.862  -7.593   0.980  1.00 98.45           C  
ATOM   3017  OD1 ASP A 207     -13.829  -8.608   0.253  1.00 98.45           O  
ATOM   3018  OD2 ASP A 207     -13.260  -7.492   2.079  1.00 98.45           O  
ATOM   3019  N   ASN A 208     -16.882  -8.558  -1.262  1.00 98.23           N  
ATOM   3020  H   ASN A 208     -16.305  -8.537  -2.090  1.00 98.23           H  
ATOM   3021  CA  ASN A 208     -17.880  -9.612  -1.136  1.00 98.23           C  
ATOM   3022  HA  ASN A 208     -17.939  -9.895  -0.085  1.00 98.23           H  
ATOM   3023  C   ASN A 208     -17.504 -10.868  -1.932  1.00 98.23           C  
ATOM   3024  CB  ASN A 208     -19.240  -9.051  -1.583  1.00 98.23           C  
ATOM   3025  HB2 ASN A 208     -19.364  -8.037  -1.203  1.00 98.23           H  
ATOM   3026  HB3 ASN A 208     -19.253  -9.020  -2.672  1.00 98.23           H  
ATOM   3027  O   ASN A 208     -16.623 -10.850  -2.791  1.00 98.23           O  
ATOM   3028  CG  ASN A 208     -20.417  -9.866  -1.085  1.00 98.23           C  
ATOM   3029  ND2 ASN A 208     -21.557  -9.719  -1.709  1.00 98.23           N  
ATOM   3030 HD21 ASN A 208     -22.290 -10.366  -1.454  1.00 98.23           H  
ATOM   3031 HD22 ASN A 208     -21.555  -9.181  -2.564  1.00 98.23           H  
ATOM   3032  OD1 ASN A 208     -20.330 -10.663  -0.165  1.00 98.23           O  
ATOM   3033  N   LYS A 209     -18.211 -11.970  -1.667  1.00 98.15           N  
ATOM   3034  H   LYS A 209     -18.962 -11.890  -0.997  1.00 98.15           H  
ATOM   3035  CA  LYS A 209     -18.076 -13.229  -2.404  1.00 98.15           C  
ATOM   3036  HA  LYS A 209     -17.315 -13.106  -3.174  1.00 98.15           H  
ATOM   3037  C   LYS A 209     -19.365 -13.601  -3.131  1.00 98.15           C  
ATOM   3038  CB  LYS A 209     -17.617 -14.358  -1.474  1.00 98.15           C  
ATOM   3039  HB2 LYS A 209     -18.308 -14.446  -0.635  1.00 98.15           H  
ATOM   3040  HB3 LYS A 209     -17.639 -15.291  -2.037  1.00 98.15           H  
ATOM   3041  O   LYS A 209     -20.453 -13.525  -2.562  1.00 98.15           O  
ATOM   3042  CG  LYS A 209     -16.190 -14.138  -0.954  1.00 98.15           C  
ATOM   3043  HG2 LYS A 209     -16.160 -13.260  -0.308  1.00 98.15           H  
ATOM   3044  HG3 LYS A 209     -15.521 -13.981  -1.800  1.00 98.15           H  
ATOM   3045  CD  LYS A 209     -15.714 -15.365  -0.173  1.00 98.15           C  
ATOM   3046  HD2 LYS A 209     -15.796 -16.242  -0.815  1.00 98.15           H  
ATOM   3047  HD3 LYS A 209     -16.346 -15.503   0.705  1.00 98.15           H  
ATOM   3048  CE  LYS A 209     -14.255 -15.176   0.250  1.00 98.15           C  
ATOM   3049  HE2 LYS A 209     -13.668 -14.948  -0.639  1.00 98.15           H  
ATOM   3050  HE3 LYS A 209     -14.192 -14.317   0.919  1.00 98.15           H  
ATOM   3051  NZ  LYS A 209     -13.730 -16.396   0.910  1.00 98.15           N  
ATOM   3052  HZ1 LYS A 209     -14.268 -16.610   1.737  1.00 98.15           H  
ATOM   3053  HZ2 LYS A 209     -13.791 -17.180   0.277  1.00 98.15           H  
ATOM   3054  HZ3 LYS A 209     -12.762 -16.268   1.170  1.00 98.15           H  
ATOM   3055  N   PHE A 210     -19.220 -14.073  -4.364  1.00 97.47           N  
ATOM   3056  H   PHE A 210     -18.281 -14.110  -4.735  1.00 97.47           H  
ATOM   3057  CA  PHE A 210     -20.276 -14.667  -5.179  1.00 97.47           C  
ATOM   3058  HA  PHE A 210     -21.227 -14.612  -4.648  1.00 97.47           H  
ATOM   3059  C   PHE A 210     -19.939 -16.141  -5.414  1.00 97.47           C  
ATOM   3060  CB  PHE A 210     -20.427 -13.890  -6.491  1.00 97.47           C  
ATOM   3061  HB2 PHE A 210     -19.503 -13.975  -7.064  1.00 97.47           H  
ATOM   3062  HB3 PHE A 210     -21.217 -14.353  -7.082  1.00 97.47           H  
ATOM   3063  O   PHE A 210     -19.193 -16.491  -6.329  1.00 97.47           O  
ATOM   3064  CG  PHE A 210     -20.752 -12.422  -6.311  1.00 97.47           C  
ATOM   3065  CD1 PHE A 210     -22.081 -12.007  -6.101  1.00 97.47           C  
ATOM   3066  HD1 PHE A 210     -22.874 -12.738  -6.053  1.00 97.47           H  
ATOM   3067  CD2 PHE A 210     -19.720 -11.468  -6.364  1.00 97.47           C  
ATOM   3068  HD2 PHE A 210     -18.697 -11.784  -6.512  1.00 97.47           H  
ATOM   3069  CE1 PHE A 210     -22.378 -10.639  -5.972  1.00 97.47           C  
ATOM   3070  HE1 PHE A 210     -23.399 -10.316  -5.829  1.00 97.47           H  
ATOM   3071  CE2 PHE A 210     -20.017 -10.102  -6.237  1.00 97.47           C  
ATOM   3072  HE2 PHE A 210     -19.225  -9.370  -6.295  1.00 97.47           H  
ATOM   3073  CZ  PHE A 210     -21.347  -9.687  -6.055  1.00 97.47           C  
ATOM   3074  HZ  PHE A 210     -21.573  -8.633  -5.987  1.00 97.47           H  
ATOM   3075  N   GLY A 211     -20.445 -17.011  -4.536  1.00 97.31           N  
ATOM   3076  H   GLY A 211     -20.982 -16.652  -3.760  1.00 97.31           H  
ATOM   3077  CA  GLY A 211     -19.957 -18.387  -4.455  1.00 97.31           C  
ATOM   3078  HA2 GLY A 211     -20.530 -18.948  -3.717  1.00 97.31           H  
ATOM   3079  HA3 GLY A 211     -20.065 -18.874  -5.425  1.00 97.31           H  
ATOM   3080  C   GLY A 211     -18.485 -18.401  -4.037  1.00 97.31           C  
ATOM   3081  O   GLY A 211     -18.126 -17.808  -3.019  1.00 97.31           O  
ATOM   3082  N   ASP A 212     -17.641 -19.030  -4.849  1.00 97.88           N  
ATOM   3083  H   ASP A 212     -18.012 -19.531  -5.644  1.00 97.88           H  
ATOM   3084  CA  ASP A 212     -16.200 -19.149  -4.589  1.00 97.88           C  
ATOM   3085  HA  ASP A 212     -16.032 -19.211  -3.514  1.00 97.88           H  
ATOM   3086  C   ASP A 212     -15.380 -17.960  -5.112  1.00 97.88           C  
ATOM   3087  CB  ASP A 212     -15.701 -20.448  -5.223  1.00 97.88           C  
ATOM   3088  HB2 ASP A 212     -15.937 -20.407  -6.286  1.00 97.88           H  
ATOM   3089  HB3 ASP A 212     -14.619 -20.518  -5.106  1.00 97.88           H  
ATOM   3090  O   ASP A 212     -14.185 -17.858  -4.826  1.00 97.88           O  
ATOM   3091  CG  ASP A 212     -16.332 -21.701  -4.617  1.00 97.88           C  
ATOM   3092  OD1 ASP A 212     -16.665 -21.673  -3.410  1.00 97.88           O  
ATOM   3093  OD2 ASP A 212     -16.483 -22.673  -5.388  1.00 97.88           O  
ATOM   3094  N   ILE A 213     -16.004 -17.064  -5.884  1.00 98.68           N  
ATOM   3095  H   ILE A 213     -16.997 -17.167  -6.037  1.00 98.68           H  
ATOM   3096  CA  ILE A 213     -15.335 -15.900  -6.465  1.00 98.68           C  
ATOM   3097  HA  ILE A 213     -14.285 -16.145  -6.621  1.00 98.68           H  
ATOM   3098  C   ILE A 213     -15.415 -14.746  -5.469  1.00 98.68           C  
ATOM   3099  CB  ILE A 213     -15.924 -15.531  -7.845  1.00 98.68           C  
ATOM   3100  HB  ILE A 213     -16.964 -15.231  -7.716  1.00 98.68           H  
ATOM   3101  O   ILE A 213     -16.505 -14.278  -5.136  1.00 98.68           O  
ATOM   3102  CG1 ILE A 213     -15.875 -16.752  -8.797  1.00 98.68           C  
ATOM   3103 HG12 ILE A 213     -14.842 -17.075  -8.919  1.00 98.68           H  
ATOM   3104 HG13 ILE A 213     -16.435 -17.576  -8.354  1.00 98.68           H  
ATOM   3105  CG2 ILE A 213     -15.139 -14.341  -8.433  1.00 98.68           C  
ATOM   3106 HG21 ILE A 213     -14.101 -14.625  -8.605  1.00 98.68           H  
ATOM   3107 HG22 ILE A 213     -15.159 -13.488  -7.755  1.00 98.68           H  
ATOM   3108 HG23 ILE A 213     -15.584 -14.014  -9.373  1.00 98.68           H  
ATOM   3109  CD1 ILE A 213     -16.483 -16.510 -10.184  1.00 98.68           C  
ATOM   3110 HD11 ILE A 213     -15.898 -15.777 -10.739  1.00 98.68           H  
ATOM   3111 HD12 ILE A 213     -17.512 -16.163 -10.086  1.00 98.68           H  
ATOM   3112 HD13 ILE A 213     -16.476 -17.446 -10.744  1.00 98.68           H  
ATOM   3113  N   GLY A 214     -14.264 -14.276  -4.997  1.00 98.68           N  
ATOM   3114  H   GLY A 214     -13.414 -14.674  -5.371  1.00 98.68           H  
ATOM   3115  CA  GLY A 214     -14.162 -13.012  -4.274  1.00 98.68           C  
ATOM   3116  HA2 GLY A 214     -13.282 -13.011  -3.632  1.00 98.68           H  
ATOM   3117  HA3 GLY A 214     -15.043 -12.863  -3.650  1.00 98.68           H  
ATOM   3118  C   GLY A 214     -14.055 -11.848  -5.249  1.00 98.68           C  
ATOM   3119  O   GLY A 214     -13.381 -11.962  -6.270  1.00 98.68           O  
ATOM   3120  N   VAL A 215     -14.730 -10.744  -4.940  1.00 98.74           N  
ATOM   3121  H   VAL A 215     -15.278 -10.732  -4.091  1.00 98.74           H  
ATOM   3122  CA  VAL A 215     -14.676  -9.497  -5.705  1.00 98.74           C  
ATOM   3123  HA  VAL A 215     -13.837  -9.537  -6.400  1.00 98.74           H  
ATOM   3124  C   VAL A 215     -14.443  -8.348  -4.739  1.00 98.74           C  
ATOM   3125  CB  VAL A 215     -15.960  -9.264  -6.524  1.00 98.74           C  
ATOM   3126  HB  VAL A 215     -16.817  -9.239  -5.851  1.00 98.74           H  
ATOM   3127  O   VAL A 215     -15.181  -8.188  -3.763  1.00 98.74           O  
ATOM   3128  CG1 VAL A 215     -15.909  -7.936  -7.295  1.00 98.74           C  
ATOM   3129 HG11 VAL A 215     -15.020  -7.904  -7.925  1.00 98.74           H  
ATOM   3130 HG12 VAL A 215     -16.795  -7.832  -7.921  1.00 98.74           H  
ATOM   3131 HG13 VAL A 215     -15.884  -7.094  -6.603  1.00 98.74           H  
ATOM   3132  CG2 VAL A 215     -16.180 -10.388  -7.546  1.00 98.74           C  
ATOM   3133 HG21 VAL A 215     -15.316 -10.460  -8.207  1.00 98.74           H  
ATOM   3134 HG22 VAL A 215     -16.313 -11.340  -7.032  1.00 98.74           H  
ATOM   3135 HG23 VAL A 215     -17.073 -10.186  -8.138  1.00 98.74           H  
ATOM   3136  N   LYS A 216     -13.443  -7.526  -5.050  1.00 98.79           N  
ATOM   3137  H   LYS A 216     -12.898  -7.732  -5.875  1.00 98.79           H  
ATOM   3138  CA  LYS A 216     -13.185  -6.256  -4.382  1.00 98.79           C  
ATOM   3139  HA  LYS A 216     -13.977  -6.090  -3.651  1.00 98.79           H  
ATOM   3140  C   LYS A 216     -13.220  -5.119  -5.386  1.00 98.79           C  
ATOM   3141  CB  LYS A 216     -11.848  -6.268  -3.643  1.00 98.79           C  
ATOM   3142  HB2 LYS A 216     -11.735  -5.302  -3.152  1.00 98.79           H  
ATOM   3143  HB3 LYS A 216     -11.036  -6.394  -4.359  1.00 98.79           H  
ATOM   3144  O   LYS A 216     -12.688  -5.262  -6.481  1.00 98.79           O  
ATOM   3145  CG  LYS A 216     -11.765  -7.358  -2.572  1.00 98.79           C  
ATOM   3146  HG2 LYS A 216     -12.608  -7.259  -1.889  1.00 98.79           H  
ATOM   3147  HG3 LYS A 216     -11.786  -8.344  -3.035  1.00 98.79           H  
ATOM   3148  CD  LYS A 216     -10.456  -7.184  -1.801  1.00 98.79           C  
ATOM   3149  HD2 LYS A 216     -10.423  -6.178  -1.383  1.00 98.79           H  
ATOM   3150  HD3 LYS A 216      -9.616  -7.315  -2.483  1.00 98.79           H  
ATOM   3151  CE  LYS A 216     -10.372  -8.206  -0.669  1.00 98.79           C  
ATOM   3152  HE2 LYS A 216     -10.373  -9.207  -1.101  1.00 98.79           H  
ATOM   3153  HE3 LYS A 216     -11.262  -8.111  -0.047  1.00 98.79           H  
ATOM   3154  NZ  LYS A 216      -9.145  -7.976   0.131  1.00 98.79           N  
ATOM   3155  HZ1 LYS A 216      -8.324  -8.053  -0.453  1.00 98.79           H  
ATOM   3156  HZ2 LYS A 216      -9.158  -7.043   0.519  1.00 98.79           H  
ATOM   3157  HZ3 LYS A 216      -9.081  -8.641   0.889  1.00 98.79           H  
ATOM   3158  N   ALA A 217     -13.807  -3.996  -5.004  1.00 98.81           N  
ATOM   3159  H   ALA A 217     -14.167  -3.940  -4.062  1.00 98.81           H  
ATOM   3160  CA  ALA A 217     -13.760  -2.767  -5.784  1.00 98.81           C  
ATOM   3161  HA  ALA A 217     -12.889  -2.807  -6.437  1.00 98.81           H  
ATOM   3162  C   ALA A 217     -13.596  -1.558  -4.864  1.00 98.81           C  
ATOM   3163  CB  ALA A 217     -15.017  -2.658  -6.657  1.00 98.81           C  
ATOM   3164  HB1 ALA A 217     -15.904  -2.554  -6.033  1.00 98.81           H  
ATOM   3165  HB2 ALA A 217     -14.929  -1.783  -7.302  1.00 98.81           H  
ATOM   3166  HB3 ALA A 217     -15.111  -3.545  -7.283  1.00 98.81           H  
ATOM   3167  O   ALA A 217     -14.050  -1.587  -3.720  1.00 98.81           O  
ATOM   3168  N   SER A 218     -12.987  -0.492  -5.364  1.00 98.63           N  
ATOM   3169  H   SER A 218     -12.584  -0.542  -6.289  1.00 98.63           H  
ATOM   3170  CA  SER A 218     -12.836   0.765  -4.635  1.00 98.63           C  
ATOM   3171  HA  SER A 218     -13.605   0.821  -3.865  1.00 98.63           H  
ATOM   3172  C   SER A 218     -13.014   1.967  -5.549  1.00 98.63           C  
ATOM   3173  CB  SER A 218     -11.478   0.833  -3.930  1.00 98.63           C  
ATOM   3174  HB2 SER A 218     -11.419   1.741  -3.331  1.00 98.63           H  
ATOM   3175  HB3 SER A 218     -11.389  -0.025  -3.263  1.00 98.63           H  
ATOM   3176  O   SER A 218     -12.705   1.912  -6.740  1.00 98.63           O  
ATOM   3177  OG  SER A 218     -10.415   0.812  -4.866  1.00 98.63           O  
ATOM   3178  HG  SER A 218     -10.110   1.711  -5.006  1.00 98.63           H  
ATOM   3179  N   ALA A 219     -13.492   3.059  -4.965  1.00 98.68           N  
ATOM   3180  H   ALA A 219     -13.775   2.993  -3.998  1.00 98.68           H  
ATOM   3181  CA  ALA A 219     -13.416   4.397  -5.527  1.00 98.68           C  
ATOM   3182  HA  ALA A 219     -12.637   4.429  -6.289  1.00 98.68           H  
ATOM   3183  C   ALA A 219     -13.040   5.357  -4.395  1.00 98.68           C  
ATOM   3184  CB  ALA A 219     -14.752   4.757  -6.184  1.00 98.68           C  
ATOM   3185  HB1 ALA A 219     -14.962   4.054  -6.990  1.00 98.68           H  
ATOM   3186  HB2 ALA A 219     -14.690   5.763  -6.599  1.00 98.68           H  
ATOM   3187  HB3 ALA A 219     -15.554   4.719  -5.446  1.00 98.68           H  
ATOM   3188  O   ALA A 219     -13.775   5.479  -3.410  1.00 98.68           O  
ATOM   3189  N   THR A 220     -11.889   5.999  -4.519  1.00 97.77           N  
ATOM   3190  H   THR A 220     -11.324   5.839  -5.341  1.00 97.77           H  
ATOM   3191  CA  THR A 220     -11.276   6.856  -3.503  1.00 97.77           C  
ATOM   3192  HA  THR A 220     -12.006   7.087  -2.726  1.00 97.77           H  
ATOM   3193  C   THR A 220     -10.864   8.177  -4.139  1.00 97.77           C  
ATOM   3194  CB  THR A 220     -10.082   6.154  -2.827  1.00 97.77           C  
ATOM   3195  HB  THR A 220      -9.543   6.867  -2.204  1.00 97.77           H  
ATOM   3196  O   THR A 220     -10.613   8.260  -5.342  1.00 97.77           O  
ATOM   3197  CG2 THR A 220     -10.524   4.969  -1.968  1.00 97.77           C  
ATOM   3198 HG21 THR A 220     -11.237   4.337  -2.498  1.00 97.77           H  
ATOM   3199 HG22 THR A 220     -10.959   5.343  -1.041  1.00 97.77           H  
ATOM   3200 HG23 THR A 220      -9.659   4.361  -1.704  1.00 97.77           H  
ATOM   3201  OG1 THR A 220      -9.211   5.632  -3.789  1.00 97.77           O  
ATOM   3202  HG1 THR A 220      -8.467   5.231  -3.334  1.00 97.77           H  
ATOM   3203  N   ALA A 221     -10.870   9.245  -3.352  1.00 95.99           N  
ATOM   3204  H   ALA A 221     -11.127   9.148  -2.380  1.00 95.99           H  
ATOM   3205  CA  ALA A 221     -10.379  10.541  -3.786  1.00 95.99           C  
ATOM   3206  HA  ALA A 221      -9.554  10.368  -4.478  1.00 95.99           H  
ATOM   3207  C   ALA A 221      -9.838  11.350  -2.609  1.00 95.99           C  
ATOM   3208  CB  ALA A 221     -11.489  11.297  -4.520  1.00 95.99           C  
ATOM   3209  HB1 ALA A 221     -11.852  10.698  -5.355  1.00 95.99           H  
ATOM   3210  HB2 ALA A 221     -12.306  11.489  -3.825  1.00 95.99           H  
ATOM   3211  HB3 ALA A 221     -11.101  12.241  -4.903  1.00 95.99           H  
ATOM   3212  O   ALA A 221     -10.234  11.150  -1.455  1.00 95.99           O  
ATOM   3213  N   ALA A 222      -8.952  12.289  -2.909  1.00 93.09           N  
ATOM   3214  H   ALA A 222      -8.655  12.385  -3.870  1.00 93.09           H  
ATOM   3215  CA  ALA A 222      -8.486  13.270  -1.948  1.00 93.09           C  
ATOM   3216  HA  ALA A 222      -9.248  13.378  -1.176  1.00 93.09           H  
ATOM   3217  C   ALA A 222      -8.304  14.638  -2.593  1.00 93.09           C  
ATOM   3218  CB  ALA A 222      -7.199  12.782  -1.292  1.00 93.09           C  
ATOM   3219  HB1 ALA A 222      -6.924  13.458  -0.482  1.00 93.09           H  
ATOM   3220  HB2 ALA A 222      -7.346  11.778  -0.894  1.00 93.09           H  
ATOM   3221  HB3 ALA A 222      -6.393  12.770  -2.025  1.00 93.09           H  
ATOM   3222  O   ALA A 222      -8.137  14.760  -3.807  1.00 93.09           O  
ATOM   3223  N   THR A 223      -8.350  15.675  -1.763  1.00 91.31           N  
ATOM   3224  H   THR A 223      -8.499  15.500  -0.780  1.00 91.31           H  
ATOM   3225  CA  THR A 223      -8.194  17.054  -2.212  1.00 91.31           C  
ATOM   3226  HA  THR A 223      -7.540  17.035  -3.084  1.00 91.31           H  
ATOM   3227  C   THR A 223      -7.541  17.943  -1.172  1.00 91.31           C  
ATOM   3228  CB  THR A 223      -9.534  17.656  -2.645  1.00 91.31           C  
ATOM   3229  HB  THR A 223      -9.938  17.025  -3.437  1.00 91.31           H  
ATOM   3230  O   THR A 223      -7.784  17.821   0.032  1.00 91.31           O  
ATOM   3231  CG2 THR A 223     -10.567  17.743  -1.516  1.00 91.31           C  
ATOM   3232 HG21 THR A 223     -10.227  18.428  -0.739  1.00 91.31           H  
ATOM   3233 HG22 THR A 223     -11.506  18.116  -1.924  1.00 91.31           H  
ATOM   3234 HG23 THR A 223     -10.732  16.754  -1.089  1.00 91.31           H  
ATOM   3235  OG1 THR A 223      -9.347  18.955  -3.156  1.00 91.31           O  
ATOM   3236  HG1 THR A 223      -8.812  18.874  -3.950  1.00 91.31           H  
ATOM   3237  N   GLN A 224      -6.735  18.876  -1.670  1.00 86.35           N  
ATOM   3238  H   GLN A 224      -6.628  18.903  -2.674  1.00 86.35           H  
ATOM   3239  CA  GLN A 224      -6.126  19.947  -0.903  1.00 86.35           C  
ATOM   3240  HA  GLN A 224      -6.752  20.176  -0.040  1.00 86.35           H  
ATOM   3241  C   GLN A 224      -6.007  21.192  -1.789  1.00 86.35           C  
ATOM   3242  CB  GLN A 224      -4.750  19.473  -0.414  1.00 86.35           C  
ATOM   3243  HB2 GLN A 224      -4.872  18.567   0.179  1.00 86.35           H  
ATOM   3244  HB3 GLN A 224      -4.117  19.246  -1.271  1.00 86.35           H  
ATOM   3245  O   GLN A 224      -5.231  21.217  -2.738  1.00 86.35           O  
ATOM   3246  CG  GLN A 224      -4.083  20.535   0.462  1.00 86.35           C  
ATOM   3247  HG2 GLN A 224      -4.717  20.699   1.333  1.00 86.35           H  
ATOM   3248  HG3 GLN A 224      -3.992  21.474  -0.084  1.00 86.35           H  
ATOM   3249  CD  GLN A 224      -2.688  20.142   0.927  1.00 86.35           C  
ATOM   3250  NE2 GLN A 224      -2.291  20.600   2.090  1.00 86.35           N  
ATOM   3251 HE21 GLN A 224      -2.952  21.062   2.697  1.00 86.35           H  
ATOM   3252 HE22 GLN A 224      -1.375  20.298   2.387  1.00 86.35           H  
ATOM   3253  OE1 GLN A 224      -1.917  19.464   0.273  1.00 86.35           O  
ATOM   3254  N   SER A 225      -6.726  22.268  -1.467  1.00 84.87           N  
ATOM   3255  H   SER A 225      -7.386  22.190  -0.706  1.00 84.87           H  
ATOM   3256  CA  SER A 225      -6.742  23.484  -2.297  1.00 84.87           C  
ATOM   3257  HA  SER A 225      -7.532  24.126  -1.907  1.00 84.87           H  
ATOM   3258  C   SER A 225      -7.126  23.198  -3.764  1.00 84.87           C  
ATOM   3259  CB  SER A 225      -5.424  24.264  -2.137  1.00 84.87           C  
ATOM   3260  HB2 SER A 225      -4.600  23.718  -2.596  1.00 84.87           H  
ATOM   3261  HB3 SER A 225      -5.208  24.379  -1.075  1.00 84.87           H  
ATOM   3262  O   SER A 225      -8.292  22.918  -4.024  1.00 84.87           O  
ATOM   3263  OG  SER A 225      -5.529  25.552  -2.719  1.00 84.87           O  
ATOM   3264  HG  SER A 225      -5.761  25.457  -3.646  1.00 84.87           H  
ATOM   3265  N   ASN A 226      -6.175  23.295  -4.705  1.00 84.52           N  
ATOM   3266  H   ASN A 226      -5.215  23.375  -4.401  1.00 84.52           H  
ATOM   3267  CA  ASN A 226      -6.380  23.060  -6.141  1.00 84.52           C  
ATOM   3268  HA  ASN A 226      -7.444  23.105  -6.375  1.00 84.52           H  
ATOM   3269  C   ASN A 226      -5.900  21.672  -6.593  1.00 84.52           C  
ATOM   3270  CB  ASN A 226      -5.657  24.150  -6.946  1.00 84.52           C  
ATOM   3271  HB2 ASN A 226      -4.611  24.194  -6.642  1.00 84.52           H  
ATOM   3272  HB3 ASN A 226      -5.675  23.872  -7.999  1.00 84.52           H  
ATOM   3273  O   ASN A 226      -5.930  21.378  -7.784  1.00 84.52           O  
ATOM   3274  CG  ASN A 226      -6.262  25.531  -6.860  1.00 84.52           C  
ATOM   3275  ND2 ASN A 226      -5.603  26.490  -7.463  1.00 84.52           N  
ATOM   3276 HD21 ASN A 226      -6.115  27.354  -7.575  1.00 84.52           H  
ATOM   3277 HD22 ASN A 226      -4.875  26.218  -8.107  1.00 84.52           H  
ATOM   3278  OD1 ASN A 226      -7.289  25.796  -6.256  1.00 84.52           O  
ATOM   3279  N   PHE A 227      -5.440  20.847  -5.657  1.00 85.04           N  
ATOM   3280  H   PHE A 227      -5.423  21.148  -4.693  1.00 85.04           H  
ATOM   3281  CA  PHE A 227      -5.061  19.470  -5.913  1.00 85.04           C  
ATOM   3282  HA  PHE A 227      -4.702  19.373  -6.938  1.00 85.04           H  
ATOM   3283  C   PHE A 227      -6.255  18.540  -5.737  1.00 85.04           C  
ATOM   3284  CB  PHE A 227      -3.915  19.089  -4.985  1.00 85.04           C  
ATOM   3285  HB2 PHE A 227      -4.141  19.419  -3.971  1.00 85.04           H  
ATOM   3286  HB3 PHE A 227      -3.028  19.626  -5.322  1.00 85.04           H  
ATOM   3287  O   PHE A 227      -6.990  18.629  -4.743  1.00 85.04           O  
ATOM   3288  CG  PHE A 227      -3.612  17.607  -4.920  1.00 85.04           C  
ATOM   3289  CD1 PHE A 227      -4.128  16.820  -3.871  1.00 85.04           C  
ATOM   3290  HD1 PHE A 227      -4.763  17.266  -3.120  1.00 85.04           H  
ATOM   3291  CD2 PHE A 227      -2.787  17.021  -5.893  1.00 85.04           C  
ATOM   3292  HD2 PHE A 227      -2.383  17.619  -6.696  1.00 85.04           H  
ATOM   3293  CE1 PHE A 227      -3.815  15.451  -3.796  1.00 85.04           C  
ATOM   3294  HE1 PHE A 227      -4.207  14.843  -2.995  1.00 85.04           H  
ATOM   3295  CE2 PHE A 227      -2.475  15.656  -5.815  1.00 85.04           C  
ATOM   3296  HE2 PHE A 227      -1.819  15.210  -6.548  1.00 85.04           H  
ATOM   3297  CZ  PHE A 227      -2.982  14.871  -4.767  1.00 85.04           C  
ATOM   3298  HZ  PHE A 227      -2.723  13.824  -4.707  1.00 85.04           H  
ATOM   3299  N   TRP A 228      -6.383  17.617  -6.679  1.00 90.20           N  
ATOM   3300  H   TRP A 228      -5.763  17.667  -7.475  1.00 90.20           H  
ATOM   3301  CA  TRP A 228      -7.270  16.474  -6.649  1.00 90.20           C  
ATOM   3302  HA  TRP A 228      -7.632  16.323  -5.632  1.00 90.20           H  
ATOM   3303  C   TRP A 228      -6.523  15.222  -7.079  1.00 90.20           C  
ATOM   3304  CB  TRP A 228      -8.472  16.717  -7.559  1.00 90.20           C  
ATOM   3305  HB2 TRP A 228      -8.990  15.769  -7.699  1.00 90.20           H  
ATOM   3306  HB3 TRP A 228      -8.132  17.060  -8.536  1.00 90.20           H  
ATOM   3307  O   TRP A 228      -5.712  15.232  -7.999  1.00 90.20           O  
ATOM   3308  CG  TRP A 228      -9.450  17.692  -7.000  1.00 90.20           C  
ATOM   3309  CD1 TRP A 228      -9.422  19.031  -7.172  1.00 90.20           C  
ATOM   3310  HD1 TRP A 228      -8.680  19.550  -7.762  1.00 90.20           H  
ATOM   3311  CD2 TRP A 228     -10.563  17.419  -6.107  1.00 90.20           C  
ATOM   3312  CE2 TRP A 228     -11.179  18.658  -5.764  1.00 90.20           C  
ATOM   3313  CE3 TRP A 228     -11.093  16.245  -5.532  1.00 90.20           C  
ATOM   3314  HE3 TRP A 228     -10.630  15.298  -5.766  1.00 90.20           H  
ATOM   3315  NE1 TRP A 228     -10.437  19.609  -6.435  1.00 90.20           N  
ATOM   3316  HE1 TRP A 228     -10.550  20.610  -6.357  1.00 90.20           H  
ATOM   3317  CH2 TRP A 228     -12.786  17.541  -4.339  1.00 90.20           C  
ATOM   3318  HH2 TRP A 228     -13.623  17.575  -3.657  1.00 90.20           H  
ATOM   3319  CZ2 TRP A 228     -12.276  18.729  -4.892  1.00 90.20           C  
ATOM   3320  HZ2 TRP A 228     -12.700  19.689  -4.637  1.00 90.20           H  
ATOM   3321  CZ3 TRP A 228     -12.189  16.307  -4.655  1.00 90.20           C  
ATOM   3322  HZ3 TRP A 228     -12.557  15.391  -4.216  1.00 90.20           H  
ATOM   3323  N   ILE A 229      -6.856  14.121  -6.425  1.00 89.91           N  
ATOM   3324  H   ILE A 229      -7.493  14.196  -5.645  1.00 89.91           H  
ATOM   3325  CA  ILE A 229      -6.460  12.786  -6.843  1.00 89.91           C  
ATOM   3326  HA  ILE A 229      -6.157  12.835  -7.889  1.00 89.91           H  
ATOM   3327  C   ILE A 229      -7.678  11.883  -6.754  1.00 89.91           C  
ATOM   3328  CB  ILE A 229      -5.244  12.290  -6.038  1.00 89.91           C  
ATOM   3329  HB  ILE A 229      -4.442  13.006  -6.211  1.00 89.91           H  
ATOM   3330  O   ILE A 229      -8.430  11.930  -5.777  1.00 89.91           O  
ATOM   3331  CG1 ILE A 229      -4.750  10.923  -6.550  1.00 89.91           C  
ATOM   3332 HG12 ILE A 229      -4.574  10.997  -7.624  1.00 89.91           H  
ATOM   3333 HG13 ILE A 229      -5.516  10.165  -6.387  1.00 89.91           H  
ATOM   3334  CG2 ILE A 229      -5.534  12.262  -4.530  1.00 89.91           C  
ATOM   3335 HG21 ILE A 229      -4.611  12.055  -3.988  1.00 89.91           H  
ATOM   3336 HG22 ILE A 229      -6.266  11.490  -4.294  1.00 89.91           H  
ATOM   3337 HG23 ILE A 229      -5.898  13.235  -4.202  1.00 89.91           H  
ATOM   3338  CD1 ILE A 229      -3.445  10.466  -5.883  1.00 89.91           C  
ATOM   3339 HD11 ILE A 229      -3.624  10.192  -4.844  1.00 89.91           H  
ATOM   3340 HD12 ILE A 229      -3.049   9.590  -6.398  1.00 89.91           H  
ATOM   3341 HD13 ILE A 229      -2.701  11.261  -5.925  1.00 89.91           H  
ATOM   3342  N   TYR A 230      -7.877  11.075  -7.785  1.00 94.14           N  
ATOM   3343  H   TYR A 230      -7.221  11.123  -8.551  1.00 94.14           H  
ATOM   3344  CA  TYR A 230      -8.960  10.108  -7.885  1.00 94.14           C  
ATOM   3345  HA  TYR A 230      -9.509  10.064  -6.944  1.00 94.14           H  
ATOM   3346  C   TYR A 230      -8.371   8.746  -8.178  1.00 94.14           C  
ATOM   3347  CB  TYR A 230      -9.931  10.488  -9.005  1.00 94.14           C  
ATOM   3348  HB2 TYR A 230      -9.432  10.353  -9.965  1.00 94.14           H  
ATOM   3349  HB3 TYR A 230     -10.780   9.805  -8.981  1.00 94.14           H  
ATOM   3350  O   TYR A 230      -7.471   8.625  -9.006  1.00 94.14           O  
ATOM   3351  CG  TYR A 230     -10.440  11.907  -8.929  1.00 94.14           C  
ATOM   3352  CD1 TYR A 230     -11.536  12.227  -8.107  1.00 94.14           C  
ATOM   3353  HD1 TYR A 230     -12.014  11.451  -7.527  1.00 94.14           H  
ATOM   3354  CD2 TYR A 230      -9.796  12.910  -9.678  1.00 94.14           C  
ATOM   3355  HD2 TYR A 230      -8.946  12.672 -10.299  1.00 94.14           H  
ATOM   3356  CE1 TYR A 230     -11.996  13.556  -8.040  1.00 94.14           C  
ATOM   3357  HE1 TYR A 230     -12.828  13.827  -7.408  1.00 94.14           H  
ATOM   3358  CE2 TYR A 230     -10.255  14.235  -9.620  1.00 94.14           C  
ATOM   3359  HE2 TYR A 230      -9.757  14.990 -10.210  1.00 94.14           H  
ATOM   3360  OH  TYR A 230     -11.808  15.837  -8.751  1.00 94.14           O  
ATOM   3361  HH  TYR A 230     -11.220  16.405  -9.255  1.00 94.14           H  
ATOM   3362  CZ  TYR A 230     -11.357  14.558  -8.802  1.00 94.14           C  
ATOM   3363  N   GLN A 231      -8.909   7.713  -7.545  1.00 94.79           N  
ATOM   3364  H   GLN A 231      -9.610   7.871  -6.836  1.00 94.79           H  
ATOM   3365  CA  GLN A 231      -8.431   6.361  -7.739  1.00 94.79           C  
ATOM   3366  HA  GLN A 231      -7.948   6.306  -8.715  1.00 94.79           H  
ATOM   3367  C   GLN A 231      -9.578   5.354  -7.746  1.00 94.79           C  
ATOM   3368  CB  GLN A 231      -7.362   6.086  -6.690  1.00 94.79           C  
ATOM   3369  HB2 GLN A 231      -6.553   6.802  -6.835  1.00 94.79           H  
ATOM   3370  HB3 GLN A 231      -7.779   6.256  -5.697  1.00 94.79           H  
ATOM   3371  O   GLN A 231     -10.531   5.430  -6.969  1.00 94.79           O  
ATOM   3372  CG  GLN A 231      -6.772   4.682  -6.769  1.00 94.79           C  
ATOM   3373  HG2 GLN A 231      -7.532   3.930  -6.553  1.00 94.79           H  
ATOM   3374  HG3 GLN A 231      -6.356   4.509  -7.761  1.00 94.79           H  
ATOM   3375  CD  GLN A 231      -5.687   4.587  -5.723  1.00 94.79           C  
ATOM   3376  NE2 GLN A 231      -4.443   4.524  -6.094  1.00 94.79           N  
ATOM   3377 HE21 GLN A 231      -3.779   4.570  -5.334  1.00 94.79           H  
ATOM   3378 HE22 GLN A 231      -4.185   4.459  -7.068  1.00 94.79           H  
ATOM   3379  OE1 GLN A 231      -5.945   4.629  -4.541  1.00 94.79           O  
ATOM   3380  N   GLY A 232      -9.488   4.402  -8.669  1.00 97.75           N  
ATOM   3381  H   GLY A 232      -8.674   4.412  -9.267  1.00 97.75           H  
ATOM   3382  CA  GLY A 232     -10.438   3.312  -8.832  1.00 97.75           C  
ATOM   3383  HA2 GLY A 232     -11.020   3.467  -9.740  1.00 97.75           H  
ATOM   3384  HA3 GLY A 232     -11.121   3.283  -7.982  1.00 97.75           H  
ATOM   3385  C   GLY A 232      -9.709   1.983  -8.942  1.00 97.75           C  
ATOM   3386  O   GLY A 232      -8.764   1.859  -9.719  1.00 97.75           O  
ATOM   3387  N   GLY A 233     -10.160   0.988  -8.181  1.00 98.17           N  
ATOM   3388  H   GLY A 233     -10.961   1.159  -7.591  1.00 98.17           H  
ATOM   3389  CA  GLY A 233      -9.541  -0.335  -8.126  1.00 98.17           C  
ATOM   3390  HA2 GLY A 233      -8.784  -0.435  -8.904  1.00 98.17           H  
ATOM   3391  HA3 GLY A 233      -9.044  -0.455  -7.163  1.00 98.17           H  
ATOM   3392  C   GLY A 233     -10.559  -1.455  -8.287  1.00 98.17           C  
ATOM   3393  O   GLY A 233     -11.697  -1.346  -7.825  1.00 98.17           O  
ATOM   3394  N   LEU A 234     -10.150  -2.548  -8.930  1.00 98.77           N  
ATOM   3395  H   LEU A 234      -9.207  -2.553  -9.293  1.00 98.77           H  
ATOM   3396  CA  LEU A 234     -10.938  -3.772  -9.062  1.00 98.77           C  
ATOM   3397  HA  LEU A 234     -11.680  -3.791  -8.263  1.00 98.77           H  
ATOM   3398  C   LEU A 234     -10.031  -4.991  -8.904  1.00 98.77           C  
ATOM   3399  CB  LEU A 234     -11.670  -3.783 -10.419  1.00 98.77           C  
ATOM   3400  HB2 LEU A 234     -12.251  -2.865 -10.513  1.00 98.77           H  
ATOM   3401  HB3 LEU A 234     -10.916  -3.779 -11.205  1.00 98.77           H  
ATOM   3402  O   LEU A 234      -8.954  -5.063  -9.488  1.00 98.77           O  
ATOM   3403  CG  LEU A 234     -12.608  -4.990 -10.637  1.00 98.77           C  
ATOM   3404  HG  LEU A 234     -12.070  -5.919 -10.445  1.00 98.77           H  
ATOM   3405  CD1 LEU A 234     -13.852  -4.941  -9.748  1.00 98.77           C  
ATOM   3406 HD11 LEU A 234     -14.487  -5.804  -9.952  1.00 98.77           H  
ATOM   3407 HD12 LEU A 234     -13.559  -4.970  -8.699  1.00 98.77           H  
ATOM   3408 HD13 LEU A 234     -14.407  -4.022  -9.935  1.00 98.77           H  
ATOM   3409  CD2 LEU A 234     -13.096  -5.024 -12.085  1.00 98.77           C  
ATOM   3410 HD21 LEU A 234     -13.739  -5.889 -12.241  1.00 98.77           H  
ATOM   3411 HD22 LEU A 234     -13.644  -4.110 -12.315  1.00 98.77           H  
ATOM   3412 HD23 LEU A 234     -12.237  -5.100 -12.753  1.00 98.77           H  
ATOM   3413  N   SER A 235     -10.494  -5.982  -8.151  1.00 98.77           N  
ATOM   3414  H   SER A 235     -11.377  -5.856  -7.677  1.00 98.77           H  
ATOM   3415  CA  SER A 235      -9.808  -7.259  -7.985  1.00 98.77           C  
ATOM   3416  HA  SER A 235      -9.178  -7.436  -8.857  1.00 98.77           H  
ATOM   3417  C   SER A 235     -10.814  -8.399  -7.892  1.00 98.77           C  
ATOM   3418  CB  SER A 235      -8.905  -7.202  -6.752  1.00 98.77           C  
ATOM   3419  HB2 SER A 235      -8.182  -6.395  -6.870  1.00 98.77           H  
ATOM   3420  HB3 SER A 235      -9.515  -7.001  -5.871  1.00 98.77           H  
ATOM   3421  O   SER A 235     -11.891  -8.255  -7.306  1.00 98.77           O  
ATOM   3422  OG  SER A 235      -8.216  -8.420  -6.564  1.00 98.77           O  
ATOM   3423  HG  SER A 235      -7.315  -8.295  -6.868  1.00 98.77           H  
ATOM   3424  N   ALA A 236     -10.462  -9.541  -8.468  1.00 98.84           N  
ATOM   3425  H   ALA A 236      -9.560  -9.581  -8.921  1.00 98.84           H  
ATOM   3426  CA  ALA A 236     -11.206 -10.781  -8.358  1.00 98.84           C  
ATOM   3427  HA  ALA A 236     -11.930 -10.673  -7.551  1.00 98.84           H  
ATOM   3428  C   ALA A 236     -10.263 -11.931  -8.001  1.00 98.84           C  
ATOM   3429  CB  ALA A 236     -11.971 -11.042  -9.659  1.00 98.84           C  
ATOM   3430  HB1 ALA A 236     -11.269 -11.146 -10.486  1.00 98.84           H  
ATOM   3431  HB2 ALA A 236     -12.556 -11.957  -9.562  1.00 98.84           H  
ATOM   3432  HB3 ALA A 236     -12.644 -10.209  -9.860  1.00 98.84           H  
ATOM   3433  O   ALA A 236      -9.160 -12.034  -8.540  1.00 98.84           O  
ATOM   3434  N   ASN A 237     -10.714 -12.823  -7.121  1.00 98.58           N  
ATOM   3435  H   ASN A 237     -11.631 -12.679  -6.724  1.00 98.58           H  
ATOM   3436  CA  ASN A 237      -9.942 -13.988  -6.708  1.00 98.58           C  
ATOM   3437  HA  ASN A 237      -9.126 -14.109  -7.421  1.00 98.58           H  
ATOM   3438  C   ASN A 237     -10.768 -15.278  -6.777  1.00 98.58           C  
ATOM   3439  CB  ASN A 237      -9.306 -13.730  -5.330  1.00 98.58           C  
ATOM   3440  HB2 ASN A 237      -8.779 -12.776  -5.349  1.00 98.58           H  
ATOM   3441  HB3 ASN A 237      -8.565 -14.504  -5.129  1.00 98.58           H  
ATOM   3442  O   ASN A 237     -11.934 -15.306  -6.383  1.00 98.58           O  
ATOM   3443  CG  ASN A 237     -10.315 -13.701  -4.199  1.00 98.58           C  
ATOM   3444  ND2 ASN A 237     -10.653 -14.839  -3.637  1.00 98.58           N  
ATOM   3445 HD21 ASN A 237     -11.418 -14.783  -2.979  1.00 98.58           H  
ATOM   3446 HD22 ASN A 237     -10.310 -15.704  -4.028  1.00 98.58           H  
ATOM   3447  OD1 ASN A 237     -10.838 -12.676  -3.802  1.00 98.58           O  
ATOM   3448  N   TYR A 238     -10.148 -16.362  -7.236  1.00 98.66           N  
ATOM   3449  H   TYR A 238      -9.185 -16.268  -7.526  1.00 98.66           H  
ATOM   3450  CA  TYR A 238     -10.758 -17.689  -7.338  1.00 98.66           C  
ATOM   3451  HA  TYR A 238     -11.410 -17.852  -6.480  1.00 98.66           H  
ATOM   3452  C   TYR A 238      -9.679 -18.775  -7.356  1.00 98.66           C  
ATOM   3453  CB  TYR A 238     -11.605 -17.772  -8.615  1.00 98.66           C  
ATOM   3454  HB2 TYR A 238     -12.424 -17.055  -8.544  1.00 98.66           H  
ATOM   3455  HB3 TYR A 238     -10.990 -17.485  -9.468  1.00 98.66           H  
ATOM   3456  O   TYR A 238      -8.707 -18.666  -8.097  1.00 98.66           O  
ATOM   3457  CG  TYR A 238     -12.188 -19.150  -8.862  1.00 98.66           C  
ATOM   3458  CD1 TYR A 238     -11.666 -19.964  -9.887  1.00 98.66           C  
ATOM   3459  HD1 TYR A 238     -10.860 -19.601 -10.507  1.00 98.66           H  
ATOM   3460  CD2 TYR A 238     -13.219 -19.636  -8.035  1.00 98.66           C  
ATOM   3461  HD2 TYR A 238     -13.615 -19.017  -7.244  1.00 98.66           H  
ATOM   3462  CE1 TYR A 238     -12.188 -21.255 -10.100  1.00 98.66           C  
ATOM   3463  HE1 TYR A 238     -11.796 -21.885 -10.884  1.00 98.66           H  
ATOM   3464  CE2 TYR A 238     -13.732 -20.932  -8.239  1.00 98.66           C  
ATOM   3465  HE2 TYR A 238     -14.513 -21.324  -7.605  1.00 98.66           H  
ATOM   3466  OH  TYR A 238     -13.728 -22.985  -9.469  1.00 98.66           O  
ATOM   3467  HH  TYR A 238     -14.404 -23.191  -8.819  1.00 98.66           H  
ATOM   3468  CZ  TYR A 238     -13.223 -21.739  -9.276  1.00 98.66           C  
ATOM   3469  N   ALA A 239      -9.856 -19.832  -6.556  1.00 98.02           N  
ATOM   3470  H   ALA A 239     -10.723 -19.888  -6.041  1.00 98.02           H  
ATOM   3471  CA  ALA A 239      -8.988 -21.018  -6.555  1.00 98.02           C  
ATOM   3472  HA  ALA A 239      -9.194 -21.563  -5.634  1.00 98.02           H  
ATOM   3473  C   ALA A 239      -7.471 -20.707  -6.523  1.00 98.02           C  
ATOM   3474  CB  ALA A 239      -9.409 -21.933  -7.715  1.00 98.02           C  
ATOM   3475  HB1 ALA A 239      -8.853 -22.869  -7.666  1.00 98.02           H  
ATOM   3476  HB2 ALA A 239     -10.475 -22.150  -7.654  1.00 98.02           H  
ATOM   3477  HB3 ALA A 239      -9.195 -21.447  -8.667  1.00 98.02           H  
ATOM   3478  O   ALA A 239      -6.692 -21.285  -7.273  1.00 98.02           O  
ATOM   3479  N   GLY A 240      -7.058 -19.763  -5.670  1.00 98.18           N  
ATOM   3480  H   GLY A 240      -7.753 -19.283  -5.117  1.00 98.18           H  
ATOM   3481  CA  GLY A 240      -5.657 -19.345  -5.526  1.00 98.18           C  
ATOM   3482  HA2 GLY A 240      -5.496 -18.962  -4.518  1.00 98.18           H  
ATOM   3483  HA3 GLY A 240      -5.007 -20.209  -5.659  1.00 98.18           H  
ATOM   3484  C   GLY A 240      -5.201 -18.271  -6.517  1.00 98.18           C  
ATOM   3485  O   GLY A 240      -4.215 -17.595  -6.239  1.00 98.18           O  
ATOM   3486  N   PHE A 241      -5.923 -18.053  -7.620  1.00 98.80           N  
ATOM   3487  H   PHE A 241      -6.744 -18.616  -7.792  1.00 98.80           H  
ATOM   3488  CA  PHE A 241      -5.664 -16.943  -8.535  1.00 98.80           C  
ATOM   3489  HA  PHE A 241      -4.585 -16.831  -8.633  1.00 98.80           H  
ATOM   3490  C   PHE A 241      -6.238 -15.634  -7.997  1.00 98.80           C  
ATOM   3491  CB  PHE A 241      -6.226 -17.229  -9.933  1.00 98.80           C  
ATOM   3492  HB2 PHE A 241      -7.294 -17.440  -9.867  1.00 98.80           H  
ATOM   3493  HB3 PHE A 241      -6.115 -16.331 -10.541  1.00 98.80           H  
ATOM   3494  O   PHE A 241      -7.345 -15.620  -7.454  1.00 98.80           O  
ATOM   3495  CG  PHE A 241      -5.524 -18.362 -10.643  1.00 98.80           C  
ATOM   3496  CD1 PHE A 241      -4.339 -18.107 -11.356  1.00 98.80           C  
ATOM   3497  HD1 PHE A 241      -3.935 -17.106 -11.397  1.00 98.80           H  
ATOM   3498  CD2 PHE A 241      -6.028 -19.674 -10.559  1.00 98.80           C  
ATOM   3499  HD2 PHE A 241      -6.923 -19.875  -9.989  1.00 98.80           H  
ATOM   3500  CE1 PHE A 241      -3.662 -19.161 -11.994  1.00 98.80           C  
ATOM   3501  HE1 PHE A 241      -2.745 -18.966 -12.530  1.00 98.80           H  
ATOM   3502  CE2 PHE A 241      -5.348 -20.727 -11.195  1.00 98.80           C  
ATOM   3503  HE2 PHE A 241      -5.723 -21.737 -11.113  1.00 98.80           H  
ATOM   3504  CZ  PHE A 241      -4.167 -20.470 -11.913  1.00 98.80           C  
ATOM   3505  HZ  PHE A 241      -3.635 -21.282 -12.387  1.00 98.80           H  
ATOM   3506  N   THR A 242      -5.517 -14.536  -8.211  1.00 98.83           N  
ATOM   3507  H   THR A 242      -4.598 -14.644  -8.615  1.00 98.83           H  
ATOM   3508  CA  THR A 242      -6.009 -13.165  -8.022  1.00 98.83           C  
ATOM   3509  HA  THR A 242      -7.095 -13.177  -7.935  1.00 98.83           H  
ATOM   3510  C   THR A 242      -5.626 -12.331  -9.235  1.00 98.83           C  
ATOM   3511  CB  THR A 242      -5.443 -12.525  -6.747  1.00 98.83           C  
ATOM   3512  HB  THR A 242      -4.362 -12.421  -6.838  1.00 98.83           H  
ATOM   3513  O   THR A 242      -4.450 -12.249  -9.569  1.00 98.83           O  
ATOM   3514  CG2 THR A 242      -6.049 -11.151  -6.463  1.00 98.83           C  
ATOM   3515 HG21 THR A 242      -5.661 -10.773  -5.517  1.00 98.83           H  
ATOM   3516 HG22 THR A 242      -5.785 -10.448  -7.253  1.00 98.83           H  
ATOM   3517 HG23 THR A 242      -7.135 -11.226  -6.401  1.00 98.83           H  
ATOM   3518  OG1 THR A 242      -5.735 -13.347  -5.639  1.00 98.83           O  
ATOM   3519  HG1 THR A 242      -5.221 -14.148  -5.767  1.00 98.83           H  
ATOM   3520  N   LEU A 243      -6.608 -11.708  -9.880  1.00 98.85           N  
ATOM   3521  H   LEU A 243      -7.544 -11.792  -9.510  1.00 98.85           H  
ATOM   3522  CA  LEU A 243      -6.418 -10.732 -10.952  1.00 98.85           C  
ATOM   3523  HA  LEU A 243      -5.357 -10.629 -11.179  1.00 98.85           H  
ATOM   3524  C   LEU A 243      -6.951  -9.394 -10.460  1.00 98.85           C  
ATOM   3525  CB  LEU A 243      -7.155 -11.204 -12.218  1.00 98.85           C  
ATOM   3526  HB2 LEU A 243      -6.712 -12.143 -12.552  1.00 98.85           H  
ATOM   3527  HB3 LEU A 243      -8.193 -11.404 -11.948  1.00 98.85           H  
ATOM   3528  O   LEU A 243      -8.077  -9.326  -9.970  1.00 98.85           O  
ATOM   3529  CG  LEU A 243      -7.150 -10.197 -13.388  1.00 98.85           C  
ATOM   3530  HG  LEU A 243      -7.578  -9.249 -13.062  1.00 98.85           H  
ATOM   3531  CD1 LEU A 243      -5.753  -9.945 -13.950  1.00 98.85           C  
ATOM   3532 HD11 LEU A 243      -5.268 -10.886 -14.209  1.00 98.85           H  
ATOM   3533 HD12 LEU A 243      -5.150  -9.415 -13.213  1.00 98.85           H  
ATOM   3534 HD13 LEU A 243      -5.816  -9.313 -14.836  1.00 98.85           H  
ATOM   3535  CD2 LEU A 243      -8.020 -10.735 -14.524  1.00 98.85           C  
ATOM   3536 HD21 LEU A 243      -8.049 -10.008 -15.336  1.00 98.85           H  
ATOM   3537 HD22 LEU A 243      -7.611 -11.675 -14.894  1.00 98.85           H  
ATOM   3538 HD23 LEU A 243      -9.036 -10.895 -14.163  1.00 98.85           H  
ATOM   3539  N   GLY A 244      -6.179  -8.329 -10.605  1.00 98.69           N  
ATOM   3540  H   GLY A 244      -5.258  -8.421 -11.010  1.00 98.69           H  
ATOM   3541  CA  GLY A 244      -6.648  -7.003 -10.238  1.00 98.69           C  
ATOM   3542  HA2 GLY A 244      -6.602  -6.874  -9.157  1.00 98.69           H  
ATOM   3543  HA3 GLY A 244      -7.685  -6.895 -10.557  1.00 98.69           H  
ATOM   3544  C   GLY A 244      -5.855  -5.895 -10.892  1.00 98.69           C  
ATOM   3545  O   GLY A 244      -4.813  -6.133 -11.500  1.00 98.69           O  
ATOM   3546  N   GLY A 245      -6.371  -4.687 -10.756  1.00 98.01           N  
ATOM   3547  H   GLY A 245      -7.232  -4.571 -10.241  1.00 98.01           H  
ATOM   3548  CA  GLY A 245      -5.736  -3.489 -11.257  1.00 98.01           C  
ATOM   3549  HA2 GLY A 245      -5.814  -3.442 -12.344  1.00 98.01           H  
ATOM   3550  HA3 GLY A 245      -4.681  -3.506 -10.985  1.00 98.01           H  
ATOM   3551  C   GLY A 245      -6.352  -2.237 -10.665  1.00 98.01           C  
ATOM   3552  O   GLY A 245      -7.457  -2.265 -10.109  1.00 98.01           O  
ATOM   3553  N   THR A 246      -5.617  -1.147 -10.815  1.00 96.66           N  
ATOM   3554  H   THR A 246      -4.736  -1.227 -11.302  1.00 96.66           H  
ATOM   3555  CA  THR A 246      -5.935   0.144 -10.217  1.00 96.66           C  
ATOM   3556  HA  THR A 246      -7.008   0.197 -10.031  1.00 96.66           H  
ATOM   3557  C   THR A 246      -5.555   1.241 -11.187  1.00 96.66           C  
ATOM   3558  CB  THR A 246      -5.202   0.324  -8.883  1.00 96.66           C  
ATOM   3559  HB  THR A 246      -4.133   0.429  -9.070  1.00 96.66           H  
ATOM   3560  O   THR A 246      -4.547   1.142 -11.880  1.00 96.66           O  
ATOM   3561  CG2 THR A 246      -5.705   1.518  -8.073  1.00 96.66           C  
ATOM   3562 HG21 THR A 246      -5.211   1.531  -7.101  1.00 96.66           H  
ATOM   3563 HG22 THR A 246      -6.782   1.448  -7.922  1.00 96.66           H  
ATOM   3564 HG23 THR A 246      -5.464   2.446  -8.591  1.00 96.66           H  
ATOM   3565  OG1 THR A 246      -5.417  -0.832  -8.119  1.00 96.66           O  
ATOM   3566  HG1 THR A 246      -5.947  -0.598  -7.353  1.00 96.66           H  
ATOM   3567  N   TYR A 247      -6.366   2.285 -11.246  1.00 96.74           N  
ATOM   3568  H   TYR A 247      -7.178   2.295 -10.644  1.00 96.74           H  
ATOM   3569  CA  TYR A 247      -6.108   3.487 -12.023  1.00 96.74           C  
ATOM   3570  HA  TYR A 247      -5.100   3.458 -12.437  1.00 96.74           H  
ATOM   3571  C   TYR A 247      -6.210   4.699 -11.104  1.00 96.74           C  
ATOM   3572  CB  TYR A 247      -7.100   3.566 -13.188  1.00 96.74           C  
ATOM   3573  HB2 TYR A 247      -6.945   2.705 -13.837  1.00 96.74           H  
ATOM   3574  HB3 TYR A 247      -8.114   3.504 -12.794  1.00 96.74           H  
ATOM   3575  O   TYR A 247      -7.141   4.784 -10.303  1.00 96.74           O  
ATOM   3576  CG  TYR A 247      -6.976   4.833 -14.012  1.00 96.74           C  
ATOM   3577  CD1 TYR A 247      -7.705   5.980 -13.643  1.00 96.74           C  
ATOM   3578  HD1 TYR A 247      -8.342   5.963 -12.771  1.00 96.74           H  
ATOM   3579  CD2 TYR A 247      -6.127   4.874 -15.134  1.00 96.74           C  
ATOM   3580  HD2 TYR A 247      -5.570   3.993 -15.420  1.00 96.74           H  
ATOM   3581  CE1 TYR A 247      -7.593   7.162 -14.397  1.00 96.74           C  
ATOM   3582  HE1 TYR A 247      -8.160   8.038 -14.120  1.00 96.74           H  
ATOM   3583  CE2 TYR A 247      -5.998   6.061 -15.881  1.00 96.74           C  
ATOM   3584  HE2 TYR A 247      -5.338   6.106 -16.735  1.00 96.74           H  
ATOM   3585  OH  TYR A 247      -6.659   8.350 -16.249  1.00 96.74           O  
ATOM   3586  HH  TYR A 247      -7.204   9.043 -15.868  1.00 96.74           H  
ATOM   3587  CZ  TYR A 247      -6.735   7.209 -15.514  1.00 96.74           C  
ATOM   3588  N   THR A 248      -5.278   5.628 -11.258  1.00 92.95           N  
ATOM   3589  H   THR A 248      -4.562   5.468 -11.952  1.00 92.95           H  
ATOM   3590  CA  THR A 248      -5.180   6.881 -10.520  1.00 92.95           C  
ATOM   3591  HA  THR A 248      -6.089   7.022  -9.936  1.00 92.95           H  
ATOM   3592  C   THR A 248      -5.024   8.032 -11.505  1.00 92.95           C  
ATOM   3593  CB  THR A 248      -3.989   6.865  -9.556  1.00 92.95           C  
ATOM   3594  HB  THR A 248      -3.070   6.732 -10.127  1.00 92.95           H  
ATOM   3595  O   THR A 248      -4.223   7.956 -12.437  1.00 92.95           O  
ATOM   3596  CG2 THR A 248      -3.867   8.126  -8.709  1.00 92.95           C  
ATOM   3597 HG21 THR A 248      -3.688   8.992  -9.347  1.00 92.95           H  
ATOM   3598 HG22 THR A 248      -3.017   8.028  -8.035  1.00 92.95           H  
ATOM   3599 HG23 THR A 248      -4.780   8.288  -8.136  1.00 92.95           H  
ATOM   3600  OG1 THR A 248      -4.098   5.821  -8.623  1.00 92.95           O  
ATOM   3601  HG1 THR A 248      -3.845   6.216  -7.785  1.00 92.95           H  
ATOM   3602  N   GLU A 249      -5.755   9.113 -11.269  1.00 91.84           N  
ATOM   3603  H   GLU A 249      -6.364   9.109 -10.463  1.00 91.84           H  
ATOM   3604  CA  GLU A 249      -5.607  10.389 -11.965  1.00 91.84           C  
ATOM   3605  HA  GLU A 249      -4.751  10.337 -12.638  1.00 91.84           H  
ATOM   3606  C   GLU A 249      -5.322  11.485 -10.943  1.00 91.84           C  
ATOM   3607  CB  GLU A 249      -6.850  10.650 -12.825  1.00 91.84           C  
ATOM   3608  HB2 GLU A 249      -6.944   9.776 -13.470  1.00 91.84           H  
ATOM   3609  HB3 GLU A 249      -7.737  10.707 -12.194  1.00 91.84           H  
ATOM   3610  O   GLU A 249      -5.948  11.531  -9.882  1.00 91.84           O  
ATOM   3611  CG  GLU A 249      -6.776  11.902 -13.724  1.00 91.84           C  
ATOM   3612  HG2 GLU A 249      -7.115  12.770 -13.159  1.00 91.84           H  
ATOM   3613  HG3 GLU A 249      -5.736  12.060 -14.007  1.00 91.84           H  
ATOM   3614  CD  GLU A 249      -7.610  11.741 -15.017  1.00 91.84           C  
ATOM   3615  OE1 GLU A 249      -7.217  12.298 -16.079  1.00 91.84           O  
ATOM   3616  OE2 GLU A 249      -8.532  10.888 -15.046  1.00 91.84           O  
ATOM   3617  N   ILE A 250      -4.337  12.320 -11.258  1.00 86.98           N  
ATOM   3618  H   ILE A 250      -3.909  12.230 -12.169  1.00 86.98           H  
ATOM   3619  CA  ILE A 250      -3.856  13.425 -10.439  1.00 86.98           C  
ATOM   3620  HA  ILE A 250      -4.440  13.488  -9.521  1.00 86.98           H  
ATOM   3621  C   ILE A 250      -4.063  14.705 -11.238  1.00 86.98           C  
ATOM   3622  CB  ILE A 250      -2.368  13.233 -10.063  1.00 86.98           C  
ATOM   3623  HB  ILE A 250      -1.788  13.123 -10.979  1.00 86.98           H  
ATOM   3624  O   ILE A 250      -3.515  14.842 -12.332  1.00 86.98           O  
ATOM   3625  CG1 ILE A 250      -2.165  11.968  -9.200  1.00 86.98           C  
ATOM   3626 HG12 ILE A 250      -2.731  11.138  -9.622  1.00 86.98           H  
ATOM   3627 HG13 ILE A 250      -2.539  12.158  -8.194  1.00 86.98           H  
ATOM   3628  CG2 ILE A 250      -1.867  14.482  -9.315  1.00 86.98           C  
ATOM   3629 HG21 ILE A 250      -0.879  14.317  -8.885  1.00 86.98           H  
ATOM   3630 HG22 ILE A 250      -1.788  15.325 -10.002  1.00 86.98           H  
ATOM   3631 HG23 ILE A 250      -2.577  14.741  -8.529  1.00 86.98           H  
ATOM   3632  CD1 ILE A 250      -0.704  11.509  -9.115  1.00 86.98           C  
ATOM   3633 HD11 ILE A 250      -0.653  10.580  -8.547  1.00 86.98           H  
ATOM   3634 HD12 ILE A 250      -0.093  12.259  -8.613  1.00 86.98           H  
ATOM   3635 HD13 ILE A 250      -0.311  11.333 -10.116  1.00 86.98           H  
ATOM   3636  N   ASP A 251      -4.797  15.640 -10.651  1.00 86.55           N  
ATOM   3637  H   ASP A 251      -5.181  15.442  -9.739  1.00 86.55           H  
ATOM   3638  CA  ASP A 251      -5.022  16.979 -11.175  1.00 86.55           C  
ATOM   3639  HA  ASP A 251      -4.490  17.113 -12.117  1.00 86.55           H  
ATOM   3640  C   ASP A 251      -4.498  17.992 -10.152  1.00 86.55           C  
ATOM   3641  CB  ASP A 251      -6.522  17.204 -11.434  1.00 86.55           C  
ATOM   3642  HB2 ASP A 251      -7.067  17.054 -10.502  1.00 86.55           H  
ATOM   3643  HB3 ASP A 251      -6.666  18.241 -11.738  1.00 86.55           H  
ATOM   3644  O   ASP A 251      -5.099  18.180  -9.092  1.00 86.55           O  
ATOM   3645  CG  ASP A 251      -7.138  16.305 -12.510  1.00 86.55           C  
ATOM   3646  OD1 ASP A 251      -6.481  16.093 -13.552  1.00 86.55           O  
ATOM   3647  OD2 ASP A 251      -8.309  15.901 -12.304  1.00 86.55           O  
ATOM   3648  N   ASP A 252      -3.383  18.662 -10.444  1.00 79.34           N  
ATOM   3649  H   ASP A 252      -2.849  18.405 -11.262  1.00 79.34           H  
ATOM   3650  CA  ASP A 252      -2.870  19.738  -9.595  1.00 79.34           C  
ATOM   3651  HA  ASP A 252      -3.574  19.903  -8.779  1.00 79.34           H  
ATOM   3652  C   ASP A 252      -2.778  21.062 -10.358  1.00 79.34           C  
ATOM   3653  CB  ASP A 252      -1.530  19.345  -8.941  1.00 79.34           C  
ATOM   3654  HB2 ASP A 252      -0.721  19.438  -9.665  1.00 79.34           H  
ATOM   3655  HB3 ASP A 252      -1.577  18.305  -8.619  1.00 79.34           H  
ATOM   3656  O   ASP A 252      -1.869  21.278 -11.157  1.00 79.34           O  
ATOM   3657  CG  ASP A 252      -1.211  20.226  -7.725  1.00 79.34           C  
ATOM   3658  OD1 ASP A 252      -1.924  21.236  -7.505  1.00 79.34           O  
ATOM   3659  OD2 ASP A 252      -0.269  19.923  -6.964  1.00 79.34           O  
ATOM   3660  N   GLU A 253      -3.691  21.992 -10.072  1.00 74.80           N  
ATOM   3661  H   GLU A 253      -4.445  21.726  -9.454  1.00 74.80           H  
ATOM   3662  CA  GLU A 253      -3.638  23.374 -10.575  1.00 74.80           C  
ATOM   3663  HA  GLU A 253      -2.993  23.394 -11.453  1.00 74.80           H  
ATOM   3664  C   GLU A 253      -3.002  24.347  -9.556  1.00 74.80           C  
ATOM   3665  CB  GLU A 253      -5.021  23.858 -11.034  1.00 74.80           C  
ATOM   3666  HB2 GLU A 253      -4.915  24.890 -11.367  1.00 74.80           H  
ATOM   3667  HB3 GLU A 253      -5.708  23.839 -10.188  1.00 74.80           H  
ATOM   3668  O   GLU A 253      -3.217  25.567  -9.591  1.00 74.80           O  
ATOM   3669  CG  GLU A 253      -5.641  23.059 -12.191  1.00 74.80           C  
ATOM   3670  HG2 GLU A 253      -5.840  22.040 -11.857  1.00 74.80           H  
ATOM   3671  HG3 GLU A 253      -4.923  23.022 -13.011  1.00 74.80           H  
ATOM   3672  CD  GLU A 253      -6.951  23.700 -12.694  1.00 74.80           C  
ATOM   3673  OE1 GLU A 253      -7.525  23.185 -13.679  1.00 74.80           O  
ATOM   3674  OE2 GLU A 253      -7.372  24.744 -12.132  1.00 74.80           O  
ATOM   3675  N   SER A 254      -2.244  23.839  -8.583  1.00 66.82           N  
ATOM   3676  H   SER A 254      -2.139  22.837  -8.516  1.00 66.82           H  
ATOM   3677  CA  SER A 254      -1.590  24.674  -7.576  1.00 66.82           C  
ATOM   3678  HA  SER A 254      -2.330  25.386  -7.210  1.00 66.82           H  
ATOM   3679  C   SER A 254      -0.428  25.461  -8.189  1.00 66.82           C  
ATOM   3680  CB  SER A 254      -1.142  23.857  -6.360  1.00 66.82           C  
ATOM   3681  HB2 SER A 254      -0.371  23.144  -6.651  1.00 66.82           H  
ATOM   3682  HB3 SER A 254      -0.736  24.525  -5.600  1.00 66.82           H  
ATOM   3683  O   SER A 254       0.505  24.916  -8.776  1.00 66.82           O  
ATOM   3684  OG  SER A 254      -2.256  23.174  -5.826  1.00 66.82           O  
ATOM   3685  HG  SER A 254      -2.279  22.367  -6.346  1.00 66.82           H  
ATOM   3686  N   ALA A 255      -0.459  26.786  -8.013  1.00 50.90           N  
ATOM   3687  H   ALA A 255      -1.299  27.175  -7.607  1.00 50.90           H  
ATOM   3688  CA  ALA A 255       0.551  27.711  -8.541  1.00 50.90           C  
ATOM   3689  HA  ALA A 255       0.734  27.456  -9.584  1.00 50.90           H  
ATOM   3690  C   ALA A 255       1.913  27.645  -7.815  1.00 50.90           C  
ATOM   3691  CB  ALA A 255      -0.038  29.129  -8.479  1.00 50.90           C  
ATOM   3692  HB1 ALA A 255      -0.219  29.412  -7.442  1.00 50.90           H  
ATOM   3693  HB2 ALA A 255      -0.974  29.161  -9.036  1.00 50.90           H  
ATOM   3694  HB3 ALA A 255       0.662  29.833  -8.929  1.00 50.90           H  
ATOM   3695  O   ALA A 255       2.861  28.325  -8.207  1.00 50.90           O  
ATOM   3696  N   SER A 256       2.010  26.887  -6.723  1.00 52.43           N  
ATOM   3697  H   SER A 256       1.242  26.267  -6.506  1.00 52.43           H  
ATOM   3698  CA  SER A 256       3.193  26.802  -5.866  1.00 52.43           C  
ATOM   3699  HA  SER A 256       4.073  27.106  -6.432  1.00 52.43           H  
ATOM   3700  C   SER A 256       3.412  25.374  -5.393  1.00 52.43           C  
ATOM   3701  CB  SER A 256       3.052  27.731  -4.652  1.00 52.43           C  
ATOM   3702  HB2 SER A 256       3.086  28.765  -4.996  1.00 52.43           H  
ATOM   3703  HB3 SER A 256       3.892  27.564  -3.978  1.00 52.43           H  
ATOM   3704  O   SER A 256       2.450  24.723  -4.995  1.00 52.43           O  
ATOM   3705  OG  SER A 256       1.838  27.527  -3.945  1.00 52.43           O  
ATOM   3706  HG  SER A 256       1.703  26.578  -3.889  1.00 52.43           H  
ATOM   3707  N   SER A 257       4.674  24.942  -5.358  1.00 52.20           N  
ATOM   3708  H   SER A 257       5.425  25.549  -5.654  1.00 52.20           H  
ATOM   3709  CA  SER A 257       5.073  23.698  -4.704  1.00 52.20           C  
ATOM   3710  HA  SER A 257       4.534  22.880  -5.183  1.00 52.20           H  
ATOM   3711  C   SER A 257       4.682  23.705  -3.221  1.00 52.20           C  
ATOM   3712  CB  SER A 257       6.577  23.450  -4.890  1.00 52.20           C  
ATOM   3713  HB2 SER A 257       6.764  23.185  -5.930  1.00 52.20           H  
ATOM   3714  HB3 SER A 257       6.882  22.611  -4.264  1.00 52.20           H  
ATOM   3715  O   SER A 257       4.754  24.741  -2.550  1.00 52.20           O  
ATOM   3716  OG  SER A 257       7.347  24.598  -4.564  1.00 52.20           O  
ATOM   3717  HG  SER A 257       8.257  24.310  -4.459  1.00 52.20           H  
ATOM   3718  N   GLY A 258       4.241  22.553  -2.710  1.00 49.74           N  
ATOM   3719  H   GLY A 258       4.210  21.741  -3.310  1.00 49.74           H  
ATOM   3720  CA  GLY A 258       3.910  22.364  -1.292  1.00 49.74           C  
ATOM   3721  HA2 GLY A 258       4.678  21.727  -0.855  1.00 49.74           H  
ATOM   3722  HA3 GLY A 258       3.937  23.319  -0.767  1.00 49.74           H  
ATOM   3723  C   GLY A 258       2.564  21.698  -0.990  1.00 49.74           C  
ATOM   3724  O   GLY A 258       2.199  21.613   0.179  1.00 49.74           O  
ATOM   3725  N   THR A 259       1.831  21.232  -1.999  1.00 52.63           N  
ATOM   3726  H   THR A 259       2.094  21.449  -2.950  1.00 52.63           H  
ATOM   3727  CA  THR A 259       0.804  20.193  -1.823  1.00 52.63           C  
ATOM   3728  HA  THR A 259       0.161  20.447  -0.980  1.00 52.63           H  
ATOM   3729  C   THR A 259       1.489  18.846  -1.559  1.00 52.63           C  
ATOM   3730  CB  THR A 259      -0.057  20.073  -3.089  1.00 52.63           C  
ATOM   3731  HB  THR A 259       0.520  19.546  -3.849  1.00 52.63           H  
ATOM   3732  O   THR A 259       2.595  18.639  -2.057  1.00 52.63           O  
ATOM   3733  CG2 THR A 259      -1.363  19.326  -2.852  1.00 52.63           C  
ATOM   3734 HG21 THR A 259      -2.151  20.015  -2.548  1.00 52.63           H  
ATOM   3735 HG22 THR A 259      -1.615  18.842  -3.796  1.00 52.63           H  
ATOM   3736 HG23 THR A 259      -1.269  18.534  -2.109  1.00 52.63           H  
ATOM   3737  OG1 THR A 259      -0.395  21.348  -3.590  1.00 52.63           O  
ATOM   3738  HG1 THR A 259      -0.718  21.209  -4.483  1.00 52.63           H  
ATOM   3739  N   VAL A 260       0.833  17.926  -0.840  1.00 55.03           N  
ATOM   3740  H   VAL A 260      -0.061  18.192  -0.455  1.00 55.03           H  
ATOM   3741  CA  VAL A 260       1.309  16.552  -0.544  1.00 55.03           C  
ATOM   3742  HA  VAL A 260       2.060  16.597   0.245  1.00 55.03           H  
ATOM   3743  C   VAL A 260       1.974  15.846  -1.737  1.00 55.03           C  
ATOM   3744  CB  VAL A 260       0.124  15.700  -0.046  1.00 55.03           C  
ATOM   3745  HB  VAL A 260      -0.696  15.773  -0.761  1.00 55.03           H  
ATOM   3746  O   VAL A 260       2.959  15.146  -1.549  1.00 55.03           O  
ATOM   3747  CG1 VAL A 260       0.479  14.223   0.124  1.00 55.03           C  
ATOM   3748 HG11 VAL A 260      -0.390  13.670   0.480  1.00 55.03           H  
ATOM   3749 HG12 VAL A 260       0.779  13.766  -0.820  1.00 55.03           H  
ATOM   3750 HG13 VAL A 260       1.330  14.129   0.799  1.00 55.03           H  
ATOM   3751  CG2 VAL A 260      -0.359  16.218   1.312  1.00 55.03           C  
ATOM   3752 HG21 VAL A 260      -0.737  17.237   1.228  1.00 55.03           H  
ATOM   3753 HG22 VAL A 260       0.475  16.186   2.013  1.00 55.03           H  
ATOM   3754 HG23 VAL A 260      -1.154  15.572   1.683  1.00 55.03           H  
ATOM   3755  N   TYR A 261       1.465  16.054  -2.955  1.00 52.35           N  
ATOM   3756  H   TYR A 261       0.633  16.622  -3.030  1.00 52.35           H  
ATOM   3757  CA  TYR A 261       1.948  15.400  -4.180  1.00 52.35           C  
ATOM   3758  HA  TYR A 261       2.564  14.541  -3.915  1.00 52.35           H  
ATOM   3759  C   TYR A 261       2.823  16.278  -5.086  1.00 52.35           C  
ATOM   3760  CB  TYR A 261       0.727  14.881  -4.951  1.00 52.35           C  
ATOM   3761  HB2 TYR A 261       0.848  15.077  -6.017  1.00 52.35           H  
ATOM   3762  HB3 TYR A 261      -0.163  15.424  -4.631  1.00 52.35           H  
ATOM   3763  O   TYR A 261       3.402  15.784  -6.051  1.00 52.35           O  
ATOM   3764  CG  TYR A 261       0.498  13.401  -4.759  1.00 52.35           C  
ATOM   3765  CD1 TYR A 261       0.818  12.504  -5.793  1.00 52.35           C  
ATOM   3766  HD1 TYR A 261       1.199  12.874  -6.733  1.00 52.35           H  
ATOM   3767  CD2 TYR A 261       0.061  12.905  -3.521  1.00 52.35           C  
ATOM   3768  HD2 TYR A 261      -0.153  13.588  -2.713  1.00 52.35           H  
ATOM   3769  CE1 TYR A 261       0.610  11.124  -5.622  1.00 52.35           C  
ATOM   3770  HE1 TYR A 261       0.807  10.427  -6.424  1.00 52.35           H  
ATOM   3771  CE2 TYR A 261      -0.002  11.512  -3.315  1.00 52.35           C  
ATOM   3772  HE2 TYR A 261      -0.184  11.082  -2.341  1.00 52.35           H  
ATOM   3773  OH  TYR A 261      -0.040   9.292  -4.249  1.00 52.35           O  
ATOM   3774  HH  TYR A 261      -0.004   8.973  -3.344  1.00 52.35           H  
ATOM   3775  CZ  TYR A 261       0.178  10.623  -4.385  1.00 52.35           C  
ATOM   3776  N   SER A 262       2.927  17.584  -4.826  1.00 49.00           N  
ATOM   3777  H   SER A 262       2.573  17.931  -3.946  1.00 49.00           H  
ATOM   3778  CA  SER A 262       3.569  18.504  -5.770  1.00 49.00           C  
ATOM   3779  HA  SER A 262       3.369  18.153  -6.782  1.00 49.00           H  
ATOM   3780  C   SER A 262       5.083  18.508  -5.578  1.00 49.00           C  
ATOM   3781  CB  SER A 262       2.963  19.911  -5.686  1.00 49.00           C  
ATOM   3782  HB2 SER A 262       2.839  20.185  -4.639  1.00 49.00           H  
ATOM   3783  HB3 SER A 262       1.988  19.920  -6.174  1.00 49.00           H  
ATOM   3784  O   SER A 262       5.640  19.416  -4.948  1.00 49.00           O  
ATOM   3785  OG  SER A 262       3.822  20.856  -6.305  1.00 49.00           O  
ATOM   3786  HG  SER A 262       4.701  20.609  -6.010  1.00 49.00           H  
ATOM   3787  N   THR A 263       5.781  17.587  -6.230  1.00 47.14           N  
ATOM   3788  H   THR A 263       5.308  16.796  -6.642  1.00 47.14           H  
ATOM   3789  CA  THR A 263       7.193  17.808  -6.554  1.00 47.14           C  
ATOM   3790  HA  THR A 263       7.692  18.234  -5.684  1.00 47.14           H  
ATOM   3791  C   THR A 263       7.384  18.810  -7.702  1.00 47.14           C  
ATOM   3792  CB  THR A 263       7.899  16.504  -6.868  1.00 47.14           C  
ATOM   3793  HB  THR A 263       8.887  16.783  -7.231  1.00 47.14           H  
ATOM   3794  O   THR A 263       8.458  19.403  -7.811  1.00 47.14           O  
ATOM   3795  CG2 THR A 263       8.082  15.598  -5.653  1.00 47.14           C  
ATOM   3796 HG21 THR A 263       7.110  15.314  -5.251  1.00 47.14           H  
ATOM   3797 HG22 THR A 263       8.654  16.117  -4.883  1.00 47.14           H  
ATOM   3798 HG23 THR A 263       8.614  14.694  -5.951  1.00 47.14           H  
ATOM   3799  OG1 THR A 263       7.168  15.804  -7.844  1.00 47.14           O  
ATOM   3800  HG1 THR A 263       7.786  15.200  -8.263  1.00 47.14           H  
ATOM   3801  N   ALA A 264       6.338  19.118  -8.482  1.00 40.47           N  
ATOM   3802  H   ALA A 264       5.498  18.564  -8.394  1.00 40.47           H  
ATOM   3803  CA  ALA A 264       6.346  20.190  -9.477  1.00 40.47           C  
ATOM   3804  HA  ALA A 264       7.161  20.869  -9.228  1.00 40.47           H  
ATOM   3805  C   ALA A 264       5.017  20.986  -9.498  1.00 40.47           C  
ATOM   3806  CB  ALA A 264       6.660  19.584 -10.850  1.00 40.47           C  
ATOM   3807  HB1 ALA A 264       7.620  19.068 -10.819  1.00 40.47           H  
ATOM   3808  HB2 ALA A 264       6.699  20.370 -11.604  1.00 40.47           H  
ATOM   3809  HB3 ALA A 264       5.887  18.866 -11.124  1.00 40.47           H  
ATOM   3810  O   ALA A 264       3.947  20.375  -9.460  1.00 40.47           O  
ATOM   3811  N   PRO A 265       5.056  22.335  -9.590  1.00 42.06           N  
ATOM   3812  CA  PRO A 265       3.852  23.141  -9.796  1.00 42.06           C  
ATOM   3813  HA  PRO A 265       3.164  22.978  -8.967  1.00 42.06           H  
ATOM   3814  C   PRO A 265       3.143  22.746 -11.101  1.00 42.06           C  
ATOM   3815  CB  PRO A 265       4.309  24.607  -9.795  1.00 42.06           C  
ATOM   3816  HB2 PRO A 265       3.835  25.177 -10.594  1.00 42.06           H  
ATOM   3817  HB3 PRO A 265       4.064  25.053  -8.831  1.00 42.06           H  
ATOM   3818  O   PRO A 265       3.809  22.464 -12.098  1.00 42.06           O  
ATOM   3819  CG  PRO A 265       5.829  24.572  -9.972  1.00 42.06           C  
ATOM   3820  HG2 PRO A 265       6.081  24.771 -11.013  1.00 42.06           H  
ATOM   3821  HG3 PRO A 265       6.313  25.301  -9.322  1.00 42.06           H  
ATOM   3822  CD  PRO A 265       6.256  23.153  -9.608  1.00 42.06           C  
ATOM   3823  HD2 PRO A 265       6.959  22.785 -10.355  1.00 42.06           H  
ATOM   3824  HD3 PRO A 265       6.719  23.143  -8.621  1.00 42.06           H  
ATOM   3825  N   SER A 266       1.804  22.777 -11.113  1.00 50.46           N  
ATOM   3826  H   SER A 266       1.331  23.016 -10.254  1.00 50.46           H  
ATOM   3827  CA  SER A 266       0.946  22.398 -12.257  1.00 50.46           C  
ATOM   3828  HA  SER A 266      -0.075  22.452 -11.879  1.00 50.46           H  
ATOM   3829  C   SER A 266       1.108  20.950 -12.767  1.00 50.46           C  
ATOM   3830  CB  SER A 266       0.982  23.448 -13.379  1.00 50.46           C  
ATOM   3831  HB2 SER A 266       0.623  24.395 -12.978  1.00 50.46           H  
ATOM   3832  HB3 SER A 266       0.306  23.144 -14.179  1.00 50.46           H  
ATOM   3833  O   SER A 266       1.195  20.715 -13.975  1.00 50.46           O  
ATOM   3834  OG  SER A 266       2.278  23.650 -13.914  1.00 50.46           O  
ATOM   3835  HG  SER A 266       2.867  23.062 -13.436  1.00 50.46           H  
ATOM   3836  N   SER A 267       1.218  19.978 -11.860  1.00 62.86           N  
ATOM   3837  H   SER A 267       1.037  20.182 -10.887  1.00 62.86           H  
ATOM   3838  CA  SER A 267       1.470  18.575 -12.202  1.00 62.86           C  
ATOM   3839  HA  SER A 267       1.976  18.538 -13.167  1.00 62.86           H  
ATOM   3840  C   SER A 267       0.165  17.782 -12.364  1.00 62.86           C  
ATOM   3841  CB  SER A 267       2.460  17.948 -11.210  1.00 62.86           C  
ATOM   3842  HB2 SER A 267       3.451  18.362 -11.401  1.00 62.86           H  
ATOM   3843  HB3 SER A 267       2.514  16.874 -11.382  1.00 62.86           H  
ATOM   3844  O   SER A 267      -0.510  17.435 -11.401  1.00 62.86           O  
ATOM   3845  OG  SER A 267       2.135  18.194  -9.856  1.00 62.86           O  
ATOM   3846  HG  SER A 267       2.604  18.985  -9.578  1.00 62.86           H  
ATOM   3847  N   GLU A 268      -0.198  17.503 -13.617  1.00 78.95           N  
ATOM   3848  H   GLU A 268       0.378  17.858 -14.367  1.00 78.95           H  
ATOM   3849  CA  GLU A 268      -1.235  16.522 -13.960  1.00 78.95           C  
ATOM   3850  HA  GLU A 268      -1.895  16.374 -13.105  1.00 78.95           H  
ATOM   3851  C   GLU A 268      -0.576  15.184 -14.302  1.00 78.95           C  
ATOM   3852  CB  GLU A 268      -2.088  16.989 -15.145  1.00 78.95           C  
ATOM   3853  HB2 GLU A 268      -2.684  16.150 -15.505  1.00 78.95           H  
ATOM   3854  HB3 GLU A 268      -1.405  17.286 -15.941  1.00 78.95           H  
ATOM   3855  O   GLU A 268       0.470  15.140 -14.968  1.00 78.95           O  
ATOM   3856  CG  GLU A 268      -3.039  18.155 -14.837  1.00 78.95           C  
ATOM   3857  HG2 GLU A 268      -3.862  17.799 -14.218  1.00 78.95           H  
ATOM   3858  HG3 GLU A 268      -2.495  18.917 -14.279  1.00 78.95           H  
ATOM   3859  CD  GLU A 268      -3.589  18.781 -16.131  1.00 78.95           C  
ATOM   3860  OE1 GLU A 268      -3.619  20.029 -16.241  1.00 78.95           O  
ATOM   3861  OE2 GLU A 268      -3.746  18.099 -17.176  1.00 78.95           O  
ATOM   3862  N   GLY A 269      -1.206  14.091 -13.893  1.00 84.17           N  
ATOM   3863  H   GLY A 269      -2.074  14.191 -13.386  1.00 84.17           H  
ATOM   3864  CA  GLY A 269      -0.613  12.772 -13.998  1.00 84.17           C  
ATOM   3865  HA2 GLY A 269       0.029  12.616 -13.131  1.00 84.17           H  
ATOM   3866  HA3 GLY A 269      -0.018  12.711 -14.909  1.00 84.17           H  
ATOM   3867  C   GLY A 269      -1.607  11.636 -13.982  1.00 84.17           C  
ATOM   3868  O   GLY A 269      -2.742  11.763 -13.528  1.00 84.17           O  
ATOM   3869  N   ARG A 270      -1.154  10.489 -14.478  1.00 89.78           N  
ATOM   3870  H   ARG A 270      -0.210  10.468 -14.837  1.00 89.78           H  
ATOM   3871  CA  ARG A 270      -1.900   9.235 -14.423  1.00 89.78           C  
ATOM   3872  HA  ARG A 270      -2.682   9.320 -13.668  1.00 89.78           H  
ATOM   3873  C   ARG A 270      -0.982   8.115 -13.997  1.00 89.78           C  
ATOM   3874  CB  ARG A 270      -2.550   8.928 -15.773  1.00 89.78           C  
ATOM   3875  HB2 ARG A 270      -1.778   8.895 -16.542  1.00 89.78           H  
ATOM   3876  HB3 ARG A 270      -3.042   7.956 -15.725  1.00 89.78           H  
ATOM   3877  O   ARG A 270       0.184   8.088 -14.381  1.00 89.78           O  
ATOM   3878  CG  ARG A 270      -3.589   9.994 -16.121  1.00 89.78           C  
ATOM   3879  HG2 ARG A 270      -4.413   9.942 -15.409  1.00 89.78           H  
ATOM   3880  HG3 ARG A 270      -3.148  10.989 -16.082  1.00 89.78           H  
ATOM   3881  CD  ARG A 270      -4.108   9.788 -17.533  1.00 89.78           C  
ATOM   3882  HD2 ARG A 270      -3.269   9.864 -18.225  1.00 89.78           H  
ATOM   3883  HD3 ARG A 270      -4.560   8.800 -17.615  1.00 89.78           H  
ATOM   3884  NE  ARG A 270      -5.101  10.826 -17.822  1.00 89.78           N  
ATOM   3885  HE  ARG A 270      -5.533  11.280 -17.030  1.00 89.78           H  
ATOM   3886  NH1 ARG A 270      -5.136  10.641 -20.101  1.00 89.78           N  
ATOM   3887 HH11 ARG A 270      -5.472  10.974 -20.993  1.00 89.78           H  
ATOM   3888 HH12 ARG A 270      -4.481   9.877 -20.009  1.00 89.78           H  
ATOM   3889  NH2 ARG A 270      -6.384  12.188 -19.017  1.00 89.78           N  
ATOM   3890 HH21 ARG A 270      -6.773  12.580 -19.863  1.00 89.78           H  
ATOM   3891 HH22 ARG A 270      -6.715  12.496 -18.114  1.00 89.78           H  
ATOM   3892  CZ  ARG A 270      -5.532  11.212 -18.992  1.00 89.78           C  
ATOM   3893  N   LEU A 271      -1.539   7.178 -13.252  1.00 90.42           N  
ATOM   3894  H   LEU A 271      -2.505   7.300 -12.986  1.00 90.42           H  
ATOM   3895  CA  LEU A 271      -0.888   5.937 -12.876  1.00 90.42           C  
ATOM   3896  HA  LEU A 271      -0.035   5.763 -13.532  1.00 90.42           H  
ATOM   3897  C   LEU A 271      -1.883   4.808 -13.069  1.00 90.42           C  
ATOM   3898  CB  LEU A 271      -0.369   6.063 -11.437  1.00 90.42           C  
ATOM   3899  HB2 LEU A 271       0.485   6.740 -11.451  1.00 90.42           H  
ATOM   3900  HB3 LEU A 271      -1.135   6.545 -10.830  1.00 90.42           H  
ATOM   3901  O   LEU A 271      -3.042   4.921 -12.680  1.00 90.42           O  
ATOM   3902  CG  LEU A 271       0.031   4.758 -10.724  1.00 90.42           C  
ATOM   3903  HG  LEU A 271      -0.854   4.135 -10.591  1.00 90.42           H  
ATOM   3904  CD1 LEU A 271       1.100   3.920 -11.422  1.00 90.42           C  
ATOM   3905 HD11 LEU A 271       0.679   3.375 -12.268  1.00 90.42           H  
ATOM   3906 HD12 LEU A 271       1.507   3.181 -10.732  1.00 90.42           H  
ATOM   3907 HD13 LEU A 271       1.909   4.557 -11.779  1.00 90.42           H  
ATOM   3908  CD2 LEU A 271       0.556   5.142  -9.348  1.00 90.42           C  
ATOM   3909 HD21 LEU A 271      -0.225   5.593  -8.736  1.00 90.42           H  
ATOM   3910 HD22 LEU A 271       1.378   5.853  -9.439  1.00 90.42           H  
ATOM   3911 HD23 LEU A 271       0.962   4.266  -8.843  1.00 90.42           H  
ATOM   3912  N   TRP A 272      -1.442   3.702 -13.646  1.00 94.35           N  
ATOM   3913  H   TRP A 272      -0.486   3.659 -13.969  1.00 94.35           H  
ATOM   3914  CA  TRP A 272      -2.224   2.480 -13.616  1.00 94.35           C  
ATOM   3915  HA  TRP A 272      -2.924   2.555 -12.784  1.00 94.35           H  
ATOM   3916  C   TRP A 272      -1.354   1.268 -13.336  1.00 94.35           C  
ATOM   3917  CB  TRP A 272      -3.041   2.344 -14.898  1.00 94.35           C  
ATOM   3918  HB2 TRP A 272      -3.550   3.290 -15.081  1.00 94.35           H  
ATOM   3919  HB3 TRP A 272      -3.805   1.583 -14.738  1.00 94.35           H  
ATOM   3920  O   TRP A 272      -0.181   1.224 -13.698  1.00 94.35           O  
ATOM   3921  CG  TRP A 272      -2.270   1.982 -16.125  1.00 94.35           C  
ATOM   3922  CD1 TRP A 272      -1.550   2.830 -16.896  1.00 94.35           C  
ATOM   3923  HD1 TRP A 272      -1.412   3.883 -16.699  1.00 94.35           H  
ATOM   3924  CD2 TRP A 272      -2.084   0.658 -16.705  1.00 94.35           C  
ATOM   3925  CE2 TRP A 272      -1.341   0.804 -17.913  1.00 94.35           C  
ATOM   3926  CE3 TRP A 272      -2.466  -0.649 -16.330  1.00 94.35           C  
ATOM   3927  HE3 TRP A 272      -3.003  -0.793 -15.404  1.00 94.35           H  
ATOM   3928  NE1 TRP A 272      -0.983   2.134 -17.947  1.00 94.35           N  
ATOM   3929  HE1 TRP A 272      -0.289   2.525 -18.568  1.00 94.35           H  
ATOM   3930  CH2 TRP A 272      -1.436  -1.574 -18.343  1.00 94.35           C  
ATOM   3931  HH2 TRP A 272      -1.162  -2.427 -18.946  1.00 94.35           H  
ATOM   3932  CZ2 TRP A 272      -1.059  -0.283 -18.750  1.00 94.35           C  
ATOM   3933  HZ2 TRP A 272      -0.470  -0.133 -19.643  1.00 94.35           H  
ATOM   3934  CZ3 TRP A 272      -2.129  -1.755 -17.133  1.00 94.35           C  
ATOM   3935  HZ3 TRP A 272      -2.404  -2.752 -16.821  1.00 94.35           H  
ATOM   3936  N   SER A 273      -1.950   0.280 -12.682  1.00 96.14           N  
ATOM   3937  H   SER A 273      -2.908   0.407 -12.390  1.00 96.14           H  
ATOM   3938  CA  SER A 273      -1.322  -0.993 -12.372  1.00 96.14           C  
ATOM   3939  HA  SER A 273      -0.446  -1.102 -13.011  1.00 96.14           H  
ATOM   3940  C   SER A 273      -2.266  -2.145 -12.691  1.00 96.14           C  
ATOM   3941  CB  SER A 273      -0.839  -1.018 -10.916  1.00 96.14           C  
ATOM   3942  HB2 SER A 273      -0.184  -0.164 -10.746  1.00 96.14           H  
ATOM   3943  HB3 SER A 273      -0.270  -1.931 -10.740  1.00 96.14           H  
ATOM   3944  O   SER A 273      -3.491  -2.023 -12.607  1.00 96.14           O  
ATOM   3945  OG  SER A 273      -1.926  -0.962 -10.010  1.00 96.14           O  
ATOM   3946  HG  SER A 273      -1.704  -0.354  -9.301  1.00 96.14           H  
ATOM   3947  N   ALA A 274      -1.698  -3.279 -13.079  1.00 98.36           N  
ATOM   3948  H   ALA A 274      -0.691  -3.299 -13.150  1.00 98.36           H  
ATOM   3949  CA  ALA A 274      -2.411  -4.530 -13.271  1.00 98.36           C  
ATOM   3950  HA  ALA A 274      -3.310  -4.522 -12.655  1.00 98.36           H  
ATOM   3951  C   ALA A 274      -1.531  -5.692 -12.815  1.00 98.36           C  
ATOM   3952  CB  ALA A 274      -2.826  -4.677 -14.737  1.00 98.36           C  
ATOM   3953  HB1 ALA A 274      -1.941  -4.669 -15.373  1.00 98.36           H  
ATOM   3954  HB2 ALA A 274      -3.362  -5.616 -14.875  1.00 98.36           H  
ATOM   3955  HB3 ALA A 274      -3.481  -3.850 -15.012  1.00 98.36           H  
ATOM   3956  O   ALA A 274      -0.319  -5.684 -13.014  1.00 98.36           O  
ATOM   3957  N   GLY A 275      -2.137  -6.714 -12.224  1.00 98.50           N  
ATOM   3958  H   GLY A 275      -3.132  -6.663 -12.058  1.00 98.50           H  
ATOM   3959  CA  GLY A 275      -1.403  -7.860 -11.714  1.00 98.50           C  
ATOM   3960  HA2 GLY A 275      -1.058  -7.663 -10.698  1.00 98.50           H  
ATOM   3961  HA3 GLY A 275      -0.527  -8.024 -12.341  1.00 98.50           H  
ATOM   3962  C   GLY A 275      -2.226  -9.133 -11.717  1.00 98.50           C  
ATOM   3963  O   GLY A 275      -3.441  -9.116 -11.510  1.00 98.50           O  
ATOM   3964  N   LEU A 276      -1.533 -10.247 -11.927  1.00 98.84           N  
ATOM   3965  H   LEU A 276      -0.535 -10.145 -12.044  1.00 98.84           H  
ATOM   3966  CA  LEU A 276      -2.049 -11.599 -11.796  1.00 98.84           C  
ATOM   3967  HA  LEU A 276      -3.045 -11.559 -11.357  1.00 98.84           H  
ATOM   3968  C   LEU A 276      -1.123 -12.377 -10.867  1.00 98.84           C  
ATOM   3969  CB  LEU A 276      -2.151 -12.257 -13.183  1.00 98.84           C  
ATOM   3970  HB2 LEU A 276      -1.173 -12.197 -13.660  1.00 98.84           H  
ATOM   3971  HB3 LEU A 276      -2.854 -11.686 -13.789  1.00 98.84           H  
ATOM   3972  O   LEU A 276       0.068 -12.514 -11.143  1.00 98.84           O  
ATOM   3973  CG  LEU A 276      -2.588 -13.736 -13.151  1.00 98.84           C  
ATOM   3974  HG  LEU A 276      -1.897 -14.315 -12.538  1.00 98.84           H  
ATOM   3975  CD1 LEU A 276      -4.006 -13.926 -12.610  1.00 98.84           C  
ATOM   3976 HD11 LEU A 276      -4.311 -14.967 -12.724  1.00 98.84           H  
ATOM   3977 HD12 LEU A 276      -4.027 -13.684 -11.548  1.00 98.84           H  
ATOM   3978 HD13 LEU A 276      -4.700 -13.281 -13.148  1.00 98.84           H  
ATOM   3979  CD2 LEU A 276      -2.548 -14.312 -14.566  1.00 98.84           C  
ATOM   3980 HD21 LEU A 276      -2.811 -15.370 -14.542  1.00 98.84           H  
ATOM   3981 HD22 LEU A 276      -3.247 -13.775 -15.207  1.00 98.84           H  
ATOM   3982 HD23 LEU A 276      -1.541 -14.211 -14.970  1.00 98.84           H  
ATOM   3983  N   SER A 277      -1.679 -12.940  -9.803  1.00 98.78           N  
ATOM   3984  H   SER A 277      -2.659 -12.774  -9.621  1.00 98.78           H  
ATOM   3985  CA  SER A 277      -0.958 -13.830  -8.901  1.00 98.78           C  
ATOM   3986  HA  SER A 277       0.023 -14.041  -9.325  1.00 98.78           H  
ATOM   3987  C   SER A 277      -1.650 -15.175  -8.756  1.00 98.78           C  
ATOM   3988  CB  SER A 277      -0.712 -13.157  -7.549  1.00 98.78           C  
ATOM   3989  HB2 SER A 277      -0.025 -13.772  -6.968  1.00 98.78           H  
ATOM   3990  HB3 SER A 277      -0.252 -12.183  -7.714  1.00 98.78           H  
ATOM   3991  O   SER A 277      -2.849 -15.322  -9.010  1.00 98.78           O  
ATOM   3992  OG  SER A 277      -1.912 -12.998  -6.819  1.00 98.78           O  
ATOM   3993  HG  SER A 277      -1.710 -12.478  -6.038  1.00 98.78           H  
ATOM   3994  N   TYR A 278      -0.869 -16.168  -8.348  1.00 98.81           N  
ATOM   3995  H   TYR A 278       0.112 -15.972  -8.212  1.00 98.81           H  
ATOM   3996  CA  TYR A 278      -1.331 -17.490  -7.970  1.00 98.81           C  
ATOM   3997  HA  TYR A 278      -2.405 -17.454  -7.788  1.00 98.81           H  
ATOM   3998  C   TYR A 278      -0.630 -17.927  -6.687  1.00 98.81           C  
ATOM   3999  CB  TYR A 278      -1.078 -18.478  -9.110  1.00 98.81           C  
ATOM   4000  HB2 TYR A 278      -0.016 -18.474  -9.357  1.00 98.81           H  
ATOM   4001  HB3 TYR A 278      -1.625 -18.147  -9.993  1.00 98.81           H  
ATOM   4002  O   TYR A 278       0.600 -17.904  -6.609  1.00 98.81           O  
ATOM   4003  CG  TYR A 278      -1.513 -19.889  -8.770  1.00 98.81           C  
ATOM   4004  CD1 TYR A 278      -0.552 -20.899  -8.574  1.00 98.81           C  
ATOM   4005  HD1 TYR A 278       0.498 -20.665  -8.671  1.00 98.81           H  
ATOM   4006  CD2 TYR A 278      -2.881 -20.183  -8.627  1.00 98.81           C  
ATOM   4007  HD2 TYR A 278      -3.619 -19.411  -8.786  1.00 98.81           H  
ATOM   4008  CE1 TYR A 278      -0.961 -22.208  -8.260  1.00 98.81           C  
ATOM   4009  HE1 TYR A 278      -0.220 -22.984  -8.139  1.00 98.81           H  
ATOM   4010  CE2 TYR A 278      -3.294 -21.487  -8.295  1.00 98.81           C  
ATOM   4011  HE2 TYR A 278      -4.343 -21.719  -8.189  1.00 98.81           H  
ATOM   4012  OH  TYR A 278      -2.731 -23.766  -7.811  1.00 98.81           O  
ATOM   4013  HH  TYR A 278      -1.981 -24.353  -7.692  1.00 98.81           H  
ATOM   4014  CZ  TYR A 278      -2.335 -22.502  -8.115  1.00 98.81           C  
ATOM   4015  N   ALA A 279      -1.412 -18.345  -5.695  1.00 98.55           N  
ATOM   4016  H   ALA A 279      -2.412 -18.301  -5.826  1.00 98.55           H  
ATOM   4017  CA  ALA A 279      -0.915 -18.856  -4.425  1.00 98.55           C  
ATOM   4018  HA  ALA A 279       0.174 -18.907  -4.459  1.00 98.55           H  
ATOM   4019  C   ALA A 279      -1.436 -20.273  -4.162  1.00 98.55           C  
ATOM   4020  CB  ALA A 279      -1.288 -17.875  -3.310  1.00 98.55           C  
ATOM   4021  HB1 ALA A 279      -0.875 -18.226  -2.364  1.00 98.55           H  
ATOM   4022  HB2 ALA A 279      -2.372 -17.794  -3.229  1.00 98.55           H  
ATOM   4023  HB3 ALA A 279      -0.866 -16.894  -3.531  1.00 98.55           H  
ATOM   4024  O   ALA A 279      -2.634 -20.544  -4.277  1.00 98.55           O  
ATOM   4025  N   THR A 280      -0.539 -21.178  -3.769  1.00 98.41           N  
ATOM   4026  H   THR A 280       0.416 -20.871  -3.650  1.00 98.41           H  
ATOM   4027  CA  THR A 280      -0.873 -22.552  -3.377  1.00 98.41           C  
ATOM   4028  HA  THR A 280      -1.872 -22.542  -2.942  1.00 98.41           H  
ATOM   4029  C   THR A 280       0.093 -23.076  -2.316  1.00 98.41           C  
ATOM   4030  CB  THR A 280      -0.935 -23.489  -4.593  1.00 98.41           C  
ATOM   4031  HB  THR A 280      -1.706 -23.118  -5.269  1.00 98.41           H  
ATOM   4032  O   THR A 280       1.313 -23.065  -2.486  1.00 98.41           O  
ATOM   4033  CG2 THR A 280       0.369 -23.644  -5.379  1.00 98.41           C  
ATOM   4034 HG21 THR A 280       0.198 -24.286  -6.243  1.00 98.41           H  
ATOM   4035 HG22 THR A 280       1.153 -24.086  -4.764  1.00 98.41           H  
ATOM   4036 HG23 THR A 280       0.704 -22.667  -5.727  1.00 98.41           H  
ATOM   4037  OG1 THR A 280      -1.298 -24.782  -4.169  1.00 98.41           O  
ATOM   4038  HG1 THR A 280      -0.514 -25.329  -4.259  1.00 98.41           H  
ATOM   4039  N   GLY A 281      -0.452 -23.575  -1.203  1.00 97.31           N  
ATOM   4040  H   GLY A 281      -1.457 -23.551  -1.106  1.00 97.31           H  
ATOM   4041  CA  GLY A 281       0.359 -24.030  -0.074  1.00 97.31           C  
ATOM   4042  HA2 GLY A 281       0.933 -24.901  -0.391  1.00 97.31           H  
ATOM   4043  HA3 GLY A 281      -0.292 -24.329   0.748  1.00 97.31           H  
ATOM   4044  C   GLY A 281       1.291 -22.915   0.437  1.00 97.31           C  
ATOM   4045  O   GLY A 281       0.801 -21.824   0.728  1.00 97.31           O  
ATOM   4046  N   PRO A 282       2.609 -23.161   0.562  1.00 97.43           N  
ATOM   4047  CA  PRO A 282       3.569 -22.146   0.995  1.00 97.43           C  
ATOM   4048  HA  PRO A 282       3.127 -21.506   1.759  1.00 97.43           H  
ATOM   4049  C   PRO A 282       4.075 -21.243  -0.143  1.00 97.43           C  
ATOM   4050  CB  PRO A 282       4.711 -22.953   1.617  1.00 97.43           C  
ATOM   4051  HB2 PRO A 282       4.448 -23.237   2.636  1.00 97.43           H  
ATOM   4052  HB3 PRO A 282       5.657 -22.412   1.611  1.00 97.43           H  
ATOM   4053  O   PRO A 282       4.879 -20.355   0.130  1.00 97.43           O  
ATOM   4054  CG  PRO A 282       4.757 -24.195   0.730  1.00 97.43           C  
ATOM   4055  HG2 PRO A 282       5.311 -23.959  -0.178  1.00 97.43           H  
ATOM   4056  HG3 PRO A 282       5.204 -25.045   1.245  1.00 97.43           H  
ATOM   4057  CD  PRO A 282       3.286 -24.443   0.392  1.00 97.43           C  
ATOM   4058  HD2 PRO A 282       3.192 -24.805  -0.632  1.00 97.43           H  
ATOM   4059  HD3 PRO A 282       2.870 -25.170   1.090  1.00 97.43           H  
ATOM   4060  N   TYR A 283       3.657 -21.476  -1.391  1.00 98.41           N  
ATOM   4061  H   TYR A 283       2.930 -22.158  -1.552  1.00 98.41           H  
ATOM   4062  CA  TYR A 283       4.187 -20.795  -2.572  1.00 98.41           C  
ATOM   4063  HA  TYR A 283       5.126 -20.307  -2.312  1.00 98.41           H  
ATOM   4064  C   TYR A 283       3.224 -19.735  -3.098  1.00 98.41           C  
ATOM   4065  CB  TYR A 283       4.484 -21.811  -3.684  1.00 98.41           C  
ATOM   4066  HB2 TYR A 283       3.542 -22.203  -4.065  1.00 98.41           H  
ATOM   4067  HB3 TYR A 283       4.974 -21.291  -4.507  1.00 98.41           H  
ATOM   4068  O   TYR A 283       2.021 -19.990  -3.213  1.00 98.41           O  
ATOM   4069  CG  TYR A 283       5.361 -22.969  -3.257  1.00 98.41           C  
ATOM   4070  CD1 TYR A 283       6.747 -22.780  -3.106  1.00 98.41           C  
ATOM   4071  HD1 TYR A 283       7.182 -21.811  -3.303  1.00 98.41           H  
ATOM   4072  CD2 TYR A 283       4.784 -24.226  -2.990  1.00 98.41           C  
ATOM   4073  HD2 TYR A 283       3.719 -24.360  -3.106  1.00 98.41           H  
ATOM   4074  CE1 TYR A 283       7.560 -23.845  -2.676  1.00 98.41           C  
ATOM   4075  HE1 TYR A 283       8.620 -23.688  -2.540  1.00 98.41           H  
ATOM   4076  CE2 TYR A 283       5.595 -25.295  -2.564  1.00 98.41           C  
ATOM   4077  HE2 TYR A 283       5.167 -26.263  -2.349  1.00 98.41           H  
ATOM   4078  OH  TYR A 283       7.755 -26.124  -1.950  1.00 98.41           O  
ATOM   4079  HH  TYR A 283       8.663 -25.840  -1.826  1.00 98.41           H  
ATOM   4080  CZ  TYR A 283       6.982 -25.102  -2.397  1.00 98.41           C  
ATOM   4081  N   SER A 284       3.776 -18.605  -3.525  1.00 98.55           N  
ATOM   4082  H   SER A 284       4.759 -18.452  -3.348  1.00 98.55           H  
ATOM   4083  CA  SER A 284       3.085 -17.617  -4.352  1.00 98.55           C  
ATOM   4084  HA  SER A 284       2.168 -18.053  -4.749  1.00 98.55           H  
ATOM   4085  C   SER A 284       3.973 -17.214  -5.519  1.00 98.55           C  
ATOM   4086  CB  SER A 284       2.711 -16.368  -3.553  1.00 98.55           C  
ATOM   4087  HB2 SER A 284       2.179 -15.674  -4.203  1.00 98.55           H  
ATOM   4088  HB3 SER A 284       3.623 -15.880  -3.210  1.00 98.55           H  
ATOM   4089  O   SER A 284       5.183 -17.088  -5.363  1.00 98.55           O  
ATOM   4090  OG  SER A 284       1.895 -16.673  -2.437  1.00 98.55           O  
ATOM   4091  HG  SER A 284       1.976 -15.921  -1.847  1.00 98.55           H  
ATOM   4092  N   VAL A 285       3.374 -16.982  -6.681  1.00 98.71           N  
ATOM   4093  H   VAL A 285       2.377 -17.136  -6.743  1.00 98.71           H  
ATOM   4094  CA  VAL A 285       4.023 -16.345  -7.833  1.00 98.71           C  
ATOM   4095  HA  VAL A 285       4.924 -15.834  -7.493  1.00 98.71           H  
ATOM   4096  C   VAL A 285       3.092 -15.287  -8.402  1.00 98.71           C  
ATOM   4097  CB  VAL A 285       4.446 -17.350  -8.923  1.00 98.71           C  
ATOM   4098  HB  VAL A 285       4.868 -16.786  -9.755  1.00 98.71           H  
ATOM   4099  O   VAL A 285       1.870 -15.440  -8.341  1.00 98.71           O  
ATOM   4100  CG1 VAL A 285       5.535 -18.299  -8.413  1.00 98.71           C  
ATOM   4101 HG11 VAL A 285       5.899 -18.920  -9.232  1.00 98.71           H  
ATOM   4102 HG12 VAL A 285       5.144 -18.937  -7.620  1.00 98.71           H  
ATOM   4103 HG13 VAL A 285       6.366 -17.716  -8.018  1.00 98.71           H  
ATOM   4104  CG2 VAL A 285       3.278 -18.187  -9.465  1.00 98.71           C  
ATOM   4105 HG21 VAL A 285       2.825 -18.769  -8.662  1.00 98.71           H  
ATOM   4106 HG22 VAL A 285       2.522 -17.535  -9.903  1.00 98.71           H  
ATOM   4107 HG23 VAL A 285       3.641 -18.864 -10.239  1.00 98.71           H  
ATOM   4108  N   GLY A 286       3.635 -14.215  -8.960  1.00 98.70           N  
ATOM   4109  H   GLY A 286       4.636 -14.084  -8.928  1.00 98.70           H  
ATOM   4110  CA  GLY A 286       2.810 -13.174  -9.555  1.00 98.70           C  
ATOM   4111  HA2 GLY A 286       2.406 -12.525  -8.777  1.00 98.70           H  
ATOM   4112  HA3 GLY A 286       1.980 -13.649 -10.078  1.00 98.70           H  
ATOM   4113  C   GLY A 286       3.554 -12.318 -10.556  1.00 98.70           C  
ATOM   4114  O   GLY A 286       4.730 -12.015 -10.377  1.00 98.70           O  
ATOM   4115  N   PHE A 287       2.839 -11.931 -11.603  1.00 98.74           N  
ATOM   4116  H   PHE A 287       1.857 -12.169 -11.613  1.00 98.74           H  
ATOM   4117  CA  PHE A 287       3.266 -10.916 -12.547  1.00 98.74           C  
ATOM   4118  HA  PHE A 287       4.330 -10.721 -12.413  1.00 98.74           H  
ATOM   4119  C   PHE A 287       2.494  -9.628 -12.269  1.00 98.74           C  
ATOM   4120  CB  PHE A 287       3.059 -11.412 -13.979  1.00 98.74           C  
ATOM   4121  HB2 PHE A 287       2.029 -11.748 -14.096  1.00 98.74           H  
ATOM   4122  HB3 PHE A 287       3.712 -12.267 -14.156  1.00 98.74           H  
ATOM   4123  O   PHE A 287       1.270  -9.667 -12.126  1.00 98.74           O  
ATOM   4124  CG  PHE A 287       3.350 -10.346 -15.014  1.00 98.74           C  
ATOM   4125  CD1 PHE A 287       2.293  -9.590 -15.555  1.00 98.74           C  
ATOM   4126  HD1 PHE A 287       1.275  -9.780 -15.247  1.00 98.74           H  
ATOM   4127  CD2 PHE A 287       4.678 -10.058 -15.379  1.00 98.74           C  
ATOM   4128  HD2 PHE A 287       5.496 -10.605 -14.934  1.00 98.74           H  
ATOM   4129  CE1 PHE A 287       2.562  -8.556 -16.466  1.00 98.74           C  
ATOM   4130  HE1 PHE A 287       1.756  -7.954 -16.860  1.00 98.74           H  
ATOM   4131  CE2 PHE A 287       4.947  -9.025 -16.294  1.00 98.74           C  
ATOM   4132  HE2 PHE A 287       5.967  -8.786 -16.556  1.00 98.74           H  
ATOM   4133  CZ  PHE A 287       3.887  -8.275 -16.834  1.00 98.74           C  
ATOM   4134  HZ  PHE A 287       4.084  -7.457 -17.511  1.00 98.74           H  
ATOM   4135  N   ALA A 288       3.197  -8.504 -12.223  1.00 98.26           N  
ATOM   4136  H   ALA A 288       4.192  -8.547 -12.386  1.00 98.26           H  
ATOM   4137  CA  ALA A 288       2.609  -7.184 -12.082  1.00 98.26           C  
ATOM   4138  HA  ALA A 288       1.543  -7.241 -12.304  1.00 98.26           H  
ATOM   4139  C   ALA A 288       3.229  -6.216 -13.090  1.00 98.26           C  
ATOM   4140  CB  ALA A 288       2.757  -6.705 -10.634  1.00 98.26           C  
ATOM   4141  HB1 ALA A 288       2.298  -5.723 -10.527  1.00 98.26           H  
ATOM   4142  HB2 ALA A 288       2.254  -7.402  -9.963  1.00 98.26           H  
ATOM   4143  HB3 ALA A 288       3.812  -6.641 -10.367  1.00 98.26           H  
ATOM   4144  O   ALA A 288       4.414  -6.300 -13.416  1.00 98.26           O  
ATOM   4145  N   TYR A 289       2.403  -5.297 -13.560  1.00 97.76           N  
ATOM   4146  H   TYR A 289       1.446  -5.302 -13.236  1.00 97.76           H  
ATOM   4147  CA  TYR A 289       2.784  -4.179 -14.396  1.00 97.76           C  
ATOM   4148  HA  TYR A 289       3.871  -4.128 -14.455  1.00 97.76           H  
ATOM   4149  C   TYR A 289       2.259  -2.894 -13.768  1.00 97.76           C  
ATOM   4150  CB  TYR A 289       2.231  -4.374 -15.808  1.00 97.76           C  
ATOM   4151  HB2 TYR A 289       2.714  -5.240 -16.261  1.00 97.76           H  
ATOM   4152  HB3 TYR A 289       1.162  -4.577 -15.750  1.00 97.76           H  
ATOM   4153  O   TYR A 289       1.125  -2.871 -13.283  1.00 97.76           O  
ATOM   4154  CG  TYR A 289       2.450  -3.166 -16.691  1.00 97.76           C  
ATOM   4155  CD1 TYR A 289       1.462  -2.168 -16.777  1.00 97.76           C  
ATOM   4156  HD1 TYR A 289       0.548  -2.246 -16.206  1.00 97.76           H  
ATOM   4157  CD2 TYR A 289       3.689  -2.978 -17.332  1.00 97.76           C  
ATOM   4158  HD2 TYR A 289       4.490  -3.688 -17.188  1.00 97.76           H  
ATOM   4159  CE1 TYR A 289       1.701  -1.024 -17.557  1.00 97.76           C  
ATOM   4160  HE1 TYR A 289       1.018  -0.188 -17.548  1.00 97.76           H  
ATOM   4161  CE2 TYR A 289       3.898  -1.849 -18.143  1.00 97.76           C  
ATOM   4162  HE2 TYR A 289       4.849  -1.683 -18.628  1.00 97.76           H  
ATOM   4163  OH  TYR A 289       3.038   0.132 -19.168  1.00 97.76           O  
ATOM   4164  HH  TYR A 289       3.930   0.206 -19.514  1.00 97.76           H  
ATOM   4165  CZ  TYR A 289       2.879  -0.902 -18.308  1.00 97.76           C  
ATOM   4166  N   ALA A 290       3.047  -1.828 -13.814  1.00 95.60           N  
ATOM   4167  H   ALA A 290       3.962  -1.909 -14.233  1.00 95.60           H  
ATOM   4168  CA  ALA A 290       2.551  -0.490 -13.541  1.00 95.60           C  
ATOM   4169  HA  ALA A 290       1.497  -0.458 -13.818  1.00 95.60           H  
ATOM   4170  C   ALA A 290       3.253   0.551 -14.395  1.00 95.60           C  
ATOM   4171  CB  ALA A 290       2.670  -0.179 -12.051  1.00 95.60           C  
ATOM   4172  HB1 ALA A 290       1.981  -0.833 -11.516  1.00 95.60           H  
ATOM   4173  HB2 ALA A 290       3.693  -0.339 -11.711  1.00 95.60           H  
ATOM   4174  HB3 ALA A 290       2.375   0.853 -11.861  1.00 95.60           H  
ATOM   4175  O   ALA A 290       4.403   0.361 -14.790  1.00 95.60           O  
ATOM   4176  N   GLN A 291       2.541   1.643 -14.653  1.00 93.01           N  
ATOM   4177  H   GLN A 291       1.597   1.703 -14.299  1.00 93.01           H  
ATOM   4178  CA  GLN A 291       3.042   2.762 -15.429  1.00 93.01           C  
ATOM   4179  HA  GLN A 291       4.129   2.737 -15.362  1.00 93.01           H  
ATOM   4180  C   GLN A 291       2.537   4.091 -14.881  1.00 93.01           C  
ATOM   4181  CB  GLN A 291       2.633   2.583 -16.892  1.00 93.01           C  
ATOM   4182  HB2 GLN A 291       1.545   2.597 -16.962  1.00 93.01           H  
ATOM   4183  HB3 GLN A 291       3.001   1.608 -17.211  1.00 93.01           H  
ATOM   4184  O   GLN A 291       1.346   4.221 -14.588  1.00 93.01           O  
ATOM   4185  CG  GLN A 291       3.222   3.651 -17.825  1.00 93.01           C  
ATOM   4186  HG2 GLN A 291       2.934   4.646 -17.485  1.00 93.01           H  
ATOM   4187  HG3 GLN A 291       4.310   3.586 -17.796  1.00 93.01           H  
ATOM   4188  CD  GLN A 291       2.772   3.514 -19.275  1.00 93.01           C  
ATOM   4189  NE2 GLN A 291       3.400   4.234 -20.179  1.00 93.01           N  
ATOM   4190 HE21 GLN A 291       3.224   4.008 -21.147  1.00 93.01           H  
ATOM   4191 HE22 GLN A 291       4.218   4.756 -19.898  1.00 93.01           H  
ATOM   4192  OE1 GLN A 291       1.852   2.788 -19.633  1.00 93.01           O  
ATOM   4193  N   THR A 292       3.424   5.081 -14.811  1.00 88.10           N  
ATOM   4194  H   THR A 292       4.369   4.888 -15.110  1.00 88.10           H  
ATOM   4195  CA  THR A 292       3.081   6.489 -14.586  1.00 88.10           C  
ATOM   4196  HA  THR A 292       2.029   6.553 -14.306  1.00 88.10           H  
ATOM   4197  C   THR A 292       3.282   7.296 -15.857  1.00 88.10           C  
ATOM   4198  CB  THR A 292       3.892   7.144 -13.458  1.00 88.10           C  
ATOM   4199  HB  THR A 292       3.570   8.180 -13.356  1.00 88.10           H  
ATOM   4200  O   THR A 292       4.217   7.053 -16.608  1.00 88.10           O  
ATOM   4201  CG2 THR A 292       3.720   6.462 -12.114  1.00 88.10           C  
ATOM   4202 HG21 THR A 292       2.691   6.585 -11.777  1.00 88.10           H  
ATOM   4203 HG22 THR A 292       3.982   5.408 -12.203  1.00 88.10           H  
ATOM   4204 HG23 THR A 292       4.368   6.919 -11.366  1.00 88.10           H  
ATOM   4205  OG1 THR A 292       5.271   7.137 -13.711  1.00 88.10           O  
ATOM   4206  HG1 THR A 292       5.697   6.959 -12.869  1.00 88.10           H  
ATOM   4207  N   ASN A 293       2.443   8.306 -16.068  1.00 84.87           N  
ATOM   4208  H   ASN A 293       1.662   8.407 -15.435  1.00 84.87           H  
ATOM   4209  CA  ASN A 293       2.617   9.313 -17.106  1.00 84.87           C  
ATOM   4210  HA  ASN A 293       3.631   9.265 -17.502  1.00 84.87           H  
ATOM   4211  C   ASN A 293       2.405  10.690 -16.476  1.00 84.87           C  
ATOM   4212  CB  ASN A 293       1.619   9.079 -18.255  1.00 84.87           C  
ATOM   4213  HB2 ASN A 293       1.695   9.910 -18.956  1.00 84.87           H  
ATOM   4214  HB3 ASN A 293       0.606   9.065 -17.852  1.00 84.87           H  
ATOM   4215  O   ASN A 293       1.329  10.974 -15.946  1.00 84.87           O  
ATOM   4216  CG  ASN A 293       1.837   7.778 -19.006  1.00 84.87           C  
ATOM   4217  ND2 ASN A 293       2.123   7.823 -20.283  1.00 84.87           N  
ATOM   4218 HD21 ASN A 293       2.493   8.678 -20.673  1.00 84.87           H  
ATOM   4219 HD22 ASN A 293       2.412   6.926 -20.647  1.00 84.87           H  
ATOM   4220  OD1 ASN A 293       1.684   6.692 -18.490  1.00 84.87           O  
ATOM   4221  N   HIS A 294       3.407  11.556 -16.565  1.00 76.72           N  
ATOM   4222  H   HIS A 294       4.283  11.242 -16.958  1.00 76.72           H  
ATOM   4223  CA  HIS A 294       3.355  12.935 -16.096  1.00 76.72           C  
ATOM   4224  HA  HIS A 294       2.515  13.055 -15.413  1.00 76.72           H  
ATOM   4225  C   HIS A 294       3.147  13.879 -17.288  1.00 76.72           C  
ATOM   4226  CB  HIS A 294       4.646  13.227 -15.310  1.00 76.72           C  
ATOM   4227  HB2 HIS A 294       4.831  12.407 -14.616  1.00 76.72           H  
ATOM   4228  HB3 HIS A 294       5.490  13.276 -15.999  1.00 76.72           H  
ATOM   4229  O   HIS A 294       3.810  13.753 -18.318  1.00 76.72           O  
ATOM   4230  CG  HIS A 294       4.596  14.505 -14.520  1.00 76.72           C  
ATOM   4231  CD2 HIS A 294       4.498  14.636 -13.162  1.00 76.72           C  
ATOM   4232  HD2 HIS A 294       4.506  13.833 -12.440  1.00 76.72           H  
ATOM   4233  ND1 HIS A 294       4.703  15.772 -15.030  1.00 76.72           N  
ATOM   4234  HD1 HIS A 294       4.955  15.995 -15.983  1.00 76.72           H  
ATOM   4235  CE1 HIS A 294       4.594  16.645 -14.017  1.00 76.72           C  
ATOM   4236  HE1 HIS A 294       4.633  17.721 -14.097  1.00 76.72           H  
ATOM   4237  NE2 HIS A 294       4.471  15.999 -12.859  1.00 76.72           N  
ATOM   4238  N   LYS A 295       2.269  14.883 -17.170  1.00 76.12           N  
ATOM   4239  H   LYS A 295       1.721  14.935 -16.324  1.00 76.12           H  
ATOM   4240  CA  LYS A 295       1.989  15.845 -18.258  1.00 76.12           C  
ATOM   4241  HA  LYS A 295       1.635  15.288 -19.126  1.00 76.12           H  
ATOM   4242  C   LYS A 295       3.229  16.615 -18.710  1.00 76.12           C  
ATOM   4243  CB  LYS A 295       0.879  16.787 -17.790  1.00 76.12           C  
ATOM   4244  HB2 LYS A 295       1.201  17.310 -16.889  1.00 76.12           H  
ATOM   4245  HB3 LYS A 295       0.016  16.173 -17.534  1.00 76.12           H  
ATOM   4246  O   LYS A 295       3.395  16.885 -19.896  1.00 76.12           O  
ATOM   4247  CG  LYS A 295       0.462  17.820 -18.851  1.00 76.12           C  
ATOM   4248  HG2 LYS A 295       0.252  17.318 -19.795  1.00 76.12           H  
ATOM   4249  HG3 LYS A 295       1.252  18.558 -18.993  1.00 76.12           H  
ATOM   4250  CD  LYS A 295      -0.804  18.510 -18.347  1.00 76.12           C  
ATOM   4251  HD2 LYS A 295      -0.603  18.976 -17.383  1.00 76.12           H  
ATOM   4252  HD3 LYS A 295      -1.553  17.730 -18.208  1.00 76.12           H  
ATOM   4253  CE  LYS A 295      -1.391  19.560 -19.289  1.00 76.12           C  
ATOM   4254  HE2 LYS A 295      -1.532  19.107 -20.270  1.00 76.12           H  
ATOM   4255  HE3 LYS A 295      -0.697  20.397 -19.368  1.00 76.12           H  
ATOM   4256  NZ  LYS A 295      -2.695  20.010 -18.743  1.00 76.12           N  
ATOM   4257  HZ1 LYS A 295      -3.231  20.649 -19.313  1.00 76.12           H  
ATOM   4258  HZ2 LYS A 295      -3.266  19.216 -18.489  1.00 76.12           H  
ATOM   4259  HZ3 LYS A 295      -2.633  20.372 -17.802  1.00 76.12           H  
ATOM   4260  N   SER A 296       4.126  16.919 -17.774  1.00 70.89           N  
ATOM   4261  H   SER A 296       3.812  16.851 -16.816  1.00 70.89           H  
ATOM   4262  CA  SER A 296       5.449  17.496 -18.060  1.00 70.89           C  
ATOM   4263  HA  SER A 296       5.296  18.306 -18.774  1.00 70.89           H  
ATOM   4264  C   SER A 296       6.437  16.530 -18.729  1.00 70.89           C  
ATOM   4265  CB  SER A 296       6.094  18.126 -16.818  1.00 70.89           C  
ATOM   4266  HB2 SER A 296       6.456  17.349 -16.145  1.00 70.89           H  
ATOM   4267  HB3 SER A 296       6.944  18.736 -17.124  1.00 70.89           H  
ATOM   4268  O   SER A 296       7.584  16.918 -18.915  1.00 70.89           O  
ATOM   4269  OG  SER A 296       5.150  18.942 -16.157  1.00 70.89           O  
ATOM   4270  HG  SER A 296       5.576  19.389 -15.422  1.00 70.89           H  
ATOM   4271  N   GLY A 297       6.028  15.313 -19.101  1.00 72.13           N  
ATOM   4272  H   GLY A 297       5.089  15.022 -18.871  1.00 72.13           H  
ATOM   4273  CA  GLY A 297       6.742  14.425 -20.023  1.00 72.13           C  
ATOM   4274  HA2 GLY A 297       6.003  13.945 -20.666  1.00 72.13           H  
ATOM   4275  HA3 GLY A 297       7.402  15.014 -20.660  1.00 72.13           H  
ATOM   4276  C   GLY A 297       7.576  13.305 -19.402  1.00 72.13           C  
ATOM   4277  O   GLY A 297       8.183  12.565 -20.162  1.00 72.13           O  
ATOM   4278  N   GLY A 298       7.643  13.185 -18.074  1.00 77.20           N  
ATOM   4279  H   GLY A 298       7.061  13.775 -17.497  1.00 77.20           H  
ATOM   4280  CA  GLY A 298       8.269  12.020 -17.441  1.00 77.20           C  
ATOM   4281  HA2 GLY A 298       8.598  12.263 -16.431  1.00 77.20           H  
ATOM   4282  HA3 GLY A 298       9.144  11.720 -18.017  1.00 77.20           H  
ATOM   4283  C   GLY A 298       7.306  10.836 -17.367  1.00 77.20           C  
ATOM   4284  O   GLY A 298       6.112  11.027 -17.121  1.00 77.20           O  
ATOM   4285  N   ASP A 299       7.809   9.627 -17.575  1.00 84.37           N  
ATOM   4286  H   ASP A 299       8.800   9.518 -17.736  1.00 84.37           H  
ATOM   4287  CA  ASP A 299       7.057   8.389 -17.395  1.00 84.37           C  
ATOM   4288  HA  ASP A 299       6.277   8.584 -16.658  1.00 84.37           H  
ATOM   4289  C   ASP A 299       7.937   7.301 -16.769  1.00 84.37           C  
ATOM   4290  CB  ASP A 299       6.322   7.966 -18.686  1.00 84.37           C  
ATOM   4291  HB2 ASP A 299       5.675   8.786 -18.999  1.00 84.37           H  
ATOM   4292  HB3 ASP A 299       5.680   7.113 -18.465  1.00 84.37           H  
ATOM   4293  O   ASP A 299       9.164   7.401 -16.718  1.00 84.37           O  
ATOM   4294  CG  ASP A 299       7.173   7.518 -19.866  1.00 84.37           C  
ATOM   4295  OD1 ASP A 299       8.214   6.891 -19.615  1.00 84.37           O  
ATOM   4296  OD2 ASP A 299       6.687   7.729 -21.004  1.00 84.37           O  
ATOM   4297  N   ASN A 300       7.288   6.316 -16.158  1.00 86.86           N  
ATOM   4298  H   ASN A 300       6.282   6.280 -16.244  1.00 86.86           H  
ATOM   4299  CA  ASN A 300       7.964   5.151 -15.599  1.00 86.86           C  
ATOM   4300  HA  ASN A 300       8.939   5.052 -16.077  1.00 86.86           H  
ATOM   4301  C   ASN A 300       7.114   3.945 -15.940  1.00 86.86           C  
ATOM   4302  CB  ASN A 300       8.148   5.219 -14.066  1.00 86.86           C  
ATOM   4303  HB2 ASN A 300       7.179   5.111 -13.579  1.00 86.86           H  
ATOM   4304  HB3 ASN A 300       8.776   4.383 -13.758  1.00 86.86           H  
ATOM   4305  O   ASN A 300       5.895   4.021 -15.781  1.00 86.86           O  
ATOM   4306  CG  ASN A 300       8.788   6.486 -13.549  1.00 86.86           C  
ATOM   4307  ND2 ASN A 300       8.108   7.595 -13.668  1.00 86.86           N  
ATOM   4308 HD21 ASN A 300       8.538   8.424 -13.284  1.00 86.86           H  
ATOM   4309 HD22 ASN A 300       7.243   7.569 -14.189  1.00 86.86           H  
ATOM   4310  OD1 ASN A 300       9.843   6.520 -12.955  1.00 86.86           O  
ATOM   4311  N   ALA A 301       7.723   2.831 -16.322  1.00 93.42           N  
ATOM   4312  H   ALA A 301       8.726   2.848 -16.442  1.00 93.42           H  
ATOM   4313  CA  ALA A 301       7.024   1.561 -16.421  1.00 93.42           C  
ATOM   4314  HA  ALA A 301       6.104   1.645 -15.843  1.00 93.42           H  
ATOM   4315  C   ALA A 301       7.844   0.437 -15.797  1.00 93.42           C  
ATOM   4316  CB  ALA A 301       6.622   1.259 -17.867  1.00 93.42           C  
ATOM   4317  HB1 ALA A 301       5.832   0.507 -17.869  1.00 93.42           H  
ATOM   4318  HB2 ALA A 301       6.258   2.163 -18.355  1.00 93.42           H  
ATOM   4319  HB3 ALA A 301       7.474   0.870 -18.423  1.00 93.42           H  
ATOM   4320  O   ALA A 301       9.054   0.341 -15.990  1.00 93.42           O  
ATOM   4321  N   ILE A 302       7.166  -0.444 -15.066  1.00 95.55           N  
ATOM   4322  H   ILE A 302       6.175  -0.290 -14.952  1.00 95.55           H  
ATOM   4323  CA  ILE A 302       7.768  -1.607 -14.418  1.00 95.55           C  
ATOM   4324  HA  ILE A 302       8.782  -1.738 -14.794  1.00 95.55           H  
ATOM   4325  C   ILE A 302       6.992  -2.853 -14.807  1.00 95.55           C  
ATOM   4326  CB  ILE A 302       7.842  -1.418 -12.885  1.00 95.55           C  
ATOM   4327  HB  ILE A 302       6.842  -1.165 -12.532  1.00 95.55           H  
ATOM   4328  O   ILE A 302       5.771  -2.913 -14.680  1.00 95.55           O  
ATOM   4329  CG1 ILE A 302       8.780  -0.259 -12.484  1.00 95.55           C  
ATOM   4330 HG12 ILE A 302       8.479   0.644 -13.016  1.00 95.55           H  
ATOM   4331 HG13 ILE A 302       8.659  -0.074 -11.417  1.00 95.55           H  
ATOM   4332  CG2 ILE A 302       8.271  -2.710 -12.165  1.00 95.55           C  
ATOM   4333 HG21 ILE A 302       8.397  -2.501 -11.103  1.00 95.55           H  
ATOM   4334 HG22 ILE A 302       9.212  -3.078 -12.574  1.00 95.55           H  
ATOM   4335 HG23 ILE A 302       7.501  -3.474 -12.273  1.00 95.55           H  
ATOM   4336  CD1 ILE A 302      10.270  -0.483 -12.745  1.00 95.55           C  
ATOM   4337 HD11 ILE A 302      10.411  -0.930 -13.729  1.00 95.55           H  
ATOM   4338 HD12 ILE A 302      10.795   0.472 -12.706  1.00 95.55           H  
ATOM   4339 HD13 ILE A 302      10.688  -1.145 -11.987  1.00 95.55           H  
ATOM   4340  N   TYR A 303       7.732  -3.871 -15.229  1.00 98.15           N  
ATOM   4341  H   TYR A 303       8.727  -3.713 -15.300  1.00 98.15           H  
ATOM   4342  CA  TYR A 303       7.265  -5.227 -15.462  1.00 98.15           C  
ATOM   4343  HA  TYR A 303       6.187  -5.290 -15.317  1.00 98.15           H  
ATOM   4344  C   TYR A 303       7.973  -6.116 -14.454  1.00 98.15           C  
ATOM   4345  CB  TYR A 303       7.612  -5.681 -16.883  1.00 98.15           C  
ATOM   4346  HB2 TYR A 303       7.322  -6.726 -16.991  1.00 98.15           H  
ATOM   4347  HB3 TYR A 303       8.694  -5.634 -17.013  1.00 98.15           H  
ATOM   4348  O   TYR A 303       9.197  -6.234 -14.480  1.00 98.15           O  
ATOM   4349  CG  TYR A 303       6.983  -4.878 -18.000  1.00 98.15           C  
ATOM   4350  CD1 TYR A 303       5.970  -5.443 -18.797  1.00 98.15           C  
ATOM   4351  HD1 TYR A 303       5.623  -6.447 -18.599  1.00 98.15           H  
ATOM   4352  CD2 TYR A 303       7.450  -3.581 -18.282  1.00 98.15           C  
ATOM   4353  HD2 TYR A 303       8.187  -3.109 -17.649  1.00 98.15           H  
ATOM   4354  CE1 TYR A 303       5.432  -4.712 -19.872  1.00 98.15           C  
ATOM   4355  HE1 TYR A 303       4.644  -5.121 -20.486  1.00 98.15           H  
ATOM   4356  CE2 TYR A 303       6.968  -2.874 -19.393  1.00 98.15           C  
ATOM   4357  HE2 TYR A 303       7.351  -1.888 -19.613  1.00 98.15           H  
ATOM   4358  OH  TYR A 303       5.440  -2.735 -21.230  1.00 98.15           O  
ATOM   4359  HH  TYR A 303       5.895  -1.896 -21.336  1.00 98.15           H  
ATOM   4360  CZ  TYR A 303       5.948  -3.436 -20.185  1.00 98.15           C  
ATOM   4361  N   LYS A 304       7.218  -6.762 -13.573  1.00 98.15           N  
ATOM   4362  H   LYS A 304       6.219  -6.611 -13.599  1.00 98.15           H  
ATOM   4363  CA  LYS A 304       7.772  -7.500 -12.443  1.00 98.15           C  
ATOM   4364  HA  LYS A 304       8.855  -7.571 -12.542  1.00 98.15           H  
ATOM   4365  C   LYS A 304       7.211  -8.911 -12.389  1.00 98.15           C  
ATOM   4366  CB  LYS A 304       7.466  -6.705 -11.171  1.00 98.15           C  
ATOM   4367  HB2 LYS A 304       7.781  -5.670 -11.305  1.00 98.15           H  
ATOM   4368  HB3 LYS A 304       6.391  -6.717 -10.991  1.00 98.15           H  
ATOM   4369  O   LYS A 304       6.000  -9.103 -12.445  1.00 98.15           O  
ATOM   4370  CG  LYS A 304       8.204  -7.278  -9.963  1.00 98.15           C  
ATOM   4371  HG2 LYS A 304       8.027  -8.351  -9.886  1.00 98.15           H  
ATOM   4372  HG3 LYS A 304       9.273  -7.101 -10.078  1.00 98.15           H  
ATOM   4373  CD  LYS A 304       7.701  -6.616  -8.682  1.00 98.15           C  
ATOM   4374  HD2 LYS A 304       6.646  -6.853  -8.544  1.00 98.15           H  
ATOM   4375  HD3 LYS A 304       7.826  -5.534  -8.731  1.00 98.15           H  
ATOM   4376  CE  LYS A 304       8.536  -7.180  -7.542  1.00 98.15           C  
ATOM   4377  HE2 LYS A 304       9.300  -6.450  -7.276  1.00 98.15           H  
ATOM   4378  HE3 LYS A 304       9.042  -8.079  -7.891  1.00 98.15           H  
ATOM   4379  NZ  LYS A 304       7.734  -7.528  -6.357  1.00 98.15           N  
ATOM   4380  HZ1 LYS A 304       7.395  -6.700  -5.887  1.00 98.15           H  
ATOM   4381  HZ2 LYS A 304       6.992  -8.188  -6.541  1.00 98.15           H  
ATOM   4382  HZ3 LYS A 304       8.342  -7.996  -5.701  1.00 98.15           H  
ATOM   4383  N   LEU A 305       8.090  -9.891 -12.212  1.00 98.67           N  
ATOM   4384  H   LEU A 305       9.067  -9.639 -12.177  1.00 98.67           H  
ATOM   4385  CA  LEU A 305       7.740 -11.252 -11.823  1.00 98.67           C  
ATOM   4386  HA  LEU A 305       6.655 -11.351 -11.793  1.00 98.67           H  
ATOM   4387  C   LEU A 305       8.294 -11.510 -10.420  1.00 98.67           C  
ATOM   4388  CB  LEU A 305       8.289 -12.230 -12.873  1.00 98.67           C  
ATOM   4389  HB2 LEU A 305       9.372 -12.114 -12.905  1.00 98.67           H  
ATOM   4390  HB3 LEU A 305       7.895 -11.959 -13.853  1.00 98.67           H  
ATOM   4391  O   LEU A 305       9.507 -11.484 -10.217  1.00 98.67           O  
ATOM   4392  CG  LEU A 305       7.958 -13.706 -12.588  1.00 98.67           C  
ATOM   4393  HG  LEU A 305       8.243 -13.963 -11.568  1.00 98.67           H  
ATOM   4394  CD1 LEU A 305       6.472 -14.009 -12.785  1.00 98.67           C  
ATOM   4395 HD11 LEU A 305       6.161 -13.732 -13.793  1.00 98.67           H  
ATOM   4396 HD12 LEU A 305       6.289 -15.072 -12.624  1.00 98.67           H  
ATOM   4397 HD13 LEU A 305       5.882 -13.449 -12.059  1.00 98.67           H  
ATOM   4398  CD2 LEU A 305       8.748 -14.604 -13.541  1.00 98.67           C  
ATOM   4399 HD21 LEU A 305       8.482 -14.378 -14.574  1.00 98.67           H  
ATOM   4400 HD22 LEU A 305       8.532 -15.650 -13.326  1.00 98.67           H  
ATOM   4401 HD23 LEU A 305       9.815 -14.431 -13.399  1.00 98.67           H  
ATOM   4402  N   GLY A 306       7.405 -11.755  -9.463  1.00 98.47           N  
ATOM   4403  H   GLY A 306       6.429 -11.785  -9.721  1.00 98.47           H  
ATOM   4404  CA  GLY A 306       7.739 -12.034  -8.069  1.00 98.47           C  
ATOM   4405  HA2 GLY A 306       7.220 -11.324  -7.424  1.00 98.47           H  
ATOM   4406  HA3 GLY A 306       8.807 -11.900  -7.902  1.00 98.47           H  
ATOM   4407  C   GLY A 306       7.343 -13.444  -7.644  1.00 98.47           C  
ATOM   4408  O   GLY A 306       6.388 -14.025  -8.169  1.00 98.47           O  
ATOM   4409  N   ALA A 307       8.068 -13.986  -6.674  1.00 98.61           N  
ATOM   4410  H   ALA A 307       8.860 -13.466  -6.325  1.00 98.61           H  
ATOM   4411  CA  ALA A 307       7.812 -15.272  -6.051  1.00 98.61           C  
ATOM   4412  HA  ALA A 307       6.762 -15.522  -6.197  1.00 98.61           H  
ATOM   4413  C   ALA A 307       8.087 -15.212  -4.543  1.00 98.61           C  
ATOM   4414  CB  ALA A 307       8.673 -16.342  -6.732  1.00 98.61           C  
ATOM   4415  HB1 ALA A 307       8.455 -16.366  -7.800  1.00 98.61           H  
ATOM   4416  HB2 ALA A 307       8.454 -17.317  -6.297  1.00 98.61           H  
ATOM   4417  HB3 ALA A 307       9.728 -16.111  -6.586  1.00 98.61           H  
ATOM   4418  O   ALA A 307       9.086 -14.638  -4.117  1.00 98.61           O  
ATOM   4419  N   ASP A 308       7.234 -15.882  -3.768  1.00 97.46           N  
ATOM   4420  H   ASP A 308       6.471 -16.366  -4.218  1.00 97.46           H  
ATOM   4421  CA  ASP A 308       7.357 -16.022  -2.317  1.00 97.46           C  
ATOM   4422  HA  ASP A 308       8.301 -15.590  -1.986  1.00 97.46           H  
ATOM   4423  C   ASP A 308       7.322 -17.499  -1.924  1.00 97.46           C  
ATOM   4424  CB  ASP A 308       6.220 -15.301  -1.572  1.00 97.46           C  
ATOM   4425  HB2 ASP A 308       6.375 -15.432  -0.501  1.00 97.46           H  
ATOM   4426  HB3 ASP A 308       5.274 -15.779  -1.823  1.00 97.46           H  
ATOM   4427  O   ASP A 308       6.506 -18.279  -2.429  1.00 97.46           O  
ATOM   4428  CG  ASP A 308       6.119 -13.806  -1.852  1.00 97.46           C  
ATOM   4429  OD1 ASP A 308       7.159 -13.181  -2.100  1.00 97.46           O  
ATOM   4430  OD2 ASP A 308       4.988 -13.275  -1.800  1.00 97.46           O  
ATOM   4431  N   TYR A 309       8.157 -17.867  -0.956  1.00 98.31           N  
ATOM   4432  H   TYR A 309       8.842 -17.194  -0.645  1.00 98.31           H  
ATOM   4433  CA  TYR A 309       8.112 -19.151  -0.273  1.00 98.31           C  
ATOM   4434  HA  TYR A 309       7.198 -19.671  -0.561  1.00 98.31           H  
ATOM   4435  C   TYR A 309       8.080 -18.951   1.242  1.00 98.31           C  
ATOM   4436  CB  TYR A 309       9.295 -20.022  -0.707  1.00 98.31           C  
ATOM   4437  HB2 TYR A 309      10.215 -19.451  -0.581  1.00 98.31           H  
ATOM   4438  HB3 TYR A 309       9.191 -20.255  -1.766  1.00 98.31           H  
ATOM   4439  O   TYR A 309       9.063 -18.539   1.861  1.00 98.31           O  
ATOM   4440  CG  TYR A 309       9.401 -21.323   0.071  1.00 98.31           C  
ATOM   4441  CD1 TYR A 309      10.591 -21.640   0.753  1.00 98.31           C  
ATOM   4442  HD1 TYR A 309      11.428 -20.958   0.715  1.00 98.31           H  
ATOM   4443  CD2 TYR A 309       8.301 -22.201   0.135  1.00 98.31           C  
ATOM   4444  HD2 TYR A 309       7.384 -21.958  -0.381  1.00 98.31           H  
ATOM   4445  CE1 TYR A 309      10.687 -22.835   1.493  1.00 98.31           C  
ATOM   4446  HE1 TYR A 309      11.605 -23.078   2.005  1.00 98.31           H  
ATOM   4447  CE2 TYR A 309       8.392 -23.392   0.878  1.00 98.31           C  
ATOM   4448  HE2 TYR A 309       7.555 -24.072   0.942  1.00 98.31           H  
ATOM   4449  OH  TYR A 309       9.660 -24.855   2.284  1.00 98.31           O  
ATOM   4450  HH  TYR A 309      10.488 -24.911   2.767  1.00 98.31           H  
ATOM   4451  CZ  TYR A 309       9.580 -23.706   1.565  1.00 98.31           C  
ATOM   4452  N   LYS A 310       6.947 -19.298   1.857  1.00 97.85           N  
ATOM   4453  H   LYS A 310       6.187 -19.626   1.278  1.00 97.85           H  
ATOM   4454  CA  LYS A 310       6.784 -19.307   3.314  1.00 97.85           C  
ATOM   4455  HA  LYS A 310       7.247 -18.412   3.731  1.00 97.85           H  
ATOM   4456  C   LYS A 310       7.505 -20.516   3.899  1.00 97.85           C  
ATOM   4457  CB  LYS A 310       5.297 -19.292   3.685  1.00 97.85           C  
ATOM   4458  HB2 LYS A 310       5.207 -19.389   4.767  1.00 97.85           H  
ATOM   4459  HB3 LYS A 310       4.791 -20.135   3.214  1.00 97.85           H  
ATOM   4460  O   LYS A 310       6.986 -21.632   3.864  1.00 97.85           O  
ATOM   4461  CG  LYS A 310       4.638 -17.981   3.245  1.00 97.85           C  
ATOM   4462  HG2 LYS A 310       4.693 -17.889   2.160  1.00 97.85           H  
ATOM   4463  HG3 LYS A 310       5.172 -17.145   3.697  1.00 97.85           H  
ATOM   4464  CD  LYS A 310       3.170 -17.931   3.672  1.00 97.85           C  
ATOM   4465  HD2 LYS A 310       3.107 -18.008   4.758  1.00 97.85           H  
ATOM   4466  HD3 LYS A 310       2.628 -18.754   3.207  1.00 97.85           H  
ATOM   4467  CE  LYS A 310       2.599 -16.590   3.205  1.00 97.85           C  
ATOM   4468  HE2 LYS A 310       2.706 -16.527   2.122  1.00 97.85           H  
ATOM   4469  HE3 LYS A 310       3.205 -15.792   3.633  1.00 97.85           H  
ATOM   4470  NZ  LYS A 310       1.181 -16.423   3.596  1.00 97.85           N  
ATOM   4471  HZ1 LYS A 310       0.616 -17.146   3.172  1.00 97.85           H  
ATOM   4472  HZ2 LYS A 310       0.855 -15.522   3.277  1.00 97.85           H  
ATOM   4473  HZ3 LYS A 310       1.095 -16.455   4.601  1.00 97.85           H  
ATOM   4474  N   MET A 311       8.692 -20.285   4.450  1.00 97.41           N  
ATOM   4475  H   MET A 311       9.016 -19.329   4.480  1.00 97.41           H  
ATOM   4476  CA  MET A 311       9.522 -21.324   5.068  1.00 97.41           C  
ATOM   4477  HA  MET A 311       9.582 -22.181   4.397  1.00 97.41           H  
ATOM   4478  C   MET A 311       8.936 -21.813   6.396  1.00 97.41           C  
ATOM   4479  CB  MET A 311      10.933 -20.773   5.307  1.00 97.41           C  
ATOM   4480  HB2 MET A 311      11.511 -21.531   5.835  1.00 97.41           H  
ATOM   4481  HB3 MET A 311      10.876 -19.885   5.936  1.00 97.41           H  
ATOM   4482  O   MET A 311       9.136 -22.963   6.782  1.00 97.41           O  
ATOM   4483  CG  MET A 311      11.656 -20.419   4.004  1.00 97.41           C  
ATOM   4484  HG2 MET A 311      11.714 -21.313   3.383  1.00 97.41           H  
ATOM   4485  HG3 MET A 311      11.076 -19.667   3.467  1.00 97.41           H  
ATOM   4486  SD  MET A 311      13.335 -19.772   4.216  1.00 97.41           S  
ATOM   4487  CE  MET A 311      14.181 -21.195   4.952  1.00 97.41           C  
ATOM   4488  HE1 MET A 311      14.053 -22.070   4.315  1.00 97.41           H  
ATOM   4489  HE2 MET A 311      15.243 -20.967   5.043  1.00 97.41           H  
ATOM   4490  HE3 MET A 311      13.778 -21.394   5.945  1.00 97.41           H  
ATOM   4491  N   GLY A 312       8.205 -20.942   7.090  1.00 95.80           N  
ATOM   4492  H   GLY A 312       8.125 -19.999   6.739  1.00 95.80           H  
ATOM   4493  CA  GLY A 312       7.554 -21.232   8.360  1.00 95.80           C  
ATOM   4494  HA2 GLY A 312       8.308 -21.527   9.089  1.00 95.80           H  
ATOM   4495  HA3 GLY A 312       6.852 -22.055   8.226  1.00 95.80           H  
ATOM   4496  C   GLY A 312       6.802 -20.013   8.896  1.00 95.80           C  
ATOM   4497  O   GLY A 312       6.723 -18.988   8.212  1.00 95.80           O  
ATOM   4498  N   PRO A 313       6.229 -20.104  10.108  1.00 96.21           N  
ATOM   4499  CA  PRO A 313       5.609 -18.957  10.761  1.00 96.21           C  
ATOM   4500  HA  PRO A 313       4.739 -18.647  10.182  1.00 96.21           H  
ATOM   4501  C   PRO A 313       6.607 -17.802  10.867  1.00 96.21           C  
ATOM   4502  CB  PRO A 313       5.155 -19.455  12.139  1.00 96.21           C  
ATOM   4503  HB2 PRO A 313       5.921 -19.260  12.890  1.00 96.21           H  
ATOM   4504  HB3 PRO A 313       4.211 -19.001  12.439  1.00 96.21           H  
ATOM   4505  O   PRO A 313       7.680 -17.973  11.439  1.00 96.21           O  
ATOM   4506  CG  PRO A 313       5.021 -20.966  11.946  1.00 96.21           C  
ATOM   4507  HG2 PRO A 313       5.146 -21.507  12.884  1.00 96.21           H  
ATOM   4508  HG3 PRO A 313       4.056 -21.194  11.494  1.00 96.21           H  
ATOM   4509  CD  PRO A 313       6.140 -21.283  10.956  1.00 96.21           C  
ATOM   4510  HD2 PRO A 313       5.896 -22.178  10.383  1.00 96.21           H  
ATOM   4511  HD3 PRO A 313       7.081 -21.415  11.489  1.00 96.21           H  
ATOM   4512  N   GLY A 314       6.259 -16.656  10.282  1.00 96.41           N  
ATOM   4513  H   GLY A 314       5.375 -16.596   9.796  1.00 96.41           H  
ATOM   4514  CA  GLY A 314       7.080 -15.449  10.348  1.00 96.41           C  
ATOM   4515  HA2 GLY A 314       7.399 -15.305  11.380  1.00 96.41           H  
ATOM   4516  HA3 GLY A 314       6.482 -14.584  10.061  1.00 96.41           H  
ATOM   4517  C   GLY A 314       8.343 -15.454   9.487  1.00 96.41           C  
ATOM   4518  O   GLY A 314       9.116 -14.521   9.610  1.00 96.41           O  
ATOM   4519  N   ILE A 315       8.585 -16.461   8.635  1.00 98.24           N  
ATOM   4520  H   ILE A 315       7.915 -17.213   8.564  1.00 98.24           H  
ATOM   4521  CA  ILE A 315       9.808 -16.539   7.813  1.00 98.24           C  
ATOM   4522  HA  ILE A 315      10.337 -15.587   7.866  1.00 98.24           H  
ATOM   4523  C   ILE A 315       9.434 -16.778   6.352  1.00 98.24           C  
ATOM   4524  CB  ILE A 315      10.781 -17.631   8.320  1.00 98.24           C  
ATOM   4525  HB  ILE A 315      10.318 -18.604   8.152  1.00 98.24           H  
ATOM   4526  O   ILE A 315       8.879 -17.831   6.011  1.00 98.24           O  
ATOM   4527  CG1 ILE A 315      11.064 -17.500   9.834  1.00 98.24           C  
ATOM   4528 HG12 ILE A 315      11.548 -16.544  10.035  1.00 98.24           H  
ATOM   4529 HG13 ILE A 315      10.122 -17.517  10.383  1.00 98.24           H  
ATOM   4530  CG2 ILE A 315      12.096 -17.570   7.512  1.00 98.24           C  
ATOM   4531 HG21 ILE A 315      11.905 -17.659   6.442  1.00 98.24           H  
ATOM   4532 HG22 ILE A 315      12.761 -18.386   7.794  1.00 98.24           H  
ATOM   4533 HG23 ILE A 315      12.599 -16.621   7.695  1.00 98.24           H  
ATOM   4534  CD1 ILE A 315      11.920 -18.631  10.415  1.00 98.24           C  
ATOM   4535 HD11 ILE A 315      11.950 -18.534  11.501  1.00 98.24           H  
ATOM   4536 HD12 ILE A 315      11.486 -19.597  10.157  1.00 98.24           H  
ATOM   4537 HD13 ILE A 315      12.941 -18.571  10.038  1.00 98.24           H  
ATOM   4538  N   SER A 316       9.788 -15.833   5.484  1.00 98.02           N  
ATOM   4539  H   SER A 316      10.237 -14.999   5.834  1.00 98.02           H  
ATOM   4540  CA  SER A 316       9.588 -15.938   4.037  1.00 98.02           C  
ATOM   4541  HA  SER A 316       9.237 -16.942   3.796  1.00 98.02           H  
ATOM   4542  C   SER A 316      10.895 -15.717   3.284  1.00 98.02           C  
ATOM   4543  CB  SER A 316       8.513 -14.963   3.545  1.00 98.02           C  
ATOM   4544  HB2 SER A 316       8.862 -13.936   3.660  1.00 98.02           H  
ATOM   4545  HB3 SER A 316       8.321 -15.148   2.488  1.00 98.02           H  
ATOM   4546  O   SER A 316      11.661 -14.814   3.603  1.00 98.02           O  
ATOM   4547  OG  SER A 316       7.313 -15.141   4.279  1.00 98.02           O  
ATOM   4548  HG  SER A 316       7.407 -14.581   5.053  1.00 98.02           H  
ATOM   4549  N   LEU A 317      11.131 -16.541   2.265  1.00 98.30           N  
ATOM   4550  H   LEU A 317      10.439 -17.247   2.059  1.00 98.30           H  
ATOM   4551  CA  LEU A 317      12.124 -16.279   1.229  1.00 98.30           C  
ATOM   4552  HA  LEU A 317      12.848 -15.550   1.593  1.00 98.30           H  
ATOM   4553  C   LEU A 317      11.392 -15.687   0.027  1.00 98.30           C  
ATOM   4554  CB  LEU A 317      12.852 -17.586   0.878  1.00 98.30           C  
ATOM   4555  HB2 LEU A 317      12.116 -18.288   0.487  1.00 98.30           H  
ATOM   4556  HB3 LEU A 317      13.275 -18.012   1.788  1.00 98.30           H  
ATOM   4557  O   LEU A 317      10.401 -16.263  -0.426  1.00 98.30           O  
ATOM   4558  CG  LEU A 317      13.978 -17.411  -0.159  1.00 98.30           C  
ATOM   4559  HG  LEU A 317      13.615 -16.842  -1.015  1.00 98.30           H  
ATOM   4560  CD1 LEU A 317      15.204 -16.715   0.432  1.00 98.30           C  
ATOM   4561 HD11 LEU A 317      15.957 -16.575  -0.343  1.00 98.30           H  
ATOM   4562 HD12 LEU A 317      14.930 -15.733   0.817  1.00 98.30           H  
ATOM   4563 HD13 LEU A 317      15.620 -17.304   1.249  1.00 98.30           H  
ATOM   4564  CD2 LEU A 317      14.431 -18.785  -0.656  1.00 98.30           C  
ATOM   4565 HD21 LEU A 317      15.227 -18.658  -1.391  1.00 98.30           H  
ATOM   4566 HD22 LEU A 317      13.593 -19.292  -1.134  1.00 98.30           H  
ATOM   4567 HD23 LEU A 317      14.796 -19.383   0.179  1.00 98.30           H  
ATOM   4568  N   VAL A 318      11.879 -14.566  -0.488  1.00 98.04           N  
ATOM   4569  H   VAL A 318      12.698 -14.150  -0.068  1.00 98.04           H  
ATOM   4570  CA  VAL A 318      11.245 -13.830  -1.586  1.00 98.04           C  
ATOM   4571  HA  VAL A 318      10.428 -14.427  -1.992  1.00 98.04           H  
ATOM   4572  C   VAL A 318      12.235 -13.608  -2.720  1.00 98.04           C  
ATOM   4573  CB  VAL A 318      10.614 -12.513  -1.100  1.00 98.04           C  
ATOM   4574  HB  VAL A 318      10.058 -12.083  -1.933  1.00 98.04           H  
ATOM   4575  O   VAL A 318      13.441 -13.520  -2.493  1.00 98.04           O  
ATOM   4576  CG1 VAL A 318       9.633 -12.768   0.052  1.00 98.04           C  
ATOM   4577 HG11 VAL A 318       9.115 -11.839   0.288  1.00 98.04           H  
ATOM   4578 HG12 VAL A 318       8.899 -13.518  -0.243  1.00 98.04           H  
ATOM   4579 HG13 VAL A 318      10.162 -13.098   0.946  1.00 98.04           H  
ATOM   4580  CG2 VAL A 318      11.638 -11.482  -0.620  1.00 98.04           C  
ATOM   4581 HG21 VAL A 318      12.206 -11.868   0.227  1.00 98.04           H  
ATOM   4582 HG22 VAL A 318      11.104 -10.591  -0.290  1.00 98.04           H  
ATOM   4583 HG23 VAL A 318      12.312 -11.199  -1.428  1.00 98.04           H  
ATOM   4584  N   GLY A 319      11.737 -13.535  -3.949  1.00 97.99           N  
ATOM   4585  H   GLY A 319      10.740 -13.646  -4.067  1.00 97.99           H  
ATOM   4586  CA  GLY A 319      12.551 -13.349  -5.144  1.00 97.99           C  
ATOM   4587  HA2 GLY A 319      12.873 -14.319  -5.522  1.00 97.99           H  
ATOM   4588  HA3 GLY A 319      13.439 -12.767  -4.896  1.00 97.99           H  
ATOM   4589  C   GLY A 319      11.787 -12.628  -6.243  1.00 97.99           C  
ATOM   4590  O   GLY A 319      10.606 -12.879  -6.464  1.00 97.99           O  
ATOM   4591  N   ASN A 320      12.468 -11.732  -6.942  1.00 97.46           N  
ATOM   4592  H   ASN A 320      13.418 -11.536  -6.660  1.00 97.46           H  
ATOM   4593  CA  ASN A 320      11.894 -10.833  -7.928  1.00 97.46           C  
ATOM   4594  HA  ASN A 320      10.938 -11.225  -8.274  1.00 97.46           H  
ATOM   4595  C   ASN A 320      12.844 -10.715  -9.110  1.00 97.46           C  
ATOM   4596  CB  ASN A 320      11.671  -9.451  -7.296  1.00 97.46           C  
ATOM   4597  HB2 ASN A 320      11.182  -8.796  -8.017  1.00 97.46           H  
ATOM   4598  HB3 ASN A 320      12.632  -9.007  -7.034  1.00 97.46           H  
ATOM   4599  O   ASN A 320      14.050 -10.575  -8.920  1.00 97.46           O  
ATOM   4600  CG  ASN A 320      10.816  -9.527  -6.053  1.00 97.46           C  
ATOM   4601  ND2 ASN A 320      11.406  -9.629  -4.887  1.00 97.46           N  
ATOM   4602 HD21 ASN A 320      12.414  -9.651  -4.825  1.00 97.46           H  
ATOM   4603 HD22 ASN A 320      10.830  -9.641  -4.058  1.00 97.46           H  
ATOM   4604  OD1 ASN A 320       9.603  -9.507  -6.141  1.00 97.46           O  
ATOM   4605  N   VAL A 321      12.296 -10.712 -10.318  1.00 98.50           N  
ATOM   4606  H   VAL A 321      11.298 -10.849 -10.387  1.00 98.50           H  
ATOM   4607  CA  VAL A 321      12.981 -10.223 -11.514  1.00 98.50           C  
ATOM   4608  HA  VAL A 321      13.904  -9.728 -11.211  1.00 98.50           H  
ATOM   4609  C   VAL A 321      12.110  -9.169 -12.168  1.00 98.50           C  
ATOM   4610  CB  VAL A 321      13.363 -11.335 -12.505  1.00 98.50           C  
ATOM   4611  HB  VAL A 321      13.859 -10.873 -13.358  1.00 98.50           H  
ATOM   4612  O   VAL A 321      10.880  -9.262 -12.133  1.00 98.50           O  
ATOM   4613  CG1 VAL A 321      14.352 -12.319 -11.873  1.00 98.50           C  
ATOM   4614 HG11 VAL A 321      15.207 -11.767 -11.482  1.00 98.50           H  
ATOM   4615 HG12 VAL A 321      14.702 -13.027 -12.625  1.00 98.50           H  
ATOM   4616 HG13 VAL A 321      13.877 -12.861 -11.055  1.00 98.50           H  
ATOM   4617  CG2 VAL A 321      12.158 -12.123 -13.030  1.00 98.50           C  
ATOM   4618 HG21 VAL A 321      12.497 -12.902 -13.714  1.00 98.50           H  
ATOM   4619 HG22 VAL A 321      11.491 -11.454 -13.574  1.00 98.50           H  
ATOM   4620 HG23 VAL A 321      11.620 -12.582 -12.200  1.00 98.50           H  
ATOM   4621  N   PHE A 322      12.735  -8.162 -12.755  1.00 98.26           N  
ATOM   4622  H   PHE A 322      13.743  -8.107 -12.725  1.00 98.26           H  
ATOM   4623  CA  PHE A 322      12.009  -7.064 -13.362  1.00 98.26           C  
ATOM   4624  HA  PHE A 322      11.041  -7.439 -13.695  1.00 98.26           H  
ATOM   4625  C   PHE A 322      12.711  -6.520 -14.596  1.00 98.26           C  
ATOM   4626  CB  PHE A 322      11.762  -5.968 -12.320  1.00 98.26           C  
ATOM   4627  HB2 PHE A 322      11.181  -5.167 -12.778  1.00 98.26           H  
ATOM   4628  HB3 PHE A 322      11.150  -6.381 -11.518  1.00 98.26           H  
ATOM   4629  O   PHE A 322      13.923  -6.654 -14.754  1.00 98.26           O  
ATOM   4630  CG  PHE A 322      13.020  -5.373 -11.720  1.00 98.26           C  
ATOM   4631  CD1 PHE A 322      13.530  -5.876 -10.508  1.00 98.26           C  
ATOM   4632  HD1 PHE A 322      13.042  -6.704 -10.014  1.00 98.26           H  
ATOM   4633  CD2 PHE A 322      13.649  -4.280 -12.344  1.00 98.26           C  
ATOM   4634  HD2 PHE A 322      13.262  -3.880 -13.269  1.00 98.26           H  
ATOM   4635  CE1 PHE A 322      14.624  -5.245  -9.894  1.00 98.26           C  
ATOM   4636  HE1 PHE A 322      14.968  -5.577  -8.925  1.00 98.26           H  
ATOM   4637  CE2 PHE A 322      14.771  -3.680 -11.747  1.00 98.26           C  
ATOM   4638  HE2 PHE A 322      15.254  -2.841 -12.225  1.00 98.26           H  
ATOM   4639  CZ  PHE A 322      15.239  -4.143 -10.507  1.00 98.26           C  
ATOM   4640  HZ  PHE A 322      16.063  -3.642 -10.022  1.00 98.26           H  
ATOM   4641  N   TYR A 323      11.912  -5.895 -15.449  1.00 98.14           N  
ATOM   4642  H   TYR A 323      10.935  -5.847 -15.199  1.00 98.14           H  
ATOM   4643  CA  TYR A 323      12.337  -4.923 -16.443  1.00 98.14           C  
ATOM   4644  HA  TYR A 323      13.418  -4.795 -16.406  1.00 98.14           H  
ATOM   4645  C   TYR A 323      11.683  -3.590 -16.081  1.00 98.14           C  
ATOM   4646  CB  TYR A 323      11.945  -5.395 -17.850  1.00 98.14           C  
ATOM   4647  HB2 TYR A 323      10.930  -5.791 -17.819  1.00 98.14           H  
ATOM   4648  HB3 TYR A 323      12.601  -6.212 -18.150  1.00 98.14           H  
ATOM   4649  O   TYR A 323      10.534  -3.573 -15.627  1.00 98.14           O  
ATOM   4650  CG  TYR A 323      11.988  -4.301 -18.903  1.00 98.14           C  
ATOM   4651  CD1 TYR A 323      10.848  -3.505 -19.098  1.00 98.14           C  
ATOM   4652  HD1 TYR A 323       9.967  -3.704 -18.506  1.00 98.14           H  
ATOM   4653  CD2 TYR A 323      13.156  -4.031 -19.639  1.00 98.14           C  
ATOM   4654  HD2 TYR A 323      14.053  -4.608 -19.467  1.00 98.14           H  
ATOM   4655  CE1 TYR A 323      10.858  -2.428 -20.002  1.00 98.14           C  
ATOM   4656  HE1 TYR A 323       9.997  -1.788 -20.120  1.00 98.14           H  
ATOM   4657  CE2 TYR A 323      13.160  -2.980 -20.582  1.00 98.14           C  
ATOM   4658  HE2 TYR A 323      14.041  -2.742 -21.160  1.00 98.14           H  
ATOM   4659  OH  TYR A 323      12.022  -1.143 -21.649  1.00 98.14           O  
ATOM   4660  HH  TYR A 323      11.316  -0.501 -21.545  1.00 98.14           H  
ATOM   4661  CZ  TYR A 323      12.016  -2.166 -20.757  1.00 98.14           C  
ATOM   4662  N   GLY A 324      12.391  -2.489 -16.294  1.00 95.40           N  
ATOM   4663  H   GLY A 324      13.313  -2.551 -16.701  1.00 95.40           H  
ATOM   4664  CA  GLY A 324      11.832  -1.170 -16.079  1.00 95.40           C  
ATOM   4665  HA2 GLY A 324      10.765  -1.208 -16.298  1.00 95.40           H  
ATOM   4666  HA3 GLY A 324      11.978  -0.877 -15.040  1.00 95.40           H  
ATOM   4667  C   GLY A 324      12.447  -0.092 -16.946  1.00 95.40           C  
ATOM   4668  O   GLY A 324      13.586  -0.212 -17.401  1.00 95.40           O  
ATOM   4669  N   GLU A 325      11.678   0.971 -17.107  1.00 91.37           N  
ATOM   4670  H   GLU A 325      10.761   0.962 -16.684  1.00 91.37           H  
ATOM   4671  CA  GLU A 325      12.051   2.216 -17.762  1.00 91.37           C  
ATOM   4672  HA  GLU A 325      13.134   2.242 -17.887  1.00 91.37           H  
ATOM   4673  C   GLU A 325      11.649   3.383 -16.861  1.00 91.37           C  
ATOM   4674  CB  GLU A 325      11.429   2.293 -19.169  1.00 91.37           C  
ATOM   4675  HB2 GLU A 325      11.826   3.167 -19.685  1.00 91.37           H  
ATOM   4676  HB3 GLU A 325      11.762   1.405 -19.707  1.00 91.37           H  
ATOM   4677  O   GLU A 325      10.540   3.412 -16.335  1.00 91.37           O  
ATOM   4678  CG  GLU A 325       9.888   2.359 -19.184  1.00 91.37           C  
ATOM   4679  HG2 GLU A 325       9.515   1.668 -18.428  1.00 91.37           H  
ATOM   4680  HG3 GLU A 325       9.573   3.364 -18.902  1.00 91.37           H  
ATOM   4681  CD  GLU A 325       9.242   1.975 -20.529  1.00 91.37           C  
ATOM   4682  OE1 GLU A 325       7.996   2.090 -20.636  1.00 91.37           O  
ATOM   4683  OE2 GLU A 325       9.938   1.395 -21.399  1.00 91.37           O  
ATOM   4684  N   ASN A 326      12.574   4.316 -16.665  1.00 86.88           N  
ATOM   4685  H   ASN A 326      13.472   4.173 -17.103  1.00 86.88           H  
ATOM   4686  CA  ASN A 326      12.385   5.560 -15.933  1.00 86.88           C  
ATOM   4687  HA  ASN A 326      11.333   5.697 -15.680  1.00 86.88           H  
ATOM   4688  C   ASN A 326      12.811   6.701 -16.869  1.00 86.88           C  
ATOM   4689  CB  ASN A 326      13.213   5.509 -14.632  1.00 86.88           C  
ATOM   4690  HB2 ASN A 326      13.205   6.500 -14.178  1.00 86.88           H  
ATOM   4691  HB3 ASN A 326      14.242   5.246 -14.875  1.00 86.88           H  
ATOM   4692  O   ASN A 326      14.004   7.036 -16.955  1.00 86.88           O  
ATOM   4693  CG  ASN A 326      12.691   4.533 -13.583  1.00 86.88           C  
ATOM   4694  ND2 ASN A 326      13.541   4.061 -12.700  1.00 86.88           N  
ATOM   4695 HD21 ASN A 326      13.138   3.505 -11.959  1.00 86.88           H  
ATOM   4696 HD22 ASN A 326      14.531   4.255 -12.746  1.00 86.88           H  
ATOM   4697  OD1 ASN A 326      11.532   4.179 -13.510  1.00 86.88           O  
ATOM   4698  N   ASP A 327      11.850   7.285 -17.586  1.00 81.71           N  
ATOM   4699  H   ASP A 327      10.891   6.995 -17.453  1.00 81.71           H  
ATOM   4700  CA  ASP A 327      12.074   8.353 -18.557  1.00 81.71           C  
ATOM   4701  HA  ASP A 327      13.124   8.320 -18.846  1.00 81.71           H  
ATOM   4702  C   ASP A 327      11.869   9.748 -17.954  1.00 81.71           C  
ATOM   4703  CB  ASP A 327      11.250   8.169 -19.846  1.00 81.71           C  
ATOM   4704  HB2 ASP A 327      10.197   8.112 -19.571  1.00 81.71           H  
ATOM   4705  HB3 ASP A 327      11.368   9.083 -20.428  1.00 81.71           H  
ATOM   4706  O   ASP A 327      10.834  10.069 -17.372  1.00 81.71           O  
ATOM   4707  CG  ASP A 327      11.649   7.002 -20.779  1.00 81.71           C  
ATOM   4708  OD1 ASP A 327      12.721   6.387 -20.559  1.00 81.71           O  
ATOM   4709  OD2 ASP A 327      11.080   6.907 -21.884  1.00 81.71           O  
ATOM   4710  N   SER A 328      12.868  10.625 -18.128  1.00 69.72           N  
ATOM   4711  H   SER A 328      13.680  10.321 -18.646  1.00 69.72           H  
ATOM   4712  CA  SER A 328      12.753  12.045 -17.779  1.00 69.72           C  
ATOM   4713  HA  SER A 328      11.854  12.177 -17.176  1.00 69.72           H  
ATOM   4714  C   SER A 328      12.596  12.919 -19.018  1.00 69.72           C  
ATOM   4715  CB  SER A 328      13.922  12.539 -16.915  1.00 69.72           C  
ATOM   4716  HB2 SER A 328      14.169  11.789 -16.163  1.00 69.72           H  
ATOM   4717  HB3 SER A 328      13.594  13.435 -16.390  1.00 69.72           H  
ATOM   4718  O   SER A 328      13.209  12.669 -20.056  1.00 69.72           O  
ATOM   4719  OG  SER A 328      15.089  12.875 -17.650  1.00 69.72           O  
ATOM   4720  HG  SER A 328      15.494  12.058 -17.949  1.00 69.72           H  
ATOM   4721  N   ASN A 329      11.891  14.044 -18.874  1.00 66.85           N  
ATOM   4722  H   ASN A 329      11.358  14.173 -18.026  1.00 66.85           H  
ATOM   4723  CA  ASN A 329      11.853  15.101 -19.891  1.00 66.85           C  
ATOM   4724  HA  ASN A 329      11.867  14.617 -20.868  1.00 66.85           H  
ATOM   4725  C   ASN A 329      13.091  16.031 -19.846  1.00 66.85           C  
ATOM   4726  CB  ASN A 329      10.523  15.861 -19.768  1.00 66.85           C  
ATOM   4727  HB2 ASN A 329      10.541  16.487 -18.876  1.00 66.85           H  
ATOM   4728  HB3 ASN A 329       9.707  15.145 -19.673  1.00 66.85           H  
ATOM   4729  O   ASN A 329      13.046  17.179 -20.288  1.00 66.85           O  
ATOM   4730  CG  ASN A 329      10.222  16.728 -20.984  1.00 66.85           C  
ATOM   4731  ND2 ASN A 329       9.321  17.668 -20.860  1.00 66.85           N  
ATOM   4732 HD21 ASN A 329       9.076  18.161 -21.707  1.00 66.85           H  
ATOM   4733 HD22 ASN A 329       8.753  17.659 -20.026  1.00 66.85           H  
ATOM   4734  OD1 ASN A 329      10.747  16.573 -22.073  1.00 66.85           O  
ATOM   4735  N   THR A 330      14.204  15.593 -19.248  1.00 62.50           N  
ATOM   4736  H   THR A 330      14.258  14.612 -19.014  1.00 62.50           H  
ATOM   4737  CA  THR A 330      15.401  16.427 -19.056  1.00 62.50           C  
ATOM   4738  HA  THR A 330      15.214  17.413 -19.483  1.00 62.50           H  
ATOM   4739  C   THR A 330      16.615  15.873 -19.794  1.00 62.50           C  
ATOM   4740  CB  THR A 330      15.726  16.665 -17.574  1.00 62.50           C  
ATOM   4741  HB  THR A 330      16.520  17.410 -17.529  1.00 62.50           H  
ATOM   4742  O   THR A 330      16.683  14.699 -20.148  1.00 62.50           O  
ATOM   4743  CG2 THR A 330      14.553  17.218 -16.768  1.00 62.50           C  
ATOM   4744 HG21 THR A 330      13.755  16.478 -16.708  1.00 62.50           H  
ATOM   4745 HG22 THR A 330      14.165  18.119 -17.244  1.00 62.50           H  
ATOM   4746 HG23 THR A 330      14.886  17.459 -15.758  1.00 62.50           H  
ATOM   4747  OG1 THR A 330      16.218  15.501 -16.956  1.00 62.50           O  
ATOM   4748  HG1 THR A 330      15.660  14.753 -17.182  1.00 62.50           H  
ATOM   4749  N   ALA A 331      17.630  16.722 -19.991  1.00 57.03           N  
ATOM   4750  H   ALA A 331      17.524  17.680 -19.690  1.00 57.03           H  
ATOM   4751  CA  ALA A 331      18.880  16.340 -20.651  1.00 57.03           C  
ATOM   4752  HA  ALA A 331      18.640  15.965 -21.647  1.00 57.03           H  
ATOM   4753  C   ALA A 331      19.656  15.217 -19.930  1.00 57.03           C  
ATOM   4754  CB  ALA A 331      19.747  17.597 -20.798  1.00 57.03           C  
ATOM   4755  HB1 ALA A 331      19.208  18.357 -21.364  1.00 57.03           H  
ATOM   4756  HB2 ALA A 331      20.009  17.988 -19.815  1.00 57.03           H  
ATOM   4757  HB3 ALA A 331      20.662  17.344 -21.333  1.00 57.03           H  
ATOM   4758  O   ALA A 331      20.545  14.626 -20.538  1.00 57.03           O  
ATOM   4759  N   ALA A 332      19.328  14.911 -18.663  1.00 61.37           N  
ATOM   4760  H   ALA A 332      18.534  15.371 -18.243  1.00 61.37           H  
ATOM   4761  CA  ALA A 332      19.935  13.813 -17.905  1.00 61.37           C  
ATOM   4762  HA  ALA A 332      21.018  13.937 -17.931  1.00 61.37           H  
ATOM   4763  C   ALA A 332      19.636  12.423 -18.505  1.00 61.37           C  
ATOM   4764  CB  ALA A 332      19.476  13.916 -16.445  1.00 61.37           C  
ATOM   4765  HB1 ALA A 332      19.972  13.147 -15.852  1.00 61.37           H  
ATOM   4766  HB2 ALA A 332      18.399  13.760 -16.382  1.00 61.37           H  
ATOM   4767  HB3 ALA A 332      19.725  14.896 -16.038  1.00 61.37           H  
ATOM   4768  O   ALA A 332      20.324  11.459 -18.170  1.00 61.37           O  
ATOM   4769  N   GLY A 333      18.676  12.336 -19.435  1.00 73.49           N  
ATOM   4770  H   GLY A 333      18.103  13.150 -19.604  1.00 73.49           H  
ATOM   4771  CA  GLY A 333      18.329  11.122 -20.161  1.00 73.49           C  
ATOM   4772  HA2 GLY A 333      17.924  11.393 -21.136  1.00 73.49           H  
ATOM   4773  HA3 GLY A 333      19.226  10.522 -20.313  1.00 73.49           H  
ATOM   4774  C   GLY A 333      17.291  10.277 -19.432  1.00 73.49           C  
ATOM   4775  O   GLY A 333      16.618  10.743 -18.512  1.00 73.49           O  
ATOM   4776  N   SER A 334      17.163   9.032 -19.879  1.00 85.61           N  
ATOM   4777  H   SER A 334      17.837   8.685 -20.546  1.00 85.61           H  
ATOM   4778  CA  SER A 334      16.342   8.018 -19.227  1.00 85.61           C  
ATOM   4779  HA  SER A 334      15.956   8.418 -18.290  1.00 85.61           H  
ATOM   4780  C   SER A 334      17.151   6.790 -18.863  1.00 85.61           C  
ATOM   4781  CB  SER A 334      15.128   7.648 -20.049  1.00 85.61           C  
ATOM   4782  HB2 SER A 334      14.564   8.550 -20.286  1.00 85.61           H  
ATOM   4783  HB3 SER A 334      14.545   7.018 -19.376  1.00 85.61           H  
ATOM   4784  O   SER A 334      18.257   6.621 -19.387  1.00 85.61           O  
ATOM   4785  OG  SER A 334      15.308   6.908 -21.228  1.00 85.61           O  
ATOM   4786  HG  SER A 334      14.457   6.463 -21.264  1.00 85.61           H  
ATOM   4787  N   ARG A 335      16.625   5.986 -17.937  1.00 89.03           N  
ATOM   4788  H   ARG A 335      15.693   6.185 -17.604  1.00 89.03           H  
ATOM   4789  CA  ARG A 335      17.267   4.769 -17.446  1.00 89.03           C  
ATOM   4790  HA  ARG A 335      18.183   4.608 -18.015  1.00 89.03           H  
ATOM   4791  C   ARG A 335      16.361   3.572 -17.694  1.00 89.03           C  
ATOM   4792  CB  ARG A 335      17.657   4.952 -15.975  1.00 89.03           C  
ATOM   4793  HB2 ARG A 335      16.764   5.105 -15.369  1.00 89.03           H  
ATOM   4794  HB3 ARG A 335      18.282   5.842 -15.902  1.00 89.03           H  
ATOM   4795  O   ARG A 335      15.210   3.582 -17.282  1.00 89.03           O  
ATOM   4796  CG  ARG A 335      18.444   3.754 -15.429  1.00 89.03           C  
ATOM   4797  HG2 ARG A 335      19.197   3.445 -16.154  1.00 89.03           H  
ATOM   4798  HG3 ARG A 335      17.760   2.925 -15.243  1.00 89.03           H  
ATOM   4799  CD  ARG A 335      19.149   4.151 -14.129  1.00 89.03           C  
ATOM   4800  HD2 ARG A 335      18.422   4.596 -13.449  1.00 89.03           H  
ATOM   4801  HD3 ARG A 335      19.892   4.918 -14.346  1.00 89.03           H  
ATOM   4802  NE  ARG A 335      19.773   2.993 -13.470  1.00 89.03           N  
ATOM   4803  HE  ARG A 335      19.164   2.427 -12.896  1.00 89.03           H  
ATOM   4804  NH1 ARG A 335      21.883   3.242 -14.273  1.00 89.03           N  
ATOM   4805 HH11 ARG A 335      22.828   2.909 -14.395  1.00 89.03           H  
ATOM   4806 HH12 ARG A 335      21.609   4.035 -14.834  1.00 89.03           H  
ATOM   4807  NH2 ARG A 335      21.430   1.492 -13.011  1.00 89.03           N  
ATOM   4808 HH21 ARG A 335      22.287   1.073 -13.343  1.00 89.03           H  
ATOM   4809 HH22 ARG A 335      20.766   0.941 -12.486  1.00 89.03           H  
ATOM   4810  CZ  ARG A 335      21.020   2.584 -13.579  1.00 89.03           C  
ATOM   4811  N   GLU A 336      16.894   2.560 -18.361  1.00 93.92           N  
ATOM   4812  H   GLU A 336      17.872   2.610 -18.607  1.00 93.92           H  
ATOM   4813  CA  GLU A 336      16.151   1.375 -18.794  1.00 93.92           C  
ATOM   4814  HA  GLU A 336      15.221   1.294 -18.231  1.00 93.92           H  
ATOM   4815  C   GLU A 336      17.001   0.135 -18.546  1.00 93.92           C  
ATOM   4816  CB  GLU A 336      15.807   1.490 -20.285  1.00 93.92           C  
ATOM   4817  HB2 GLU A 336      15.313   2.444 -20.465  1.00 93.92           H  
ATOM   4818  HB3 GLU A 336      16.740   1.474 -20.849  1.00 93.92           H  
ATOM   4819  O   GLU A 336      18.187   0.109 -18.896  1.00 93.92           O  
ATOM   4820  CG  GLU A 336      14.897   0.357 -20.790  1.00 93.92           C  
ATOM   4821  HG2 GLU A 336      15.239  -0.594 -20.382  1.00 93.92           H  
ATOM   4822  HG3 GLU A 336      13.884   0.533 -20.428  1.00 93.92           H  
ATOM   4823  CD  GLU A 336      14.908   0.254 -22.325  1.00 93.92           C  
ATOM   4824  OE1 GLU A 336      14.830  -0.894 -22.826  1.00 93.92           O  
ATOM   4825  OE2 GLU A 336      15.157   1.285 -22.996  1.00 93.92           O  
ATOM   4826  N   GLY A 337      16.417  -0.905 -17.958  1.00 96.60           N  
ATOM   4827  H   GLY A 337      15.433  -0.861 -17.734  1.00 96.60           H  
ATOM   4828  CA  GLY A 337      17.169  -2.106 -17.639  1.00 96.60           C  
ATOM   4829  HA2 GLY A 337      17.650  -2.484 -18.541  1.00 96.60           H  
ATOM   4830  HA3 GLY A 337      17.942  -1.843 -16.917  1.00 96.60           H  
ATOM   4831  C   GLY A 337      16.359  -3.231 -17.031  1.00 96.60           C  
ATOM   4832  O   GLY A 337      15.138  -3.177 -16.903  1.00 96.60           O  
ATOM   4833  N   VAL A 338      17.090  -4.266 -16.641  1.00 98.20           N  
ATOM   4834  H   VAL A 338      18.093  -4.186 -16.732  1.00 98.20           H  
ATOM   4835  CA  VAL A 338      16.583  -5.426 -15.918  1.00 98.20           C  
ATOM   4836  HA  VAL A 338      15.521  -5.267 -15.730  1.00 98.20           H  
ATOM   4837  C   VAL A 338      17.261  -5.543 -14.565  1.00 98.20           C  
ATOM   4838  CB  VAL A 338      16.737  -6.730 -16.722  1.00 98.20           C  
ATOM   4839  HB  VAL A 338      16.380  -7.556 -16.107  1.00 98.20           H  
ATOM   4840  O   VAL A 338      18.409  -5.136 -14.388  1.00 98.20           O  
ATOM   4841  CG1 VAL A 338      15.876  -6.695 -17.987  1.00 98.20           C  
ATOM   4842 HG11 VAL A 338      15.942  -7.648 -18.512  1.00 98.20           H  
ATOM   4843 HG12 VAL A 338      16.208  -5.892 -18.646  1.00 98.20           H  
ATOM   4844 HG13 VAL A 338      14.838  -6.515 -17.705  1.00 98.20           H  
ATOM   4845  CG2 VAL A 338      18.189  -7.033 -17.119  1.00 98.20           C  
ATOM   4846 HG21 VAL A 338      18.815  -7.102 -16.229  1.00 98.20           H  
ATOM   4847 HG22 VAL A 338      18.235  -7.982 -17.654  1.00 98.20           H  
ATOM   4848 HG23 VAL A 338      18.578  -6.243 -17.762  1.00 98.20           H  
ATOM   4849  N   GLY A 339      16.577  -6.156 -13.612  1.00 97.77           N  
ATOM   4850  H   GLY A 339      15.628  -6.447 -13.797  1.00 97.77           H  
ATOM   4851  CA  GLY A 339      17.162  -6.457 -12.318  1.00 97.77           C  
ATOM   4852  HA2 GLY A 339      17.025  -5.615 -11.639  1.00 97.77           H  
ATOM   4853  HA3 GLY A 339      18.233  -6.618 -12.438  1.00 97.77           H  
ATOM   4854  C   GLY A 339      16.583  -7.704 -11.685  1.00 97.77           C  
ATOM   4855  O   GLY A 339      15.574  -8.259 -12.130  1.00 97.77           O  
ATOM   4856  N   ALA A 340      17.266  -8.159 -10.644  1.00 98.22           N  
ATOM   4857  H   ALA A 340      18.083  -7.640 -10.354  1.00 98.22           H  
ATOM   4858  CA  ALA A 340      16.829  -9.257  -9.806  1.00 98.22           C  
ATOM   4859  HA  ALA A 340      15.756  -9.387  -9.947  1.00 98.22           H  
ATOM   4860  C   ALA A 340      17.090  -8.912  -8.342  1.00 98.22           C  
ATOM   4861  CB  ALA A 340      17.543 -10.545 -10.232  1.00 98.22           C  
ATOM   4862  HB1 ALA A 340      17.163 -11.381  -9.645  1.00 98.22           H  
ATOM   4863  HB2 ALA A 340      18.615 -10.444 -10.065  1.00 98.22           H  
ATOM   4864  HB3 ALA A 340      17.360 -10.734 -11.290  1.00 98.22           H  
ATOM   4865  O   ALA A 340      18.181  -8.451  -8.012  1.00 98.22           O  
ATOM   4866  N   VAL A 341      16.105  -9.149  -7.478  1.00 98.02           N  
ATOM   4867  H   VAL A 341      15.257  -9.565  -7.835  1.00 98.02           H  
ATOM   4868  CA  VAL A 341      16.184  -8.894  -6.033  1.00 98.02           C  
ATOM   4869  HA  VAL A 341      17.228  -8.765  -5.746  1.00 98.02           H  
ATOM   4870  C   VAL A 341      15.628 -10.101  -5.295  1.00 98.02           C  
ATOM   4871  CB  VAL A 341      15.427  -7.615  -5.618  1.00 98.02           C  
ATOM   4872  HB  VAL A 341      14.374  -7.728  -5.878  1.00 98.02           H  
ATOM   4873  O   VAL A 341      14.507 -10.534  -5.555  1.00 98.02           O  
ATOM   4874  CG1 VAL A 341      15.543  -7.365  -4.109  1.00 98.02           C  
ATOM   4875 HG11 VAL A 341      16.591  -7.320  -3.812  1.00 98.02           H  
ATOM   4876 HG12 VAL A 341      15.037  -8.148  -3.544  1.00 98.02           H  
ATOM   4877 HG13 VAL A 341      15.076  -6.414  -3.855  1.00 98.02           H  
ATOM   4878  CG2 VAL A 341      15.965  -6.369  -6.325  1.00 98.02           C  
ATOM   4879 HG21 VAL A 341      15.280  -5.538  -6.160  1.00 98.02           H  
ATOM   4880 HG22 VAL A 341      16.939  -6.094  -5.919  1.00 98.02           H  
ATOM   4881 HG23 VAL A 341      16.069  -6.537  -7.397  1.00 98.02           H  
ATOM   4882  N   THR A 342      16.401 -10.646  -4.368  1.00 98.10           N  
ATOM   4883  H   THR A 342      17.277 -10.188  -4.164  1.00 98.10           H  
ATOM   4884  CA  THR A 342      16.002 -11.734  -3.473  1.00 98.10           C  
ATOM   4885  HA  THR A 342      14.958 -11.989  -3.655  1.00 98.10           H  
ATOM   4886  C   THR A 342      16.111 -11.259  -2.037  1.00 98.10           C  
ATOM   4887  CB  THR A 342      16.846 -12.992  -3.738  1.00 98.10           C  
ATOM   4888  HB  THR A 342      16.802 -13.204  -4.806  1.00 98.10           H  
ATOM   4889  O   THR A 342      16.937 -10.404  -1.737  1.00 98.10           O  
ATOM   4890  CG2 THR A 342      18.318 -12.866  -3.342  1.00 98.10           C  
ATOM   4891 HG21 THR A 342      18.849 -13.774  -3.627  1.00 98.10           H  
ATOM   4892 HG22 THR A 342      18.419 -12.715  -2.267  1.00 98.10           H  
ATOM   4893 HG23 THR A 342      18.769 -12.022  -3.864  1.00 98.10           H  
ATOM   4894  OG1 THR A 342      16.348 -14.122  -3.062  1.00 98.10           O  
ATOM   4895  HG1 THR A 342      16.367 -13.941  -2.119  1.00 98.10           H  
ATOM   4896  N   GLY A 343      15.323 -11.822  -1.132  1.00 97.59           N  
ATOM   4897  H   GLY A 343      14.629 -12.499  -1.415  1.00 97.59           H  
ATOM   4898  CA  GLY A 343      15.390 -11.425   0.266  1.00 97.59           C  
ATOM   4899  HA2 GLY A 343      16.432 -11.237   0.524  1.00 97.59           H  
ATOM   4900  HA3 GLY A 343      14.829 -10.504   0.420  1.00 97.59           H  
ATOM   4901  C   GLY A 343      14.867 -12.473   1.225  1.00 97.59           C  
ATOM   4902  O   GLY A 343      14.183 -13.420   0.830  1.00 97.59           O  
ATOM   4903  N   ILE A 344      15.216 -12.295   2.493  1.00 98.02           N  
ATOM   4904  H   ILE A 344      15.742 -11.460   2.709  1.00 98.02           H  
ATOM   4905  CA  ILE A 344      14.581 -12.981   3.611  1.00 98.02           C  
ATOM   4906  HA  ILE A 344      13.863 -13.695   3.207  1.00 98.02           H  
ATOM   4907  C   ILE A 344      13.791 -11.957   4.415  1.00 98.02           C  
ATOM   4908  CB  ILE A 344      15.588 -13.794   4.450  1.00 98.02           C  
ATOM   4909  HB  ILE A 344      16.069 -14.499   3.771  1.00 98.02           H  
ATOM   4910  O   ILE A 344      14.305 -10.899   4.768  1.00 98.02           O  
ATOM   4911  CG1 ILE A 344      14.834 -14.615   5.521  1.00 98.02           C  
ATOM   4912 HG12 ILE A 344      14.435 -13.946   6.283  1.00 98.02           H  
ATOM   4913 HG13 ILE A 344      13.996 -15.126   5.048  1.00 98.02           H  
ATOM   4914  CG2 ILE A 344      16.693 -12.921   5.071  1.00 98.02           C  
ATOM   4915 HG21 ILE A 344      17.182 -12.335   4.293  1.00 98.02           H  
ATOM   4916 HG22 ILE A 344      16.272 -12.240   5.811  1.00 98.02           H  
ATOM   4917 HG23 ILE A 344      17.450 -13.542   5.551  1.00 98.02           H  
ATOM   4918  CD1 ILE A 344      15.698 -15.681   6.205  1.00 98.02           C  
ATOM   4919 HD11 ILE A 344      16.486 -15.213   6.794  1.00 98.02           H  
ATOM   4920 HD12 ILE A 344      16.139 -16.339   5.456  1.00 98.02           H  
ATOM   4921 HD13 ILE A 344      15.073 -16.274   6.873  1.00 98.02           H  
ATOM   4922  N   VAL A 345      12.540 -12.297   4.685  1.00 97.41           N  
ATOM   4923  H   VAL A 345      12.200 -13.181   4.334  1.00 97.41           H  
ATOM   4924  CA  VAL A 345      11.594 -11.466   5.420  1.00 97.41           C  
ATOM   4925  HA  VAL A 345      12.048 -10.511   5.685  1.00 97.41           H  
ATOM   4926  C   VAL A 345      11.219 -12.203   6.691  1.00 97.41           C  
ATOM   4927  CB  VAL A 345      10.361 -11.178   4.560  1.00 97.41           C  
ATOM   4928  HB  VAL A 345       9.939 -12.131   4.242  1.00 97.41           H  
ATOM   4929  O   VAL A 345      10.737 -13.345   6.647  1.00 97.41           O  
ATOM   4930  CG1 VAL A 345       9.281 -10.434   5.340  1.00 97.41           C  
ATOM   4931 HG11 VAL A 345       9.064 -10.894   6.304  1.00 97.41           H  
ATOM   4932 HG12 VAL A 345       9.557  -9.390   5.489  1.00 97.41           H  
ATOM   4933 HG13 VAL A 345       8.372 -10.483   4.741  1.00 97.41           H  
ATOM   4934  CG2 VAL A 345      10.716 -10.376   3.302  1.00 97.41           C  
ATOM   4935 HG21 VAL A 345      11.167  -9.424   3.582  1.00 97.41           H  
ATOM   4936 HG22 VAL A 345       9.813 -10.163   2.730  1.00 97.41           H  
ATOM   4937 HG23 VAL A 345      11.411 -10.928   2.669  1.00 97.41           H  
ATOM   4938  N   LEU A 346      11.445 -11.541   7.817  1.00 97.83           N
[truncated: 4,059 more chars]
