# Supplementary material for: An outer membrane porin-lipoprotein complex modulates elongasome movement to establish cell curvature in Rhodospirillum rubrum
Source: Nat Commun. 2024 Sep 2;15:7616. doi: 10.1038/s41467-024-51790-z (PMC11369160; doi:10.1038/s41467-024-51790-z)
Supplement: Supplementary file 10 — Supplementary Data 7 [file 41467_2024_51790_MOESM10_ESM.zip › Supplementary Data 7/Por41/Por41.pdb]

ATOM      1  N   MET A   1      14.587   2.982   2.418  1.00 26.05           N  
ATOM      2  H   MET A   1      15.449   3.507   2.381  1.00 26.05           H  
ATOM      3  H2  MET A   1      14.623   2.299   3.161  1.00 26.05           H  
ATOM      4  H3  MET A   1      14.452   2.468   1.559  1.00 26.05           H  
ATOM      5  CA  MET A   1      13.422   3.870   2.612  1.00 26.05           C  
ATOM      6  HA  MET A   1      13.479   4.351   3.588  1.00 26.05           H  
ATOM      7  C   MET A   1      12.246   2.933   2.622  1.00 26.05           C  
ATOM      8  CB  MET A   1      13.307   4.960   1.533  1.00 26.05           C  
ATOM      9  HB2 MET A   1      13.217   4.505   0.546  1.00 26.05           H  
ATOM     10  HB3 MET A   1      12.419   5.563   1.727  1.00 26.05           H  
ATOM     11  O   MET A   1      12.153   2.132   1.699  1.00 26.05           O  
ATOM     12  CG  MET A   1      14.550   5.861   1.580  1.00 26.05           C  
ATOM     13  HG2 MET A   1      15.428   5.270   1.319  1.00 26.05           H  
ATOM     14  HG3 MET A   1      14.674   6.207   2.606  1.00 26.05           H  
ATOM     15  SD  MET A   1      14.556   7.332   0.527  1.00 26.05           S  
ATOM     16  CE  MET A   1      14.558   6.642  -1.146  1.00 26.05           C  
ATOM     17  HE1 MET A   1      15.448   6.030  -1.295  1.00 26.05           H  
ATOM     18  HE2 MET A   1      14.557   7.457  -1.870  1.00 26.05           H  
ATOM     19  HE3 MET A   1      13.667   6.033  -1.302  1.00 26.05           H  
ATOM     20  N   LYS A   2      11.557   2.896   3.758  1.00 31.57           N  
ATOM     21  H   LYS A   2      11.551   3.708   4.359  1.00 31.57           H  
ATOM     22  CA  LYS A   2      10.583   1.872   4.120  1.00 31.57           C  
ATOM     23  HA  LYS A   2      11.022   0.876   4.054  1.00 31.57           H  
ATOM     24  C   LYS A   2       9.399   1.956   3.159  1.00 31.57           C  
ATOM     25  CB  LYS A   2      10.081   2.119   5.542  1.00 31.57           C  
ATOM     26  HB2 LYS A   2       9.546   1.232   5.881  1.00 31.57           H  
ATOM     27  HB3 LYS A   2       9.335   2.911   5.471  1.00 31.57           H  
ATOM     28  O   LYS A   2       9.116   3.033   2.641  1.00 31.57           O  
ATOM     29  CG  LYS A   2      11.126   2.503   6.608  1.00 31.57           C  
ATOM     30  HG2 LYS A   2      11.862   3.214   6.232  1.00 31.57           H  
ATOM     31  HG3 LYS A   2      11.626   1.610   6.982  1.00 31.57           H  
ATOM     32  CD  LYS A   2      10.329   3.182   7.713  1.00 31.57           C  
ATOM     33  HD2 LYS A   2       9.828   4.053   7.291  1.00 31.57           H  
ATOM     34  HD3 LYS A   2       9.554   2.496   8.056  1.00 31.57           H  
ATOM     35  CE  LYS A   2      11.143   3.635   8.906  1.00 31.57           C  
ATOM     36  HE2 LYS A   2      11.949   4.289   8.573  1.00 31.57           H  
ATOM     37  HE3 LYS A   2      11.543   2.758   9.415  1.00 31.57           H  
ATOM     38  NZ  LYS A   2      10.193   4.370   9.763  1.00 31.57           N  
ATOM     39  HZ1 LYS A   2      10.622   4.830  10.552  1.00 31.57           H  
ATOM     40  HZ2 LYS A   2       9.736   5.091   9.224  1.00 31.57           H  
ATOM     41  HZ3 LYS A   2       9.418   3.773  10.015  1.00 31.57           H  
ATOM     42  N   LYS A   3       8.785   0.817   2.865  1.00 40.76           N  
ATOM     43  H   LYS A   3       9.067  -0.025   3.346  1.00 40.76           H  
ATOM     44  CA  LYS A   3       7.735   0.695   1.853  1.00 40.76           C  
ATOM     45  HA  LYS A   3       7.272   1.661   1.656  1.00 40.76           H  
ATOM     46  C   LYS A   3       6.670  -0.229   2.411  1.00 40.76           C  
ATOM     47  CB  LYS A   3       8.352   0.167   0.550  1.00 40.76           C  
ATOM     48  HB2 LYS A   3       7.561  -0.195  -0.107  1.00 40.76           H  
ATOM     49  HB3 LYS A   3       8.994  -0.681   0.788  1.00 40.76           H  
ATOM     50  O   LYS A   3       6.801  -1.447   2.389  1.00 40.76           O  
ATOM     51  CG  LYS A   3       9.146   1.251  -0.202  1.00 40.76           C  
ATOM     52  HG2 LYS A   3       9.535   2.017   0.469  1.00 40.76           H  
ATOM     53  HG3 LYS A   3       8.483   1.733  -0.921  1.00 40.76           H  
ATOM     54  CD  LYS A   3      10.331   0.631  -0.924  1.00 40.76           C  
ATOM     55  HD2 LYS A   3       9.983  -0.260  -1.448  1.00 40.76           H  
ATOM     56  HD3 LYS A   3      11.068   0.306  -0.189  1.00 40.76           H  
ATOM     57  CE  LYS A   3      10.966   1.648  -1.876  1.00 40.76           C  
ATOM     58  HE2 LYS A   3      11.543   2.369  -1.297  1.00 40.76           H  
ATOM     59  HE3 LYS A   3      10.164   2.177  -2.390  1.00 40.76           H  
ATOM     60  NZ  LYS A   3      11.796   0.941  -2.872  1.00 40.76           N  
ATOM     61  HZ1 LYS A   3      12.445   0.303  -2.434  1.00 40.76           H  
ATOM     62  HZ2 LYS A   3      12.244   1.571  -3.522  1.00 40.76           H  
ATOM     63  HZ3 LYS A   3      11.149   0.349  -3.373  1.00 40.76           H  
ATOM     64  N   VAL A   4       5.630   0.362   2.983  1.00 35.43           N  
ATOM     65  H   VAL A   4       5.596   1.371   3.016  1.00 35.43           H  
ATOM     66  CA  VAL A   4       4.492  -0.398   3.494  1.00 35.43           C  
ATOM     67  HA  VAL A   4       4.856  -1.326   3.935  1.00 35.43           H  
ATOM     68  C   VAL A   4       3.604  -0.757   2.313  1.00 35.43           C  
ATOM     69  CB  VAL A   4       3.744   0.371   4.599  1.00 35.43           C  
ATOM     70  HB  VAL A   4       3.351   1.309   4.205  1.00 35.43           H  
ATOM     71  O   VAL A   4       2.747   0.019   1.899  1.00 35.43           O  
ATOM     72  CG1 VAL A   4       2.582  -0.459   5.169  1.00 35.43           C  
ATOM     73 HG11 VAL A   4       2.103   0.091   5.978  1.00 35.43           H  
ATOM     74 HG12 VAL A   4       2.949  -1.418   5.535  1.00 35.43           H  
ATOM     75 HG13 VAL A   4       1.840  -0.634   4.390  1.00 35.43           H  
ATOM     76  CG2 VAL A   4       4.702   0.683   5.754  1.00 35.43           C  
ATOM     77 HG21 VAL A   4       5.465   1.384   5.416  1.00 35.43           H  
ATOM     78 HG22 VAL A   4       5.204  -0.226   6.086  1.00 35.43           H  
ATOM     79 HG23 VAL A   4       4.168   1.172   6.569  1.00 35.43           H  
ATOM     80  N   LEU A   5       3.775  -1.965   1.776  1.00 35.15           N  
ATOM     81  H   LEU A   5       4.578  -2.514   2.047  1.00 35.15           H  
ATOM     82  CA  LEU A   5       2.712  -2.572   0.984  1.00 35.15           C  
ATOM     83  HA  LEU A   5       2.496  -1.898   0.154  1.00 35.15           H  
ATOM     84  C   LEU A   5       1.474  -2.682   1.886  1.00 35.15           C  
ATOM     85  CB  LEU A   5       3.172  -3.931   0.427  1.00 35.15           C  
ATOM     86  HB2 LEU A   5       4.108  -3.796  -0.114  1.00 35.15           H  
ATOM     87  HB3 LEU A   5       3.365  -4.606   1.261  1.00 35.15           H  
ATOM     88  O   LEU A   5       1.557  -3.267   2.965  1.00 35.15           O  
ATOM     89  CG  LEU A   5       2.146  -4.589  -0.516  1.00 35.15           C  
ATOM     90  HG  LEU A   5       1.196  -4.702   0.004  1.00 35.15           H  
ATOM     91  CD1 LEU A   5       1.911  -3.768  -1.790  1.00 35.15           C  
ATOM     92 HD11 LEU A   5       1.239  -4.310  -2.455  1.00 35.15           H  
ATOM     93 HD12 LEU A   5       1.464  -2.804  -1.548  1.00 35.15           H  
ATOM     94 HD13 LEU A   5       2.863  -3.612  -2.298  1.00 35.15           H  
ATOM     95  CD2 LEU A   5       2.624  -5.977  -0.935  1.00 35.15           C  
ATOM     96 HD21 LEU A   5       2.783  -6.599  -0.054  1.00 35.15           H  
ATOM     97 HD22 LEU A   5       3.577  -5.905  -1.459  1.00 35.15           H  
ATOM     98 HD23 LEU A   5       1.891  -6.459  -1.581  1.00 35.15           H  
ATOM     99  N   PHE A   6       0.359  -2.076   1.463  1.00 35.40           N  
ATOM    100  H   PHE A   6       0.447  -1.514   0.628  1.00 35.40           H  
ATOM    101  CA  PHE A   6      -0.895  -1.946   2.214  1.00 35.40           C  
ATOM    102  HA  PHE A   6      -0.781  -1.130   2.927  1.00 35.40           H  
ATOM    103  C   PHE A   6      -1.253  -3.219   2.993  1.00 35.40           C  
ATOM    104  CB  PHE A   6      -2.028  -1.582   1.242  1.00 35.40           C  
ATOM    105  HB2 PHE A   6      -2.966  -1.556   1.796  1.00 35.40           H  
ATOM    106  HB3 PHE A   6      -2.117  -2.361   0.484  1.00 35.40           H  
ATOM    107  O   PHE A   6      -1.840  -4.159   2.452  1.00 35.40           O  
ATOM    108  CG  PHE A   6      -1.847  -0.244   0.558  1.00 35.40           C  
ATOM    109  CD1 PHE A   6      -2.178   0.936   1.246  1.00 35.40           C  
ATOM    110  HD1 PHE A   6      -2.571   0.892   2.251  1.00 35.40           H  
ATOM    111  CD2 PHE A   6      -1.323  -0.173  -0.747  1.00 35.40           C  
ATOM    112  HD2 PHE A   6      -1.052  -1.075  -1.274  1.00 35.40           H  
ATOM    113  CE1 PHE A   6      -1.981   2.183   0.636  1.00 35.40           C  
ATOM    114  HE1 PHE A   6      -2.231   3.079   1.185  1.00 35.40           H  
ATOM    115  CE2 PHE A   6      -1.116   1.079  -1.354  1.00 35.40           C  
ATOM    116  HE2 PHE A   6      -0.677   1.140  -2.339  1.00 35.40           H  
ATOM    117  CZ  PHE A   6      -1.439   2.257  -0.660  1.00 35.40           C  
ATOM    118  HZ  PHE A   6      -1.246   3.218  -1.114  1.00 35.40           H  
ATOM    119  N   GLY A   7      -0.909  -3.240   4.283  1.00 29.38           N  
ATOM    120  H   GLY A   7      -0.296  -2.510   4.617  1.00 29.38           H  
ATOM    121  CA  GLY A   7      -1.242  -4.332   5.181  1.00 29.38           C  
ATOM    122  HA2 GLY A   7      -0.872  -4.115   6.183  1.00 29.38           H  
ATOM    123  HA3 GLY A   7      -0.780  -5.251   4.822  1.00 29.38           H  
ATOM    124  C   GLY A   7      -2.756  -4.480   5.229  1.00 29.38           C  
ATOM    125  O   GLY A   7      -3.462  -3.596   5.711  1.00 29.38           O  
ATOM    126  N   THR A   8      -3.253  -5.591   4.688  1.00 28.85           N  
ATOM    127  H   THR A   8      -2.605  -6.193   4.201  1.00 28.85           H  
ATOM    128  CA  THR A   8      -4.671  -5.961   4.649  1.00 28.85           C  
ATOM    129  HA  THR A   8      -5.149  -5.404   3.843  1.00 28.85           H  
ATOM    130  C   THR A   8      -5.363  -5.611   5.961  1.00 28.85           C  
ATOM    131  CB  THR A   8      -4.846  -7.474   4.397  1.00 28.85           C  
ATOM    132  HB  THR A   8      -5.638  -7.861   5.038  1.00 28.85           H  
ATOM    133  O   THR A   8      -5.056  -6.184   7.008  1.00 28.85           O  
ATOM    134  CG2 THR A   8      -5.238  -7.773   2.955  1.00 28.85           C  
ATOM    135 HG21 THR A   8      -6.191  -7.297   2.723  1.00 28.85           H  
ATOM    136 HG22 THR A   8      -4.469  -7.395   2.282  1.00 28.85           H  
ATOM    137 HG23 THR A   8      -5.332  -8.851   2.819  1.00 28.85           H  
ATOM    138  OG1 THR A   8      -3.664  -8.198   4.657  1.00 28.85           O  
ATOM    139  HG1 THR A   8      -3.338  -7.919   5.516  1.00 28.85           H  
ATOM    140  N   THR A   9      -6.339  -4.702   5.906  1.00 30.52           N  
ATOM    141  H   THR A   9      -6.461  -4.155   5.066  1.00 30.52           H  
ATOM    142  CA  THR A   9      -7.275  -4.486   7.005  1.00 30.52           C  
ATOM    143  HA  THR A   9      -6.713  -4.191   7.891  1.00 30.52           H  
ATOM    144  C   THR A   9      -7.981  -5.815   7.260  1.00 30.52           C  
ATOM    145  CB  THR A   9      -8.305  -3.390   6.668  1.00 30.52           C  
ATOM    146  HB  THR A   9      -9.111  -3.814   6.069  1.00 30.52           H  
ATOM    147  O   THR A   9      -8.858  -6.224   6.498  1.00 30.52           O  
ATOM    148  CG2 THR A   9      -8.908  -2.767   7.926  1.00 30.52           C  
ATOM    149 HG21 THR A   9      -9.424  -3.533   8.506  1.00 30.52           H  
ATOM    150 HG22 THR A   9      -9.625  -1.999   7.636  1.00 30.52           H  
ATOM    151 HG23 THR A   9      -8.124  -2.313   8.532  1.00 30.52           H  
ATOM    152  OG1 THR A   9      -7.730  -2.357   5.905  1.00 30.52           O  
ATOM    153  HG1 THR A   9      -7.011  -1.946   6.390  1.00 30.52           H  
ATOM    154  N   MET A  10      -7.579  -6.543   8.303  1.00 28.74           N  
ATOM    155  H   MET A  10      -6.730  -6.275   8.780  1.00 28.74           H  
ATOM    156  CA  MET A  10      -8.305  -7.735   8.719  1.00 28.74           C  
ATOM    157  HA  MET A  10      -8.437  -8.382   7.851  1.00 28.74           H  
ATOM    158  C   MET A  10      -9.679  -7.277   9.209  1.00 28.74           C  
ATOM    159  CB  MET A  10      -7.519  -8.521   9.780  1.00 28.74           C  
ATOM    160  HB2 MET A  10      -7.416  -7.922  10.685  1.00 28.74           H  
ATOM    161  HB3 MET A  10      -6.522  -8.735   9.393  1.00 28.74           H  
ATOM    162  O   MET A  10      -9.816  -6.752  10.315  1.00 28.74           O  
ATOM    163  CG  MET A  10      -8.208  -9.853  10.113  1.00 28.74           C  
ATOM    164  HG2 MET A  10      -8.318 -10.416   9.187  1.00 28.74           H  
ATOM    165  HG3 MET A  10      -9.203  -9.660  10.513  1.00 28.74           H  
ATOM    166  SD  MET A  10      -7.299 -10.896  11.290  1.00 28.74           S  
ATOM    167  CE  MET A  10      -7.741 -10.120  12.865  1.00 28.74           C  
ATOM    168  HE1 MET A  10      -7.756  -9.035  12.760  1.00 28.74           H  
ATOM    169  HE2 MET A  10      -8.718 -10.485  13.179  1.00 28.74           H  
ATOM    170  HE3 MET A  10      -7.005 -10.398  13.620  1.00 28.74           H  
ATOM    171  N   LEU A  11     -10.700  -7.445   8.370  1.00 29.04           N  
ATOM    172  H   LEU A  11     -10.492  -7.721   7.421  1.00 29.04           H  
ATOM    173  CA  LEU A  11     -12.085  -7.213   8.746  1.00 29.04           C  
ATOM    174  HA  LEU A  11     -12.161  -6.219   9.185  1.00 29.04           H  
ATOM    175  C   LEU A  11     -12.461  -8.261   9.805  1.00 29.04           C  
ATOM    176  CB  LEU A  11     -12.973  -7.274   7.484  1.00 29.04           C  
ATOM    177  HB2 LEU A  11     -13.114  -8.317   7.201  1.00 29.04           H  
ATOM    178  HB3 LEU A  11     -12.463  -6.784   6.655  1.00 29.04           H  
ATOM    179  O   LEU A  11     -12.787  -9.404   9.487  1.00 29.04           O  
ATOM    180  CG  LEU A  11     -14.342  -6.597   7.686  1.00 29.04           C  
ATOM    181  HG  LEU A  11     -14.683  -6.762   8.708  1.00 29.04           H  
ATOM    182  CD1 LEU A  11     -14.247  -5.092   7.423  1.00 29.04           C  
ATOM    183 HD11 LEU A  11     -13.514  -4.638   8.090  1.00 29.04           H  
ATOM    184 HD12 LEU A  11     -15.215  -4.623   7.597  1.00 29.04           H  
ATOM    185 HD13 LEU A  11     -13.948  -4.906   6.391  1.00 29.04           H  
ATOM    186  CD2 LEU A  11     -15.389  -7.182   6.739  1.00 29.04           C  
ATOM    187 HD21 LEU A  11     -15.507  -8.248   6.934  1.00 29.04           H  
ATOM    188 HD22 LEU A  11     -16.346  -6.685   6.895  1.00 29.04           H  
ATOM    189 HD23 LEU A  11     -15.077  -7.037   5.705  1.00 29.04           H  
ATOM    190  N   VAL A  12     -12.381  -7.894  11.085  1.00 34.72           N  
ATOM    191  H   VAL A  12     -11.964  -6.999  11.297  1.00 34.72           H  
ATOM    192  CA  VAL A  12     -12.900  -8.730  12.172  1.00 34.72           C  
ATOM    193  HA  VAL A  12     -12.604  -9.763  11.990  1.00 34.72           H  
ATOM    194  C   VAL A  12     -14.422  -8.654  12.112  1.00 34.72           C  
ATOM    195  CB  VAL A  12     -12.344  -8.328  13.554  1.00 34.72           C  
ATOM    196  HB  VAL A  12     -12.634  -7.304  13.790  1.00 34.72           H  
ATOM    197  O   VAL A  12     -15.040  -7.758  12.683  1.00 34.72           O  
ATOM    198  CG1 VAL A  12     -12.864  -9.268  14.653  1.00 34.72           C  
ATOM    199 HG11 VAL A  12     -12.430  -8.989  15.613  1.00 34.72           H  
ATOM    200 HG12 VAL A  12     -13.948  -9.187  14.738  1.00 34.72           H  
ATOM    201 HG13 VAL A  12     -12.597 -10.300  14.426  1.00 34.72           H  
ATOM    202  CG2 VAL A  12     -10.815  -8.418  13.569  1.00 34.72           C  
ATOM    203 HG21 VAL A  12     -10.385  -7.708  12.863  1.00 34.72           H  
ATOM    204 HG22 VAL A  12     -10.521  -9.429  13.286  1.00 34.72           H  
ATOM    205 HG23 VAL A  12     -10.434  -8.189  14.564  1.00 34.72           H  
ATOM    206  N   ALA A  13     -15.039  -9.585  11.389  1.00 32.47           N  
ATOM    207  H   ALA A  13     -14.475 -10.202  10.821  1.00 32.47           H  
ATOM    208  CA  ALA A  13     -16.481  -9.780  11.426  1.00 32.47           C  
ATOM    209  HA  ALA A  13     -16.971  -8.820  11.266  1.00 32.47           H  
ATOM    210  C   ALA A  13     -16.877 -10.302  12.820  1.00 32.47           C  
ATOM    211  CB  ALA A  13     -16.889 -10.716  10.281  1.00 32.47           C  
ATOM    212  HB1 ALA A  13     -17.970 -10.861  10.294  1.00 32.47           H  
ATOM    213  HB2 ALA A  13     -16.399 -11.684  10.394  1.00 32.47           H  
ATOM    214  HB3 ALA A  13     -16.601 -10.278   9.326  1.00 32.47           H  
ATOM    215  O   ALA A  13     -16.809 -11.499  13.101  1.00 32.47           O  
ATOM    216  N   ALA A  14     -17.259  -9.395  13.719  1.00 43.37           N  
ATOM    217  H   ALA A  14     -17.164  -8.419  13.478  1.00 43.37           H  
ATOM    218  CA  ALA A  14     -17.743  -9.736  15.052  1.00 43.37           C  
ATOM    219  HA  ALA A  14     -17.114 -10.527  15.462  1.00 43.37           H  
ATOM    220  C   ALA A  14     -19.186 -10.272  14.975  1.00 43.37           C  
ATOM    221  CB  ALA A  14     -17.591  -8.510  15.963  1.00 43.37           C  
ATOM    222  HB1 ALA A  14     -18.189  -7.683  15.582  1.00 43.37           H  
ATOM    223  HB2 ALA A  14     -17.926  -8.759  16.970  1.00 43.37           H  
ATOM    224  HB3 ALA A  14     -16.544  -8.208  16.003  1.00 43.37           H  
ATOM    225  O   ALA A  14     -20.156  -9.519  15.039  1.00 43.37           O  
ATOM    226  N   GLY A  15     -19.340 -11.588  14.821  1.00 41.28           N  
ATOM    227  H   GLY A  15     -18.509 -12.143  14.671  1.00 41.28           H  
ATOM    228  CA  GLY A  15     -20.619 -12.275  15.009  1.00 41.28           C  
ATOM    229  HA2 GLY A  15     -21.430 -11.683  14.586  1.00 41.28           H  
ATOM    230  HA3 GLY A  15     -20.591 -13.238  14.498  1.00 41.28           H  
ATOM    231  C   GLY A  15     -20.879 -12.526  16.494  1.00 41.28           C  
ATOM    232  O   GLY A  15     -20.271 -13.414  17.085  1.00 41.28           O  
ATOM    233  N   ALA A  16     -21.776 -11.756  17.112  1.00 42.37           N  
ATOM    234  H   ALA A  16     -22.203 -11.001  16.596  1.00 42.37           H  
ATOM    235  CA  ALA A  16     -22.165 -11.957  18.506  1.00 42.37           C  
ATOM    236  HA  ALA A  16     -21.269 -12.157  19.094  1.00 42.37           H  
ATOM    237  C   ALA A  16     -23.111 -13.167  18.648  1.00 42.37           C  
ATOM    238  CB  ALA A  16     -22.789 -10.657  19.037  1.00 42.37           C  
ATOM    239  HB1 ALA A  16     -23.061 -10.784  20.084  1.00 42.37           H  
ATOM    240  HB2 ALA A  16     -22.069  -9.843  18.955  1.00 42.37           H  
ATOM    241  HB3 ALA A  16     -23.682 -10.408  18.464  1.00 42.37           H  
ATOM    242  O   ALA A  16     -24.293 -13.078  18.315  1.00 42.37           O  
ATOM    243  N   PHE A  17     -22.617 -14.286  19.186  1.00 43.76           N  
ATOM    244  H   PHE A  17     -21.625 -14.328  19.371  1.00 43.76           H  
ATOM    245  CA  PHE A  17     -23.462 -15.343  19.749  1.00 43.76           C  
ATOM    246  HA  PHE A  17     -24.489 -15.207  19.409  1.00 43.76           H  
ATOM    247  C   PHE A  17     -23.462 -15.234  21.277  1.00 43.76           C  
ATOM    248  CB  PHE A  17     -23.016 -16.734  19.273  1.00 43.76           C  
ATOM    249  HB2 PHE A  17     -23.464 -17.483  19.926  1.00 43.76           H  
ATOM    250  HB3 PHE A  17     -21.934 -16.823  19.378  1.00 43.76           H  
ATOM    251  O   PHE A  17     -22.425 -15.369  21.919  1.00 43.76           O  
ATOM    252  CG  PHE A  17     -23.425 -17.061  17.849  1.00 43.76           C  
ATOM    253  CD1 PHE A  17     -24.737 -17.493  17.573  1.00 43.76           C  
ATOM    254  HD1 PHE A  17     -25.452 -17.591  18.377  1.00 43.76           H  
ATOM    255  CD2 PHE A  17     -22.500 -16.930  16.797  1.00 43.76           C  
ATOM    256  HD2 PHE A  17     -21.496 -16.586  16.998  1.00 43.76           H  
ATOM    257  CE1 PHE A  17     -25.122 -17.793  16.254  1.00 43.76           C  
ATOM    258  HE1 PHE A  17     -26.131 -18.118  16.044  1.00 43.76           H  
ATOM    259  CE2 PHE A  17     -22.883 -17.235  15.478  1.00 43.76           C  
ATOM    260  HE2 PHE A  17     -22.170 -17.129  14.674  1.00 43.76           H  
ATOM    261  CZ  PHE A  17     -24.194 -17.666  15.206  1.00 43.76           C  
ATOM    262  HZ  PHE A  17     -24.486 -17.892  14.191  1.00 43.76           H  
ATOM    263  N   ALA A  18     -24.640 -15.010  21.864  1.00 41.72           N  
ATOM    264  H   ALA A  18     -25.451 -14.874  21.278  1.00 41.72           H  
ATOM    265  CA  ALA A  18     -24.843 -15.018  23.311  1.00 41.72           C  
ATOM    266  HA  ALA A  18     -24.001 -14.517  23.789  1.00 41.72           H  
ATOM    267  C   ALA A  18     -24.883 -16.468  23.838  1.00 41.72           C  
ATOM    268  CB  ALA A  18     -26.111 -14.212  23.629  1.00 41.72           C  
ATOM    269  HB1 ALA A  18     -25.998 -13.189  23.271  1.00 41.72           H  
ATOM    270  HB2 ALA A  18     -26.978 -14.670  23.154  1.00 41.72           H  
ATOM    271  HB3 ALA A  18     -26.266 -14.194  24.708  1.00 41.72           H  
ATOM    272  O   ALA A  18     -25.952 -17.058  23.995  1.00 41.72           O  
ATOM    273  N   GLY A  19     -23.709 -17.060  24.061  1.00 40.63           N  
ATOM    274  H   GLY A  19     -22.879 -16.531  23.835  1.00 40.63           H  
ATOM    275  CA  GLY A  19     -23.530 -18.274  24.865  1.00 40.63           C  
ATOM    276  HA2 GLY A  19     -24.424 -18.894  24.809  1.00 40.63           H  
ATOM    277  HA3 GLY A  19     -22.687 -18.845  24.475  1.00 40.63           H  
ATOM    278  C   GLY A  19     -23.242 -17.936  26.333  1.00 40.63           C  
ATOM    279  O   GLY A  19     -22.852 -16.816  26.651  1.00 40.63           O  
ATOM    280  N   ALA A  20     -23.461 -18.893  27.241  1.00 44.71           N  
ATOM    281  H   ALA A  20     -23.731 -19.808  26.911  1.00 44.71           H  
ATOM    282  CA  ALA A  20     -23.194 -18.735  28.673  1.00 44.71           C  
ATOM    283  HA  ALA A  20     -23.846 -17.950  29.055  1.00 44.71           H  
ATOM    284  C   ALA A  20     -21.733 -18.320  28.951  1.00 44.71           C  
ATOM    285  CB  ALA A  20     -23.544 -20.053  29.376  1.00 44.71           C  
ATOM    286  HB1 ALA A  20     -22.901 -20.851  29.005  1.00 44.71           H  
ATOM    287  HB2 ALA A  20     -23.387 -19.946  30.449  1.00 44.71           H  
ATOM    288  HB3 ALA A  20     -24.588 -20.308  29.192  1.00 44.71           H  
ATOM    289  O   ALA A  20     -20.823 -18.823  28.298  1.00 44.71           O  
ATOM    290  N   ALA A  21     -21.538 -17.430  29.932  1.00 44.47           N  
ATOM    291  H   ALA A  21     -22.351 -17.068  30.411  1.00 44.47           H  
ATOM    292  CA  ALA A  21     -20.255 -16.827  30.294  1.00 44.47           C  
ATOM    293  HA  ALA A  21     -19.882 -16.263  29.440  1.00 44.47           H  
ATOM    294  C   ALA A  21     -19.193 -17.880  30.664  1.00 44.47           C  
ATOM    295  CB  ALA A  21     -20.501 -15.836  31.443  1.00 44.47           C  
ATOM    296  HB1 ALA A  21     -21.207 -15.068  31.127  1.00 44.47           H  
ATOM    297  HB2 ALA A  21     -19.560 -15.353  31.705  1.00 44.47           H  
ATOM    298  HB3 ALA A  21     -20.888 -16.357  32.318  1.00 44.47           H  
ATOM    299  O   ALA A  21     -19.149 -18.383  31.788  1.00 44.47           O  
ATOM    300  N   VAL A  22     -18.336 -18.205  29.703  1.00 53.30           N  
ATOM    301  H   VAL A  22     -18.477 -17.780  28.797  1.00 53.30           H  
ATOM    302  CA  VAL A  22     -17.000 -18.746  29.949  1.00 53.30           C  
ATOM    303  HA  VAL A  22     -16.967 -19.231  30.924  1.00 53.30           H  
ATOM    304  C   VAL A  22     -16.079 -17.534  29.959  1.00 53.30           C  
ATOM    305  CB  VAL A  22     -16.599 -19.769  28.868  1.00 53.30           C  
ATOM    306  HB  VAL A  22     -16.550 -19.274  27.898  1.00 53.30           H  
ATOM    307  O   VAL A  22     -16.257 -16.654  29.122  1.00 53.30           O  
ATOM    308  CG1 VAL A  22     -15.235 -20.400  29.172  1.00 53.30           C  
ATOM    309 HG11 VAL A  22     -14.459 -19.635  29.149  1.00 53.30           H  
ATOM    310 HG12 VAL A  22     -14.988 -21.133  28.404  1.00 53.30           H  
ATOM    311 HG13 VAL A  22     -15.244 -20.884  30.149  1.00 53.30           H  
ATOM    312  CG2 VAL A  22     -17.626 -20.909  28.779  1.00 53.30           C  
ATOM    313 HG21 VAL A  22     -17.735 -21.392  29.750  1.00 53.30           H  
ATOM    314 HG22 VAL A  22     -18.592 -20.516  28.461  1.00 53.30           H  
ATOM    315 HG23 VAL A  22     -17.298 -21.640  28.041  1.00 53.30           H  
ATOM    316  N   ALA A  23     -15.147 -17.462  30.914  1.00 64.83           N  
ATOM    317  H   ALA A  23     -15.038 -18.235  31.555  1.00 64.83           H  
ATOM    318  CA  ALA A  23     -14.149 -16.396  30.937  1.00 64.83           C  
ATOM    319  HA  ALA A  23     -14.633 -15.457  31.205  1.00 64.83           H  
ATOM    320  C   ALA A  23     -13.532 -16.255  29.541  1.00 64.83           C  
ATOM    321  CB  ALA A  23     -13.076 -16.748  31.978  1.00 64.83           C  
ATOM    322  HB1 ALA A  23     -12.321 -15.961  31.994  1.00 64.83           H  
ATOM    323  HB2 ALA A  23     -13.529 -16.829  32.966  1.00 64.83           H  
ATOM    324  HB3 ALA A  23     -12.595 -17.690  31.713  1.00 64.83           H  
ATOM    325  O   ALA A  23     -13.109 -17.268  28.983  1.00 64.83           O  
ATOM    326  N   ALA A  24     -13.513 -15.035  28.997  1.00 72.02           N  
ATOM    327  H   ALA A  24     -14.098 -14.315  29.396  1.00 72.02           H  
ATOM    328  CA  ALA A  24     -12.889 -14.765  27.709  1.00 72.02           C  
ATOM    329  HA  ALA A  24     -13.541 -15.147  26.924  1.00 72.02           H  
ATOM    330  C   ALA A  24     -11.528 -15.468  27.607  1.00 72.02           C  
ATOM    331  CB  ALA A  24     -12.752 -13.251  27.534  1.00 72.02           C  
ATOM    332  HB1 ALA A  24     -13.746 -12.803  27.559  1.00 72.02           H  
ATOM    333  HB2 ALA A  24     -12.138 -12.835  28.333  1.00 72.02           H  
ATOM    334  HB3 ALA A  24     -12.287 -13.034  26.572  1.00 72.02           H  
ATOM    335  O   ALA A  24     -10.682 -15.332  28.501  1.00 72.02           O  
ATOM    336  N   ASP A  25     -11.334 -16.236  26.532  1.00 84.41           N  
ATOM    337  H   ASP A  25     -12.089 -16.366  25.873  1.00 84.41           H  
ATOM    338  CA  ASP A  25     -10.086 -16.958  26.312  1.00 84.41           C  
ATOM    339  HA  ASP A  25      -9.977 -17.681  27.120  1.00 84.41           H  
ATOM    340  C   ASP A  25      -8.908 -15.970  26.355  1.00 84.41           C  
ATOM    341  CB  ASP A  25     -10.110 -17.713  24.972  1.00 84.41           C  
ATOM    342  HB2 ASP A  25     -10.449 -17.038  24.186  1.00 84.41           H  
ATOM    343  HB3 ASP A  25      -9.093 -18.019  24.729  1.00 84.41           H  
ATOM    344  O   ASP A  25      -9.021 -14.841  25.860  1.00 84.41           O  
ATOM    345  CG  ASP A  25     -10.980 -18.975  24.992  1.00 84.41           C  
ATOM    346  OD1 ASP A  25     -10.943 -19.696  26.015  1.00 84.41           O  
ATOM    347  OD2 ASP A  25     -11.626 -19.244  23.955  1.00 84.41           O  
ATOM    348  N   PRO A  26      -7.759 -16.343  26.940  1.00 88.94           N  
ATOM    349  CA  PRO A  26      -6.585 -15.485  26.894  1.00 88.94           C  
ATOM    350  HA  PRO A  26      -6.803 -14.537  27.387  1.00 88.94           H  
ATOM    351  C   PRO A  26      -6.183 -15.213  25.437  1.00 88.94           C  
ATOM    352  CB  PRO A  26      -5.504 -16.238  27.671  1.00 88.94           C  
ATOM    353  HB2 PRO A  26      -4.504 -16.048  27.280  1.00 88.94           H  
ATOM    354  HB3 PRO A  26      -5.560 -15.964  28.725  1.00 88.94           H  
ATOM    355  O   PRO A  26      -6.391 -16.045  24.550  1.00 88.94           O  
ATOM    356  CG  PRO A  26      -5.909 -17.704  27.506  1.00 88.94           C  
ATOM    357  HG2 PRO A  26      -5.554 -18.076  26.545  1.00 88.94           H  
ATOM    358  HG3 PRO A  26      -5.534 -18.324  28.320  1.00 88.94           H  
ATOM    359  CD  PRO A  26      -7.435 -17.645  27.498  1.00 88.94           C  
ATOM    360  HD2 PRO A  26      -7.837 -18.456  26.890  1.00 88.94           H  
ATOM    361  HD3 PRO A  26      -7.821 -17.708  28.516  1.00 88.94           H  
ATOM    362  N   ILE A  27      -5.556 -14.058  25.187  1.00 92.83           N  
ATOM    363  H   ILE A  27      -5.408 -13.407  25.944  1.00 92.83           H  
ATOM    364  CA  ILE A  27      -5.018 -13.745  23.858  1.00 92.83           C  
ATOM    365  HA  ILE A  27      -5.845 -13.765  23.147  1.00 92.83           H  
ATOM    366  C   ILE A  27      -4.021 -14.838  23.457  1.00 92.83           C  
ATOM    367  CB  ILE A  27      -4.373 -12.339  23.802  1.00 92.83           C  
ATOM    368  HB  ILE A  27      -3.610 -12.269  24.577  1.00 92.83           H  
ATOM    369  O   ILE A  27      -2.988 -15.019  24.102  1.00 92.83           O  
ATOM    370  CG1 ILE A  27      -5.447 -11.260  24.062  1.00 92.83           C  
ATOM    371 HG12 ILE A  27      -6.223 -11.340  23.301  1.00 92.83           H  
ATOM    372 HG13 ILE A  27      -5.904 -11.445  25.034  1.00 92.83           H  
ATOM    373  CG2 ILE A  27      -3.697 -12.113  22.434  1.00 92.83           C  
ATOM    374 HG21 ILE A  27      -4.433 -12.223  21.638  1.00 92.83           H  
ATOM    375 HG22 ILE A  27      -2.887 -12.826  22.279  1.00 92.83           H  
ATOM    376 HG23 ILE A  27      -3.254 -11.119  22.380  1.00 92.83           H  
ATOM    377  CD1 ILE A  27      -4.930  -9.815  24.074  1.00 92.83           C  
ATOM    378 HD11 ILE A  27      -4.643  -9.501  23.071  1.00 92.83           H  
ATOM    379 HD12 ILE A  27      -5.725  -9.154  24.421  1.00 92.83           H  
ATOM    380 HD13 ILE A  27      -4.078  -9.728  24.748  1.00 92.83           H  
ATOM    381  N   THR A  28      -4.323 -15.537  22.364  1.00 93.93           N  
ATOM    382  H   THR A  28      -5.210 -15.355  21.916  1.00 93.93           H  
ATOM    383  CA  THR A  28      -3.397 -16.469  21.718  1.00 93.93           C  
ATOM    384  HA  THR A  28      -2.639 -16.791  22.433  1.00 93.93           H  
ATOM    385  C   THR A  28      -2.711 -15.754  20.564  1.00 93.93           C  
ATOM    386  CB  THR A  28      -4.125 -17.726  21.228  1.00 93.93           C  
ATOM    387  HB  THR A  28      -4.910 -17.447  20.524  1.00 93.93           H  
ATOM    388  O   THR A  28      -3.379 -15.325  19.622  1.00 93.93           O  
ATOM    389  CG2 THR A  28      -3.175 -18.723  20.562  1.00 93.93           C  
ATOM    390 HG21 THR A  28      -2.363 -18.977  21.243  1.00 93.93           H  
ATOM    391 HG22 THR A  28      -3.725 -19.630  20.310  1.00 93.93           H  
ATOM    392 HG23 THR A  28      -2.761 -18.301  19.646  1.00 93.93           H  
ATOM    393  OG1 THR A  28      -4.703 -18.390  22.327  1.00 93.93           O  
ATOM    394  HG1 THR A  28      -5.266 -17.773  22.801  1.00 93.93           H  
ATOM    395  N   LEU A  29      -1.386 -15.628  20.629  1.00 94.91           N  
ATOM    396  H   LEU A  29      -0.894 -16.012  21.423  1.00 94.91           H  
ATOM    397  CA  LEU A  29      -0.597 -15.066  19.535  1.00 94.91           C  
ATOM    398  HA  LEU A  29      -1.160 -14.252  19.078  1.00 94.91           H  
ATOM    399  C   LEU A  29      -0.370 -16.120  18.450  1.00 94.91           C  
ATOM    400  CB  LEU A  29       0.735 -14.498  20.053  1.00 94.91           C  
ATOM    401  HB2 LEU A  29       1.325 -14.177  19.194  1.00 94.91           H  
ATOM    402  HB3 LEU A  29       1.284 -15.297  20.551  1.00 94.91           H  
ATOM    403  O   LEU A  29       0.118 -17.217  18.721  1.00 94.91           O  
ATOM    404  CG  LEU A  29       0.597 -13.307  21.019  1.00 94.91           C  
ATOM    405  HG  LEU A  29       0.033 -13.617  21.898  1.00 94.91           H  
ATOM    406  CD1 LEU A  29       1.987 -12.863  21.474  1.00 94.91           C  
ATOM    407 HD11 LEU A  29       2.570 -12.520  20.619  1.00 94.91           H  
ATOM    408 HD12 LEU A  29       1.897 -12.047  22.192  1.00 94.91           H  
ATOM    409 HD13 LEU A  29       2.504 -13.695  21.950  1.00 94.91           H  
ATOM    410  CD2 LEU A  29      -0.106 -12.105  20.381  1.00 94.91           C  
ATOM    411 HD21 LEU A  29      -1.148 -12.346  20.168  1.00 94.91           H  
ATOM    412 HD22 LEU A  29       0.397 -11.818  19.458  1.00 94.91           H  
ATOM    413 HD23 LEU A  29      -0.090 -11.260  21.070  1.00 94.91           H  
ATOM    414  N   LYS A  30      -0.715 -15.762  17.218  1.00 96.52           N  
ATOM    415  H   LYS A  30      -1.123 -14.846  17.097  1.00 96.52           H  
ATOM    416  CA  LYS A  30      -0.411 -16.503  15.999  1.00 96.52           C  
ATOM    417  HA  LYS A  30      -0.148 -17.531  16.250  1.00 96.52           H  
ATOM    418  C   LYS A  30       0.780 -15.862  15.307  1.00 96.52           C  
ATOM    419  CB  LYS A  30      -1.623 -16.507  15.063  1.00 96.52           C  
ATOM    420  HB2 LYS A  30      -1.884 -15.478  14.816  1.00 96.52           H  
ATOM    421  HB3 LYS A  30      -1.351 -17.019  14.140  1.00 96.52           H  
ATOM    422  O   LYS A  30       0.905 -14.638  15.306  1.00 96.52           O  
ATOM    423  CG  LYS A  30      -2.836 -17.206  15.687  1.00 96.52           C  
ATOM    424  HG2 LYS A  30      -3.136 -16.691  16.599  1.00 96.52           H  
ATOM    425  HG3 LYS A  30      -2.580 -18.239  15.925  1.00 96.52           H  
ATOM    426  CD  LYS A  30      -3.999 -17.179  14.695  1.00 96.52           C  
ATOM    427  HD2 LYS A  30      -4.223 -16.142  14.445  1.00 96.52           H  
ATOM    428  HD3 LYS A  30      -3.709 -17.707  13.787  1.00 96.52           H  
ATOM    429  CE  LYS A  30      -5.232 -17.837  15.312  1.00 96.52           C  
ATOM    430  HE2 LYS A  30      -4.993 -18.874  15.549  1.00 96.52           H  
ATOM    431  HE3 LYS A  30      -5.469 -17.322  16.243  1.00 96.52           H  
ATOM    432  NZ  LYS A  30      -6.380 -17.765  14.377  1.00 96.52           N  
ATOM    433  HZ1 LYS A  30      -7.203 -18.190  14.780  1.00 96.52           H  
ATOM    434  HZ2 LYS A  30      -6.585 -16.800  14.162  1.00 96.52           H  
ATOM    435  HZ3 LYS A  30      -6.152 -18.230  13.509  1.00 96.52           H  
ATOM    436  N   LEU A  31       1.610 -16.708  14.717  1.00 95.94           N  
ATOM    437  H   LEU A  31       1.367 -17.689  14.715  1.00 95.94           H  
ATOM    438  CA  LEU A  31       2.672 -16.310  13.808  1.00 95.94           C  
ATOM    439  HA  LEU A  31       3.086 -15.351  14.118  1.00 95.94           H  
ATOM    440  C   LEU A  31       2.090 -16.177  12.400  1.00 95.94           C  
ATOM    441  CB  LEU A  31       3.764 -17.391  13.861  1.00 95.94           C  
ATOM    442  HB2 LEU A  31       3.338 -18.325  13.494  1.00 95.94           H  
ATOM    443  HB3 LEU A  31       4.064 -17.543  14.898  1.00 95.94           H  
ATOM    444  O   LEU A  31       1.327 -17.049  11.985  1.00 95.94           O  
ATOM    445  CG  LEU A  31       5.014 -17.070  13.026  1.00 95.94           C  
ATOM    446  HG  LEU A  31       4.740 -16.843  11.996  1.00 95.94           H  
ATOM    447  CD1 LEU A  31       5.776 -15.894  13.629  1.00 95.94           C  
ATOM    448 HD11 LEU A  31       5.904 -16.026  14.703  1.00 95.94           H  
ATOM    449 HD12 LEU A  31       5.246 -14.962  13.433  1.00 95.94           H  
ATOM    450 HD13 LEU A  31       6.761 -15.834  13.166  1.00 95.94           H  
ATOM    451  CD2 LEU A  31       5.941 -18.286  13.023  1.00 95.94           C  
ATOM    452 HD21 LEU A  31       6.816 -18.069  12.410  1.00 95.94           H  
ATOM    453 HD22 LEU A  31       5.422 -19.138  12.584  1.00 95.94           H  
ATOM    454 HD23 LEU A  31       6.258 -18.524  14.038  1.00 95.94           H  
ATOM    455  N   GLY A  32       2.479 -15.127  11.694  1.00 96.69           N  
ATOM    456  H   GLY A  32       3.073 -14.434  12.128  1.00 96.69           H  
ATOM    457  CA  GLY A  32       2.338 -15.014  10.249  1.00 96.69           C  
ATOM    458  HA2 GLY A  32       2.387 -16.000   9.786  1.00 96.69           H  
ATOM    459  HA3 GLY A  32       1.380 -14.567   9.985  1.00 96.69           H  
ATOM    460  C   GLY A  32       3.468 -14.164   9.684  1.00 96.69           C  
ATOM    461  O   GLY A  32       4.382 -13.775  10.418  1.00 96.69           O  
ATOM    462  N   GLY A  33       3.422 -13.885   8.393  1.00 95.72           N  
ATOM    463  H   GLY A  33       2.716 -14.327   7.821  1.00 95.72           H  
ATOM    464  CA  GLY A  33       4.420 -13.034   7.762  1.00 95.72           C  
ATOM    465  HA2 GLY A  33       4.398 -12.040   8.208  1.00 95.72           H  
ATOM    466  HA3 GLY A  33       5.414 -13.443   7.944  1.00 95.72           H  
ATOM    467  C   GLY A  33       4.243 -12.888   6.263  1.00 95.72           C  
ATOM    468  O   GLY A  33       3.281 -13.388   5.672  1.00 95.72           O  
ATOM    469  N   LYS A  34       5.203 -12.185   5.670  1.00 95.10           N  
ATOM    470  H   LYS A  34       5.952 -11.832   6.249  1.00 95.10           H  
ATOM    471  CA  LYS A  34       5.373 -12.056   4.228  1.00 95.10           C  
ATOM    472  HA  LYS A  34       4.784 -12.842   3.755  1.00 95.10           H  
ATOM    473  C   LYS A  34       6.823 -12.294   3.840  1.00 95.10           C  
ATOM    474  CB  LYS A  34       4.860 -10.703   3.697  1.00 95.10           C  
ATOM    475  HB2 LYS A  34       5.023 -10.671   2.620  1.00 95.10           H  
ATOM    476  HB3 LYS A  34       3.786 -10.630   3.873  1.00 95.10           H  
ATOM    477  O   LYS A  34       7.744 -12.053   4.621  1.00 95.10           O  
ATOM    478  CG  LYS A  34       5.555  -9.495   4.344  1.00 95.10           C  
ATOM    479  HG2 LYS A  34       6.629  -9.674   4.403  1.00 95.10           H  
ATOM    480  HG3 LYS A  34       5.161  -9.378   5.353  1.00 95.10           H  
ATOM    481  CD  LYS A  34       5.344  -8.184   3.574  1.00 95.10           C  
ATOM    482  HD2 LYS A  34       5.750  -8.287   2.568  1.00 95.10           H  
ATOM    483  HD3 LYS A  34       4.283  -7.943   3.515  1.00 95.10           H  
ATOM    484  CE  LYS A  34       6.100  -7.070   4.313  1.00 95.10           C  
ATOM    485  HE2 LYS A  34       7.121  -7.398   4.504  1.00 95.10           H  
ATOM    486  HE3 LYS A  34       5.633  -6.892   5.282  1.00 95.10           H  
ATOM    487  NZ  LYS A  34       6.174  -5.806   3.550  1.00 95.10           N  
ATOM    488  HZ1 LYS A  34       5.280  -5.461   3.230  1.00 95.10           H  
ATOM    489  HZ2 LYS A  34       6.804  -5.891   2.765  1.00 95.10           H  
ATOM    490  HZ3 LYS A  34       6.666  -5.115   4.097  1.00 95.10           H  
ATOM    491  N   GLN A  35       7.011 -12.769   2.620  1.00 95.50           N  
ATOM    492  H   GLN A  35       6.195 -12.915   2.042  1.00 95.50           H  
ATOM    493  CA  GLN A  35       8.321 -12.833   1.998  1.00 95.50           C  
ATOM    494  HA  GLN A  35       8.945 -12.046   2.419  1.00 95.50           H  
ATOM    495  C   GLN A  35       8.189 -12.580   0.504  1.00 95.50           C  
ATOM    496  CB  GLN A  35       8.982 -14.184   2.300  1.00 95.50           C  
ATOM    497  HB2 GLN A  35       9.023 -14.326   3.380  1.00 95.50           H  
ATOM    498  HB3 GLN A  35       8.402 -14.996   1.860  1.00 95.50           H  
ATOM    499  O   GLN A  35       7.516 -13.321  -0.213  1.00 95.50           O  
ATOM    500  CG  GLN A  35      10.408 -14.208   1.742  1.00 95.50           C  
ATOM    501  HG2 GLN A  35      10.942 -13.324   2.089  1.00 95.50           H  
ATOM    502  HG3 GLN A  35      10.374 -14.174   0.653  1.00 95.50           H  
ATOM    503  CD  GLN A  35      11.209 -15.434   2.155  1.00 95.50           C  
ATOM    504  NE2 GLN A  35      12.465 -15.478   1.770  1.00 95.50           N  
ATOM    505 HE21 GLN A  35      13.017 -16.241   2.135  1.00 95.50           H  
ATOM    506 HE22 GLN A  35      12.860 -14.665   1.321  1.00 95.50           H  
ATOM    507  OE1 GLN A  35      10.754 -16.373   2.792  1.00 95.50           O  
ATOM    508  N   GLU A  36       8.878 -11.556   0.036  1.00 95.66           N  
ATOM    509  H   GLU A  36       9.343 -10.948   0.695  1.00 95.66           H  
ATOM    510  CA  GLU A  36       8.827 -11.083  -1.336  1.00 95.66           C  
ATOM    511  HA  GLU A  36       8.170 -11.726  -1.921  1.00 95.66           H  
ATOM    512  C   GLU A  36      10.225 -11.152  -1.934  1.00 95.66           C  
ATOM    513  CB  GLU A  36       8.246  -9.666  -1.399  1.00 95.66           C  
ATOM    514  HB2 GLU A  36       8.004  -9.465  -2.442  1.00 95.66           H  
ATOM    515  HB3 GLU A  36       8.996  -8.951  -1.061  1.00 95.66           H  
ATOM    516  O   GLU A  36      11.218 -10.829  -1.280  1.00 95.66           O  
ATOM    517  CG  GLU A  36       6.975  -9.519  -0.542  1.00 95.66           C  
ATOM    518  HG2 GLU A  36       7.234  -9.620   0.512  1.00 95.66           H  
ATOM    519  HG3 GLU A  36       6.302 -10.337  -0.796  1.00 95.66           H  
ATOM    520  CD  GLU A  36       6.247  -8.183  -0.721  1.00 95.66           C  
ATOM    521  OE1 GLU A  36       5.177  -8.040  -0.087  1.00 95.66           O  
ATOM    522  OE2 GLU A  36       6.700  -7.360  -1.546  1.00 95.66           O  
ATOM    523  N   GLN A  37      10.317 -11.655  -3.162  1.00 96.19           N  
ATOM    524  H   GLN A  37       9.465 -11.938  -3.624  1.00 96.19           H  
ATOM    525  CA  GLN A  37      11.577 -11.791  -3.886  1.00 96.19           C  
ATOM    526  HA  GLN A  37      12.346 -11.177  -3.417  1.00 96.19           H  
ATOM    527  C   GLN A  37      11.369 -11.288  -5.308  1.00 96.19           C  
ATOM    528  CB  GLN A  37      12.049 -13.255  -3.889  1.00 96.19           C  
ATOM    529  HB2 GLN A  37      11.316 -13.857  -4.427  1.00 96.19           H  
ATOM    530  HB3 GLN A  37      12.993 -13.320  -4.430  1.00 96.19           H  
ATOM    531  O   GLN A  37      10.670 -11.926  -6.102  1.00 96.19           O  
ATOM    532  CG  GLN A  37      12.227 -13.877  -2.496  1.00 96.19           C  
ATOM    533  HG2 GLN A  37      11.305 -13.787  -1.920  1.00 96.19           H  
ATOM    534  HG3 GLN A  37      12.423 -14.942  -2.618  1.00 96.19           H  
ATOM    535  CD  GLN A  37      13.391 -13.284  -1.713  1.00 96.19           C  
ATOM    536  NE2 GLN A  37      13.163 -12.724  -0.547  1.00 96.19           N  
ATOM    537 HE21 GLN A  37      13.958 -12.245  -0.150  1.00 96.19           H  
ATOM    538 HE22 GLN A  37      12.260 -12.290  -0.418  1.00 96.19           H  
ATOM    539  OE1 GLN A  37      14.536 -13.379  -2.120  1.00 96.19           O  
ATOM    540  N   TYR A  38      11.989 -10.158  -5.625  1.00 97.13           N  
ATOM    541  H   TYR A  38      12.538  -9.694  -4.916  1.00 97.13           H  
ATOM    542  CA  TYR A  38      11.872  -9.482  -6.906  1.00 97.13           C  
ATOM    543  HA  TYR A  38      11.084  -9.955  -7.493  1.00 97.13           H  
ATOM    544  C   TYR A  38      13.176  -9.572  -7.683  1.00 97.13           C  
ATOM    545  CB  TYR A  38      11.477  -8.023  -6.687  1.00 97.13           C  
ATOM    546  HB2 TYR A  38      11.431  -7.518  -7.652  1.00 97.13           H  
ATOM    547  HB3 TYR A  38      12.249  -7.530  -6.096  1.00 97.13           H  
ATOM    548  O   TYR A  38      14.252  -9.370  -7.139  1.00 97.13           O  
ATOM    549  CG  TYR A  38      10.143  -7.863  -5.997  1.00 97.13           C  
ATOM    550  CD1 TYR A  38       8.953  -8.073  -6.720  1.00 97.13           C  
ATOM    551  HD1 TYR A  38       8.992  -8.336  -7.767  1.00 97.13           H  
ATOM    552  CD2 TYR A  38      10.093  -7.517  -4.633  1.00 97.13           C  
ATOM    553  HD2 TYR A  38      11.000  -7.350  -4.072  1.00 97.13           H  
ATOM    554  CE1 TYR A  38       7.712  -7.931  -6.071  1.00 97.13           C  
ATOM    555  HE1 TYR A  38       6.782  -8.069  -6.603  1.00 97.13           H  
ATOM    556  CE2 TYR A  38       8.850  -7.373  -3.989  1.00 97.13           C  
ATOM    557  HE2 TYR A  38       8.802  -7.089  -2.948  1.00 97.13           H  
ATOM    558  OH  TYR A  38       6.443  -7.482  -4.108  1.00 97.13           O  
ATOM    559  HH  TYR A  38       6.532  -7.306  -3.168  1.00 97.13           H  
ATOM    560  CZ  TYR A  38       7.655  -7.587  -4.706  1.00 97.13           C  
ATOM    561  N   PHE A  39      13.075  -9.820  -8.981  1.00 96.90           N  
ATOM    562  H   PHE A  39      12.146  -9.945  -9.356  1.00 96.90           H  
ATOM    563  CA  PHE A  39      14.178  -9.832  -9.927  1.00 96.90           C  
ATOM    564  HA  PHE A  39      15.089  -9.485  -9.441  1.00 96.90           H  
ATOM    565  C   PHE A  39      13.836  -8.899 -11.069  1.00 96.90           C  
ATOM    566  CB  PHE A  39      14.410 -11.242 -10.472  1.00 96.90           C  
ATOM    567  HB2 PHE A  39      15.223 -11.205 -11.197  1.00 96.90           H  
ATOM    568  HB3 PHE A  39      13.515 -11.573 -11.000  1.00 96.90           H  
ATOM    569  O   PHE A  39      12.749  -8.978 -11.649  1.00 96.90           O  
ATOM    570  CG  PHE A  39      14.748 -12.260  -9.411  1.00 96.90           C  
ATOM    571  CD1 PHE A  39      16.090 -12.533  -9.098  1.00 96.90           C  
ATOM    572  HD1 PHE A  39      16.883 -12.003  -9.605  1.00 96.90           H  
ATOM    573  CD2 PHE A  39      13.713 -12.913  -8.718  1.00 96.90           C  
ATOM    574  HD2 PHE A  39      12.681 -12.675  -8.933  1.00 96.90           H  
ATOM    575  CE1 PHE A  39      16.396 -13.475  -8.102  1.00 96.90           C  
ATOM    576  HE1 PHE A  39      17.427 -13.675  -7.848  1.00 96.90           H  
ATOM    577  CE2 PHE A  39      14.019 -13.835  -7.704  1.00 96.90           C  
ATOM    578  HE2 PHE A  39      13.222 -14.297  -7.140  1.00 96.90           H  
ATOM    579  CZ  PHE A  39      15.361 -14.119  -7.399  1.00 96.90           C  
ATOM    580  HZ  PHE A  39      15.595 -14.805  -6.599  1.00 96.90           H  
ATOM    581  N   GLY A  40      14.770  -8.042 -11.441  1.00 97.04           N  
ATOM    582  H   GLY A  40      15.648  -7.994 -10.945  1.00 97.04           H  
ATOM    583  CA  GLY A  40      14.488  -7.084 -12.487  1.00 97.04           C  
ATOM    584  HA2 GLY A  40      13.733  -6.384 -12.130  1.00 97.04           H  
ATOM    585  HA3 GLY A  40      14.092  -7.604 -13.359  1.00 97.04           H  
ATOM    586  C   GLY A  40      15.691  -6.292 -12.918  1.00 97.04           C  
ATOM    587  O   GLY A  40      16.793  -6.445 -12.396  1.00 97.04           O  
ATOM    588  N   GLY A  41      15.468  -5.449 -13.910  1.00 95.61           N  
ATOM    589  H   GLY A  41      14.525  -5.349 -14.257  1.00 95.61           H  
ATOM    590  CA  GLY A  41      16.487  -4.552 -14.406  1.00 95.61           C  
ATOM    591  HA2 GLY A  41      17.028  -4.137 -13.556  1.00 95.61           H  
ATOM    592  HA3 GLY A  41      17.190  -5.092 -15.039  1.00 95.61           H  
ATOM    593  C   GLY A  41      15.900  -3.398 -15.187  1.00 95.61           C  
ATOM    594  O   GLY A  41      14.700  -3.354 -15.474  1.00 95.61           O  
ATOM    595  N   VAL A  42      16.778  -2.462 -15.518  1.00 94.89           N  
ATOM    596  H   VAL A  42      17.744  -2.606 -15.263  1.00 94.89           H  
ATOM    597  CA  VAL A  42      16.432  -1.212 -16.189  1.00 94.89           C  
ATOM    598  HA  VAL A  42      15.401  -1.279 -16.536  1.00 94.89           H  
ATOM    599  C   VAL A  42      17.286  -1.007 -17.425  1.00 94.89           C  
ATOM    600  CB  VAL A  42      16.502  -0.015 -15.227  1.00 94.89           C  
ATOM    601  HB  VAL A  42      16.219   0.886 -15.772  1.00 94.89           H  
ATOM    602  O   VAL A  42      18.422  -1.466 -17.484  1.00 94.89           O  
ATOM    603  CG1 VAL A  42      15.479  -0.232 -14.109  1.00 94.89           C  
ATOM    604 HG11 VAL A  42      15.414   0.673 -13.506  1.00 94.89           H  
ATOM    605 HG12 VAL A  42      14.495  -0.433 -14.533  1.00 94.89           H  
ATOM    606 HG13 VAL A  42      15.776  -1.055 -13.460  1.00 94.89           H  
ATOM    607  CG2 VAL A  42      17.893   0.208 -14.616  1.00 94.89           C  
ATOM    608 HG21 VAL A  42      18.613   0.434 -15.403  1.00 94.89           H  
ATOM    609 HG22 VAL A  42      17.850   1.042 -13.916  1.00 94.89           H  
ATOM    610 HG23 VAL A  42      18.216  -0.679 -14.071  1.00 94.89           H  
ATOM    611  N   ALA A  43      16.714  -0.332 -18.411  1.00 95.16           N  
ATOM    612  H   ALA A  43      15.768  -0.008 -18.268  1.00 95.16           H  
ATOM    613  CA  ALA A  43      17.373   0.102 -19.629  1.00 95.16           C  
ATOM    614  HA  ALA A  43      18.450  -0.035 -19.539  1.00 95.16           H  
ATOM    615  C   ALA A  43      17.076   1.591 -19.816  1.00 95.16           C  
ATOM    616  CB  ALA A  43      16.878  -0.754 -20.799  1.00 95.16           C  
ATOM    617  HB1 ALA A  43      15.797  -0.658 -20.901  1.00 95.16           H  
ATOM    618  HB2 ALA A  43      17.136  -1.798 -20.620  1.00 95.16           H  
ATOM    619  HB3 ALA A  43      17.358  -0.418 -21.718  1.00 95.16           H  
ATOM    620  O   ALA A  43      15.939   1.976 -20.111  1.00 95.16           O  
ATOM    621  N   SER A  44      18.085   2.427 -19.606  1.00 93.56           N  
ATOM    622  H   SER A  44      19.004   2.046 -19.434  1.00 93.56           H  
ATOM    623  CA  SER A  44      17.950   3.872 -19.705  1.00 93.56           C  
ATOM    624  HA  SER A  44      16.972   4.136 -19.304  1.00 93.56           H  
ATOM    625  C   SER A  44      17.979   4.344 -21.159  1.00 93.56           C  
ATOM    626  CB  SER A  44      18.959   4.602 -18.816  1.00 93.56           C  
ATOM    627  HB2 SER A  44      18.843   5.675 -18.966  1.00 93.56           H  
ATOM    628  HB3 SER A  44      18.739   4.377 -17.772  1.00 93.56           H  
ATOM    629  O   SER A  44      18.764   3.888 -21.989  1.00 93.56           O  
ATOM    630  OG  SER A  44      20.291   4.232 -19.092  1.00 93.56           O  
ATOM    631  HG  SER A  44      20.414   3.337 -18.767  1.00 93.56           H  
ATOM    632  N   THR A  45      17.088   5.278 -21.483  1.00 94.39           N  
ATOM    633  H   THR A  45      16.443   5.579 -20.766  1.00 94.39           H  
ATOM    634  CA  THR A  45      17.134   6.088 -22.710  1.00 94.39           C  
ATOM    635  HA  THR A  45      17.659   5.538 -23.491  1.00 94.39           H  
ATOM    636  C   THR A  45      17.910   7.382 -22.482  1.00 94.39           C  
ATOM    637  CB  THR A  45      15.720   6.409 -23.210  1.00 94.39           C  
ATOM    638  HB  THR A  45      15.773   7.128 -24.028  1.00 94.39           H  
ATOM    639  O   THR A  45      18.498   7.920 -23.419  1.00 94.39           O  
ATOM    640  CG2 THR A  45      15.020   5.144 -23.712  1.00 94.39           C  
ATOM    641 HG21 THR A  45      14.034   5.409 -24.093  1.00 94.39           H  
ATOM    642 HG22 THR A  45      14.905   4.430 -22.896  1.00 94.39           H  
ATOM    643 HG23 THR A  45      15.605   4.689 -24.511  1.00 94.39           H  
ATOM    644  OG1 THR A  45      14.917   6.927 -22.174  1.00 94.39           O  
ATOM    645  HG1 THR A  45      14.880   7.885 -22.228  1.00 94.39           H  
ATOM    646  N   LYS A  46      17.957   7.842 -21.226  1.00 91.42           N  
ATOM    647  H   LYS A  46      17.389   7.363 -20.541  1.00 91.42           H  
ATOM    648  CA  LYS A  46      18.877   8.857 -20.716  1.00 91.42           C  
ATOM    649  HA  LYS A  46      19.692   8.995 -21.425  1.00 91.42           H  
ATOM    650  C   LYS A  46      19.453   8.352 -19.395  1.00 91.42           C  
ATOM    651  CB  LYS A  46      18.122  10.184 -20.556  1.00 91.42           C  
ATOM    652  HB2 LYS A  46      17.327  10.072 -19.819  1.00 91.42           H  
ATOM    653  HB3 LYS A  46      17.675  10.459 -21.511  1.00 91.42           H  
ATOM    654  O   LYS A  46      18.712   8.170 -18.434  1.00 91.42           O  
ATOM    655  CG  LYS A  46      19.067  11.300 -20.101  1.00 91.42           C  
ATOM    656  HG2 LYS A  46      19.475  11.051 -19.122  1.00 91.42           H  
ATOM    657  HG3 LYS A  46      19.888  11.392 -20.812  1.00 91.42           H  
ATOM    658  CD  LYS A  46      18.327  12.634 -20.012  1.00 91.42           C  
ATOM    659  HD2 LYS A  46      17.467  12.511 -19.354  1.00 91.42           H  
ATOM    660  HD3 LYS A  46      17.973  12.925 -21.001  1.00 91.42           H  
ATOM    661  CE  LYS A  46      19.292  13.689 -19.452  1.00 91.42           C  
ATOM    662  HE2 LYS A  46      19.582  13.375 -18.450  1.00 91.42           H  
ATOM    663  HE3 LYS A  46      20.190  13.717 -20.069  1.00 91.42           H  
ATOM    664  NZ  LYS A  46      18.673  15.032 -19.386  1.00 91.42           N  
ATOM    665  HZ1 LYS A  46      17.865  14.963 -18.784  1.00 91.42           H  
ATOM    666  HZ2 LYS A  46      18.367  15.353 -20.293  1.00 91.42           H  
ATOM    667  HZ3 LYS A  46      19.291  15.701 -18.950  1.00 91.42           H  
ATOM    668  N   ASP A  47      20.759   8.108 -19.352  1.00 86.37           N  
ATOM    669  H   ASP A  47      21.322   8.283 -20.173  1.00 86.37           H  
ATOM    670  CA  ASP A  47      21.405   7.419 -18.227  1.00 86.37           C  
ATOM    671  HA  ASP A  47      20.769   6.581 -17.941  1.00 86.37           H  
ATOM    672  C   ASP A  47      21.552   8.286 -16.962  1.00 86.37           C  
ATOM    673  CB  ASP A  47      22.742   6.809 -18.698  1.00 86.37           C  
ATOM    674  HB2 ASP A  47      23.153   6.210 -17.885  1.00 86.37           H  
ATOM    675  HB3 ASP A  47      22.535   6.131 -19.526  1.00 86.37           H  
ATOM    676  O   ASP A  47      21.652   7.756 -15.850  1.00 86.37           O  
ATOM    677  CG  ASP A  47      23.823   7.805 -19.140  1.00 86.37           C  
ATOM    678  OD1 ASP A  47      23.695   9.012 -18.830  1.00 86.37           O  
ATOM    679  OD2 ASP A  47      24.790   7.366 -19.796  1.00 86.37           O  
ATOM    680  N   GLY A  48      21.553   9.614 -17.109  1.00 85.67           N  
ATOM    681  H   GLY A  48      21.566   9.963 -18.057  1.00 85.67           H  
ATOM    682  CA  GLY A  48      21.856  10.549 -16.027  1.00 85.67           C  
ATOM    683  HA2 GLY A  48      21.817  11.566 -16.418  1.00 85.67           H  
ATOM    684  HA3 GLY A  48      21.106  10.450 -15.243  1.00 85.67           H  
ATOM    685  C   GLY A  48      23.248  10.316 -15.424  1.00 85.67           C  
ATOM    686  O   GLY A  48      23.452  10.556 -14.240  1.00 85.67           O  
ATOM    687  N   GLY A  49      24.197   9.758 -16.179  1.00 84.18           N  
ATOM    688  H   GLY A  49      23.979   9.576 -17.148  1.00 84.18           H  
ATOM    689  CA  GLY A  49      25.522   9.362 -15.695  1.00 84.18           C  
ATOM    690  HA2 GLY A  49      26.147   9.160 -16.564  1.00 84.18           H  
ATOM    691  HA3 GLY A  49      25.959  10.192 -15.140  1.00 84.18           H  
ATOM    692  C   GLY A  49      25.551   8.111 -14.803  1.00 84.18           C  
ATOM    693  O   GLY A  49      26.573   7.858 -14.159  1.00 84.18           O  
ATOM    694  N   ARG A  50      24.465   7.332 -14.737  1.00 82.65           N  
ATOM    695  H   ARG A  50      23.663   7.588 -15.295  1.00 82.65           H  
ATOM    696  CA  ARG A  50      24.378   6.092 -13.953  1.00 82.65           C  
ATOM    697  HA  ARG A  50      25.300   5.968 -13.385  1.00 82.65           H  
ATOM    698  C   ARG A  50      24.244   4.875 -14.865  1.00 82.65           C  
ATOM    699  CB  ARG A  50      23.221   6.224 -12.952  1.00 82.65           C  
ATOM    700  HB2 ARG A  50      22.285   6.358 -13.493  1.00 82.65           H  
ATOM    701  HB3 ARG A  50      23.392   7.112 -12.343  1.00 82.65           H  
ATOM    702  O   ARG A  50      23.456   4.878 -15.803  1.00 82.65           O  
ATOM    703  CG  ARG A  50      23.104   5.005 -12.030  1.00 82.65           C  
ATOM    704  HG2 ARG A  50      24.060   4.824 -11.539  1.00 82.65           H  
ATOM    705  HG3 ARG A  50      22.826   4.130 -12.617  1.00 82.65           H  
ATOM    706  CD  ARG A  50      22.030   5.251 -10.972  1.00 82.65           C  
ATOM    707  HD2 ARG A  50      21.087   5.469 -11.474  1.00 82.65           H  
ATOM    708  HD3 ARG A  50      22.316   6.119 -10.377  1.00 82.65           H  
ATOM    709  NE  ARG A  50      21.863   4.072 -10.102  1.00 82.65           N  
ATOM    710  HE  ARG A  50      22.299   3.217 -10.415  1.00 82.65           H  
ATOM    711  NH1 ARG A  50      20.436   5.056  -8.606  1.00 82.65           N  
ATOM    712 HH11 ARG A  50      20.530   5.920  -9.122  1.00 82.65           H  
ATOM    713 HH12 ARG A  50      19.855   4.998  -7.782  1.00 82.65           H  
ATOM    714  NH2 ARG A  50      20.978   2.901  -8.360  1.00 82.65           N  
ATOM    715 HH21 ARG A  50      21.412   2.059  -8.712  1.00 82.65           H  
ATOM    716 HH22 ARG A  50      20.306   2.833  -7.609  1.00 82.65           H  
ATOM    717  CZ  ARG A  50      21.098   4.014  -9.028  1.00 82.65           C  
ATOM    718  N   GLU A  51      24.980   3.813 -14.558  1.00 87.19           N  
ATOM    719  H   GLU A  51      25.622   3.856 -13.780  1.00 87.19           H  
ATOM    720  CA  GLU A  51      24.880   2.556 -15.302  1.00 87.19           C  
ATOM    721  HA  GLU A  51      24.946   2.783 -16.366  1.00 87.19           H  
ATOM    722  C   GLU A  51      23.534   1.860 -15.069  1.00 87.19           C  
ATOM    723  CB  GLU A  51      26.044   1.615 -14.954  1.00 87.19           C  
ATOM    724  HB2 GLU A  51      26.056   1.446 -13.877  1.00 87.19           H  
ATOM    725  HB3 GLU A  51      25.884   0.661 -15.457  1.00 87.19           H  
ATOM    726  O   GLU A  51      22.952   1.910 -13.981  1.00 87.19           O  
ATOM    727  CG  GLU A  51      27.401   2.184 -15.404  1.00 87.19           C  
ATOM    728  HG2 GLU A  51      27.357   2.371 -16.477  1.00 87.19           H  
ATOM    729  HG3 GLU A  51      27.568   3.138 -14.905  1.00 87.19           H  
ATOM    730  CD  GLU A  51      28.595   1.260 -15.105  1.00 87.19           C  
ATOM    731  OE1 GLU A  51      29.723   1.641 -15.499  1.00 87.19           O  
ATOM    732  OE2 GLU A  51      28.404   0.195 -14.475  1.00 87.19           O  
ATOM    733  N   ASP A  52      23.060   1.188 -16.113  1.00 91.80           N  
ATOM    734  H   ASP A  52      23.593   1.190 -16.971  1.00 91.80           H  
ATOM    735  CA  ASP A  52      21.936   0.267 -16.035  1.00 91.80           C  
ATOM    736  HA  ASP A  52      21.126   0.735 -15.475  1.00 91.80           H  
ATOM    737  C   ASP A  52      22.326  -1.012 -15.297  1.00 91.80           C  
ATOM    738  CB  ASP A  52      21.450  -0.049 -17.449  1.00 91.80           C  
ATOM    739  HB2 ASP A  52      22.303  -0.326 -18.069  1.00 91.80           H  
ATOM    740  HB3 ASP A  52      20.784  -0.911 -17.411  1.00 91.80           H  
ATOM    741  O   ASP A  52      23.486  -1.428 -15.295  1.00 91.80           O  
ATOM    742  CG  ASP A  52      20.716   1.127 -18.089  1.00 91.80           C  
ATOM    743  OD1 ASP A  52      20.286   2.062 -17.372  1.00 91.80           O  
ATOM    744  OD2 ASP A  52      20.563   1.120 -19.325  1.00 91.80           O  
ATOM    745  N   GLY A  53      21.344  -1.658 -14.674  1.00 88.47           N  
ATOM    746  H   GLY A  53      20.394  -1.329 -14.770  1.00 88.47           H  
ATOM    747  CA  GLY A  53      21.600  -2.813 -13.829  1.00 88.47           C  
ATOM    748  HA2 GLY A  53      21.746  -2.479 -12.802  1.00 88.47           H  
ATOM    749  HA3 GLY A  53      22.513  -3.312 -14.153  1.00 88.47           H  
ATOM    750  C   GLY A  53      20.475  -3.829 -13.848  1.00 88.47           C  
ATOM    751  O   GLY A  53      19.324  -3.518 -14.153  1.00 88.47           O  
ATOM    752  N   PHE A  54      20.852  -5.051 -13.487  1.00 93.36           N  
ATOM    753  H   PHE A  54      21.818  -5.178 -13.221  1.00 93.36           H  
ATOM    754  CA  PHE A  54      19.954  -6.133 -13.117  1.00 93.36           C  
ATOM    755  HA  PHE A  54      18.923  -5.792 -13.212  1.00 93.36           H  
ATOM    756  C   PHE A  54      20.222  -6.484 -11.655  1.00 93.36           C  
ATOM    757  CB  PHE A  54      20.166  -7.335 -14.043  1.00 93.36           C  
ATOM    758  HB2 PHE A  54      21.203  -7.661 -13.971  1.00 93.36           H  
ATOM    759  HB3 PHE A  54      19.989  -7.019 -15.071  1.00 93.36           H  
ATOM    760  O   PHE A  54      21.378  -6.506 -11.227  1.00 93.36           O  
ATOM    761  CG  PHE A  54      19.259  -8.511 -13.733  1.00 93.36           C  
ATOM    762  CD1 PHE A  54      19.681  -9.524 -12.850  1.00 93.36           C  
ATOM    763  HD1 PHE A  54      20.654  -9.464 -12.386  1.00 93.36           H  
ATOM    764  CD2 PHE A  54      17.974  -8.573 -14.302  1.00 93.36           C  
ATOM    765  HD2 PHE A  54      17.634  -7.781 -14.953  1.00 93.36           H  
ATOM    766  CE1 PHE A  54      18.821 -10.593 -12.541  1.00 93.36           C  
ATOM    767  HE1 PHE A  54      19.135 -11.354 -11.841  1.00 93.36           H  
ATOM    768  CE2 PHE A  54      17.113  -9.640 -13.990  1.00 93.36           C  
ATOM    769  HE2 PHE A  54      16.116  -9.667 -14.404  1.00 93.36           H  
ATOM    770  CZ  PHE A  54      17.539 -10.652 -13.113  1.00 93.36           C  
ATOM    771  HZ  PHE A  54      16.871 -11.463 -12.860  1.00 93.36           H  
ATOM    772  N   GLY A  55      19.171  -6.755 -10.896  1.00 94.09           N  
ATOM    773  H   GLY A  55      18.252  -6.773 -11.315  1.00 94.09           H  
ATOM    774  CA  GLY A  55      19.271  -6.966  -9.465  1.00 94.09           C  
ATOM    775  HA2 GLY A  55      19.187  -6.005  -8.957  1.00 94.09           H  
ATOM    776  HA3 GLY A  55      20.240  -7.398  -9.217  1.00 94.09           H  
ATOM    777  C   GLY A  55      18.196  -7.885  -8.918  1.00 94.09           C  
ATOM    778  O   GLY A  55      17.277  -8.312  -9.623  1.00 94.09           O  
ATOM    779  N   ILE A  56      18.360  -8.163  -7.632  1.00 94.40           N  
ATOM    780  H   ILE A  56      19.099  -7.690  -7.132  1.00 94.40           H  
ATOM    781  CA  ILE A  56      17.355  -8.771  -6.776  1.00 94.40           C  
ATOM    782  HA  ILE A  56      16.461  -8.929  -7.378  1.00 94.40           H  
ATOM    783  C   ILE A  56      17.020  -7.765  -5.674  1.00 94.40           C  
ATOM    784  CB  ILE A  56      17.821 -10.146  -6.247  1.00 94.40           C  
ATOM    785  HB  ILE A  56      18.092 -10.749  -7.114  1.00 94.40           H  
ATOM    786  O   ILE A  56      17.930  -7.115  -5.157  1.00 94.40           O  
ATOM    787  CG1 ILE A  56      16.660 -10.873  -5.534  1.00 94.40           C  
ATOM    788 HG12 ILE A  56      16.265 -10.254  -4.729  1.00 94.40           H  
ATOM    789 HG13 ILE A  56      15.864 -11.040  -6.260  1.00 94.40           H  
ATOM    790  CG2 ILE A  56      19.075 -10.038  -5.357  1.00 94.40           C  
ATOM    791 HG21 ILE A  56      18.818  -9.550  -4.417  1.00 94.40           H  
ATOM    792 HG22 ILE A  56      19.471 -11.030  -5.140  1.00 94.40           H  
ATOM    793 HG23 ILE A  56      19.852  -9.457  -5.854  1.00 94.40           H  
ATOM    794  CD1 ILE A  56      17.018 -12.239  -4.942  1.00 94.40           C  
ATOM    795 HD11 ILE A  56      17.557 -12.844  -5.671  1.00 94.40           H  
ATOM    796 HD12 ILE A  56      16.102 -12.753  -4.648  1.00 94.40           H  
ATOM    797 HD13 ILE A  56      17.637 -12.108  -4.054  1.00 94.40           H  
ATOM    798  N   ASP A  57      15.740  -7.645  -5.351  1.00 91.27           N  
ATOM    799  H   ASP A  57      15.069  -8.248  -5.806  1.00 91.27           H  
ATOM    800  CA  ASP A  57      15.244  -6.889  -4.204  1.00 91.27           C  
ATOM    801  HA  ASP A  57      16.090  -6.592  -3.585  1.00 91.27           H  
ATOM    802  C   ASP A  57      14.348  -7.797  -3.362  1.00 91.27           C  
ATOM    803  CB  ASP A  57      14.516  -5.618  -4.672  1.00 91.27           C  
ATOM    804  HB2 ASP A  57      13.529  -5.881  -5.053  1.00 91.27           H  
ATOM    805  HB3 ASP A  57      15.088  -5.173  -5.486  1.00 91.27           H  
ATOM    806  O   ASP A  57      13.705  -8.711  -3.895  1.00 91.27           O  
ATOM    807  CG  ASP A  57      14.374  -4.550  -3.581  1.00 91.27           C  
ATOM    808  OD1 ASP A  57      15.019  -4.715  -2.524  1.00 91.27           O  
ATOM    809  OD2 ASP A  57      13.713  -3.528  -3.880  1.00 91.27           O  
ATOM    810  N   THR A  58      14.345  -7.586  -2.055  1.00 92.47           N  
ATOM    811  H   THR A  58      14.740  -6.727  -1.698  1.00 92.47           H  
ATOM    812  CA  THR A  58      13.605  -8.419  -1.108  1.00 92.47           C  
ATOM    813  HA  THR A  58      12.860  -8.993  -1.659  1.00 92.47           H  
ATOM    814  C   THR A  58      12.827  -7.550  -0.137  1.00 92.47           C  
ATOM    815  CB  THR A  58      14.501  -9.432  -0.370  1.00 92.47           C  
ATOM    816  HB  THR A  58      13.859 -10.076   0.231  1.00 92.47           H  
ATOM    817  O   THR A  58      13.178  -6.398   0.084  1.00 92.47           O  
ATOM    818  CG2 THR A  58      15.287 -10.313  -1.350  1.00 92.47           C  
ATOM    819 HG21 THR A  58      14.613 -10.711  -2.109  1.00 92.47           H  
ATOM    820 HG22 THR A  58      16.058  -9.720  -1.841  1.00 92.47           H  
ATOM    821 HG23 THR A  58      15.759 -11.131  -0.806  1.00 92.47           H  
ATOM    822  OG1 THR A  58      15.462  -8.851   0.477  1.00 92.47           O  
ATOM    823  HG1 THR A  58      14.990  -8.327   1.128  1.00 92.47           H  
ATOM    824  N   ASP A  59      11.753  -8.118   0.402  1.00 89.39           N  
ATOM    825  H   ASP A  59      11.465  -9.032   0.083  1.00 89.39           H  
ATOM    826  CA  ASP A  59      11.040  -7.573   1.553  1.00 89.39           C  
ATOM    827  HA  ASP A  59      11.719  -6.978   2.163  1.00 89.39           H  
ATOM    828  C   ASP A  59      10.546  -8.767   2.377  1.00 89.39           C  
ATOM    829  CB  ASP A  59       9.908  -6.655   1.071  1.00 89.39           C  
ATOM    830  HB2 ASP A  59       9.230  -7.225   0.436  1.00 89.39           H  
ATOM    831  HB3 ASP A  59      10.338  -5.854   0.469  1.00 89.39           H  
ATOM    832  O   ASP A  59       9.916  -9.688   1.843  1.00 89.39           O  
ATOM    833  CG  ASP A  59       9.091  -6.023   2.200  1.00 89.39           C  
ATOM    834  OD1 ASP A  59       9.223  -6.435   3.370  1.00 89.39           O  
ATOM    835  OD2 ASP A  59       8.185  -5.217   1.894  1.00 89.39           O  
ATOM    836  N   THR A  60      10.918  -8.835   3.654  1.00 91.95           N  
ATOM    837  H   THR A  60      11.308  -8.001   4.071  1.00 91.95           H  
ATOM    838  CA  THR A  60      10.563  -9.964   4.519  1.00 91.95           C  
ATOM    839  HA  THR A  60       9.688 -10.462   4.101  1.00 91.95           H  
ATOM    840  C   THR A  60      10.198  -9.488   5.911  1.00 91.95           C  
ATOM    841  CB  THR A  60      11.690 -11.001   4.614  1.00 91.95           C  
ATOM    842  HB  THR A  60      12.517 -10.591   5.194  1.00 91.95           H  
ATOM    843  O   THR A  60      11.039  -8.977   6.648  1.00 91.95           O  
ATOM    844  CG2 THR A  60      11.205 -12.306   5.253  1.00 91.95           C  
ATOM    845 HG21 THR A  60      10.453 -12.766   4.613  1.00 91.95           H  
ATOM    846 HG22 THR A  60      12.049 -12.986   5.370  1.00 91.95           H  
ATOM    847 HG23 THR A  60      10.755 -12.116   6.228  1.00 91.95           H  
ATOM    848  OG1 THR A  60      12.167 -11.347   3.332  1.00 91.95           O  
ATOM    849  HG1 THR A  60      12.282 -10.502   2.891  1.00 91.95           H  
ATOM    850  N   GLU A  61       8.971  -9.803   6.316  1.00 91.53           N  
ATOM    851  H   GLU A  61       8.372 -10.313   5.682  1.00 91.53           H  
ATOM    852  CA  GLU A  61       8.420  -9.422   7.610  1.00 91.53           C  
ATOM    853  HA  GLU A  61       9.216  -9.026   8.241  1.00 91.53           H  
ATOM    854  C   GLU A  61       7.791 -10.637   8.296  1.00 91.53           C  
ATOM    855  CB  GLU A  61       7.389  -8.307   7.422  1.00 91.53           C  
ATOM    856  HB2 GLU A  61       7.777  -7.568   6.722  1.00 91.53           H  
ATOM    857  HB3 GLU A  61       6.493  -8.754   6.992  1.00 91.53           H  
ATOM    858  O   GLU A  61       7.132 -11.478   7.676  1.00 91.53           O  
ATOM    859  CG  GLU A  61       7.006  -7.588   8.724  1.00 91.53           C  
ATOM    860  HG2 GLU A  61       7.783  -6.869   8.987  1.00 91.53           H  
ATOM    861  HG3 GLU A  61       6.931  -8.310   9.536  1.00 91.53           H  
ATOM    862  CD  GLU A  61       5.654  -6.884   8.568  1.00 91.53           C  
ATOM    863  OE1 GLU A  61       4.815  -7.097   9.477  1.00 91.53           O  
ATOM    864  OE2 GLU A  61       5.378  -6.323   7.481  1.00 91.53           O  
ATOM    865  N   VAL A  62       7.964 -10.716   9.610  1.00 93.76           N  
ATOM    866  H   VAL A  62       8.486  -9.972  10.049  1.00 93.76           H  
ATOM    867  CA  VAL A  62       7.323 -11.707  10.469  1.00 93.76           C  
ATOM    868  HA  VAL A  62       6.646 -12.325   9.880  1.00 93.76           H  
ATOM    869  C   VAL A  62       6.510 -10.983  11.521  1.00 93.76           C  
ATOM    870  CB  VAL A  62       8.370 -12.619  11.121  1.00 93.76           C  
ATOM    871  HB  VAL A  62       9.078 -12.020  11.693  1.00 93.76           H  
ATOM    872  O   VAL A  62       7.020 -10.114  12.216  1.00 93.76           O  
ATOM    873  CG1 VAL A  62       7.710 -13.626  12.067  1.00 93.76           C  
ATOM    874 HG11 VAL A  62       7.255 -13.109  12.912  1.00 93.76           H  
ATOM    875 HG12 VAL A  62       8.464 -14.313  12.451  1.00 93.76           H  
ATOM    876 HG13 VAL A  62       6.946 -14.180  11.522  1.00 93.76           H  
ATOM    877  CG2 VAL A  62       9.145 -13.419  10.067  1.00 93.76           C  
ATOM    878 HG21 VAL A  62       8.455 -14.002   9.457  1.00 93.76           H  
ATOM    879 HG22 VAL A  62       9.690 -12.736   9.415  1.00 93.76           H  
ATOM    880 HG23 VAL A  62       9.867 -14.080  10.548  1.00 93.76           H  
ATOM    881  N   TYR A  63       5.267 -11.399  11.726  1.00 94.84           N  
ATOM    882  H   TYR A  63       4.893 -12.138  11.147  1.00 94.84           H  
ATOM    883  CA  TYR A  63       4.402 -10.765  12.705  1.00 94.84           C  
ATOM    884  HA  TYR A  63       5.012 -10.113  13.331  1.00 94.84           H  
ATOM    885  C   TYR A  63       3.742 -11.748  13.662  1.00 94.84           C  
ATOM    886  CB  TYR A  63       3.411  -9.846  11.995  1.00 94.84           C  
ATOM    887  HB2 TYR A  63       3.988  -9.038  11.544  1.00 94.84           H  
ATOM    888  HB3 TYR A  63       2.743  -9.400  12.732  1.00 94.84           H  
ATOM    889  O   TYR A  63       3.383 -12.881  13.333  1.00 94.84           O  
ATOM    890  CG  TYR A  63       2.591 -10.502  10.905  1.00 94.84           C  
ATOM    891  CD1 TYR A  63       2.832 -10.161   9.561  1.00 94.84           C  
ATOM    892  HD1 TYR A  63       3.619  -9.463   9.314  1.00 94.84           H  
ATOM    893  CD2 TYR A  63       1.563 -11.409  11.230  1.00 94.84           C  
ATOM    894  HD2 TYR A  63       1.395 -11.689  12.260  1.00 94.84           H  
ATOM    895  CE1 TYR A  63       2.039 -10.716   8.540  1.00 94.84           C  
ATOM    896  HE1 TYR A  63       2.238 -10.458   7.511  1.00 94.84           H  
ATOM    897  CE2 TYR A  63       0.751 -11.943  10.215  1.00 94.84           C  
ATOM    898  HE2 TYR A  63      -0.028 -12.657  10.439  1.00 94.84           H  
ATOM    899  OH  TYR A  63       0.227 -12.162   7.903  1.00 94.84           O  
ATOM    900  HH  TYR A  63       0.622 -12.070   7.033  1.00 94.84           H  
ATOM    901  CZ  TYR A  63       1.002 -11.612   8.868  1.00 94.84           C  
ATOM    902  N   PHE A  64       3.523 -11.259  14.876  1.00 95.91           N  
ATOM    903  H   PHE A  64       3.832 -10.311  15.041  1.00 95.91           H  
ATOM    904  CA  PHE A  64       2.730 -11.907  15.904  1.00 95.91           C  
ATOM    905  HA  PHE A  64       2.512 -12.929  15.591  1.00 95.91           H  
ATOM    906  C   PHE A  64       1.431 -11.139  16.060  1.00 95.91           C  
ATOM    907  CB  PHE A  64       3.494 -11.981  17.226  1.00 95.91           C  
ATOM    908  HB2 PHE A  64       3.663 -10.971  17.600  1.00 95.91           H  
ATOM    909  HB3 PHE A  64       2.880 -12.506  17.958  1.00 95.91           H  
ATOM    910  O   PHE A  64       1.435  -9.932  16.300  1.00 95.91           O  
ATOM    911  CG  PHE A  64       4.825 -12.685  17.103  1.00 95.91           C  
ATOM    912  CD1 PHE A  64       4.914 -14.076  17.297  1.00 95.91           C  
ATOM    913  HD1 PHE A  64       4.031 -14.645  17.544  1.00 95.91           H  
ATOM    914  CD2 PHE A  64       5.967 -11.950  16.738  1.00 95.91           C  
ATOM    915  HD2 PHE A  64       5.899 -10.889  16.547  1.00 95.91           H  
ATOM    916  CE1 PHE A  64       6.151 -14.728  17.142  1.00 95.91           C  
ATOM    917  HE1 PHE A  64       6.220 -15.798  17.275  1.00 95.91           H  
ATOM    918  CE2 PHE A  64       7.195 -12.607  16.568  1.00 95.91           C  
ATOM    919  HE2 PHE A  64       8.058 -12.043  16.247  1.00 95.91           H  
ATOM    920  CZ  PHE A  64       7.290 -13.993  16.772  1.00 95.91           C  
ATOM    921  HZ  PHE A  64       8.235 -14.492  16.616  1.00 95.91           H  
ATOM    922  N   SER A  65       0.304 -11.833  15.950  1.00 96.90           N  
ATOM    923  H   SER A  65       0.360 -12.822  15.751  1.00 96.90           H  
ATOM    924  CA  SER A  65      -1.005 -11.209  16.121  1.00 96.90           C  
ATOM    925  HA  SER A  65      -0.881 -10.296  16.703  1.00 96.90           H  
ATOM    926  C   SER A  65      -1.960 -12.094  16.897  1.00 96.90           C  
ATOM    927  CB  SER A  65      -1.587 -10.795  14.773  1.00 96.90           C  
ATOM    928  HB2 SER A  65      -2.505 -10.228  14.930  1.00 96.90           H  
ATOM    929  HB3 SER A  65      -0.860 -10.158  14.269  1.00 96.90           H  
ATOM    930  O   SER A  65      -1.957 -13.316  16.765  1.00 96.90           O  
ATOM    931  OG  SER A  65      -1.858 -11.906  13.946  1.00 96.90           O  
ATOM    932  HG  SER A  65      -1.056 -12.424  13.848  1.00 96.90           H  
ATOM    933  N   GLY A  66      -2.783 -11.476  17.730  1.00 96.70           N  
ATOM    934  H   GLY A  66      -2.709 -10.476  17.845  1.00 96.70           H  
ATOM    935  CA  GLY A  66      -3.792 -12.187  18.496  1.00 96.70           C  
ATOM    936  HA2 GLY A  66      -4.290 -12.915  17.856  1.00 96.70           H  
ATOM    937  HA3 GLY A  66      -3.323 -12.720  19.323  1.00 96.70           H  
ATOM    938  C   GLY A  66      -4.828 -11.234  19.056  1.00 96.70           C  
ATOM    939  O   GLY A  66      -4.568 -10.046  19.240  1.00 96.70           O  
ATOM    940  N   SER A  67      -6.009 -11.763  19.348  1.00 97.22           N  
ATOM    941  H   SER A  67      -6.172 -12.744  19.174  1.00 97.22           H  
ATOM    942  CA  SER A  67      -7.101 -11.000  19.939  1.00 97.22           C  
ATOM    943  HA  SER A  67      -6.678 -10.196  20.541  1.00 97.22           H  
ATOM    944  C   SER A  67      -7.940 -11.863  20.865  1.00 97.22           C  
ATOM    945  CB  SER A  67      -7.982 -10.383  18.846  1.00 97.22           C  
ATOM    946  HB2 SER A  67      -8.764  -9.777  19.305  1.00 97.22           H  
ATOM    947  HB3 SER A  67      -7.370  -9.740  18.215  1.00 97.22           H  
ATOM    948  O   SER A  67      -7.986 -13.082  20.713  1.00 97.22           O  
ATOM    949  OG  SER A  67      -8.573 -11.384  18.036  1.00 97.22           O  
ATOM    950  HG  SER A  67      -9.081 -11.982  18.589  1.00 97.22           H  
ATOM    951  N   THR A  68      -8.645 -11.212  21.781  1.00 96.31           N  
ATOM    952  H   THR A  68      -8.520 -10.214  21.866  1.00 96.31           H  
ATOM    953  CA  THR A  68      -9.723 -11.814  22.564  1.00 96.31           C  
ATOM    954  HA  THR A  68     -10.083 -12.703  22.046  1.00 96.31           H  
ATOM    955  C   THR A  68     -10.891 -10.841  22.675  1.00 96.31           C  
ATOM    956  CB  THR A  68      -9.236 -12.268  23.943  1.00 96.31           C  
ATOM    957  HB  THR A  68      -8.374 -12.922  23.815  1.00 96.31           H  
ATOM    958  O   THR A  68     -10.686  -9.626  22.721  1.00 96.31           O  
ATOM    959  CG2 THR A  68      -8.871 -11.127  24.897  1.00 96.31           C  
ATOM    960 HG21 THR A  68      -8.186 -10.431  24.412  1.00 96.31           H  
ATOM    961 HG22 THR A  68      -9.769 -10.587  25.197  1.00 96.31           H  
ATOM    962 HG23 THR A  68      -8.399 -11.543  25.786  1.00 96.31           H  
ATOM    963  OG1 THR A  68     -10.280 -12.993  24.529  1.00 96.31           O  
ATOM    964  HG1 THR A  68      -9.882 -13.682  25.067  1.00 96.31           H  
ATOM    965  N   THR A  69     -12.112 -11.364  22.713  1.00 95.68           N  
ATOM    966  H   THR A  69     -12.192 -12.368  22.784  1.00 95.68           H  
ATOM    967  CA  THR A  69     -13.318 -10.580  22.983  1.00 95.68           C  
ATOM    968  HA  THR A  69     -13.104  -9.516  22.880  1.00 95.68           H  
ATOM    969  C   THR A  69     -13.727 -10.835  24.424  1.00 95.68           C  
ATOM    970  CB  THR A  69     -14.448 -10.902  21.998  1.00 95.68           C  
ATOM    971  HB  THR A  69     -14.721 -11.953  22.095  1.00 95.68           H  
ATOM    972  O   THR A  69     -14.055 -11.957  24.795  1.00 95.68           O  
ATOM    973  CG2 THR A  69     -15.689 -10.041  22.240  1.00 95.68           C  
ATOM    974 HG21 THR A  69     -16.440 -10.268  21.484  1.00 95.68           H  
ATOM    975 HG22 THR A  69     -16.111 -10.269  23.219  1.00 95.68           H  
ATOM    976 HG23 THR A  69     -15.435  -8.982  22.195  1.00 95.68           H  
ATOM    977  OG1 THR A  69     -14.024 -10.672  20.668  1.00 95.68           O  
ATOM    978  HG1 THR A  69     -13.864  -9.735  20.538  1.00 95.68           H  
ATOM    979  N   LEU A  70     -13.681  -9.781  25.233  1.00 94.55           N  
ATOM    980  H   LEU A  70     -13.451  -8.886  24.826  1.00 94.55           H  
ATOM    981  CA  LEU A  70     -14.091  -9.792  26.630  1.00 94.55           C  
ATOM    982  HA  LEU A  70     -13.588 -10.612  27.142  1.00 94.55           H  
ATOM    983  C   LEU A  70     -15.607 -10.008  26.749  1.00 94.55           C  
ATOM    984  CB  LEU A  70     -13.684  -8.454  27.276  1.00 94.55           C  
ATOM    985  HB2 LEU A  70     -13.976  -8.472  28.326  1.00 94.55           H  
ATOM    986  HB3 LEU A  70     -14.253  -7.670  26.778  1.00 94.55           H  
ATOM    987  O   LEU A  70     -16.368  -9.660  25.846  1.00 94.55           O  
ATOM    988  CG  LEU A  70     -12.195  -8.072  27.175  1.00 94.55           C  
ATOM    989  HG  LEU A  70     -11.908  -7.970  26.129  1.00 94.55           H  
ATOM    990  CD1 LEU A  70     -11.970  -6.721  27.861  1.00 94.55           C  
ATOM    991 HD11 LEU A  70     -12.591  -5.966  27.380  1.00 94.55           H  
ATOM    992 HD12 LEU A  70     -10.924  -6.431  27.757  1.00 94.55           H  
ATOM    993 HD13 LEU A  70     -12.227  -6.790  28.918  1.00 94.55           H  
ATOM    994  CD2 LEU A  70     -11.279  -9.105  27.830  1.00 94.55           C  
ATOM    995 HD21 LEU A  70     -11.356 -10.054  27.299  1.00 94.55           H  
ATOM    996 HD22 LEU A  70     -10.244  -8.769  27.773  1.00 94.55           H  
ATOM    997 HD23 LEU A  70     -11.561  -9.254  28.873  1.00 94.55           H  
ATOM    998  N   ASP A  71     -16.063 -10.474  27.911  1.00 91.71           N  
ATOM    999  H   ASP A  71     -15.401 -10.943  28.513  1.00 91.71           H  
ATOM   1000  CA  ASP A  71     -17.481 -10.756  28.192  1.00 91.71           C  
ATOM   1001  HA  ASP A  71     -17.817 -11.551  27.526  1.00 91.71           H  
ATOM   1002  C   ASP A  71     -18.410  -9.539  27.994  1.00 91.71           C  
ATOM   1003  CB  ASP A  71     -17.627 -11.245  29.647  1.00 91.71           C  
ATOM   1004  HB2 ASP A  71     -17.348 -10.429  30.314  1.00 91.71           H  
ATOM   1005  HB3 ASP A  71     -18.678 -11.471  29.829  1.00 91.71           H  
ATOM   1006  O   ASP A  71     -19.613  -9.686  27.784  1.00 91.71           O  
ATOM   1007  CG  ASP A  71     -16.803 -12.484  30.029  1.00 91.71           C  
ATOM   1008  OD1 ASP A  71     -16.110 -13.048  29.157  1.00 91.71           O  
ATOM   1009  OD2 ASP A  71     -16.819 -12.813  31.235  1.00 91.71           O  
ATOM   1010  N   ASN A  72     -17.865  -8.318  28.048  1.00 93.35           N  
ATOM   1011  H   ASN A  72     -16.859  -8.274  28.128  1.00 93.35           H  
ATOM   1012  CA  ASN A  72     -18.597  -7.074  27.791  1.00 93.35           C  
ATOM   1013  HA  ASN A  72     -19.631  -7.230  28.100  1.00 93.35           H  
ATOM   1014  C   ASN A  72     -18.671  -6.691  26.296  1.00 93.35           C  
ATOM   1015  CB  ASN A  72     -18.017  -5.954  28.675  1.00 93.35           C  
ATOM   1016  HB2 ASN A  72     -18.660  -5.078  28.597  1.00 93.35           H  
ATOM   1017  HB3 ASN A  72     -18.012  -6.284  29.713  1.00 93.35           H  
ATOM   1018  O   ASN A  72     -19.126  -5.594  25.971  1.00 93.35           O  
ATOM   1019  CG  ASN A  72     -16.609  -5.537  28.289  1.00 93.35           C  
ATOM   1020  ND2 ASN A  72     -16.020  -4.616  29.013  1.00 93.35           N  
ATOM   1021 HD21 ASN A  72     -15.083  -4.370  28.727  1.00 93.35           H  
ATOM   1022 HD22 ASN A  72     -16.499  -4.191  29.794  1.00 93.35           H  
ATOM   1023  OD1 ASN A  72     -16.006  -6.028  27.354  1.00 93.35           O  
ATOM   1024  N   GLY A  73     -18.210  -7.563  25.395  1.00 93.62           N  
ATOM   1025  H   GLY A  73     -17.799  -8.421  25.735  1.00 93.62           H  
ATOM   1026  CA  GLY A  73     -18.201  -7.360  23.946  1.00 93.62           C  
ATOM   1027  HA2 GLY A  73     -18.134  -8.335  23.463  1.00 93.62           H  
ATOM   1028  HA3 GLY A  73     -19.137  -6.890  23.643  1.00 93.62           H  
ATOM   1029  C   GLY A  73     -17.046  -6.502  23.422  1.00 93.62           C  
ATOM   1030  O   GLY A  73     -16.949  -6.299  22.213  1.00 93.62           O  
ATOM   1031  N   ILE A  74     -16.165  -6.000  24.293  1.00 97.01           N  
ATOM   1032  H   ILE A  74     -16.265  -6.231  25.271  1.00 97.01           H  
ATOM   1033  CA  ILE A  74     -14.961  -5.277  23.874  1.00 97.01           C  
ATOM   1034  HA  ILE A  74     -15.220  -4.632  23.034  1.00 97.01           H  
ATOM   1035  C   ILE A  74     -13.923  -6.285  23.390  1.00 97.01           C  
ATOM   1036  CB  ILE A  74     -14.408  -4.380  25.002  1.00 97.01           C  
ATOM   1037  HB  ILE A  74     -14.211  -5.001  25.876  1.00 97.01           H  
ATOM   1038  O   ILE A  74     -13.587  -7.228  24.099  1.00 97.01           O  
ATOM   1039  CG1 ILE A  74     -15.463  -3.312  25.373  1.00 97.01           C  
ATOM   1040 HG12 ILE A  74     -16.369  -3.812  25.715  1.00 97.01           H  
ATOM   1041 HG13 ILE A  74     -15.721  -2.736  24.484  1.00 97.01           H  
ATOM   1042  CG2 ILE A  74     -13.075  -3.727  24.590  1.00 97.01           C  
ATOM   1043 HG21 ILE A  74     -13.220  -3.104  23.707  1.00 97.01           H  
ATOM   1044 HG22 ILE A  74     -12.324  -4.485  24.370  1.00 97.01           H  
ATOM   1045 HG23 ILE A  74     -12.679  -3.118  25.403  1.00 97.01           H  
ATOM   1046  CD1 ILE A  74     -15.032  -2.344  26.481  1.00 97.01           C  
ATOM   1047 HD11 ILE A  74     -14.287  -1.645  26.103  1.00 97.01           H  
ATOM   1048 HD12 ILE A  74     -14.617  -2.899  27.323  1.00 97.01           H  
ATOM   1049 HD13 ILE A  74     -15.899  -1.775  26.819  1.00 97.01           H  
ATOM   1050  N   THR A  75     -13.374  -6.061  22.203  1.00 97.72           N  
ATOM   1051  H   THR A  75     -13.638  -5.221  21.709  1.00 97.72           H  
ATOM   1052  CA  THR A  75     -12.254  -6.843  21.679  1.00 97.72           C  
ATOM   1053  HA  THR A  75     -12.220  -7.807  22.187  1.00 97.72           H  
ATOM   1054  C   THR A  75     -10.941  -6.134  21.967  1.00 97.72           C  
ATOM   1055  CB  THR A  75     -12.448  -7.144  20.192  1.00 97.72           C  
ATOM   1056  HB  THR A  75     -12.566  -6.210  19.642  1.00 97.72           H  
ATOM   1057  O   THR A  75     -10.808  -4.938  21.714  1.00 97.72           O  
ATOM   1058  CG2 THR A  75     -11.301  -7.950  19.585  1.00 97.72           C  
ATOM   1059 HG21 THR A  75     -10.386  -7.359  19.586  1.00 97.72           H  
ATOM   1060 HG22 THR A  75     -11.547  -8.206  18.554  1.00 97.72           H  
ATOM   1061 HG23 THR A  75     -11.147  -8.868  20.153  1.00 97.72           H  
ATOM   1062  OG1 THR A  75     -13.626  -7.910  20.056  1.00 97.72           O  
ATOM   1063  HG1 THR A  75     -14.360  -7.331  20.274  1.00 97.72           H  
ATOM   1064  N   VAL A  76      -9.967  -6.876  22.490  1.00 97.73           N  
ATOM   1065  H   VAL A  76     -10.157  -7.853  22.658  1.00 97.73           H  
ATOM   1066  CA  VAL A  76      -8.592  -6.417  22.702  1.00 97.73           C  
ATOM   1067  HA  VAL A  76      -8.512  -5.371  22.407  1.00 97.73           H  
ATOM   1068  C   VAL A  76      -7.676  -7.244  21.811  1.00 97.73           C  
ATOM   1069  CB  VAL A  76      -8.172  -6.516  24.180  1.00 97.73           C  
ATOM   1070  HB  VAL A  76      -8.173  -7.561  24.490  1.00 97.73           H  
ATOM   1071  O   VAL A  76      -7.691  -8.474  21.883  1.00 97.73           O  
ATOM   1072  CG1 VAL A  76      -6.763  -5.943  24.389  1.00 97.73           C  
ATOM   1073 HG11 VAL A  76      -6.497  -5.986  25.445  1.00 97.73           H  
ATOM   1074 HG12 VAL A  76      -6.725  -4.907  24.050  1.00 97.73           H  
ATOM   1075 HG13 VAL A  76      -6.030  -6.526  23.831  1.00 97.73           H  
ATOM   1076  CG2 VAL A  76      -9.136  -5.742  25.091  1.00 97.73           C  
ATOM   1077 HG21 VAL A  76      -8.784  -5.783  26.122  1.00 97.73           H  
ATOM   1078 HG22 VAL A  76     -10.128  -6.191  25.051  1.00 97.73           H  
ATOM   1079 HG23 VAL A  76      -9.199  -4.703  24.769  1.00 97.73           H  
ATOM   1080  N   ALA A  77      -6.884  -6.579  20.976  1.00 98.09           N  
ATOM   1081  H   ALA A  77      -6.923  -5.570  20.979  1.00 98.09           H  
ATOM   1082  CA  ALA A  77      -5.928  -7.211  20.079  1.00 98.09           C  
ATOM   1083  HA  ALA A  77      -5.879  -8.274  20.313  1.00 98.09           H  
ATOM   1084  C   ALA A  77      -4.520  -6.654  20.288  1.00 98.09           C  
ATOM   1085  CB  ALA A  77      -6.405  -7.078  18.629  1.00 98.09           C  
ATOM   1086  HB1 ALA A  77      -7.442  -7.402  18.544  1.00 98.09           H  
ATOM   1087  HB2 ALA A  77      -5.783  -7.697  17.983  1.00 98.09           H  
ATOM   1088  HB3 ALA A  77      -6.323  -6.042  18.301  1.00 98.09           H  
ATOM   1089  O   ALA A  77      -4.349  -5.483  20.626  1.00 98.09           O  
ATOM   1090  N   ALA A  78      -3.524  -7.506  20.076  1.00 97.20           N  
ATOM   1091  H   ALA A  78      -3.758  -8.430  19.745  1.00 97.20           H  
ATOM   1092  CA  ALA A  78      -2.113  -7.159  20.094  1.00 97.20           C  
ATOM   1093  HA  ALA A  78      -1.998  -6.083  20.228  1.00 97.20           H  
ATOM   1094  C   ALA A  78      -1.480  -7.539  18.754  1.00 97.20           C  
ATOM   1095  CB  ALA A  78      -1.435  -7.867  21.273  1.00 97.20           C  
ATOM   1096  HB1 ALA A  78      -0.378  -7.603  21.297  1.00 97.20           H  
ATOM   1097  HB2 ALA A  78      -1.532  -8.947  21.161  1.00 97.20           H  
ATOM   1098  HB3 ALA A  78      -1.902  -7.555  22.207  1.00 97.20           H  
ATOM   1099  O   ALA A  78      -1.802  -8.588  18.184  1.00 97.20           O  
ATOM   1100  N   ARG A  79      -0.566  -6.693  18.282  1.00 95.73           N  
ATOM   1101  H   ARG A  79      -0.411  -5.825  18.774  1.00 95.73           H  
ATOM   1102  CA  ARG A  79       0.203  -6.898  17.057  1.00 95.73           C  
ATOM   1103  HA  ARG A  79       0.207  -7.958  16.803  1.00 95.73           H  
ATOM   1104  C   ARG A  79       1.645  -6.452  17.270  1.00 95.73           C  
ATOM   1105  CB  ARG A  79      -0.486  -6.123  15.934  1.00 95.73           C  
ATOM   1106  HB2 ARG A  79      -1.528  -6.437  15.875  1.00 95.73           H  
ATOM   1107  HB3 ARG A  79      -0.473  -5.064  16.191  1.00 95.73           H  
ATOM   1108  O   ARG A  79       1.880  -5.437  17.925  1.00 95.73           O  
ATOM   1109  CG  ARG A  79       0.136  -6.283  14.547  1.00 95.73           C  
ATOM   1110  HG2 ARG A  79       1.156  -5.897  14.530  1.00 95.73           H  
ATOM   1111  HG3 ARG A  79      -0.491  -5.688  13.883  1.00 95.73           H  
ATOM   1112  CD  ARG A  79       0.078  -7.663  13.916  1.00 95.73           C  
ATOM   1113  HD2 ARG A  79       0.780  -8.328  14.418  1.00 95.73           H  
ATOM   1114  HD3 ARG A  79      -0.940  -8.040  14.008  1.00 95.73           H  
ATOM   1115  NE  ARG A  79       0.437  -7.540  12.498  1.00 95.73           N  
ATOM   1116  HE  ARG A  79       0.996  -6.747  12.217  1.00 95.73           H  
ATOM   1117  NH1 ARG A  79      -0.520  -9.428  11.615  1.00 95.73           N  
ATOM   1118 HH11 ARG A  79      -0.526 -10.056  10.824  1.00 95.73           H  
ATOM   1119 HH12 ARG A  79      -0.952  -9.655  12.500  1.00 95.73           H  
ATOM   1120  NH2 ARG A  79       0.746  -8.078  10.352  1.00 95.73           N  
ATOM   1121 HH21 ARG A  79       1.297  -7.233  10.310  1.00 95.73           H  
ATOM   1122 HH22 ARG A  79       0.920  -8.774   9.640  1.00 95.73           H  
ATOM   1123  CZ  ARG A  79       0.212  -8.356  11.498  1.00 95.73           C  
ATOM   1124  N   ILE A  80       2.581  -7.245  16.766  1.00 93.54           N  
ATOM   1125  H   ILE A  80       2.286  -8.075  16.272  1.00 93.54           H  
ATOM   1126  CA  ILE A  80       4.023  -6.990  16.780  1.00 93.54           C  
ATOM   1127  HA  ILE A  80       4.218  -5.924  16.905  1.00 93.54           H  
ATOM   1128  C   ILE A  80       4.550  -7.429  15.420  1.00 93.54           C  
ATOM   1129  CB  ILE A  80       4.729  -7.784  17.906  1.00 93.54           C  
ATOM   1130  HB  ILE A  80       4.589  -8.847  17.707  1.00 93.54           H  
ATOM   1131  O   ILE A  80       4.267  -8.556  15.019  1.00 93.54           O  
ATOM   1132  CG1 ILE A  80       4.125  -7.480  19.299  1.00 93.54           C  
ATOM   1133 HG12 ILE A  80       3.044  -7.619  19.267  1.00 93.54           H  
ATOM   1134 HG13 ILE A  80       4.325  -6.442  19.564  1.00 93.54           H  
ATOM   1135  CG2 ILE A  80       6.243  -7.495  17.892  1.00 93.54           C  
ATOM   1136 HG21 ILE A  80       6.424  -6.433  18.054  1.00 93.54           H  
ATOM   1137 HG22 ILE A  80       6.676  -7.768  16.929  1.00 93.54           H  
ATOM   1138 HG23 ILE A  80       6.761  -8.078  18.653  1.00 93.54           H  
ATOM   1139  CD1 ILE A  80       4.631  -8.400  20.416  1.00 93.54           C  
ATOM   1140 HD11 ILE A  80       5.684  -8.208  20.624  1.00 93.54           H  
ATOM   1141 HD12 ILE A  80       4.059  -8.209  21.324  1.00 93.54           H  
ATOM   1142 HD13 ILE A  80       4.499  -9.443  20.127  1.00 93.54           H  
ATOM   1143  N   GLU A  81       5.303  -6.571  14.751  1.00 91.66           N  
ATOM   1144  H   GLU A  81       5.500  -5.658  15.137  1.00 91.66           H  
ATOM   1145  CA  GLU A  81       5.898  -6.821  13.438  1.00 91.66           C  
ATOM   1146  HA  GLU A  81       5.647  -7.824  13.091  1.00 91.66           H  
ATOM   1147  C   GLU A  81       7.417  -6.755  13.566  1.00 91.66           C  
ATOM   1148  CB  GLU A  81       5.335  -5.837  12.400  1.00 91.66           C  
ATOM   1149  HB2 GLU A  81       5.614  -4.823  12.689  1.00 91.66           H  
ATOM   1150  HB3 GLU A  81       5.786  -6.052  11.432  1.00 91.66           H  
ATOM   1151  O   GLU A  81       7.949  -5.983  14.370  1.00 91.66           O  
ATOM   1152  CG  GLU A  81       3.798  -5.978  12.349  1.00 91.66           C  
ATOM   1153  HG2 GLU A  81       3.544  -7.037  12.312  1.00 91.66           H  
ATOM   1154  HG3 GLU A  81       3.388  -5.604  13.287  1.00 91.66           H  
ATOM   1155  CD  GLU A  81       3.038  -5.264  11.224  1.00 91.66           C  
ATOM   1156  OE1 GLU A  81       1.859  -5.684  11.054  1.00 91.66           O  
ATOM   1157  OE2 GLU A  81       3.433  -4.179  10.761  1.00 91.66           O  
ATOM   1158  N   LEU A  82       8.095  -7.666  12.873  1.00 90.22           N  
ATOM   1159  H   LEU A  82       7.588  -8.264  12.236  1.00 90.22           H  
ATOM   1160  CA  LEU A  82       9.538  -7.801  12.866  1.00 90.22           C  
ATOM   1161  HA  LEU A  82       9.955  -6.932  13.377  1.00 90.22           H  
ATOM   1162  C   LEU A  82      10.054  -7.817  11.433  1.00 90.22           C  
ATOM   1163  CB  LEU A  82      10.010  -9.082  13.578  1.00 90.22           C  
ATOM   1164  HB2 LEU A  82      11.094  -9.132  13.475  1.00 90.22           H  
ATOM   1165  HB3 LEU A  82       9.592  -9.936  13.045  1.00 90.22           H  
ATOM   1166  O   LEU A  82       9.697  -8.707  10.660  1.00 90.22           O  
ATOM   1167  CG  LEU A  82       9.656  -9.224  15.063  1.00 90.22           C  
ATOM   1168  HG  LEU A  82       8.574  -9.240  15.192  1.00 90.22           H  
ATOM   1169  CD1 LEU A  82      10.230 -10.547  15.580  1.00 90.22           C  
ATOM   1170 HD11 LEU A  82      11.316 -10.534  15.490  1.00 90.22           H  
ATOM   1171 HD12 LEU A  82       9.839 -11.364  14.973  1.00 90.22           H  
ATOM   1172 HD13 LEU A  82       9.948 -10.690  16.624  1.00 90.22           H  
ATOM   1173  CD2 LEU A  82      10.252  -8.118  15.930  1.00 90.22           C  
ATOM   1174 HD21 LEU A  82      11.327  -8.049  15.762  1.00 90.22           H  
ATOM   1175 HD22 LEU A  82       9.792  -7.174  15.637  1.00 90.22           H  
ATOM   1176 HD23 LEU A  82      10.035  -8.302  16.982  1.00 90.22           H  
ATOM   1177  N   GLU A  83      10.989  -6.925  11.149  1.00 86.32           N  
ATOM   1178  H   GLU A  83      11.184  -6.200  11.826  1.00 86.32           H  
ATOM   1179  CA  GLU A  83      11.794  -6.946   9.938  1.00 86.32           C  
ATOM   1180  HA  GLU A  83      11.139  -7.111   9.082  1.00 86.32           H  
ATOM   1181  C   GLU A  83      12.795  -8.104  10.006  1.00 86.32           C  
ATOM   1182  CB  GLU A  83      12.513  -5.598   9.762  1.00 86.32           C  
ATOM   1183  HB2 GLU A  83      13.153  -5.647   8.881  1.00 86.32           H  
ATOM   1184  HB3 GLU A  83      13.156  -5.432  10.626  1.00 86.32           H  
ATOM   1185  O   GLU A  83      13.565  -8.247  10.970  1.00 86.32           O  
ATOM   1186  CG  GLU A  83      11.559  -4.394   9.634  1.00 86.32           C  
ATOM   1187  HG2 GLU A  83      12.170  -3.491   9.622  1.00 86.32           H  
ATOM   1188  HG3 GLU A  83      10.927  -4.337  10.520  1.00 86.32           H  
ATOM   1189  CD  GLU A  83      10.686  -4.414   8.367  1.00 86.32           C  
ATOM   1190  OE1 GLU A  83       9.904  -3.455   8.201  1.00 86.32           O  
ATOM   1191  OE2 GLU A  83      10.838  -5.360   7.564  1.00 86.32           O  
ATOM   1192  N   ALA A  84      12.765  -8.961   8.986  1.00 87.27           N  
ATOM   1193  H   ALA A  84      12.119  -8.775   8.233  1.00 87.27           H  
ATOM   1194  CA  ALA A  84      13.601 -10.158   8.898  1.00 87.27           C  
ATOM   1195  HA  ALA A  84      14.029 -10.355   9.881  1.00 87.27           H  
ATOM   1196  C   ALA A  84      14.797  -9.991   7.946  1.00 87.27           C  
ATOM   1197  CB  ALA A  84      12.709 -11.350   8.546  1.00 87.27           C  
ATOM   1198  HB1 ALA A  84      13.295 -12.269   8.553  1.00 87.27           H  
ATOM   1199  HB2 ALA A  84      12.296 -11.192   7.550  1.00 87.27           H  
ATOM   1200  HB3 ALA A  84      11.894 -11.426   9.265  1.00 87.27           H  
ATOM   1201  O   ALA A  84      15.545 -10.945   7.710  1.00 87.27           O  
ATOM   1202  N   GLU A  85      14.998  -8.786   7.421  1.00 82.10           N  
ATOM   1203  H   GLU A  85      14.338  -8.052   7.636  1.00 82.10           H  
ATOM   1204  CA  GLU A  85      16.143  -8.433   6.591  1.00 82.10           C  
ATOM   1205  HA  GLU A  85      16.455  -9.324   6.046  1.00 82.10           H  
ATOM   1206  C   GLU A  85      17.331  -7.977   7.445  1.00 82.10           C  
ATOM   1207  CB  GLU A  85      15.745  -7.394   5.545  1.00 82.10           C  
ATOM   1208  HB2 GLU A  85      15.526  -6.445   6.034  1.00 82.10           H  
ATOM   1209  HB3 GLU A  85      16.583  -7.259   4.860  1.00 82.10           H  
ATOM   1210  O   GLU A  85      17.188  -7.507   8.574  1.00 82.10           O  
ATOM   1211  CG  GLU A  85      14.516  -7.877   4.766  1.00 82.10           C  
ATOM   1212  HG2 GLU A  85      14.655  -8.926   4.505  1.00 82.10           H  
ATOM   1213  HG3 GLU A  85      13.624  -7.800   5.388  1.00 82.10           H  
ATOM   1214  CD  GLU A  85      14.312  -7.062   3.502  1.00 82.10           C  
ATOM   1215  OE1 GLU A  85      14.129  -7.744   2.468  1.00 82.10           O  
ATOM   1216  OE2 GLU A  85      14.443  -5.823   3.574  1.00 82.10           O  
ATOM   1217  N   ALA A  86      18.545  -8.165   6.928  1.00 67.29           N  
ATOM   1218  H   ALA A  86      18.621  -8.460   5.965  1.00 67.29           H  
ATOM   1219  CA  ALA A  86      19.750  -7.816   7.665  1.00 67.29           C  
ATOM   1220  HA  ALA A  86      19.616  -8.102   8.708  1.00 67.29           H  
ATOM   1221  C   ALA A  86      19.991  -6.302   7.625  1.00 67.29           C  
ATOM   1222  CB  ALA A  86      20.935  -8.617   7.110  1.00 67.29           C  
ATOM   1223  HB1 ALA A  86      21.835  -8.368   7.672  1.00 67.29           H  
ATOM   1224  HB2 ALA A  86      20.731  -9.684   7.207  1.00 67.29           H  
ATOM   1225  HB3 ALA A  86      21.087  -8.370   6.059  1.00 67.29           H  
ATOM   1226  O   ALA A  86      20.506  -5.778   6.636  1.00 67.29           O  
ATOM   1227  N   ASP A  87      19.713  -5.619   8.730  1.00 67.96           N  
ATOM   1228  H   ASP A  87      19.154  -6.051   9.452  1.00 67.96           H  
ATOM   1229  CA  ASP A  87      20.125  -4.237   8.939  1.00 67.96           C  
ATOM   1230  HA  ASP A  87      20.898  -4.006   8.207  1.00 67.96           H  
ATOM   1231  C   ASP A  87      20.797  -4.025  10.311  1.00 67.96           C  
ATOM   1232  CB  ASP A  87      18.957  -3.285   8.615  1.00 67.96           C  
ATOM   1233  HB2 ASP A  87      18.534  -3.563   7.650  1.00 67.96           H  
ATOM   1234  HB3 ASP A  87      19.367  -2.281   8.507  1.00 67.96           H  
ATOM   1235  O   ASP A  87      20.948  -4.941  11.122  1.00 67.96           O  
ATOM   1236  CG  ASP A  87      17.834  -3.219   9.652  1.00 67.96           C  
ATOM   1237  OD1 ASP A  87      18.076  -3.635  10.806  1.00 67.96           O  
ATOM   1238  OD2 ASP A  87      16.827  -2.559   9.334  1.00 67.96           O  
ATOM   1239  N   ASN A  88      21.299  -2.808  10.539  1.00 71.21           N  
ATOM   1240  H   ASN A  88      21.070  -2.097   9.860  1.00 71.21           H  
ATOM   1241  CA  ASN A  88      21.863  -2.389  11.828  1.00 71.21           C  
ATOM   1242  HA  ASN A  88      22.126  -3.275  12.406  1.00 71.21           H  
ATOM   1243  C   ASN A  88      20.828  -1.623  12.681  1.00 71.21           C  
ATOM   1244  CB  ASN A  88      23.147  -1.566  11.589  1.00 71.21           C  
ATOM   1245  HB2 ASN A  88      22.918  -0.747  10.907  1.00 71.21           H  
ATOM   1246  HB3 ASN A  88      23.477  -1.133  12.533  1.00 71.21           H  
ATOM   1247  O   ASN A  88      21.224  -0.847  13.556  1.00 71.21           O  
ATOM   1248  CG  ASN A  88      24.320  -2.371  11.063  1.00 71.21           C  
ATOM   1249  ND2 ASN A  88      25.066  -1.824  10.132  1.00 71.21           N  
ATOM   1250 HD21 ASN A  88      25.772  -2.433   9.746  1.00 71.21           H  
ATOM   1251 HD22 ASN A  88      24.761  -0.969   9.689  1.00 71.21           H  
ATOM   1252  OD1 ASN A  88      24.646  -3.456  11.509  1.00 71.21           O  
ATOM   1253  N   ALA A  89      19.534  -1.756  12.385  1.00 67.97           N  
ATOM   1254  H   ALA A  89      19.233  -2.503  11.775  1.00 67.97           H  
ATOM   1255  CA  ALA A  89      18.462  -0.967  12.977  1.00 67.97           C  
ATOM   1256  HA  ALA A  89      18.895  -0.178  13.592  1.00 67.97           H  
ATOM   1257  C   ALA A  89      17.578  -1.809  13.914  1.00 67.97           C  
ATOM   1258  CB  ALA A  89      17.683  -0.276  11.847  1.00 67.97           C  
ATOM   1259  HB1 ALA A  89      17.018   0.487  12.253  1.00 67.97           H  
ATOM   1260  HB2 ALA A  89      17.079  -1.012  11.317  1.00 67.97           H  
ATOM   1261  HB3 ALA A  89      18.371   0.193  11.143  1.00 67.97           H  
ATOM   1262  O   ALA A  89      17.916  -2.922  14.318  1.00 67.97           O  
ATOM   1263  N   ASN A  90      16.475  -1.213  14.371  1.00 67.20           N  
ATOM   1264  H   ASN A  90      16.188  -0.355  13.921  1.00 67.20           H  
ATOM   1265  CA  ASN A  90      15.510  -1.891  15.226  1.00 67.20           C  
ATOM   1266  HA  ASN A  90      16.033  -2.402  16.034  1.00 67.20           H  
ATOM   1267  C   ASN A  90      14.732  -2.921  14.400  1.00 67.20           C  
ATOM   1268  CB  ASN A  90      14.527  -0.859  15.808  1.00 67.20           C  
ATOM   1269  HB2 ASN A  90      13.716  -1.385  16.312  1.00 67.20           H  
ATOM   1270  HB3 ASN A  90      14.080  -0.300  14.985  1.00 67.20           H  
ATOM   1271  O   ASN A  90      13.995  -2.527  13.507  1.00 67.20           O  
ATOM   1272  CG  ASN A  90      15.118   0.127  16.793  1.00 67.20           C  
ATOM   1273  ND2 ASN A  90      14.403   1.193  17.063  1.00 67.20           N  
ATOM   1274 HD21 ASN A  90      14.884   1.930  17.557  1.00 67.20           H  
ATOM   1275 HD22 ASN A  90      13.597   1.378  16.482  1.00 67.20           H  
ATOM   1276  OD1 ASN A  90      16.185  -0.035  17.365  1.00 67.20           O  
ATOM   1277  N   ASN A  91      14.795  -4.202  14.771  1.00 72.05           N  
ATOM   1278  H   ASN A  91      15.577  -4.498  15.338  1.00 72.05           H  
ATOM   1279  CA  ASN A  91      14.008  -5.232  14.086  1.00 72.05           C  
ATOM   1280  HA  ASN A  91      14.154  -5.126  13.011  1.00 72.05           H  
ATOM   1281  C   ASN A  91      12.499  -5.123  14.332  1.00 72.05           C  
ATOM   1282  CB  ASN A  91      14.494  -6.624  14.514  1.00 72.05           C  
ATOM   1283  HB2 ASN A  91      13.879  -7.375  14.019  1.00 72.05           H  
ATOM   1284  HB3 ASN A  91      14.390  -6.745  15.592  1.00 72.05           H  
ATOM   1285  O   ASN A  91      11.748  -5.611  13.513  1.00 72.05           O  
ATOM   1286  CG  ASN A  91      15.934  -6.857  14.126  1.00 72.05           C  
ATOM   1287  ND2 ASN A  91      16.173  -7.374  12.945  1.00 72.05           N  
ATOM   1288 HD21 ASN A  91      15.413  -7.508  12.295  1.00 72.05           H  
ATOM   1289 HD22 ASN A  91      17.111  -7.274  12.585  1.00 72.05           H  
ATOM   1290  OD1 ASN A  91      16.834  -6.576  14.905  1.00 72.05           O  
ATOM   1291  N   ALA A  92      12.048  -4.548  15.455  1.00 79.26           N  
ATOM   1292  H   ALA A  92      12.723  -4.084  16.047  1.00 79.26           H  
ATOM   1293  CA  ALA A  92      10.623  -4.342  15.732  1.00 79.26           C  
ATOM   1294  HA  ALA A  92      10.026  -4.953  15.055  1.00 79.26           H  
ATOM   1295  C   ALA A  92      10.253  -2.880  15.470  1.00 79.26           C  
ATOM   1296  CB  ALA A  92      10.303  -4.777  17.171  1.00 79.26           C  
ATOM   1297  HB1 ALA A  92      10.643  -5.799  17.337  1.00 79.26           H  
ATOM   1298  HB2 ALA A  92       9.225  -4.726  17.321  1.00 79.26           H  
ATOM   1299  HB3 ALA A  92      10.801  -4.116  17.881  1.00 79.26           H  
ATOM   1300  O   ALA A  92      10.490  -2.022  16.328  1.00 79.26           O  
ATOM   1301  N   ASP A  93       9.719  -2.600  14.290  1.00 73.32           N  
ATOM   1302  H   ASP A  93       9.524  -3.341  13.631  1.00 73.32           H  
ATOM   1303  CA  ASP A  93       9.350  -1.261  13.836  1.00 73.32           C  
ATOM   1304  HA  ASP A  93       9.990  -0.530  14.329  1.00 73.32           H  
ATOM   1305  C   ASP A  93       7.896  -0.907  14.198  1.00 73.32           C  
ATOM   1306  CB  ASP A  93       9.623  -1.167  12.327  1.00 73.32           C  
ATOM   1307  HB2 ASP A  93      10.638  -1.506  12.116  1.00 73.32           H  
ATOM   1308  HB3 ASP A  93       9.550  -0.119  12.035  1.00 73.32           H  
ATOM   1309  O   ASP A  93       7.621   0.242  14.555  1.00 73.32           O  
ATOM   1310  CG  ASP A  93       8.625  -1.984  11.502  1.00 73.32           C  
ATOM   1311  OD1 ASP A  93       8.267  -3.086  11.986  1.00 73.32           O  
ATOM   1312  OD2 ASP A  93       8.115  -1.405  10.525  1.00 73.32           O  
ATOM   1313  N   LYS A  94       6.996  -1.900  14.219  1.00 87.31           N  
ATOM   1314  H   LYS A  94       7.269  -2.742  13.732  1.00 87.31           H  
ATOM   1315  CA  LYS A  94       5.589  -1.730  14.598  1.00 87.31           C  
ATOM   1316  HA  LYS A  94       5.454  -0.703  14.938  1.00 87.31           H  
ATOM   1317  C   LYS A  94       5.153  -2.643  15.732  1.00 87.31           C  
ATOM   1318  CB  LYS A  94       4.683  -1.901  13.379  1.00 87.31           C  
ATOM   1319  HB2 LYS A  94       3.642  -1.858  13.700  1.00 87.31           H  
ATOM   1320  HB3 LYS A  94       4.869  -2.877  12.932  1.00 87.31           H  
ATOM   1321  O   LYS A  94       5.415  -3.845  15.798  1.00 87.31           O  
ATOM   1322  CG  LYS A  94       4.897  -0.804  12.330  1.00 87.31           C  
ATOM   1323  HG2 LYS A  94       5.960  -0.613  12.184  1.00 87.31           H  
ATOM   1324  HG3 LYS A  94       4.416   0.120  12.653  1.00 87.31           H  
ATOM   1325  CD  LYS A  94       4.317  -1.275  11.006  1.00 87.31           C  
ATOM   1326  HD2 LYS A  94       3.251  -1.486  11.097  1.00 87.31           H  
ATOM   1327  HD3 LYS A  94       4.850  -2.186  10.736  1.00 87.31           H  
ATOM   1328  CE  LYS A  94       4.574  -0.250   9.912  1.00 87.31           C  
ATOM   1329  HE2 LYS A  94       3.898   0.600  10.007  1.00 87.31           H  
ATOM   1330  HE3 LYS A  94       5.590   0.128  10.024  1.00 87.31           H  
ATOM   1331  NZ  LYS A  94       4.453  -0.913   8.604  1.00 87.31           N  
ATOM   1332  HZ1 LYS A  94       5.181  -1.611   8.555  1.00 87.31           H  
ATOM   1333  HZ2 LYS A  94       3.569  -1.392   8.503  1.00 87.31           H  
ATOM   1334  HZ3 LYS A  94       4.622  -0.249   7.862  1.00 87.31           H  
ATOM   1335  N   GLN A  95       4.408  -2.048  16.653  1.00 91.58           N  
ATOM   1336  H   GLN A  95       4.224  -1.064  16.524  1.00 91.58           H  
ATOM   1337  CA  GLN A  95       3.716  -2.745  17.725  1.00 91.58           C  
ATOM   1338  HA  GLN A  95       3.340  -3.682  17.314  1.00 91.58           H  
ATOM   1339  C   GLN A  95       2.516  -1.929  18.186  1.00 91.58           C  
ATOM   1340  CB  GLN A  95       4.649  -3.081  18.910  1.00 91.58           C  
ATOM   1341  HB2 GLN A  95       4.037  -3.293  19.786  1.00 91.58           H  
ATOM   1342  HB3 GLN A  95       5.175  -4.003  18.661  1.00 91.58           H  
ATOM   1343  O   GLN A  95       2.598  -0.733  18.436  1.00 91.58           O  
ATOM   1344  CG  GLN A  95       5.719  -2.040  19.292  1.00 91.58           C  
ATOM   1345  HG2 GLN A  95       6.484  -2.029  18.516  1.00 91.58           H  
ATOM   1346  HG3 GLN A  95       6.200  -2.353  20.218  1.00 91.58           H  
ATOM   1347  CD  GLN A  95       5.203  -0.620  19.447  1.00 91.58           C  
ATOM   1348  NE2 GLN A  95       4.877  -0.132  20.621  1.00 91.58           N  
ATOM   1349 HE21 GLN A  95       4.528   0.815  20.581  1.00 91.58           H  
ATOM   1350 HE22 GLN A  95       4.917  -0.713  21.446  1.00 91.58           H  
ATOM   1351  OE1 GLN A  95       5.059   0.110  18.507  1.00 91.58           O  
ATOM   1352  N   TRP A  96       1.367  -2.552  18.379  1.00 94.19           N  
ATOM   1353  H   TRP A  96       1.279  -3.537  18.172  1.00 94.19           H  
ATOM   1354  CA  TRP A  96       0.242  -1.806  18.924  1.00 94.19           C  
ATOM   1355  HA  TRP A  96       0.620  -1.124  19.686  1.00 94.19           H  
ATOM   1356  C   TRP A  96      -0.754  -2.697  19.628  1.00 94.19           C  
ATOM   1357  CB  TRP A  96      -0.423  -0.947  17.836  1.00 94.19           C  
ATOM   1358  HB2 TRP A  96      -1.142  -0.276  18.307  1.00 94.19           H  
ATOM   1359  HB3 TRP A  96       0.322  -0.312  17.356  1.00 94.19           H  
ATOM   1360  O   TRP A  96      -0.802  -3.919  19.459  1.00 94.19           O  
ATOM   1361  CG  TRP A  96      -1.127  -1.710  16.771  1.00 94.19           C  
ATOM   1362  CD1 TRP A  96      -2.455  -1.946  16.737  1.00 94.19           C  
ATOM   1363  HD1 TRP A  96      -3.164  -1.625  17.486  1.00 94.19           H  
ATOM   1364  CD2 TRP A  96      -0.567  -2.330  15.575  1.00 94.19           C  
ATOM   1365  CE2 TRP A  96      -1.651  -2.869  14.817  1.00 94.19           C  
ATOM   1366  CE3 TRP A  96       0.730  -2.458  15.030  1.00 94.19           C  
ATOM   1367  HE3 TRP A  96       1.582  -2.045  15.550  1.00 94.19           H  
ATOM   1368  NE1 TRP A  96      -2.766  -2.657  15.601  1.00 94.19           N  
ATOM   1369  HE1 TRP A  96      -3.706  -2.964  15.392  1.00 94.19           H  
ATOM   1370  CH2 TRP A  96      -0.171  -3.485  13.007  1.00 94.19           C  
ATOM   1371  HH2 TRP A  96       0.006  -3.896  12.025  1.00 94.19           H  
ATOM   1372  CZ2 TRP A  96      -1.471  -3.420  13.543  1.00 94.19           C  
ATOM   1373  HZ2 TRP A  96      -2.311  -3.777  12.966  1.00 94.19           H  
ATOM   1374  CZ3 TRP A  96       0.924  -3.054  13.770  1.00 94.19           C  
ATOM   1375  HZ3 TRP A  96       1.913  -3.140  13.343  1.00 94.19           H  
ATOM   1376  N   VAL A  97      -1.562  -2.031  20.440  1.00 97.97           N  
ATOM   1377  H   VAL A  97      -1.426  -1.033  20.519  1.00 97.97           H  
ATOM   1378  CA  VAL A  97      -2.770  -2.596  21.014  1.00 97.97           C  
ATOM   1379  HA  VAL A  97      -2.811  -3.660  20.781  1.00 97.97           H  
ATOM   1380  C   VAL A  97      -3.958  -1.921  20.359  1.00 97.97           C  
ATOM   1381  CB  VAL A  97      -2.787  -2.450  22.541  1.00 97.97           C  
ATOM   1382  HB  VAL A  97      -2.668  -1.400  22.807  1.00 97.97           H  
ATOM   1383  O   VAL A  97      -3.994  -0.698  20.230  1.00 97.97           O  
ATOM   1384  CG1 VAL A  97      -4.097  -2.961  23.157  1.00 97.97           C  
ATOM   1385 HG11 VAL A  97      -4.936  -2.351  22.823  1.00 97.97           H  
ATOM   1386 HG12 VAL A  97      -4.268  -3.998  22.866  1.00 97.97           H  
ATOM   1387 HG13 VAL A  97      -4.044  -2.898  24.244  1.00 97.97           H  
ATOM   1388  CG2 VAL A  97      -1.632  -3.250  23.159  1.00 97.97           C  
ATOM   1389 HG21 VAL A  97      -1.659  -3.164  24.246  1.00 97.97           H  
ATOM   1390 HG22 VAL A  97      -1.714  -4.299  22.875  1.00 97.97           H  
ATOM   1391 HG23 VAL A  97      -0.677  -2.862  22.807  1.00 97.97           H  
ATOM   1392  N   THR A  98      -4.941  -2.728  19.991  1.00 98.39           N  
ATOM   1393  H   THR A  98      -4.808  -3.720  20.125  1.00 98.39           H  
ATOM   1394  CA  THR A  98      -6.240  -2.276  19.507  1.00 98.39           C  
ATOM   1395  HA  THR A  98      -6.231  -1.194  19.379  1.00 98.39           H  
ATOM   1396  C   THR A  98      -7.301  -2.639  20.538  1.00 98.39           C  
ATOM   1397  CB  THR A  98      -6.557  -2.905  18.145  1.00 98.39           C  
ATOM   1398  HB  THR A  98      -6.557  -3.989  18.260  1.00 98.39           H  
ATOM   1399  O   THR A  98      -7.366  -3.780  20.993  1.00 98.39           O  
ATOM   1400  CG2 THR A  98      -7.920  -2.488  17.619  1.00 98.39           C  
ATOM   1401 HG21 THR A  98      -8.038  -2.847  16.597  1.00 98.39           H  
ATOM   1402 HG22 THR A  98      -8.710  -2.924  18.231  1.00 98.39           H  
ATOM   1403 HG23 THR A  98      -7.989  -1.401  17.657  1.00 98.39           H  
ATOM   1404  OG1 THR A  98      -5.583  -2.567  17.182  1.00 98.39           O  
ATOM   1405  HG1 THR A  98      -5.931  -1.940  16.544  1.00 98.39           H  
ATOM   1406  N   VAL A  99      -8.159  -1.684  20.884  1.00 98.51           N  
ATOM   1407  H   VAL A  99      -8.021  -0.764  20.490  1.00 98.51           H  
ATOM   1408  CA  VAL A  99      -9.363  -1.895  21.692  1.00 98.51           C  
ATOM   1409  HA  VAL A  99      -9.460  -2.956  21.923  1.00 98.51           H  
ATOM   1410  C   VAL A  99     -10.565  -1.465  20.863  1.00 98.51           C  
ATOM   1411  CB  VAL A  99      -9.300  -1.132  23.028  1.00 98.51           C  
ATOM   1412  HB  VAL A  99      -9.307  -0.058  22.840  1.00 98.51           H  
ATOM   1413  O   VAL A  99     -10.665  -0.302  20.472  1.00 98.51           O  
ATOM   1414  CG1 VAL A  99     -10.500  -1.491  23.911  1.00 98.51           C  
ATOM   1415 HG11 VAL A  99     -11.432  -1.247  23.400  1.00 98.51           H  
ATOM   1416 HG12 VAL A  99     -10.485  -2.558  24.133  1.00 98.51           H  
ATOM   1417 HG13 VAL A  99     -10.457  -0.926  24.842  1.00 98.51           H  
ATOM   1418  CG2 VAL A  99      -8.034  -1.478  23.823  1.00 98.51           C  
ATOM   1419 HG21 VAL A  99      -7.961  -2.557  23.960  1.00 98.51           H  
ATOM   1420 HG22 VAL A  99      -7.153  -1.128  23.286  1.00 98.51           H  
ATOM   1421 HG23 VAL A  99      -8.057  -0.987  24.796  1.00 98.51           H  
ATOM   1422  N   SER A 100     -11.479  -2.388  20.578  1.00 98.27           N  
ATOM   1423  H   SER A 100     -11.342  -3.332  20.909  1.00 98.27           H  
ATOM   1424  CA  SER A 100     -12.629  -2.133  19.709  1.00 98.27           C  
ATOM   1425  HA  SER A 100     -12.737  -1.055  19.593  1.00 98.27           H  
ATOM   1426  C   SER A 100     -13.949  -2.625  20.293  1.00 98.27           C  
ATOM   1427  CB  SER A 100     -12.389  -2.709  18.309  1.00 98.27           C  
ATOM   1428  HB2 SER A 100     -11.473  -2.280  17.902  1.00 98.27           H  
ATOM   1429  HB3 SER A 100     -13.220  -2.435  17.659  1.00 98.27           H  
ATOM   1430  O   SER A 100     -13.999  -3.507  21.149  1.00 98.27           O  
ATOM   1431  OG  SER A 100     -12.263  -4.116  18.346  1.00 98.27           O  
ATOM   1432  HG  SER A 100     -12.082  -4.435  17.459  1.00 98.27           H  
ATOM   1433  N   GLY A 101     -15.040  -2.028  19.825  1.00 97.07           N  
ATOM   1434  H   GLY A 101     -14.923  -1.284  19.153  1.00 97.07           H  
ATOM   1435  CA  GLY A 101     -16.403  -2.399  20.186  1.00 97.07           C  
ATOM   1436  HA2 GLY A 101     -16.545  -2.245  21.256  1.00 97.07           H  
ATOM   1437  HA3 GLY A 101     -16.569  -3.453  19.963  1.00 97.07           H  
ATOM   1438  C   GLY A 101     -17.422  -1.564  19.414  1.00 97.07           C  
ATOM   1439  O   GLY A 101     -17.102  -0.950  18.399  1.00 97.07           O  
ATOM   1440  N   ALA A 102     -18.653  -1.475  19.925  1.00 96.47           N  
ATOM   1441  H   ALA A 102     -18.884  -2.030  20.736  1.00 96.47           H  
ATOM   1442  CA  ALA A 102     -19.712  -0.670  19.301  1.00 96.47           C  
ATOM   1443  HA  ALA A 102     -19.862  -1.024  18.281  1.00 96.47           H  
ATOM   1444  C   ALA A 102     -19.380   0.836  19.207  1.00 96.47           C  
ATOM   1445  CB  ALA A 102     -21.008  -0.896  20.089  1.00 96.47           C  
ATOM   1446  HB1 ALA A 102     -21.260  -1.956  20.093  1.00 96.47           H  
ATOM   1447  HB2 ALA A 102     -21.821  -0.347  19.614  1.00 96.47           H  
ATOM   1448  HB3 ALA A 102     -20.893  -0.544  21.114  1.00 96.47           H  
ATOM   1449  O   ALA A 102     -19.992   1.560  18.428  1.00 96.47           O  
ATOM   1450  N   PHE A 103     -18.409   1.310  19.992  1.00 97.22           N  
ATOM   1451  H   PHE A 103     -17.908   0.652  20.572  1.00 97.22           H  
ATOM   1452  CA  PHE A 103     -17.921   2.690  19.975  1.00 97.22           C  
ATOM   1453  HA  PHE A 103     -18.761   3.358  19.785  1.00 97.22           H  
ATOM   1454  C   PHE A 103     -16.887   2.963  18.871  1.00 97.22           C  
ATOM   1455  CB  PHE A 103     -17.349   3.026  21.361  1.00 97.22           C  
ATOM   1456  HB2 PHE A 103     -18.136   2.906  22.106  1.00 97.22           H  
ATOM   1457  HB3 PHE A 103     -17.051   4.075  21.378  1.00 97.22           H  
ATOM   1458  O   PHE A 103     -16.431   4.097  18.752  1.00 97.22           O  
ATOM   1459  CG  PHE A 103     -16.155   2.174  21.756  1.00 97.22           C  
ATOM   1460  CD1 PHE A 103     -16.340   1.018  22.539  1.00 97.22           C  
ATOM   1461  HD1 PHE A 103     -17.324   0.755  22.897  1.00 97.22           H  
ATOM   1462  CD2 PHE A 103     -14.864   2.515  21.309  1.00 97.22           C  
ATOM   1463  HD2 PHE A 103     -14.711   3.401  20.712  1.00 97.22           H  
ATOM   1464  CE1 PHE A 103     -15.241   0.200  22.856  1.00 97.22           C  
ATOM   1465  HE1 PHE A 103     -15.378  -0.693  23.448  1.00 97.22           H  
ATOM   1466  CE2 PHE A 103     -13.768   1.693  21.620  1.00 97.22           C  
ATOM   1467  HE2 PHE A 103     -12.782   1.939  21.254  1.00 97.22           H  
ATOM   1468  CZ  PHE A 103     -13.959   0.535  22.389  1.00 97.22           C  
ATOM   1469  HZ  PHE A 103     -13.118  -0.105  22.609  1.00 97.22           H  
ATOM   1470  N   GLY A 104     -16.484   1.958  18.091  1.00 98.26           N  
ATOM   1471  H   GLY A 104     -16.861   1.035  18.250  1.00 98.26           H  
ATOM   1472  CA  GLY A 104     -15.404   2.061  17.112  1.00 98.26           C  
ATOM   1473  HA2 GLY A 104     -15.698   1.562  16.188  1.00 98.26           H  
ATOM   1474  HA3 GLY A 104     -15.197   3.105  16.877  1.00 98.26           H  
ATOM   1475  C   GLY A 104     -14.130   1.405  17.625  1.00 98.26           C  
ATOM   1476  O   GLY A 104     -14.182   0.371  18.296  1.00 98.26           O  
ATOM   1477  N   LYS A 105     -12.982   1.992  17.294  1.00 98.37           N  
ATOM   1478  H   LYS A 105     -13.020   2.835  16.738  1.00 98.37           H  
ATOM   1479  CA  LYS A 105     -11.667   1.401  17.542  1.00 98.37           C  
ATOM   1480  HA  LYS A 105     -11.747   0.613  18.290  1.00 98.37           H  
ATOM   1481  C   LYS A 105     -10.692   2.448  18.067  1.00 98.37           C  
ATOM   1482  CB  LYS A 105     -11.194   0.786  16.219  1.00 98.37           C  
ATOM   1483  HB2 LYS A 105     -11.081   1.588  15.489  1.00 98.37           H  
ATOM   1484  HB3 LYS A 105     -11.952   0.094  15.853  1.00 98.37           H  
ATOM   1485  O   LYS A 105     -10.573   3.516  17.478  1.00 98.37           O  
ATOM   1486  CG  LYS A 105      -9.874   0.027  16.364  1.00 98.37           C  
ATOM   1487  HG2 LYS A 105      -9.116   0.693  16.777  1.00 98.37           H  
ATOM   1488  HG3 LYS A 105     -10.037  -0.791  17.065  1.00 98.37           H  
ATOM   1489  CD  LYS A 105      -9.355  -0.546  15.034  1.00 98.37           C  
ATOM   1490  HD2 LYS A 105      -8.405  -1.047  15.223  1.00 98.37           H  
ATOM   1491  HD3 LYS A 105     -10.058  -1.283  14.648  1.00 98.37           H  
ATOM   1492  CE  LYS A 105      -9.146   0.558  13.985  1.00 98.37           C  
ATOM   1493  HE2 LYS A 105      -8.821   1.469  14.487  1.00 98.37           H  
ATOM   1494  HE3 LYS A 105     -10.095   0.774  13.493  1.00 98.37           H  
ATOM   1495  NZ  LYS A 105      -8.124   0.229  12.969  1.00 98.37           N  
ATOM   1496  HZ1 LYS A 105      -8.138   0.912  12.226  1.00 98.37           H  
ATOM   1497  HZ2 LYS A 105      -7.203   0.370  13.360  1.00 98.37           H  
ATOM   1498  HZ3 LYS A 105      -8.215  -0.688  12.554  1.00 98.37           H  
ATOM   1499  N   ILE A 106      -9.990   2.123  19.149  1.00 98.60           N  
ATOM   1500  H   ILE A 106     -10.151   1.215  19.560  1.00 98.60           H  
ATOM   1501  CA  ILE A 106      -8.847   2.883  19.664  1.00 98.60           C  
ATOM   1502  HA  ILE A 106      -8.734   3.797  19.081  1.00 98.60           H  
ATOM   1503  C   ILE A 106      -7.597   2.034  19.476  1.00 98.60           C  
ATOM   1504  CB  ILE A 106      -9.035   3.285  21.144  1.00 98.60           C  
ATOM   1505  HB  ILE A 106      -9.190   2.378  21.728  1.00 98.60           H  
ATOM   1506  O   ILE A 106      -7.596   0.853  19.820  1.00 98.60           O  
ATOM   1507  CG1 ILE A 106     -10.270   4.198  21.308  1.00 98.60           C  
ATOM   1508 HG12 ILE A 106     -10.061   5.168  20.857  1.00 98.60           H  
ATOM   1509 HG13 ILE A 106     -11.123   3.758  20.791  1.00 98.60           H  
ATOM   1510  CG2 ILE A 106      -7.775   4.003  21.673  1.00 98.60           C  
ATOM   1511 HG21 ILE A 106      -6.914   3.336  21.650  1.00 98.60           H  
ATOM   1512 HG22 ILE A 106      -7.911   4.315  22.709  1.00 98.60           H  
ATOM   1513 HG23 ILE A 106      -7.558   4.878  21.060  1.00 98.60           H  
ATOM   1514  CD1 ILE A 106     -10.700   4.413  22.763  1.00 98.60           C  
ATOM   1515 HD11 ILE A 106     -11.636   4.971  22.779  1.00 98.60           H  
ATOM   1516 HD12 ILE A 106      -9.949   4.985  23.308  1.00 98.60           H  
ATOM   1517 HD13 ILE A 106     -10.854   3.450  23.251  1.00 98.60           H  
ATOM   1518  N   GLU A 107      -6.533   2.634  18.965  1.00 97.53           N  
ATOM   1519  H   GLU A 107      -6.603   3.607  18.705  1.00 97.53           H  
ATOM   1520  CA  GLU A 107      -5.244   1.978  18.766  1.00 97.53           C  
ATOM   1521  HA  GLU A 107      -5.258   1.016  19.280  1.00 97.53           H  
ATOM   1522  C   GLU A 107      -4.139   2.813  19.395  1.00 97.53           C  
ATOM   1523  CB  GLU A 107      -4.979   1.698  17.280  1.00 97.53           C  
ATOM   1524  HB2 GLU A 107      -4.886   2.635  16.731  1.00 97.53           H  
ATOM   1525  HB3 GLU A 107      -4.053   1.131  17.182  1.00 97.53           H  
ATOM   1526  O   GLU A 107      -4.173   4.040  19.328  1.00 97.53           O  
ATOM   1527  CG  GLU A 107      -6.138   0.878  16.714  1.00 97.53           C  
ATOM   1528  HG2 GLU A 107      -6.273  -0.005  17.339  1.00 97.53           H  
ATOM   1529  HG3 GLU A 107      -7.052   1.469  16.756  1.00 97.53           H  
ATOM   1530  CD  GLU A 107      -5.943   0.457  15.272  1.00 97.53           C  
ATOM   1531  OE1 GLU A 107      -5.937  -0.766  14.999  1.00 97.53           O  
ATOM   1532  OE2 GLU A 107      -5.977   1.321  14.385  1.00 97.53           O  
ATOM   1533  N   ALA A 108      -3.176   2.155  20.032  1.00 95.86           N  
ATOM   1534  H   ALA A 108      -3.222   1.147  20.077  1.00 95.86           H  
ATOM   1535  CA  ALA A 108      -2.044   2.821  20.659  1.00 95.86           C  
ATOM   1536  HA  ALA A 108      -1.917   3.803  20.203  1.00 95.86           H  
ATOM   1537  C   ALA A 108      -0.757   2.027  20.430  1.00 95.86           C  
ATOM   1538  CB  ALA A 108      -2.343   3.028  22.148  1.00 95.86           C  
ATOM   1539  HB1 ALA A 108      -2.484   2.063  22.636  1.00 95.86           H  
ATOM   1540  HB2 ALA A 108      -1.510   3.552  22.617  1.00 95.86           H  
ATOM   1541  HB3 ALA A 108      -3.247   3.626  22.259  1.00 95.86           H  
ATOM   1542  O   ALA A 108      -0.700   0.835  20.748  1.00 95.86           O  
ATOM   1543  N   GLY A 109       0.268   2.693  19.899  1.00 92.30           N  
ATOM   1544  H   GLY A 109       0.124   3.651  19.611  1.00 92.30           H  
ATOM   1545  CA  GLY A 109       1.542   2.070  19.538  1.00 92.30           C  
ATOM   1546  HA2 GLY A 109       1.362   1.016  19.328  1.00 92.30           H  
ATOM   1547  HA3 GLY A 109       2.242   2.140  20.370  1.00 92.30           H  
ATOM   1548  C   GLY A 109       2.184   2.694  18.300  1.00 92.30           C  
ATOM   1549  O   GLY A 109       1.793   3.789  17.898  1.00 92.30           O  
ATOM   1550  N   GLN A 110       3.176   2.019  17.723  1.00 88.96           N  
ATOM   1551  H   GLN A 110       3.418   1.102  18.072  1.00 88.96           H  
ATOM   1552  CA  GLN A 110       3.800   2.375  16.448  1.00 88.96           C  
ATOM   1553  HA  GLN A 110       3.656   3.439  16.258  1.00 88.96           H  
ATOM   1554  C   GLN A 110       3.103   1.583  15.344  1.00 88.96           C  
ATOM   1555  CB  GLN A 110       5.318   2.119  16.438  1.00 88.96           C  
ATOM   1556  HB2 GLN A 110       5.529   1.049  16.432  1.00 88.96           H  
ATOM   1557  HB3 GLN A 110       5.718   2.484  15.493  1.00 88.96           H  
ATOM   1558  O   GLN A 110       3.114   0.352  15.334  1.00 88.96           O  
ATOM   1559  CG  GLN A 110       6.043   2.812  17.608  1.00 88.96           C  
ATOM   1560  HG2 GLN A 110       5.569   2.572  18.560  1.00 88.96           H  
ATOM   1561  HG3 GLN A 110       5.971   3.890  17.463  1.00 88.96           H  
ATOM   1562  CD  GLN A 110       7.515   2.438  17.709  1.00 88.96           C  
ATOM   1563  NE2 GLN A 110       8.330   2.996  16.845  1.00 88.96           N  
ATOM   1564 HE21 GLN A 110       7.910   3.433  16.037  1.00 88.96           H  
ATOM   1565 HE22 GLN A 110       9.268   2.624  16.785  1.00 88.96           H  
ATOM   1566  OE1 GLN A 110       7.961   1.757  18.628  1.00 88.96           O  
ATOM   1567  N   ARG A 111       2.416   2.325  14.483  1.00 88.90           N  
ATOM   1568  H   ARG A 111       2.464   3.326  14.611  1.00 88.90           H  
ATOM   1569  CA  ARG A 111       1.732   1.897  13.259  1.00 88.90           C  
ATOM   1570  HA  ARG A 111       2.412   1.306  12.645  1.00 88.90           H  
ATOM   1571  C   ARG A 111       1.349   3.148  12.482  1.00 88.90           C  
ATOM   1572  CB  ARG A 111       0.462   1.082  13.572  1.00 88.90           C  
ATOM   1573  HB2 ARG A 111       0.741   0.175  14.107  1.00 88.90           H  
ATOM   1574  HB3 ARG A 111       0.019   0.774  12.625  1.00 88.90           H  
ATOM   1575  O   ARG A 111       1.276   4.221  13.086  1.00 88.90           O  
ATOM   1576  CG  ARG A 111      -0.586   1.851  14.400  1.00 88.90           C  
ATOM   1577  HG2 ARG A 111      -0.756   2.851  14.001  1.00 88.90           H  
ATOM   1578  HG3 ARG A 111      -0.222   1.947  15.422  1.00 88.90           H  
ATOM   1579  CD  ARG A 111      -1.921   1.111  14.416  1.00 88.90           C  
ATOM   1580  HD2 ARG A 111      -2.546   1.548  15.195  1.00 88.90           H  
ATOM   1581  HD3 ARG A 111      -1.725   0.069  14.672  1.00 88.90           H  
ATOM   1582  NE  ARG A 111      -2.641   1.213  13.129  1.00 88.90           N  
ATOM   1583  HE  ARG A 111      -2.486   2.034  12.561  1.00 88.90           H  
ATOM   1584  NH1 ARG A 111      -3.801  -0.733  13.340  1.00 88.90           N  
ATOM   1585 HH11 ARG A 111      -3.087  -0.999  14.003  1.00 88.90           H  
ATOM   1586 HH12 ARG A 111      -4.759  -0.888  13.619  1.00 88.90           H  
ATOM   1587  NH2 ARG A 111      -4.371   0.663  11.727  1.00 88.90           N  
ATOM   1588 HH21 ARG A 111      -4.586   1.625  11.509  1.00 88.90           H  
ATOM   1589 HH22 ARG A 111      -4.997  -0.046  11.371  1.00 88.90           H  
ATOM   1590  CZ  ARG A 111      -3.589   0.390  12.724  1.00 88.90           C  
ATOM   1591  N   SER A 112       0.979   3.000  11.221  1.00 88.47           N  
ATOM   1592  H   SER A 112       1.161   2.132  10.737  1.00 88.47           H  
ATOM   1593  CA  SER A 112       0.424   4.092  10.422  1.00 88.47           C  
ATOM   1594  HA  SER A 112       1.182   4.869  10.330  1.00 88.47           H  
ATOM   1595  C   SER A 112      -0.831   4.706  11.064  1.00 88.47           C  
ATOM   1596  CB  SER A 112       0.111   3.588   9.014  1.00 88.47           C  
ATOM   1597  HB2 SER A 112      -0.794   2.979   9.035  1.00 88.47           H  
ATOM   1598  HB3 SER A 112      -0.043   4.447   8.361  1.00 88.47           H  
ATOM   1599  O   SER A 112      -1.633   4.011  11.708  1.00 88.47           O  
ATOM   1600  OG  SER A 112       1.182   2.811   8.515  1.00 88.47           O  
ATOM   1601  HG  SER A 112       1.766   3.399   8.031  1.00 88.47           H  
ATOM   1602  N   GLY A 113      -0.972   6.028  10.927  1.00 92.30           N  
ATOM   1603  H   GLY A 113      -0.270   6.523  10.398  1.00 92.30           H  
ATOM   1604  CA  GLY A 113      -2.133   6.783  11.405  1.00 92.30           C  
ATOM   1605  HA2 GLY A 113      -1.819   7.804  11.623  1.00 92.30           H  
ATOM   1606  HA3 GLY A 113      -2.495   6.345  12.335  1.00 92.30           H  
ATOM   1607  C   GLY A 113      -3.306   6.824  10.416  1.00 92.30           C  
ATOM   1608  O   GLY A 113      -3.305   6.157   9.383  1.00 92.30           O  
ATOM   1609  N   VAL A 114      -4.339   7.609  10.742  1.00 96.41           N  
ATOM   1610  H   VAL A 114      -4.283   8.129  11.606  1.00 96.41           H  
ATOM   1611  CA  VAL A 114      -5.575   7.695   9.938  1.00 96.41           C  
ATOM   1612  HA  VAL A 114      -5.921   6.676   9.761  1.00 96.41           H  
ATOM   1613  C   VAL A 114      -5.383   8.309   8.562  1.00 96.41           C  
ATOM   1614  CB  VAL A 114      -6.714   8.440  10.650  1.00 96.41           C  
ATOM   1615  HB  VAL A 114      -7.583   8.474   9.992  1.00 96.41           H  
ATOM   1616  O   VAL A 114      -6.232   8.088   7.706  1.00 96.41           O  
ATOM   1617  CG1 VAL A 114      -7.124   7.656  11.893  1.00 96.41           C  
ATOM   1618 HG11 VAL A 114      -7.382   6.633  11.620  1.00 96.41           H  
ATOM   1619 HG12 VAL A 114      -7.977   8.125  12.384  1.00 96.41           H  
ATOM   1620 HG13 VAL A 114      -6.288   7.642  12.593  1.00 96.41           H  
ATOM   1621  CG2 VAL A 114      -6.337   9.880  11.021  1.00 96.41           C  
ATOM   1622 HG21 VAL A 114      -7.198  10.382  11.462  1.00 96.41           H  
ATOM   1623 HG22 VAL A 114      -6.049  10.433  10.127  1.00 96.41           H  
ATOM   1624 HG23 VAL A 114      -5.509   9.884  11.730  1.00 96.41           H  
ATOM   1625  N   PHE A 115      -4.302   9.060   8.342  1.00 93.61           N  
ATOM   1626  H   PHE A 115      -3.605   9.160   9.065  1.00 93.61           H  
ATOM   1627  CA  PHE A 115      -3.979   9.559   7.011  1.00 93.61           C  
ATOM   1628  HA  PHE A 115      -4.821  10.139   6.634  1.00 93.61           H  
ATOM   1629  C   PHE A 115      -3.758   8.395   6.037  1.00 93.61           C  
ATOM   1630  CB  PHE A 115      -2.752  10.464   7.111  1.00 93.61           C  
ATOM   1631  HB2 PHE A 115      -2.904  11.181   7.918  1.00 93.61           H  
ATOM   1632  HB3 PHE A 115      -1.883   9.858   7.366  1.00 93.61           H  
ATOM   1633  O   PHE A 115      -4.355   8.374   4.965  1.00 93.61           O  
ATOM   1634  CG  PHE A 115      -2.457  11.232   5.845  1.00 93.61           C  
ATOM   1635  CD1 PHE A 115      -1.771  10.606   4.790  1.00 93.61           C  
ATOM   1636  HD1 PHE A 115      -1.483   9.568   4.859  1.00 93.61           H  
ATOM   1637  CD2 PHE A 115      -2.831  12.584   5.734  1.00 93.61           C  
ATOM   1638  HD2 PHE A 115      -3.375  13.059   6.537  1.00 93.61           H  
ATOM   1639  CE1 PHE A 115      -1.392  11.348   3.663  1.00 93.61           C  
ATOM   1640  HE1 PHE A 115      -0.824  10.872   2.878  1.00 93.61           H  
ATOM   1641  CE2 PHE A 115      -2.472  13.322   4.593  1.00 93.61           C  
ATOM   1642  HE2 PHE A 115      -2.740  14.365   4.506  1.00 93.61           H  
ATOM   1643  CZ  PHE A 115      -1.729  12.705   3.573  1.00 93.61           C  
ATOM   1644  HZ  PHE A 115      -1.413  13.267   2.706  1.00 93.61           H  
ATOM   1645  N   ASP A 116      -3.001   7.386   6.473  1.00 92.29           N  
ATOM   1646  H   ASP A 116      -2.525   7.490   7.358  1.00 92.29           H  
ATOM   1647  CA  ASP A 116      -2.697   6.191   5.685  1.00 92.29           C  
ATOM   1648  HA  ASP A 116      -2.566   6.467   4.639  1.00 92.29           H  
ATOM   1649  C   ASP A 116      -3.821   5.148   5.776  1.00 92.29           C  
ATOM   1650  CB  ASP A 116      -1.387   5.575   6.192  1.00 92.29           C  
ATOM   1651  HB2 ASP A 116      -1.549   5.287   7.231  1.00 92.29           H  
ATOM   1652  HB3 ASP A 116      -1.174   4.674   5.617  1.00 92.29           H  
ATOM   1653  O   ASP A 116      -4.157   4.503   4.789  1.00 92.29           O  
ATOM   1654  CG  ASP A 116      -0.170   6.502   6.111  1.00 92.29           C  
ATOM   1655  OD1 ASP A 116      -0.205   7.468   5.322  1.00 92.29           O  
ATOM   1656  OD2 ASP A 116       0.797   6.249   6.859  1.00 92.29           O  
ATOM   1657  N   GLU A 117      -4.453   4.982   6.944  1.00 95.19           N  
ATOM   1658  H   GLU A 117      -4.102   5.491   7.742  1.00 95.19           H  
ATOM   1659  CA  GLU A 117      -5.496   3.959   7.138  1.00 95.19           C  
ATOM   1660  HA  GLU A 117      -5.094   3.000   6.810  1.00 95.19           H  
ATOM   1661  C   GLU A 117      -6.755   4.216   6.296  1.00 95.19           C  
ATOM   1662  CB  GLU A 117      -5.842   3.856   8.634  1.00 95.19           C  
ATOM   1663  HB2 GLU A 117      -6.250   4.808   8.975  1.00 95.19           H  
ATOM   1664  HB3 GLU A 117      -4.919   3.652   9.177  1.00 95.19           H  
ATOM   1665  O   GLU A 117      -7.446   3.277   5.906  1.00 95.19           O  
ATOM   1666  CG  GLU A 117      -6.872   2.757   8.950  1.00 95.19           C  
ATOM   1667  HG2 GLU A 117      -6.552   1.831   8.472  1.00 95.19           H  
ATOM   1668  HG3 GLU A 117      -7.837   3.044   8.534  1.00 95.19           H  
ATOM   1669  CD  GLU A 117      -7.056   2.483  10.450  1.00 95.19           C  
ATOM   1670  OE1 GLU A 117      -8.075   1.850  10.826  1.00 95.19           O  
ATOM   1671  OE2 GLU A 117      -6.146   2.775  11.256  1.00 95.19           O  
ATOM   1672  N   PHE A 118      -7.066   5.483   6.018  1.00 97.70           N  
ATOM   1673  H   PHE A 118      -6.447   6.210   6.346  1.00 97.70           H  
ATOM   1674  CA  PHE A 118      -8.223   5.870   5.209  1.00 97.70           C  
ATOM   1675  HA  PHE A 118      -8.983   5.091   5.259  1.00 97.70           H  
ATOM   1676  C   PHE A 118      -7.886   6.042   3.731  1.00 97.70           C  
ATOM   1677  CB  PHE A 118      -8.817   7.161   5.774  1.00 97.70           C  
ATOM   1678  HB2 PHE A 118      -9.402   7.647   4.993  1.00 97.70           H  
ATOM   1679  HB3 PHE A 118      -8.014   7.854   6.025  1.00 97.70           H  
ATOM   1680  O   PHE A 118      -8.795   6.252   2.929  1.00 97.70           O  
ATOM   1681  CG  PHE A 118      -9.716   6.941   6.970  1.00 97.70           C  
ATOM   1682  CD1 PHE A 118     -11.065   7.291   6.858  1.00 97.70           C  
ATOM   1683  HD1 PHE A 118     -11.418   7.716   5.930  1.00 97.70           H  
ATOM   1684  CD2 PHE A 118      -9.243   6.368   8.166  1.00 97.70           C  
ATOM   1685  HD2 PHE A 118      -8.200   6.104   8.265  1.00 97.70           H  
ATOM   1686  CE1 PHE A 118     -11.943   7.076   7.924  1.00 97.70           C  
ATOM   1687  HE1 PHE A 118     -12.983   7.344   7.809  1.00 97.70           H  
ATOM   1688  CE2 PHE A 118     -10.127   6.130   9.232  1.00 97.70           C  
ATOM   1689  HE2 PHE A 118      -9.759   5.668  10.136  1.00 97.70           H  
ATOM   1690  CZ  PHE A 118     -11.481   6.489   9.111  1.00 97.70           C  
ATOM   1691  HZ  PHE A 118     -12.173   6.318   9.922  1.00 97.70           H  
ATOM   1692  N   MET A 119      -6.605   5.996   3.374  1.00 95.66           N  
ATOM   1693  H   MET A 119      -5.916   5.732   4.064  1.00 95.66           H  
ATOM   1694  CA  MET A 119      -6.121   6.364   2.058  1.00 95.66           C  
ATOM   1695  HA  MET A 119      -6.404   7.399   1.869  1.00 95.66           H  
ATOM   1696  C   MET A 119      -6.736   5.492   0.955  1.00 95.66           C  
ATOM   1697  CB  MET A 119      -4.589   6.305   2.079  1.00 95.66           C  
ATOM   1698  HB2 MET A 119      -4.213   7.116   2.702  1.00 95.66           H  
ATOM   1699  HB3 MET A 119      -4.254   5.353   2.490  1.00 95.66           H  
ATOM   1700  O   MET A 119      -6.553   4.278   0.899  1.00 95.66           O  
ATOM   1701  CG  MET A 119      -3.994   6.426   0.686  1.00 95.66           C  
ATOM   1702  HG2 MET A 119      -3.941   5.422   0.265  1.00 95.66           H  
ATOM   1703  HG3 MET A 119      -4.673   6.996   0.052  1.00 95.66           H  
ATOM   1704  SD  MET A 119      -2.354   7.174   0.606  1.00 95.66           S  
ATOM   1705  CE  MET A 119      -1.386   5.699   0.994  1.00 95.66           C  
ATOM   1706  HE1 MET A 119      -0.324   5.930   0.911  1.00 95.66           H  
ATOM   1707  HE2 MET A 119      -1.608   5.358   2.005  1.00 95.66           H  
ATOM   1708  HE3 MET A 119      -1.619   4.923   0.266  1.00 95.66           H  
ATOM   1709  N   VAL A 120      -7.416   6.146   0.016  1.00 98.18           N  
ATOM   1710  H   VAL A 120      -7.640   7.117   0.180  1.00 98.18           H  
ATOM   1711  CA  VAL A 120      -7.743   5.591  -1.300  1.00 98.18           C  
ATOM   1712  HA  VAL A 120      -7.664   4.505  -1.266  1.00 98.18           H  
ATOM   1713  C   VAL A 120      -6.711   6.118  -2.296  1.00 98.18           C  
ATOM   1714  CB  VAL A 120      -9.188   5.953  -1.692  1.00 98.18           C  
ATOM   1715  HB  VAL A 120      -9.308   7.036  -1.681  1.00 98.18           H  
ATOM   1716  O   VAL A 120      -6.463   7.319  -2.337  1.00 98.18           O  
ATOM   1717  CG1 VAL A 120      -9.550   5.442  -3.092  1.00 98.18           C  
ATOM   1718 HG11 VAL A 120      -8.930   5.934  -3.842  1.00 98.18           H  
ATOM   1719 HG12 VAL A 120      -9.394   4.365  -3.147  1.00 98.18           H  
ATOM   1720 HG13 VAL A 120     -10.595   5.669  -3.304  1.00 98.18           H  
ATOM   1721  CG2 VAL A 120     -10.194   5.334  -0.711  1.00 98.18           C  
ATOM   1722 HG21 VAL A 120     -10.115   4.247  -0.730  1.00 98.18           H  
ATOM   1723 HG22 VAL A 120     -11.207   5.636  -0.979  1.00 98.18           H  
ATOM   1724 HG23 VAL A 120      -9.992   5.676   0.304  1.00 98.18           H  
ATOM   1725  N   VAL A 121      -6.114   5.233  -3.098  1.00 96.47           N  
ATOM   1726  H   VAL A 121      -6.363   4.259  -3.003  1.00 96.47           H  
ATOM   1727  CA  VAL A 121      -5.119   5.567  -4.141  1.00 96.47           C  
ATOM   1728  HA  VAL A 121      -5.091   6.649  -4.273  1.00 96.47           H  
ATOM   1729  C   VAL A 121      -5.512   4.986  -5.492  1.00 96.47           C  
ATOM   1730  CB  VAL A 121      -3.687   5.131  -3.764  1.00 96.47           C  
ATOM   1731  HB  VAL A 121      -3.037   5.259  -4.630  1.00 96.47           H  
ATOM   1732  O   VAL A 121      -6.466   4.211  -5.594  1.00 96.47           O  
ATOM   1733  CG1 VAL A 121      -3.137   6.040  -2.672  1.00 96.47           C  
ATOM   1734 HG11 VAL A 121      -3.810   6.004  -1.815  1.00 96.47           H  
ATOM   1735 HG12 VAL A 121      -3.075   7.066  -3.035  1.00 96.47           H  
ATOM   1736 HG13 VAL A 121      -2.142   5.712  -2.372  1.00 96.47           H  
ATOM   1737  CG2 VAL A 121      -3.598   3.665  -3.329  1.00 96.47           C  
ATOM   1738 HG21 VAL A 121      -4.115   3.512  -2.382  1.00 96.47           H  
ATOM   1739 HG22 VAL A 121      -2.550   3.393  -3.201  1.00 96.47           H  
ATOM   1740 HG23 VAL A 121      -4.029   3.018  -4.093  1.00 96.47           H  
ATOM   1741  N   ALA A 122      -4.793   5.357  -6.554  1.00 98.06           N  
ATOM   1742  H   ALA A 122      -4.020   5.995  -6.429  1.00 98.06           H  
ATOM   1743  CA  ALA A 122      -4.927   4.690  -7.843  1.00 98.06           C  
ATOM   1744  HA  ALA A 122      -5.923   4.903  -8.229  1.00 98.06           H  
ATOM   1745  C   ALA A 122      -4.730   3.166  -7.703  1.00 98.06           C  
ATOM   1746  CB  ALA A 122      -3.891   5.263  -8.807  1.00 98.06           C  
ATOM   1747  HB1 ALA A 122      -4.060   6.332  -8.943  1.00 98.06           H  
ATOM   1748  HB2 ALA A 122      -2.889   5.107  -8.408  1.00 98.06           H  
ATOM   1749  HB3 ALA A 122      -3.968   4.754  -9.768  1.00 98.06           H  
ATOM   1750  O   ALA A 122      -3.786   2.730  -7.038  1.00 98.06           O  
ATOM   1751  N   PRO A 123      -5.566   2.335  -8.353  1.00 97.81           N  
ATOM   1752  CA  PRO A 123      -5.341   0.900  -8.350  1.00 97.81           C  
ATOM   1753  HA  PRO A 123      -5.295   0.538  -7.323  1.00 97.81           H  
ATOM   1754  C   PRO A 123      -4.019   0.583  -9.060  1.00 97.81           C  
ATOM   1755  CB  PRO A 123      -6.559   0.289  -9.045  1.00 97.81           C  
ATOM   1756  HB2 PRO A 123      -6.303  -0.619  -9.590  1.00 97.81           H  
ATOM   1757  HB3 PRO A 123      -7.337   0.090  -8.308  1.00 97.81           H  
ATOM   1758  O   PRO A 123      -3.773   1.035 -10.182  1.00 97.81           O  
ATOM   1759  CG  PRO A 123      -7.018   1.404  -9.982  1.00 97.81           C  
ATOM   1760  HG2 PRO A 123      -8.083   1.338 -10.204  1.00 97.81           H  
ATOM   1761  HG3 PRO A 123      -6.429   1.364 -10.898  1.00 97.81           H  
ATOM   1762  CD  PRO A 123      -6.696   2.678  -9.204  1.00 97.81           C  
ATOM   1763  HD2 PRO A 123      -6.449   3.486  -9.893  1.00 97.81           H  
ATOM   1764  HD3 PRO A 123      -7.545   2.957  -8.580  1.00 97.81           H  
ATOM   1765  N   THR A 124      -3.187  -0.220  -8.402  1.00 96.69           N  
ATOM   1766  H   THR A 124      -3.456  -0.533  -7.480  1.00 96.69           H  
ATOM   1767  CA  THR A 124      -1.925  -0.754  -8.925  1.00 96.69           C  
ATOM   1768  HA  THR A 124      -1.867  -0.534  -9.991  1.00 96.69           H  
ATOM   1769  C   THR A 124      -1.918  -2.272  -8.794  1.00 96.69           C  
ATOM   1770  CB  THR A 124      -0.707  -0.087  -8.265  1.00 96.69           C  
ATOM   1771  HB  THR A 124      -0.806   0.993  -8.375  1.00 96.69           H  
ATOM   1772  O   THR A 124      -2.557  -2.836  -7.909  1.00 96.69           O  
ATOM   1773  CG2 THR A 124      -0.555  -0.408  -6.778  1.00 96.69           C  
ATOM   1774 HG21 THR A 124      -0.394  -1.475  -6.628  1.00 96.69           H  
ATOM   1775 HG22 THR A 124      -1.452  -0.103  -6.239  1.00 96.69           H  
ATOM   1776 HG23 THR A 124       0.291   0.142  -6.365  1.00 96.69           H  
ATOM   1777  OG1 THR A 124       0.491  -0.486  -8.899  1.00 96.69           O  
ATOM   1778  HG1 THR A 124       1.193  -0.116  -8.359  1.00 96.69           H  
ATOM   1779  N   VAL A 125      -1.250  -2.934  -9.731  1.00 98.02           N  
ATOM   1780  H   VAL A 125      -0.678  -2.387 -10.360  1.00 98.02           H  
ATOM   1781  CA  VAL A 125      -1.222  -4.395  -9.910  1.00 98.02           C  
ATOM   1782  HA  VAL A 125      -1.624  -4.899  -9.031  1.00 98.02           H  
ATOM   1783  C   VAL A 125       0.236  -4.817 -10.083  1.00 98.02           C  
ATOM   1784  CB  VAL A 125      -2.076  -4.764 -11.140  1.00 98.02           C  
ATOM   1785  HB  VAL A 125      -1.677  -4.239 -12.009  1.00 98.02           H  
ATOM   1786  O   VAL A 125       1.016  -4.022 -10.610  1.00 98.02           O  
ATOM   1787  CG1 VAL A 125      -2.115  -6.250 -11.467  1.00 98.02           C  
ATOM   1788 HG11 VAL A 125      -2.546  -6.389 -12.459  1.00 98.02           H  
ATOM   1789 HG12 VAL A 125      -2.753  -6.754 -10.741  1.00 98.02           H  
ATOM   1790 HG13 VAL A 125      -1.119  -6.692 -11.466  1.00 98.02           H  
ATOM   1791  CG2 VAL A 125      -3.545  -4.352 -10.947  1.00 98.02           C  
ATOM   1792 HG21 VAL A 125      -4.146  -4.707 -11.784  1.00 98.02           H  
ATOM   1793 HG22 VAL A 125      -3.927  -4.778 -10.020  1.00 98.02           H  
ATOM   1794 HG23 VAL A 125      -3.623  -3.266 -10.897  1.00 98.02           H  
ATOM   1795  N   GLY A 126       0.625  -6.025  -9.672  1.00 96.27           N  
ATOM   1796  H   GLY A 126      -0.051  -6.671  -9.291  1.00 96.27           H  
ATOM   1797  CA  GLY A 126       1.987  -6.552  -9.837  1.00 96.27           C  
ATOM   1798  HA2 GLY A 126       2.461  -6.082 -10.699  1.00 96.27           H  
ATOM   1799  HA3 GLY A 126       1.918  -7.615 -10.065  1.00 96.27           H  
ATOM   1800  C   GLY A 126       2.912  -6.399  -8.621  1.00 96.27           C  
ATOM   1801  O   GLY A 126       4.119  -6.576  -8.771  1.00 96.27           O  
ATOM   1802  N   SER A 127       2.385  -6.016  -7.454  1.00 91.06           N  
ATOM   1803  H   SER A 127       1.378  -6.068  -7.402  1.00 91.06           H  
ATOM   1804  CA  SER A 127       3.072  -5.826  -6.152  1.00 91.06           C  
ATOM   1805  HA  SER A 127       2.340  -5.357  -5.493  1.00 91.06           H  
ATOM   1806  C   SER A 127       4.290  -4.889  -6.082  1.00 91.06           C  
ATOM   1807  CB  SER A 127       3.393  -7.169  -5.494  1.00 91.06           C  
ATOM   1808  HB2 SER A 127       4.114  -7.720  -6.098  1.00 91.06           H  
ATOM   1809  HB3 SER A 127       3.817  -6.993  -4.505  1.00 91.06           H  
ATOM   1810  O   SER A 127       4.694  -4.515  -4.994  1.00 91.06           O  
ATOM   1811  OG  SER A 127       2.197  -7.913  -5.357  1.00 91.06           O  
ATOM   1812  HG  SER A 127       2.362  -8.626  -4.735  1.00 91.06           H  
ATOM   1813  N   VAL A 128       4.832  -4.418  -7.204  1.00 93.10           N  
ATOM   1814  H   VAL A 128       4.552  -4.861  -8.067  1.00 93.10           H  
ATOM   1815  CA  VAL A 128       5.859  -3.364  -7.238  1.00 93.10           C  
ATOM   1816  HA  VAL A 128       6.487  -3.435  -6.351  1.00 93.10           H  
ATOM   1817  C   VAL A 128       5.152  -2.010  -7.219  1.00 93.10           C  
ATOM   1818  CB  VAL A 128       6.752  -3.546  -8.481  1.00 93.10           C  
ATOM   1819  HB  VAL A 128       6.122  -3.538  -9.371  1.00 93.10           H  
ATOM   1820  O   VAL A 128       4.373  -1.717  -8.126  1.00 93.10           O  
ATOM   1821  CG1 VAL A 128       7.809  -2.452  -8.644  1.00 93.10           C  
ATOM   1822 HG11 VAL A 128       7.339  -1.470  -8.684  1.00 93.10           H  
ATOM   1823 HG12 VAL A 128       8.368  -2.606  -9.567  1.00 93.10           H  
ATOM   1824 HG13 VAL A 128       8.501  -2.490  -7.802  1.00 93.10           H  
ATOM   1825  CG2 VAL A 128       7.502  -4.884  -8.423  1.00 93.10           C  
ATOM   1826 HG21 VAL A 128       8.151  -4.907  -7.548  1.00 93.10           H  
ATOM   1827 HG22 VAL A 128       8.104  -5.013  -9.323  1.00 93.10           H  
ATOM   1828 HG23 VAL A 128       6.803  -5.716  -8.346  1.00 93.10           H  
ATOM   1829  N   SER A 129       5.370  -1.158  -6.221  1.00 92.65           N  
ATOM   1830  H   SER A 129       6.011  -1.400  -5.479  1.00 92.65           H  
ATOM   1831  CA  SER A 129       4.714   0.157  -6.189  1.00 92.65           C  
ATOM   1832  HA  SER A 129       3.649   0.003  -6.362  1.00 92.65           H  
ATOM   1833  C   SER A 129       5.229   1.097  -7.300  1.00 92.65           C  
ATOM   1834  CB  SER A 129       4.837   0.777  -4.794  1.00 92.65           C  
ATOM   1835  HB2 SER A 129       4.191   1.652  -4.722  1.00 92.65           H  
ATOM   1836  HB3 SER A 129       4.538   0.056  -4.033  1.00 92.65           H  
ATOM   1837  O   SER A 129       6.192   0.804  -8.021  1.00 92.65           O  
ATOM   1838  OG  SER A 129       6.166   1.171  -4.580  1.00 92.65           O  
ATOM   1839  HG  SER A 129       6.624   0.417  -4.201  1.00 92.65           H  
ATOM   1840  N   LEU A 130       4.573   2.250  -7.485  1.00 93.85           N  
ATOM   1841  H   LEU A 130       3.818   2.484  -6.856  1.00 93.85           H  
ATOM   1842  CA  LEU A 130       5.103   3.301  -8.365  1.00 93.85           C  
ATOM   1843  HA  LEU A 130       5.297   2.888  -9.355  1.00 93.85           H  
ATOM   1844  C   LEU A 130       6.441   3.836  -7.839  1.00 93.85           C  
ATOM   1845  CB  LEU A 130       4.099   4.458  -8.476  1.00 93.85           C  
ATOM   1846  HB2 LEU A 130       3.812   4.764  -7.470  1.00 93.85           H  
ATOM   1847  HB3 LEU A 130       4.606   5.303  -8.940  1.00 93.85           H  
ATOM   1848  O   LEU A 130       7.354   4.077  -8.629  1.00 93.85           O  
ATOM   1849  CG  LEU A 130       2.831   4.166  -9.294  1.00 93.85           C  
ATOM   1850  HG  LEU A 130       2.326   3.284  -8.901  1.00 93.85           H  
ATOM   1851  CD1 LEU A 130       1.907   5.372  -9.153  1.00 93.85           C  
ATOM   1852 HD11 LEU A 130       2.448   6.272  -9.442  1.00 93.85           H  
ATOM   1853 HD12 LEU A 130       1.591   5.474  -8.115  1.00 93.85           H  
ATOM   1854 HD13 LEU A 130       1.023   5.265  -9.782  1.00 93.85           H  
ATOM   1855  CD2 LEU A 130       3.125   3.956 -10.783  1.00 93.85           C  
ATOM   1856 HD21 LEU A 130       3.761   3.082 -10.925  1.00 93.85           H  
ATOM   1857 HD22 LEU A 130       3.620   4.839 -11.189  1.00 93.85           H  
ATOM   1858 HD23 LEU A 130       2.193   3.802 -11.325  1.00 93.85           H  
ATOM   1859  N   ASP A 131       6.571   3.969  -6.517  1.00 89.49           N  
ATOM   1860  H   ASP A 131       5.813   3.708  -5.904  1.00 89.49           H  
ATOM   1861  CA  ASP A 131       7.812   4.415  -5.888  1.00 89.49           C  
ATOM   1862  HA  ASP A 131       8.148   5.311  -6.409  1.00 89.49           H  
ATOM   1863  C   ASP A 131       8.925   3.368  -6.015  1.00 89.49           C  
ATOM   1864  CB  ASP A 131       7.560   4.795  -4.428  1.00 89.49           C  
ATOM   1865  HB2 ASP A 131       6.626   5.351  -4.355  1.00 89.49           H  
ATOM   1866  HB3 ASP A 131       7.485   3.900  -3.810  1.00 89.49           H  
ATOM   1867  O   ASP A 131      10.062   3.712  -6.328  1.00 89.49           O  
ATOM   1868  CG  ASP A 131       8.703   5.691  -3.956  1.00 89.49           C  
ATOM   1869  OD1 ASP A 131       8.716   6.866  -4.411  1.00 89.49           O  
ATOM   1870  OD2 ASP A 131       9.602   5.194  -3.244  1.00 89.49           O  
ATOM   1871  N   ASP A 132       8.600   2.076  -5.923  1.00 90.10           N  
ATOM   1872  H   ASP A 132       7.685   1.837  -5.568  1.00 90.10           H  
ATOM   1873  CA  ASP A 132       9.547   1.000  -6.226  1.00 90.10           C  
ATOM   1874  HA  ASP A 132      10.434   1.121  -5.605  1.00 90.10           H  
ATOM   1875  C   ASP A 132       9.995   1.036  -7.674  1.00 90.10           C  
ATOM   1876  CB  ASP A 132       8.942  -0.379  -5.968  1.00 90.10           C  
ATOM   1877  HB2 ASP A 132       9.642  -1.142  -6.308  1.00 90.10           H  
ATOM   1878  HB3 ASP A 132       8.012  -0.480  -6.528  1.00 90.10           H  
ATOM   1879  O   ASP A 132      11.184   0.936  -7.951  1.00 90.10           O  
ATOM   1880  CG  ASP A 132       8.691  -0.593  -4.498  1.00 90.10           C  
ATOM   1881  OD1 ASP A 132       9.606  -0.221  -3.747  1.00 90.10           O  
ATOM   1882  OD2 ASP A 132       7.568  -1.017  -4.163  1.00 90.10           O  
ATOM   1883  N   SER A 133       9.067   1.231  -8.608  1.00 93.98           N  
ATOM   1884  H   SER A 133       8.109   1.323  -8.299  1.00 93.98           H  
ATOM   1885  CA  SER A 133       9.396   1.350 -10.031  1.00 93.98           C  
ATOM   1886  HA  SER A 133       9.894   0.437 -10.360  1.00 93.98           H  
ATOM   1887  C   SER A 133      10.356   2.525 -10.275  1.00 93.98           C  
ATOM   1888  CB  SER A 133       8.116   1.519 -10.849  1.00 93.98           C  
ATOM   1889  HB2 SER A 133       7.639   2.461 -10.577  1.00 93.98           H  
ATOM   1890  HB3 SER A 133       8.368   1.548 -11.909  1.00 93.98           H  
ATOM   1891  O   SER A 133      11.358   2.380 -10.978  1.00 93.98           O  
ATOM   1892  OG  SER A 133       7.208   0.457 -10.606  1.00 93.98           O  
ATOM   1893  HG  SER A 133       6.943   0.499  -9.685  1.00 93.98           H  
ATOM   1894  N   LYS A 134      10.113   3.670  -9.620  1.00 89.99           N  
ATOM   1895  H   LYS A 134       9.277   3.717  -9.055  1.00 89.99           H  
ATOM   1896  CA  LYS A 134      11.024   4.826  -9.595  1.00 89.99           C  
ATOM   1897  HA  LYS A 134      11.264   5.125 -10.616  1.00 89.99           H  
ATOM   1898  C   LYS A 134      12.364   4.493  -8.933  1.00 89.99           C  
ATOM   1899  CB  LYS A 134      10.298   5.988  -8.894  1.00 89.99           C  
ATOM   1900  HB2 LYS A 134       9.416   6.251  -9.478  1.00 89.99           H  
ATOM   1901  HB3 LYS A 134       9.960   5.646  -7.916  1.00 89.99           H  
ATOM   1902  O   LYS A 134      13.404   4.911  -9.431  1.00 89.99           O  
ATOM   1903  CG  LYS A 134      11.147   7.255  -8.704  1.00 89.99           C  
ATOM   1904  HG2 LYS A 134      12.100   6.990  -8.247  1.00 89.99           H  
ATOM   1905  HG3 LYS A 134      11.332   7.726  -9.669  1.00 89.99           H  
ATOM   1906  CD  LYS A 134      10.430   8.235  -7.763  1.00 89.99           C  
ATOM   1907  HD2 LYS A 134      10.055   7.676  -6.906  1.00 89.99           H  
ATOM   1908  HD3 LYS A 134       9.579   8.693  -8.268  1.00 89.99           H  
ATOM   1909  CE  LYS A 134      11.397   9.316  -7.263  1.00 89.99           C  
ATOM   1910  HE2 LYS A 134      12.401   8.891  -7.245  1.00 89.99           H  
ATOM   1911  HE3 LYS A 134      11.394  10.159  -7.954  1.00 89.99           H  
ATOM   1912  NZ  LYS A 134      11.037   9.751  -5.889  1.00 89.99           N  
ATOM   1913  HZ1 LYS A 134      10.830   8.964  -5.291  1.00 89.99           H  
ATOM   1914  HZ2 LYS A 134      10.206  10.325  -5.871  1.00 89.99           H  
ATOM   1915  HZ3 LYS A 134      11.755  10.311  -5.453  1.00 89.99           H  
ATOM   1916  N   SER A 135      12.369   3.727  -7.848  1.00 88.75           N  
ATOM   1917  H   SER A 135      11.473   3.479  -7.452  1.00 88.75           H  
ATOM   1918  CA  SER A 135      13.578   3.284  -7.147  1.00 88.75           C  
ATOM   1919  HA  SER A 135      14.182   4.159  -6.904  1.00 88.75           H  
ATOM   1920  C   SER A 135      14.432   2.344  -8.006  1.00 88.75           C  
ATOM   1921  CB  SER A 135      13.168   2.612  -5.834  1.00 88.75           C  
ATOM   1922  HB2 SER A 135      12.593   1.710  -6.045  1.00 88.75           H  
ATOM   1923  HB3 SER A 135      12.540   3.297  -5.265  1.00 88.75           H  
ATOM   1924  O   SER A 135      15.651   2.509  -8.053  1.00 88.75           O  
ATOM   1925  OG  SER A 135      14.298   2.267  -5.054  1.00 88.75           O  
ATOM   1926  HG  SER A 135      14.795   1.589  -5.518  1.00 88.75           H  
ATOM   1927  N   TRP A 136      13.807   1.399  -8.716  1.00 91.37           N  
ATOM   1928  H   TRP A 136      12.813   1.285  -8.577  1.00 91.37           H  
ATOM   1929  CA  TRP A 136      14.451   0.520  -9.695  1.00 91.37           C  
ATOM   1930  HA  TRP A 136      15.273  -0.015  -9.219  1.00 91.37           H  
ATOM   1931  C   TRP A 136      15.047   1.319 -10.852  1.00 91.37           C  
ATOM   1932  CB  TRP A 136      13.443  -0.510 -10.229  1.00 91.37           C  
ATOM   1933  HB2 TRP A 136      12.471  -0.039 -10.373  1.00 91.37           H  
ATOM   1934  HB3 TRP A 136      13.795  -0.846 -11.204  1.00 91.37           H  
ATOM   1935  O   TRP A 136      16.206   1.096 -11.201  1.00 91.37           O  
ATOM   1936  CG  TRP A 136      13.278  -1.747  -9.404  1.00 91.37           C  
ATOM   1937  CD1 TRP A 136      12.299  -2.002  -8.505  1.00 91.37           C  
ATOM   1938  HD1 TRP A 136      11.491  -1.332  -8.248  1.00 91.37           H  
ATOM   1939  CD2 TRP A 136      14.133  -2.930  -9.395  1.00 91.37           C  
ATOM   1940  CE2 TRP A 136      13.602  -3.864  -8.456  1.00 91.37           C  
ATOM   1941  CE3 TRP A 136      15.308  -3.303 -10.085  1.00 91.37           C  
ATOM   1942  HE3 TRP A 136      15.746  -2.612 -10.790  1.00 91.37           H  
ATOM   1943  NE1 TRP A 136      12.508  -3.231  -7.915  1.00 91.37           N  
ATOM   1944  HE1 TRP A 136      12.004  -3.555  -7.102  1.00 91.37           H  
ATOM   1945  CH2 TRP A 136      15.360  -5.451  -8.921  1.00 91.37           C  
ATOM   1946  HH2 TRP A 136      15.831  -6.403  -8.724  1.00 91.37           H  
ATOM   1947  CZ2 TRP A 136      14.191  -5.111  -8.224  1.00 91.37           C  
ATOM   1948  HZ2 TRP A 136      13.768  -5.783  -7.493  1.00 91.37           H  
ATOM   1949  CZ3 TRP A 136      15.920  -4.549  -9.844  1.00 91.37           C  
ATOM   1950  HZ3 TRP A 136      16.830  -4.811 -10.363  1.00 91.37           H  
ATOM   1951  N   LEU A 137      14.291   2.272 -11.420  1.00 90.80           N  
ATOM   1952  H   LEU A 137      13.333   2.374 -11.116  1.00 90.80           H  
ATOM   1953  CA  LEU A 137      14.814   3.214 -12.416  1.00 90.80           C  
ATOM   1954  HA  LEU A 137      15.165   2.657 -13.285  1.00 90.80           H  
ATOM   1955  C   LEU A 137      16.021   3.971 -11.858  1.00 90.80           C  
ATOM   1956  CB  LEU A 137      13.701   4.170 -12.881  1.00 90.80           C  
ATOM   1957  HB2 LEU A 137      12.847   3.587 -13.225  1.00 90.80           H  
ATOM   1958  HB3 LEU A 137      13.373   4.767 -12.030  1.00 90.80           H  
ATOM   1959  O   LEU A 137      17.044   4.065 -12.531  1.00 90.80           O  
ATOM   1960  CG  LEU A 137      14.135   5.128 -14.010  1.00 90.80           C  
ATOM   1961  HG  LEU A 137      14.996   5.714 -13.687  1.00 90.80           H  
ATOM   1962  CD1 LEU A 137      14.498   4.391 -15.304  1.00 90.80           C  
ATOM   1963 HD11 LEU A 137      15.380   3.769 -15.154  1.00 90.80           H  
ATOM   1964 HD12 LEU A 137      13.661   3.774 -15.632  1.00 90.80           H  
ATOM   1965 HD13 LEU A 137      14.727   5.121 -16.080  1.00 90.80           H  
ATOM   1966  CD2 LEU A 137      12.995   6.093 -14.319  1.00 90.80           C  
ATOM   1967 HD21 LEU A 137      13.321   6.817 -15.066  1.00 90.80           H  
ATOM   1968 HD22 LEU A 137      12.712   6.635 -13.416  1.00 90.80           H  
ATOM   1969 HD23 LEU A 137      12.133   5.542 -14.696  1.00 90.80           H  
ATOM   1970  N   GLY A 138      15.915   4.452 -10.621  1.00 84.25           N  
ATOM   1971  H   GLY A 138      15.022   4.340 -10.162  1.00 84.25           H  
ATOM   1972  CA  GLY A 138      16.893   5.306  -9.969  1.00 84.25           C  
ATOM   1973  HA2 GLY A 138      16.678   5.321  -8.901  1.00 84.25           H  
ATOM   1974  HA3 GLY A 138      17.891   4.896 -10.122  1.00 84.25           H  
ATOM   1975  C   GLY A 138      16.862   6.741 -10.499  1.00 84.25           C  
ATOM   1976  O   GLY A 138      16.221   7.053 -11.499  1.00 84.25           O  
ATOM   1977  N   ALA A 139      17.600   7.615  -9.821  1.00 79.41           N  
ATOM   1978  H   ALA A 139      18.094   7.300  -8.998  1.00 79.41           H  
ATOM   1979  CA  ALA A 139      17.820   8.996 -10.232  1.00 79.41           C  
ATOM   1980  HA  ALA A 139      17.084   9.270 -10.988  1.00 79.41           H  
ATOM   1981  C   ALA A 139      19.219   9.159 -10.861  1.00 79.41           C  
ATOM   1982  CB  ALA A 139      17.572   9.877  -9.004  1.00 79.41           C  
ATOM   1983  HB1 ALA A 139      17.412  10.906  -9.325  1.00 79.41           H  
ATOM   1984  HB2 ALA A 139      16.667   9.556  -8.488  1.00 79.41           H  
ATOM   1985  HB3 ALA A 139      18.422   9.831  -8.322  1.00 79.41           H  
ATOM   1986  O   ALA A 139      20.108   8.334 -10.607  1.00 79.41           O  
ATOM   1987  N   GLY A 140      19.417  10.193 -11.686  1.00 76.94           N  
ATOM   1988  H   GLY A 140      18.662  10.844 -11.849  1.00 76.94           H  
ATOM   1989  CA  GLY A 140      20.728  10.522 -12.254  1.00 76.94           C  
ATOM   1990  HA2 GLY A 140      21.158   9.626 -12.703  1.00 76.94           H  
ATOM   1991  HA3 GLY A 140      20.613  11.260 -13.048  1.00 76.94           H  
ATOM   1992  C   GLY A 140      21.724  11.070 -11.220  1.00 76.94           C  
ATOM   1993  O   GLY A 140      21.379  11.397 -10.082  1.00 76.94           O  
ATOM   1994  N   ASN A 141      22.994  11.166 -11.614  1.00 74.90           N  
ATOM   1995  H   ASN A 141      23.201  10.910 -12.568  1.00 74.90           H  
ATOM   1996  CA  ASN A 141      24.090  11.683 -10.800  1.00 74.90           C  
ATOM   1997  HA  ASN A 141      24.161  11.072  -9.900  1.00 74.90           H  
ATOM   1998  C   ASN A 141      23.841  13.132 -10.368  1.00 74.90           C  
ATOM   1999  CB  ASN A 141      25.414  11.598 -11.581  1.00 74.90           C  
ATOM   2000  HB2 ASN A 141      25.246  11.932 -12.604  1.00 74.90           H  
ATOM   2001  HB3 ASN A 141      26.145  12.268 -11.128  1.00 74.90           H  
ATOM   2002  O   ASN A 141      23.389  13.971 -11.142  1.00 74.90           O  
ATOM   2003  CG  ASN A 141      26.037  10.217 -11.596  1.00 74.90           C  
ATOM   2004  ND2 ASN A 141      26.971  10.009 -12.490  1.00 74.90           N  
ATOM   2005 HD21 ASN A 141      27.128  10.707 -13.202  1.00 74.90           H  
ATOM   2006 HD22 ASN A 141      27.164   9.038 -12.687  1.00 74.90           H  
ATOM   2007  OD1 ASN A 141      25.746   9.350 -10.791  1.00 74.90           O  
ATOM   2008  N   GLY A 142      24.220  13.444  -9.127  1.00 67.08           N  
ATOM   2009  H   GLY A 142      24.555  12.697  -8.536  1.00 67.08           H  
ATOM   2010  CA  GLY A 142      24.032  14.772  -8.532  1.00 67.08           C  
ATOM   2011  HA2 GLY A 142      24.874  14.991  -7.875  1.00 67.08           H  
ATOM   2012  HA3 GLY A 142      24.004  15.527  -9.317  1.00 67.08           H  
ATOM   2013  C   GLY A 142      22.747  14.903  -7.716  1.00 67.08           C  
ATOM   2014  O   GLY A 142      22.656  15.810  -6.893  1.00 67.08           O  
ATOM   2015  N   ILE A 143      21.816  13.953  -7.848  1.00 65.76           N  
ATOM   2016  H   ILE A 143      21.925  13.263  -8.577  1.00 65.76           H  
ATOM   2017  CA  ILE A 143      20.675  13.789  -6.947  1.00 65.76           C  
ATOM   2018  HA  ILE A 143      20.348  14.774  -6.612  1.00 65.76           H  
ATOM   2019  C   ILE A 143      21.155  13.019  -5.703  1.00 65.76           C  
ATOM   2020  CB  ILE A 143      19.485  13.145  -7.698  1.00 65.76           C  
ATOM   2021  HB  ILE A 143      19.757  12.140  -8.019  1.00 65.76           H  
ATOM   2022  O   ILE A 143      20.926  11.825  -5.547  1.00 65.76           O  
ATOM   2023  CG1 ILE A 143      19.085  13.988  -8.931  1.00 65.76           C  
ATOM   2024 HG12 ILE A 143      19.969  14.191  -9.535  1.00 65.76           H  
ATOM   2025 HG13 ILE A 143      18.689  14.936  -8.568  1.00 65.76           H  
ATOM   2026  CG2 ILE A 143      18.281  13.077  -6.758  1.00 65.76           C  
ATOM   2027 HG21 ILE A 143      18.016  14.075  -6.407  1.00 65.76           H  
ATOM   2028 HG22 ILE A 143      18.511  12.448  -5.898  1.00 65.76           H  
ATOM   2029 HG23 ILE A 143      17.441  12.638  -7.295  1.00 65.76           H  
ATOM   2030  CD1 ILE A 143      18.057  13.383  -9.891  1.00 65.76           C  
ATOM   2031 HD11 ILE A 143      17.112  13.175  -9.389  1.00 65.76           H  
ATOM   2032 HD12 ILE A 143      17.861  14.094 -10.693  1.00 65.76           H  
ATOM   2033 HD13 ILE A 143      18.473  12.482 -10.343  1.00 65.76           H  
ATOM   2034  N   ASN A 144      21.915  13.701  -4.844  1.00 54.51           N  
ATOM   2035  H   ASN A 144      22.047  14.680  -5.051  1.00 54.51           H  
ATOM   2036  CA  ASN A 144      22.294  13.226  -3.507  1.00 54.51           C  
ATOM   2037  HA  ASN A 144      22.016  12.177  -3.400  1.00 54.51           H  
ATOM   2038  C   ASN A 144      21.497  14.003  -2.444  1.00 54.51           C  
ATOM   2039  CB  ASN A 144      23.822  13.346  -3.341  1.00 54.51           C  
ATOM   2040  HB2 ASN A 144      24.135  14.346  -3.642  1.00 54.51           H  
ATOM   2041  HB3 ASN A 144      24.091  13.204  -2.294  1.00 54.51           H  
ATOM   2042  O   ASN A 144      20.839  14.978  -2.786  1.00 54.51           O  
ATOM   2043  CG  ASN A 144      24.592  12.307  -4.143  1.00 54.51           C  
ATOM   2044  ND2 ASN A 144      25.820  12.593  -4.508  1.00 54.51           N  
ATOM   2045 HD21 ASN A 144      26.216  13.502  -4.313  1.00 54.51           H  
ATOM   2046 HD22 ASN A 144      26.287  11.867  -5.032  1.00 54.51           H  
ATOM   2047  OD1 ASN A 144      24.147  11.210  -4.413  1.00 54.51           O  
ATOM   2048  N   GLY A 145      21.567  13.596  -1.168  1.00 54.36           N  
ATOM   2049  H   GLY A 145      22.135  12.780  -0.987  1.00 54.36           H  
ATOM   2050  CA  GLY A 145      20.696  14.033  -0.052  1.00 54.36           C  
ATOM   2051  HA2 GLY A 145      20.977  13.485   0.847  1.00 54.36           H  
ATOM   2052  HA3 GLY A 145      19.675  13.744  -0.299  1.00 54.36           H  
ATOM   2053  C   GLY A 145      20.641  15.528   0.324  1.00 54.36           C  
ATOM   2054  O   GLY A 145      20.274  15.850   1.445  1.00 54.36           O  
ATOM   2055  N   SER A 146      21.025  16.441  -0.567  1.00 55.19           N  
ATOM   2056  H   SER A 146      21.287  16.094  -1.479  1.00 55.19           H  
ATOM   2057  CA  SER A 146      20.769  17.887  -0.484  1.00 55.19           C  
ATOM   2058  HA  SER A 146      20.423  18.137   0.519  1.00 55.19           H  
ATOM   2059  C   SER A 146      19.665  18.356  -1.445  1.00 55.19           C  
ATOM   2060  CB  SER A 146      22.061  18.669  -0.754  1.00 55.19           C  
ATOM   2061  HB2 SER A 146      21.885  19.728  -0.569  1.00 55.19           H  
ATOM   2062  HB3 SER A 146      22.359  18.538  -1.795  1.00 55.19           H  
ATOM   2063  O   SER A 146      19.507  19.555  -1.630  1.00 55.19           O  
ATOM   2064  OG  SER A 146      23.101  18.212   0.095  1.00 55.19           O  
ATOM   2065  HG  SER A 146      22.683  17.991   0.931  1.00 55.19           H  
ATOM   2066  N   VAL A 147      18.953  17.434  -2.098  1.00 59.07           N  
ATOM   2067  H   VAL A 147      19.106  16.462  -1.871  1.00 59.07           H  
ATOM   2068  CA  VAL A 147      17.931  17.706  -3.120  1.00 59.07           C  
ATOM   2069  HA  VAL A 147      17.863  18.776  -3.313  1.00 59.07           H  
ATOM   2070  C   VAL A 147      16.571  17.221  -2.600  1.00 59.07           C  
ATOM   2071  CB  VAL A 147      18.333  16.992  -4.430  1.00 59.07           C  
ATOM   2072  HB  VAL A 147      18.358  15.917  -4.253  1.00 59.07           H  
ATOM   2073  O   VAL A 147      16.496  16.104  -2.087  1.00 59.07           O  
ATOM   2074  CG1 VAL A 147      17.387  17.259  -5.589  1.00 59.07           C  
ATOM   2075 HG11 VAL A 147      17.607  16.562  -6.398  1.00 59.07           H  
ATOM   2076 HG12 VAL A 147      16.351  17.133  -5.274  1.00 59.07           H  
ATOM   2077 HG13 VAL A 147      17.545  18.270  -5.965  1.00 59.07           H  
ATOM   2078  CG2 VAL A 147      19.716  17.435  -4.939  1.00 59.07           C  
ATOM   2079 HG21 VAL A 147      20.491  17.143  -4.230  1.00 59.07           H  
ATOM   2080 HG22 VAL A 147      19.737  18.518  -5.056  1.00 59.07           H  
ATOM   2081 HG23 VAL A 147      19.935  16.965  -5.898  1.00 59.07           H  
ATOM   2082  N   THR A 148      15.509  18.028  -2.730  1.00 64.88           N  
ATOM   2083  H   THR A 148      15.626  18.941  -3.144  1.00 64.88           H  
ATOM   2084  CA  THR A 148      14.137  17.621  -2.355  1.00 64.88           C  
ATOM   2085  HA  THR A 148      14.134  17.282  -1.319  1.00 64.88           H  
ATOM   2086  C   THR A 148      13.648  16.501  -3.248  1.00 64.88           C  
ATOM   2087  CB  THR A 148      13.102  18.742  -2.511  1.00 64.88           C  
ATOM   2088  HB  THR A 148      13.071  19.078  -3.547  1.00 64.88           H  
ATOM   2089  O   THR A 148      13.728  16.603  -4.474  1.00 64.88           O  
ATOM   2090  CG2 THR A 148      11.689  18.367  -2.061  1.00 64.88           C  
ATOM   2091 HG21 THR A 148      11.705  17.713  -1.189  1.00 64.88           H  
ATOM   2092 HG22 THR A 148      11.190  17.825  -2.864  1.00 64.88           H  
ATOM   2093 HG23 THR A 148      11.097  19.256  -1.844  1.00 64.88           H  
ATOM   2094  OG1 THR A 148      13.472  19.812  -1.726  1.00 64.88           O  
ATOM   2095  HG1 THR A 148      12.843  20.523  -1.870  1.00 64.88           H  
ATOM   2096  N   GLN A 149      13.070  15.469  -2.639  1.00 70.23           N  
ATOM   2097  H   GLN A 149      12.978  15.464  -1.633  1.00 70.23           H  
ATOM   2098  CA  GLN A 149      12.409  14.403  -3.373  1.00 70.23           C  
ATOM   2099  HA  GLN A 149      12.274  14.699  -4.413  1.00 70.23           H  
ATOM   2100  C   GLN A 149      11.033  14.129  -2.790  1.00 70.23           C  
ATOM   2101  CB  GLN A 149      13.252  13.125  -3.347  1.00 70.23           C  
ATOM   2102  HB2 GLN A 149      13.369  12.782  -2.319  1.00 70.23           H  
ATOM   2103  HB3 GLN A 149      12.719  12.357  -3.907  1.00 70.23           H  
ATOM   2104  O   GLN A 149      10.895  13.863  -1.599  1.00 70.23           O  
ATOM   2105  CG  GLN A 149      14.636  13.321  -3.972  1.00 70.23           C  
ATOM   2106  HG2 GLN A 149      14.526  13.842  -4.923  1.00 70.23           H  
ATOM   2107  HG3 GLN A 149      15.264  13.924  -3.317  1.00 70.23           H  
ATOM   2108  CD  GLN A 149      15.321  11.987  -4.213  1.00 70.23           C  
ATOM   2109  NE2 GLN A 149      16.022  11.840  -5.306  1.00 70.23           N  
ATOM   2110 HE21 GLN A 149      16.501  10.956  -5.405  1.00 70.23           H  
ATOM   2111 HE22 GLN A 149      16.160  12.629  -5.921  1.00 70.23           H  
ATOM   2112  OE1 GLN A 149      15.226  11.025  -3.473  1.00 70.23           O  
ATOM   2113  N   LEU A 150      10.036  14.104  -3.667  1.00 76.70           N  
ATOM   2114  H   LEU A 150      10.207  14.402  -4.617  1.00 76.70           H  
ATOM   2115  CA  LEU A 150       8.744  13.510  -3.369  1.00 76.70           C  
ATOM   2116  HA  LEU A 150       8.556  13.583  -2.298  1.00 76.70           H  
ATOM   2117  C   LEU A 150       8.752  12.021  -3.715  1.00 76.70           C  
ATOM   2118  CB  LEU A 150       7.651  14.284  -4.114  1.00 76.70           C  
ATOM   2119  HB2 LEU A 150       6.748  13.675  -4.161  1.00 76.70           H  
ATOM   2120  HB3 LEU A 150       7.990  14.468  -5.133  1.00 76.70           H  
ATOM   2121  O   LEU A 150       9.357  11.586  -4.707  1.00 76.70           O  
ATOM   2122  CG  LEU A 150       7.304  15.626  -3.450  1.00 76.70           C  
ATOM   2123  HG  LEU A 150       8.205  16.227  -3.328  1.00 76.70           H  
ATOM   2124  CD1 LEU A 150       6.305  16.381  -4.324  1.00 76.70           C  
ATOM   2125 HD11 LEU A 150       6.104  17.355  -3.878  1.00 76.70           H  
ATOM   2126 HD12 LEU A 150       5.375  15.821  -4.415  1.00 76.70           H  
ATOM   2127 HD13 LEU A 150       6.728  16.551  -5.314  1.00 76.70           H  
ATOM   2128  CD2 LEU A 150       6.695  15.400  -2.067  1.00 76.70           C  
ATOM   2129 HD21 LEU A 150       6.072  16.249  -1.788  1.00 76.70           H  
ATOM   2130 HD22 LEU A 150       7.481  15.273  -1.323  1.00 76.70           H  
ATOM   2131 HD23 LEU A 150       6.047  14.523  -2.075  1.00 76.70           H  
ATOM   2132  N   TYR A 151       8.068  11.238  -2.889  1.00 82.76           N  
ATOM   2133  H   TYR A 151       7.579  11.661  -2.113  1.00 82.76           H  
ATOM   2134  CA  TYR A 151       7.735   9.853  -3.199  1.00 82.76           C  
ATOM   2135  HA  TYR A 151       8.559   9.400  -3.750  1.00 82.76           H  
ATOM   2136  C   TYR A 151       6.500   9.813  -4.099  1.00 82.76           C  
ATOM   2137  CB  TYR A 151       7.561   9.045  -1.908  1.00 82.76           C  
ATOM   2138  HB2 TYR A 151       7.302   8.017  -2.162  1.00 82.76           H  
ATOM   2139  HB3 TYR A 151       6.732   9.459  -1.333  1.00 82.76           H  
ATOM   2140  O   TYR A 151       5.659  10.710  -4.065  1.00 82.76           O  
ATOM   2141  CG  TYR A 151       8.817   9.026  -1.059  1.00 82.76           C  
ATOM   2142  CD1 TYR A 151       9.916   8.231  -1.439  1.00 82.76           C  
ATOM   2143  HD1 TYR A 151       9.840   7.589  -2.304  1.00 82.76           H  
ATOM   2144  CD2 TYR A 151       8.897   9.827   0.095  1.00 82.76           C  
ATOM   2145  HD2 TYR A 151       8.047  10.420   0.398  1.00 82.76           H  
ATOM   2146  CE1 TYR A 151      11.098   8.243  -0.675  1.00 82.76           C  
ATOM   2147  HE1 TYR A 151      11.927   7.616  -0.967  1.00 82.76           H  
ATOM   2148  CE2 TYR A 151      10.073   9.839   0.865  1.00 82.76           C  
ATOM   2149  HE2 TYR A 151      10.135  10.446   1.756  1.00 82.76           H  
ATOM   2150  OH  TYR A 151      12.299   9.084   1.236  1.00 82.76           O  
ATOM   2151  HH  TYR A 151      12.998   8.558   0.843  1.00 82.76           H  
ATOM   2152  CZ  TYR A 151      11.173   9.051   0.481  1.00 82.76           C  
ATOM   2153  N   LEU A 152       6.409   8.779  -4.937  1.00 88.53           N  
ATOM   2154  H   LEU A 152       7.131   8.075  -4.892  1.00 88.53           H  
ATOM   2155  CA  LEU A 152       5.163   8.488  -5.662  1.00 88.53           C  
ATOM   2156  HA  LEU A 152       4.673   9.424  -5.932  1.00 88.53           H  
ATOM   2157  C   LEU A 152       4.161   7.736  -4.784  1.00 88.53           C  
ATOM   2158  CB  LEU A 152       5.477   7.687  -6.929  1.00 88.53           C  
ATOM   2159  HB2 LEU A 152       6.151   6.872  -6.665  1.00 88.53           H  
ATOM   2160  HB3 LEU A 152       4.555   7.251  -7.314  1.00 88.53           H  
ATOM   2161  O   LEU A 152       2.976   7.679  -5.110  1.00 88.53           O  
ATOM   2162  CG  LEU A 152       6.106   8.548  -8.030  1.00 88.53           C  
ATOM   2163  HG  LEU A 152       6.936   9.127  -7.625  1.00 88.53           H  
ATOM   2164  CD1 LEU A 152       6.645   7.647  -9.132  1.00 88.53           C  
ATOM   2165 HD11 LEU A 152       7.317   6.902  -8.705  1.00 88.53           H  
ATOM   2166 HD12 LEU A 152       7.195   8.267  -9.840  1.00 88.53           H  
ATOM   2167 HD13 LEU A 152       5.823   7.147  -9.645  1.00 88.53           H  
ATOM   2168  CD2 LEU A 152       5.088   9.487  -8.676  1.00 88.53           C  
ATOM   2169 HD21 LEU A 152       5.559  10.028  -9.498  1.00 88.53           H  
ATOM   2170 HD22 LEU A 152       4.239   8.914  -9.048  1.00 88.53           H  
ATOM   2171 HD23 LEU A 152       4.727  10.215  -7.949  1.00 88.53           H  
ATOM   2172  N   ASP A 153       4.650   7.150  -3.692  1.00 85.60           N  
ATOM   2173  H   ASP A 153       5.628   7.280  -3.479  1.00 85.60           H  
ATOM   2174  CA  ASP A 153       3.810   6.699  -2.598  1.00 85.60           C  
ATOM   2175  HA  ASP A 153       3.011   6.081  -3.007  1.00 85.60           H  
ATOM   2176  C   ASP A 153       3.184   7.919  -1.907  1.00 85.60           C  
ATOM   2177  CB  ASP A 153       4.626   5.836  -1.630  1.00 85.60           C  
ATOM   2178  HB2 ASP A 153       5.255   5.151  -2.199  1.00 85.60           H  
ATOM   2179  HB3 ASP A 153       5.269   6.466  -1.015  1.00 85.60           H  
ATOM   2180  O   ASP A 153       3.847   8.931  -1.682  1.00 85.60           O  
ATOM   2181  CG  ASP A 153       3.679   5.029  -0.749  1.00 85.60           C  
ATOM   2182  OD1 ASP A 153       2.903   5.662  -0.001  1.00 85.60           O  
ATOM   2183  OD2 ASP A 153       3.631   3.798  -0.925  1.00 85.60           O  
ATOM   2184  N   GLN A 154       1.885   7.832  -1.632  1.00 88.16           N  
ATOM   2185  H   GLN A 154       1.459   6.919  -1.705  1.00 88.16           H  
ATOM   2186  CA  GLN A 154       1.091   8.926  -1.077  1.00 88.16           C  
ATOM   2187  HA  GLN A 154       1.644   9.858  -1.197  1.00 88.16           H  
ATOM   2188  C   GLN A 154       0.858   8.788   0.436  1.00 88.16           C  
ATOM   2189  CB  GLN A 154      -0.218   9.048  -1.877  1.00 88.16           C  
ATOM   2190  HB2 GLN A 154      -0.880   9.761  -1.386  1.00 88.16           H  
ATOM   2191  HB3 GLN A 154      -0.722   8.082  -1.899  1.00 88.16           H  
ATOM   2192  O   GLN A 154       0.111   9.592   0.994  1.00 88.16           O  
ATOM   2193  CG  GLN A 154       0.044   9.522  -3.315  1.00 88.16           C  
ATOM   2194  HG2 GLN A 154       0.601  10.458  -3.288  1.00 88.16           H  
ATOM   2195  HG3 GLN A 154       0.647   8.784  -3.845  1.00 88.16           H  
ATOM   2196  CD  GLN A 154      -1.244   9.741  -4.096  1.00 88.16           C  
ATOM   2197  NE2 GLN A 154      -1.904  10.863  -3.930  1.00 88.16           N  
ATOM   2198 HE21 GLN A 154      -1.599  11.523  -3.229  1.00 88.16           H  
ATOM   2199 HE22 GLN A 154      -2.721  11.016  -4.504  1.00 88.16           H  
ATOM   2200  OE1 GLN A 154      -1.689   8.914  -4.879  1.00 88.16           O  
ATOM   2201  N   SER A 155       1.462   7.787   1.083  1.00 85.56           N  
ATOM   2202  H   SER A 155       2.086   7.184   0.566  1.00 85.56           H  
ATOM   2203  CA  SER A 155       1.437   7.599   2.536  1.00 85.56           C  
ATOM   2204  HA  SER A 155       0.426   7.799   2.888  1.00 85.56           H  
ATOM   2205  C   SER A 155       2.373   8.575   3.251  1.00 85.56           C  
ATOM   2206  CB  SER A 155       1.781   6.152   2.931  1.00 85.56           C  
ATOM   2207  HB2 SER A 155       1.098   5.457   2.441  1.00 85.56           H  
ATOM   2208  HB3 SER A 155       1.661   6.040   4.008  1.00 85.56           H  
ATOM   2209  O   SER A 155       3.283   9.160   2.661  1.00 85.56           O  
ATOM   2210  OG  SER A 155       3.105   5.808   2.595  1.00 85.56           O  
ATOM   2211  HG  SER A 155       3.134   5.701   1.641  1.00 85.56           H  
ATOM   2212  N   LEU A 156       2.142   8.759   4.550  1.00 81.66           N  
ATOM   2213  H   LEU A 156       1.352   8.280   4.960  1.00 81.66           H  
ATOM   2214  CA  LEU A 156       3.070   9.461   5.436  1.00 81.66           C  
ATOM   2215  HA  LEU A 156       3.560  10.263   4.883  1.00 81.66           H  
ATOM   2216  C   LEU A 156       4.192   8.561   5.945  1.00 81.66           C  
ATOM   2217  CB  LEU A 156       2.314  10.052   6.632  1.00 81.66           C  
ATOM   2218  HB2 LEU A 156       3.036  10.490   7.320  1.00 81.66           H  
ATOM   2219  HB3 LEU A 156       1.798   9.243   7.149  1.00 81.66           H  
ATOM   2220  O   LEU A 156       5.228   9.091   6.344  1.00 81.66           O  
ATOM   2221  CG  LEU A 156       1.301  11.124   6.237  1.00 81.66           C  
ATOM   2222  HG  LEU A 156       0.561  10.661   5.584  1.00 81.66           H  
ATOM   2223  CD1 LEU A 156       0.593  11.640   7.487  1.00 81.66           C  
ATOM   2224 HD11 LEU A 156      -0.238  12.265   7.159  1.00 81.66           H  
ATOM   2225 HD12 LEU A 156       1.286  12.211   8.105  1.00 81.66           H  
ATOM   2226 HD13 LEU A 156       0.204  10.794   8.053  1.00 81.66           H  
ATOM   2227  CD2 LEU A 156       1.921  12.312   5.502  1.00 81.66           C  
ATOM   2228 HD21 LEU A 156       2.792  12.677   6.046  1.00 81.66           H  
ATOM   2229 HD22 LEU A 156       2.230  11.995   4.506  1.00 81.66           H  
ATOM   2230 HD23 LEU A 156       1.177  13.100   5.386  1.00 81.66           H  
ATOM   2231  N   ASP A 157       3.977   7.241   5.965  1.00 69.15           N  
ATOM   2232  H   ASP A 157       3.088   6.904   5.623  1.00 69.15           H  
ATOM   2233  CA  ASP A 157       4.946   6.245   6.441  1.00 69.15           C  
ATOM   2234  HA  ASP A 157       4.400   5.308   6.554  1.00 69.15           H  
ATOM   2235  C   ASP A 157       5.495   6.584   7.851  1.00 69.15           C  
ATOM   2236  CB  ASP A 157       6.001   6.005   5.351  1.00 69.15           C  
ATOM   2237  HB2 ASP A 157       5.498   5.851   4.396  1.00 69.15           H  
ATOM   2238  HB3 ASP A 157       6.634   6.888   5.262  1.00 69.15           H  
ATOM   2239  O   ASP A 157       6.696   6.537   8.162  1.00 69.15           O  
ATOM   2240  CG  ASP A 157       6.863   4.777   5.635  1.00 69.15           C  
ATOM   2241  OD1 ASP A 157       6.290   3.725   5.999  1.00 69.15           O  
ATOM   2242  OD2 ASP A 157       8.103   4.897   5.482  1.00 69.15           O  
ATOM   2243  N   ASP A 158       4.576   7.017   8.724  1.00 72.69           N  
ATOM   2244  H   ASP A 158       3.617   7.056   8.408  1.00 72.69           H  
ATOM   2245  CA  ASP A 158       4.892   7.501  10.062  1.00 72.69           C  
ATOM   2246  HA  ASP A 158       5.935   7.817  10.044  1.00 72.69           H  
ATOM   2247  C   ASP A 158       4.797   6.372  11.105  1.00 72.69           C  
ATOM   2248  CB  ASP A 158       4.105   8.796  10.377  1.00 72.69           C  
ATOM   2249  HB2 ASP A 158       4.734   9.389  11.040  1.00 72.69           H  
ATOM   2250  HB3 ASP A 158       3.989   9.379   9.464  1.00 72.69           H  
ATOM   2251  O   ASP A 158       3.727   6.037  11.608  1.00 72.69           O  
ATOM   2252  CG  ASP A 158       2.730   8.656  11.053  1.00 72.69           C  
ATOM   2253  OD1 ASP A 158       1.787   8.011  10.542  1.00 72.69           O  
ATOM   2254  OD2 ASP A 158       2.570   9.230  12.160  1.00 72.69           O  
ATOM   2255  N   ASP A 159       5.934   5.806  11.517  1.00 71.08           N  
ATOM   2256  H   ASP A 159       6.754   5.977  10.952  1.00 71.08           H  
ATOM   2257  CA  ASP A 159       5.987   4.746  12.548  1.00 71.08           C  
ATOM   2258  HA  ASP A 159       5.018   4.247  12.573  1.00 71.08           H  
ATOM   2259  C   ASP A 159       6.240   5.287  13.962  1.00 71.08           C  
ATOM   2260  CB  ASP A 159       7.005   3.663  12.202  1.00 71.08           C  
ATOM   2261  HB2 ASP A 159       6.952   2.868  12.946  1.00 71.08           H  
ATOM   2262  HB3 ASP A 159       8.004   4.097  12.244  1.00 71.08           H  
ATOM   2263  O   ASP A 159       6.743   4.599  14.858  1.00 71.08           O  
ATOM   2264  CG  ASP A 159       6.766   3.041  10.839  1.00 71.08           C  
ATOM   2265  OD1 ASP A 159       5.600   2.670  10.560  1.00 71.08           O  
ATOM   2266  OD2 ASP A 159       7.808   2.970  10.144  1.00 71.08           O  
ATOM   2267  N   ASP A 160       5.930   6.559  14.195  1.00 81.88           N  
ATOM   2268  H   ASP A 160       5.600   7.119  13.422  1.00 81.88           H  
ATOM   2269  CA  ASP A 160       5.994   7.122  15.534  1.00 81.88           C  
ATOM   2270  HA  ASP A 160       6.943   6.826  15.982  1.00 81.88           H  
ATOM   2271  C   ASP A 160       4.878   6.574  16.427  1.00 81.88           C  
ATOM   2272  CB  ASP A 160       5.964   8.644  15.485  1.00 81.88           C  
ATOM   2273  HB2 ASP A 160       5.214   8.978  14.768  1.00 81.88           H  
ATOM   2274  HB3 ASP A 160       5.697   9.011  16.476  1.00 81.88           H  
ATOM   2275  O   ASP A 160       3.765   6.267  15.982  1.00 81.88           O  
ATOM   2276  CG  ASP A 160       7.331   9.222  15.155  1.00 81.88           C  
ATOM   2277  OD1 ASP A 160       8.262   8.992  15.959  1.00 81.88           O  
ATOM   2278  OD2 ASP A 160       7.441  10.009  14.203  1.00 81.88           O  
ATOM   2279  N   ALA A 161       5.169   6.489  17.727  1.00 88.12           N  
ATOM   2280  H   ALA A 161       6.086   6.787  18.028  1.00 88.12           H  
ATOM   2281  CA  ALA A 161       4.192   6.057  18.713  1.00 88.12           C  
ATOM   2282  HA  ALA A 161       3.787   5.103  18.375  1.00 88.12           H  
ATOM   2283  C   ALA A 161       3.046   7.072  18.808  1.00 88.12           C  
ATOM   2284  CB  ALA A 161       4.878   5.828  20.064  1.00 88.12           C  
ATOM   2285  HB1 ALA A 161       5.313   6.762  20.419  1.00 88.12           H  
ATOM   2286  HB2 ALA A 161       5.662   5.079  19.952  1.00 88.12           H  
ATOM   2287  HB3 ALA A 161       4.144   5.472  20.787  1.00 88.12           H  
ATOM   2288  O   ALA A 161       3.255   8.243  19.141  1.00 88.12           O  
ATOM   2289  N   LYS A 162       1.827   6.598  18.561  1.00 92.25           N  
ATOM   2290  H   LYS A 162       1.753   5.636  18.261  1.00 92.25           H  
ATOM   2291  CA  LYS A 162       0.629   7.427  18.450  1.00 92.25           C  
ATOM   2292  HA  LYS A 162       0.806   8.380  18.950  1.00 92.25           H  
ATOM   2293  C   LYS A 162      -0.574   6.791  19.127  1.00 92.25           C  
ATOM   2294  CB  LYS A 162       0.384   7.733  16.962  1.00 92.25           C  
ATOM   2295  HB2 LYS A 162       1.279   8.226  16.581  1.00 92.25           H  
ATOM   2296  HB3 LYS A 162      -0.450   8.429  16.865  1.00 92.25           H  
ATOM   2297  O   LYS A 162      -0.559   5.614  19.495  1.00 92.25           O  
ATOM   2298  CG  LYS A 162       0.107   6.492  16.094  1.00 92.25           C  
ATOM   2299  HG2 LYS A 162      -0.773   5.974  16.477  1.00 92.25           H  
ATOM   2300  HG3 LYS A 162       0.954   5.808  16.140  1.00 92.25           H  
ATOM   2301  CD  LYS A 162      -0.151   6.855  14.625  1.00 92.25           C  
ATOM   2302  HD2 LYS A 162      -0.395   5.948  14.074  1.00 92.25           H  
ATOM   2303  HD3 LYS A 162      -1.027   7.502  14.579  1.00 92.25           H  
ATOM   2304  CE  LYS A 162       1.006   7.572  13.919  1.00 92.25           C  
ATOM   2305  HE2 LYS A 162       1.304   8.461  14.475  1.00 92.25           H  
ATOM   2306  HE3 LYS A 162       0.652   7.917  12.947  1.00 92.25           H  
ATOM   2307  NZ  LYS A 162       2.178   6.715  13.673  1.00 92.25           N  
ATOM   2308  HZ1 LYS A 162       1.925   5.848  13.221  1.00 92.25           H  
ATOM   2309  HZ2 LYS A 162       2.731   6.526  14.497  1.00 92.25           H  
ATOM   2310  HZ3 LYS A 162       2.762   7.154  12.975  1.00 92.25           H  
ATOM   2311  N   VAL A 163      -1.619   7.597  19.286  1.00 96.52           N  
ATOM   2312  H   VAL A 163      -1.515   8.550  18.970  1.00 96.52           H  
ATOM   2313  CA  VAL A 163      -2.967   7.128  19.614  1.00 96.52           C  
ATOM   2314  HA  VAL A 163      -2.945   6.044  19.717  1.00 96.52           H  
ATOM   2315  C   VAL A 163      -3.887   7.475  18.457  1.00 96.52           C  
ATOM   2316  CB  VAL A 163      -3.491   7.704  20.939  1.00 96.52           C  
ATOM   2317  HB  VAL A 163      -3.555   8.790  20.866  1.00 96.52           H  
ATOM   2318  O   VAL A 163      -3.927   8.624  18.019  1.00 96.52           O  
ATOM   2319  CG1 VAL A 163      -4.884   7.150  21.278  1.00 96.52           C  
ATOM   2320 HG11 VAL A 163      -5.208   7.524  22.249  1.00 96.52           H  
ATOM   2321 HG12 VAL A 163      -4.857   6.060  21.300  1.00 96.52           H  
ATOM   2322 HG13 VAL A 163      -5.610   7.472  20.531  1.00 96.52           H  
ATOM   2323  CG2 VAL A 163      -2.553   7.348  22.100  1.00 96.52           C  
ATOM   2324 HG21 VAL A 163      -2.963   7.721  23.038  1.00 96.52           H  
ATOM   2325 HG22 VAL A 163      -1.577   7.808  21.943  1.00 96.52           H  
ATOM   2326 HG23 VAL A 163      -2.431   6.266  22.158  1.00 96.52           H  
ATOM   2327  N   THR A 164      -4.637   6.486  17.997  1.00 97.97           N  
ATOM   2328  H   THR A 164      -4.534   5.577  18.426  1.00 97.97           H  
ATOM   2329  CA  THR A 164      -5.583   6.594  16.891  1.00 97.97           C  
ATOM   2330  HA  THR A 164      -5.601   7.620  16.522  1.00 97.97           H  
ATOM   2331  C   THR A 164      -6.978   6.237  17.380  1.00 97.97           C  
ATOM   2332  CB  THR A 164      -5.145   5.692  15.729  1.00 97.97           C  
ATOM   2333  HB  THR A 164      -4.982   4.680  16.099  1.00 97.97           H  
ATOM   2334  O   THR A 164      -7.150   5.273  18.125  1.00 97.97           O  
ATOM   2335  CG2 THR A 164      -6.171   5.643  14.604  1.00 97.97           C  
ATOM   2336 HG21 THR A 164      -6.606   6.631  14.455  1.00 97.97           H  
ATOM   2337 HG22 THR A 164      -5.714   5.290  13.680  1.00 97.97           H  
ATOM   2338 HG23 THR A 164      -6.963   4.944  14.875  1.00 97.97           H  
ATOM   2339  OG1 THR A 164      -3.934   6.167  15.185  1.00 97.97           O  
ATOM   2340  HG1 THR A 164      -3.631   5.493  14.572  1.00 97.97           H  
ATOM   2341  N   TYR A 165      -7.982   6.992  16.947  1.00 98.70           N  
ATOM   2342  H   TYR A 165      -7.765   7.771  16.341  1.00 98.70           H  
ATOM   2343  CA  TYR A 165      -9.384   6.616  17.078  1.00 98.70           C  
ATOM   2344  HA  TYR A 165      -9.442   5.602  17.475  1.00 98.70           H  
ATOM   2345  C   TYR A 165     -10.059   6.613  15.711  1.00 98.70           C  
ATOM   2346  CB  TYR A 165     -10.110   7.537  18.061  1.00 98.70           C  
ATOM   2347  HB2 TYR A 165      -9.929   8.572  17.771  1.00 98.70           H  
ATOM   2348  HB3 TYR A 165      -9.691   7.392  19.057  1.00 98.70           H  
ATOM   2349  O   TYR A 165      -9.897   7.556  14.938  1.00 98.70           O  
ATOM   2350  CG  TYR A 165     -11.608   7.290  18.119  1.00 98.70           C  
ATOM   2351  CD1 TYR A 165     -12.499   8.227  17.563  1.00 98.70           C  
ATOM   2352  HD1 TYR A 165     -12.117   9.128  17.105  1.00 98.70           H  
ATOM   2353  CD2 TYR A 165     -12.107   6.094  18.667  1.00 98.70           C  
ATOM   2354  HD2 TYR A 165     -11.417   5.353  19.043  1.00 98.70           H  
ATOM   2355  CE1 TYR A 165     -13.884   7.981  17.584  1.00 98.70           C  
ATOM   2356  HE1 TYR A 165     -14.572   8.698  17.162  1.00 98.70           H  
ATOM   2357  CE2 TYR A 165     -13.491   5.834  18.676  1.00 98.70           C  
ATOM   2358  HE2 TYR A 165     -13.868   4.902  19.071  1.00 98.70           H  
ATOM   2359  OH  TYR A 165     -15.721   6.551  18.114  1.00 98.70           O  
ATOM   2360  HH  TYR A 165     -15.933   5.662  18.409  1.00 98.70           H  
ATOM   2361  CZ  TYR A 165     -14.383   6.783  18.133  1.00 98.70           C  
ATOM   2362  N   VAL A 166     -10.849   5.572  15.452  1.00 98.76           N  
ATOM   2363  H   VAL A 166     -10.917   4.852  16.157  1.00 98.76           H  
ATOM   2364  CA  VAL A 166     -11.650   5.400  14.238  1.00 98.76           C  
ATOM   2365  HA  VAL A 166     -11.634   6.325  13.662  1.00 98.76           H  
ATOM   2366  C   VAL A 166     -13.095   5.116  14.634  1.00 98.76           C  
ATOM   2367  CB  VAL A 166     -11.069   4.286  13.345  1.00 98.76           C  
ATOM   2368  HB  VAL A 166     -11.047   3.349  13.902  1.00 98.76           H  
ATOM   2369  O   VAL A 166     -13.367   4.235  15.460  1.00 98.76           O  
ATOM   2370  CG1 VAL A 166     -11.915   4.077  12.088  1.00 98.76           C  
ATOM   2371 HG11 VAL A 166     -11.396   3.423  11.387  1.00 98.76           H  
ATOM   2372 HG12 VAL A 166     -12.104   5.039  11.612  1.00 98.76           H  
ATOM   2373 HG13 VAL A 166     -12.866   3.611  12.348  1.00 98.76           H  
ATOM   2374  CG2 VAL A 166      -9.636   4.624  12.918  1.00 98.76           C  
ATOM   2375 HG21 VAL A 166      -9.267   3.886  12.205  1.00 98.76           H  
ATOM   2376 HG22 VAL A 166      -8.973   4.610  13.782  1.00 98.76           H  
ATOM   2377 HG23 VAL A 166      -9.603   5.612  12.459  1.00 98.76           H  
ATOM   2378  N   THR A 167     -14.033   5.867  14.057  1.00 98.71           N  
ATOM   2379  H   THR A 167     -13.752   6.537  13.355  1.00 98.71           H  
ATOM   2380  CA  THR A 167     -15.466   5.688  14.309  1.00 98.71           C  
ATOM   2381  HA  THR A 167     -15.611   5.668  15.389  1.00 98.71           H  
ATOM   2382  C   THR A 167     -15.969   4.367  13.720  1.00 98.71           C  
ATOM   2383  CB  THR A 167     -16.314   6.841  13.738  1.00 98.71           C  
ATOM   2384  HB  THR A 167     -17.345   6.696  14.061  1.00 98.71           H  
ATOM   2385  O   THR A 167     -15.398   3.861  12.751  1.00 98.71           O  
ATOM   2386  CG2 THR A 167     -15.869   8.213  14.245  1.00 98.71           C  
ATOM   2387 HG21 THR A 167     -16.515   8.979  13.816  1.00 98.71           H  
ATOM   2388 HG22 THR A 167     -14.839   8.418  13.953  1.00 98.71           H  
ATOM   2389 HG23 THR A 167     -15.953   8.243  15.331  1.00 98.71           H  
ATOM   2390  OG1 THR A 167     -16.315   6.856  12.328  1.00 98.71           O  
ATOM   2391  HG1 THR A 167     -16.884   6.141  12.034  1.00 98.71           H  
ATOM   2392  N   PRO A 168     -17.095   3.821  14.215  1.00 98.06           N  
ATOM   2393  CA  PRO A 168     -17.865   2.859  13.438  1.00 98.06           C  
ATOM   2394  HA  PRO A 168     -17.280   1.948  13.317  1.00 98.06           H  
ATOM   2395  C   PRO A 168     -18.228   3.434  12.065  1.00 98.06           C  
ATOM   2396  CB  PRO A 168     -19.132   2.567  14.249  1.00 98.06           C  
ATOM   2397  HB2 PRO A 168     -19.957   3.186  13.898  1.00 98.06           H  
ATOM   2398  HB3 PRO A 168     -19.404   1.512  14.205  1.00 98.06           H  
ATOM   2399  O   PRO A 168     -18.331   4.654  11.898  1.00 98.06           O  
ATOM   2400  CG  PRO A 168     -18.759   2.992  15.666  1.00 98.06           C  
ATOM   2401  HG2 PRO A 168     -18.240   2.167  16.155  1.00 98.06           H  
ATOM   2402  HG3 PRO A 168     -19.633   3.293  16.243  1.00 98.06           H  
ATOM   2403  CD  PRO A 168     -17.802   4.161  15.437  1.00 98.06           C  
ATOM   2404  HD2 PRO A 168     -18.373   5.078  15.287  1.00 98.06           H  
ATOM   2405  HD3 PRO A 168     -17.120   4.273  16.279  1.00 98.06           H  
ATOM   2406  N   GLN A 169     -18.478   2.548  11.106  1.00 96.95           N  
ATOM   2407  H   GLN A 169     -18.374   1.561  11.294  1.00 96.95           H  
ATOM   2408  CA  GLN A 169     -19.008   2.947   9.811  1.00 96.95           C  
ATOM   2409  HA  GLN A 169     -18.508   3.871   9.522  1.00 96.95           H  
ATOM   2410  C   GLN A 169     -20.518   3.203   9.910  1.00 96.95           C  
ATOM   2411  CB  GLN A 169     -18.655   1.885   8.767  1.00 96.95           C  
ATOM   2412  HB2 GLN A 169     -19.270   1.000   8.927  1.00 96.95           H  
ATOM   2413  HB3 GLN A 169     -17.608   1.608   8.895  1.00 96.95           H  
ATOM   2414  O   GLN A 169     -21.264   2.394  10.467  1.00 96.95           O  
ATOM   2415  CG  GLN A 169     -18.838   2.397   7.330  1.00 96.95           C  
ATOM   2416  HG2 GLN A 169     -19.881   2.661   7.156  1.00 96.95           H  
ATOM   2417  HG3 GLN A 169     -18.227   3.287   7.185  1.00 96.95           H  
ATOM   2418  CD  GLN A 169     -18.418   1.353   6.301  1.00 96.95           C  
ATOM   2419  NE2 GLN A 169     -18.383   1.695   5.038  1.00 96.95           N  
ATOM   2420 HE21 GLN A 169     -18.431   2.657   4.735  1.00 96.95           H  
ATOM   2421 HE22 GLN A 169     -18.108   0.986   4.374  1.00 96.95           H  
ATOM   2422  OE1 GLN A 169     -18.138   0.209   6.615  1.00 96.95           O  
ATOM   2423  N   PHE A 170     -20.982   4.317   9.348  1.00 96.86           N  
ATOM   2424  H   PHE A 170     -20.309   4.951   8.942  1.00 96.86           H  
ATOM   2425  CA  PHE A 170     -22.386   4.712   9.322  1.00 96.86           C  
ATOM   2426  HA  PHE A 170     -23.007   3.859   9.595  1.00 96.86           H  
ATOM   2427  C   PHE A 170     -22.781   5.161   7.912  1.00 96.86           C  
ATOM   2428  CB  PHE A 170     -22.610   5.816  10.363  1.00 96.86           C  
ATOM   2429  HB2 PHE A 170     -22.253   5.462  11.330  1.00 96.86           H  
ATOM   2430  HB3 PHE A 170     -22.012   6.687  10.096  1.00 96.86           H  
ATOM   2431  O   PHE A 170     -22.292   6.173   7.419  1.00 96.86           O  
ATOM   2432  CG  PHE A 170     -24.062   6.224  10.516  1.00 96.86           C  
ATOM   2433  CD1 PHE A 170     -24.516   7.452   9.998  1.00 96.86           C  
ATOM   2434  HD1 PHE A 170     -23.832   8.099   9.470  1.00 96.86           H  
ATOM   2435  CD2 PHE A 170     -24.959   5.373  11.188  1.00 96.86           C  
ATOM   2436  HD2 PHE A 170     -24.609   4.432  11.586  1.00 96.86           H  
ATOM   2437  CE1 PHE A 170     -25.859   7.836  10.172  1.00 96.86           C  
ATOM   2438  HE1 PHE A 170     -26.201   8.781   9.777  1.00 96.86           H  
ATOM   2439  CE2 PHE A 170     -26.301   5.754  11.358  1.00 96.86           C  
ATOM   2440  HE2 PHE A 170     -26.981   5.102  11.886  1.00 96.86           H  
ATOM   2441  CZ  PHE A 170     -26.748   6.992  10.861  1.00 96.86           C  
ATOM   2442  HZ  PHE A 170     -27.775   7.295  11.002  1.00 96.86           H  
ATOM   2443  N   TYR A 171     -23.667   4.405   7.251  1.00 96.92           N  
ATOM   2444  H   TYR A 171     -24.048   3.596   7.721  1.00 96.92           H  
ATOM   2445  CA  TYR A 171     -24.080   4.650   5.855  1.00 96.92           C  
ATOM   2446  HA  TYR A 171     -24.589   3.751   5.505  1.00 96.92           H  
ATOM   2447  C   TYR A 171     -22.900   4.840   4.888  1.00 96.92           C  
ATOM   2448  CB  TYR A 171     -25.099   5.796   5.779  1.00 96.92           C  
ATOM   2449  HB2 TYR A 171     -24.708   6.675   6.291  1.00 96.92           H  
ATOM   2450  HB3 TYR A 171     -25.249   6.076   4.736  1.00 96.92           H  
ATOM   2451  O   TYR A 171     -22.899   5.735   4.047  1.00 96.92           O  
ATOM   2452  CG  TYR A 171     -26.455   5.440   6.338  1.00 96.92           C  
ATOM   2453  CD1 TYR A 171     -27.445   4.907   5.493  1.00 96.92           C  
ATOM   2454  HD1 TYR A 171     -27.230   4.742   4.448  1.00 96.92           H  
ATOM   2455  CD2 TYR A 171     -26.727   5.642   7.699  1.00 96.92           C  
ATOM   2456  HD2 TYR A 171     -25.944   6.020   8.340  1.00 96.92           H  
ATOM   2457  CE1 TYR A 171     -28.719   4.605   6.008  1.00 96.92           C  
ATOM   2458  HE1 TYR A 171     -29.490   4.204   5.367  1.00 96.92           H  
ATOM   2459  CE2 TYR A 171     -27.999   5.344   8.220  1.00 96.92           C  
ATOM   2460  HE2 TYR A 171     -28.207   5.496   9.268  1.00 96.92           H  
ATOM   2461  OH  TYR A 171     -30.232   4.559   7.869  1.00 96.92           O  
ATOM   2462  HH  TYR A 171     -30.272   4.740   8.812  1.00 96.92           H  
ATOM   2463  CZ  TYR A 171     -29.000   4.834   7.370  1.00 96.92           C  
ATOM   2464  N   GLY A 172     -21.873   4.007   5.041  1.00 97.56           N  
ATOM   2465  H   GLY A 172     -21.931   3.282   5.742  1.00 97.56           H  
ATOM   2466  CA  GLY A 172     -20.662   4.067   4.231  1.00 97.56           C  
ATOM   2467  HA2 GLY A 172     -20.254   3.059   4.156  1.00 97.56           H  
ATOM   2468  HA3 GLY A 172     -20.909   4.391   3.220  1.00 97.56           H  
ATOM   2469  C   GLY A 172     -19.587   5.009   4.772  1.00 97.56           C  
ATOM   2470  O   GLY A 172     -18.418   4.792   4.477  1.00 97.56           O  
ATOM   2471  N   PHE A 173     -19.943   5.987   5.610  1.00 98.68           N  
ATOM   2472  H   PHE A 173     -20.916   6.096   5.858  1.00 98.68           H  
ATOM   2473  CA  PHE A 173     -18.995   6.955   6.158  1.00 98.68           C  
ATOM   2474  HA  PHE A 173     -18.249   7.157   5.390  1.00 98.68           H  
ATOM   2475  C   PHE A 173     -18.269   6.439   7.396  1.00 98.68           C  
ATOM   2476  CB  PHE A 173     -19.690   8.282   6.482  1.00 98.68           C  
ATOM   2477  HB2 PHE A 173     -20.519   8.104   7.168  1.00 98.68           H  
ATOM   2478  HB3 PHE A 173     -18.979   8.929   6.996  1.00 98.68           H  
ATOM   2479  O   PHE A 173     -18.883   5.862   8.293  1.00 98.68           O  
ATOM   2480  CG  PHE A 173     -20.187   9.017   5.260  1.00 98.68           C  
ATOM   2481  CD1 PHE A 173     -19.297   9.818   4.521  1.00 98.68           C  
ATOM   2482  HD1 PHE A 173     -18.264   9.901   4.825  1.00 98.68           H  
ATOM   2483  CD2 PHE A 173     -21.522   8.875   4.841  1.00 98.68           C  
ATOM   2484  HD2 PHE A 173     -22.197   8.236   5.392  1.00 98.68           H  
ATOM   2485  CE1 PHE A 173     -19.745  10.483   3.367  1.00 98.68           C  
ATOM   2486  HE1 PHE A 173     -19.054  11.078   2.788  1.00 98.68           H  
ATOM   2487  CE2 PHE A 173     -21.970   9.541   3.687  1.00 98.68           C  
ATOM   2488  HE2 PHE A 173     -22.989   9.414   3.354  1.00 98.68           H  
ATOM   2489  CZ  PHE A 173     -21.081  10.344   2.950  1.00 98.68           C  
ATOM   2490  HZ  PHE A 173     -21.415  10.837   2.049  1.00 98.68           H  
ATOM   2491  N   SER A 174     -16.983   6.743   7.490  1.00 98.62           N  
ATOM   2492  H   SER A 174     -16.530   7.160   6.690  1.00 98.62           H  
ATOM   2493  CA  SER A 174     -16.175   6.627   8.704  1.00 98.62           C  
ATOM   2494  HA  SER A 174     -16.831   6.566   9.573  1.00 98.62           H  
ATOM   2495  C   SER A 174     -15.316   7.879   8.859  1.00 98.62           C  
ATOM   2496  CB  SER A 174     -15.318   5.354   8.668  1.00 98.62           C  
ATOM   2497  HB2 SER A 174     -14.664   5.329   9.540  1.00 98.62           H  
ATOM   2498  HB3 SER A 174     -15.971   4.482   8.694  1.00 98.62           H  
ATOM   2499  O   SER A 174     -15.085   8.616   7.899  1.00 98.62           O  
ATOM   2500  OG  SER A 174     -14.542   5.317   7.488  1.00 98.62           O  
ATOM   2501  HG  SER A 174     -13.887   4.616   7.541  1.00 98.62           H  
ATOM   2502  N   ALA A 175     -14.842   8.140  10.071  1.00 98.81           N  
ATOM   2503  H   ALA A 175     -15.090   7.539  10.845  1.00 98.81           H  
ATOM   2504  CA  ALA A 175     -13.876   9.195  10.335  1.00 98.81           C  
ATOM   2505  HA  ALA A 175     -13.341   9.429   9.415  1.00 98.81           H  
ATOM   2506  C   ALA A 175     -12.840   8.723  11.350  1.00 98.81           C  
ATOM   2507  CB  ALA A 175     -14.613  10.455  10.805  1.00 98.81           C  
ATOM   2508  HB1 ALA A 175     -15.146  10.250  11.733  1.00 98.81           H  
ATOM   2509  HB2 ALA A 175     -15.321  10.770  10.039  1.00 98.81           H  
ATOM   2510  HB3 ALA A 175     -13.894  11.258  10.967  1.00 98.81           H  
ATOM   2511  O   ALA A 175     -13.085   7.793  12.125  1.00 98.81           O  
ATOM   2512  N   GLY A 176     -11.692   9.386  11.369  1.00 98.79           N  
ATOM   2513  H   GLY A 176     -11.523  10.105  10.680  1.00 98.79           H  
ATOM   2514  CA  GLY A 176     -10.643   9.071  12.318  1.00 98.79           C  
ATOM   2515  HA2 GLY A 176     -10.051   8.241  11.931  1.00 98.79           H  
ATOM   2516  HA3 GLY A 176     -11.106   8.755  13.252  1.00 98.79           H  
ATOM   2517  C   GLY A 176      -9.734  10.248  12.631  1.00 98.79           C  
ATOM   2518  O   GLY A 176      -9.672  11.235  11.896  1.00 98.79           O  
ATOM   2519  N   VAL A 177      -9.034  10.124  13.755  1.00 98.67           N  
ATOM   2520  H   VAL A 177      -9.139   9.264  14.273  1.00 98.67           H  
ATOM   2521  CA  VAL A 177      -7.993  11.050  14.203  1.00 98.67           C  
ATOM   2522  HA  VAL A 177      -7.646  11.613  13.336  1.00 98.67           H  
ATOM   2523  C   VAL A 177      -6.809  10.259  14.753  1.00 98.67           C  
ATOM   2524  CB  VAL A 177      -8.556  12.068  15.217  1.00 98.67           C  
ATOM   2525  HB  VAL A 177      -9.425  12.541  14.759  1.00 98.67           H  
ATOM   2526  O   VAL A 177      -7.006   9.279  15.475  1.00 98.67           O  
ATOM   2527  CG1 VAL A 177      -9.023  11.432  16.535  1.00 98.67           C  
ATOM   2528 HG11 VAL A 177      -8.173  11.023  17.082  1.00 98.67           H  
ATOM   2529 HG12 VAL A 177      -9.734  10.633  16.327  1.00 98.67           H  
ATOM   2530 HG13 VAL A 177      -9.512  12.186  17.151  1.00 98.67           H  
ATOM   2531  CG2 VAL A 177      -7.560  13.187  15.544  1.00 98.67           C  
ATOM   2532 HG21 VAL A 177      -8.019  13.904  16.224  1.00 98.67           H  
ATOM   2533 HG22 VAL A 177      -6.660  12.782  16.007  1.00 98.67           H  
ATOM   2534 HG23 VAL A 177      -7.288  13.712  14.628  1.00 98.67           H  
ATOM   2535  N   SER A 178      -5.591  10.705  14.455  1.00 97.16           N  
ATOM   2536  H   SER A 178      -5.516  11.509  13.849  1.00 97.16           H  
ATOM   2537  CA  SER A 178      -4.360  10.210  15.080  1.00 97.16           C  
ATOM   2538  HA  SER A 178      -4.621   9.510  15.873  1.00 97.16           H  
ATOM   2539  C   SER A 178      -3.587  11.358  15.706  1.00 97.16           C  
ATOM   2540  CB  SER A 178      -3.449   9.468  14.102  1.00 97.16           C  
ATOM   2541  HB2 SER A 178      -2.553   9.139  14.627  1.00 97.16           H  
ATOM   2542  HB3 SER A 178      -3.143  10.136  13.297  1.00 97.16           H  
ATOM   2543  O   SER A 178      -3.507  12.448  15.141  1.00 97.16           O  
ATOM   2544  OG  SER A 178      -4.106   8.345  13.567  1.00 97.16           O  
ATOM   2545  HG  SER A 178      -4.094   7.641  14.220  1.00 97.16           H  
ATOM   2546  N   TYR A 179      -3.002  11.101  16.872  1.00 95.46           N  
ATOM   2547  H   TYR A 179      -3.144  10.193  17.289  1.00 95.46           H  
ATOM   2548  CA  TYR A 179      -2.154  12.052  17.575  1.00 95.46           C  
ATOM   2549  HA  TYR A 179      -1.929  12.890  16.916  1.00 95.46           H  
ATOM   2550  C   TYR A 179      -0.829  11.410  17.972  1.00 95.46           C  
ATOM   2551  CB  TYR A 179      -2.894  12.605  18.794  1.00 95.46           C  
ATOM   2552  HB2 TYR A 179      -3.245  11.770  19.400  1.00 95.46           H  
ATOM   2553  HB3 TYR A 179      -3.769  13.157  18.450  1.00 95.46           H  
ATOM   2554  O   TYR A 179      -0.794  10.415  18.704  1.00 95.46           O  
ATOM   2555  CG  TYR A 179      -2.049  13.526  19.654  1.00 95.46           C  
ATOM   2556  CD1 TYR A 179      -1.733  13.160  20.975  1.00 95.46           C  
ATOM   2557  HD1 TYR A 179      -2.088  12.220  21.371  1.00 95.46           H  
ATOM   2558  CD2 TYR A 179      -1.567  14.742  19.131  1.00 95.46           C  
ATOM   2559  HD2 TYR A 179      -1.772  15.006  18.105  1.00 95.46           H  
ATOM   2560  CE1 TYR A 179      -0.964  14.024  21.779  1.00 95.46           C  
ATOM   2561  HE1 TYR A 179      -0.739  13.759  22.801  1.00 95.46           H  
ATOM   2562  CE2 TYR A 179      -0.791  15.603  19.932  1.00 95.46           C  
ATOM   2563  HE2 TYR A 179      -0.430  16.541  19.537  1.00 95.46           H  
ATOM   2564  OH  TYR A 179       0.283  16.046  22.049  1.00 95.46           O  
ATOM   2565  HH  TYR A 179       0.657  16.795  21.580  1.00 95.46           H  
ATOM   2566  CZ  TYR A 179      -0.480  15.243  21.258  1.00 95.46           C  
ATOM   2567  N   THR A 180       0.252  12.038  17.526  1.00 91.51           N  
ATOM   2568  H   THR A 180       0.115  12.815  16.894  1.00 91.51           H  
ATOM   2569  CA  THR A 180       1.633  11.655  17.796  1.00 91.51           C  
ATOM   2570  HA  THR A 180       1.666  10.692  18.306  1.00 91.51           H  
ATOM   2571  C   THR A 180       2.279  12.755  18.650  1.00 91.51           C  
ATOM   2572  CB  THR A 180       2.385  11.477  16.472  1.00 91.51           C  
ATOM   2573  HB  THR A 180       2.412  12.442  15.966  1.00 91.51           H  
ATOM   2574  O   THR A 180       2.691  13.776  18.103  1.00 91.51           O  
ATOM   2575  CG2 THR A 180       3.807  10.983  16.694  1.00 91.51           C  
ATOM   2576 HG21 THR A 180       4.300  10.892  15.726  1.00 91.51           H  
ATOM   2577 HG22 THR A 180       4.374  11.694  17.295  1.00 91.51           H  
ATOM   2578 HG23 THR A 180       3.783  10.013  17.190  1.00 91.51           H  
ATOM   2579  OG1 THR A 180       1.735  10.545  15.638  1.00 91.51           O  
ATOM   2580  HG1 THR A 180       2.219  10.494  14.811  1.00 91.51           H  
ATOM   2581  N   PRO A 181       2.385  12.598  19.984  1.00 86.90           N  
ATOM   2582  CA  PRO A 181       2.884  13.646  20.898  1.00 86.90           C  
ATOM   2583  HA  PRO A 181       2.394  14.595  20.683  1.00 86.90           H  
ATOM   2584  C   PRO A 181       4.406  13.879  20.861  1.00 86.90           C  
ATOM   2585  CB  PRO A 181       2.480  13.157  22.295  1.00 86.90           C  
ATOM   2586  HB2 PRO A 181       3.188  13.455  23.068  1.00 86.90           H  
ATOM   2587  HB3 PRO A 181       1.492  13.540  22.548  1.00 86.90           H  
ATOM   2588  O   PRO A 181       4.941  14.728  21.583  1.00 86.90           O  
ATOM   2589  CG  PRO A 181       2.418  11.637  22.153  1.00 86.90           C  
ATOM   2590  HG2 PRO A 181       3.420  11.218  22.242  1.00 86.90           H  
ATOM   2591  HG3 PRO A 181       1.746  11.187  22.885  1.00 86.90           H  
ATOM   2592  CD  PRO A 181       1.910  11.442  20.730  1.00 86.90           C  
ATOM   2593  HD2 PRO A 181       2.303  10.510  20.324  1.00 86.90           H  
ATOM   2594  HD3 PRO A 181       0.820  11.429  20.721  1.00 86.90           H  
ATOM   2595  N   ASN A 182       5.149  13.021  20.164  1.00 79.08           N  
ATOM   2596  H   ASN A 182       4.677  12.354  19.570  1.00 79.08           H  
ATOM   2597  CA  ASN A 182       6.599  13.113  20.080  1.00 79.08           C  
ATOM   2598  HA  ASN A 182       6.878  14.165  20.024  1.00 79.08           H  
ATOM   2599  C   ASN A 182       7.098  12.447  18.800  1.00 79.08           C  
ATOM   2600  CB  ASN A 182       7.226  12.477  21.335  1.00 79.08           C  
ATOM   2601  HB2 ASN A 182       7.068  11.399  21.314  1.00 79.08           H  
ATOM   2602  HB3 ASN A 182       6.740  12.865  22.230  1.00 79.08           H  
ATOM   2603  O   ASN A 182       7.608  11.326  18.854  1.00 79.08           O  
ATOM   2604  CG  ASN A 182       8.706  12.790  21.426  1.00 79.08           C  
ATOM   2605  ND2 ASN A 182       9.511  11.843  21.824  1.00 79.08           N  
ATOM   2606 HD21 ASN A 182       9.156  10.899  21.769  1.00 79.08           H  
ATOM   2607 HD22 ASN A 182      10.491  12.060  21.708  1.00 79.08           H  
ATOM   2608  OD1 ASN A 182       9.146  13.922  21.291  1.00 79.08           O  
ATOM   2609  N   VAL A 183       6.943  13.144  17.679  1.00 78.03           N  
ATOM   2610  H   VAL A 183       6.486  14.044  17.715  1.00 78.03           H  
ATOM   2611  CA  VAL A 183       7.524  12.713  16.403  1.00 78.03           C  
ATOM   2612  HA  VAL A 183       7.124  11.731  16.152  1.00 78.03           H  
ATOM   2613  C   VAL A 183       9.046  12.594  16.571  1.00 78.03           C  
ATOM   2614  CB  VAL A 183       7.156  13.683  15.262  1.00 78.03           C  
ATOM   2615  HB  VAL A 183       7.772  14.579  15.337  1.00 78.03           H  
ATOM   2616  O   VAL A 183       9.673  13.475  17.170  1.00 78.03           O  
ATOM   2617  CG1 VAL A 183       7.364  13.028  13.903  1.00 78.03           C  
ATOM   2618 HG11 VAL A 183       8.342  12.550  13.852  1.00 78.03           H  
ATOM   2619 HG12 VAL A 183       6.608  12.261  13.732  1.00 78.03           H  
ATOM   2620 HG13 VAL A 183       7.260  13.767  13.108  1.00 78.03           H  
ATOM   2621  CG2 VAL A 183       5.678  14.095  15.262  1.00 78.03           C  
ATOM   2622 HG21 VAL A 183       5.046  13.207  15.222  1.00 78.03           H  
ATOM   2623 HG22 VAL A 183       5.475  14.714  14.388  1.00 78.03           H  
ATOM   2624 HG23 VAL A 183       5.426  14.677  16.149  1.00 78.03           H  
ATOM   2625  N   GLY A 184       9.652  11.491  16.132  1.00 69.70           N  
ATOM   2626  H   GLY A 184       9.096  10.772  15.691  1.00 69.70           H  
ATOM   2627  CA  GLY A 184      11.092  11.270  16.292  1.00 69.70           C  
ATOM   2628  HA2 GLY A 184      11.625  12.172  15.989  1.00 69.70           H  
ATOM   2629  HA3 GLY A 184      11.395  10.474  15.612  1.00 69.70           H  
ATOM   2630  C   GLY A 184      11.538  10.909  17.719  1.00 69.70           C  
ATOM   2631  O   GLY A 184      12.667  11.208  18.112  1.00 69.70           O  
ATOM   2632  N   GLY A 185      10.666  10.314  18.543  1.00 59.33           N  
ATOM   2633  H   GLY A 185       9.748  10.123  18.169  1.00 59.33           H  
ATOM   2634  CA  GLY A 185      11.022   9.863  19.895  1.00 59.33           C  
ATOM   2635  HA2 GLY A 185      10.136   9.435  20.364  1.00 59.33           H  
ATOM   2636  HA3 GLY A 185      11.354  10.734  20.461  1.00 59.33           H  
ATOM   2637  C   GLY A 185      12.164   8.831  19.951  1.00 59.33           C  
ATOM   2638  O   GLY A 185      12.619   8.348  18.923  1.00 59.33           O  
ATOM   2639  N   PRO A 186      12.630   8.414  21.147  1.00 48.10           N  
ATOM   2640  CA  PRO A 186      13.818   7.554  21.308  1.00 48.10           C  
ATOM   2641  HA  PRO A 186      14.676   8.059  20.863  1.00 48.10           H  
ATOM   2642  C   PRO A 186      13.736   6.162  20.647  1.00 48.10           C  
ATOM   2643  CB  PRO A 186      14.035   7.448  22.825  1.00 48.10           C  
ATOM   2644  HB2 PRO A 186      14.394   6.465  23.131  1.00 48.10           H  
ATOM   2645  HB3 PRO A 186      14.743   8.216  23.137  1.00 48.10           H  
ATOM   2646  O   PRO A 186      14.706   5.412  20.701  1.00 48.10           O  
ATOM   2647  CG  PRO A 186      12.662   7.755  23.421  1.00 48.10           C  
ATOM   2648  HG2 PRO A 186      12.739   8.167  24.427  1.00 48.10           H  
ATOM   2649  HG3 PRO A 186      12.056   6.849  23.422  1.00 48.10           H  
ATOM   2650  CD  PRO A 186      12.070   8.762  22.439  1.00 48.10           C  
ATOM   2651  HD2 PRO A 186      12.384   9.771  22.708  1.00 48.10           H  
ATOM   2652  HD3 PRO A 186      10.983   8.690  22.438  1.00 48.10           H  
ATOM   2653  N   ARG A 187      12.586   5.798  20.067  1.00 51.83           N  
ATOM   2654  H   ARG A 187      11.881   6.516  19.983  1.00 51.83           H  
ATOM   2655  CA  ARG A 187      12.350   4.559  19.308  1.00 51.83           C  
ATOM   2656  HA  ARG A 187      13.287   4.013  19.195  1.00 51.83           H  
ATOM   2657  C   ARG A 187      11.868   4.808  17.874  1.00 51.83           C  
ATOM   2658  CB  ARG A 187      11.343   3.672  20.055  1.00 51.83           C  
ATOM   2659  HB2 ARG A 187      11.134   2.788  19.453  1.00 51.83           H  
ATOM   2660  HB3 ARG A 187      10.408   4.217  20.188  1.00 51.83           H  
ATOM   2661  O   ARG A 187      11.532   3.853  17.188  1.00 51.83           O  
ATOM   2662  CG  ARG A 187      11.872   3.209  21.413  1.00 51.83           C  
ATOM   2663  HG2 ARG A 187      12.027   4.066  22.068  1.00 51.83           H  
ATOM   2664  HG3 ARG A 187      12.821   2.693  21.268  1.00 51.83           H  
ATOM   2665  CD  ARG A 187      10.858   2.258  22.055  1.00 51.83           C  
ATOM   2666  HD2 ARG A 187       9.927   2.800  22.222  1.00 51.83           H  
ATOM   2667  HD3 ARG A 187      10.636   1.442  21.366  1.00 51.83           H  
ATOM   2668  NE  ARG A 187      11.359   1.732  23.339  1.00 51.83           N  
ATOM   2669  HE  ARG A 187      11.037   2.201  24.174  1.00 51.83           H  
ATOM   2670  NH1 ARG A 187      12.604   0.006  22.469  1.00 51.83           N  
ATOM   2671 HH11 ARG A 187      12.286   0.253  21.542  1.00 51.83           H  
ATOM   2672 HH12 ARG A 187      13.226  -0.784  22.567  1.00 51.83           H  
ATOM   2673  NH2 ARG A 187      12.575   0.348  24.675  1.00 51.83           N  
ATOM   2674 HH21 ARG A 187      13.192  -0.447  24.759  1.00 51.83           H  
ATOM   2675 HH22 ARG A 187      12.258   0.855  25.489  1.00 51.83           H  
ATOM   2676  CZ  ARG A 187      12.174   0.701  23.485  1.00 51.83           C  
ATOM   2677  N   ALA A 188      11.804   6.064  17.438  1.00 51.97           N  
ATOM   2678  H   ALA A 188      12.202   6.810  17.991  1.00 51.97           H  
ATOM   2679  CA  ALA A 188      11.371   6.408  16.099  1.00 51.97           C  
ATOM   2680  HA  ALA A 188      10.425   5.910  15.883  1.00 51.97           H  
ATOM   2681  C   ALA A 188      12.423   5.961  15.087  1.00 51.97           C  
ATOM   2682  CB  ALA A 188      11.152   7.914  16.030  1.00 51.97           C  
ATOM   2683  HB1 ALA A 188      12.102   8.429  16.174  1.00 51.97           H  
ATOM   2684  HB2 ALA A 188      10.452   8.209  16.811  1.00 51.97           H  
ATOM   2685  HB3 ALA A 188      10.734   8.181  15.059  1.00 51.97           H  
ATOM   2686  O   ALA A 188      13.591   6.350  15.174  1.00 51.97           O  
ATOM   2687  N   ASN A 189      11.996   5.191  14.093  1.00 49.81           N  
ATOM   2688  H   ASN A 189      11.040   4.865  14.110  1.00 49.81           H  
ATOM   2689  CA  ASN A 189      12.779   4.946  12.894  1.00 49.81           C  
ATOM   2690  HA  ASN A 189      13.818   4.754  13.162  1.00 49.81           H  
ATOM   2691  C   ASN A 189      12.752   6.213  12.020  1.00 49.81           C  
ATOM   2692  CB  ASN A 189      12.218   3.696  12.183  1.00 49.81           C  
ATOM   2693  HB2 ASN A 189      12.622   3.657  11.172  1.00 49.81           H  
ATOM   2694  HB3 ASN A 189      11.130   3.753  12.143  1.00 49.81           H  
ATOM   2695  O   ASN A 189      12.088   6.210  10.999  1.00 49.81           O  
ATOM   2696  CG  ASN A 189      12.597   2.375  12.824  1.00 49.81           C  
ATOM   2697  ND2 ASN A 189      11.873   1.324  12.522  1.00 49.81           N  
ATOM   2698 HD21 ASN A 189      12.192   0.418  12.836  1.00 49.81           H  
ATOM   2699 HD22 ASN A 189      11.080   1.360  11.898  1.00 49.81           H  
ATOM   2700  OD1 ASN A 189      13.556   2.278  13.576  1.00 49.81           O  
ATOM   2701  N   ASN A 190      13.400   7.295  12.469  1.00 45.85           N  
ATOM   2702  H   ASN A 190      13.782   7.188  13.399  1.00 45.85           H  
ATOM   2703  CA  ASN A 190      13.833   8.509  11.750  1.00 45.85           C  
ATOM   2704  HA  ASN A 190      13.855   9.285  12.515  1.00 45.85           H  
ATOM   2705  C   ASN A 190      12.945   9.128  10.631  1.00 45.85           C  
ATOM   2706  CB  ASN A 190      15.293   8.292  11.294  1.00 45.85           C  
ATOM   2707  HB2 ASN A 190      15.289   7.777  10.334  1.00 45.85           H  
ATOM   2708  HB3 ASN A 190      15.821   7.667  12.014  1.00 45.85           H  
ATOM   2709  O   ASN A 190      13.451   9.957   9.880  1.00 45.85           O  
ATOM   2710  CG  ASN A 190      16.083   9.589  11.181  1.00 45.85           C  
ATOM   2711  ND2 ASN A 190      16.912   9.723  10.173  1.00 45.85           N  
ATOM   2712 HD21 ASN A 190      17.316  10.644  10.069  1.00 45.85           H  
ATOM   2713 HD22 ASN A 190      16.867   9.066   9.407  1.00 45.85           H  
ATOM   2714  OD1 ASN A 190      16.015  10.471  12.022  1.00 45.85           O  
ATOM   2715  N   SER A 191      11.657   8.801  10.503  1.00 50.05           N  
ATOM   2716  H   SER A 191      11.303   8.019  11.035  1.00 50.05           H  
ATOM   2717  CA  SER A 191      10.752   9.324   9.465  1.00 50.05           C  
ATOM   2718  HA  SER A 191      11.352   9.827   8.706  1.00 50.05           H  
ATOM   2719  C   SER A 191       9.827  10.414  10.015  1.00 50.05           C  
ATOM   2720  CB  SER A 191      10.020   8.196   8.709  1.00 50.05           C  
ATOM   2721  HB2 SER A 191       9.295   8.638   8.026  1.00 50.05           H  
ATOM   2722  HB3 SER A 191      10.748   7.654   8.107  1.00 50.05           H  
ATOM   2723  O   SER A 191       8.622  10.408   9.806  1.00 50.05           O  
ATOM   2724  OG  SER A 191       9.355   7.261   9.545  1.00 50.05           O  
ATOM   2725  HG  SER A 191       8.496   7.127   9.136  1.00 50.05           H  
ATOM   2726  N   SER A 192      10.399  11.373  10.750  1.00 53.08           N  
ATOM   2727  H   SER A 192      11.406  11.365  10.818  1.00 53.08           H  
ATOM   2728  CA  SER A 192       9.667  12.589  11.115  1.00 53.08           C  
ATOM   2729  HA  SER A 192       8.690  12.309  11.508  1.00 53.08           H  
ATOM   2730  C   SER A 192       9.482  13.454   9.872  1.00 53.08           C  
ATOM   2731  CB  SER A 192      10.432  13.364  12.188  1.00 53.08           C  
ATOM   2732  HB2 SER A 192      11.366  13.745  11.776  1.00 53.08           H  
ATOM   2733  HB3 SER A 192      10.666  12.679  13.003  1.00 53.08           H  
ATOM   2734  O   SER A 192      10.476  13.806   9.235  1.00 53.08           O  
ATOM   2735  OG  SER A 192       9.671  14.431  12.713  1.00 53.08           O  
ATOM   2736  HG  SER A 192       9.863  15.247  12.246  1.00 53.08           H  
ATOM   2737  N   ILE A 193       8.239  13.841   9.567  1.00 61.57           N  
ATOM   2738  H   ILE A 193       7.473  13.455  10.100  1.00 61.57           H  
ATOM   2739  CA  ILE A 193       7.923  14.655   8.385  1.00 61.57           C  
ATOM   2740  HA  ILE A 193       8.341  14.149   7.515  1.00 61.57           H  
ATOM   2741  C   ILE A 193       8.587  16.035   8.478  1.00 61.57           C  
ATOM   2742  CB  ILE A 193       6.401  14.804   8.170  1.00 61.57           C  
ATOM   2743  HB  ILE A 193       6.025  15.555   8.865  1.00 61.57           H  
ATOM   2744  O   ILE A 193       9.099  16.533   7.494  1.00 61.57           O  
ATOM   2745  CG1 ILE A 193       5.590  13.501   8.369  1.00 61.57           C  
ATOM   2746 HG12 ILE A 193       5.867  13.026   9.310  1.00 61.57           H  
ATOM   2747 HG13 ILE A 193       5.809  12.798   7.565  1.00 61.57           H  
ATOM   2748  CG2 ILE A 193       6.188  15.291   6.733  1.00 61.57           C  
ATOM   2749 HG21 ILE A 193       6.752  16.202   6.530  1.00 61.57           H  
ATOM   2750 HG22 ILE A 193       6.510  14.528   6.024  1.00 61.57           H  
ATOM   2751 HG23 ILE A 193       5.127  15.483   6.572  1.00 61.57           H  
ATOM   2752  CD1 ILE A 193       4.076  13.736   8.443  1.00 61.57           C  
ATOM   2753 HD11 ILE A 193       3.850  14.441   9.243  1.00 61.57           H  
ATOM   2754 HD12 ILE A 193       3.694  14.128   7.500  1.00 61.57           H  
ATOM   2755 HD13 ILE A 193       3.579  12.790   8.655  1.00 61.57           H  
ATOM   2756  N   VAL A 194       8.672  16.639   9.666  1.00 58.22           N  
ATOM   2757  H   VAL A 194       8.136  16.243  10.424  1.00 58.22           H  
ATOM   2758  CA  VAL A 194       9.533  17.808   9.940  1.00 58.22           C  
ATOM   2759  HA  VAL A 194      10.111  18.056   9.050  1.00 58.22           H  
ATOM   2760  C   VAL A 194      10.491  17.447  11.064  1.00 58.22           C  
ATOM   2761  CB  VAL A 194       8.704  19.046  10.334  1.00 58.22           C  
ATOM   2762  HB  VAL A 194       8.209  18.858  11.286  1.00 58.22           H  
ATOM   2763  O   VAL A 194      10.056  16.857  12.047  1.00 58.22           O  
ATOM   2764  CG1 VAL A 194       9.603  20.279  10.501  1.00 58.22           C  
ATOM   2765 HG11 VAL A 194      10.302  20.140  11.325  1.00 58.22           H  
ATOM   2766 HG12 VAL A 194       8.981  21.157  10.683  1.00 58.22           H  
ATOM   2767 HG13 VAL A 194      10.157  20.452   9.579  1.00 58.22           H  
ATOM   2768  CG2 VAL A 194       7.626  19.389   9.305  1.00 58.22           C  
ATOM   2769 HG21 VAL A 194       7.068  20.273   9.615  1.00 58.22           H  
ATOM   2770 HG22 VAL A 194       8.073  19.581   8.330  1.00 58.22           H  
ATOM   2771 HG23 VAL A 194       6.921  18.562   9.216  1.00 58.22           H  
ATOM   2772  N   ALA A 195      11.773  17.820  11.000  1.00 61.88           N  
ATOM   2773  H   ALA A 195      12.101  18.323  10.188  1.00 61.88           H  
ATOM   2774  CA  ALA A 195      12.705  17.530  12.094  1.00 61.88           C  
ATOM   2775  HA  ALA A 195      12.823  16.447  12.131  1.00 61.88           H  
ATOM   2776  C   ALA A 195      12.151  18.037  13.451  1.00 61.88           C  
ATOM   2777  CB  ALA A 195      14.075  18.139  11.780  1.00 61.88           C  
ATOM   2778  HB1 ALA A 195      13.988  19.222  11.692  1.00 61.88           H  
ATOM   2779  HB2 ALA A 195      14.448  17.737  10.838  1.00 61.88           H  
ATOM   2780  HB3 ALA A 195      14.780  17.894  12.574  1.00 61.88           H  
ATOM   2781  O   ALA A 195      11.758  19.209  13.562  1.00 61.88           O  
ATOM   2782  N   PRO A 196      12.101  17.192  14.500  1.00 60.92           N  
ATOM   2783  CA  PRO A 196      11.470  17.571  15.753  1.00 60.92           C  
ATOM   2784  HA  PRO A 196      10.469  17.953  15.551  1.00 60.92           H  
ATOM   2785  C   PRO A 196      12.296  18.653  16.450  1.00 60.92           C  
ATOM   2786  CB  PRO A 196      11.336  16.282  16.565  1.00 60.92           C  
ATOM   2787  HB2 PRO A 196      11.422  16.450  17.638  1.00 60.92           H  
ATOM   2788  HB3 PRO A 196      10.378  15.819  16.328  1.00 60.92           H  
ATOM   2789  O   PRO A 196      13.407  18.439  16.933  1.00 60.92           O  
ATOM   2790  CG  PRO A 196      12.467  15.405  16.030  1.00 60.92           C  
ATOM   2791  HG2 PRO A 196      13.400  15.658  16.532  1.00 60.92           H  
ATOM   2792  HG3 PRO A 196      12.246  14.344  16.146  1.00 60.92           H  
ATOM   2793  CD  PRO A 196      12.550  15.808  14.558  1.00 60.92           C  
ATOM   2794  HD2 PRO A 196      11.875  15.185  13.971  1.00 60.92           H  
ATOM   2795  HD3 PRO A 196      13.572  15.702  14.195  1.00 60.92           H  
ATOM   2796  N   THR A 197      11.721  19.847  16.543  1.00 65.87           N  
ATOM   2797  H   THR A 197      10.836  19.960  16.070  1.00 65.87           H  
ATOM   2798  CA  THR A 197      12.209  20.928  17.407  1.00 65.87           C  
ATOM   2799  HA  THR A 197      13.178  20.650  17.822  1.00 65.87           H  
ATOM   2800  C   THR A 197      11.239  21.116  18.567  1.00 65.87           C  
ATOM   2801  CB  THR A 197      12.397  22.242  16.637  1.00 65.87           C  
ATOM   2802  HB  THR A 197      12.882  22.953  17.306  1.00 65.87           H  
ATOM   2803  O   THR A 197      10.145  20.557  18.567  1.00 65.87           O  
ATOM   2804  CG2 THR A 197      13.267  22.108  15.392  1.00 65.87           C  
ATOM   2805 HG21 THR A 197      14.225  21.659  15.655  1.00 65.87           H  
ATOM   2806 HG22 THR A 197      13.444  23.091  14.955  1.00 65.87           H  
ATOM   2807 HG23 THR A 197      12.781  21.476  14.648  1.00 65.87           H  
ATOM   2808  OG1 THR A 197      11.147  22.779  16.274  1.00 65.87           O  
ATOM   2809  HG1 THR A 197      11.042  22.615  15.334  1.00 65.87           H  
ATOM   2810  N   LYS A 198      11.565  21.971  19.547  1.00 64.55           N  
ATOM   2811  H   LYS A 198      12.470  22.419  19.508  1.00 64.55           H  
ATOM   2812  CA  LYS A 198      10.618  22.322  20.626  1.00 64.55           C  
ATOM   2813  HA  LYS A 198      10.383  21.419  21.190  1.00 64.55           H  
ATOM   2814  C   LYS A 198       9.260  22.836  20.114  1.00 64.55           C  
ATOM   2815  CB  LYS A 198      11.226  23.368  21.573  1.00 64.55           C  
ATOM   2816  HB2 LYS A 198      10.445  23.703  22.255  1.00 64.55           H  
ATOM   2817  HB3 LYS A 198      11.563  24.229  20.996  1.00 64.55           H  
ATOM   2818  O   LYS A 198       8.293  22.764  20.862  1.00 64.55           O  
ATOM   2819  CG  LYS A 198      12.387  22.815  22.409  1.00 64.55           C  
ATOM   2820  HG2 LYS A 198      13.230  22.582  21.759  1.00 64.55           H  
ATOM   2821  HG3 LYS A 198      12.065  21.903  22.913  1.00 64.55           H  
ATOM   2822  CD  LYS A 198      12.815  23.846  23.461  1.00 64.55           C  
ATOM   2823  HD2 LYS A 198      13.135  24.758  22.958  1.00 64.55           H  
ATOM   2824  HD3 LYS A 198      11.965  24.072  24.104  1.00 64.55           H  
ATOM   2825  CE  LYS A 198      13.965  23.288  24.305  1.00 64.55           C  
ATOM   2826  HE2 LYS A 198      13.641  22.347  24.751  1.00 64.55           H  
ATOM   2827  HE3 LYS A 198      14.805  23.069  23.647  1.00 64.55           H  
ATOM   2828  NZ  LYS A 198      14.374  24.243  25.364  1.00 64.55           N  
ATOM   2829  HZ1 LYS A 198      15.133  23.857  25.908  1.00 64.55           H  
ATOM   2830  HZ2 LYS A 198      13.599  24.436  25.982  1.00 64.55           H  
ATOM   2831  HZ3 LYS A 198      14.685  25.111  24.951  1.00 64.55           H  
ATOM   2832  N   LYS A 199       9.198  23.359  18.882  1.00 66.89           N  
ATOM   2833  H   LYS A 199      10.028  23.312  18.309  1.00 66.89           H  
ATOM   2834  CA  LYS A 199       7.986  23.903  18.253  1.00 66.89           C  
ATOM   2835  HA  LYS A 199       7.289  24.220  19.028  1.00 66.89           H  
ATOM   2836  C   LYS A 199       7.225  22.862  17.409  1.00 66.89           C  
ATOM   2837  CB  LYS A 199       8.399  25.140  17.428  1.00 66.89           C  
ATOM   2838  HB2 LYS A 199       8.963  24.808  16.556  1.00 66.89           H  
ATOM   2839  HB3 LYS A 199       9.048  25.773  18.033  1.00 66.89           H  
ATOM   2840  O   LYS A 199       6.028  23.021  17.219  1.00 66.89           O  
ATOM   2841  CG  LYS A 199       7.201  25.987  16.970  1.00 66.89           C  
ATOM   2842  HG2 LYS A 199       6.698  26.404  17.842  1.00 66.89           H  
ATOM   2843  HG3 LYS A 199       6.497  25.352  16.432  1.00 66.89           H  
ATOM   2844  CD  LYS A 199       7.616  27.120  16.021  1.00 66.89           C  
ATOM   2845  HD2 LYS A 199       8.155  26.679  15.183  1.00 66.89           H  
ATOM   2846  HD3 LYS A 199       8.259  27.834  16.534  1.00 66.89           H  
ATOM   2847  CE  LYS A 199       6.344  27.812  15.505  1.00 66.89           C  
ATOM   2848  HE2 LYS A 199       5.583  27.044  15.368  1.00 66.89           H  
ATOM   2849  HE3 LYS A 199       5.975  28.508  16.258  1.00 66.89           H  
ATOM   2850  NZ  LYS A 199       6.545  28.489  14.199  1.00 66.89           N  
ATOM   2851  HZ1 LYS A 199       7.228  29.232  14.238  1.00 66.89           H  
ATOM   2852  HZ2 LYS A 199       6.827  27.811  13.506  1.00 66.89           H  
ATOM   2853  HZ3 LYS A 199       5.666  28.842  13.848  1.00 66.89           H  
ATOM   2854  N   ASN A 200       7.886  21.793  16.954  1.00 67.48           N  
ATOM   2855  H   ASN A 200       8.848  21.672  17.236  1.00 67.48           H  
ATOM   2856  CA  ASN A 200       7.366  20.870  15.933  1.00 67.48           C  
ATOM   2857  HA  ASN A 200       6.371  21.196  15.629  1.00 67.48           H  
ATOM   2858  C   ASN A 200       7.188  19.439  16.477  1.00 67.48           C  
ATOM   2859  CB  ASN A 200       8.278  20.896  14.682  1.00 67.48           C  
ATOM   2860  HB2 ASN A 200       7.818  20.287  13.904  1.00 67.48           H  
ATOM   2861  HB3 ASN A 200       9.232  20.426  14.923  1.00 67.48           H  
ATOM   2862  O   ASN A 200       7.494  18.475  15.783  1.00 67.48           O  
ATOM   2863  CG  ASN A 200       8.566  22.256  14.069  1.00 67.48           C  
ATOM   2864  ND2 ASN A 200       9.450  22.301  13.107  1.00 67.48           N  
ATOM   2865 HD21 ASN A 200       9.517  23.146  12.559  1.00 67.48           H  
ATOM   2866 HD22 ASN A 200       9.802  21.440  12.713  1.00 67.48           H  
ATOM   2867  OD1 ASN A 200       8.067  23.299  14.464  1.00 67.48           O  
ATOM   2868  N   ARG A 201       6.796  19.280  17.748  1.00 75.96           N  
ATOM   2869  H   ARG A 201       6.511  20.095  18.272  1.00 75.96           H  
ATOM   2870  CA  ARG A 201       6.821  17.963  18.417  1.00 75.96           C  
ATOM   2871  HA  ARG A 201       7.670  17.388  18.048  1.00 75.96           H  
ATOM   2872  C   ARG A 201       5.622  17.072  18.127  1.00 75.96           C  
ATOM   2873  CB  ARG A 201       6.954  18.123  19.934  1.00 75.96           C  
ATOM   2874  HB2 ARG A 201       6.168  18.774  20.315  1.00 75.96           H  
ATOM   2875  HB3 ARG A 201       6.824  17.138  20.382  1.00 75.96           H  
ATOM   2876  O   ARG A 201       5.747  15.857  18.263  1.00 75.96           O  
ATOM   2877  CG  ARG A 201       8.333  18.683  20.301  1.00 75.96           C  
ATOM   2878  HG2 ARG A 201       8.347  19.742  20.042  1.00 75.96           H  
ATOM   2879  HG3 ARG A 201       9.101  18.165  19.727  1.00 75.96           H  
ATOM   2880  CD  ARG A 201       8.664  18.553  21.789  1.00 75.96           C  
ATOM   2881  HD2 ARG A 201       7.965  19.170  22.353  1.00 75.96           H  
ATOM   2882  HD3 ARG A 201       9.666  18.951  21.949  1.00 75.96           H  
ATOM   2883  NE  ARG A 201       8.631  17.147  22.239  1.00 75.96           N  
ATOM   2884  HE  ARG A 201       9.188  16.486  21.716  1.00 75.96           H  
ATOM   2885  NH1 ARG A 201       6.851  17.312  23.690  1.00 75.96           N  
ATOM   2886 HH11 ARG A 201       6.678  18.243  23.339  1.00 75.96           H  
ATOM   2887 HH12 ARG A 201       6.061  16.816  24.077  1.00 75.96           H  
ATOM   2888  NH2 ARG A 201       7.713  15.328  23.220  1.00 75.96           N  
ATOM   2889 HH21 ARG A 201       6.817  14.925  23.452  1.00 75.96           H  
ATOM   2890 HH22 ARG A 201       8.309  14.791  22.606  1.00 75.96           H  
ATOM   2891  CZ  ARG A 201       7.746  16.611  23.058  1.00 75.96           C  
ATOM   2892  N   ASP A 202       4.506  17.682  17.757  1.00 88.05           N  
ATOM   2893  H   ASP A 202       4.517  18.681  17.609  1.00 88.05           H  
ATOM   2894  CA  ASP A 202       3.217  17.017  17.707  1.00 88.05           C  
ATOM   2895  HA  ASP A 202       3.311  16.013  18.121  1.00 88.05           H  
ATOM   2896  C   ASP A 202       2.756  16.915  16.255  1.00 88.05           C  
ATOM   2897  CB  ASP A 202       2.203  17.777  18.574  1.00 88.05           C  
ATOM   2898  HB2 ASP A 202       2.175  18.819  18.256  1.00 88.05           H  
ATOM   2899  HB3 ASP A 202       1.219  17.351  18.377  1.00 88.05           H  
ATOM   2900  O   ASP A 202       2.734  17.923  15.544  1.00 88.05           O  
ATOM   2901  CG  ASP A 202       2.468  17.734  20.090  1.00 88.05           C  
ATOM   2902  OD1 ASP A 202       3.608  17.464  20.532  1.00 88.05           O  
ATOM   2903  OD2 ASP A 202       1.507  18.021  20.840  1.00 88.05           O  
ATOM   2904  N   LEU A 203       2.378  15.708  15.841  1.00 88.94           N  
ATOM   2905  H   LEU A 203       2.443  14.942  16.496  1.00 88.94           H  
ATOM   2906  CA  LEU A 203       1.715  15.449  14.566  1.00 88.94           C  
ATOM   2907  HA  LEU A 203       1.715  16.364  13.974  1.00 88.94           H  
ATOM   2908  C   LEU A 203       0.257  15.078  14.837  1.00 88.94           C  
ATOM   2909  CB  LEU A 203       2.514  14.406  13.760  1.00 88.94           C  
ATOM   2910  HB2 LEU A 203       3.418  14.890  13.389  1.00 88.94           H  
ATOM   2911  HB3 LEU A 203       2.837  13.608  14.428  1.00 88.94           H  
ATOM   2912  O   LEU A 203      -0.043  14.215  15.668  1.00 88.94           O  
ATOM   2913  CG  LEU A 203       1.797  13.751  12.566  1.00 88.94           C  
ATOM   2914  HG  LEU A 203       0.849  13.321  12.888  1.00 88.94           H  
ATOM   2915  CD1 LEU A 203       1.543  14.746  11.439  1.00 88.94           C  
ATOM   2916 HD11 LEU A 203       2.462  15.270  11.178  1.00 88.94           H  
ATOM   2917 HD12 LEU A 203       1.193  14.205  10.560  1.00 88.94           H  
ATOM   2918 HD13 LEU A 203       0.773  15.459  11.733  1.00 88.94           H  
ATOM   2919  CD2 LEU A 203       2.662  12.622  12.009  1.00 88.94           C  
ATOM   2920 HD21 LEU A 203       2.176  12.153  11.153  1.00 88.94           H  
ATOM   2921 HD22 LEU A 203       3.627  13.009  11.684  1.00 88.94           H  
ATOM   2922 HD23 LEU A 203       2.828  11.857  12.767  1.00 88.94           H  
ATOM   2923  N   VAL A 204      -0.647  15.753  14.133  1.00 93.86           N  
ATOM   2924  H   VAL A 204      -0.311  16.445  13.479  1.00 93.86           H  
ATOM   2925  CA  VAL A 204      -2.085  15.474  14.148  1.00 93.86           C  
ATOM   2926  HA  VAL A 204      -2.294  14.655  14.836  1.00 93.86           H  
ATOM   2927  C   VAL A 204      -2.497  15.042  12.753  1.00 93.86           C  
ATOM   2928  CB  VAL A 204      -2.901  16.698  14.601  1.00 93.86           C  
ATOM   2929  HB  VAL A 204      -2.700  17.534  13.932  1.00 93.86           H  
ATOM   2930  O   VAL A 204      -2.189  15.727  11.782  1.00 93.86           O  
ATOM   2931  CG1 VAL A 204      -4.411  16.408  14.585  1.00 93.86           C  
ATOM   2932 HG11 VAL A 204      -4.749  16.237  13.563  1.00 93.86           H  
ATOM   2933 HG12 VAL A 204      -4.957  17.264  14.982  1.00 93.86           H  
ATOM   2934 HG13 VAL A 204      -4.630  15.525  15.186  1.00 93.86           H  
ATOM   2935  CG2 VAL A 204      -2.536  17.124  16.029  1.00 93.86           C  
ATOM   2936 HG21 VAL A 204      -2.816  16.337  16.729  1.00 93.86           H  
ATOM   2937 HG22 VAL A 204      -3.071  18.039  16.284  1.00 93.86           H  
ATOM   2938 HG23 VAL A 204      -1.467  17.321  16.104  1.00 93.86           H  
ATOM   2939  N   GLN A 205      -3.228  13.937  12.665  1.00 95.80           N  
ATOM   2940  H   GLN A 205      -3.437  13.430  13.513  1.00 95.80           H  
ATOM   2941  CA  GLN A 205      -3.832  13.457  11.428  1.00 95.80           C  
ATOM   2942  HA  GLN A 205      -3.615  14.154  10.619  1.00 95.80           H  
ATOM   2943  C   GLN A 205      -5.347  13.378  11.603  1.00 95.80           C  
ATOM   2944  CB  GLN A 205      -3.272  12.088  11.029  1.00 95.80           C  
ATOM   2945  HB2 GLN A 205      -3.690  11.343  11.706  1.00 95.80           H  
ATOM   2946  HB3 GLN A 205      -3.636  11.859  10.027  1.00 95.80           H  
ATOM   2947  O   GLN A 205      -5.832  13.015  12.677  1.00 95.80           O  
ATOM   2948  CG  GLN A 205      -1.736  11.960  11.046  1.00 95.80           C  
ATOM   2949  HG2 GLN A 205      -1.353  12.222  12.032  1.00 95.80           H  
ATOM   2950  HG3 GLN A 205      -1.298  12.637  10.313  1.00 95.80           H  
ATOM   2951  CD  GLN A 205      -1.291  10.533  10.731  1.00 95.80           C  
ATOM   2952  NE2 GLN A 205      -0.107  10.130  11.137  1.00 95.80           N  
ATOM   2953 HE21 GLN A 205       0.580  10.748  11.545  1.00 95.80           H  
ATOM   2954 HE22 GLN A 205       0.256   9.255  10.787  1.00 95.80           H  
ATOM   2955  OE1 GLN A 205      -2.041   9.747  10.173  1.00 95.80           O  
ATOM   2956  N   MET A 206      -6.094  13.687  10.552  1.00 98.57           N  
ATOM   2957  H   MET A 206      -5.626  13.970   9.703  1.00 98.57           H  
ATOM   2958  CA  MET A 206      -7.548  13.564  10.500  1.00 98.57           C  
ATOM   2959  HA  MET A 206      -7.870  12.854  11.262  1.00 98.57           H  
ATOM   2960  C   MET A 206      -7.965  13.011   9.145  1.00 98.57           C  
ATOM   2961  CB  MET A 206      -8.212  14.917  10.801  1.00 98.57           C  
ATOM   2962  HB2 MET A 206      -9.291  14.779  10.860  1.00 98.57           H  
ATOM   2963  HB3 MET A 206      -7.864  15.254  11.778  1.00 98.57           H  
ATOM   2964  O   MET A 206      -7.383  13.379   8.127  1.00 98.57           O  
ATOM   2965  CG  MET A 206      -7.911  16.004   9.759  1.00 98.57           C  
ATOM   2966  HG2 MET A 206      -8.461  15.773   8.846  1.00 98.57           H  
ATOM   2967  HG3 MET A 206      -6.848  15.992   9.518  1.00 98.57           H  
ATOM   2968  SD  MET A 206      -8.351  17.685  10.284  1.00 98.57           S  
ATOM   2969  CE  MET A 206      -6.920  18.051  11.336  1.00 98.57           C  
ATOM   2970  HE1 MET A 206      -6.990  19.074  11.705  1.00 98.57           H  
ATOM   2971  HE2 MET A 206      -6.004  17.944  10.755  1.00 98.57           H  
ATOM   2972  HE3 MET A 206      -6.892  17.362  12.180  1.00 98.57           H  
ATOM   2973  N   ALA A 207      -8.974  12.148   9.125  1.00 98.77           N  
ATOM   2974  H   ALA A 207      -9.398  11.851   9.992  1.00 98.77           H  
ATOM   2975  CA  ALA A 207      -9.468  11.574   7.883  1.00 98.77           C  
ATOM   2976  HA  ALA A 207      -9.292  12.284   7.075  1.00 98.77           H  
ATOM   2977  C   ALA A 207     -10.972  11.311   7.924  1.00 98.77           C  
ATOM   2978  CB  ALA A 207      -8.682  10.301   7.565  1.00 98.77           C  
ATOM   2979  HB1 ALA A 207      -8.978   9.934   6.582  1.00 98.77           H  
ATOM   2980  HB2 ALA A 207      -8.885   9.533   8.311  1.00 98.77           H  
ATOM   2981  HB3 ALA A 207      -7.613  10.513   7.543  1.00 98.77           H  
ATOM   2982  O   ALA A 207     -11.555  11.049   8.980  1.00 98.77           O  
ATOM   2983  N   VAL A 208     -11.583  11.362   6.745  1.00 98.86           N  
ATOM   2984  H   VAL A 208     -11.019  11.603   5.942  1.00 98.86           H  
ATOM   2985  CA  VAL A 208     -12.940  10.897   6.472  1.00 98.86           C  
ATOM   2986  HA  VAL A 208     -13.287  10.330   7.336  1.00 98.86           H  
ATOM   2987  C   VAL A 208     -12.899   9.945   5.284  1.00 98.86           C  
ATOM   2988  CB  VAL A 208     -13.916  12.070   6.270  1.00 98.86           C  
ATOM   2989  HB  VAL A 208     -13.850  12.709   7.151  1.00 98.86           H  
ATOM   2990  O   VAL A 208     -12.193  10.178   4.302  1.00 98.86           O  
ATOM   2991  CG1 VAL A 208     -13.596  12.935   5.046  1.00 98.86           C  
ATOM   2992 HG11 VAL A 208     -13.696  12.356   4.128  1.00 98.86           H  
ATOM   2993 HG12 VAL A 208     -12.575  13.309   5.121  1.00 98.86           H  
ATOM   2994 HG13 VAL A 208     -14.274  13.787   5.006  1.00 98.86           H  
ATOM   2995  CG2 VAL A 208     -15.370  11.592   6.169  1.00 98.86           C  
ATOM   2996 HG21 VAL A 208     -15.510  10.973   5.283  1.00 98.86           H  
ATOM   2997 HG22 VAL A 208     -15.629  11.014   7.057  1.00 98.86           H  
ATOM   2998 HG23 VAL A 208     -16.035  12.453   6.108  1.00 98.86           H  
ATOM   2999  N   GLY A 209     -13.648   8.856   5.394  1.00 98.81           N  
ATOM   3000  H   GLY A 209     -14.220   8.747   6.219  1.00 98.81           H  
ATOM   3001  CA  GLY A 209     -13.724   7.804   4.392  1.00 98.81           C  
ATOM   3002  HA2 GLY A 209     -13.157   8.076   3.502  1.00 98.81           H  
ATOM   3003  HA3 GLY A 209     -13.306   6.880   4.792  1.00 98.81           H  
ATOM   3004  C   GLY A 209     -15.167   7.544   4.006  1.00 98.81           C  
ATOM   3005  O   GLY A 209     -16.084   7.732   4.808  1.00 98.81           O  
ATOM   3006  N   TYR A 210     -15.356   7.106   2.771  1.00 98.79           N  
ATOM   3007  H   TYR A 210     -14.554   7.042   2.160  1.00 98.79           H  
ATOM   3008  CA  TYR A 210     -16.620   6.623   2.251  1.00 98.79           C  
ATOM   3009  HA  TYR A 210     -17.308   6.444   3.077  1.00 98.79           H  
ATOM   3010  C   TYR A 210     -16.384   5.307   1.516  1.00 98.79           C  
ATOM   3011  CB  TYR A 210     -17.235   7.678   1.331  1.00 98.79           C  
ATOM   3012  HB2 TYR A 210     -16.582   7.833   0.472  1.00 98.79           H  
ATOM   3013  HB3 TYR A 210     -17.305   8.622   1.872  1.00 98.79           H  
ATOM   3014  O   TYR A 210     -15.540   5.246   0.627  1.00 98.79           O  
ATOM   3015  CG  TYR A 210     -18.618   7.296   0.857  1.00 98.79           C  
ATOM   3016  CD1 TYR A 210     -18.823   6.806  -0.447  1.00 98.79           C  
ATOM   3017  HD1 TYR A 210     -17.985   6.682  -1.117  1.00 98.79           H  
ATOM   3018  CD2 TYR A 210     -19.694   7.381   1.757  1.00 98.79           C  
ATOM   3019  HD2 TYR A 210     -19.522   7.721   2.767  1.00 98.79           H  
ATOM   3020  CE1 TYR A 210     -20.118   6.439  -0.857  1.00 98.79           C  
ATOM   3021  HE1 TYR A 210     -20.288   6.020  -1.838  1.00 98.79           H  
ATOM   3022  CE2 TYR A 210     -20.987   7.011   1.354  1.00 98.79           C  
ATOM   3023  HE2 TYR A 210     -21.805   7.071   2.056  1.00 98.79           H  
ATOM   3024  OH  TYR A 210     -22.454   6.200  -0.338  1.00 98.79           O  
ATOM   3025  HH  TYR A 210     -23.043   6.204   0.420  1.00 98.79           H  
ATOM   3026  CZ  TYR A 210     -21.201   6.554   0.039  1.00 98.79           C  
ATOM   3027  N   ASP A 211     -17.131   4.271   1.882  1.00 98.60           N  
ATOM   3028  H   ASP A 211     -17.758   4.387   2.665  1.00 98.60           H  
ATOM   3029  CA  ASP A 211     -17.113   2.961   1.231  1.00 98.60           C  
ATOM   3030  HA  ASP A 211     -16.698   3.055   0.227  1.00 98.60           H  
ATOM   3031  C   ASP A 211     -18.555   2.457   1.115  1.00 98.60           C  
ATOM   3032  CB  ASP A 211     -16.207   2.003   2.029  1.00 98.60           C  
ATOM   3033  HB2 ASP A 211     -15.271   2.518   2.247  1.00 98.60           H  
ATOM   3034  HB3 ASP A 211     -16.676   1.753   2.981  1.00 98.60           H  
ATOM   3035  O   ASP A 211     -19.230   2.252   2.130  1.00 98.60           O  
ATOM   3036  CG  ASP A 211     -15.863   0.707   1.285  1.00 98.60           C  
ATOM   3037  OD1 ASP A 211     -16.537   0.375   0.291  1.00 98.60           O  
ATOM   3038  OD2 ASP A 211     -14.856   0.059   1.667  1.00 98.60           O  
ATOM   3039  N   ALA A 212     -19.064   2.345  -0.111  1.00 98.14           N  
ATOM   3040  H   ALA A 212     -18.453   2.496  -0.901  1.00 98.14           H  
ATOM   3041  CA  ALA A 212     -20.433   1.921  -0.372  1.00 98.14           C  
ATOM   3042  HA  ALA A 212     -20.729   1.215   0.405  1.00 98.14           H  
ATOM   3043  C   ALA A 212     -20.584   1.210  -1.721  1.00 98.14           C  
ATOM   3044  CB  ALA A 212     -21.362   3.140  -0.309  1.00 98.14           C  
ATOM   3045  HB1 ALA A 212     -22.399   2.823  -0.416  1.00 98.14           H  
ATOM   3046  HB2 ALA A 212     -21.115   3.820  -1.124  1.00 98.14           H  
ATOM   3047  HB3 ALA A 212     -21.239   3.651   0.646  1.00 98.14           H  
ATOM   3048  O   ALA A 212     -19.833   1.450  -2.666  1.00 98.14           O  
ATOM   3049  N   GLU A 213     -21.633   0.397  -1.823  1.00 98.24           N  
ATOM   3050  H   GLU A 213     -22.218   0.256  -1.011  1.00 98.24           H  
ATOM   3051  CA  GLU A 213     -22.043  -0.283  -3.051  1.00 98.24           C  
ATOM   3052  HA  GLU A 213     -21.331  -0.060  -3.845  1.00 98.24           H  
ATOM   3053  C   GLU A 213     -23.425   0.213  -3.507  1.00 98.24           C  
ATOM   3054  CB  GLU A 213     -22.032  -1.807  -2.851  1.00 98.24           C  
ATOM   3055  HB2 GLU A 213     -22.689  -2.057  -2.017  1.00 98.24           H  
ATOM   3056  HB3 GLU A 213     -22.424  -2.275  -3.754  1.00 98.24           H  
ATOM   3057  O   GLU A 213     -24.369   0.316  -2.718  1.00 98.24           O  
ATOM   3058  CG  GLU A 213     -20.621  -2.362  -2.584  1.00 98.24           C  
ATOM   3059  HG2 GLU A 213     -19.973  -2.063  -3.408  1.00 98.24           H  
ATOM   3060  HG3 GLU A 213     -20.228  -1.917  -1.669  1.00 98.24           H  
ATOM   3061  CD  GLU A 213     -20.591  -3.894  -2.438  1.00 98.24           C  
ATOM   3062  OE1 GLU A 213     -19.501  -4.473  -2.654  1.00 98.24           O  
ATOM   3063  OE2 GLU A 213     -21.639  -4.482  -2.080  1.00 98.24           O  
ATOM   3064  N   PHE A 214     -23.549   0.511  -4.801  1.00 97.97           N  
ATOM   3065  H   PHE A 214     -22.727   0.395  -5.376  1.00 97.97           H  
ATOM   3066  CA  PHE A 214     -24.776   0.939  -5.471  1.00 97.97           C  
ATOM   3067  HA  PHE A 214     -25.590   0.980  -4.748  1.00 97.97           H  
ATOM   3068  C   PHE A 214     -25.146  -0.077  -6.553  1.00 97.97           C  
ATOM   3069  CB  PHE A 214     -24.598   2.341  -6.067  1.00 97.97           C  
ATOM   3070  HB2 PHE A 214     -23.797   2.313  -6.805  1.00 97.97           H  
ATOM   3071  HB3 PHE A 214     -25.513   2.614  -6.593  1.00 97.97           H  
ATOM   3072  O   PHE A 214     -24.777   0.061  -7.722  1.00 97.97           O  
ATOM   3073  CG  PHE A 214     -24.282   3.425  -5.062  1.00 97.97           C  
ATOM   3074  CD1 PHE A 214     -25.320   4.087  -4.379  1.00 97.97           C  
ATOM   3075  HD1 PHE A 214     -26.347   3.797  -4.546  1.00 97.97           H  
ATOM   3076  CD2 PHE A 214     -22.943   3.783  -4.827  1.00 97.97           C  
ATOM   3077  HD2 PHE A 214     -22.144   3.255  -5.324  1.00 97.97           H  
ATOM   3078  CE1 PHE A 214     -25.018   5.130  -3.485  1.00 97.97           C  
ATOM   3079  HE1 PHE A 214     -25.810   5.644  -2.961  1.00 97.97           H  
ATOM   3080  CE2 PHE A 214     -22.643   4.822  -3.933  1.00 97.97           C  
ATOM   3081  HE2 PHE A 214     -21.613   5.086  -3.744  1.00 97.97           H  
ATOM   3082  CZ  PHE A 214     -23.680   5.506  -3.277  1.00 97.97           C  
ATOM   3083  HZ  PHE A 214     -23.445   6.320  -2.607  1.00 97.97           H  
ATOM   3084  N   GLY A 215     -25.875  -1.123  -6.163  1.00 97.62           N  
ATOM   3085  H   GLY A 215     -26.012  -1.251  -5.171  1.00 97.62           H  
ATOM   3086  CA  GLY A 215     -26.033  -2.292  -7.029  1.00 97.62           C  
ATOM   3087  HA2 GLY A 215     -26.420  -1.990  -8.002  1.00 97.62           H  
ATOM   3088  HA3 GLY A 215     -26.720  -3.007  -6.576  1.00 97.62           H  
ATOM   3089  C   GLY A 215     -24.678  -2.975  -7.204  1.00 97.62           C  
ATOM   3090  O   GLY A 215     -24.035  -3.289  -6.212  1.00 97.62           O  
ATOM   3091  N   ASP A 216     -24.230  -3.145  -8.447  1.00 98.19           N  
ATOM   3092  H   ASP A 216     -24.826  -2.887  -9.221  1.00 98.19           H  
ATOM   3093  CA  ASP A 216     -22.952  -3.802  -8.762  1.00 98.19           C  
ATOM   3094  HA  ASP A 216     -22.733  -4.537  -7.987  1.00 98.19           H  
ATOM   3095  C   ASP A 216     -21.754  -2.830  -8.814  1.00 98.19           C  
ATOM   3096  CB  ASP A 216     -23.087  -4.553 -10.096  1.00 98.19           C  
ATOM   3097  HB2 ASP A 216     -22.147  -5.055 -10.324  1.00 98.19           H  
ATOM   3098  HB3 ASP A 216     -23.276  -3.818 -10.879  1.00 98.19           H  
ATOM   3099  O   ASP A 216     -20.640  -3.235  -9.154  1.00 98.19           O  
ATOM   3100  CG  ASP A 216     -24.202  -5.604 -10.124  1.00 98.19           C  
ATOM   3101  OD1 ASP A 216     -24.489  -6.219  -9.075  1.00 98.19           O  
ATOM   3102  OD2 ASP A 216     -24.780  -5.779 -11.222  1.00 98.19           O  
ATOM   3103  N   VAL A 217     -21.979  -1.536  -8.552  1.00 98.75           N  
ATOM   3104  H   VAL A 217     -22.901  -1.271  -8.235  1.00 98.75           H  
ATOM   3105  CA  VAL A 217     -20.934  -0.502  -8.579  1.00 98.75           C  
ATOM   3106  HA  VAL A 217     -20.091  -0.872  -9.162  1.00 98.75           H  
ATOM   3107  C   VAL A 217     -20.445  -0.224  -7.163  1.00 98.75           C  
ATOM   3108  CB  VAL A 217     -21.419   0.795  -9.253  1.00 98.75           C  
ATOM   3109  HB  VAL A 217     -22.277   1.191  -8.709  1.00 98.75           H  
ATOM   3110  O   VAL A 217     -21.220   0.240  -6.329  1.00 98.75           O  
ATOM   3111  CG1 VAL A 217     -20.318   1.865  -9.276  1.00 98.75           C  
ATOM   3112 HG11 VAL A 217     -19.426   1.470  -9.762  1.00 98.75           H  
ATOM   3113 HG12 VAL A 217     -20.062   2.167  -8.261  1.00 98.75           H  
ATOM   3114 HG13 VAL A 217     -20.664   2.748  -9.815  1.00 98.75           H  
ATOM   3115  CG2 VAL A 217     -21.846   0.541 -10.707  1.00 98.75           C  
ATOM   3116 HG21 VAL A 217     -21.005   0.143 -11.275  1.00 98.75           H  
ATOM   3117 HG22 VAL A 217     -22.182   1.473 -11.161  1.00 98.75           H  
ATOM   3118 HG23 VAL A 217     -22.669  -0.173 -10.734  1.00 98.75           H  
ATOM   3119  N   GLY A 218     -19.159  -0.441  -6.906  1.00 98.75           N  
ATOM   3120  H   GLY A 218     -18.573  -0.777  -7.657  1.00 98.75           H  
ATOM   3121  CA  GLY A 218     -18.501  -0.016  -5.673  1.00 98.75           C  
ATOM   3122  HA2 GLY A 218     -17.691  -0.703  -5.430  1.00 98.75           H  
ATOM   3123  HA3 GLY A 218     -19.209  -0.041  -4.845  1.00 98.75           H  
ATOM   3124  C   GLY A 218     -17.926   1.393  -5.803  1.00 98.75           C  
ATOM   3125  O   GLY A 218     -17.398   1.768  -6.853  1.00 98.75           O  
ATOM   3126  N   LEU A 219     -18.013   2.176  -4.730  1.00 98.79           N  
ATOM   3127  H   LEU A 219     -18.496   1.819  -3.919  1.00 98.79           H  
ATOM   3128  CA  LEU A 219     -17.409   3.500  -4.613  1.00 98.79           C  
ATOM   3129  HA  LEU A 219     -16.720   3.653  -5.444  1.00 98.79           H  
ATOM   3130  C   LEU A 219     -16.618   3.583  -3.309  1.00 98.79           C  
ATOM   3131  CB  LEU A 219     -18.508   4.577  -4.688  1.00 98.79           C  
ATOM   3132  HB2 LEU A 219     -18.999   4.505  -5.658  1.00 98.79           H  
ATOM   3133  HB3 LEU A 219     -19.249   4.360  -3.918  1.00 98.79           H  
ATOM   3134  O   LEU A 219     -17.191   3.457  -2.227  1.00 98.79           O  
ATOM   3135  CG  LEU A 219     -18.005   6.022  -4.482  1.00 98.79           C  
ATOM   3136  HG  LEU A 219     -17.555   6.119  -3.493  1.00 98.79           H  
ATOM   3137  CD1 LEU A 219     -16.985   6.455  -5.534  1.00 98.79           C  
ATOM   3138 HD11 LEU A 219     -16.722   7.503  -5.387  1.00 98.79           H  
ATOM   3139 HD12 LEU A 219     -17.398   6.319  -6.534  1.00 98.79           H  
ATOM   3140 HD13 LEU A 219     -16.072   5.868  -5.434  1.00 98.79           H  
ATOM   3141  CD2 LEU A 219     -19.171   7.007  -4.574  1.00 98.79           C  
ATOM   3142 HD21 LEU A 219     -19.942   6.746  -3.849  1.00 98.79           H  
ATOM   3143 HD22 LEU A 219     -19.604   6.980  -5.574  1.00 98.79           H  
ATOM   3144 HD23 LEU A 219     -18.817   8.015  -4.357  1.00 98.79           H  
ATOM   3145  N   LYS A 220     -15.320   3.876  -3.428  1.00 98.86           N  
ATOM   3146  H   LYS A 220     -14.943   3.976  -4.359  1.00 98.86           H  
ATOM   3147  CA  LYS A 220     -14.471   4.266  -2.301  1.00 98.86           C  
ATOM   3148  HA  LYS A 220     -15.075   4.252  -1.394  1.00 98.86           H  
ATOM   3149  C   LYS A 220     -13.966   5.681  -2.499  1.00 98.86           C  
ATOM   3150  CB  LYS A 220     -13.310   3.291  -2.082  1.00 98.86           C  
ATOM   3151  HB2 LYS A 220     -12.653   3.290  -2.952  1.00 98.86           H  
ATOM   3152  HB3 LYS A 220     -12.741   3.633  -1.218  1.00 98.86           H  
ATOM   3153  O   LYS A 220     -13.540   6.028  -3.599  1.00 98.86           O  
ATOM   3154  CG  LYS A 220     -13.815   1.872  -1.812  1.00 98.86           C  
ATOM   3155  HG2 LYS A 220     -14.603   1.909  -1.060  1.00 98.86           H  
ATOM   3156  HG3 LYS A 220     -14.223   1.448  -2.730  1.00 98.86           H  
ATOM   3157  CD  LYS A 220     -12.679   0.988  -1.300  1.00 98.86           C  
ATOM   3158  HD2 LYS A 220     -11.860   0.976  -2.019  1.00 98.86           H  
ATOM   3159  HD3 LYS A 220     -12.321   1.400  -0.357  1.00 98.86           H  
ATOM   3160  CE  LYS A 220     -13.213  -0.432  -1.099  1.00 98.86           C  
ATOM   3161  HE2 LYS A 220     -14.302  -0.401  -1.136  1.00 98.86           H  
ATOM   3162  HE3 LYS A 220     -12.862  -1.064  -1.915  1.00 98.86           H  
ATOM   3163  NZ  LYS A 220     -12.815  -0.981   0.211  1.00 98.86           N  
ATOM   3164  HZ1 LYS A 220     -13.389  -0.520   0.902  1.00 98.86           H  
ATOM   3165  HZ2 LYS A 220     -13.065  -1.956   0.291  1.00 98.86           H  
ATOM   3166  HZ3 LYS A 220     -11.843  -0.815   0.428  1.00 98.86           H  
ATOM   3167  N   ALA A 221     -13.995   6.484  -1.449  1.00 98.86           N  
ATOM   3168  H   ALA A 221     -14.362   6.128  -0.578  1.00 98.86           H  
ATOM   3169  CA  ALA A 221     -13.406   7.812  -1.453  1.00 98.86           C  
ATOM   3170  HA  ALA A 221     -12.600   7.818  -2.186  1.00 98.86           H  
ATOM   3171  C   ALA A 221     -12.794   8.145  -0.093  1.00 98.86           C  
ATOM   3172  CB  ALA A 221     -14.458   8.845  -1.879  1.00 98.86           C  
ATOM   3173  HB1 ALA A 221     -15.273   8.869  -1.156  1.00 98.86           H  
ATOM   3174  HB2 ALA A 221     -13.996   9.831  -1.930  1.00 98.86           H  
ATOM   3175  HB3 ALA A 221     -14.850   8.587  -2.863  1.00 98.86           H  
ATOM   3176  O   ALA A 221     -13.301   7.714   0.943  1.00 98.86           O  
ATOM   3177  N   SER A 222     -11.734   8.944  -0.102  1.00 98.76           N  
ATOM   3178  H   SER A 222     -11.347   9.235  -0.988  1.00 98.76           H  
ATOM   3179  CA  SER A 222     -11.075   9.434   1.104  1.00 98.76           C  
ATOM   3180  HA  SER A 222     -11.749   9.314   1.953  1.00 98.76           H  
ATOM   3181  C   SER A 222     -10.742  10.910   0.986  1.00 98.76           C  
ATOM   3182  CB  SER A 222      -9.813   8.622   1.407  1.00 98.76           C  
ATOM   3183  HB2 SER A 222      -9.418   8.903   2.383  1.00 98.76           H  
ATOM   3184  HB3 SER A 222     -10.105   7.572   1.438  1.00 98.76           H  
ATOM   3185  O   SER A 222     -10.474  11.415  -0.105  1.00 98.76           O  
ATOM   3186  OG  SER A 222      -8.799   8.789   0.424  1.00 98.76           O  
ATOM   3187  HG  SER A 222      -8.245   9.542   0.644  1.00 98.76           H  
ATOM   3188  N   ALA A 223     -10.733  11.585   2.130  1.00 98.83           N  
ATOM   3189  H   ALA A 223     -11.032  11.109   2.969  1.00 98.83           H  
ATOM   3190  CA  ALA A 223     -10.048  12.852   2.306  1.00 98.83           C  
ATOM   3191  HA  ALA A 223      -9.303  12.963   1.518  1.00 98.83           H  
ATOM   3192  C   ALA A 223      -9.327  12.825   3.655  1.00 98.83           C  
ATOM   3193  CB  ALA A 223     -11.044  14.011   2.190  1.00 98.83           C  
ATOM   3194  HB1 ALA A 223     -10.515  14.955   2.321  1.00 98.83           H  
ATOM   3195  HB2 ALA A 223     -11.817  13.919   2.953  1.00 98.83           H  
ATOM   3196  HB3 ALA A 223     -11.504  13.996   1.202  1.00 98.83           H  
ATOM   3197  O   ALA A 223      -9.941  12.525   4.683  1.00 98.83           O  
ATOM   3198  N   ALA A 224      -8.039  13.138   3.649  1.00 98.40           N  
ATOM   3199  H   ALA A 224      -7.601  13.380   2.771  1.00 98.40           H  
ATOM   3200  CA  ALA A 224      -7.200  13.158   4.833  1.00 98.40           C  
ATOM   3201  HA  ALA A 224      -7.837  13.154   5.718  1.00 98.40           H  
ATOM   3202  C   ALA A 224      -6.362  14.435   4.894  1.00 98.40           C  
ATOM   3203  CB  ALA A 224      -6.342  11.891   4.875  1.00 98.40           C  
ATOM   3204  HB1 ALA A 224      -5.739  11.899   5.783  1.00 98.40           H  
ATOM   3205  HB2 ALA A 224      -5.678  11.853   4.011  1.00 98.40           H  
ATOM   3206  HB3 ALA A 224      -6.976  11.005   4.877  1.00 98.40           H  
ATOM   3207  O   ALA A 224      -6.046  15.053   3.877  1.00 98.40           O  
ATOM   3208  N   ALA A 225      -6.012  14.833   6.111  1.00 96.60           N  
ATOM   3209  H   ALA A 225      -6.312  14.277   6.899  1.00 96.60           H  
ATOM   3210  CA  ALA A 225      -5.077  15.909   6.364  1.00 96.60           C  
ATOM   3211  HA  ALA A 225      -4.474  16.037   5.464  1.00 96.60           H  
ATOM   3212  C   ALA A 225      -4.143  15.543   7.516  1.00 96.60           C  
ATOM   3213  CB  ALA A 225      -5.833  17.216   6.624  1.00 96.60           C  
ATOM   3214  HB1 ALA A 225      -5.118  18.026   6.770  1.00 96.60           H  
ATOM   3215  HB2 ALA A 225      -6.458  17.118   7.512  1.00 96.60           H  
ATOM   3216  HB3 ALA A 225      -6.462  17.449   5.765  1.00 96.60           H  
ATOM   3217  O   ALA A 225      -4.567  14.928   8.498  1.00 96.60           O  
ATOM   3218  N   ALA A 226      -2.888  15.956   7.414  1.00 92.67           N  
ATOM   3219  H   ALA A 226      -2.608  16.434   6.570  1.00 92.67           H  
ATOM   3220  CA  ALA A 226      -1.898  15.828   8.469  1.00 92.67           C  
ATOM   3221  HA  ALA A 226      -2.403  15.575   9.402  1.00 92.67           H  
ATOM   3222  C   ALA A 226      -1.178  17.156   8.683  1.00 92.67           C  
ATOM   3223  CB  ALA A 226      -0.947  14.687   8.129  1.00 92.67           C  
ATOM   3224  HB1 ALA A 226      -0.165  14.612   8.884  1.00 92.67           H  
ATOM   3225  HB2 ALA A 226      -0.485  14.855   7.156  1.00 92.67           H  
ATOM   3226  HB3 ALA A 226      -1.516  13.757   8.107  1.00 92.67           H  
ATOM   3227  O   ALA A 226      -0.950  17.907   7.738  1.00 92.67           O  
ATOM   3228  N   THR A 227      -0.839  17.461   9.933  1.00 89.77           N  
ATOM   3229  H   THR A 227      -1.088  16.824  10.676  1.00 89.77           H  
ATOM   3230  CA  THR A 227      -0.134  18.697  10.268  1.00 89.77           C  
ATOM   3231  HA  THR A 227       0.416  19.003   9.379  1.00 89.77           H  
ATOM   3232  C   THR A 227       0.892  18.503  11.372  1.00 89.77           C  
ATOM   3233  CB  THR A 227      -1.108  19.836  10.598  1.00 89.77           C  
ATOM   3234  HB  THR A 227      -1.752  19.989   9.732  1.00 89.77           H  
ATOM   3235  O   THR A 227       0.625  17.862  12.392  1.00 89.77           O  
ATOM   3236  CG2 THR A 227      -1.998  19.573  11.818  1.00 89.77           C  
ATOM   3237 HG21 THR A 227      -2.680  20.414  11.944  1.00 89.77           H  
ATOM   3238 HG22 THR A 227      -1.392  19.471  12.718  1.00 89.77           H  
ATOM   3239 HG23 THR A 227      -2.583  18.667  11.660  1.00 89.77           H  
ATOM   3240  OG1 THR A 227      -0.390  21.024  10.838  1.00 89.77           O  
ATOM   3241  HG1 THR A 227       0.042  21.265  10.015  1.00 89.77           H  
ATOM   3242  N   GLN A 228       2.062  19.103  11.161  1.00 85.14           N  
ATOM   3243  H   GLN A 228       2.170  19.608  10.293  1.00 85.14           H  
ATOM   3244  CA  GLN A 228       3.143  19.206  12.132  1.00 85.14           C  
ATOM   3245  HA  GLN A 228       2.740  19.053  13.133  1.00 85.14           H  
ATOM   3246  C   GLN A 228       3.738  20.617  12.043  1.00 85.14           C  
ATOM   3247  CB  GLN A 228       4.184  18.105  11.858  1.00 85.14           C  
ATOM   3248  HB2 GLN A 228       4.621  18.257  10.872  1.00 85.14           H  
ATOM   3249  HB3 GLN A 228       3.680  17.138  11.863  1.00 85.14           H  
ATOM   3250  O   GLN A 228       4.461  20.953  11.109  1.00 85.14           O  
ATOM   3251  CG  GLN A 228       5.305  18.064  12.913  1.00 85.14           C  
ATOM   3252  HG2 GLN A 228       4.864  17.878  13.893  1.00 85.14           H  
ATOM   3253  HG3 GLN A 228       5.815  19.027  12.941  1.00 85.14           H  
ATOM   3254  CD  GLN A 228       6.353  16.984  12.642  1.00 85.14           C  
ATOM   3255  NE2 GLN A 228       7.271  16.759  13.554  1.00 85.14           N  
ATOM   3256 HE21 GLN A 228       7.957  16.055  13.322  1.00 85.14           H  
ATOM   3257 HE22 GLN A 228       7.289  17.272  14.423  1.00 85.14           H  
ATOM   3258  OE1 GLN A 228       6.406  16.342  11.610  1.00 85.14           O  
ATOM   3259  N   SER A 229       3.472  21.458  13.047  1.00 83.59           N  
ATOM   3260  H   SER A 229       2.807  21.149  13.742  1.00 83.59           H  
ATOM   3261  CA  SER A 229       3.884  22.873  13.046  1.00 83.59           C  
ATOM   3262  HA  SER A 229       3.480  23.325  13.951  1.00 83.59           H  
ATOM   3263  C   SER A 229       3.288  23.678  11.881  1.00 83.59           C  
ATOM   3264  CB  SER A 229       5.407  22.964  13.150  1.00 83.59           C  
ATOM   3265  HB2 SER A 229       5.715  22.309  13.965  1.00 83.59           H  
ATOM   3266  HB3 SER A 229       5.879  22.605  12.235  1.00 83.59           H  
ATOM   3267  O   SER A 229       2.084  23.914  11.882  1.00 83.59           O  
ATOM   3268  OG  SER A 229       5.871  24.272  13.428  1.00 83.59           O  
ATOM   3269  HG  SER A 229       6.753  24.121  13.776  1.00 83.59           H  
ATOM   3270  N   ASN A 230       4.113  24.143  10.937  1.00 81.16           N  
ATOM   3271  H   ASN A 230       5.085  23.871  10.982  1.00 81.16           H  
ATOM   3272  CA  ASN A 230       3.685  24.910   9.766  1.00 81.16           C  
ATOM   3273  HA  ASN A 230       2.747  25.424   9.980  1.00 81.16           H  
ATOM   3274  C   ASN A 230       3.421  24.026   8.538  1.00 81.16           C  
ATOM   3275  CB  ASN A 230       4.756  25.953   9.420  1.00 81.16           C  
ATOM   3276  HB2 ASN A 230       5.722  25.453   9.346  1.00 81.16           H  
ATOM   3277  HB3 ASN A 230       4.534  26.348   8.429  1.00 81.16           H  
ATOM   3278  O   ASN A 230       2.898  24.543   7.556  1.00 81.16           O  
ATOM   3279  CG  ASN A 230       4.886  27.144  10.348  1.00 81.16           C  
ATOM   3280  ND2 ASN A 230       5.756  28.057   9.985  1.00 81.16           N  
ATOM   3281 HD21 ASN A 230       6.116  27.973   9.045  1.00 81.16           H  
ATOM   3282 HD22 ASN A 230       5.588  28.984  10.347  1.00 81.16           H  
ATOM   3283  OD1 ASN A 230       4.269  27.316  11.392  1.00 81.16           O  
ATOM   3284  N   LEU A 231       3.780  22.742   8.597  1.00 83.09           N  
ATOM   3285  H   LEU A 231       4.182  22.366   9.445  1.00 83.09           H  
ATOM   3286  CA  LEU A 231       3.530  21.804   7.517  1.00 83.09           C  
ATOM   3287  HA  LEU A 231       3.711  22.311   6.569  1.00 83.09           H  
ATOM   3288  C   LEU A 231       2.073  21.344   7.555  1.00 83.09           C  
ATOM   3289  CB  LEU A 231       4.513  20.629   7.623  1.00 83.09           C  
ATOM   3290  HB2 LEU A 231       4.412  20.183   8.613  1.00 83.09           H  
ATOM   3291  HB3 LEU A 231       5.530  21.005   7.513  1.00 83.09           H  
ATOM   3292  O   LEU A 231       1.569  20.924   8.607  1.00 83.09           O  
ATOM   3293  CG  LEU A 231       4.266  19.529   6.577  1.00 83.09           C  
ATOM   3294  HG  LEU A 231       3.227  19.202   6.614  1.00 83.09           H  
ATOM   3295  CD1 LEU A 231       4.610  19.942   5.151  1.00 83.09           C  
ATOM   3296 HD11 LEU A 231       4.342  19.149   4.454  1.00 83.09           H  
ATOM   3297 HD12 LEU A 231       4.056  20.836   4.863  1.00 83.09           H  
ATOM   3298 HD13 LEU A 231       5.679  20.140   5.067  1.00 83.09           H  
ATOM   3299  CD2 LEU A 231       5.133  18.330   6.900  1.00 83.09           C  
ATOM   3300 HD21 LEU A 231       4.860  17.910   7.868  1.00 83.09           H  
ATOM   3301 HD22 LEU A 231       6.186  18.612   6.887  1.00 83.09           H  
ATOM   3302 HD23 LEU A 231       4.959  17.593   6.115  1.00 83.09           H  
ATOM   3303  N   TRP A 232       1.444  21.363   6.388  1.00 89.85           N  
ATOM   3304  H   TRP A 232       1.923  21.775   5.599  1.00 89.85           H  
ATOM   3305  CA  TRP A 232       0.175  20.723   6.097  1.00 89.85           C  
ATOM   3306  HA  TRP A 232      -0.148  20.142   6.961  1.00 89.85           H  
ATOM   3307  C   TRP A 232       0.331  19.770   4.925  1.00 89.85           C  
ATOM   3308  CB  TRP A 232      -0.893  21.775   5.809  1.00 89.85           C  
ATOM   3309  HB2 TRP A 232      -0.513  22.497   5.085  1.00 89.85           H  
ATOM   3310  HB3 TRP A 232      -1.755  21.280   5.363  1.00 89.85           H  
ATOM   3311  O   TRP A 232       0.983  20.076   3.933  1.00 89.85           O  
ATOM   3312  CG  TRP A 232      -1.353  22.486   7.035  1.00 89.85           C  
ATOM   3313  CD1 TRP A 232      -0.780  23.588   7.563  1.00 89.85           C  
ATOM   3314  HD1 TRP A 232       0.074  24.087   7.131  1.00 89.85           H  
ATOM   3315  CD2 TRP A 232      -2.433  22.112   7.936  1.00 89.85           C  
ATOM   3316  CE2 TRP A 232      -2.460  23.049   9.011  1.00 89.85           C  
ATOM   3317  CE3 TRP A 232      -3.378  21.063   7.960  1.00 89.85           C  
ATOM   3318  HE3 TRP A 232      -3.357  20.331   7.167  1.00 89.85           H  
ATOM   3319  NE1 TRP A 232      -1.428  23.923   8.735  1.00 89.85           N  
ATOM   3320  HE1 TRP A 232      -1.120  24.684   9.324  1.00 89.85           H  
ATOM   3321  CH2 TRP A 232      -4.319  21.897  10.055  1.00 89.85           C  
ATOM   3322  HH2 TRP A 232      -5.030  21.799  10.861  1.00 89.85           H  
ATOM   3323  CZ2 TRP A 232      -3.388  22.951  10.060  1.00 89.85           C  
ATOM   3324  HZ2 TRP A 232      -3.365  23.669  10.867  1.00 89.85           H  
ATOM   3325  CZ3 TRP A 232      -4.312  20.954   9.009  1.00 89.85           C  
ATOM   3326  HZ3 TRP A 232      -5.016  20.135   9.013  1.00 89.85           H  
ATOM   3327  N   ILE A 233      -0.293  18.607   5.046  1.00 90.63           N  
ATOM   3328  H   ILE A 233      -0.764  18.395   5.914  1.00 90.63           H  
ATOM   3329  CA  ILE A 233      -0.410  17.648   3.958  1.00 90.63           C  
ATOM   3330  HA  ILE A 233      -0.042  18.113   3.043  1.00 90.63           H  
ATOM   3331  C   ILE A 233      -1.886  17.349   3.789  1.00 90.63           C  
ATOM   3332  CB  ILE A 233       0.428  16.379   4.201  1.00 90.63           C  
ATOM   3333  HB  ILE A 233       0.009  15.835   5.048  1.00 90.63           H  
ATOM   3334  O   ILE A 233      -2.559  17.015   4.765  1.00 90.63           O  
ATOM   3335  CG1 ILE A 233       1.891  16.758   4.517  1.00 90.63           C  
ATOM   3336 HG12 ILE A 233       2.319  17.267   3.654  1.00 90.63           H  
ATOM   3337 HG13 ILE A 233       1.930  17.447   5.361  1.00 90.63           H  
ATOM   3338  CG2 ILE A 233       0.370  15.483   2.948  1.00 90.63           C  
ATOM   3339 HG21 ILE A 233       0.929  15.944   2.134  1.00 90.63           H  
ATOM   3340 HG22 ILE A 233       0.791  14.499   3.154  1.00 90.63           H  
ATOM   3341 HG23 ILE A 233      -0.658  15.342   2.613  1.00 90.63           H  
ATOM   3342  CD1 ILE A 233       2.774  15.573   4.897  1.00 90.63           C  
ATOM   3343 HD11 ILE A 233       2.717  14.778   4.154  1.00 90.63           H  
ATOM   3344 HD12 ILE A 233       3.808  15.917   4.937  1.00 90.63           H  
ATOM   3345 HD13 ILE A 233       2.468  15.192   5.871  1.00 90.63           H  
ATOM   3346  N   TYR A 234      -2.381  17.466   2.565  1.00 95.30           N  
ATOM   3347  H   TYR A 234      -1.741  17.725   1.828  1.00 95.30           H  
ATOM   3348  CA  TYR A 234      -3.752  17.150   2.192  1.00 95.30           C  
ATOM   3349  HA  TYR A 234      -4.315  16.843   3.073  1.00 95.30           H  
ATOM   3350  C   TYR A 234      -3.745  15.998   1.201  1.00 95.30           C  
ATOM   3351  CB  TYR A 234      -4.431  18.386   1.593  1.00 95.30           C  
ATOM   3352  HB2 TYR A 234      -3.934  18.644   0.659  1.00 95.30           H  
ATOM   3353  HB3 TYR A 234      -5.466  18.139   1.357  1.00 95.30           H  
ATOM   3354  O   TYR A 234      -2.959  15.998   0.261  1.00 95.30           O  
ATOM   3355  CG  TYR A 234      -4.416  19.590   2.511  1.00 95.30           C  
ATOM   3356  CD1 TYR A 234      -5.238  19.609   3.654  1.00 95.30           C  
ATOM   3357  HD1 TYR A 234      -5.880  18.765   3.858  1.00 95.30           H  
ATOM   3358  CD2 TYR A 234      -3.553  20.670   2.243  1.00 95.30           C  
ATOM   3359  HD2 TYR A 234      -2.903  20.651   1.380  1.00 95.30           H  
ATOM   3360  CE1 TYR A 234      -5.197  20.708   4.533  1.00 95.30           C  
ATOM   3361  HE1 TYR A 234      -5.815  20.716   5.419  1.00 95.30           H  
ATOM   3362  CE2 TYR A 234      -3.521  21.778   3.109  1.00 95.30           C  
ATOM   3363  HE2 TYR A 234      -2.852  22.603   2.913  1.00 95.30           H  
ATOM   3364  OH  TYR A 234      -4.292  22.851   5.112  1.00 95.30           O  
ATOM   3365  HH  TYR A 234      -4.715  22.652   5.951  1.00 95.30           H  
ATOM   3366  CZ  TYR A 234      -4.340  21.797   4.256  1.00 95.30           C  
ATOM   3367  N   GLN A 235      -4.637  15.034   1.387  1.00 95.82           N  
ATOM   3368  H   GLN A 235      -5.246  15.080   2.191  1.00 95.82           H  
ATOM   3369  CA  GLN A 235      -4.791  13.896   0.492  1.00 95.82           C  
ATOM   3370  HA  GLN A 235      -4.270  14.108  -0.442  1.00 95.82           H  
ATOM   3371  C   GLN A 235      -6.262  13.688   0.171  1.00 95.82           C  
ATOM   3372  CB  GLN A 235      -4.126  12.666   1.123  1.00 95.82           C  
ATOM   3373  HB2 GLN A 235      -4.616  12.407   2.061  1.00 95.82           H  
ATOM   3374  HB3 GLN A 235      -3.099  12.959   1.341  1.00 95.82           H  
ATOM   3375  O   GLN A 235      -7.125  13.817   1.043  1.00 95.82           O  
ATOM   3376  CG  GLN A 235      -4.026  11.427   0.225  1.00 95.82           C  
ATOM   3377  HG2 GLN A 235      -3.782  11.734  -0.792  1.00 95.82           H  
ATOM   3378  HG3 GLN A 235      -3.188  10.833   0.588  1.00 95.82           H  
ATOM   3379  CD  GLN A 235      -5.250  10.509   0.179  1.00 95.82           C  
ATOM   3380  NE2 GLN A 235      -5.054   9.313  -0.308  1.00 95.82           N  
ATOM   3381 HE21 GLN A 235      -4.110   9.002  -0.492  1.00 95.82           H  
ATOM   3382 HE22 GLN A 235      -5.854   8.743  -0.542  1.00 95.82           H  
ATOM   3383  OE1 GLN A 235      -6.390  10.819   0.507  1.00 95.82           O  
ATOM   3384  N   GLY A 236      -6.549  13.353  -1.084  1.00 98.53           N  
ATOM   3385  H   GLY A 236      -5.794  13.313  -1.754  1.00 98.53           H  
ATOM   3386  CA  GLY A 236      -7.855  12.855  -1.485  1.00 98.53           C  
ATOM   3387  HA2 GLY A 236      -8.472  13.673  -1.856  1.00 98.53           H  
ATOM   3388  HA3 GLY A 236      -8.343  12.415  -0.615  1.00 98.53           H  
ATOM   3389  C   GLY A 236      -7.743  11.788  -2.562  1.00 98.53           C  
ATOM   3390  O   GLY A 236      -6.898  11.882  -3.451  1.00 98.53           O  
ATOM   3391  N   GLY A 237      -8.627  10.794  -2.514  1.00 98.76           N  
ATOM   3392  H   GLY A 237      -9.290  10.772  -1.753  1.00 98.76           H  
ATOM   3393  CA  GLY A 237      -8.644   9.708  -3.489  1.00 98.76           C  
ATOM   3394  HA2 GLY A 237      -8.249  10.067  -4.439  1.00 98.76           H  
ATOM   3395  HA3 GLY A 237      -8.004   8.897  -3.141  1.00 98.76           H  
ATOM   3396  C   GLY A 237     -10.032   9.150  -3.742  1.00 98.76           C  
ATOM   3397  O   GLY A 237     -10.918   9.242  -2.893  1.00 98.76           O  
ATOM   3398  N   VAL A 238     -10.226   8.584  -4.935  1.00 98.90           N  
ATOM   3399  H   VAL A 238      -9.441   8.552  -5.569  1.00 98.90           H  
ATOM   3400  CA  VAL A 238     -11.490   7.971  -5.362  1.00 98.90           C  
ATOM   3401  HA  VAL A 238     -12.048   7.685  -4.470  1.00 98.90           H  
ATOM   3402  C   VAL A 238     -11.215   6.713  -6.177  1.00 98.90           C  
ATOM   3403  CB  VAL A 238     -12.369   8.951  -6.171  1.00 98.90           C  
ATOM   3404  HB  VAL A 238     -11.838   9.248  -7.075  1.00 98.90           H  
ATOM   3405  O   VAL A 238     -10.371   6.708  -7.074  1.00 98.90           O  
ATOM   3406  CG1 VAL A 238     -13.704   8.307  -6.583  1.00 98.90           C  
ATOM   3407 HG11 VAL A 238     -14.218   7.924  -5.702  1.00 98.90           H  
ATOM   3408 HG12 VAL A 238     -13.533   7.491  -7.285  1.00 98.90           H  
ATOM   3409 HG13 VAL A 238     -14.337   9.044  -7.076  1.00 98.90           H  
ATOM   3410  CG2 VAL A 238     -12.712  10.218  -5.375  1.00 98.90           C  
ATOM   3411 HG21 VAL A 238     -13.189   9.949  -4.432  1.00 98.90           H  
ATOM   3412 HG22 VAL A 238     -11.804  10.782  -5.163  1.00 98.90           H  
ATOM   3413 HG23 VAL A 238     -13.378  10.858  -5.952  1.00 98.90           H  
ATOM   3414  N   ASN A 239     -11.968   5.648  -5.912  1.00 98.86           N  
ATOM   3415  H   ASN A 239     -12.629   5.720  -5.152  1.00 98.86           H  
ATOM   3416  CA  ASN A 239     -12.041   4.450  -6.741  1.00 98.86           C  
ATOM   3417  HA  ASN A 239     -11.524   4.621  -7.685  1.00 98.86           H  
ATOM   3418  C   ASN A 239     -13.500   4.123  -7.066  1.00 98.86           C  
ATOM   3419  CB  ASN A 239     -11.397   3.246  -6.037  1.00 98.86           C  
ATOM   3420  HB2 ASN A 239     -11.844   3.131  -5.049  1.00 98.86           H  
ATOM   3421  HB3 ASN A 239     -11.628   2.349  -6.611  1.00 98.86           H  
ATOM   3422  O   ASN A 239     -14.364   4.150  -6.191  1.00 98.86           O  
ATOM   3423  CG  ASN A 239      -9.891   3.262  -5.864  1.00 98.86           C  
ATOM   3424  ND2 ASN A 239      -9.157   4.195  -6.412  1.00 98.86           N  
ATOM   3425 HD21 ASN A 239      -9.580   5.040  -6.769  1.00 98.86           H  
ATOM   3426 HD22 ASN A 239      -8.183   4.163  -6.147  1.00 98.86           H  
ATOM   3427  OD1 ASN A 239      -9.349   2.384  -5.224  1.00 98.86           O  
ATOM   3428  N   VAL A 240     -13.743   3.737  -8.313  1.00 98.91           N  
ATOM   3429  H   VAL A 240     -12.974   3.741  -8.968  1.00 98.91           H  
ATOM   3430  CA  VAL A 240     -15.008   3.173  -8.783  1.00 98.91           C  
ATOM   3431  HA  VAL A 240     -15.710   3.111  -7.952  1.00 98.91           H  
ATOM   3432  C   VAL A 240     -14.732   1.769  -9.296  1.00 98.91           C  
ATOM   3433  CB  VAL A 240     -15.644   4.047  -9.877  1.00 98.91           C  
ATOM   3434  HB  VAL A 240     -14.987   4.083 -10.746  1.00 98.91           H  
ATOM   3435  O   VAL A 240     -13.881   1.591 -10.171  1.00 98.91           O  
ATOM   3436  CG1 VAL A 240     -17.001   3.478 -10.312  1.00 98.91           C  
ATOM   3437 HG11 VAL A 240     -16.874   2.490 -10.755  1.00 98.91           H  
ATOM   3438 HG12 VAL A 240     -17.661   3.395  -9.448  1.00 98.91           H  
ATOM   3439 HG13 VAL A 240     -17.460   4.131 -11.055  1.00 98.91           H  
ATOM   3440  CG2 VAL A 240     -15.872   5.483  -9.385  1.00 98.91           C  
ATOM   3441 HG21 VAL A 240     -16.488   5.467  -8.486  1.00 98.91           H  
ATOM   3442 HG22 VAL A 240     -16.371   6.068 -10.158  1.00 98.91           H  
ATOM   3443 HG23 VAL A 240     -14.918   5.958  -9.157  1.00 98.91           H  
ATOM   3444  N   SER A 241     -15.447   0.779  -8.768  1.00 98.82           N  
ATOM   3445  H   SER A 241     -16.137   0.994  -8.063  1.00 98.82           H  
ATOM   3446  CA  SER A 241     -15.319  -0.621  -9.171  1.00 98.82           C  
ATOM   3447  HA  SER A 241     -14.548  -0.677  -9.939  1.00 98.82           H  
ATOM   3448  C   SER A 241     -16.608  -1.153  -9.794  1.00 98.82           C  
ATOM   3449  CB  SER A 241     -14.837  -1.494  -8.009  1.00 98.82           C  
ATOM   3450  HB2 SER A 241     -14.741  -2.524  -8.351  1.00 98.82           H  
ATOM   3451  HB3 SER A 241     -13.858  -1.143  -7.682  1.00 98.82           H  
ATOM   3452  O   SER A 241     -17.708  -0.816  -9.365  1.00 98.82           O  
ATOM   3453  OG  SER A 241     -15.742  -1.435  -6.925  1.00 98.82           O  
ATOM   3454  HG  SER A 241     -15.471  -2.059  -6.247  1.00 98.82           H  
ATOM   3455  N   TYR A 242     -16.480  -1.973 -10.837  1.00 98.72           N  
ATOM   3456  H   TYR A 242     -15.545  -2.181 -11.157  1.00 98.72           H  
ATOM   3457  CA  TYR A 242     -17.605  -2.623 -11.512  1.00 98.72           C  
ATOM   3458  HA  TYR A 242     -18.328  -2.951 -10.764  1.00 98.72           H  
ATOM   3459  C   TYR A 242     -17.129  -3.839 -12.311  1.00 98.72           C  
ATOM   3460  CB  TYR A 242     -18.296  -1.625 -12.452  1.00 98.72           C  
ATOM   3461  HB2 TYR A 242     -18.719  -0.813 -11.861  1.00 98.72           H  
ATOM   3462  HB3 TYR A 242     -17.549  -1.189 -13.117  1.00 98.72           H  
ATOM   3463  O   TYR A 242     -16.230  -3.726 -13.143  1.00 98.72           O  
ATOM   3464  CG  TYR A 242     -19.405  -2.240 -13.285  1.00 98.72           C  
ATOM   3465  CD1 TYR A 242     -19.189  -2.518 -14.649  1.00 98.72           C  
ATOM   3466  HD1 TYR A 242     -18.233  -2.289 -15.095  1.00 98.72           H  
ATOM   3467  CD2 TYR A 242     -20.636  -2.568 -12.686  1.00 98.72           C  
ATOM   3468  HD2 TYR A 242     -20.793  -2.378 -11.635  1.00 98.72           H  
ATOM   3469  CE1 TYR A 242     -20.210  -3.104 -15.421  1.00 98.72           C  
ATOM   3470  HE1 TYR A 242     -20.039  -3.316 -16.467  1.00 98.72           H  
ATOM   3471  CE2 TYR A 242     -21.660  -3.154 -13.456  1.00 98.72           C  
ATOM   3472  HE2 TYR A 242     -22.606  -3.417 -13.006  1.00 98.72           H  
ATOM   3473  OH  TYR A 242     -22.438  -3.977 -15.570  1.00 98.72           O  
ATOM   3474  HH  TYR A 242     -22.148  -4.139 -16.471  1.00 98.72           H  
ATOM   3475  CZ  TYR A 242     -21.451  -3.418 -14.823  1.00 98.72           C  
ATOM   3476  N   ALA A 243     -17.756  -5.000 -12.098  1.00 98.01           N  
ATOM   3477  H   ALA A 243     -18.514  -5.003 -11.431  1.00 98.01           H  
ATOM   3478  CA  ALA A 243     -17.524  -6.219 -12.886  1.00 98.01           C  
ATOM   3479  HA  ALA A 243     -17.961  -7.043 -12.321  1.00 98.01           H  
ATOM   3480  C   ALA A 243     -16.031  -6.590 -13.075  1.00 98.01           C  
ATOM   3481  CB  ALA A 243     -18.310  -6.113 -14.201  1.00 98.01           C  
ATOM   3482  HB1 ALA A 243     -18.255  -7.059 -14.740  1.00 98.01           H  
ATOM   3483  HB2 ALA A 243     -19.355  -5.883 -13.991  1.00 98.01           H  
ATOM   3484  HB3 ALA A 243     -17.887  -5.324 -14.822  1.00 98.01           H  
ATOM   3485  O   ALA A 243     -15.601  -6.957 -14.169  1.00 98.01           O  
ATOM   3486  N   GLY A 244     -15.238  -6.475 -12.006  1.00 98.33           N  
ATOM   3487  H   GLY A 244     -15.646  -6.123 -11.152  1.00 98.33           H  
ATOM   3488  CA  GLY A 244     -13.800  -6.769 -12.003  1.00 98.33           C  
ATOM   3489  HA2 GLY A 244     -13.500  -7.063 -10.997  1.00 98.33           H  
ATOM   3490  HA3 GLY A 244     -13.599  -7.607 -12.670  1.00 98.33           H  
ATOM   3491  C   GLY A 244     -12.903  -5.607 -12.436  1.00 98.33           C  
ATOM   3492  O   GLY A 244     -11.700  -5.684 -12.209  1.00 98.33           O  
ATOM   3493  N   PHE A 245     -13.452  -4.534 -13.012  1.00 98.85           N  
ATOM   3494  H   PHE A 245     -14.453  -4.505 -13.144  1.00 98.85           H  
ATOM   3495  CA  PHE A 245     -12.713  -3.296 -13.257  1.00 98.85           C  
ATOM   3496  HA  PHE A 245     -11.693  -3.554 -13.543  1.00 98.85           H  
ATOM   3497  C   PHE A 245     -12.654  -2.431 -12.001  1.00 98.85           C  
ATOM   3498  CB  PHE A 245     -13.338  -2.489 -14.403  1.00 98.85           C  
ATOM   3499  HB2 PHE A 245     -14.384  -2.280 -14.179  1.00 98.85           H  
ATOM   3500  HB3 PHE A 245     -12.829  -1.527 -14.464  1.00 98.85           H  
ATOM   3501  O   PHE A 245     -13.651  -2.330 -11.286  1.00 98.85           O  
ATOM   3502  CG  PHE A 245     -13.231  -3.155 -15.755  1.00 98.85           C  
ATOM   3503  CD1 PHE A 245     -12.051  -3.012 -16.507  1.00 98.85           C  
ATOM   3504  HD1 PHE A 245     -11.228  -2.434 -16.112  1.00 98.85           H  
ATOM   3505  CD2 PHE A 245     -14.290  -3.939 -16.249  1.00 98.85           C  
ATOM   3506  HD2 PHE A 245     -15.184  -4.069 -15.658  1.00 98.85           H  
ATOM   3507  CE1 PHE A 245     -11.931  -3.645 -17.755  1.00 98.85           C  
ATOM   3508  HE1 PHE A 245     -11.016  -3.548 -18.321  1.00 98.85           H  
ATOM   3509  CE2 PHE A 245     -14.169  -4.574 -17.498  1.00 98.85           C  
ATOM   3510  HE2 PHE A 245     -14.976  -5.190 -17.866  1.00 98.85           H  
ATOM   3511  CZ  PHE A 245     -12.990  -4.427 -18.251  1.00 98.85           C  
ATOM   3512  HZ  PHE A 245     -12.888  -4.930 -19.201  1.00 98.85           H  
ATOM   3513  N   THR A 246     -11.534  -1.737 -11.808  1.00 98.90           N  
ATOM   3514  H   THR A 246     -10.741  -1.940 -12.400  1.00 98.90           H  
ATOM   3515  CA  THR A 246     -11.400  -0.629 -10.855  1.00 98.90           C  
ATOM   3516  HA  THR A 246     -12.391  -0.304 -10.539  1.00 98.90           H  
ATOM   3517  C   THR A 246     -10.699   0.531 -11.545  1.00 98.90           C  
ATOM   3518  CB  THR A 246     -10.626  -1.041  -9.595  1.00 98.90           C  
ATOM   3519  HB  THR A 246      -9.610  -1.328  -9.866  1.00 98.90           H  
ATOM   3520  O   THR A 246      -9.572   0.379 -12.006  1.00 98.90           O  
ATOM   3521  CG2 THR A 246     -10.570   0.077  -8.552  1.00 98.90           C  
ATOM   3522 HG21 THR A 246     -11.582   0.375  -8.277  1.00 98.90           H  
ATOM   3523 HG22 THR A 246     -10.039   0.944  -8.946  1.00 98.90           H  
ATOM   3524 HG23 THR A 246     -10.043  -0.270  -7.663  1.00 98.90           H  
ATOM   3525  OG1 THR A 246     -11.263  -2.128  -8.964  1.00 98.90           O  
ATOM   3526  HG1 THR A 246     -10.656  -2.466  -8.302  1.00 98.90           H  
ATOM   3527  N   LEU A 247     -11.355   1.687 -11.610  1.00 98.90           N  
ATOM   3528  H   LEU A 247     -12.265   1.734 -11.173  1.00 98.90           H  
ATOM   3529  CA  LEU A 247     -10.776   2.949 -12.070  1.00 98.90           C  
ATOM   3530  HA  LEU A 247      -9.788   2.772 -12.495  1.00 98.90           H  
ATOM   3531  C   LEU A 247     -10.633   3.876 -10.872  1.00 98.90           C  
ATOM   3532  CB  LEU A 247     -11.680   3.574 -13.147  1.00 98.90           C  
ATOM   3533  HB2 LEU A 247     -12.682   3.667 -12.729  1.00 98.90           H  
ATOM   3534  HB3 LEU A 247     -11.738   2.894 -13.998  1.00 98.90           H  
ATOM   3535  O   LEU A 247     -11.573   4.026 -10.091  1.00 98.90           O  
ATOM   3536  CG  LEU A 247     -11.235   4.968 -13.639  1.00 98.90           C  
ATOM   3537  HG  LEU A 247     -11.156   5.653 -12.795  1.00 98.90           H  
ATOM   3538  CD1 LEU A 247      -9.899   4.940 -14.382  1.00 98.90           C  
ATOM   3539 HD11 LEU A 247      -9.668   5.933 -14.768  1.00 98.90           H  
ATOM   3540 HD12 LEU A 247      -9.101   4.659 -13.696  1.00 98.90           H  
ATOM   3541 HD13 LEU A 247      -9.936   4.227 -15.206  1.00 98.90           H  
ATOM   3542  CD2 LEU A 247     -12.283   5.533 -14.597  1.00 98.90           C  
ATOM   3543 HD21 LEU A 247     -12.379   4.887 -15.470  1.00 98.90           H  
ATOM   3544 HD22 LEU A 247     -13.243   5.599 -14.086  1.00 98.90           H  
ATOM   3545 HD23 LEU A 247     -11.988   6.533 -14.915  1.00 98.90           H  
ATOM   3546  N   GLY A 248      -9.499   4.547 -10.746  1.00 98.83           N  
ATOM   3547  H   GLY A 248      -8.729   4.384 -11.379  1.00 98.83           H  
ATOM   3548  CA  GLY A 248      -9.339   5.506  -9.671  1.00 98.83           C  
ATOM   3549  HA2 GLY A 248      -9.321   4.959  -8.728  1.00 98.83           H  
ATOM   3550  HA3 GLY A 248     -10.192   6.185  -9.658  1.00 98.83           H  
ATOM   3551  C   GLY A 248      -8.081   6.334  -9.755  1.00 98.83           C  
ATOM   3552  O   GLY A 248      -7.262   6.176 -10.658  1.00 98.83           O  
ATOM   3553  N   GLY A 249      -7.948   7.221  -8.786  1.00 98.59           N  
ATOM   3554  H   GLY A 249      -8.658   7.281  -8.070  1.00 98.59           H  
ATOM   3555  CA  GLY A 249      -6.806   8.100  -8.656  1.00 98.59           C  
ATOM   3556  HA2 GLY A 249      -5.888   7.518  -8.740  1.00 98.59           H  
ATOM   3557  HA3 GLY A 249      -6.816   8.851  -9.446  1.00 98.59           H  
ATOM   3558  C   GLY A 249      -6.802   8.800  -7.313  1.00 98.59           C  
ATOM   3559  O   GLY A 249      -7.795   8.765  -6.579  1.00 98.59           O  
ATOM   3560  N   ALA A 250      -5.677   9.426  -7.010  1.00 98.62           N  
ATOM   3561  H   ALA A 250      -4.916   9.418  -7.673  1.00 98.62           H  
ATOM   3562  CA  ALA A 250      -5.504  10.220  -5.811  1.00 98.62           C  
ATOM   3563  HA  ALA A 250      -6.469  10.639  -5.527  1.00 98.62           H  
ATOM   3564  C   ALA A 250      -4.575  11.400  -6.061  1.00 98.62           C  
ATOM   3565  CB  ALA A 250      -5.020   9.315  -4.678  1.00 98.62           C  
ATOM   3566  HB1 ALA A 250      -5.838   8.648  -4.404  1.00 98.62           H  
ATOM   3567  HB2 ALA A 250      -4.756   9.905  -3.800  1.00 98.62           H  
ATOM   3568  HB3 ALA A 250      -4.162   8.726  -5.000  1.00 98.62           H  
ATOM   3569  O   ALA A 250      -3.791  11.421  -7.009  1.00 98.62           O  
ATOM   3570  N   TYR A 251      -4.681  12.383  -5.180  1.00 98.02           N  
ATOM   3571  H   TYR A 251      -5.346  12.274  -4.428  1.00 98.02           H  
ATOM   3572  CA  TYR A 251      -3.890  13.599  -5.173  1.00 98.02           C  
ATOM   3573  HA  TYR A 251      -3.011  13.475  -5.806  1.00 98.02           H  
ATOM   3574  C   TYR A 251      -3.432  13.873  -3.744  1.00 98.02           C  
ATOM   3575  CB  TYR A 251      -4.736  14.745  -5.736  1.00 98.02           C  
ATOM   3576  HB2 TYR A 251      -4.966  14.529  -6.779  1.00 98.02           H  
ATOM   3577  HB3 TYR A 251      -5.680  14.786  -5.192  1.00 98.02           H  
ATOM   3578  O   TYR A 251      -4.243  13.804  -2.818  1.00 98.02           O  
ATOM   3579  CG  TYR A 251      -4.074  16.104  -5.656  1.00 98.02           C  
ATOM   3580  CD1 TYR A 251      -4.362  16.957  -4.575  1.00 98.02           C  
ATOM   3581  HD1 TYR A 251      -5.028  16.634  -3.788  1.00 98.02           H  
ATOM   3582  CD2 TYR A 251      -3.176  16.519  -6.658  1.00 98.02           C  
ATOM   3583  HD2 TYR A 251      -2.937  15.857  -7.477  1.00 98.02           H  
ATOM   3584  CE1 TYR A 251      -3.777  18.233  -4.508  1.00 98.02           C  
ATOM   3585  HE1 TYR A 251      -4.004  18.897  -3.688  1.00 98.02           H  
ATOM   3586  CE2 TYR A 251      -2.576  17.793  -6.584  1.00 98.02           C  
ATOM   3587  HE2 TYR A 251      -1.880  18.118  -7.344  1.00 98.02           H  
ATOM   3588  OH  TYR A 251      -2.323  19.895  -5.431  1.00 98.02           O  
ATOM   3589  HH  TYR A 251      -2.585  20.359  -4.633  1.00 98.02           H  
ATOM   3590  CZ  TYR A 251      -2.875  18.655  -5.505  1.00 98.02           C  
ATOM   3591  N   THR A 252      -2.149  14.178  -3.586  1.00 94.50           N  
ATOM   3592  H   THR A 252      -1.562  14.214  -4.407  1.00 94.50           H  
ATOM   3593  CA  THR A 252      -1.546  14.621  -2.332  1.00 94.50           C  
ATOM   3594  HA  THR A 252      -2.337  14.756  -1.594  1.00 94.50           H  
ATOM   3595  C   THR A 252      -0.859  15.953  -2.565  1.00 94.50           C  
ATOM   3596  CB  THR A 252      -0.546  13.611  -1.753  1.00 94.50           C  
ATOM   3597  HB  THR A 252       0.322  13.529  -2.407  1.00 94.50           H  
ATOM   3598  O   THR A 252      -0.114  16.111  -3.530  1.00 94.50           O  
ATOM   3599  CG2 THR A 252      -0.086  13.981  -0.346  1.00 94.50           C  
ATOM   3600 HG21 THR A 252      -0.944  14.045   0.323  1.00 94.50           H  
ATOM   3601 HG22 THR A 252       0.608  13.228   0.027  1.00 94.50           H  
ATOM   3602 HG23 THR A 252       0.429  14.942  -0.354  1.00 94.50           H  
ATOM   3603  OG1 THR A 252      -1.150  12.346  -1.615  1.00 94.50           O  
ATOM   3604  HG1 THR A 252      -0.651  11.889  -0.935  1.00 94.50           H  
ATOM   3605  N   GLU A 253      -1.091  16.895  -1.666  1.00 92.62           N  
ATOM   3606  H   GLU A 253      -1.691  16.675  -0.885  1.00 92.62           H  
ATOM   3607  CA  GLU A 253      -0.442  18.197  -1.641  1.00 92.62           C  
ATOM   3608  HA  GLU A 253       0.293  18.262  -2.444  1.00 92.62           H  
ATOM   3609  C   GLU A 253       0.277  18.379  -0.318  1.00 92.62           C  
ATOM   3610  CB  GLU A 253      -1.485  19.283  -1.875  1.00 92.62           C  
ATOM   3611  HB2 GLU A 253      -1.945  19.039  -2.832  1.00 92.62           H  
ATOM   3612  HB3 GLU A 253      -2.247  19.243  -1.097  1.00 92.62           H  
ATOM   3613  O   GLU A 253      -0.265  18.067   0.741  1.00 92.62           O  
ATOM   3614  CG  GLU A 253      -0.911  20.706  -1.955  1.00 92.62           C  
ATOM   3615  HG2 GLU A 253      -0.056  20.701  -2.631  1.00 92.62           H  
ATOM   3616  HG3 GLU A 253      -0.571  21.008  -0.964  1.00 92.62           H  
ATOM   3617  CD  GLU A 253      -1.953  21.708  -2.480  1.00 92.62           C  
ATOM   3618  OE1 GLU A 253      -1.765  22.924  -2.284  1.00 92.62           O  
ATOM   3619  OE2 GLU A 253      -2.923  21.265  -3.149  1.00 92.62           O  
ATOM   3620  N   TYR A 254       1.491  18.894  -0.408  1.00 87.50           N  
ATOM   3621  H   TYR A 254       1.835  19.139  -1.325  1.00 87.50           H  
ATOM   3622  CA  TYR A 254       2.354  19.240   0.701  1.00 87.50           C  
ATOM   3623  HA  TYR A 254       1.905  18.950   1.651  1.00 87.50           H  
ATOM   3624  C   TYR A 254       2.535  20.763   0.663  1.00 87.50           C  
ATOM   3625  CB  TYR A 254       3.684  18.497   0.517  1.00 87.50           C  
ATOM   3626  HB2 TYR A 254       4.379  18.821   1.291  1.00 87.50           H  
ATOM   3627  HB3 TYR A 254       4.078  18.801  -0.453  1.00 87.50           H  
ATOM   3628  O   TYR A 254       3.009  21.291  -0.340  1.00 87.50           O  
ATOM   3629  CG  TYR A 254       3.633  16.978   0.488  1.00 87.50           C  
ATOM   3630  CD1 TYR A 254       4.001  16.229   1.622  1.00 87.50           C  
ATOM   3631  HD1 TYR A 254       4.319  16.741   2.518  1.00 87.50           H  
ATOM   3632  CD2 TYR A 254       3.277  16.311  -0.702  1.00 87.50           C  
ATOM   3633  HD2 TYR A 254       3.020  16.881  -1.583  1.00 87.50           H  
ATOM   3634  CE1 TYR A 254       3.969  14.819   1.585  1.00 87.50           C  
ATOM   3635  HE1 TYR A 254       4.252  14.243   2.453  1.00 87.50           H  
ATOM   3636  CE2 TYR A 254       3.243  14.906  -0.742  1.00 87.50           C  
ATOM   3637  HE2 TYR A 254       2.951  14.385  -1.642  1.00 87.50           H  
ATOM   3638  OH  TYR A 254       3.504  12.801   0.343  1.00 87.50           O  
ATOM   3639  HH  TYR A 254       3.747  12.353   1.157  1.00 87.50           H  
ATOM   3640  CZ  TYR A 254       3.575  14.157   0.403  1.00 87.50           C  
ATOM   3641  N   ASP A 255       2.145  21.450   1.735  1.00 86.02           N  
ATOM   3642  H   ASP A 255       1.738  20.937   2.505  1.00 86.02           H  
ATOM   3643  CA  ASP A 255       2.328  22.892   1.950  1.00 86.02           C  
ATOM   3644  HA  ASP A 255       2.857  23.338   1.108  1.00 86.02           H  
ATOM   3645  C   ASP A 255       3.179  23.081   3.208  1.00 86.02           C  
ATOM   3646  CB  ASP A 255       0.959  23.600   2.071  1.00 86.02           C  
ATOM   3647  HB2 ASP A 255       0.364  23.086   2.827  1.00 86.02           H  
ATOM   3648  HB3 ASP A 255       0.436  23.504   1.119  1.00 86.02           H  
ATOM   3649  O   ASP A 255       2.715  22.832   4.326  1.00 86.02           O  
ATOM   3650  CG  ASP A 255       1.030  25.100   2.444  1.00 86.02           C  
ATOM   3651  OD1 ASP A 255       2.125  25.702   2.429  1.00 86.02           O  
ATOM   3652  OD2 ASP A 255      -0.025  25.676   2.815  1.00 86.02           O  
ATOM   3653  N   ASP A 256       4.434  23.495   3.032  1.00 77.07           N  
ATOM   3654  H   ASP A 256       4.705  23.777   2.101  1.00 77.07           H  
ATOM   3655  CA  ASP A 256       5.310  23.864   4.138  1.00 77.07           C  
ATOM   3656  HA  ASP A 256       4.778  23.652   5.066  1.00 77.07           H  
ATOM   3657  C   ASP A 256       5.616  25.363   4.137  1.00 77.07           C  
ATOM   3658  CB  ASP A 256       6.599  23.025   4.185  1.00 77.07           C  
ATOM   3659  HB2 ASP A 256       7.260  23.321   3.371  1.00 77.07           H  
ATOM   3660  HB3 ASP A 256       6.354  21.972   4.053  1.00 77.07           H  
ATOM   3661  O   ASP A 256       6.418  25.877   3.359  1.00 77.07           O  
ATOM   3662  CG  ASP A 256       7.319  23.212   5.533  1.00 77.07           C  
ATOM   3663  OD1 ASP A 256       6.747  23.838   6.461  1.00 77.07           O  
ATOM   3664  OD2 ASP A 256       8.468  22.758   5.708  1.00 77.07           O  
ATOM   3665  N   GLN A 257       5.044  26.075   5.110  1.00 68.60           N  
ATOM   3666  H   GLN A 257       4.344  25.605   5.665  1.00 68.60           H  
ATOM   3667  CA  GLN A 257       5.382  27.478   5.376  1.00 68.60           C  
ATOM   3668  HA  GLN A 257       5.757  27.913   4.450  1.00 68.60           H  
ATOM   3669  C   GLN A 257       6.514  27.630   6.404  1.00 68.60           C  
ATOM   3670  CB  GLN A 257       4.129  28.267   5.768  1.00 68.60           C  
ATOM   3671  HB2 GLN A 257       4.408  29.308   5.933  1.00 68.60           H  
ATOM   3672  HB3 GLN A 257       3.707  27.862   6.687  1.00 68.60           H  
ATOM   3673  O   GLN A 257       6.671  28.682   7.040  1.00 68.60           O  
ATOM   3674  CG  GLN A 257       3.075  28.213   4.658  1.00 68.60           C  
ATOM   3675  HG2 GLN A 257       2.727  27.186   4.546  1.00 68.60           H  
ATOM   3676  HG3 GLN A 257       3.514  28.521   3.709  1.00 68.60           H  
ATOM   3677  CD  GLN A 257       1.872  29.097   4.938  1.00 68.60           C  
ATOM   3678  NE2 GLN A 257       0.728  28.714   4.418  1.00 68.60           N  
ATOM   3679 HE21 GLN A 257       0.711  27.870   3.862  1.00 68.60           H  
ATOM   3680 HE22 GLN A 257      -0.099  29.279   4.543  1.00 68.60           H  
ATOM   3681  OE1 GLN A 257       1.933  30.121   5.618  1.00 68.60           O  
ATOM   3682  N   SER A 258       7.269  26.570   6.686  1.00 61.45           N  
ATOM   3683  H   SER A 258       7.090  25.701   6.202  1.00 61.45           H  
ATOM   3684  CA  SER A 258       8.431  26.619   7.561  1.00 61.45           C  
ATOM   3685  HA  SER A 258       8.251  27.396   8.304  1.00 61.45           H  
ATOM   3686  C   SER A 258       9.686  27.028   6.781  1.00 61.45           C  
ATOM   3687  CB  SER A 258       8.568  25.313   8.357  1.00 61.45           C  
ATOM   3688  HB2 SER A 258       7.588  24.872   8.537  1.00 61.45           H  
ATOM   3689  HB3 SER A 258       9.003  25.561   9.326  1.00 61.45           H  
ATOM   3690  O   SER A 258       9.977  26.534   5.706  1.00 61.45           O  
ATOM   3691  OG  SER A 258       9.398  24.354   7.769  1.00 61.45           O  
ATOM   3692  HG  SER A 258       8.960  23.904   7.043  1.00 61.45           H  
ATOM   3693  N   ALA A 259      10.477  27.949   7.339  1.00 48.71           N  
ATOM   3694  H   ALA A 259      10.176  28.388   8.197  1.00 48.71           H  
ATOM   3695  CA  ALA A 259      11.792  28.301   6.789  1.00 48.71           C  
ATOM   3696  HA  ALA A 259      11.723  28.322   5.701  1.00 48.71           H  
ATOM   3697  C   ALA A 259      12.882  27.262   7.144  1.00 48.71           C  
ATOM   3698  CB  ALA A 259      12.151  29.712   7.282  1.00 48.71           C  
ATOM   3699  HB1 ALA A 259      12.270  29.712   8.365  1.00 48.71           H  
ATOM   3700  HB2 ALA A 259      13.085  30.029   6.817  1.00 48.71           H  
ATOM   3701  HB3 ALA A 259      11.366  30.411   6.993  1.00 48.71           H  
ATOM   3702  O   ALA A 259      14.072  27.559   7.045  1.00 48.71           O  
ATOM   3703  N   ALA A 260      12.503  26.104   7.695  1.00 48.55           N  
ATOM   3704  H   ALA A 260      11.555  25.791   7.541  1.00 48.55           H  
ATOM   3705  CA  ALA A 260      13.422  25.141   8.285  1.00 48.55           C  
ATOM   3706  HA  ALA A 260      14.450  25.465   8.118  1.00 48.55           H  
ATOM   3707  C   ALA A 260      13.255  23.775   7.618  1.00 48.55           C  
ATOM   3708  CB  ALA A 260      13.193  25.080   9.802  1.00 48.55           C  
ATOM   3709  HB1 ALA A 260      12.171  24.758   9.999  1.00 48.55           H  
ATOM   3710  HB2 ALA A 260      13.883  24.361  10.243  1.00 48.55           H  
ATOM   3711  HB3 ALA A 260      13.360  26.065  10.238  1.00 48.55           H  
ATOM   3712  O   ALA A 260      12.186  23.190   7.693  1.00 48.55           O  
ATOM   3713  N   ALA A 261      14.353  23.284   7.042  1.00 43.93           N  
ATOM   3714  H   ALA A 261      15.159  23.892   6.994  1.00 43.93           H  
ATOM   3715  CA  ALA A 261      14.467  22.027   6.311  1.00 43.93           C  
ATOM   3716  HA  ALA A 261      14.159  22.199   5.279  1.00 43.93           H  
ATOM   3717  C   ALA A 261      13.611  20.879   6.874  1.00 43.93           C  
ATOM   3718  CB  ALA A 261      15.950  21.626   6.313  1.00 43.93           C  
ATOM   3719  HB1 ALA A 261      16.069  20.711   5.733  1.00 43.93           H  
ATOM   3720  HB2 ALA A 261      16.288  21.446   7.334  1.00 43.93           H  
ATOM   3721  HB3 ALA A 261      16.556  22.407   5.853  1.00 43.93           H  
ATOM   3722  O   ALA A 261      13.754  20.474   8.035  1.00 43.93           O  
ATOM   3723  N   VAL A 262      12.795  20.297   6.003  1.00 48.73           N  
ATOM   3724  H   VAL A 262      12.762  20.663   5.062  1.00 48.73           H  
ATOM   3725  CA  VAL A 262      12.301  18.936   6.156  1.00 48.73           C  
ATOM   3726  HA  VAL A 262      11.989  18.772   7.187  1.00 48.73           H  
ATOM   3727  C   VAL A 262      13.464  17.987   5.824  1.00 48.73           C  
ATOM   3728  CB  VAL A 262      11.077  18.738   5.248  1.00 48.73           C  
ATOM   3729  HB  VAL A 262      11.351  19.082   4.251  1.00 48.73           H  
ATOM   3730  O   VAL A 262      14.256  18.222   4.918  1.00 48.73           O  
ATOM   3731  CG1 VAL A 262      10.676  17.260   5.185  1.00 48.73           C  
ATOM   3732 HG11 VAL A 262       9.611  17.159   4.975  1.00 48.73           H  
ATOM   3733 HG12 VAL A 262      11.223  16.739   4.398  1.00 48.73           H  
ATOM   3734 HG13 VAL A 262      10.926  16.759   6.120  1.00 48.73           H  
ATOM   3735  CG2 VAL A 262       9.883  19.593   5.672  1.00 48.73           C  
ATOM   3736 HG21 VAL A 262      10.158  20.647   5.709  1.00 48.73           H  
ATOM   3737 HG22 VAL A 262       9.526  19.273   6.651  1.00 48.73           H  
ATOM   3738 HG23 VAL A 262       9.078  19.490   4.944  1.00 48.73           H  
ATOM   3739  N   ALA A 263      13.632  16.890   6.563  1.00 45.90           N  
ATOM   3740  H   ALA A 263      12.953  16.666   7.277  1.00 45.90           H  
ATOM   3741  CA  ALA A 263      14.719  15.940   6.280  1.00 45.90           C  
ATOM   3742  HA  ALA A 263      15.661  16.489   6.254  1.00 45.90           H  
ATOM   3743  C   ALA A 263      14.570  15.254   4.903  1.00 45.90           C  
ATOM   3744  CB  ALA A 263      14.784  14.928   7.427  1.00 45.90           C  
ATOM   3745  HB1 ALA A 263      15.612  14.241   7.256  1.00 45.90           H  
ATOM   3746  HB2 ALA A 263      13.857  14.356   7.469  1.00 45.90           H  
ATOM   3747  HB3 ALA A 263      14.935  15.446   8.374  1.00 45.90           H  
ATOM   3748  O   ALA A 263      15.559  14.816   4.321  1.00 45.90           O  
ATOM   3749  N   SER A 264      13.341  15.212   4.386  1.00 49.13           N  
ATOM   3750  H   SER A 264      12.577  15.495   4.982  1.00 49.13           H  
ATOM   3751  CA  SER A 264      12.973  14.714   3.055  1.00 49.13           C  
ATOM   3752  HA  SER A 264      13.786  14.101   2.664  1.00 49.13           H  
ATOM   3753  C   SER A 264      12.719  15.844   2.039  1.00 49.13           C  
ATOM   3754  CB  SER A 264      11.728  13.821   3.176  1.00 49.13           C  
ATOM   3755  HB2 SER A 264      11.638  13.206   2.280  1.00 49.13           H  
ATOM   3756  HB3 SER A 264      10.842  14.452   3.252  1.00 49.13           H  
ATOM   3757  O   SER A 264      12.439  15.575   0.874  1.00 49.13           O  
ATOM   3758  OG  SER A 264      11.794  12.991   4.329  1.00 49.13           O  
ATOM   3759  HG  SER A 264      11.031  12.409   4.318  1.00 49.13           H  
ATOM   3760  N   TRP A 265      12.793  17.112   2.467  1.00 47.53           N  
ATOM   3761  H   TRP A 265      13.169  17.299   3.385  1.00 47.53           H  
ATOM   3762  CA  TRP A 265      12.329  18.268   1.706  1.00 47.53           C  
ATOM   3763  HA  TRP A 265      12.516  18.063   0.652  1.00 47.53           H  
ATOM   3764  C   TRP A 265      13.174  19.503   2.024  1.00 47.53           C  
ATOM   3765  CB  TRP A 265      10.801  18.346   1.867  1.00 47.53           C  
ATOM   3766  HB2 TRP A 265      10.450  17.897   2.795  1.00 47.53           H  
ATOM   3767  HB3 TRP A 265      10.443  17.627   1.131  1.00 47.53           H  
ATOM   3768  O   TRP A 265      13.251  19.989   3.148  1.00 47.53           O  
ATOM   3769  CG  TRP A 265       9.982  19.566   1.650  1.00 47.53           C  
ATOM   3770  CD1 TRP A 265      10.137  20.826   2.113  1.00 47.53           C  
ATOM   3771  HD1 TRP A 265      10.956  21.188   2.717  1.00 47.53           H  
ATOM   3772  CD2 TRP A 265       8.724  19.548   0.937  1.00 47.53           C  
ATOM   3773  CE2 TRP A 265       8.199  20.865   0.907  1.00 47.53           C  
ATOM   3774  CE3 TRP A 265       7.993  18.525   0.301  1.00 47.53           C  
ATOM   3775  HE3 TRP A 265       8.346  17.505   0.323  1.00 47.53           H  
ATOM   3776  NE1 TRP A 265       9.063  21.584   1.695  1.00 47.53           N  
ATOM   3777  HE1 TRP A 265       8.990  22.578   1.858  1.00 47.53           H  
ATOM   3778  CH2 TRP A 265       6.353  20.155  -0.447  1.00 47.53           C  
ATOM   3779  HH2 TRP A 265       5.418  20.387  -0.937  1.00 47.53           H  
ATOM   3780  CZ2 TRP A 265       7.039  21.184   0.203  1.00 47.53           C  
ATOM   3781  HZ2 TRP A 265       6.649  22.191   0.215  1.00 47.53           H  
ATOM   3782  CZ3 TRP A 265       6.815  18.833  -0.388  1.00 47.53           C  
ATOM   3783  HZ3 TRP A 265       6.240  18.056  -0.870  1.00 47.53           H  
ATOM   3784  N   ASP A 266      13.920  19.953   1.020  1.00 39.71           N  
ATOM   3785  H   ASP A 266      13.782  19.562   0.099  1.00 39.71           H  
ATOM   3786  CA  ASP A 266      14.796  21.118   1.096  1.00 39.71           C  
ATOM   3787  HA  ASP A 266      15.650  20.865   1.726  1.00 39.71           H  
ATOM   3788  C   ASP A 266      14.053  22.302   1.721  1.00 39.71           C  
ATOM   3789  CB  ASP A 266      15.308  21.468  -0.315  1.00 39.71           C  
ATOM   3790  HB2 ASP A 266      14.480  21.876  -0.894  1.00 39.71           H  
ATOM   3791  HB3 ASP A 266      15.681  20.557  -0.783  1.00 39.71           H  
ATOM   3792  O   ASP A 266      12.855  22.496   1.513  1.00 39.71           O  
ATOM   3793  CG  ASP A 266      16.436  22.485  -0.394  1.00 39.71           C  
ATOM   3794  OD1 ASP A 266      16.923  22.904   0.684  1.00 39.71           O  
ATOM   3795  OD2 ASP A 266      16.812  22.815  -1.543  1.00 39.71           O  
ATOM   3796  N   ALA A 267      14.796  23.125   2.455  1.00 43.57           N  
ATOM   3797  H   ALA A 267      15.794  23.025   2.342  1.00 43.57           H  
ATOM   3798  CA  ALA A 267      14.296  24.336   3.097  1.00 43.57           C  
ATOM   3799  HA  ALA A 267      13.506  24.061   3.796  1.00 43.57           H  
ATOM   3800  C   ALA A 267      13.687  25.353   2.105  1.00 43.57           C  
ATOM   3801  CB  ALA A 267      15.471  24.955   3.864  1.00 43.57           C  
ATOM   3802  HB1 ALA A 267      15.887  24.228   4.562  1.00 43.57           H  
ATOM   3803  HB2 ALA A 267      16.241  25.267   3.159  1.00 43.57           H  
ATOM   3804  HB3 ALA A 267      15.119  25.828   4.415  1.00 43.57           H  
ATOM   3805  O   ALA A 267      13.080  26.329   2.541  1.00 43.57           O  
ATOM   3806  N   ASP A 268      13.870  25.132   0.799  1.00 47.21           N  
ATOM   3807  H   ASP A 268      14.425  24.328   0.547  1.00 47.21           H  
ATOM   3808  CA  ASP A 268      13.392  25.982  -0.288  1.00 47.21           C  
ATOM   3809  HA  ASP A 268      13.194  26.981   0.100  1.00 47.21           H  
ATOM   3810  C   ASP A 268      12.076  25.503  -0.935  1.00 47.21           C  
ATOM   3811  CB  ASP A 268      14.505  26.089  -1.350  1.00 47.21           C  
ATOM   3812  HB2 ASP A 268      14.073  26.471  -2.275  1.00 47.21           H  
ATOM   3813  HB3 ASP A 268      14.893  25.093  -1.566  1.00 47.21           H  
ATOM   3814  O   ASP A 268      11.519  26.221  -1.766  1.00 47.21           O  
ATOM   3815  CG  ASP A 268      15.670  27.026  -0.988  1.00 47.21           C  
ATOM   3816  OD1 ASP A 268      15.552  27.830  -0.033  1.00 47.21           O  
ATOM   3817  OD2 ASP A 268      16.651  27.053  -1.770  1.00 47.21           O  
ATOM   3818  N   ALA A 269      11.565  24.304  -0.627  1.00 51.99           N  
ATOM   3819  H   ALA A 269      11.981  23.773   0.125  1.00 51.99           H  
ATOM   3820  CA  ALA A 269      10.260  23.874  -1.133  1.00 51.99           C  
ATOM   3821  HA  ALA A 269      10.102  24.267  -2.137  1.00 51.99           H  
ATOM   3822  C   ALA A 269       9.153  24.456  -0.239  1.00 51.99           C  
ATOM   3823  CB  ALA A 269      10.240  22.342  -1.240  1.00 51.99           C  
ATOM   3824  HB1 ALA A 269      10.962  21.978  -1.971  1.00 51.99           H  
ATOM   3825  HB2 ALA A 269       9.244  21.995  -1.512  1.00 51.99           H  
ATOM   3826  HB3 ALA A 269      10.548  21.909  -0.289  1.00 51.99           H  
ATOM   3827  O   ALA A 269       9.093  24.164   0.950  1.00 51.99           O  
ATOM   3828  N   SER A 270       8.286  25.305  -0.792  1.00 66.27           N  
ATOM   3829  H   SER A 270       8.426  25.620  -1.741  1.00 66.27           H  
ATOM   3830  CA  SER A 270       7.061  25.733  -0.101  1.00 66.27           C  
ATOM   3831  HA  SER A 270       7.213  25.694   0.978  1.00 66.27           H  
ATOM   3832  C   SER A 270       5.888  24.809  -0.411  1.00 66.27           C  
ATOM   3833  CB  SER A 270       6.716  27.180  -0.458  1.00 66.27           C  
ATOM   3834  HB2 SER A 270       5.768  27.452   0.006  1.00 66.27           H  
ATOM   3835  HB3 SER A 270       7.496  27.828  -0.057  1.00 66.27           H  
ATOM   3836  O   SER A 270       5.022  24.615   0.431  1.00 66.27           O  
ATOM   3837  OG  SER A 270       6.637  27.378  -1.861  1.00 66.27           O  
ATOM   3838  HG  SER A 270       5.783  27.053  -2.156  1.00 66.27           H  
ATOM   3839  N   GLU A 271       5.866  24.230  -1.614  1.00 80.50           N  
ATOM   3840  H   GLU A 271       6.639  24.374  -2.248  1.00 80.50           H  
ATOM   3841  CA  GLU A 271       4.735  23.467  -2.139  1.00 80.50           C  
ATOM   3842  HA  GLU A 271       4.156  23.071  -1.304  1.00 80.50           H  
ATOM   3843  C   GLU A 271       5.215  22.285  -2.997  1.00 80.50           C  
ATOM   3844  CB  GLU A 271       3.808  24.391  -2.951  1.00 80.50           C  
ATOM   3845  HB2 GLU A 271       3.047  23.781  -3.437  1.00 80.50           H  
ATOM   3846  HB3 GLU A 271       4.401  24.888  -3.720  1.00 80.50           H  
ATOM   3847  O   GLU A 271       6.276  22.330  -3.631  1.00 80.50           O  
ATOM   3848  CG  GLU A 271       3.108  25.465  -2.096  1.00 80.50           C  
ATOM   3849  HG2 GLU A 271       3.862  26.040  -1.559  1.00 80.50           H  
ATOM   3850  HG3 GLU A 271       2.467  24.972  -1.364  1.00 80.50           H  
ATOM   3851  CD  GLU A 271       2.273  26.464  -2.917  1.00 80.50           C  
ATOM   3852  OE1 GLU A 271       2.165  27.632  -2.466  1.00 80.50           O  
ATOM   3853  OE2 GLU A 271       1.757  26.098  -4.003  1.00 80.50           O  
ATOM   3854  N   GLY A 272       4.428  21.212  -3.007  1.00 85.37           N  
ATOM   3855  H   GLY A 272       3.609  21.221  -2.415  1.00 85.37           H  
ATOM   3856  CA  GLY A 272       4.736  19.978  -3.720  1.00 85.37           C  
ATOM   3857  HA2 GLY A 272       5.116  20.228  -4.710  1.00 85.37           H  
ATOM   3858  HA3 GLY A 272       5.505  19.423  -3.182  1.00 85.37           H  
ATOM   3859  C   GLY A 272       3.497  19.108  -3.866  1.00 85.37           C  
ATOM   3860  O   GLY A 272       2.620  19.099  -3.001  1.00 85.37           O  
ATOM   3861  N   ARG A 273       3.391  18.400  -4.989  1.00 90.12           N  
ATOM   3862  H   ARG A 273       4.155  18.449  -5.648  1.00 90.12           H  
ATOM   3863  CA  ARG A 273       2.181  17.674  -5.382  1.00 90.12           C  
ATOM   3864  HA  ARG A 273       1.542  17.553  -4.507  1.00 90.12           H  
ATOM   3865  C   ARG A 273       2.530  16.288  -5.890  1.00 90.12           C  
ATOM   3866  CB  ARG A 273       1.395  18.468  -6.439  1.00 90.12           C  
ATOM   3867  HB2 ARG A 273       0.476  17.929  -6.670  1.00 90.12           H  
ATOM   3868  HB3 ARG A 273       1.993  18.530  -7.348  1.00 90.12           H  
ATOM   3869  O   ARG A 273       3.517  16.099  -6.595  1.00 90.12           O  
ATOM   3870  CG  ARG A 273       1.037  19.891  -5.982  1.00 90.12           C  
ATOM   3871  HG2 ARG A 273       0.399  19.841  -5.100  1.00 90.12           H  
ATOM   3872  HG3 ARG A 273       1.945  20.436  -5.725  1.00 90.12           H  
ATOM   3873  CD  ARG A 273       0.334  20.676  -7.094  1.00 90.12           C  
ATOM   3874  HD2 ARG A 273      -0.618  20.200  -7.326  1.00 90.12           H  
ATOM   3875  HD3 ARG A 273       0.957  20.643  -7.988  1.00 90.12           H  
ATOM   3876  NE  ARG A 273       0.095  22.069  -6.664  1.00 90.12           N  
ATOM   3877  HE  ARG A 273      -0.429  22.187  -5.809  1.00 90.12           H  
ATOM   3878  NH1 ARG A 273       1.424  23.139  -8.214  1.00 90.12           N  
ATOM   3879 HH11 ARG A 273       2.135  23.853  -8.287  1.00 90.12           H  
ATOM   3880 HH12 ARG A 273       1.683  22.259  -8.637  1.00 90.12           H  
ATOM   3881  NH2 ARG A 273       0.661  24.263  -6.447  1.00 90.12           N  
ATOM   3882 HH21 ARG A 273       1.444  24.894  -6.543  1.00 90.12           H  
ATOM   3883 HH22 ARG A 273       0.301  24.273  -5.503  1.00 90.12           H  
ATOM   3884  CZ  ARG A 273       0.709  23.147  -7.121  1.00 90.12           C  
ATOM   3885  N   VAL A 274       1.678  15.325  -5.575  1.00 92.67           N  
ATOM   3886  H   VAL A 274       0.911  15.564  -4.963  1.00 92.67           H  
ATOM   3887  CA  VAL A 274       1.734  13.964  -6.108  1.00 92.67           C  
ATOM   3888  HA  VAL A 274       2.436  13.935  -6.941  1.00 92.67           H  
ATOM   3889  C   VAL A 274       0.353  13.616  -6.623  1.00 92.67           C  
ATOM   3890  CB  VAL A 274       2.208  12.943  -5.057  1.00 92.67           C  
ATOM   3891  HB  VAL A 274       1.461  12.865  -4.267  1.00 92.67           H  
ATOM   3892  O   VAL A 274      -0.637  13.795  -5.918  1.00 92.67           O  
ATOM   3893  CG1 VAL A 274       2.394  11.557  -5.689  1.00 92.67           C  
ATOM   3894 HG11 VAL A 274       1.439  11.165  -6.040  1.00 92.67           H  
ATOM   3895 HG12 VAL A 274       2.789  10.867  -4.943  1.00 92.67           H  
ATOM   3896 HG13 VAL A 274       3.094  11.614  -6.522  1.00 92.67           H  
ATOM   3897  CG2 VAL A 274       3.534  13.375  -4.420  1.00 92.67           C  
ATOM   3898 HG21 VAL A 274       3.407  14.309  -3.873  1.00 92.67           H  
ATOM   3899 HG22 VAL A 274       4.294  13.521  -5.188  1.00 92.67           H  
ATOM   3900 HG23 VAL A 274       3.872  12.615  -3.715  1.00 92.67           H  
ATOM   3901  N   TRP A 275       0.263  13.111  -7.847  1.00 96.38           N  
ATOM   3902  H   TRP A 275       1.109  12.969  -8.380  1.00 96.38           H  
ATOM   3903  CA  TRP A 275      -0.995  12.621  -8.395  1.00 96.38           C  
ATOM   3904  HA  TRP A 275      -1.700  12.494  -7.573  1.00 96.38           H  
ATOM   3905  C   TRP A 275      -0.809  11.250  -9.019  1.00 96.38           C  
ATOM   3906  CB  TRP A 275      -1.618  13.634  -9.358  1.00 96.38           C  
ATOM   3907  HB2 TRP A 275      -1.698  14.590  -8.841  1.00 96.38           H  
ATOM   3908  HB3 TRP A 275      -2.633  13.304  -9.582  1.00 96.38           H  
ATOM   3909  O   TRP A 275       0.196  10.977  -9.673  1.00 96.38           O  
ATOM   3910  CG  TRP A 275      -0.909  13.879 -10.655  1.00 96.38           C  
ATOM   3911  CD1 TRP A 275       0.328  14.412 -10.791  1.00 96.38           C  
ATOM   3912  HD1 TRP A 275       0.976  14.704  -9.977  1.00 96.38           H  
ATOM   3913  CD2 TRP A 275      -1.396  13.654 -12.015  1.00 96.38           C  
ATOM   3914  CE2 TRP A 275      -0.411  14.130 -12.927  1.00 96.38           C  
ATOM   3915  CE3 TRP A 275      -2.574  13.110 -12.576  1.00 96.38           C  
ATOM   3916  HE3 TRP A 275      -3.340  12.736 -11.913  1.00 96.38           H  
ATOM   3917  NE1 TRP A 275       0.612  14.574 -12.131  1.00 96.38           N  
ATOM   3918  HE1 TRP A 275       1.481  14.937 -12.495  1.00 96.38           H  
ATOM   3919  CH2 TRP A 275      -1.752  13.524 -14.844  1.00 96.38           C  
ATOM   3920  HH2 TRP A 275      -1.881  13.457 -15.914  1.00 96.38           H  
ATOM   3921  CZ2 TRP A 275      -0.580  14.088 -14.317  1.00 96.38           C  
ATOM   3922  HZ2 TRP A 275       0.210  14.445 -14.961  1.00 96.38           H  
ATOM   3923  CZ3 TRP A 275      -2.747  13.040 -13.974  1.00 96.38           C  
ATOM   3924  HZ3 TRP A 275      -3.649  12.606 -14.380  1.00 96.38           H  
ATOM   3925  N   THR A 276      -1.793  10.383  -8.808  1.00 98.48           N  
ATOM   3926  H   THR A 276      -2.571  10.671  -8.232  1.00 98.48           H  
ATOM   3927  CA  THR A 276      -1.819   9.029  -9.351  1.00 98.48           C  
ATOM   3928  HA  THR A 276      -1.050   8.954 -10.121  1.00 98.48           H  
ATOM   3929  C   THR A 276      -3.155   8.756 -10.025  1.00 98.48           C  
ATOM   3930  CB  THR A 276      -1.498   7.961  -8.291  1.00 98.48           C  
ATOM   3931  HB  THR A 276      -1.488   6.992  -8.791  1.00 98.48           H  
ATOM   3932  O   THR A 276      -4.207   9.228  -9.588  1.00 98.48           O  
ATOM   3933  CG2 THR A 276      -0.130   8.161  -7.641  1.00 98.48           C  
ATOM   3934 HG21 THR A 276       0.645   8.165  -8.407  1.00 98.48           H  
ATOM   3935 HG22 THR A 276      -0.094   9.106  -7.098  1.00 98.48           H  
ATOM   3936 HG23 THR A 276       0.069   7.349  -6.942  1.00 98.48           H  
ATOM   3937  OG1 THR A 276      -2.479   7.920  -7.275  1.00 98.48           O  
ATOM   3938  HG1 THR A 276      -2.097   8.311  -6.487  1.00 98.48           H  
ATOM   3939  N   ALA A 277      -3.128   7.980 -11.104  1.00 98.77           N  
ATOM   3940  H   ALA A 277      -2.231   7.639 -11.418  1.00 98.77           H  
ATOM   3941  CA  ALA A 277      -4.315   7.497 -11.797  1.00 98.77           C  
ATOM   3942  HA  ALA A 277      -5.156   7.490 -11.103  1.00 98.77           H  
ATOM   3943  C   ALA A 277      -4.081   6.065 -12.277  1.00 98.77           C  
ATOM   3944  CB  ALA A 277      -4.651   8.438 -12.958  1.00 98.77           C  
ATOM   3945  HB1 ALA A 277      -3.821   8.467 -13.664  1.00 98.77           H  
ATOM   3946  HB2 ALA A 277      -4.828   9.442 -12.574  1.00 98.77           H  
ATOM   3947  HB3 ALA A 277      -5.549   8.088 -13.468  1.00 98.77           H  
ATOM   3948  O   ALA A 277      -2.993   5.725 -12.736  1.00 98.77           O  
ATOM   3949  N   GLY A 278      -5.096   5.212 -12.194  1.00 98.79           N  
ATOM   3950  H   GLY A 278      -5.969   5.520 -11.791  1.00 98.79           H  
ATOM   3951  CA  GLY A 278      -4.948   3.808 -12.547  1.00 98.79           C  
ATOM   3952  HA2 GLY A 278      -4.519   3.256 -11.712  1.00 98.79           H  
ATOM   3953  HA3 GLY A 278      -4.264   3.732 -13.392  1.00 98.79           H  
ATOM   3954  C   GLY A 278      -6.252   3.146 -12.945  1.00 98.79           C  
ATOM   3955  O   GLY A 278      -7.334   3.516 -12.486  1.00 98.79           O  
ATOM   3956  N   LEU A 279      -6.119   2.135 -13.794  1.00 98.88           N  
ATOM   3957  H   LEU A 279      -5.179   1.892 -14.071  1.00 98.88           H  
ATOM   3958  CA  LEU A 279      -7.180   1.225 -14.190  1.00 98.88           C  
ATOM   3959  HA  LEU A 279      -8.040   1.371 -13.536  1.00 98.88           H  
ATOM   3960  C   LEU A 279      -6.666  -0.201 -14.028  1.00 98.88           C  
ATOM   3961  CB  LEU A 279      -7.604   1.522 -15.638  1.00 98.88           C  
ATOM   3962  HB2 LEU A 279      -6.716   1.477 -16.268  1.00 98.88           H  
ATOM   3963  HB3 LEU A 279      -7.998   2.537 -15.684  1.00 98.88           H  
ATOM   3964  O   LEU A 279      -5.658  -0.570 -14.633  1.00 98.88           O  
ATOM   3965  CG  LEU A 279      -8.653   0.543 -16.207  1.00 98.88           C  
ATOM   3966  HG  LEU A 279      -8.274  -0.478 -16.158  1.00 98.88           H  
ATOM   3967  CD1 LEU A 279      -9.990   0.611 -15.469  1.00 98.88           C  
ATOM   3968 HD11 LEU A 279      -9.872   0.209 -14.463  1.00 98.88           H  
ATOM   3969 HD12 LEU A 279     -10.335   1.643 -15.413  1.00 98.88           H  
ATOM   3970 HD13 LEU A 279     -10.734   0.004 -15.985  1.00 98.88           H  
ATOM   3971  CD2 LEU A 279      -8.914   0.874 -17.676  1.00 98.88           C  
ATOM   3972 HD21 LEU A 279      -7.981   0.807 -18.234  1.00 98.88           H  
ATOM   3973 HD22 LEU A 279      -9.624   0.160 -18.092  1.00 98.88           H  
ATOM   3974 HD23 LEU A 279      -9.316   1.883 -17.764  1.00 98.88           H  
ATOM   3975  N   SER A 280      -7.385  -1.011 -13.263  1.00 98.85           N  
ATOM   3976  H   SER A 280      -8.189  -0.640 -12.777  1.00 98.85           H  
ATOM   3977  CA  SER A 280      -7.123  -2.440 -13.143  1.00 98.85           C  
ATOM   3978  HA  SER A 280      -6.314  -2.708 -13.822  1.00 98.85           H  
ATOM   3979  C   SER A 280      -8.324  -3.271 -13.567  1.00 98.85           C  
ATOM   3980  CB  SER A 280      -6.640  -2.797 -11.737  1.00 98.85           C  
ATOM   3981  HB2 SER A 280      -5.789  -2.166 -11.480  1.00 98.85           H  
ATOM   3982  HB3 SER A 280      -6.319  -3.838 -11.728  1.00 98.85           H  
ATOM   3983  O   SER A 280      -9.465  -2.803 -13.591  1.00 98.85           O  
ATOM   3984  OG  SER A 280      -7.663  -2.628 -10.779  1.00 98.85           O  
ATOM   3985  HG  SER A 280      -7.299  -2.835  -9.915  1.00 98.85           H  
ATOM   3986  N   TYR A 281      -8.043  -4.518 -13.927  1.00 98.80           N  
ATOM   3987  H   TYR A 281      -7.073  -4.800 -13.947  1.00 98.80           H  
ATOM   3988  CA  TYR A 281      -9.030  -5.547 -14.191  1.00 98.80           C  
ATOM   3989  HA  TYR A 281      -9.982  -5.240 -13.758  1.00 98.80           H  
ATOM   3990  C   TYR A 281      -8.594  -6.857 -13.540  1.00 98.80           C  
ATOM   3991  CB  TYR A 281      -9.226  -5.712 -15.699  1.00 98.80           C  
ATOM   3992  HB2 TYR A 281      -9.545  -4.758 -16.120  1.00 98.80           H  
ATOM   3993  HB3 TYR A 281      -8.274  -5.977 -16.157  1.00 98.80           H  
ATOM   3994  O   TYR A 281      -7.462  -7.304 -13.736  1.00 98.80           O  
ATOM   3995  CG  TYR A 281     -10.266  -6.759 -16.042  1.00 98.80           C  
ATOM   3996  CD1 TYR A 281      -9.885  -7.975 -16.641  1.00 98.80           C  
ATOM   3997  HD1 TYR A 281      -8.846  -8.164 -16.865  1.00 98.80           H  
ATOM   3998  CD2 TYR A 281     -11.615  -6.524 -15.724  1.00 98.80           C  
ATOM   3999  HD2 TYR A 281     -11.904  -5.594 -15.257  1.00 98.80           H  
ATOM   4000  CE1 TYR A 281     -10.863  -8.942 -16.946  1.00 98.80           C  
ATOM   4001  HE1 TYR A 281     -10.585  -9.873 -17.419  1.00 98.80           H  
ATOM   4002  CE2 TYR A 281     -12.591  -7.495 -16.008  1.00 98.80           C  
ATOM   4003  HE2 TYR A 281     -13.623  -7.304 -15.752  1.00 98.80           H  
ATOM   4004  OH  TYR A 281     -13.161  -9.641 -16.900  1.00 98.80           O  
ATOM   4005  HH  TYR A 281     -14.007  -9.356 -16.547  1.00 98.80           H  
ATOM   4006  CZ  TYR A 281     -12.215  -8.706 -16.622  1.00 98.80           C  
ATOM   4007  N   ALA A 282      -9.499  -7.481 -12.790  1.00 98.65           N  
ATOM   4008  H   ALA A 282     -10.391  -7.029 -12.647  1.00 98.65           H  
ATOM   4009  CA  ALA A 282      -9.286  -8.773 -12.154  1.00 98.65           C  
ATOM   4010  HA  ALA A 282      -8.307  -9.156 -12.444  1.00 98.65           H  
ATOM   4011  C   ALA A 282     -10.334  -9.793 -12.613  1.00 98.65           C  
ATOM   4012  CB  ALA A 282      -9.271  -8.589 -10.634  1.00 98.65           C  
ATOM   4013  HB1 ALA A 282      -9.072  -9.546 -10.152  1.00 98.65           H  
ATOM   4014  HB2 ALA A 282     -10.235  -8.207 -10.297  1.00 98.65           H  
ATOM   4015  HB3 ALA A 282      -8.488  -7.883 -10.356  1.00 98.65           H  
ATOM   4016  O   ALA A 282     -11.537  -9.523 -12.609  1.00 98.65           O  
ATOM   4017  N   VAL A 283      -9.876 -10.993 -12.977  1.00 98.42           N  
ATOM   4018  H   VAL A 283      -8.881 -11.153 -12.921  1.00 98.42           H  
ATOM   4019  CA  VAL A 283     -10.732 -12.119 -13.360  1.00 98.42           C  
ATOM   4020  HA  VAL A 283     -11.678 -12.007 -12.830  1.00 98.42           H  
ATOM   4021  C   VAL A 283     -10.112 -13.443 -12.920  1.00 98.42           C  
ATOM   4022  CB  VAL A 283     -11.063 -12.087 -14.866  1.00 98.42           C  
ATOM   4023  HB  VAL A 283     -11.554 -11.136 -15.070  1.00 98.42           H  
ATOM   4024  O   VAL A 283      -9.008 -13.814 -13.319  1.00 98.42           O  
ATOM   4025  CG1 VAL A 283      -9.846 -12.186 -15.798  1.00 98.42           C  
ATOM   4026 HG11 VAL A 283     -10.170 -12.074 -16.833  1.00 98.42           H  
ATOM   4027 HG12 VAL A 283      -9.137 -11.392 -15.565  1.00 98.42           H  
ATOM   4028 HG13 VAL A 283      -9.350 -13.151 -15.695  1.00 98.42           H  
ATOM   4029  CG2 VAL A 283     -12.061 -13.194 -15.231  1.00 98.42           C  
ATOM   4030 HG21 VAL A 283     -11.602 -14.176 -15.117  1.00 98.42           H  
ATOM   4031 HG22 VAL A 283     -12.940 -13.120 -14.591  1.00 98.42           H  
ATOM   4032 HG23 VAL A 283     -12.375 -13.065 -16.267  1.00 98.42           H  
ATOM   4033  N   GLY A 284     -10.841 -14.191 -12.088  1.00 97.43           N  
ATOM   4034  H   GLY A 284     -11.706 -13.811 -11.733  1.00 97.43           H  
ATOM   4035  CA  GLY A 284     -10.332 -15.438 -11.516  1.00 97.43           C  
ATOM   4036  HA2 GLY A 284     -11.061 -15.843 -10.814  1.00 97.43           H  
ATOM   4037  HA3 GLY A 284     -10.193 -16.157 -12.323  1.00 97.43           H  
ATOM   4038  C   GLY A 284      -9.013 -15.208 -10.753  1.00 97.43           C  
ATOM   4039  O   GLY A 284      -8.971 -14.324  -9.899  1.00 97.43           O  
ATOM   4040  N   PRO A 285      -7.944 -15.979 -11.032  1.00 97.87           N  
ATOM   4041  CA  PRO A 285      -6.645 -15.799 -10.385  1.00 97.87           C  
ATOM   4042  HA  PRO A 285      -6.777 -15.560  -9.330  1.00 97.87           H  
ATOM   4043  C   PRO A 285      -5.785 -14.689 -11.014  1.00 97.87           C  
ATOM   4044  CB  PRO A 285      -5.970 -17.168 -10.507  1.00 97.87           C  
ATOM   4045  HB2 PRO A 285      -4.882 -17.106 -10.463  1.00 97.87           H  
ATOM   4046  HB3 PRO A 285      -6.339 -17.831  -9.725  1.00 97.87           H  
ATOM   4047  O   PRO A 285      -4.672 -14.476 -10.546  1.00 97.87           O  
ATOM   4048  CG  PRO A 285      -6.460 -17.653 -11.869  1.00 97.87           C  
ATOM   4049  HG2 PRO A 285      -6.428 -18.740 -11.947  1.00 97.87           H  
ATOM   4050  HG3 PRO A 285      -5.856 -17.194 -12.652  1.00 97.87           H  
ATOM   4051  CD  PRO A 285      -7.892 -17.120 -11.940  1.00 97.87           C  
ATOM   4052  HD2 PRO A 285      -8.128 -16.820 -12.961  1.00 97.87           H  
ATOM   4053  HD3 PRO A 285      -8.586 -17.889 -11.599  1.00 97.87           H  
ATOM   4054  N   TYR A 286      -6.252 -14.020 -12.073  1.00 98.56           N  
ATOM   4055  H   TYR A 286      -7.203 -14.169 -12.379  1.00 98.56           H  
ATOM   4056  CA  TYR A 286      -5.465 -13.044 -12.828  1.00 98.56           C  
ATOM   4057  HA  TYR A 286      -4.410 -13.161 -12.579  1.00 98.56           H  
ATOM   4058  C   TYR A 286      -5.871 -11.609 -12.498  1.00 98.56           C  
ATOM   4059  CB  TYR A 286      -5.617 -13.295 -14.336  1.00 98.56           C  
ATOM   4060  HB2 TYR A 286      -6.636 -13.051 -14.633  1.00 98.56           H  
ATOM   4061  HB3 TYR A 286      -4.952 -12.615 -14.868  1.00 98.56           H  
ATOM   4062  O   TYR A 286      -7.063 -11.298 -12.422  1.00 98.56           O  
ATOM   4063  CG  TYR A 286      -5.302 -14.713 -14.770  1.00 98.56           C  
ATOM   4064  CD1 TYR A 286      -3.964 -15.140 -14.842  1.00 98.56           C  
ATOM   4065  HD1 TYR A 286      -3.168 -14.455 -14.589  1.00 98.56           H  
ATOM   4066  CD2 TYR A 286      -6.348 -15.606 -15.074  1.00 98.56           C  
ATOM   4067  HD2 TYR A 286      -7.372 -15.270 -15.008  1.00 98.56           H  
ATOM   4068  CE1 TYR A 286      -3.666 -16.466 -15.212  1.00 98.56           C  
ATOM   4069  HE1 TYR A 286      -2.638 -16.794 -15.241  1.00 98.56           H  
ATOM   4070  CE2 TYR A 286      -6.055 -16.932 -15.448  1.00 98.56           C  
ATOM   4071  HE2 TYR A 286      -6.848 -17.629 -15.675  1.00 98.56           H  
ATOM   4072  OH  TYR A 286      -4.432 -18.653 -15.830  1.00 98.56           O  
ATOM   4073  HH  TYR A 286      -3.490 -18.822 -15.751  1.00 98.56           H  
ATOM   4074  CZ  TYR A 286      -4.714 -17.364 -15.507  1.00 98.56           C  
ATOM   4075  N   SER A 287      -4.886 -10.722 -12.413  1.00 98.70           N  
ATOM   4076  H   SER A 287      -3.932 -11.052 -12.382  1.00 98.70           H  
ATOM   4077  CA  SER A 287      -5.078  -9.271 -12.451  1.00 98.70           C  
ATOM   4078  HA  SER A 287      -6.077  -9.068 -12.836  1.00 98.70           H  
ATOM   4079  C   SER A 287      -4.098  -8.631 -13.425  1.00 98.70           C  
ATOM   4080  CB  SER A 287      -4.992  -8.623 -11.059  1.00 98.70           C  
ATOM   4081  HB2 SER A 287      -4.812  -7.552 -11.152  1.00 98.70           H  
ATOM   4082  HB3 SER A 287      -5.958  -8.758 -10.571  1.00 98.70           H  
ATOM   4083  O   SER A 287      -2.969  -9.087 -13.581  1.00 98.70           O  
ATOM   4084  OG  SER A 287      -4.012  -9.224 -10.238  1.00 98.70           O  
ATOM   4085  HG  SER A 287      -3.260  -8.658 -10.052  1.00 98.70           H  
ATOM   4086  N   VAL A 288      -4.543  -7.571 -14.096  1.00 98.80           N  
ATOM   4087  H   VAL A 288      -5.499  -7.284 -13.946  1.00 98.80           H  
ATOM   4088  CA  VAL A 288      -3.703  -6.681 -14.904  1.00 98.80           C  
ATOM   4089  HA  VAL A 288      -2.665  -6.817 -14.599  1.00 98.80           H  
ATOM   4090  C   VAL A 288      -4.097  -5.242 -14.608  1.00 98.80           C  
ATOM   4091  CB  VAL A 288      -3.773  -7.019 -16.404  1.00 98.80           C  
ATOM   4092  HB  VAL A 288      -3.511  -8.071 -16.518  1.00 98.80           H  
ATOM   4093  O   VAL A 288      -5.272  -4.954 -14.372  1.00 98.80           O  
ATOM   4094  CG1 VAL A 288      -5.169  -6.819 -17.009  1.00 98.80           C  
ATOM   4095 HG11 VAL A 288      -5.453  -5.768 -16.974  1.00 98.80           H  
ATOM   4096 HG12 VAL A 288      -5.901  -7.403 -16.450  1.00 98.80           H  
ATOM   4097 HG13 VAL A 288      -5.171  -7.155 -18.046  1.00 98.80           H  
ATOM   4098  CG2 VAL A 288      -2.757  -6.207 -17.221  1.00 98.80           C  
ATOM   4099 HG21 VAL A 288      -2.737  -6.574 -18.247  1.00 98.80           H  
ATOM   4100 HG22 VAL A 288      -1.763  -6.326 -16.791  1.00 98.80           H  
ATOM   4101 HG23 VAL A 288      -3.022  -5.150 -17.229  1.00 98.80           H  
ATOM   4102  N   GLY A 289      -3.139  -4.326 -14.613  1.00 98.76           N  
ATOM   4103  H   GLY A 289      -2.178  -4.613 -14.733  1.00 98.76           H  
ATOM   4104  CA  GLY A 289      -3.424  -2.916 -14.408  1.00 98.76           C  
ATOM   4105  HA2 GLY A 289      -3.440  -2.684 -13.343  1.00 98.76           H  
ATOM   4106  HA3 GLY A 289      -4.405  -2.690 -14.826  1.00 98.76           H  
ATOM   4107  C   GLY A 289      -2.419  -2.010 -15.083  1.00 98.76           C  
ATOM   4108  O   GLY A 289      -1.251  -2.364 -15.236  1.00 98.76           O  
ATOM   4109  N   PHE A 290      -2.903  -0.839 -15.477  1.00 98.83           N  
ATOM   4110  H   PHE A 290      -3.870  -0.642 -15.262  1.00 98.83           H  
ATOM   4111  CA  PHE A 290      -2.080   0.303 -15.831  1.00 98.83           C  
ATOM   4112  HA  PHE A 290      -1.039  -0.011 -15.901  1.00 98.83           H  
ATOM   4113  C   PHE A 290      -2.203   1.347 -14.726  1.00 98.83           C  
ATOM   4114  CB  PHE A 290      -2.498   0.869 -17.191  1.00 98.83           C  
ATOM   4115  HB2 PHE A 290      -2.260   0.142 -17.966  1.00 98.83           H  
ATOM   4116  HB3 PHE A 290      -3.577   1.021 -17.195  1.00 98.83           H  
ATOM   4117  O   PHE A 290      -3.317   1.692 -14.326  1.00 98.83           O  
ATOM   4118  CG  PHE A 290      -1.819   2.186 -17.517  1.00 98.83           C  
ATOM   4119  CD1 PHE A 290      -2.479   3.401 -17.253  1.00 98.83           C  
ATOM   4120  HD1 PHE A 290      -3.472   3.396 -16.828  1.00 98.83           H  
ATOM   4121  CD2 PHE A 290      -0.505   2.201 -18.020  1.00 98.83           C  
ATOM   4122  HD2 PHE A 290       0.023   1.273 -18.184  1.00 98.83           H  
ATOM   4123  CE1 PHE A 290      -1.835   4.623 -17.503  1.00 98.83           C  
ATOM   4124  HE1 PHE A 290      -2.332   5.554 -17.274  1.00 98.83           H  
ATOM   4125  CE2 PHE A 290       0.139   3.424 -18.277  1.00 98.83           C  
ATOM   4126  HE2 PHE A 290       1.152   3.432 -18.650  1.00 98.83           H  
ATOM   4127  CZ  PHE A 290      -0.529   4.634 -18.018  1.00 98.83           C  
ATOM   4128  HZ  PHE A 290      -0.038   5.581 -18.186  1.00 98.83           H  
ATOM   4129  N   THR A 291      -1.072   1.877 -14.280  1.00 98.71           N  
ATOM   4130  H   THR A 291      -0.197   1.554 -14.668  1.00 98.71           H  
ATOM   4131  CA  THR A 291      -1.023   2.942 -13.282  1.00 98.71           C  
ATOM   4132  HA  THR A 291      -1.997   3.429 -13.230  1.00 98.71           H  
ATOM   4133  C   THR A 291      -0.002   3.976 -13.717  1.00 98.71           C  
ATOM   4134  CB  THR A 291      -0.688   2.414 -11.878  1.00 98.71           C  
ATOM   4135  HB  THR A 291       0.380   2.201 -11.825  1.00 98.71           H  
ATOM   4136  O   THR A 291       1.095   3.644 -14.166  1.00 98.71           O  
ATOM   4137  CG2 THR A 291      -1.062   3.412 -10.784  1.00 98.71           C  
ATOM   4138 HG21 THR A 291      -2.143   3.544 -10.755  1.00 98.71           H  
ATOM   4139 HG22 THR A 291      -0.719   3.044  -9.818  1.00 98.71           H  
ATOM   4140 HG23 THR A 291      -0.599   4.380 -10.979  1.00 98.71           H  
ATOM   4141  OG1 THR A 291      -1.390   1.224 -11.603  1.00 98.71           O  
ATOM   4142  HG1 THR A 291      -2.246   1.439 -11.224  1.00 98.71           H  
ATOM   4143  N   TYR A 292      -0.375   5.234 -13.575  1.00 98.54           N  
ATOM   4144  H   TYR A 292      -1.288   5.423 -13.186  1.00 98.54           H  
ATOM   4145  CA  TYR A 292       0.480   6.383 -13.765  1.00 98.54           C  
ATOM   4146  HA  TYR A 292       1.475   6.053 -14.064  1.00 98.54           H  
ATOM   4147  C   TYR A 292       0.591   7.141 -12.448  1.00 98.54           C  
ATOM   4148  CB  TYR A 292      -0.094   7.251 -14.883  1.00 98.54           C  
ATOM   4149  HB2 TYR A 292      -1.154   7.422 -14.693  1.00 98.54           H  
ATOM   4150  HB3 TYR A 292      -0.006   6.715 -15.828  1.00 98.54           H  
ATOM   4151  O   TYR A 292      -0.397   7.269 -11.721  1.00 98.54           O  
ATOM   4152  CG  TYR A 292       0.598   8.585 -15.008  1.00 98.54           C  
ATOM   4153  CD1 TYR A 292       0.028   9.721 -14.407  1.00 98.54           C  
ATOM   4154  HD1 TYR A 292      -0.893   9.649 -13.847  1.00 98.54           H  
ATOM   4155  CD2 TYR A 292       1.844   8.678 -15.655  1.00 98.54           C  
ATOM   4156  HD2 TYR A 292       2.315   7.795 -16.059  1.00 98.54           H  
ATOM   4157  CE1 TYR A 292       0.682  10.956 -14.507  1.00 98.54           C  
ATOM   4158  HE1 TYR A 292       0.276  11.824 -14.008  1.00 98.54           H  
ATOM   4159  CE2 TYR A 292       2.486   9.923 -15.772  1.00 98.54           C  
ATOM   4160  HE2 TYR A 292       3.436  10.002 -16.279  1.00 98.54           H  
ATOM   4161  OH  TYR A 292       2.451  12.288 -15.404  1.00 98.54           O  
ATOM   4162  HH  TYR A 292       3.308  12.261 -15.836  1.00 98.54           H  
ATOM   4163  CZ  TYR A 292       1.885  11.073 -15.226  1.00 98.54           C  
ATOM   4164  N   GLY A 293       1.772   7.671 -12.161  1.00 97.92           N  
ATOM   4165  H   GLY A 293       2.542   7.536 -12.800  1.00 97.92           H  
ATOM   4166  CA  GLY A 293       1.927   8.662 -11.111  1.00 97.92           C  
ATOM   4167  HA2 GLY A 293       0.991   9.211 -11.013  1.00 97.92           H  
ATOM   4168  HA3 GLY A 293       2.159   8.199 -10.152  1.00 97.92           H  
ATOM   4169  C   GLY A 293       3.015   9.656 -11.440  1.00 97.92           C  
ATOM   4170  O   GLY A 293       3.974   9.327 -12.142  1.00 97.92           O  
ATOM   4171  N   GLN A 294       2.854  10.860 -10.914  1.00 95.20           N  
ATOM   4172  H   GLN A 294       2.029  11.054 -10.364  1.00 95.20           H  
ATOM   4173  CA  GLN A 294       3.819  11.928 -11.076  1.00 95.20           C  
ATOM   4174  HA  GLN A 294       4.793  11.463 -11.229  1.00 95.20           H  
ATOM   4175  C   GLN A 294       3.927  12.778  -9.814  1.00 95.20           C  
ATOM   4176  CB  GLN A 294       3.474  12.730 -12.339  1.00 95.20           C  
ATOM   4177  HB2 GLN A 294       2.394  12.867 -12.384  1.00 95.20           H  
ATOM   4178  HB3 GLN A 294       3.768  12.123 -13.196  1.00 95.20           H  
ATOM   4179  O   GLN A 294       2.944  12.984  -9.099  1.00 95.20           O  
ATOM   4180  CG  GLN A 294       4.182  14.090 -12.453  1.00 95.20           C  
ATOM   4181  HG2 GLN A 294       3.940  14.711 -11.590  1.00 95.20           H  
ATOM   4182  HG3 GLN A 294       5.261  13.930 -12.468  1.00 95.20           H  
ATOM   4183  CD  GLN A 294       3.793  14.901 -13.678  1.00 95.20           C  
ATOM   4184  NE2 GLN A 294       4.678  15.734 -14.170  1.00 95.20           N  
ATOM   4185 HE21 GLN A 294       5.561  15.859 -13.696  1.00 95.20           H  
ATOM   4186 HE22 GLN A 294       4.385  16.335 -14.927  1.00 95.20           H  
ATOM   4187  OE1 GLN A 294       2.676  14.868 -14.169  1.00 95.20           O  
ATOM   4188  N   THR A 295       5.134  13.290  -9.589  1.00 90.50           N  
ATOM   4189  H   THR A 295       5.871  13.068 -10.243  1.00 90.50           H  
ATOM   4190  CA  THR A 295       5.443  14.314  -8.597  1.00 90.50           C  
ATOM   4191  HA  THR A 295       4.568  14.463  -7.965  1.00 90.50           H  
ATOM   4192  C   THR A 295       5.762  15.641  -9.282  1.00 90.50           C  
ATOM   4193  CB  THR A 295       6.598  13.899  -7.676  1.00 90.50           C  
ATOM   4194  HB  THR A 295       6.642  14.611  -6.852  1.00 90.50           H  
ATOM   4195  O   THR A 295       6.342  15.654 -10.368  1.00 90.50           O  
ATOM   4196  CG2 THR A 295       6.435  12.488  -7.108  1.00 90.50           C  
ATOM   4197 HG21 THR A 295       7.158  12.332  -6.308  1.00 90.50           H  
ATOM   4198 HG22 THR A 295       6.617  11.752  -7.891  1.00 90.50           H  
ATOM   4199 HG23 THR A 295       5.430  12.353  -6.710  1.00 90.50           H  
ATOM   4200  OG1 THR A 295       7.833  13.904  -8.355  1.00 90.50           O  
ATOM   4201  HG1 THR A 295       8.072  14.825  -8.483  1.00 90.50           H  
ATOM   4202  N   ASP A 296       5.414  16.736  -8.621  1.00 87.13           N  
ATOM   4203  H   ASP A 296       4.909  16.636  -7.752  1.00 87.13           H  
ATOM   4204  CA  ASP A 296       5.726  18.111  -9.011  1.00 87.13           C  
ATOM   4205  HA  ASP A 296       6.508  18.126  -9.770  1.00 87.13           H  
ATOM   4206  C   ASP A 296       6.223  18.863  -7.773  1.00 87.13           C  
ATOM   4207  CB  ASP A 296       4.461  18.749  -9.606  1.00 87.13           C  
ATOM   4208  HB2 ASP A 296       3.675  18.741  -8.851  1.00 87.13           H  
ATOM   4209  HB3 ASP A 296       4.124  18.138 -10.443  1.00 87.13           H  
ATOM   4210  O   ASP A 296       5.573  18.826  -6.724  1.00 87.13           O  
ATOM   4211  CG  ASP A 296       4.651  20.183 -10.110  1.00 87.13           C  
ATOM   4212  OD1 ASP A 296       5.795  20.537 -10.454  1.00 87.13           O  
ATOM   4213  OD2 ASP A 296       3.610  20.881 -10.205  1.00 87.13           O  
ATOM   4214  N   ASN A 297       7.389  19.495  -7.862  1.00 81.45           N  
ATOM   4215  H   ASN A 297       7.857  19.490  -8.757  1.00 81.45           H  
ATOM   4216  CA  ASN A 297       8.017  20.211  -6.756  1.00 81.45           C  
ATOM   4217  HA  ASN A 297       7.363  20.213  -5.884  1.00 81.45           H  
ATOM   4218  C   ASN A 297       8.275  21.660  -7.168  1.00 81.45           C  
ATOM   4219  CB  ASN A 297       9.351  19.550  -6.374  1.00 81.45           C  
ATOM   4220  HB2 ASN A 297      10.001  19.586  -7.249  1.00 81.45           H  
ATOM   4221  HB3 ASN A 297       9.811  20.119  -5.566  1.00 81.45           H  
ATOM   4222  O   ASN A 297       9.127  21.921  -8.015  1.00 81.45           O  
ATOM   4223  CG  ASN A 297       9.258  18.110  -5.942  1.00 81.45           C  
ATOM   4224  ND2 ASN A 297       9.134  17.227  -6.899  1.00 81.45           N  
ATOM   4225 HD21 ASN A 297       9.052  17.572  -7.845  1.00 81.45           H  
ATOM   4226 HD22 ASN A 297       9.414  16.272  -6.726  1.00 81.45           H  
ATOM   4227  OD1 ASN A 297       9.419  17.774  -4.783  1.00 81.45           O  
ATOM   4228  N   ASP A 298       7.683  22.623  -6.461  1.00 78.70           N  
ATOM   4229  H   ASP A 298       6.997  22.377  -5.762  1.00 78.70           H  
ATOM   4230  CA  ASP A 298       7.865  24.054  -6.770  1.00 78.70           C  
ATOM   4231  HA  ASP A 298       7.826  24.168  -7.853  1.00 78.70           H  
ATOM   4232  C   ASP A 298       9.252  24.602  -6.345  1.00 78.70           C  
ATOM   4233  CB  ASP A 298       6.687  24.853  -6.174  1.00 78.70           C  
ATOM   4234  HB2 ASP A 298       6.534  24.560  -5.136  1.00 78.70           H  
ATOM   4235  HB3 ASP A 298       6.943  25.913  -6.182  1.00 78.70           H  
ATOM   4236  O   ASP A 298       9.577  25.785  -6.486  1.00 78.70           O  
ATOM   4237  CG  ASP A 298       5.379  24.696  -6.973  1.00 78.70           C  
ATOM   4238  OD1 ASP A 298       5.454  24.567  -8.212  1.00 78.70           O  
ATOM   4239  OD2 ASP A 298       4.282  24.809  -6.383  1.00 78.70           O  
ATOM   4240  N   SER A 299      10.109  23.725  -5.827  1.00 71.67           N  
ATOM   4241  H   SER A 299       9.811  22.761  -5.875  1.00 71.67           H  
ATOM   4242  CA  SER A 299      11.453  24.021  -5.351  1.00 71.67           C  
ATOM   4243  HA  SER A 299      11.427  24.970  -4.815  1.00 71.67           H  
ATOM   4244  C   SER A 299      12.462  24.109  -6.499  1.00 71.67           C  
ATOM   4245  CB  SER A 299      11.845  22.909  -4.386  1.00 71.67           C  
ATOM   4246  HB2 SER A 299      10.942  22.446  -3.989  1.00 71.67           H  
ATOM   4247  HB3 SER A 299      12.411  22.138  -4.909  1.00 71.67           H  
ATOM   4248  O   SER A 299      12.468  23.277  -7.403  1.00 71.67           O  
ATOM   4249  OG  SER A 299      12.605  23.425  -3.329  1.00 71.67           O  
ATOM   4250  HG  SER A 299      12.025  23.798  -2.661  1.00 71.67           H  
ATOM   4251  N   LYS A 300      13.418  25.047  -6.439  1.00 65.93           N  
ATOM   4252  H   LYS A 300      13.402  25.674  -5.648  1.00 65.93           H  
ATOM   4253  CA  LYS A 300      14.480  25.159  -7.469  1.00 65.93           C  
ATOM   4254  HA  LYS A 300      14.009  25.291  -8.443  1.00 65.93           H  
ATOM   4255  C   LYS A 300      15.319  23.885  -7.586  1.00 65.93           C  
ATOM   4256  CB  LYS A 300      15.406  26.338  -7.166  1.00 65.93           C  
ATOM   4257  HB2 LYS A 300      16.269  26.285  -7.829  1.00 65.93           H  
ATOM   4258  HB3 LYS A 300      15.758  26.264  -6.137  1.00 65.93           H  
ATOM   4259  O   LYS A 300      15.760  23.537  -8.677  1.00 65.93           O  
ATOM   4260  CG  LYS A 300      14.703  27.679  -7.383  1.00 65.93           C  
ATOM   4261  HG2 LYS A 300      14.351  27.746  -8.413  1.00 65.93           H  
ATOM   4262  HG3 LYS A 300      13.853  27.762  -6.706  1.00 65.93           H  
ATOM   4263  CD  LYS A 300      15.691  28.809  -7.100  1.00 65.93           C  
ATOM   4264  HD2 LYS A 300      16.531  28.746  -7.791  1.00 65.93           H  
ATOM   4265  HD3 LYS A 300      16.053  28.699  -6.078  1.00 65.93           H  
ATOM   4266  CE  LYS A 300      14.976  30.148  -7.255  1.00 65.93           C  
ATOM   4267  HE2 LYS A 300      14.727  30.300  -8.305  1.00 65.93           H  
ATOM   4268  HE3 LYS A 300      14.043  30.098  -6.693  1.00 65.93           H  
ATOM   4269  NZ  LYS A 300      15.825  31.238  -6.731  1.00 65.93           N  
ATOM   4270  HZ1 LYS A 300      16.700  31.274  -7.234  1.00 65.93           H  
ATOM   4271  HZ2 LYS A 300      15.336  32.120  -6.790  1.00 65.93           H  
ATOM   4272  HZ3 LYS A 300      16.019  31.046  -5.758  1.00 65.93           H  
ATOM   4273  N   SER A 301      15.541  23.204  -6.467  1.00 68.09           N  
ATOM   4274  H   SER A 301      15.158  23.571  -5.608  1.00 68.09           H  
ATOM   4275  CA  SER A 301      16.240  21.918  -6.392  1.00 68.09           C  
ATOM   4276  HA  SER A 301      16.840  21.774  -7.290  1.00 68.09           H  
ATOM   4277  C   SER A 301      15.261  20.740  -6.323  1.00 68.09           C  
ATOM   4278  CB  SER A 301      17.202  21.905  -5.197  1.00 68.09           C  
ATOM   4279  HB2 SER A 301      16.621  21.911  -4.275  1.00 68.09           H  
ATOM   4280  HB3 SER A 301      17.805  20.997  -5.220  1.00 68.09           H  
ATOM   4281  O   SER A 301      15.643  19.668  -5.876  1.00 68.09           O  
ATOM   4282  OG  SER A 301      18.056  23.036  -5.206  1.00 68.09           O  
ATOM   4283  HG  SER A 301      18.133  23.292  -4.285  1.00 68.09           H  
ATOM   4284  N   GLY A 302      13.995  20.921  -6.702  1.00 73.43           N  
ATOM   4285  H   GLY A 302      13.703  21.803  -7.097  1.00 73.43           H  
ATOM   4286  CA  GLY A 302      12.991  19.861  -6.666  1.00 73.43           C  
ATOM   4287  HA2 GLY A 302      12.013  20.301  -6.864  1.00 73.43           H  
ATOM   4288  HA3 GLY A 302      12.974  19.400  -5.678  1.00 73.43           H  
ATOM   4289  C   GLY A 302      13.254  18.788  -7.718  1.00 73.43           C  
ATOM   4290  O   GLY A 302      13.636  19.113  -8.846  1.00 73.43           O  
ATOM   4291  N   VAL A 303      13.076  17.518  -7.341  1.00 76.16           N  
ATOM   4292  H   VAL A 303      12.839  17.327  -6.378  1.00 76.16           H  
ATOM   4293  CA  VAL A 303      13.094  16.386  -8.277  1.00 76.16           C  
ATOM   4294  HA  VAL A 303      13.611  16.694  -9.185  1.00 76.16           H  
ATOM   4295  C   VAL A 303      11.679  15.993  -8.641  1.00 76.16           C  
ATOM   4296  CB  VAL A 303      13.834  15.156  -7.726  1.00 76.16           C  
ATOM   4297  HB  VAL A 303      13.426  14.895  -6.749  1.00 76.16           H  
ATOM   4298  O   VAL A 303      10.961  15.422  -7.817  1.00 76.16           O  
ATOM   4299  CG1 VAL A 303      13.744  13.927  -8.650  1.00 76.16           C  
ATOM   4300 HG11 VAL A 303      14.054  14.195  -9.660  1.00 76.16           H  
ATOM   4301 HG12 VAL A 303      12.718  13.562  -8.689  1.00 76.16           H  
ATOM   4302 HG13 VAL A 303      14.378  13.126  -8.271  1.00 76.16           H  
ATOM   4303  CG2 VAL A 303      15.320  15.460  -7.575  1.00 76.16           C  
ATOM   4304 HG21 VAL A 303      15.437  16.466  -7.172  1.00 76.16           H  
ATOM   4305 HG22 VAL A 303      15.776  14.737  -6.899  1.00 76.16           H  
ATOM   4306 HG23 VAL A 303      15.801  15.413  -8.552  1.00 76.16           H  
ATOM   4307  N   ASP A 304      11.334  16.195  -9.901  1.00 85.97           N  
ATOM   4308  H   ASP A 304      12.004  16.612 -10.530  1.00 85.97           H  
ATOM   4309  CA  ASP A 304      10.106  15.674 -10.475  1.00 85.97           C  
ATOM   4310  HA  ASP A 304       9.345  15.633  -9.695  1.00 85.97           H  
ATOM   4311  C   ASP A 304      10.335  14.259 -10.987  1.00 85.97           C  
ATOM   4312  CB  ASP A 304       9.570  16.610 -11.558  1.00 85.97           C  
ATOM   4313  HB2 ASP A 304       8.638  16.206 -11.952  1.00 85.97           H  
ATOM   4314  HB3 ASP A 304      10.294  16.661 -12.371  1.00 85.97           H  
ATOM   4315  O   ASP A 304      11.423  13.890 -11.446  1.00 85.97           O  
ATOM   4316  CG  ASP A 304       9.311  18.012 -11.004  1.00 85.97           C  
ATOM   4317  OD1 ASP A 304       9.015  18.118  -9.784  1.00 85.97           O  
ATOM   4318  OD2 ASP A 304       9.481  18.951 -11.811  1.00 85.97           O  
ATOM   4319  N   ALA A 305       9.296  13.444 -10.886  1.00 90.23           N  
ATOM   4320  H   ALA A 305       8.442  13.794 -10.476  1.00 90.23           H  
ATOM   4321  CA  ALA A 305       9.299  12.080 -11.362  1.00 90.23           C  
ATOM   4322  HA  ALA A 305      10.080  11.975 -12.115  1.00 90.23           H  
ATOM   4323  C   ALA A 305       7.961  11.767 -12.016  1.00 90.23           C  
ATOM   4324  CB  ALA A 305       9.598  11.136 -10.191  1.00 90.23           C  
ATOM   4325  HB1 ALA A 305       9.632  10.108 -10.551  1.00 90.23           H  
ATOM   4326  HB2 ALA A 305       8.819  11.232  -9.435  1.00 90.23           H  
ATOM   4327  HB3 ALA A 305      10.560  11.400  -9.751  1.00 90.23           H  
ATOM   4328  O   ALA A 305       6.922  12.197 -11.524  1.00 90.23           O  
ATOM   4329  N   ALA A 306       7.978  10.969 -13.076  1.00 95.48           N  
ATOM   4330  H   ALA A 306       8.872  10.680 -13.446  1.00 95.48           H  
ATOM   4331  CA  ALA A 306       6.777  10.382 -13.647  1.00 95.48           C  
ATOM   4332  HA  ALA A 306       5.982  10.423 -12.903  1.00 95.48           H  
ATOM   4333  C   ALA A 306       7.025   8.910 -13.977  1.00 95.48           C  
ATOM   4334  CB  ALA A 306       6.313  11.200 -14.857  1.00 95.48           C  
ATOM   4335  HB1 ALA A 306       5.393  10.771 -15.256  1.00 95.48           H  
ATOM   4336  HB2 ALA A 306       6.124  12.229 -14.552  1.00 95.48           H  
ATOM   4337  HB3 ALA A 306       7.076  11.200 -15.635  1.00 95.48           H  
ATOM   4338  O   ALA A 306       8.055   8.558 -14.549  1.00 95.48           O  
ATOM   4339  N   ILE A 307       6.076   8.047 -13.618  1.00 97.46           N  
ATOM   4340  H   ILE A 307       5.261   8.416 -13.150  1.00 97.46           H  
ATOM   4341  CA  ILE A 307       6.126   6.607 -13.874  1.00 97.46           C  
ATOM   4342  HA  ILE A 307       6.952   6.390 -14.550  1.00 97.46           H  
ATOM   4343  C   ILE A 307       4.839   6.176 -14.563  1.00 97.46           C  
ATOM   4344  CB  ILE A 307       6.355   5.812 -12.570  1.00 97.46           C  
ATOM   4345  HB  ILE A 307       5.586   6.114 -11.859  1.00 97.46           H  
ATOM   4346  O   ILE A 307       3.739   6.442 -14.086  1.00 97.46           O  
ATOM   4347  CG1 ILE A 307       7.720   6.109 -11.915  1.00 97.46           C  
ATOM   4348 HG12 ILE A 307       7.778   5.536 -10.989  1.00 97.46           H  
ATOM   4349 HG13 ILE A 307       7.766   7.165 -11.650  1.00 97.46           H  
ATOM   4350  CG2 ILE A 307       6.205   4.291 -12.782  1.00 97.46           C  
ATOM   4351 HG21 ILE A 307       6.871   3.936 -13.568  1.00 97.46           H  
ATOM   4352 HG22 ILE A 307       6.429   3.773 -11.849  1.00 97.46           H  
ATOM   4353 HG23 ILE A 307       5.177   4.049 -13.052  1.00 97.46           H  
ATOM   4354  CD1 ILE A 307       8.966   5.797 -12.751  1.00 97.46           C  
ATOM   4355 HD11 ILE A 307       9.382   6.729 -13.133  1.00 97.46           H  
ATOM   4356 HD12 ILE A 307       9.718   5.318 -12.124  1.00 97.46           H  
ATOM   4357 HD13 ILE A 307       8.737   5.127 -13.580  1.00 97.46           H  
ATOM   4358  N   TYR A 308       4.999   5.443 -15.658  1.00 98.55           N  
ATOM   4359  H   TYR A 308       5.949   5.279 -15.959  1.00 98.55           H  
ATOM   4360  CA  TYR A 308       3.960   4.725 -16.379  1.00 98.55           C  
ATOM   4361  HA  TYR A 308       2.975   4.987 -15.992  1.00 98.55           H  
ATOM   4362  C   TYR A 308       4.217   3.241 -16.180  1.00 98.55           C  
ATOM   4363  CB  TYR A 308       4.031   5.059 -17.874  1.00 98.55           C  
ATOM   4364  HB2 TYR A 308       4.991   4.726 -18.268  1.00 98.55           H  
ATOM   4365  HB3 TYR A 308       3.257   4.493 -18.394  1.00 98.55           H  
ATOM   4366  O   TYR A 308       5.261   2.738 -16.592  1.00 98.55           O  
ATOM   4367  CG  TYR A 308       3.884   6.524 -18.213  1.00 98.55           C  
ATOM   4368  CD1 TYR A 308       2.670   7.013 -18.728  1.00 98.55           C  
ATOM   4369  HD1 TYR A 308       1.837   6.342 -18.880  1.00 98.55           H  
ATOM   4370  CD2 TYR A 308       4.974   7.397 -18.033  1.00 98.55           C  
ATOM   4371  HD2 TYR A 308       5.901   7.033 -17.615  1.00 98.55           H  
ATOM   4372  CE1 TYR A 308       2.542   8.376 -19.052  1.00 98.55           C  
ATOM   4373  HE1 TYR A 308       1.611   8.774 -19.429  1.00 98.55           H  
ATOM   4374  CE2 TYR A 308       4.860   8.755 -18.375  1.00 98.55           C  
ATOM   4375  HE2 TYR A 308       5.697   9.421 -18.230  1.00 98.55           H  
ATOM   4376  OH  TYR A 308       3.515  10.558 -19.206  1.00 98.55           O  
ATOM   4377  HH  TYR A 308       4.319  11.049 -19.025  1.00 98.55           H  
ATOM   4378  CZ  TYR A 308       3.640   9.245 -18.885  1.00 98.55           C  
ATOM   4379  N   LYS A 309       3.281   2.521 -15.572  1.00 98.46           N  
ATOM   4380  H   LYS A 309       2.459   2.994 -15.224  1.00 98.46           H  
ATOM   4381  CA  LYS A 309       3.475   1.126 -15.184  1.00 98.46           C  
ATOM   4382  HA  LYS A 309       4.407   0.748 -15.603  1.00 98.46           H  
ATOM   4383  C   LYS A 309       2.349   0.252 -15.708  1.00 98.46           C  
ATOM   4384  CB  LYS A 309       3.596   1.080 -13.658  1.00 98.46           C  
ATOM   4385  HB2 LYS A 309       4.418   1.724 -13.346  1.00 98.46           H  
ATOM   4386  HB3 LYS A 309       2.674   1.456 -13.214  1.00 98.46           H  
ATOM   4387  O   LYS A 309       1.179   0.601 -15.582  1.00 98.46           O  
ATOM   4388  CG  LYS A 309       3.863  -0.336 -13.151  1.00 98.46           C  
ATOM   4389  HG2 LYS A 309       4.813  -0.696 -13.546  1.00 98.46           H  
ATOM   4390  HG3 LYS A 309       3.064  -1.002 -13.477  1.00 98.46           H  
ATOM   4391  CD  LYS A 309       3.899  -0.347 -11.625  1.00 98.46           C  
ATOM   4392  HD2 LYS A 309       4.727   0.263 -11.263  1.00 98.46           H  
ATOM   4393  HD3 LYS A 309       2.965   0.054 -11.230  1.00 98.46           H  
ATOM   4394  CE  LYS A 309       4.094  -1.795 -11.197  1.00 98.46           C  
ATOM   4395  HE2 LYS A 309       5.056  -1.894 -10.693  1.00 98.46           H  
ATOM   4396  HE3 LYS A 309       4.119  -2.428 -12.084  1.00 98.46           H  
ATOM   4397  NZ  LYS A 309       3.022  -2.274 -10.307  1.00 98.46           N  
ATOM   4398  HZ1 LYS A 309       2.093  -2.007 -10.601  1.00 98.46           H  
ATOM   4399  HZ2 LYS A 309       3.192  -1.964  -9.361  1.00 98.46           H  
ATOM   4400  HZ3 LYS A 309       3.032  -3.284 -10.294  1.00 98.46           H  
ATOM   4401  N   ILE A 310       2.709  -0.912 -16.239  1.00 98.80           N  
ATOM   4402  H   ILE A 310       3.698  -1.112 -16.293  1.00 98.80           H  
ATOM   4403  CA  ILE A 310       1.798  -2.034 -16.459  1.00 98.80           C  
ATOM   4404  HA  ILE A 310       0.793  -1.735 -16.163  1.00 98.80           H  
ATOM   4405  C   ILE A 310       2.252  -3.171 -15.554  1.00 98.80           C  
ATOM   4406  CB  ILE A 310       1.740  -2.459 -17.940  1.00 98.80           C  
ATOM   4407  HB  ILE A 310       2.749  -2.708 -18.268  1.00 98.80           H  
ATOM   4408  O   ILE A 310       3.401  -3.605 -15.629  1.00 98.80           O  
ATOM   4409  CG1 ILE A 310       1.214  -1.294 -18.808  1.00 98.80           C  
ATOM   4410 HG12 ILE A 310       1.808  -0.402 -18.613  1.00 98.80           H  
ATOM   4411 HG13 ILE A 310       0.180  -1.080 -18.535  1.00 98.80           H  
ATOM   4412  CG2 ILE A 310       0.852  -3.710 -18.105  1.00 98.80           C  
ATOM   4413 HG21 ILE A 310       1.265  -4.548 -17.544  1.00 98.80           H  
ATOM   4414 HG22 ILE A 310       0.808  -4.015 -19.150  1.00 98.80           H  
ATOM   4415 HG23 ILE A 310      -0.155  -3.504 -17.743  1.00 98.80           H  
ATOM   4416  CD1 ILE A 310       1.291  -1.554 -20.316  1.00 98.80           C  
ATOM   4417 HD11 ILE A 310       0.588  -2.334 -20.610  1.00 98.80           H  
ATOM   4418 HD12 ILE A 310       2.304  -1.848 -20.591  1.00 98.80           H  
ATOM   4419 HD13 ILE A 310       1.031  -0.640 -20.851  1.00 98.80           H  
ATOM   4420  N   GLY A 311       1.350  -3.657 -14.711  1.00 98.73           N  
ATOM   4421  H   GLY A 311       0.413  -3.281 -14.735  1.00 98.73           H  
ATOM   4422  CA  GLY A 311       1.610  -4.790 -13.834  1.00 98.73           C  
ATOM   4423  HA2 GLY A 311       2.587  -5.222 -14.052  1.00 98.73           H  
ATOM   4424  HA3 GLY A 311       1.632  -4.457 -12.796  1.00 98.73           H  
ATOM   4425  C   GLY A 311       0.565  -5.881 -13.987  1.00 98.73           C  
ATOM   4426  O   GLY A 311      -0.563  -5.626 -14.416  1.00 98.73           O  
ATOM   4427  N   GLY A 312       0.954  -7.102 -13.646  1.00 98.68           N  
ATOM   4428  H   GLY A 312       1.907  -7.238 -13.339  1.00 98.68           H  
ATOM   4429  CA  GLY A 312       0.078  -8.258 -13.621  1.00 98.68           C  
ATOM   4430  HA2 GLY A 312       0.144  -8.804 -14.562  1.00 98.68           H  
ATOM   4431  HA3 GLY A 312      -0.947  -7.914 -13.486  1.00 98.68           H  
ATOM   4432  C   GLY A 312       0.423  -9.203 -12.481  1.00 98.68           C  
ATOM   4433  O   GLY A 312       1.599  -9.380 -12.159  1.00 98.68           O  
ATOM   4434  N   ASP A 313      -0.606  -9.834 -11.924  1.00 97.98           N  
ATOM   4435  H   ASP A 313      -1.535  -9.639 -12.271  1.00 97.98           H  
ATOM   4436  CA  ASP A 313      -0.475 -10.882 -10.915  1.00 97.98           C  
ATOM   4437  HA  ASP A 313       0.583 -11.095 -10.766  1.00 97.98           H  
ATOM   4438  C   ASP A 313      -1.160 -12.162 -11.391  1.00 97.98           C  
ATOM   4439  CB  ASP A 313      -1.041 -10.488  -9.541  1.00 97.98           C  
ATOM   4440  HB2 ASP A 313      -0.627 -11.167  -8.795  1.00 97.98           H  
ATOM   4441  HB3 ASP A 313      -2.119 -10.645  -9.533  1.00 97.98           H  
ATOM   4442  O   ASP A 313      -2.192 -12.147 -12.075  1.00 97.98           O  
ATOM   4443  CG  ASP A 313      -0.726  -9.055  -9.128  1.00 97.98           C  
ATOM   4444  OD1 ASP A 313       0.398  -8.800  -8.668  1.00 97.98           O  
ATOM   4445  OD2 ASP A 313      -1.609  -8.186  -9.311  1.00 97.98           O  
ATOM   4446  N   TYR A 314      -0.597 -13.286 -10.968  1.00 98.40           N  
ATOM   4447  H   TYR A 314       0.279 -13.212 -10.470  1.00 98.40           H  
ATOM   4448  CA  TYR A 314      -1.227 -14.589 -11.025  1.00 98.40           C  
ATOM   4449  HA  TYR A 314      -2.268 -14.472 -11.325  1.00 98.40           H  
ATOM   4450  C   TYR A 314      -1.202 -15.230  -9.640  1.00 98.40           C  
ATOM   4451  CB  TYR A 314      -0.529 -15.463 -12.071  1.00 98.40           C  
ATOM   4452  HB2 TYR A 314       0.545 -15.442 -11.885  1.00 98.40           H  
ATOM   4453  HB3 TYR A 314      -0.704 -15.037 -13.059  1.00 98.40           H  
ATOM   4454  O   TYR A 314      -0.143 -15.617  -9.141  1.00 98.40           O  
ATOM   4455  CG  TYR A 314      -1.013 -16.900 -12.064  1.00 98.40           C  
ATOM   4456  CD1 TYR A 314      -0.107 -17.947 -11.811  1.00 98.40           C  
ATOM   4457  HD1 TYR A 314       0.932 -17.719 -11.627  1.00 98.40           H  
ATOM   4458  CD2 TYR A 314      -2.378 -17.184 -12.263  1.00 98.40           C  
ATOM   4459  HD2 TYR A 314      -3.078 -16.378 -12.424  1.00 98.40           H  
ATOM   4460  CE1 TYR A 314      -0.562 -19.279 -11.762  1.00 98.40           C  
ATOM   4461  HE1 TYR A 314       0.135 -20.080 -11.559  1.00 98.40           H  
ATOM   4462  CE2 TYR A 314      -2.834 -18.515 -12.225  1.00 98.40           C  
ATOM   4463  HE2 TYR A 314      -3.880 -18.744 -12.364  1.00 98.40           H  
ATOM   4464  OH  TYR A 314      -2.376 -20.843 -11.910  1.00 98.40           O  
ATOM   4465  HH  TYR A 314      -1.691 -21.434 -11.587  1.00 98.40           H  
ATOM   4466  CZ  TYR A 314      -1.929 -19.561 -11.963  1.00 98.40           C  
ATOM   4467  N   LYS A 315      -2.391 -15.396  -9.057  1.00 98.05           N  
ATOM   4468  H   LYS A 315      -3.200 -15.014  -9.526  1.00 98.05           H  
ATOM   4469  CA  LYS A 315      -2.585 -16.121  -7.801  1.00 98.05           C  
ATOM   4470  HA  LYS A 315      -1.833 -15.789  -7.085  1.00 98.05           H  
ATOM   4471  C   LYS A 315      -2.370 -17.612  -8.031  1.00 98.05           C  
ATOM   4472  CB  LYS A 315      -3.967 -15.821  -7.202  1.00 98.05           C  
ATOM   4473  HB2 LYS A 315      -4.752 -16.175  -7.870  1.00 98.05           H  
ATOM   4474  HB3 LYS A 315      -4.037 -16.371  -6.263  1.00 98.05           H  
ATOM   4475  O   LYS A 315      -3.268 -18.311  -8.506  1.00 98.05           O  
ATOM   4476  CG  LYS A 315      -4.176 -14.324  -6.927  1.00 98.05           C  
ATOM   4477  HG2 LYS A 315      -4.398 -13.802  -7.858  1.00 98.05           H  
ATOM   4478  HG3 LYS A 315      -3.258 -13.904  -6.516  1.00 98.05           H  
ATOM   4479  CD  LYS A 315      -5.310 -14.098  -5.922  1.00 98.05           C  
ATOM   4480  HD2 LYS A 315      -5.134 -14.741  -5.059  1.00 98.05           H  
ATOM   4481  HD3 LYS A 315      -6.272 -14.356  -6.366  1.00 98.05           H  
ATOM   4482  CE  LYS A 315      -5.285 -12.649  -5.425  1.00 98.05           C  
ATOM   4483  HE2 LYS A 315      -5.512 -12.641  -4.359  1.00 98.05           H  
ATOM   4484  HE3 LYS A 315      -4.266 -12.274  -5.523  1.00 98.05           H  
ATOM   4485  NZ  LYS A 315      -6.231 -11.775  -6.158  1.00 98.05           N  
ATOM   4486  HZ1 LYS A 315      -7.187 -12.066  -6.010  1.00 98.05           H  
ATOM   4487  HZ2 LYS A 315      -6.110 -10.824  -5.841  1.00 98.05           H  
ATOM   4488  HZ3 LYS A 315      -6.010 -11.791  -7.143  1.00 98.05           H  
ATOM   4489  N   MET A 316      -1.176 -18.104  -7.708  1.00 97.43           N  
ATOM   4490  H   MET A 316      -0.523 -17.478  -7.258  1.00 97.43           H  
ATOM   4491  CA  MET A 316      -0.801 -19.510  -7.888  1.00 97.43           C  
ATOM   4492  HA  MET A 316      -1.087 -19.828  -8.891  1.00 97.43           H  
ATOM   4493  C   MET A 316      -1.518 -20.421  -6.888  1.00 97.43           C  
ATOM   4494  CB  MET A 316       0.714 -19.686  -7.719  1.00 97.43           C  
ATOM   4495  HB2 MET A 316       1.012 -19.364  -6.721  1.00 97.43           H  
ATOM   4496  HB3 MET A 316       0.941 -20.748  -7.810  1.00 97.43           H  
ATOM   4497  O   MET A 316      -1.796 -21.584  -7.185  1.00 97.43           O  
ATOM   4498  CG  MET A 316       1.540 -18.917  -8.754  1.00 97.43           C  
ATOM   4499  HG2 MET A 316       1.346 -17.851  -8.636  1.00 97.43           H  
ATOM   4500  HG3 MET A 316       1.220 -19.216  -9.752  1.00 97.43           H  
ATOM   4501  SD  MET A 316       3.332 -19.177  -8.633  1.00 97.43           S  
ATOM   4502  CE  MET A 316       3.482 -20.933  -9.041  1.00 97.43           C  
ATOM   4503  HE1 MET A 316       4.539 -21.197  -9.087  1.00 97.43           H  
ATOM   4504  HE2 MET A 316       3.000 -21.536  -8.271  1.00 97.43           H  
ATOM   4505  HE3 MET A 316       3.019 -21.125 -10.009  1.00 97.43           H  
ATOM   4506  N   GLY A 317      -1.815 -19.892  -5.702  1.00 95.19           N  
ATOM   4507  H   GLY A 317      -1.516 -18.944  -5.520  1.00 95.19           H  
ATOM   4508  CA  GLY A 317      -2.502 -20.583  -4.621  1.00 95.19           C  
ATOM   4509  HA2 GLY A 317      -3.478 -20.918  -4.971  1.00 95.19           H  
ATOM   4510  HA3 GLY A 317      -1.914 -21.449  -4.318  1.00 95.19           H  
ATOM   4511  C   GLY A 317      -2.692 -19.667  -3.411  1.00 95.19           C  
ATOM   4512  O   GLY A 317      -2.350 -18.486  -3.478  1.00 95.19           O  
ATOM   4513  N   PRO A 318      -3.245 -20.182  -2.299  1.00 96.32           N  
ATOM   4514  CA  PRO A 318      -3.403 -19.396  -1.079  1.00 96.32           C  
ATOM   4515  HA  PRO A 318      -4.087 -18.571  -1.278  1.00 96.32           H  
ATOM   4516  C   PRO A 318      -2.054 -18.844  -0.603  1.00 96.32           C  
ATOM   4517  CB  PRO A 318      -4.038 -20.346  -0.054  1.00 96.32           C  
ATOM   4518  HB2 PRO A 318      -4.748 -19.824   0.589  1.00 96.32           H  
ATOM   4519  HB3 PRO A 318      -3.272 -20.831   0.551  1.00 96.32           H  
ATOM   4520  O   PRO A 318      -1.161 -19.623  -0.279  1.00 96.32           O  
ATOM   4521  CG  PRO A 318      -4.728 -21.399  -0.920  1.00 96.32           C  
ATOM   4522  HG2 PRO A 318      -4.834 -22.349  -0.396  1.00 96.32           H  
ATOM   4523  HG3 PRO A 318      -5.699 -21.027  -1.246  1.00 96.32           H  
ATOM   4524  CD  PRO A 318      -3.794 -21.517  -2.123  1.00 96.32           C  
ATOM   4525  HD2 PRO A 318      -2.985 -22.211  -1.900  1.00 96.32           H  
ATOM   4526  HD3 PRO A 318      -4.350 -21.846  -3.001  1.00 96.32           H  
ATOM   4527  N   GLY A 319      -1.923 -17.515  -0.583  1.00 96.46           N  
ATOM   4528  H   GLY A 319      -2.667 -16.943  -0.958  1.00 96.46           H  
ATOM   4529  CA  GLY A 319      -0.722 -16.823  -0.112  1.00 96.46           C  
ATOM   4530  HA2 GLY A 319      -0.431 -17.240   0.852  1.00 96.46           H  
ATOM   4531  HA3 GLY A 319      -0.951 -15.767   0.029  1.00 96.46           H  
ATOM   4532  C   GLY A 319       0.491 -16.911  -1.041  1.00 96.46           C  
ATOM   4533  O   GLY A 319       1.597 -16.672  -0.576  1.00 96.46           O  
ATOM   4534  N   ILE A 320       0.322 -17.289  -2.315  1.00 98.04           N  
ATOM   4535  H   ILE A 320      -0.616 -17.436  -2.660  1.00 98.04           H  
ATOM   4536  CA  ILE A 320       1.426 -17.393  -3.280  1.00 98.04           C  
ATOM   4537  HA  ILE A 320       2.298 -16.872  -2.884  1.00 98.04           H  
ATOM   4538  C   ILE A 320       1.027 -16.708  -4.581  1.00 98.04           C  
ATOM   4539  CB  ILE A 320       1.835 -18.861  -3.550  1.00 98.04           C  
ATOM   4540  HB  ILE A 320       1.010 -19.361  -4.059  1.00 98.04           H  
ATOM   4541  O   ILE A 320       0.227 -17.252  -5.352  1.00 98.04           O  
ATOM   4542  CG1 ILE A 320       2.109 -19.637  -2.243  1.00 98.04           C  
ATOM   4543 HG12 ILE A 320       1.218 -19.607  -1.615  1.00 98.04           H  
ATOM   4544 HG13 ILE A 320       2.918 -19.156  -1.693  1.00 98.04           H  
ATOM   4545  CG2 ILE A 320       3.068 -18.889  -4.480  1.00 98.04           C  
ATOM   4546 HG21 ILE A 320       3.918 -18.429  -3.975  1.00 98.04           H  
ATOM   4547 HG22 ILE A 320       3.320 -19.912  -4.759  1.00 98.04           H  
ATOM   4548 HG23 ILE A 320       2.877 -18.336  -5.399  1.00 98.04           H  
ATOM   4549  CD1 ILE A 320       2.446 -21.118  -2.449  1.00 98.04           C  
ATOM   4550 HD11 ILE A 320       3.424 -21.225  -2.917  1.00 98.04           H  
ATOM   4551 HD12 ILE A 320       2.474 -21.615  -1.479  1.00 98.04           H  
ATOM   4552 HD13 ILE A 320       1.684 -21.591  -3.068  1.00 98.04           H  
ATOM   4553  N   ASP A 321       1.660 -15.573  -4.855  1.00 97.91           N  
ATOM   4554  H   ASP A 321       2.292 -15.190  -4.167  1.00 97.91           H  
ATOM   4555  CA  ASP A 321       1.431 -14.787  -6.059  1.00 97.91           C  
ATOM   4556  HA  ASP A 321       0.671 -15.275  -6.669  1.00 97.91           H  
ATOM   4557  C   ASP A 321       2.710 -14.715  -6.900  1.00 97.91           C  
ATOM   4558  CB  ASP A 321       0.872 -13.403  -5.690  1.00 97.91           C  
ATOM   4559  HB2 ASP A 321       0.783 -12.811  -6.601  1.00 97.91           H  
ATOM   4560  HB3 ASP A 321       1.575 -12.899  -5.026  1.00 97.91           H  
ATOM   4561  O   ASP A 321       3.807 -14.476  -6.392  1.00 97.91           O  
ATOM   4562  CG  ASP A 321      -0.508 -13.456  -5.011  1.00 97.91           C  
ATOM   4563  OD1 ASP A 321      -1.244 -14.453  -5.206  1.00 97.91           O  
ATOM   4564  OD2 ASP A 321      -0.885 -12.472  -4.341  1.00 97.91           O  
ATOM   4565  N   LEU A 322       2.566 -14.932  -8.208  1.00 98.51           N  
ATOM   4566  H   LEU A 322       1.632 -15.110  -8.549  1.00 98.51           H  
ATOM   4567  CA  LEU A 322       3.594 -14.610  -9.194  1.00 98.51           C  
ATOM   4568  HA  LEU A 322       4.560 -14.525  -8.698  1.00 98.51           H  
ATOM   4569  C   LEU A 322       3.245 -13.265  -9.817  1.00 98.51           C  
ATOM   4570  CB  LEU A 322       3.671 -15.719 -10.254  1.00 98.51           C  
ATOM   4571  HB2 LEU A 322       2.688 -15.816 -10.716  1.00 98.51           H  
ATOM   4572  HB3 LEU A 322       3.908 -16.660  -9.758  1.00 98.51           H  
ATOM   4573  O   LEU A 322       2.137 -13.097 -10.328  1.00 98.51           O  
ATOM   4574  CG  LEU A 322       4.718 -15.458 -11.355  1.00 98.51           C  
ATOM   4575  HG  LEU A 322       4.590 -14.459 -11.771  1.00 98.51           H  
ATOM   4576  CD1 LEU A 322       6.150 -15.611 -10.841  1.00 98.51           C  
ATOM   4577 HD11 LEU A 322       6.313 -16.618 -10.460  1.00 98.51           H  
ATOM   4578 HD12 LEU A 322       6.332 -14.899 -10.036  1.00 98.51           H  
ATOM   4579 HD13 LEU A 322       6.856 -15.396 -11.643  1.00 98.51           H  
ATOM   4580  CD2 LEU A 322       4.530 -16.464 -12.492  1.00 98.51           C  
ATOM   4581 HD21 LEU A 322       5.264 -16.268 -13.274  1.00 98.51           H  
ATOM   4582 HD22 LEU A 322       3.530 -16.349 -12.911  1.00 98.51           H  
ATOM   4583 HD23 LEU A 322       4.655 -17.478 -12.113  1.00 98.51           H  
ATOM   4584  N   VAL A 323       4.199 -12.341  -9.833  1.00 98.38           N  
ATOM   4585  H   VAL A 323       5.080 -12.547  -9.385  1.00 98.38           H  
ATOM   4586  CA  VAL A 323       3.969 -10.975 -10.304  1.00 98.38           C  
ATOM   4587  HA  VAL A 323       2.971 -10.919 -10.739  1.00 98.38           H  
ATOM   4588  C   VAL A 323       4.938 -10.580 -11.409  1.00 98.38           C  
ATOM   4589  CB  VAL A 323       3.965  -9.968  -9.144  1.00 98.38           C  
ATOM   4590  HB  VAL A 323       3.611  -9.019  -9.548  1.00 98.38           H  
ATOM   4591  O   VAL A 323       6.064 -11.077 -11.491  1.00 98.38           O  
ATOM   4592  CG1 VAL A 323       3.008 -10.406  -8.031  1.00 98.38           C  
ATOM   4593 HG11 VAL A 323       2.827  -9.569  -7.357  1.00 98.38           H  
ATOM   4594 HG12 VAL A 323       2.052 -10.708  -8.457  1.00 98.38           H  
ATOM   4595 HG13 VAL A 323       3.421 -11.237  -7.459  1.00 98.38           H  
ATOM   4596  CG2 VAL A 323       5.343  -9.737  -8.522  1.00 98.38           C  
ATOM   4597 HG21 VAL A 323       5.722 -10.658  -8.080  1.00 98.38           H  
ATOM   4598 HG22 VAL A 323       6.045  -9.350  -9.261  1.00 98.38           H  
ATOM   4599 HG23 VAL A 323       5.229  -8.995  -7.732  1.00 98.38           H  
ATOM   4600  N   GLY A 324       4.506  -9.672 -12.277  1.00 98.39           N  
ATOM   4601  H   GLY A 324       3.561  -9.331 -12.172  1.00 98.39           H  
ATOM   4602  CA  GLY A 324       5.311  -9.134 -13.366  1.00 98.39           C  
ATOM   4603  HA2 GLY A 324       5.151  -9.728 -14.266  1.00 98.39           H  
ATOM   4604  HA3 GLY A 324       6.369  -9.180 -13.106  1.00 98.39           H  
ATOM   4605  C   GLY A 324       4.943  -7.691 -13.664  1.00 98.39           C  
ATOM   4606  O   GLY A 324       3.771  -7.330 -13.691  1.00 98.39           O  
ATOM   4607  N   ASN A 325       5.953  -6.865 -13.900  1.00 98.58           N  
ATOM   4608  H   ASN A 325       6.894  -7.213 -13.785  1.00 98.58           H  
ATOM   4609  CA  ASN A 325       5.815  -5.430 -14.077  1.00 98.58           C  
ATOM   4610  HA  ASN A 325       4.784  -5.190 -14.339  1.00 98.58           H  
ATOM   4611  C   ASN A 325       6.725  -4.976 -15.206  1.00 98.58           C  
ATOM   4612  CB  ASN A 325       6.176  -4.697 -12.775  1.00 98.58           C  
ATOM   4613  HB2 ASN A 325       7.235  -4.835 -12.556  1.00 98.58           H  
ATOM   4614  HB3 ASN A 325       5.994  -3.630 -12.899  1.00 98.58           H  
ATOM   4615  O   ASN A 325       7.882  -5.389 -15.280  1.00 98.58           O  
ATOM   4616  CG  ASN A 325       5.368  -5.188 -11.597  1.00 98.58           C  
ATOM   4617  ND2 ASN A 325       5.844  -6.202 -10.917  1.00 98.58           N  
ATOM   4618 HD21 ASN A 325       6.726  -6.623 -11.172  1.00 98.58           H  
ATOM   4619 HD22 ASN A 325       5.322  -6.490 -10.101  1.00 98.58           H  
ATOM   4620  OD1 ASN A 325       4.307  -4.664 -11.299  1.00 98.58           O  
ATOM   4621  N   VAL A 326       6.212  -4.082 -16.040  1.00 98.56           N  
ATOM   4622  H   VAL A 326       5.249  -3.808 -15.909  1.00 98.56           H  
ATOM   4623  CA  VAL A 326       7.010  -3.252 -16.937  1.00 98.56           C  
ATOM   4624  HA  VAL A 326       8.063  -3.376 -16.681  1.00 98.56           H  
ATOM   4625  C   VAL A 326       6.651  -1.802 -16.686  1.00 98.56           C  
ATOM   4626  CB  VAL A 326       6.850  -3.623 -18.421  1.00 98.56           C  
ATOM   4627  HB  VAL A 326       7.450  -2.929 -19.009  1.00 98.56           H  
ATOM   4628  O   VAL A 326       5.487  -1.470 -16.455  1.00 98.56           O  
ATOM   4629  CG1 VAL A 326       7.383  -5.034 -18.690  1.00 98.56           C  
ATOM   4630 HG11 VAL A 326       6.776  -5.773 -18.167  1.00 98.56           H  
ATOM   4631 HG12 VAL A 326       8.411  -5.105 -18.335  1.00 98.56           H  
ATOM   4632 HG13 VAL A 326       7.363  -5.239 -19.760  1.00 98.56           H  
ATOM   4633  CG2 VAL A 326       5.402  -3.538 -18.921  1.00 98.56           C  
ATOM   4634 HG21 VAL A 326       5.043  -2.512 -18.839  1.00 98.56           H  
ATOM   4635 HG22 VAL A 326       5.357  -3.834 -19.969  1.00 98.56           H  
ATOM   4636 HG23 VAL A 326       4.760  -4.194 -18.334  1.00 98.56           H  
ATOM   4637  N   PHE A 327       7.640  -0.929 -16.726  1.00 98.27           N  
ATOM   4638  H   PHE A 327       8.587  -1.248 -16.876  1.00 98.27           H  
ATOM   4639  CA  PHE A 327       7.415   0.492 -16.543  1.00 98.27           C  
ATOM   4640  HA  PHE A 327       6.392   0.713 -16.850  1.00 98.27           H  
ATOM   4641  C   PHE A 327       8.315   1.310 -17.451  1.00 98.27           C  
ATOM   4642  CB  PHE A 327       7.556   0.876 -15.063  1.00 98.27           C  
ATOM   4643  HB2 PHE A 327       7.440   1.955 -14.963  1.00 98.27           H  
ATOM   4644  HB3 PHE A 327       6.737   0.419 -14.507  1.00 98.27           H  
ATOM   4645  O   PHE A 327       9.389   0.867 -17.849  1.00 98.27           O  
ATOM   4646  CG  PHE A 327       8.863   0.461 -14.423  1.00 98.27           C  
ATOM   4647  CD1 PHE A 327       8.951  -0.768 -13.743  1.00 98.27           C  
ATOM   4648  HD1 PHE A 327       8.086  -1.411 -13.671  1.00 98.27           H  
ATOM   4649  CD2 PHE A 327       9.984   1.308 -14.489  1.00 98.27           C  
ATOM   4650  HD2 PHE A 327       9.923   2.257 -15.002  1.00 98.27           H  
ATOM   4651  CE1 PHE A 327      10.154  -1.147 -13.128  1.00 98.27           C  
ATOM   4652  HE1 PHE A 327      10.207  -2.073 -12.574  1.00 98.27           H  
ATOM   4653  CE2 PHE A 327      11.189   0.924 -13.878  1.00 98.27           C  
ATOM   4654  HE2 PHE A 327      12.051   1.573 -13.921  1.00 98.27           H  
ATOM   4655  CZ  PHE A 327      11.271  -0.301 -13.196  1.00 98.27           C  
ATOM   4656  HZ  PHE A 327      12.198  -0.593 -12.725  1.00 98.27           H  
ATOM   4657  N   TYR A 328       7.847   2.504 -17.773  1.00 98.12           N  
ATOM   4658  H   TYR A 328       6.956   2.766 -17.377  1.00 98.12           H  
ATOM   4659  CA  TYR A 328       8.647   3.599 -18.290  1.00 98.12           C  
ATOM   4660  HA  TYR A 328       9.679   3.278 -18.432  1.00 98.12           H  
ATOM   4661  C   TYR A 328       8.616   4.711 -17.254  1.00 98.12           C  
ATOM   4662  CB  TYR A 328       8.094   4.086 -19.632  1.00 98.12           C  
ATOM   4663  HB2 TYR A 328       7.024   4.263 -19.531  1.00 98.12           H  
ATOM   4664  HB3 TYR A 328       8.229   3.300 -20.376  1.00 98.12           H  
ATOM   4665  O   TYR A 328       7.574   4.949 -16.639  1.00 98.12           O  
ATOM   4666  CG  TYR A 328       8.754   5.361 -20.123  1.00 98.12           C  
ATOM   4667  CD1 TYR A 328       8.140   6.606 -19.880  1.00 98.12           C  
ATOM   4668  HD1 TYR A 328       7.184   6.647 -19.380  1.00 98.12           H  
ATOM   4669  CD2 TYR A 328      10.012   5.313 -20.753  1.00 98.12           C  
ATOM   4670  HD2 TYR A 328      10.510   4.367 -20.903  1.00 98.12           H  
ATOM   4671  CE1 TYR A 328       8.780   7.803 -20.251  1.00 98.12           C  
ATOM   4672  HE1 TYR A 328       8.329   8.760 -20.033  1.00 98.12           H  
ATOM   4673  CE2 TYR A 328      10.641   6.508 -21.156  1.00 98.12           C  
ATOM   4674  HE2 TYR A 328      11.616   6.491 -21.621  1.00 98.12           H  
ATOM   4675  OH  TYR A 328      10.661   8.897 -21.274  1.00 98.12           O  
ATOM   4676  HH  TYR A 328      10.306   9.687 -20.859  1.00 98.12           H  
ATOM   4677  CZ  TYR A 328      10.032   7.755 -20.898  1.00 98.12           C  
ATOM   4678  N   GLY A 329       9.725   5.406 -17.074  1.00 96.40           N  
ATOM   4679  H   GLY A 329      10.555   5.196 -17.609  1.00 96.40           H  
ATOM   4680  CA  GLY A 329       9.738   6.544 -16.186  1.00 96.40           C  
ATOM   4681  HA2 GLY A 329       8.781   7.059 -16.258  1.00 96.40           H  
ATOM   4682  HA3 GLY A 329       9.885   6.198 -15.162  1.00 96.40           H  
ATOM   4683  C   GLY A 329      10.818   7.547 -16.492  1.00 96.40           C  
ATOM   4684  O   GLY A 329      11.760   7.283 -17.239  1.00 96.40           O  
ATOM   4685  N   GLU A 330      10.659   8.688 -15.851  1.00 92.79           N  
ATOM   4686  H   GLU A 330       9.834   8.799 -15.279  1.00 92.79           H  
ATOM   4687  CA  GLU A 330      11.580   9.804 -15.874  1.00 92.79           C  
ATOM   4688  HA  GLU A 330      12.558   9.446 -16.195  1.00 92.79           H  
ATOM   4689  C   GLU A 330      11.727  10.366 -14.464  1.00 92.79           C  
ATOM   4690  CB  GLU A 330      11.125  10.852 -16.901  1.00 92.79           C  
ATOM   4691  HB2 GLU A 330      11.113  10.355 -17.871  1.00 92.79           H  
ATOM   4692  HB3 GLU A 330      11.854  11.662 -16.929  1.00 92.79           H  
ATOM   4693  O   GLU A 330      10.775  10.398 -13.684  1.00 92.79           O  
ATOM   4694  CG  GLU A 330       9.733  11.445 -16.644  1.00 92.79           C  
ATOM   4695  HG2 GLU A 330       9.762  12.035 -15.727  1.00 92.79           H  
ATOM   4696  HG3 GLU A 330       9.029  10.625 -16.502  1.00 92.79           H  
ATOM   4697  CD  GLU A 330       9.221  12.309 -17.808  1.00 92.79           C  
ATOM   4698  OE1 GLU A 330       8.338  13.156 -17.547  1.00 92.79           O  
ATOM   4699  OE2 GLU A 330       9.626  12.062 -18.968  1.00 92.79           O  
ATOM   4700  N   THR A 331      12.942  10.783 -14.132  1.00 87.38           N  
ATOM   4701  H   THR A 331      13.677  10.668 -14.814  1.00 87.38           H  
ATOM   4702  CA  THR A 331      13.271  11.547 -12.929  1.00 87.38           C  
ATOM   4703  HA  THR A 331      12.356  11.956 -12.500  1.00 87.38           H  
ATOM   4704  C   THR A 331      14.167  12.702 -13.348  1.00 87.38           C  
ATOM   4705  CB  THR A 331      13.967  10.693 -11.857  1.00 87.38           C  
ATOM   4706  HB  THR A 331      14.206  11.332 -11.007  1.00 87.38           H  
ATOM   4707  O   THR A 331      15.100  12.497 -14.124  1.00 87.38           O  
ATOM   4708  CG2 THR A 331      13.107   9.532 -11.359  1.00 87.38           C  
ATOM   4709 HG21 THR A 331      13.635   9.002 -10.567  1.00 87.38           H  
ATOM   4710 HG22 THR A 331      12.895   8.838 -12.172  1.00 87.38           H  
ATOM   4711 HG23 THR A 331      12.165   9.920 -10.970  1.00 87.38           H  
ATOM   4712  OG1 THR A 331      15.161  10.128 -12.346  1.00 87.38           O  
ATOM   4713  HG1 THR A 331      14.923   9.627 -13.130  1.00 87.38           H  
ATOM   4714  N   GLY A 332      13.917  13.919 -12.876  1.00 79.67           N  
ATOM   4715  H   GLY A 332      13.110  14.065 -12.287  1.00 79.67           H  
ATOM   4716  CA  GLY A 332      14.702  15.091 -13.263  1.00 79.67           C  
ATOM   4717  HA2 GLY A 332      15.745  14.804 -13.395  1.00 79.67           H  
ATOM   4718  HA3 GLY A 332      14.322  15.488 -14.204  1.00 79.67           H  
ATOM   4719  C   GLY A 332      14.651  16.197 -12.222  1.00 79.67           C  
ATOM   4720  O   GLY A 332      13.690  16.290 -11.474  1.00 79.67           O  
ATOM   4721  N   ILE A 333      15.696  17.027 -12.161  1.00 67.66           N  
ATOM   4722  H   ILE A 333      16.428  16.938 -12.852  1.00 67.66           H  
ATOM   4723  CA  ILE A 333      15.739  18.197 -11.274  1.00 67.66           C  
ATOM   4724  HA  ILE A 333      15.047  18.025 -10.449  1.00 67.66           H  
ATOM   4725  C   ILE A 333      15.275  19.436 -12.049  1.00 67.66           C  
ATOM   4726  CB  ILE A 333      17.143  18.443 -10.666  1.00 67.66           C  
ATOM   4727  HB  ILE A 333      17.757  18.940 -11.417  1.00 67.66           H  
ATOM   4728  O   ILE A 333      15.755  19.670 -13.159  1.00 67.66           O  
ATOM   4729  CG1 ILE A 333      17.880  17.156 -10.239  1.00 67.66           C  
ATOM   4730 HG12 ILE A 333      17.278  16.615  -9.509  1.00 67.66           H  
ATOM   4731 HG13 ILE A 333      18.020  16.521 -11.114  1.00 67.66           H  
ATOM   4732  CG2 ILE A 333      17.010  19.381  -9.452  1.00 67.66           C  
ATOM   4733 HG21 ILE A 333      16.426  20.269  -9.698  1.00 67.66           H  
ATOM   4734 HG22 ILE A 333      16.500  18.862  -8.640  1.00 67.66           H  
ATOM   4735 HG23 ILE A 333      17.990  19.706  -9.103  1.00 67.66           H  
ATOM   4736  CD1 ILE A 333      19.270  17.421  -9.640  1.00 67.66           C  
ATOM   4737 HD11 ILE A 333      19.788  18.179 -10.228  1.00 67.66           H  
ATOM   4738 HD12 ILE A 333      19.874  16.514  -9.662  1.00 67.66           H  
ATOM   4739 HD13 ILE A 333      19.178  17.758  -8.608  1.00 67.66           H  
ATOM   4740  N   GLY A 334      14.437  20.278 -11.440  1.00 61.50           N  
ATOM   4741  H   GLY A 334      14.019  19.983 -10.569  1.00 61.50           H  
ATOM   4742  CA  GLY A 334      14.028  21.578 -11.993  1.00 61.50           C  
ATOM   4743  HA2 GLY A 334      13.606  21.419 -12.985  1.00 61.50           H  
ATOM   4744  HA3 GLY A 334      13.242  21.987 -11.358  1.00 61.50           H  
ATOM   4745  C   GLY A 334      15.145  22.638 -12.110  1.00 61.50           C  
ATOM   4746  O   GLY A 334      14.916  23.712 -12.669  1.00 61.50           O  
ATOM   4747  N   SER A 335      16.367  22.378 -11.620  1.00 51.52           N  
ATOM   4748  H   SER A 335      16.526  21.460 -11.232  1.00 51.52           H  
ATOM   4749  CA  SER A 335      17.505  23.318 -11.671  1.00 51.52           C  
ATOM   4750  HA  SER A 335      17.100  24.304 -11.900  1.00 51.52           H  
ATOM   4751  C   SER A 335      18.518  23.029 -12.783  1.00 51.52           C  
ATOM   4752  CB  SER A 335      18.220  23.483 -10.318  1.00 51.52           C  
ATOM   4753  HB2 SER A 335      19.266  23.751 -10.469  1.00 51.52           H  
ATOM   4754  HB3 SER A 335      17.759  24.306  -9.771  1.00 51.52           H  
ATOM   4755  O   SER A 335      18.555  21.973 -13.401  1.00 51.52           O  
ATOM   4756  OG  SER A 335      18.167  22.325  -9.530  1.00 51.52           O  
ATOM   4757  HG  SER A 335      17.298  22.344  -9.123  1.00 51.52           H  
ATOM   4758  N   SER A 336      19.384  24.022 -13.008  1.00 50.49           N  
ATOM   4759  H   SER A 336      19.306  24.805 -12.375  1.00 50.49           H  
ATOM   4760  CA  SER A 336      20.384  24.217 -14.071  1.00 50.49           C  
ATOM   4761  HA  SER A 336      19.838  24.328 -15.008  1.00 50.49           H  
ATOM   4762  C   SER A 336      21.422  23.108 -14.330  1.00 50.49           C  
ATOM   4763  CB  SER A 336      21.090  25.554 -13.776  1.00 50.49           C  
ATOM   4764  HB2 SER A 336      21.981  25.672 -14.392  1.00 50.49           H  
ATOM   4765  HB3 SER A 336      20.403  26.362 -14.026  1.00 50.49           H  
ATOM   4766  O   SER A 336      22.383  23.359 -15.054  1.00 50.49           O  
ATOM   4767  OG  SER A 336      21.425  25.676 -12.401  1.00 50.49           O  
ATOM   4768  HG  SER A 336      22.047  24.981 -12.176  1.00 50.49           H  
ATOM   4769  N   ASN A 337      21.261  21.900 -13.789  1.00 56.35           N  
ATOM   4770  H   ASN A 337      20.390  21.713 -13.315  1.00 56.35           H  
ATOM   4771  CA  ASN A 337      22.104  20.751 -14.105  1.00 56.35           C  
ATOM   4772  HA  ASN A 337      22.925  21.093 -14.736  1.00 56.35           H  
ATOM   4773  C   ASN A 337      21.312  19.741 -14.953  1.00 56.35           C  
ATOM   4774  CB  ASN A 337      22.717  20.197 -12.804  1.00 56.35           C  
ATOM   4775  HB2 ASN A 337      22.074  19.427 -12.379  1.00 56.35           H  
ATOM   4776  HB3 ASN A 337      22.801  20.999 -12.070  1.00 56.35           H  
ATOM   4777  O   ASN A 337      20.843  18.714 -14.469  1.00 56.35           O  
ATOM   4778  CG  ASN A 337      24.118  19.643 -13.000  1.00 56.35           C  
ATOM   4779  ND2 ASN A 337      24.683  19.052 -11.976  1.00 56.35           N  
ATOM   4780 HD21 ASN A 337      24.141  18.864 -11.145  1.00 56.35           H  
ATOM   4781 HD22 ASN A 337      25.575  18.617 -12.167  1.00 56.35           H  
ATOM   4782  OD1 ASN A 337      24.749  19.774 -14.033  1.00 56.35           O  
ATOM   4783  N   VAL A 338      21.144  20.068 -16.239  1.00 54.96           N  
ATOM   4784  H   VAL A 338      21.560  20.936 -16.545  1.00 54.96           H  
ATOM   4785  CA  VAL A 338      20.340  19.316 -17.228  1.00 54.96           C  
ATOM   4786  HA  VAL A 338      19.312  19.282 -16.865  1.00 54.96           H  
ATOM   4787  C   VAL A 338      20.806  17.851 -17.390  1.00 54.96           C  
ATOM   4788  CB  VAL A 338      20.351  20.066 -18.585  1.00 54.96           C  
ATOM   4789  HB  VAL A 338      21.342  19.977 -19.030  1.00 54.96           H  
ATOM   4790  O   VAL A 338      20.051  17.003 -17.875  1.00 54.96           O  
ATOM   4791  CG1 VAL A 338      19.320  19.516 -19.581  1.00 54.96           C  
ATOM   4792 HG11 VAL A 338      19.317  20.117 -20.491  1.00 54.96           H  
ATOM   4793 HG12 VAL A 338      19.578  18.495 -19.859  1.00 54.96           H  
ATOM   4794 HG13 VAL A 338      18.326  19.530 -19.135  1.00 54.96           H  
ATOM   4795  CG2 VAL A 338      20.041  21.567 -18.420  1.00 54.96           C  
ATOM   4796 HG21 VAL A 338      19.096  21.693 -17.892  1.00 54.96           H  
ATOM   4797 HG22 VAL A 338      19.970  22.043 -19.399  1.00 54.96           H  
ATOM   4798 HG23 VAL A 338      20.835  22.069 -17.867  1.00 54.96           H  
ATOM   4799  N   ASP A 339      22.018  17.529 -16.931  1.00 61.80           N  
ATOM   4800  H   ASP A 339      22.597  18.269 -16.561  1.00 61.80           H  
ATOM   4801  CA  ASP A 339      22.620  16.192 -17.007  1.00 61.80           C  
ATOM   4802  HA  ASP A 339      22.301  15.722 -17.937  1.00 61.80           H  
ATOM   4803  C   ASP A 339      22.180  15.233 -15.880  1.00 61.80           C  
ATOM   4804  CB  ASP A 339      24.152  16.332 -17.074  1.00 61.80           C  
ATOM   4805  HB2 ASP A 339      24.601  15.340 -17.023  1.00 61.80           H  
ATOM   4806  HB3 ASP A 339      24.494  16.900 -16.209  1.00 61.80           H  
ATOM   4807  O   ASP A 339      22.487  14.046 -15.946  1.00 61.80           O  
ATOM   4808  CG  ASP A 339      24.649  17.005 -18.364  1.00 61.80           C  
ATOM   4809  OD1 ASP A 339      23.911  16.982 -19.376  1.00 61.80           O  
ATOM   4810  OD2 ASP A 339      25.773  17.556 -18.329  1.00 61.80           O  
ATOM   4811  N   ALA A 340      21.434  15.698 -14.869  1.00 72.23           N  
ATOM   4812  H   ALA A 340      21.207  16.682 -14.845  1.00 72.23           H  
ATOM   4813  CA  ALA A 340      21.013  14.860 -13.737  1.00 72.23           C  
ATOM   4814  HA  ALA A 340      21.777  14.102 -13.567  1.00 72.23           H  
ATOM   4815  C   ALA A 340      19.691  14.096 -13.957  1.00 72.23           C  
ATOM   4816  CB  ALA A 340      20.960  15.733 -12.480  1.00 72.23           C  
ATOM   4817  HB1 ALA A 340      20.198  16.504 -12.592  1.00 72.23           H  
ATOM   4818  HB2 ALA A 340      20.721  15.112 -11.617  1.00 72.23           H  
ATOM   4819  HB3 ALA A 340      21.930  16.202 -12.316  1.00 72.23           H  
ATOM   4820  O   ALA A 340      19.296  13.317 -13.088  1.00 72.23           O  
ATOM   4821  N   SER A 341      18.983  14.308 -15.076  1.00 85.04           N  
ATOM   4822  H   SER A 341      19.360  14.918 -15.787  1.00 85.04           H  
ATOM   4823  CA  SER A 341      17.747  13.558 -15.340  1.00 85.04           C  
ATOM   4824  HA  SER A 341      17.270  13.424 -14.369  1.00 85.04           H  
ATOM   4825  C   SER A 341      18.040  12.151 -15.863  1.00 85.04           C  
ATOM   4826  CB  SER A 341      16.717  14.333 -16.180  1.00 85.04           C  
ATOM   4827  HB2 SER A 341      16.779  15.393 -15.932  1.00 85.04           H  
ATOM   4828  HB3 SER A 341      15.715  13.992 -15.922  1.00 85.04           H  
ATOM   4829  O   SER A 341      18.995  11.943 -16.617  1.00 85.04           O  
ATOM   4830  OG  SER A 341      16.861  14.168 -17.569  1.00 85.04           O  
ATOM   4831  HG  SER A 341      16.081  13.711 -17.892  1.00 85.04           H  
ATOM   4832  N   ARG A 342      17.216  11.187 -15.453  1.00 89.22           N  
ATOM   4833  H   ARG A 342      16.439  11.458 -14.867  1.00 89.22           H  
ATOM   4834  CA  ARG A 342      17.300   9.783 -15.851  1.00 89.22           C  
ATOM   4835  HA  ARG A 342      18.001   9.699 -16.681  1.00 89.22           H  
ATOM   4836  C   ARG A 342      15.945   9.304 -16.342  1.00 89.22           C  
ATOM   4837  CB  ARG A 342      17.845   8.951 -14.685  1.00 89.22           C  
ATOM   4838  HB2 ARG A 342      18.830   9.340 -14.426  1.00 89.22           H  
ATOM   4839  HB3 ARG A 342      17.192   9.051 -13.818  1.00 89.22           H  
ATOM   4840  O   ARG A 342      14.936   9.503 -15.671  1.00 89.22           O  
ATOM   4841  CG  ARG A 342      17.982   7.468 -15.042  1.00 89.22           C  
ATOM   4842  HG2 ARG A 342      18.520   7.359 -15.983  1.00 89.22           H  
ATOM   4843  HG3 ARG A 342      16.992   7.020 -15.137  1.00 89.22           H  
ATOM   4844  CD  ARG A 342      18.763   6.748 -13.944  1.00 89.22           C  
ATOM   4845  HD2 ARG A 342      18.279   6.937 -12.986  1.00 89.22           H  
ATOM   4846  HD3 ARG A 342      19.777   7.148 -13.896  1.00 89.22           H  
ATOM   4847  NE  ARG A 342      18.788   5.301 -14.185  1.00 89.22           N  
ATOM   4848  HE  ARG A 342      18.045   4.779 -13.743  1.00 89.22           H  
ATOM   4849  NH1 ARG A 342      20.685   5.134 -15.455  1.00 89.22           N  
ATOM   4850 HH11 ARG A 342      20.863   6.127 -15.397  1.00 89.22           H  
ATOM   4851 HH12 ARG A 342      21.370   4.565 -15.932  1.00 89.22           H  
ATOM   4852  NH2 ARG A 342      19.448   3.330 -15.074  1.00 89.22           N  
ATOM   4853 HH21 ARG A 342      19.938   2.868 -15.826  1.00 89.22           H  
ATOM   4854 HH22 ARG A 342      18.641   2.888 -14.656  1.00 89.22           H  
ATOM   4855  CZ  ARG A 342      19.643   4.600 -14.899  1.00 89.22           C  
ATOM   4856  N   GLU A 343      15.947   8.668 -17.504  1.00 94.23           N  
ATOM   4857  H   GLU A 343      16.840   8.481 -17.938  1.00 94.23           H  
ATOM   4858  CA  GLU A 343      14.753   8.219 -18.218  1.00 94.23           C  
ATOM   4859  HA  GLU A 343      13.894   8.224 -17.547  1.00 94.23           H  
ATOM   4860  C   GLU A 343      14.983   6.805 -18.726  1.00 94.23           C  
ATOM   4861  CB  GLU A 343      14.449   9.128 -19.417  1.00 94.23           C  
ATOM   4862  HB2 GLU A 343      13.580   8.735 -19.945  1.00 94.23           H  
ATOM   4863  HB3 GLU A 343      15.300   9.089 -20.098  1.00 94.23           H  
ATOM   4864  O   GLU A 343      16.094   6.471 -19.154  1.00 94.23           O  
ATOM   4865  CG  GLU A 343      14.172  10.589 -19.036  1.00 94.23           C  
ATOM   4866  HG2 GLU A 343      13.181  10.652 -18.586  1.00 94.23           H  
ATOM   4867  HG3 GLU A 343      14.899  10.920 -18.294  1.00 94.23           H  
ATOM   4868  CD  GLU A 343      14.256  11.540 -20.234  1.00 94.23           C  
ATOM   4869  OE1 GLU A 343      14.654  12.707 -19.991  1.00 94.23           O  
ATOM   4870  OE2 GLU A 343      14.065  11.083 -21.387  1.00 94.23           O  
ATOM   4871  N   GLY A 344      13.955   5.964 -18.710  1.00 96.06           N  
ATOM   4872  H   GLY A 344      13.062   6.265 -18.347  1.00 96.06           H  
ATOM   4873  CA  GLY A 344      14.111   4.613 -19.220  1.00 96.06           C  
ATOM   4874  HA2 GLY A 344      14.257   4.651 -20.299  1.00 96.06           H  
ATOM   4875  HA3 GLY A 344      14.998   4.172 -18.766  1.00 96.06           H  
ATOM   4876  C   GLY A 344      12.968   3.672 -18.921  1.00 96.06           C  
ATOM   4877  O   GLY A 344      11.950   4.030 -18.333  1.00 96.06           O  
ATOM   4878  N   PHE A 345      13.186   2.433 -19.339  1.00 97.45           N  
ATOM   4879  H   PHE A 345      14.095   2.223 -19.727  1.00 97.45           H  
ATOM   4880  CA  PHE A 345      12.286   1.321 -19.105  1.00 97.45           C  
ATOM   4881  HA  PHE A 345      11.325   1.720 -18.781  1.00 97.45           H  
ATOM   4882  C   PHE A 345      12.831   0.423 -18.004  1.00 97.45           C  
ATOM   4883  CB  PHE A 345      12.066   0.539 -20.403  1.00 97.45           C  
ATOM   4884  HB2 PHE A 345      11.406  -0.304 -20.197  1.00 97.45           H  
ATOM   4885  HB3 PHE A 345      13.020   0.136 -20.742  1.00 97.45           H  
ATOM   4886  O   PHE A 345      14.042   0.279 -17.851  1.00 97.45           O  
ATOM   4887  CG  PHE A 345      11.458   1.373 -21.509  1.00 97.45           C  
ATOM   4888  CD1 PHE A 345      10.060   1.473 -21.626  1.00 97.45           C  
ATOM   4889  HD1 PHE A 345       9.423   0.951 -20.928  1.00 97.45           H  
ATOM   4890  CD2 PHE A 345      12.289   2.088 -22.392  1.00 97.45           C  
ATOM   4891  HD2 PHE A 345      13.362   2.035 -22.284  1.00 97.45           H  
ATOM   4892  CE1 PHE A 345       9.494   2.279 -22.631  1.00 97.45           C  
ATOM   4893  HE1 PHE A 345       8.421   2.373 -22.706  1.00 97.45           H  
ATOM   4894  CE2 PHE A 345      11.724   2.903 -23.387  1.00 97.45           C  
ATOM   4895  HE2 PHE A 345      12.364   3.475 -24.041  1.00 97.45           H  
ATOM   4896  CZ  PHE A 345      10.326   2.998 -23.507  1.00 97.45           C  
ATOM   4897  HZ  PHE A 345       9.892   3.646 -24.254  1.00 97.45           H  
ATOM   4898  N   GLY A 346      11.943  -0.246 -17.286  1.00 97.29           N  
ATOM   4899  H   GLY A 346      10.961  -0.057 -17.429  1.00 97.29           H  
ATOM   4900  CA  GLY A 346      12.309  -1.328 -16.391  1.00 97.29           C  
ATOM   4901  HA2 GLY A 346      12.365  -0.971 -15.363  1.00 97.29           H  
ATOM   4902  HA3 GLY A 346      13.292  -1.711 -16.666  1.00 97.29           H  
ATOM   4903  C   GLY A 346      11.331  -2.482 -16.470  1.00 97.29           C  
ATOM   4904  O   GLY A 346      10.182  -2.328 -16.891  1.00 97.29           O  
ATOM   4905  N   ALA A 347      11.817  -3.654 -16.086  1.00 98.26           N  
ATOM   4906  H   ALA A 347      12.776  -3.692 -15.771  1.00 98.26           H  
ATOM   4907  CA  ALA A 347      11.016  -4.856 -15.957  1.00 98.26           C  
ATOM   4908  HA  ALA A 347       9.967  -4.567 -15.907  1.00 98.26           H  
ATOM   4909  C   ALA A 347      11.386  -5.568 -14.658  1.00 98.26           C  
ATOM   4910  CB  ALA A 347      11.212  -5.744 -17.190  1.00 98.26           C  
ATOM   4911  HB1 ALA A 347      10.934  -5.192 -18.087  1.00 98.26           H  
ATOM   4912  HB2 ALA A 347      10.580  -6.628 -17.103  1.00 98.26           H  
ATOM   4913  HB3 ALA A 347      12.255  -6.051 -17.264  1.00 98.26           H  
ATOM   4914  O   ALA A 347      12.565  -5.824 -14.412  1.00 98.26           O  
ATOM   4915  N   VAL A 348      10.381  -5.881 -13.840  1.00 98.16           N  
ATOM   4916  H   VAL A 348       9.441  -5.671 -14.145  1.00 98.16           H  
ATOM   4917  CA  VAL A 348      10.550  -6.528 -12.533  1.00 98.16           C  
ATOM   4918  HA  VAL A 348      11.532  -6.997 -12.491  1.00 98.16           H  
ATOM   4919  C   VAL A 348       9.496  -7.615 -12.380  1.00 98.16           C  
ATOM   4920  CB  VAL A 348      10.466  -5.520 -11.368  1.00 98.16           C  
ATOM   4921  HB  VAL A 348       9.474  -5.067 -11.364  1.00 98.16           H  
ATOM   4922  O   VAL A 348       8.302  -7.367 -12.543  1.00 98.16           O  
ATOM   4923  CG1 VAL A 348      10.703  -6.214 -10.022  1.00 98.16           C  
ATOM   4924 HG11 VAL A 348      11.670  -6.717 -10.021  1.00 98.16           H  
ATOM   4925 HG12 VAL A 348      10.695  -5.477  -9.219  1.00 98.16           H  
ATOM   4926 HG13 VAL A 348       9.916  -6.940  -9.814  1.00 98.16           H  
ATOM   4927  CG2 VAL A 348      11.503  -4.395 -11.480  1.00 98.16           C  
ATOM   4928 HG21 VAL A 348      11.453  -3.904 -12.452  1.00 98.16           H  
ATOM   4929 HG22 VAL A 348      12.510  -4.787 -11.334  1.00 98.16           H  
ATOM   4930 HG23 VAL A 348      11.313  -3.651 -10.707  1.00 98.16           H  
ATOM   4931  N   THR A 349       9.927  -8.825 -12.057  1.00 98.20           N  
ATOM   4932  H   THR A 349      10.913  -8.938 -11.868  1.00 98.20           H  
ATOM   4933  CA  THR A 349       9.063  -9.965 -11.740  1.00 98.20           C  
ATOM   4934  HA  THR A 349       8.026  -9.630 -11.715  1.00 98.20           H  
ATOM   4935  C   THR A 349       9.397 -10.479 -10.354  1.00 98.20           C  
ATOM   4936  CB  THR A 349       9.188 -11.062 -12.808  1.00 98.20           C  
ATOM   4937  HB  THR A 349       8.976 -10.612 -13.777  1.00 98.20           H  
ATOM   4938  O   THR A 349      10.508 -10.275  -9.879  1.00 98.20           O
[truncated: 8,028 more chars]
