# Supplementary material for: An outer membrane porin-lipoprotein complex modulates elongasome movement to establish cell curvature in Rhodospirillum rubrum
Source: Nat Commun. 2024 Sep 2;15:7616. doi: 10.1038/s41467-024-51790-z (PMC11369160; doi:10.1038/s41467-024-51790-z)
Supplement: Supplementary file 10 — Supplementary Data 7 [file 41467_2024_51790_MOESM10_ESM.zip › Supplementary Data 7/Porin trimer/Porin trimer.json]

{"pae": [[0.7500646114349365, 1.3472676277160645, 2.4098639488220215, 4.425203800201416, 4.388115406036377, 7.113275527954102, 8.834362983703613, 8.842839241027832, 11.924880027770996, 13.261012077331543, 14.388847351074219, 14.475931167602539, 16.697830200195312, 17.166553497314453, 17.752487182617188, 17.6975040435791, 18.335779190063477, 18.23139190673828, 18.976757049560547, 19.34249496459961, 19.961933135986328, 20.298309326171875, 20.507553100585938, 20.201717376708984, 19.964630126953125, 19.96839714050293, 19.272830963134766, 19.525836944580078, 19.227832794189453, 19.357545852661133, 18.823013305664062, 18.625457763671875, 17.426589965820312, 16.46697998046875, 16.8441219329834, 16.909893035888672, 15.475221633911133, 14.147001266479492, 13.095584869384766, 12.464858055114746, 10.514579772949219, 9.54214096069336, 7.483636856079102, 6.847241401672363, 4.4382476806640625, 5.044589042663574, 5.260002613067627, 4.072242736816406, 5.539661407470703, 5.931337833404541, 6.7477617263793945, 7.155111312866211, 7.219521999359131, 8.565387725830078, 8.102152824401855, 11.557701110839844, 11.748579978942871, 12.91778564453125, 12.96391487121582, 14.138055801391602, 14.328733444213867, 15.19079875946045, 15.507811546325684, 14.861583709716797, 16.08015251159668, 15.990589141845703, 13.985568046569824, 13.201119422912598, 13.451261520385742, 13.13023853302002, 13.984314918518066, 12.266897201538086, 11.69340991973877, 11.104900360107422, 10.446805953979492, 10.325363159179688, 9.611204147338867, 9.98289966583252, 11.559783935546875, 12.561187744140625, 12.293241500854492, 13.063453674316406, 13.396971702575684, 12.771839141845703, 13.00301456451416, 13.564361572265625, 14.131091117858887, 13.802597045898438, 15.159921646118164, 15.25113296508789, 15.253950119018555, 16.078536987304688, 15.835049629211426, 15.13017463684082, 16.106515884399414, 16.253170013427734, 17.032962799072266, 17.655838012695312, 18.004732131958008, 17.791515350341797, 18.615577697753906, 18.332735061645508, 18.53536605834961, 17.65341567993164, 17.950759887695312, 18.27619171142578, 18.423105239868164, 18.63873291015625, 17.41416358947754, 18.678028106689453, 18.389345169067383, 18.60173225402832, 18.76230812072754, 18.77039337158203, 18.998064041137695, 19.130950927734375, 19.852558135986328, 20.105144500732422, 19.707347869873047, 19.628211975097656, 19.090213775634766, 18.686668395996094, 18.815750122070312, 19.37060546875, 18.77187156677246, 18.549678802490234, 18.717618942260742, 18.87030029296875, 18.701953887939453, 17.67349624633789, 17.81769371032715, 16.8569393157959, 17.223922729492188, 15.463472366333008, 15.578094482421875, 14.204216003417969, 15.16946792602539, 14.140814781188965, 14.600259780883789, 13.86924934387207, 14.024361610412598, 12.73135757446289, 13.634872436523438, 12.789669036865234, 12.813905715942383, 12.897510528564453, 13.791875839233398, 14.744626998901367, 15.113313674926758, 15.496148109436035, 14.48481559753418, 14.666196823120117, 14.691911697387695, 14.9072265625, 15.628190994262695, 15.065903663635254, 15.76554012298584, 16.01632308959961, 15.841434478759766, 16.86322784423828, 17.355072021484375, 16.773048400878906, 15.707977294921875, 16.1335506439209, 16.82268714904785, 16.714723587036133, 17.463123321533203, 17.888477325439453, 17.64210319519043, 15.920994758605957, 16.68064308166504, 17.607574462890625, 18.49750518798828, 18.508577346801758, 18.633602142333984, 18.763113021850586, 18.300140380859375, 16.999818801879883, 17.233301162719727, 16.916236877441406, 16.27194595336914, 16.6063232421875, 15.718344688415527, 15.966290473937988, 15.39251708984375, 15.678126335144043, 15.322212219238281, 15.69500732421875, 15.700752258300781, 16.769306182861328, 16.922325134277344, 17.55719757080078, 17.53974151611328, 18.43244743347168, 17.044130325317383, 17.705228805541992, 16.913604736328125, 17.321086883544922, 16.214134216308594, 17.18468475341797, 16.550676345825195, 16.88619041442871, 16.954578399658203, 17.65168571472168, 17.52998924255371, 18.623573303222656, 18.39095115661621, 19.194150924682617, 18.341548919677734, 18.667701721191406, 17.936946868896484, 17.896799087524414, 17.578155517578125, 17.862350463867188, 17.97661590576172, 17.978622436523438, 18.234413146972656, 17.887935638427734, 18.22294807434082, 18.157718658447266, 17.684738159179688, 19.123510360717773, 18.38759994506836, 18.704010009765625, 17.75839614868164, 18.379112243652344, 17.682636260986328, 18.259811401367188, 18.284805297851562, 18.171682357788086, 18.783306121826172, 18.823074340820312, 19.61861228942871, 19.48993682861328, 19.569522857666016, 19.579082489013672, 19.684022903442383, 19.27625846862793, 19.278133392333984, 18.684776306152344, 18.709247589111328, 19.34087371826172, 19.188650131225586, 20.006317138671875, 19.746883392333984, 20.150007247924805, 19.529531478881836, 19.55340576171875, 19.48788833618164, 18.672969818115234, 19.3704891204834, 18.82970428466797, 19.15235137939453, 18.922645568847656, 18.845083236694336, 19.319311141967773, 17.932720184326172, 19.085969924926758, 18.34964942932129, 17.835166931152344, 18.247352600097656, 16.874496459960938, 18.74677276611328, 18.185495376586914, 18.688907623291016, 18.817550659179688, 19.026241302490234, 18.90777587890625, 19.12519073486328, 18.71670913696289, 18.999771118164062, 19.06454849243164, 19.19287109375, 19.843076705932617, 20.027732849121094, 20.270055770874023, 19.641643524169922, 19.990718841552734, 19.723224639892578, 20.013404846191406, 19.712661743164062, 19.20730972290039, 19.458637237548828, 19.47625732421875, 19.223140716552734, 19.4321346282959, 19.57023811340332, 18.44012451171875, 19.267662048339844, 17.838136672973633, 18.284473419189453, 16.88709259033203, 17.411592483520508, 15.924970626831055, 15.6345853805542, 15.109228134155273, 15.81950569152832, 17.429611206054688, 18.341629028320312, 17.72667694091797, 18.54949188232422, 19.08566665649414, 18.53911590576172, 18.88311195373535, 19.290042877197266, 19.392215728759766, 19.523880004882812, 19.52650260925293, 19.55514907836914, 19.88291358947754, 20.35083770751953, 20.49217987060547, 20.609512329101562, 20.348257064819336, 20.91708755493164, 20.47376251220703, 19.803272247314453, 19.78455924987793, 19.56185531616211, 20.111289978027344, 19.65686798095703, 19.694381713867188, 18.553096771240234, 19.109039306640625, 18.499248504638672, 18.66872787475586, 17.618316650390625, 17.128482818603516, 16.55786895751953, 15.665453910827637, 15.675554275512695, 13.934944152832031, 14.463497161865234, 14.097153663635254, 13.494233131408691, 14.139558792114258, 13.341999053955078, 11.822257041931152, 10.80986213684082, 9.656579971313477, 9.675983428955078, 11.42125129699707, 11.616174697875977, 11.622920989990234, 12.70603084564209, 13.72348403930664, 12.89828109741211, 14.213937759399414, 14.361074447631836, 15.517789840698242, 16.23002815246582, 16.861141204833984, 17.81212615966797, 17.807044982910156, 18.022048950195312, 18.325885772705078, 18.38143539428711, 18.41686248779297, 17.22330093383789, 17.320030212402344, 17.632888793945312, 16.47766876220703, 15.328869819641113, 15.368277549743652, 14.366523742675781, 14.310227394104004, 13.768033027648926, 13.606161117553711, 12.598065376281738, 13.015972137451172, 11.682344436645508, 11.980159759521484, 13.25663948059082, 12.100896835327148, 13.89799690246582, 14.305397033691406, 14.907706260681152, 15.313000679016113, 17.017051696777344, 17.38150405883789, 17.824424743652344, 17.12858009338379, 18.14699935913086, 15.598276138305664, 16.56769561767578, 14.662757873535156, 14.872922897338867, 13.739179611206055, 14.4228515625, 13.521377563476562, 13.695941925048828, 13.403120994567871, 12.914224624633789, 13.609121322631836, 14.871282577514648, 14.752928733825684, 15.692466735839844, 15.866464614868164, 14.467717170715332, 13.630373001098633, 14.966154098510742, 13.082828521728516, 14.835962295532227, 15.680957794189453, 15.670968055725098, 16.58013153076172, 16.47631072998047, 17.665849685668945, 16.810855865478516, 17.782411575317383, 17.862079620361328, 18.75539779663086, 17.851219177246094, 17.177608489990234, 18.475521087646484, 16.328895568847656, 17.49074935913086, 16.79436492919922, 16.442298889160156, 15.905259132385254, 15.812564849853516, 17.270463943481445, 16.61526107788086, 17.281600952148438, 16.038074493408203, 16.5225772857666, 16.546245574951172, 16.53239631652832, 16.540781021118164, 16.33272933959961, 15.567825317382812, 15.543636322021484, 15.385038375854492, 14.53970718383789, 14.333501815795898, 14.603391647338867, 14.220903396606445, 15.45400619506836, 15.310297012329102, 16.58184242248535, 15.85405445098877, 15.17616081237793, 16.399864196777344, 15.827962875366211, 15.351548194885254, 16.031476974487305, 16.771217346191406, 17.47658348083496, 18.17740249633789, 18.719850540161133, 18.62382698059082, 18.717273712158203, 18.59146499633789, 18.274944305419922, 18.6378116607666, 18.68109703063965, 18.391342163085938, 17.19858741760254, 17.555755615234375, 17.125308990478516, 16.46977996826172, 16.936641693115234, 16.875822067260742, 16.601783752441406, 17.04937744140625, 15.788854598999023, 16.829505920410156, 15.794368743896484, 16.74814224243164, 16.76852035522461, 17.065799713134766, 17.934415817260742, 17.71864891052246, 18.03033447265625, 17.469070434570312, 17.794750213623047, 17.760231018066406, 17.74696159362793, 18.31558609008789, 17.98751449584961, 17.81976318359375, 17.912805557250977, 17.875465393066406, 18.03055191040039, 17.811376571655273, 18.059192657470703, 18.11064910888672, 18.54125213623047, 18.13933563232422, 18.81307601928711, 17.767330169677734, 17.751617431640625, 17.63348960876465, 18.221023559570312, 17.67522430419922, 17.435300827026367, 17.580448150634766, 16.981666564941406, 18.079439163208008, 18.35837173461914, 18.568649291992188, 18.49510955810547, 18.619232177734375, 18.831510543823242, 19.29964828491211, 19.139991760253906, 19.426677703857422, 19.236007690429688, 18.815980911254883, 19.115283966064453, 19.063617706298828, 18.41714096069336, 18.540359497070312, 18.10659408569336, 18.466140747070312, 17.64852523803711, 18.141490936279297, 17.40129852294922, 17.533138275146484, 17.64849853515625, 17.428237915039062, 16.582571029663086, 18.099952697753906, 17.510400772094727, 16.79726219177246, 17.18720817565918, 16.917266845703125, 17.33214569091797, 17.342727661132812, 17.683067321777344, 17.42304229736328, 18.163419723510742, 18.233604431152344, 18.320629119873047, 18.409259796142578, 18.85538673400879, 18.437002182006836, 19.652149200439453, 19.457799911499023, 19.088970184326172, 18.93828010559082, 18.429676055908203, 18.37358283996582, 17.857458114624023, 18.112031936645508, 17.66061019897461, 17.55912971496582, 16.875591278076172, 16.92374038696289, 16.763809204101562, 16.918188095092773, 16.315378189086914, 15.51992130279541, 15.966336250305176, 16.6572208404541, 16.620882034301758, 17.12602424621582, 17.30909538269043, 17.41071319580078, 17.746854782104492, 18.219085693359375, 18.394336700439453, 18.816802978515625, 19.1020565032959, 19.346813201904297, 19.433597564697266, 19.748306274414062, 19.490306854248047, 19.622074127197266, 19.26626205444336, 19.06708526611328, 18.752954483032227, 18.727373123168945, 19.036922454833984, 19.901920318603516, 19.660871505737305, 19.570924758911133, 19.706958770751953, 19.17538070678711, 19.14884376525879, 18.595138549804688, 17.95429229736328, 17.758590698242188, 17.773536682128906, 17.195484161376953, 17.11728286743164, 16.68632698059082, 16.782655715942383, 15.681982040405273, 15.444334983825684, 15.338602066040039, 14.844533920288086, 14.757600784301758, 13.225841522216797, 14.116751670837402, 15.12189769744873, 14.695965766906738, 15.660111427307129, 16.220291137695312, 16.648332595825195, 17.06709098815918, 17.717939376831055, 17.442699432373047, 17.914592742919922, 18.459468841552734, 18.637405395507812, 19.0539493560791, 19.545700073242188, 19.069053649902344, 19.006549835205078, 18.55440902709961, 18.082782745361328, 18.24756622314453, 17.437950134277344, 17.73017692565918, 17.192644119262695, 16.937633514404297, 15.830728530883789, 15.596305847167969, 15.013578414916992, 14.575326919555664, 14.623546600341797, 13.857433319091797, 12.897510528564453, 12.997557640075684, 13.383255004882812, 12.763875007629395, 11.689485549926758, 12.104791641235352, 12.543445587158203, 13.285931587219238, 13.855878829956055, 14.241219520568848, 14.899548530578613, 14.888731002807617, 16.257118225097656, 16.981197357177734, 17.69959259033203, 17.533857345581055, 17.677268981933594, 18.067846298217773, 18.2821102142334, 18.98989486694336, 19.269962310791016, 19.560447692871094, 19.31464385986328, 19.53752899169922, 19.155899047851562, 18.323440551757812, 18.37586212158203, 17.267547607421875, 18.13170051574707, 17.416622161865234, 16.828697204589844, 16.123689651489258, 15.232793807983398, 14.840332984924316, 13.890700340270996, 13.6848726272583, 13.568971633911133, 13.045019149780273, 11.709884643554688, 12.170694351196289, 10.923990249633789, 11.146392822265625, 11.67111587524414, 10.430036544799805, 10.116401672363281, 10.36215591430664, 8.6573486328125, 7.3280792236328125, 7.656021595001221, 6.84926700592041, 8.132569313049316, 9.265663146972656, 10.14617919921875, 12.091608047485352, 13.319944381713867, 14.253677368164062, 14.942481994628906, 15.463456153869629, 16.202743530273438, 17.41753387451172, 18.204835891723633, 19.18061065673828, 19.627145767211914, 19.638648986816406, 19.391101837158203, 19.67329216003418, 19.48621368408203, 18.398517608642578, 18.894983291625977, 18.107858657836914, 17.714813232421875, 16.266033172607422, 16.439109802246094, 15.426565170288086, 14.424215316772461, 14.261590957641602, 12.755325317382812, 12.002092361450195, 10.941526412963867, 10.768035888671875, 8.452014923095703, 9.195818901062012, 8.464824676513672, 8.893081665039062, 9.250547409057617, 10.094747543334961, 11.065324783325195, 11.564935684204102, 12.858965873718262, 13.78425407409668, 12.906147956848145, 12.276649475097656, 11.310408592224121, 10.859665870666504, 10.328453063964844, 10.061683654785156, 10.291620254516602, 11.081056594848633, 11.072785377502441, 12.338796615600586, 12.64080810546875, 13.457408905029297, 13.685944557189941, 14.133050918579102, 14.735552787780762, 15.390562057495117, 15.402021408081055, 14.672907829284668, 12.919851303100586, 12.538981437683105, 13.608960151672363, 12.593769073486328, 12.28293514251709, 11.3348388671875, 11.680135726928711, 11.624116897583008, 12.449840545654297, 12.411918640136719, 12.68647575378418, 14.155455589294434, 14.505327224731445, 13.804988861083984, 13.338754653930664, 13.4970121383667, 12.397564888000488, 12.746161460876465, 13.162271499633789, 13.498512268066406, 13.043824195861816, 14.029373168945312, 13.810303688049316, 14.824149131774902, 16.09195899963379, 15.237029075622559, 14.251603126525879, 15.319124221801758, 15.918970108032227, 15.385984420776367, 16.091163635253906, 15.882115364074707, 14.654855728149414, 14.990617752075195, 13.763120651245117, 13.005715370178223, 13.551091194152832, 14.808755874633789, 14.85444450378418, 15.90001392364502, 15.63338851928711, 15.650908470153809, 15.763338088989258, 17.248910903930664, 17.02014923095703, 16.546226501464844, 17.658893585205078, 18.26146125793457, 19.174652099609375, 18.98824119567871, 19.28044891357422, 18.50237274169922, 18.508785247802734, 18.508460998535156, 18.98097801208496, 19.242692947387695, 19.251998901367188, 19.898616790771484, 18.385597229003906, 18.73098373413086, 18.46636199951172, 18.108970642089844, 16.604660034179688, 17.36650848388672, 16.02123260498047, 17.22457504272461, 15.515959739685059, 16.362659454345703, 15.132823944091797, 15.556523323059082, 15.280322074890137, 14.119162559509277, 13.679664611816406, 14.781717300415039, 13.547401428222656, 14.49265193939209, 14.086813926696777, 14.733964920043945, 14.957712173461914, 14.899048805236816, 15.624677658081055, 16.291574478149414, 16.604286193847656, 16.06052017211914, 16.776582717895508, 15.370975494384766, 15.911312103271484, 15.37646484375, 15.732017517089844, 15.246635437011719, 15.2993745803833, 15.297541618347168, 15.117012977600098, 15.916478157043457, 16.164100646972656, 15.843063354492188, 15.70763111114502, 15.793635368347168, 15.057859420776367, 15.634321212768555, 16.469623565673828, 17.23053741455078, 17.651714324951172, 17.6581974029541, 17.685489654541016, 17.261436462402344, 16.778820037841797, 16.24907684326172, 16.2552490234375, 15.704105377197266, 16.137100219726562, 16.398059844970703, 16.342281341552734, 16.4897403717041, 15.76869010925293, 16.32713508605957, 15.850030899047852, 16.339588165283203, 16.504634857177734, 17.510271072387695, 17.72238540649414, 16.243181228637695, 15.757230758666992, 16.133934020996094, 16.23256492614746, 16.07986831665039, 16.976184844970703, 16.04662322998047, 17.37969970703125, 16.578330993652344, 17.09964370727539, 16.606395721435547, 17.443164825439453, 16.789386749267578, 18.34796714782715, 19.212581634521484, 18.002925872802734, 17.893924713134766, 17.750999450683594, 17.727352142333984, 16.027355194091797, 17.520919799804688, 16.067935943603516, 17.554668426513672, 15.675979614257812, 16.297916412353516, 15.79204273223877, 15.706239700317383, 15.42741584777832, 14.295360565185547, 14.949488639831543, 15.974990844726562, 16.545608520507812, 15.863651275634766, 17.027557373046875, 16.986618041992188, 18.45265769958496, 17.749420166015625, 18.42192840576172, 18.313688278198242, 18.7910213470459, 18.628381729125977, 19.08624267578125, 19.06810188293457, 19.081687927246094, 19.333276748657227, 18.771865844726562, 18.691368103027344, 18.192668914794922, 17.976198196411133, 17.865741729736328, 18.542940139770508, 18.99407386779785, 19.601083755493164, 20.24259376525879, 19.838775634765625, 19.226741790771484, 19.356327056884766, 18.956321716308594, 18.136228561401367, 17.68406105041504, 17.749271392822266, 16.604618072509766, 17.477643966674805, 15.801297187805176, 16.5869197845459, 14.434600830078125, 14.327231407165527, 12.795587539672852, 12.785222053527832, 11.005979537963867, 8.682027816772461, 11.491199493408203, 12.610546112060547, 14.162334442138672, 14.585197448730469, 16.22858238220215, 15.979368209838867, 17.877872467041016, 17.429645538330078, 18.494583129882812, 18.254348754882812, 19.18893051147461, 19.02310562133789, 19.60730743408203, 20.055391311645508, 19.74605369567871, 19.956384658813477, 19.496294021606445, 18.55003547668457, 18.145648956298828, 16.789133071899414, 18.037635803222656, 16.333024978637695, 16.21851348876953, 15.153451919555664, 13.286895751953125, 12.854068756103516, 10.895539283752441, 7.381753444671631, 6.897734642028809, 5.073331832885742, 4.646065711975098, 5.497441291809082, 6.731100082397461, 9.741579055786133, 11.179595947265625, 13.55392074584961, 14.34272289276123, 15.254129409790039, 16.15847396850586, 16.617013931274414, 18.24297523498535, 17.994840621948242, 19.121856689453125, 18.587238311767578, 19.535137176513672, 19.67719841003418, 20.26230812072754, 20.368133544921875, 20.694091796875, 19.729061126708984, 20.505760192871094, 19.916296005249023, 18.9501953125, 19.18446922302246, 18.342601776123047, 17.841745376586914, 16.749279022216797, 16.00263786315918, 16.062931060791016, 14.448240280151367, 13.614299774169922, 12.345928192138672, 10.339561462402344, 8.001592636108398, 6.240634918212891, 5.479242324829102], [0.9521790742874146, 0.750000536441803, 0.8081104755401611, 1.571782112121582, 2.1519522666931152, 2.624657154083252, 4.01450252532959, 4.786961555480957, 5.21614408493042, 5.773646831512451, 6.518124580383301, 7.329436779022217, 7.784356117248535, 8.338315963745117, 8.653278350830078, 8.898099899291992, 9.352067947387695, 9.661630630493164, 9.826241493225098, 10.890409469604492, 10.777488708496094, 11.91611385345459, 11.64777946472168, 11.077743530273438, 11.11186695098877, 10.848716735839844, 10.703518867492676, 10.60662841796875, 10.066057205200195, 10.056803703308105, 9.781200408935547, 9.20132827758789, 8.58790397644043, 8.252357482910156, 7.767926216125488, 7.2832770347595215, 6.818374156951904, 6.0714616775512695, 5.651716709136963, 4.991241455078125, 3.8445942401885986, 3.5762414932250977, 2.8408021926879883, 2.665961980819702, 2.2160441875457764, 2.7775063514709473, 2.8069329261779785, 3.0125932693481445, 3.8789920806884766, 3.7535977363586426, 3.753262996673584, 3.561645746231079, 3.0749897956848145, 3.3451342582702637, 2.99198055267334, 4.121809482574463, 4.169816493988037, 5.080974102020264, 5.328322887420654, 5.924763202667236, 6.4957122802734375, 6.860470294952393, 6.3705644607543945, 7.044683456420898, 6.220918655395508, 6.587131500244141, 6.280888080596924, 5.78957462310791, 5.450311660766602, 5.524632453918457, 5.40219783782959, 4.43271017074585, 4.643375396728516, 3.7507991790771484, 4.841025352478027, 4.543183326721191, 5.11864709854126, 5.43925666809082, 6.22320556640625, 6.932555198669434, 6.065077781677246, 5.84470272064209, 5.513055324554443, 5.337146759033203, 4.995168685913086, 5.3162312507629395, 5.3345184326171875, 5.983345031738281, 6.599011421203613, 6.642824649810791, 7.399473190307617, 7.570518970489502, 7.742197036743164, 7.266427993774414, 7.975496768951416, 8.07085132598877, 8.870058059692383, 9.117005348205566, 9.333498001098633, 9.731273651123047, 9.638160705566406, 9.501904487609863, 9.03308391571045, 8.573362350463867, 8.831830978393555, 8.979533195495605, 9.154630661010742, 8.853128433227539, 8.976366996765137, 9.261689186096191, 9.92037296295166, 8.944860458374023, 9.328836441040039, 9.793746948242188, 9.574532508850098, 10.262057304382324, 11.362356185913086, 11.869660377502441, 11.775412559509277, 12.349302291870117, 11.972768783569336, 11.877668380737305, 11.376998901367188, 11.512928009033203, 10.439325332641602, 9.910207748413086, 9.941035270690918, 9.535239219665527, 9.770390510559082, 9.467265129089355, 9.425405502319336, 8.5003662109375, 8.074122428894043, 8.04273509979248, 7.450896263122559, 6.75067138671875, 6.268655776977539, 5.953509330749512, 6.264128684997559, 6.565335750579834, 6.565401077270508, 6.768385410308838, 7.063844680786133, 7.404536724090576, 6.82450532913208, 7.574315547943115, 8.17051887512207, 8.719120979309082, 8.790824890136719, 8.295760154724121, 7.930294990539551, 7.844470024108887, 7.511168956756592, 7.558835029602051, 7.293265342712402, 7.310684680938721, 7.204683303833008, 7.486098766326904, 7.452723503112793, 7.350953578948975, 7.112366676330566, 7.552574157714844, 7.812310218811035, 7.792908191680908, 8.100526809692383, 9.457016944885254, 8.720283508300781, 8.272401809692383, 7.7531046867370605, 7.148467063903809, 7.72664213180542, 8.088318824768066, 8.443107604980469, 8.454757690429688, 9.236902236938477, 8.728370666503906, 8.470905303955078, 8.001899719238281, 8.14225959777832, 7.971179962158203, 7.821006774902344, 8.26848030090332, 8.145072937011719, 8.247196197509766, 8.47134017944336, 8.344842910766602, 8.65621280670166, 9.025936126708984, 9.092798233032227, 10.27916431427002, 10.269074440002441, 10.758766174316406, 10.922531127929688, 10.567634582519531, 9.607319831848145, 9.667001724243164, 9.156661987304688, 9.268234252929688, 8.980855941772461, 9.227999687194824, 8.825750350952148, 8.950067520141602, 8.730417251586914, 8.744182586669922, 9.435872077941895, 9.352084159851074, 9.537179946899414, 9.94691276550293, 9.525480270385742, 9.558216094970703, 9.366781234741211, 9.727116584777832, 9.67491340637207, 9.395794868469238, 9.8296537399292, 9.480199813842773, 10.113445281982422, 9.960854530334473, 10.432735443115234, 10.519898414611816, 10.510602951049805, 10.46375846862793, 9.747635841369629, 10.503761291503906, 9.751021385192871, 10.034671783447266, 9.500061988830566, 10.192056655883789, 9.581472396850586, 10.11520004272461, 9.698342323303223, 10.262086868286133, 9.932243347167969, 10.73763656616211, 10.757678985595703, 11.067567825317383, 11.054631233215332, 11.346916198730469, 11.263017654418945, 11.311328887939453, 11.497953414916992, 11.889739990234375, 12.54927921295166, 11.849908828735352, 11.299491882324219, 11.23904037475586, 10.519646644592285, 10.509513854980469, 10.048927307128906, 9.99747085571289, 10.089637756347656, 10.09793758392334, 9.870416641235352, 10.325667381286621, 10.033407211303711, 10.586224555969238, 9.679184913635254, 10.38874626159668, 9.7362642288208, 10.029725074768066, 10.116729736328125, 9.308478355407715, 9.607782363891602, 9.583964347839355, 9.955735206604004, 9.851524353027344, 10.579944610595703, 10.02739143371582, 10.688222885131836, 9.76787281036377, 10.680870056152344, 10.331424713134766, 10.459924697875977, 10.282014846801758, 10.937962532043457, 11.082202911376953, 11.154796600341797, 10.801742553710938, 10.588542938232422, 10.468170166015625, 10.179851531982422, 10.408185958862305, 10.373151779174805, 10.231208801269531, 10.483560562133789, 10.692502975463867, 10.293455123901367, 9.424318313598633, 9.578895568847656, 9.105653762817383, 9.576208114624023, 8.604703903198242, 8.9606351852417, 8.447507858276367, 7.355213165283203, 7.423492431640625, 7.986160755157471, 8.727907180786133, 8.688823699951172, 9.140600204467773, 9.454055786132812, 9.60997200012207, 10.062503814697266, 10.051460266113281, 10.813366889953613, 10.232400894165039, 10.727706909179688, 10.533658981323242, 10.573075294494629, 11.209493637084961, 11.469186782836914, 12.341222763061523, 12.236921310424805, 11.961666107177734, 12.387896537780762, 11.738767623901367, 11.160513877868652, 11.078666687011719, 11.002265930175781, 11.165428161621094, 10.782416343688965, 10.957681655883789, 10.118568420410156, 10.12350845336914, 9.184846878051758, 9.450437545776367, 8.573524475097656, 8.63493537902832, 7.978176593780518, 7.498007774353027, 7.0827202796936035, 6.647436141967773, 8.07347297668457, 7.59438419342041, 6.822500228881836, 6.874056816101074, 6.381444454193115, 6.128051280975342, 5.919827461242676, 6.191929340362549, 6.492374897003174, 7.260676383972168, 7.645131587982178, 7.8382720947265625, 8.235700607299805, 8.680757522583008, 8.902820587158203, 9.121170043945312, 9.236469268798828, 9.663984298706055, 9.95101547241211, 10.72221851348877, 10.682031631469727, 11.47777271270752, 11.39566421508789, 11.005502700805664, 10.841859817504883, 10.581795692443848, 10.47451400756836, 10.333877563476562, 9.611978530883789, 9.98615837097168, 9.251274108886719, 9.079044342041016, 8.49413776397705, 8.4742431640625, 8.101773262023926, 8.140985488891602, 7.369932174682617, 7.077075004577637, 6.267438888549805, 6.844266891479492, 6.284197807312012, 6.8514299392700195, 7.222492694854736, 7.426189422607422, 7.974050045013428, 8.411048889160156, 8.569811820983887, 9.146341323852539, 9.687666893005371, 9.638309478759766, 9.274239540100098, 8.51553726196289, 8.302149772644043, 8.151525497436523, 7.343246936798096, 7.384225845336914, 6.824334621429443, 7.277717113494873, 6.535382270812988, 6.799937725067139, 6.68836784362793, 7.131771087646484, 6.888115882873535, 7.639595031738281, 6.518013954162598, 7.356542587280273, 7.697917938232422, 6.675691604614258, 7.188458442687988, 7.1334943771362305, 7.79041051864624, 7.7769455909729, 8.182607650756836, 8.661784172058105, 8.865133285522461, 9.351728439331055, 9.557869911193848, 10.139249801635742, 10.556682586669922, 10.627123832702637, 10.181241989135742, 9.796602249145508, 9.471317291259766, 8.930583953857422, 8.968518257141113, 8.465497970581055, 8.298635482788086, 8.893031120300293, 8.918777465820312, 9.365758895874023, 9.6301851272583, 9.871356964111328, 9.365150451660156, 9.978998184204102, 10.229229927062988, 10.405265808105469, 10.63232135772705, 10.549908638000488, 10.271154403686523, 10.181225776672363, 10.673807144165039, 10.0044527053833, 9.599910736083984, 9.646665573120117, 9.582780838012695, 10.173996925354004, 9.835493087768555, 9.677705764770508, 9.455561637878418, 9.756450653076172, 10.274823188781738, 9.327598571777344, 9.621411323547363, 9.660829544067383, 10.003069877624512, 9.925830841064453, 11.23514175415039, 12.278654098510742, 11.905885696411133, 12.406126976013184, 12.671270370483398, 12.327888488769531, 12.093408584594727, 11.991049766540527, 11.047623634338379, 10.417187690734863, 10.453393936157227, 10.41474437713623, 10.404820442199707, 10.30457878112793, 10.392996788024902, 10.097574234008789, 9.511987686157227, 9.846672058105469, 8.979290008544922, 8.900680541992188, 8.083758354187012, 8.456428527832031, 8.742011070251465, 9.301002502441406, 9.618535995483398, 10.26004409790039, 10.071037292480469, 10.571887969970703, 10.895166397094727, 11.085983276367188, 11.462372779846191, 11.265777587890625, 11.271512985229492, 10.867573738098145, 10.702529907226562, 10.577102661132812, 10.172969818115234, 10.21526050567627, 9.863761901855469, 10.163249015808105, 9.689197540283203, 9.642986297607422, 9.98101806640625, 8.90487003326416, 8.631227493286133, 9.297459602355957, 9.754547119140625, 9.480339050292969, 9.715700149536133, 10.695480346679688, 9.989724159240723, 9.64190673828125, 9.535564422607422, 9.370119094848633, 9.709863662719727, 9.710092544555664, 10.18344783782959, 10.289139747619629, 10.763259887695312, 10.279566764831543, 9.65890121459961, 10.168842315673828, 10.339282035827637, 10.298917770385742, 10.368120193481445, 10.386971473693848, 10.551234245300293, 10.493544578552246, 10.75111198425293, 10.65561294555664, 11.003046989440918, 11.332475662231445, 11.68621826171875, 12.017525672912598, 11.832605361938477, 12.312566757202148, 12.214042663574219, 11.909110069274902, 11.472874641418457, 11.34100341796875, 10.960248947143555, 11.060478210449219, 10.79589557647705, 10.964397430419922, 10.575542449951172, 10.77469253540039, 10.487730026245117, 10.786433219909668, 10.939677238464355, 11.032594680786133, 10.979206085205078, 11.151374816894531, 11.27469253540039, 10.89065933227539, 10.970656394958496, 11.065237045288086, 10.882806777954102, 10.875734329223633, 10.964158058166504, 10.899334907531738, 11.094454765319824, 11.104141235351562, 11.704147338867188, 11.387346267700195, 11.145257949829102, 11.662529945373535, 11.187958717346191, 11.344841003417969, 10.972729682922363, 10.94853401184082, 10.848804473876953, 11.308259963989258, 11.056513786315918, 11.130170822143555, 10.812338829040527, 11.362506866455078, 10.888099670410156, 11.838014602661133, 11.740232467651367, 12.03056812286377, 12.163761138916016, 12.28410530090332, 12.14750862121582, 12.10761833190918, 12.169864654541016, 12.23405647277832, 12.981322288513184, 12.681602478027344, 11.908665657043457, 12.19597053527832, 11.597551345825195, 11.584368705749512, 10.986299514770508, 11.09774398803711, 11.054788589477539, 11.171060562133789, 10.795269966125488, 10.923567771911621, 10.917247772216797, 11.050939559936523, 10.691636085510254, 10.933379173278809, 10.922231674194336, 10.930635452270508, 10.707576751708984, 9.633074760437012, 10.498592376708984, 10.758650779724121, 10.727960586547852, 10.533130645751953, 11.322853088378906, 10.97687816619873, 11.130388259887695, 10.63795280456543, 11.406278610229492, 10.93851375579834, 11.344776153564453, 10.968557357788086, 11.876949310302734, 11.754318237304688, 11.91796588897705, 11.383379936218262, 10.889533996582031, 10.988737106323242, 10.897769927978516, 10.805139541625977, 10.849481582641602, 10.667621612548828, 10.96324348449707, 11.070123672485352, 10.55859375, 9.881940841674805, 10.031285285949707, 10.580668449401855, 10.274906158447266, 9.339908599853516, 9.19033145904541, 8.806217193603516, 8.35116195678711, 7.989180564880371, 8.029512405395508, 8.96354866027832, 9.149652481079102, 10.256038665771484, 9.682844161987305, 10.094971656799316, 10.40881633758545, 10.499256134033203, 11.064603805541992, 10.5050048828125, 10.892717361450195, 10.786674499511719, 10.856809616088867, 11.274348258972168, 11.802453994750977, 12.660106658935547, 12.678873062133789, 12.37936782836914, 12.656709671020508, 11.842748641967773, 11.142786026000977, 11.113617897033691, 11.0406494140625, 11.268314361572266, 10.755024909973145, 10.81883716583252, 10.323440551757812, 10.259204864501953, 9.625541687011719, 9.476095199584961, 8.907815933227539, 9.456338882446289, 8.854988098144531, 7.967503547668457, 7.95382022857666, 6.859298229217529, 7.684321403503418, 8.007018089294434, 6.8245439529418945, 6.583163261413574, 6.195465087890625, 5.608229637145996, 4.718866348266602, 4.024951457977295, 3.133610486984253, 3.1522040367126465, 3.09808349609375, 3.3782403469085693, 4.484830856323242, 4.874907970428467, 5.895188331604004, 6.63792610168457, 7.332318305969238, 7.8435773849487305, 8.527996063232422, 9.190610885620117, 9.378959655761719, 10.421246528625488, 10.127042770385742, 9.613905906677246, 10.013761520385742, 9.13697624206543, 9.336579322814941, 8.850385665893555, 8.257692337036133, 8.4587984085083, 7.763317108154297, 7.237557888031006, 6.562707901000977, 6.025928974151611, 5.511229038238525, 4.804479598999023, 4.275807857513428, 4.407533645629883, 3.860412120819092, 4.242863655090332, 4.927698612213135, 5.155675888061523, 5.7524614334106445, 6.275498867034912, 7.517068862915039, 8.138665199279785, 8.017244338989258, 9.097955703735352, 9.507301330566406, 8.807640075683594, 8.321786880493164, 7.750192165374756, 7.175849437713623, 6.887530326843262, 6.3931474685668945, 5.8490376472473145, 5.728847980499268, 5.085539817810059, 4.999791145324707, 5.173910140991211, 5.217594146728516, 5.663531303405762, 5.829921722412109, 6.644346237182617, 6.255904674530029, 6.55449914932251, 6.579165458679199, 6.255327224731445, 6.151017665863037, 5.957805633544922, 6.201079368591309, 6.38233757019043, 7.02288818359375, 7.417072772979736, 7.9405317306518555, 8.356826782226562, 8.599193572998047, 8.84748649597168, 9.409236907958984, 9.692459106445312, 8.758635520935059, 8.698959350585938, 8.365793228149414, 7.658398628234863, 7.926088333129883, 7.614357948303223, 6.892192363739014, 7.18448543548584, 7.271717071533203, 7.844533920288086, 8.4324369430542, 8.392277717590332, 7.992639541625977, 8.551778793334961, 8.571792602539062, 8.289541244506836, 8.486185073852539, 8.249420166015625, 8.07669448852539, 7.7253522872924805, 7.41815710067749, 6.538319110870361, 5.941874980926514, 5.894657611846924, 6.38555908203125, 6.963098049163818, 7.682768821716309, 7.229511737823486, 7.319559097290039, 7.412572860717773, 7.9280500411987305, 7.274468421936035, 7.426095962524414, 8.348115921020508, 8.22060775756836, 9.372210502624512, 9.124177932739258, 9.719974517822266, 10.725244522094727, 11.272300720214844, 12.310111999511719, 12.474289894104004, 12.811405181884766, 12.466915130615234, 11.785384178161621, 10.465219497680664, 10.019035339355469, 9.888298988342285, 9.052475929260254, 8.6943359375, 8.3763427734375, 8.182661056518555, 8.412858963012695, 8.05349349975586, 7.971250534057617, 7.618612766265869, 7.384843826293945, 7.2806243896484375, 7.013516902923584, 7.682444095611572, 8.079689025878906, 8.310007095336914, 8.752549171447754, 8.91988754272461, 9.24368953704834, 9.283151626586914, 9.506568908691406, 9.853734970092773, 9.877908706665039, 9.731719017028809, 9.58340835571289, 9.639296531677246, 9.803796768188477, 9.464932441711426, 9.107934951782227, 9.181196212768555, 8.833389282226562, 8.785337448120117, 8.55137825012207, 8.609619140625, 8.479377746582031, 8.665750503540039, 7.756935119628906, 8.243928909301758, 8.828718185424805, 8.899024963378906, 9.251016616821289, 9.361980438232422, 9.465434074401855, 9.652692794799805, 9.947324752807617, 9.534701347351074, 8.731927871704102, 9.251473426818848, 8.84245491027832, 9.200387001037598, 8.955741882324219, 8.740987777709961, 9.221826553344727, 8.81879997253418, 9.256070137023926, 9.10798454284668, 9.272875785827637, 9.02221393585205, 9.322547912597656, 9.834202766418457, 9.944598197937012, 10.36257553100586, 9.869169235229492, 8.900104522705078, 9.287797927856445, 9.14333724975586, 9.298019409179688, 9.260777473449707, 9.134496688842773, 9.58079719543457, 9.078012466430664, 9.305963516235352, 9.005112648010254, 9.387709617614746, 9.486654281616211, 9.838545799255371, 9.692219734191895, 9.902887344360352, 9.393986701965332, 9.415241241455078, 9.154709815979004, 9.080450057983398, 9.165559768676758, 8.71514892578125, 9.123130798339844, 8.637781143188477, 8.731973648071289, 8.574782371520996, 8.941252708435059, 8.98259449005127, 8.101365089416504, 8.112857818603516, 8.6429443359375, 8.704187393188477, 8.717268943786621, 8.872934341430664, 9.04464054107666, 9.411571502685547, 9.391031265258789, 9.576044082641602, 9.431514739990234, 9.66601276397705, 9.585015296936035, 10.107950210571289, 10.514498710632324, 10.564542770385742, 10.91734504699707, 11.313570976257324, 11.477770805358887, 10.819360733032227, 10.39421558380127, 10.339165687561035, 10.732993125915527, 11.051626205444336, 10.874614715576172, 10.988813400268555, 10.444729804992676, 10.06486988067627, 9.787330627441406, 9.191167831420898, 9.189665794372559, 9.328500747680664, 9.016929626464844, 8.669551849365234, 8.833270072937012, 8.347026824951172, 8.735689163208008, 7.611414909362793, 8.067012786865234, 6.988779067993164, 7.282220840454102, 6.064843654632568, 5.500025272369385, 6.088873863220215, 6.760619640350342, 7.537515640258789, 7.866684913635254, 8.301085472106934, 8.533787727355957, 8.769394874572754, 8.905275344848633, 9.154298782348633, 9.756335258483887, 9.328324317932129, 9.977088928222656, 10.232351303100586, 9.861322402954102, 10.088136672973633, 9.76565170288086, 9.336047172546387, 9.307144165039062, 8.876195907592773, 8.482481002807617, 8.681156158447266, 8.71980094909668, 8.391984939575195, 7.2648797035217285, 7.423713207244873, 5.834326267242432, 5.5776047706604, 4.111611366271973, 3.814307928085327, 2.9269957542419434, 2.372981071472168, 2.451557159423828, 2.9491233825683594, 4.21376371383667, 4.926565170288086, 5.904604911804199, 6.778621673583984, 7.626903057098389, 8.060060501098633, 8.650556564331055, 9.050577163696289, 9.161054611206055, 9.509454727172852, 9.632917404174805, 9.874710083007812, 10.263973236083984, 10.39693832397461, 11.050064086914062, 11.361515045166016, 10.374619483947754, 10.274608612060547, 9.587894439697266, 9.539472579956055, 9.4602632522583, 9.108611106872559, 8.71379280090332, 8.329093933105469, 8.050616264343262, 7.274709701538086, 6.786078453063965, 5.366117477416992, 4.394864082336426, 3.85667085647583, 2.812234878540039, 2.690892219543457, 2.4657154083251953], [1.3547570705413818, 0.8085508346557617, 0.7500001192092896, 0.7819513082504272, 1.0748229026794434, 1.4408648014068604, 1.7540128231048584, 2.132075786590576, 2.4034440517425537, 2.6822853088378906, 3.028903007507324, 3.7168216705322266, 3.7468888759613037, 3.9941911697387695, 4.290323257446289, 4.488224029541016, 4.935915470123291, 5.106019973754883, 5.5723958015441895, 5.965681076049805, 6.256264686584473, 6.643574237823486, 6.754240036010742, 6.609784126281738, 6.8393659591674805, 6.739181995391846, 6.297122955322266, 6.168191432952881, 6.003905296325684, 5.726084232330322, 5.2881669998168945, 5.022672653198242, 4.514809608459473, 4.410468101501465, 3.974985122680664, 3.707928419113159, 3.3227806091308594, 3.0708394050598145, 2.6662144660949707, 2.3216395378112793, 1.9852204322814941, 1.6890549659729004, 1.3448799848556519, 1.3777581453323364, 1.3555902242660522, 1.8783175945281982, 1.9572124481201172, 2.122183322906494, 2.7616477012634277, 2.6356513500213623, 2.5315160751342773, 2.1896300315856934, 1.902495265007019, 1.7894765138626099, 1.7231924533843994, 2.0253219604492188, 2.290466785430908, 2.617323398590088, 2.875155448913574, 3.272719144821167, 3.5951335430145264, 4.004240036010742, 4.036438465118408, 4.755026340484619, 4.792927265167236, 4.500790596008301, 4.231642723083496, 3.9289188385009766, 3.2481555938720703, 3.437495231628418, 3.0071725845336914, 2.6248769760131836, 2.6526198387145996, 2.347424030303955, 2.502772331237793, 2.6036782264709473, 2.906991481781006, 3.12441349029541, 3.7205371856689453, 3.8830299377441406, 3.6278140544891357, 3.3247838020324707, 3.3542635440826416, 3.17164945602417, 3.238936424255371, 3.329315185546875, 3.3225836753845215, 3.2639267444610596, 3.6363134384155273, 3.9319005012512207, 4.133129596710205, 4.353777885437012, 3.993722438812256, 3.8835110664367676, 4.14239501953125, 4.388215065002441, 4.590246200561523, 4.603082656860352, 4.791487693786621, 4.776083946228027, 4.524403095245361, 4.469514846801758, 4.274306297302246, 4.06987190246582, 4.20436954498291, 4.426255226135254, 4.693871974945068, 4.65715217590332, 4.541716575622559, 4.689573287963867, 5.04618501663208, 4.820042610168457, 4.851420879364014, 5.270413398742676, 5.415028095245361, 6.302321434020996, 7.846303939819336, 8.738059043884277, 9.300264358520508, 9.721744537353516, 9.336980819702148, 9.611074447631836, 8.999787330627441, 8.815709114074707, 7.662709712982178, 6.87481164932251, 6.271459579467773, 5.539124488830566, 5.511735439300537, 5.335628986358643, 5.555469036102295, 4.730902671813965, 4.5902814865112305, 4.799276351928711, 4.503555774688721, 4.121644496917725, 3.9538562297821045, 3.7827723026275635, 3.9450979232788086, 3.772073268890381, 3.845775842666626, 3.8039159774780273, 3.931069850921631, 4.209646224975586, 4.049405097961426, 4.614742279052734, 4.73784065246582, 5.186451435089111, 4.86100435256958, 4.875151634216309, 4.543392181396484, 4.681905269622803, 4.436227798461914, 4.453217506408691, 4.3689446449279785, 4.5543012619018555, 4.53626823425293, 5.02174186706543, 5.011467933654785, 4.987166404724121, 5.075657844543457, 5.759890556335449, 6.289243221282959, 6.387796401977539, 6.577183723449707, 7.708951950073242, 7.167984962463379, 6.386824131011963, 5.90080451965332, 5.370150566101074, 5.571610450744629, 5.625985622406006, 6.151755332946777, 6.2001848220825195, 6.248190879821777, 6.0244951248168945, 5.708585739135742, 5.4372711181640625, 5.273852348327637, 5.011089324951172, 4.90238618850708, 4.847599029541016, 4.871167182922363, 4.746535301208496, 4.807037353515625, 4.782574653625488, 4.942994117736816, 4.9326276779174805, 4.9696269035339355, 5.248940467834473, 5.734558582305908, 6.026144981384277, 5.71768856048584, 5.85483980178833, 5.174066543579102, 5.305637359619141, 4.889261245727539, 5.0192999839782715, 4.8621039390563965, 5.047260284423828, 4.981847763061523, 5.123717308044434, 5.041919708251953, 5.366659164428711, 5.7578840255737305, 5.972654819488525, 6.110696792602539, 5.983946800231934, 5.6835479736328125, 5.433347702026367, 5.316880226135254, 5.453093528747559, 5.148494720458984, 4.985973834991455, 5.183496952056885, 5.139955520629883, 5.355323791503906, 5.1757731437683105, 5.613498210906982, 5.691137313842773, 5.128405570983887, 5.341220855712891, 5.172395706176758, 5.369134902954102, 5.254430770874023, 5.11630916595459, 5.198083877563477, 5.351961135864258, 5.305724143981934, 5.589162826538086, 5.738248825073242, 5.96738338470459, 6.285733222961426, 6.834691524505615, 7.097513198852539, 8.107817649841309, 8.447731971740723, 8.974143981933594, 9.293560981750488, 9.07072925567627, 9.356313705444336, 9.539764404296875, 9.247005462646484, 9.193072319030762, 8.218719482421875, 7.728177070617676, 6.7781476974487305, 6.308035850524902, 6.042431831359863, 5.80021858215332, 5.472604751586914, 5.572414875030518, 5.261716365814209, 5.377342224121094, 5.197432041168213, 5.353772163391113, 4.965823173522949, 5.1556715965271, 4.849129676818848, 4.893962860107422, 4.694931983947754, 4.55671501159668, 4.713210105895996, 4.698315143585205, 4.869891166687012, 5.1627655029296875, 5.1706085205078125, 5.24282169342041, 5.408148288726807, 5.413488388061523, 5.579220294952393, 5.708619117736816, 5.994915008544922, 6.369622230529785, 6.851282119750977, 7.124922752380371, 7.534922122955322, 7.204923152923584, 6.8147735595703125, 6.510161399841309, 6.109380722045898, 5.724889755249023, 5.792121887207031, 5.277194976806641, 5.375149726867676, 5.211578369140625, 5.090366363525391, 4.822186470031738, 4.625674247741699, 4.50263786315918, 4.437041282653809, 4.328266620635986, 4.357160568237305, 4.209521770477295, 3.887258529663086, 3.651862859725952, 3.732889175415039, 4.053794860839844, 4.272958755493164, 4.34861421585083, 4.554042816162109, 4.828639507293701, 5.066671371459961, 5.333302021026611, 5.645520210266113, 5.733333587646484, 5.905585289001465, 6.000875473022461, 6.433394432067871, 7.168120861053467, 7.857415676116943, 8.963987350463867, 9.09568977355957, 8.476165771484375, 8.872730255126953, 7.9643378257751465, 7.011284351348877, 6.63304328918457, 6.222935676574707, 6.263165473937988, 5.963048934936523, 5.786374092102051, 5.396050930023193, 5.169746398925781, 4.744077682495117, 4.603034496307373, 4.348445892333984, 4.127175331115723, 3.7969720363616943, 3.5304551124572754, 3.3143301010131836, 3.0297164916992188, 4.279637813568115, 3.775503158569336, 3.6377012729644775, 3.311750888824463, 3.0930280685424805, 2.923323631286621, 3.0660319328308105, 3.060603141784668, 3.603086233139038, 4.095031261444092, 4.490935325622559, 5.007566452026367, 5.383827209472656, 5.786225318908691, 5.7903594970703125, 6.533243656158447, 6.720207214355469, 7.456499099731445, 7.412870407104492, 8.119304656982422, 8.125163078308105, 8.656002044677734, 8.474709510803223, 8.538779258728027, 8.47768783569336, 8.290314674377441, 7.960624694824219, 8.066275596618652, 7.903534889221191, 7.655167579650879, 7.206939220428467, 6.809086322784424, 6.500572204589844, 6.2226057052612305, 5.41306209564209, 5.200997352600098, 4.622815132141113, 4.334595680236816, 3.8498241901397705, 3.666008949279785, 3.2887141704559326, 3.4737677574157715, 3.7611711025238037, 3.7327418327331543, 4.052238464355469, 4.395941734313965, 4.4691009521484375, 4.9018402099609375, 5.217131614685059, 5.154788017272949, 4.883008003234863, 4.524463176727295, 4.141144752502441, 4.146849632263184, 3.704672336578369, 3.79048752784729, 3.5434861183166504, 3.9959044456481934, 3.8954105377197266, 4.271629333496094, 4.400149345397949, 5.099817276000977, 4.68096923828125, 5.465648651123047, 5.236481189727783, 5.032409191131592, 4.961950778961182, 4.379694938659668, 4.115357875823975, 4.873110771179199, 4.247461318969727, 4.106517314910889, 4.04002046585083, 4.112253189086914, 4.453139305114746, 4.6002726554870605, 4.907485008239746, 5.218489646911621, 5.761064529418945, 5.631509780883789, 5.430837154388428, 5.264249801635742, 4.87095832824707, 4.718189716339111, 4.547275543212891, 4.469083309173584, 4.463264465332031, 4.868983745574951, 5.120391845703125, 5.3212199211120605, 5.4986467361450195, 5.898859024047852, 5.8714399337768555, 5.734292030334473, 5.819981098175049, 6.209681510925293, 6.6801557540893555, 6.772483825683594, 7.144065856933594, 6.834286689758301, 6.958930015563965, 6.647655010223389, 6.671073913574219, 6.008647918701172, 6.3508687019348145, 6.55834436416626, 6.903790473937988, 6.789243698120117, 6.613595962524414, 7.083233833312988, 7.147387504577637, 6.642791748046875, 7.138947486877441, 7.325818061828613, 7.525779724121094, 7.906344890594482, 9.150647163391113, 10.023401260375977, 10.355852127075195, 10.784852981567383, 10.34341049194336, 10.532007217407227, 10.07994556427002, 9.927173614501953, 8.92340087890625, 8.13357162475586, 7.975193977355957, 7.312472820281982, 7.529548645019531, 7.178339958190918, 7.215747833251953, 6.5507097244262695, 5.956535339355469, 6.300165176391602, 5.5434980392456055, 5.365885257720947, 4.825733184814453, 4.733599662780762, 4.729966163635254, 4.904800891876221, 5.109429359436035, 5.3023786544799805, 5.522917747497559, 5.794548034667969, 5.949124336242676, 6.508399963378906, 6.653814315795898, 7.029114246368408, 6.840490341186523, 6.636524677276611, 6.40250301361084, 6.090802192687988, 6.032600402832031, 5.637455940246582, 5.641772270202637, 5.398290634155273, 5.456813812255859, 5.36403751373291, 5.608651161193848, 5.389553070068359, 5.453394889831543, 6.219996452331543, 6.951462745666504, 6.975268363952637, 7.291069507598877, 7.9779372215271, 7.402624130249023, 6.47647762298584, 5.756890296936035, 5.342065811157227, 5.402545928955078, 5.84549617767334, 6.355968952178955, 6.420526504516602, 6.477556228637695, 6.502767562866211, 6.287148475646973, 6.088065147399902, 5.874962329864502, 5.983051300048828, 5.90897798538208, 5.991384506225586, 6.021777153015137, 6.326744556427002, 6.3983659744262695, 6.618340492248535, 6.756067276000977, 6.865859031677246, 7.201982498168945, 7.709348678588867, 7.821630477905273, 8.126646995544434, 8.038358688354492, 8.005465507507324, 7.1844048500061035, 7.360799789428711, 6.979036331176758, 6.910200119018555, 6.8771443367004395, 6.693826675415039, 6.6825337409973145, 6.459526062011719, 6.436582565307617, 6.461055755615234, 6.462520599365234, 6.910099029541016, 7.217430591583252, 7.02315616607666, 7.1286516189575195, 7.05112361907959, 6.911612033843994, 6.979668617248535, 6.928374767303467, 7.069534778594971, 7.2585601806640625, 7.154130935668945, 7.551579475402832, 7.426489353179932, 7.932041645050049, 7.9608154296875, 7.433560848236084, 7.775014877319336, 7.423801422119141, 7.689865589141846, 7.440637588500977, 7.418187141418457, 7.342509746551514, 7.3846940994262695, 7.256484508514404, 7.303065299987793, 7.459288597106934, 7.499622344970703, 7.671649932861328, 8.147704124450684, 8.376123428344727, 9.238107681274414, 9.430087089538574, 9.82249641418457, 10.000588417053223, 9.798460006713867, 9.834179878234863, 10.144462585449219, 10.411941528320312, 10.246055603027344, 9.558347702026367, 9.10317611694336, 8.383113861083984, 8.067562103271484, 7.819397926330566, 7.768507957458496, 7.649051189422607, 7.706061363220215, 7.594846725463867, 7.570340156555176, 7.621848106384277, 7.735063076019287, 7.243504524230957, 7.50559139251709, 6.849845886230469, 7.255963325500488, 6.9654645919799805, 6.443918228149414, 6.889589786529541, 6.636173248291016, 7.426100730895996, 7.262563705444336, 7.796621322631836, 7.580326080322266, 7.770242691040039, 7.668852806091309, 7.849020957946777, 7.830591201782227, 8.05427360534668, 8.090909957885742, 8.507339477539062, 8.765609741210938, 9.122686386108398, 8.691617012023926, 8.432353019714355, 8.292718887329102, 8.125003814697266, 7.999887466430664, 7.874618053436279, 7.6608781814575195, 7.828109264373779, 7.5465192794799805, 7.533712863922119, 7.027637481689453, 6.906647682189941, 6.3226165771484375, 6.554368019104004, 5.820845127105713, 5.9300642013549805, 5.60479211807251, 4.960829734802246, 4.609987258911133, 5.316791534423828, 5.39816951751709, 6.26406717300415, 6.183760643005371, 7.057088375091553, 7.012663841247559, 7.679314613342285, 7.477441787719727, 8.056875228881836, 7.962955474853516, 8.183822631835938, 8.106091499328613, 8.362013816833496, 8.976205825805664, 9.254124641418457, 10.330686569213867, 10.495548248291016, 9.912755966186523, 10.316666603088379, 9.418903350830078, 8.848711013793945, 8.547658920288086, 8.17928409576416, 8.426346778869629, 8.217727661132812, 8.064784049987793, 7.581324577331543, 7.547260284423828, 6.733395576477051, 6.67518424987793, 6.221487522125244, 5.917206287384033, 5.121618270874023, 4.915872573852539, 4.417355537414551, 4.323024749755859, 5.132803916931152, 4.966305732727051, 4.246966361999512, 4.322829723358154, 3.75408935546875, 3.1930618286132812, 2.760486125946045, 2.217193126678467, 2.1699657440185547, 2.3914003372192383, 2.4686431884765625, 2.4526400566101074, 2.9820122718811035, 3.269350051879883, 3.9459009170532227, 4.255607604980469, 4.879210472106934, 5.331352233886719, 5.718947887420654, 6.1419677734375, 6.412873268127441, 6.895869255065918, 7.0175065994262695, 6.989406108856201, 7.154389381408691, 7.058572292327881, 6.552634239196777, 6.226696968078613, 6.143205642700195, 5.772054672241211, 5.2189459800720215, 4.829033851623535, 4.402527809143066, 4.1288228034973145, 3.9398531913757324, 3.4765477180480957, 3.047903060913086, 3.0868723392486572, 2.6405043601989746, 2.9613289833068848, 3.1136560440063477, 3.2696239948272705, 3.6916663646698, 4.244280815124512, 4.592480659484863, 4.866706848144531, 5.1322221755981445, 5.516914367675781, 6.037886142730713, 5.5199737548828125, 5.533071517944336, 5.045557975769043, 4.688172340393066, 4.634976387023926, 4.278214454650879, 4.219979763031006, 3.791348457336426, 3.8393678665161133, 3.437567949295044, 3.796424150466919, 3.545802116394043, 4.02981424331665, 4.224252700805664, 4.770938396453857, 5.155358791351318, 5.094857215881348, 4.855817794799805, 4.446287631988525, 4.3398847579956055, 4.8653059005737305, 4.606588363647461, 4.314366340637207, 4.650618553161621, 4.699969291687012, 5.093297481536865, 5.069399356842041, 5.253796100616455, 5.356348991394043, 5.9637250900268555, 6.237525463104248, 5.750195503234863, 5.591141223907471, 5.5850677490234375, 5.220799446105957, 5.144781112670898, 5.084367752075195, 5.043671607971191, 5.277890205383301, 5.542179107666016, 5.636100769042969, 5.892386436462402, 6.094651222229004, 5.774042129516602, 5.677259922027588, 5.792206764221191, 6.027158737182617, 5.604041576385498, 5.722680568695068, 5.309052467346191, 4.900278091430664, 4.741342544555664, 4.466875076293945, 4.12094783782959, 4.161064624786377, 4.429512023925781, 4.869749546051025, 5.278752326965332, 5.2422990798950195, 5.086446762084961, 5.2954864501953125, 5.699758052825928, 5.427341461181641, 5.52439022064209, 5.910520553588867, 6.146090030670166, 7.198376178741455, 7.2955474853515625, 8.012567520141602, 9.051084518432617, 9.675678253173828, 10.8881254196167, 11.072676658630371, 11.011211395263672, 11.153767585754395, 10.224821090698242, 8.884477615356445, 8.374285697937012, 8.167655944824219, 7.163077354431152, 6.813467979431152, 6.36706018447876, 5.938423156738281, 6.369533538818359, 5.964463710784912, 6.372905731201172, 6.278637409210205, 6.090550422668457, 5.659828186035156, 5.7309980392456055, 5.762467384338379, 6.0476884841918945, 5.941502571105957, 5.891439914703369, 5.955040454864502, 5.957576274871826, 6.122723579406738, 6.063889503479004, 6.1010236740112305, 6.397541522979736, 6.384219169616699, 6.108640193939209, 6.299109935760498, 6.015854835510254, 6.412385940551758, 6.229025840759277, 6.432209014892578, 6.221431255340576, 6.552260875701904, 6.517783164978027, 6.71073055267334, 6.750563621520996, 7.0189409255981445, 6.428709983825684, 6.644015312194824, 6.763822078704834, 6.69205379486084, 7.1918158531188965, 7.482328414916992, 7.590541839599609, 7.8853440284729, 7.989166259765625, 7.765519142150879, 7.340285301208496, 7.349818229675293, 7.217897415161133, 6.794609069824219, 6.872853755950928, 6.548131465911865, 6.619503498077393, 6.421196937561035, 6.448977470397949, 6.03816032409668, 6.111285209655762, 5.897134780883789, 5.6538848876953125, 5.550656318664551, 6.003660202026367, 5.816905975341797, 5.468552589416504, 5.431963920593262, 5.41181755065918, 5.705280303955078, 5.929522514343262, 6.066143035888672, 6.128048896789551, 6.5380706787109375, 6.494816780090332, 6.7668070793151855, 6.703830242156982, 7.302268981933594, 7.163205146789551, 7.814097881317139, 7.881094455718994, 7.351813316345215, 7.409946918487549, 6.8804731369018555, 6.969693660736084, 6.5343170166015625, 6.555311679840088, 5.969677925109863, 5.945043563842773, 5.537424564361572, 5.411229133605957, 5.185606002807617, 5.101061820983887, 4.732465744018555, 4.537997245788574, 4.7841925621032715, 5.12761116027832, 5.375991344451904, 5.542862415313721, 5.821122169494629, 6.249289512634277, 6.643972873687744, 6.625114440917969, 7.095935344696045, 7.107451438903809, 7.633673667907715, 7.714914798736572, 8.327970504760742, 8.634252548217773, 9.352745056152344, 9.649332046508789, 9.959192276000977, 10.076369285583496, 9.535057067871094, 8.794342041015625, 9.259156227111816, 9.574472427368164, 9.50732707977295, 9.565339088439941, 9.448238372802734, 8.825154304504395, 8.144354820251465, 7.811704158782959, 7.396933555603027, 7.104310035705566, 6.695854187011719, 6.572920799255371, 5.9544997215271, 5.873040676116943, 5.407773971557617, 5.203920841217041, 4.640110969543457, 4.479973793029785, 4.246395111083984, 3.8851802349090576, 3.583584785461426, 3.101637363433838, 3.540398597717285, 4.122103691101074, 4.373329162597656, 4.796408653259277, 5.117474555969238, 5.321474075317383, 5.842978477478027, 6.075504779815674, 6.534873962402344, 6.797942638397217, 7.2848663330078125, 7.480315685272217, 7.922128677368164, 8.20279312133789, 7.990179061889648, 7.515720844268799, 7.400372505187988, 6.865131378173828, 6.494657039642334, 5.894164562225342, 5.885560989379883, 5.294048309326172, 5.093818187713623, 4.568334579467773, 4.393706798553467, 3.637583017349243, 3.428999423980713, 2.609714984893799, 2.451662063598633, 2.020437479019165, 1.6188603639602661, 1.9664639234542847, 2.1469531059265137, 2.6188058853149414, 3.305912494659424, 3.71480655670166, 4.310393810272217, 4.706604480743408, 5.079736709594727, 5.468846321105957, 5.8526105880737305, 6.114567756652832, 6.597129821777344, 7.186763763427734, 7.335927963256836, 7.8255157470703125, 8.2977294921875, 8.895355224609375, 8.999438285827637, 8.240882873535156, 7.671069145202637, 7.159191608428955, 6.796293258666992, 6.6211628913879395, 6.262890815734863, 5.950339317321777, 5.472474098205566, 5.108889579772949, 4.7712531089782715, 4.227282524108887, 3.5890438556671143, 2.922884941101074, 2.806384563446045, 2.101656913757324, 2.056454658508301, 2.018958330154419], [1.8800307512283325, 1.1123788356781006, 0.7984054088592529, 0.75, 0.7618809342384338, 0.9571161270141602, 1.205320119857788, 1.5030920505523682, 1.812652826309204, 2.0779099464416504, 2.4019787311553955, 2.696805000305176, 3.0217082500457764, 3.2005326747894287, 3.4681754112243652, 3.618195056915283, 3.9387192726135254, 4.065944671630859, 4.357139587402344, 4.672928810119629, 4.804701328277588, 5.092822074890137, 5.096891403198242, 5.136114120483398, 5.180647373199463, 5.135861873626709, 4.829117774963379, 4.8938307762146, 4.719796180725098, 4.4889116287231445, 4.19222354888916, 3.840271472930908, 3.614713668823242, 3.5007495880126953, 3.2040350437164307, 2.9383063316345215, 2.6551513671875, 2.3491556644439697, 2.069082736968994, 1.800190806388855, 1.4282281398773193, 1.3360217809677124, 1.1255427598953247, 1.1284064054489136, 1.0456428527832031, 1.4113171100616455, 1.4542955160140991, 1.7120521068572998, 1.967020034790039, 1.9538891315460205, 1.7057160139083862, 1.549001693725586, 1.4075031280517578, 1.3691048622131348, 1.3419561386108398, 1.5450985431671143, 1.673919677734375, 2.0475425720214844, 2.227498769760132, 2.490192413330078, 2.7764201164245605, 3.1261301040649414, 3.1981711387634277, 3.6552367210388184, 3.704720973968506, 3.507035732269287, 3.0924882888793945, 2.7325477600097656, 2.5598549842834473, 2.5904593467712402, 2.223240375518799, 1.9786266088485718, 1.8475680351257324, 1.6012251377105713, 1.687678337097168, 1.7063621282577515, 1.941439151763916, 2.1178879737854004, 2.455894947052002, 2.5780680179595947, 2.2969865798950195, 2.1665427684783936, 2.172791004180908, 2.0789904594421387, 2.168689250946045, 2.193127155303955, 2.434596061706543, 2.4959988594055176, 2.7071776390075684, 2.692737102508545, 2.840376138687134, 3.125883102416992, 3.052363872528076, 2.844363212585449, 3.060988664627075, 3.2835593223571777, 3.478914260864258, 3.5952908992767334, 3.743151903152466, 3.7604618072509766, 3.7636849880218506, 3.6401114463806152, 3.5220813751220703, 3.347832441329956, 3.53493595123291, 3.7260191440582275, 3.809987783432007, 3.8430380821228027, 3.823747396469116, 3.894517421722412, 4.129604339599609, 3.8916244506835938, 3.956514596939087, 4.191467761993408, 4.375893592834473, 5.216798782348633, 6.502479076385498, 7.304250240325928, 7.761432647705078, 8.111152648925781, 7.983205795288086, 8.322247505187988, 7.900187015533447, 7.5859375, 6.529817581176758, 5.790805816650391, 5.105271339416504, 4.607844352722168, 4.637327194213867, 4.513608932495117, 4.583218574523926, 3.843879461288452, 3.593599796295166, 3.935586929321289, 3.3748910427093506, 3.059542179107666, 2.8864073753356934, 2.6569790840148926, 2.6172680854797363, 2.47499418258667, 2.514770984649658, 2.4853501319885254, 2.5674381256103516, 2.7294435501098633, 2.688833713531494, 3.0553863048553467, 3.1889255046844482, 3.4793715476989746, 3.3121209144592285, 3.2854018211364746, 2.995692253112793, 3.020906686782837, 2.8616557121276855, 2.8912434577941895, 2.7533509731292725, 2.9715466499328613, 2.9706978797912598, 3.2273969650268555, 3.361537456512451, 3.4754910469055176, 3.684657335281372, 4.280211925506592, 5.179696083068848, 5.6146745681762695, 5.729137420654297, 6.461064338684082, 5.987361907958984, 4.877730369567871, 4.254749774932861, 3.483475923538208, 3.624629497528076, 3.846111297607422, 4.1357574462890625, 4.150794982910156, 4.311646461486816, 4.230240821838379, 4.053955078125, 3.746751546859741, 3.510082721710205, 3.2727210521698, 3.2589597702026367, 3.1621527671813965, 3.23388671875, 3.195370674133301, 3.302248954772949, 3.2532095909118652, 3.35740065574646, 3.4592275619506836, 3.5000803470611572, 3.8789682388305664, 4.116322040557861, 4.314336776733398, 4.175317764282227, 4.150559902191162, 3.711733341217041, 3.7410807609558105, 3.508981227874756, 3.5813608169555664, 3.4792490005493164, 3.501305341720581, 3.473477602005005, 3.5823583602905273, 3.512481689453125, 3.623461961746216, 3.972804069519043, 4.13336181640625, 4.217284202575684, 4.096297264099121, 4.020784854888916, 3.7829713821411133, 3.8697779178619385, 3.895578145980835, 3.7898263931274414, 3.672244071960449, 3.7301766872406006, 3.8189544677734375, 3.988569736480713, 3.872023582458496, 4.1407575607299805, 4.184597969055176, 3.9099743366241455, 4.105963230133057, 3.9110350608825684, 3.978830337524414, 4.00024938583374, 3.892744779586792, 3.918039083480835, 3.976155996322632, 4.019132614135742, 4.047884464263916, 4.235506534576416, 4.363307952880859, 4.568798065185547, 4.970689296722412, 5.210155487060547, 6.2114458084106445, 6.741194725036621, 7.46319580078125, 7.705814838409424, 7.641531467437744, 7.701555252075195, 8.142757415771484, 7.53902006149292, 7.588109493255615, 6.4891252517700195, 5.857782363891602, 5.089361190795898, 4.697805404663086, 4.46099853515625, 4.390982627868652, 4.153223991394043, 4.307888984680176, 3.9976401329040527, 4.191511631011963, 4.044002056121826, 4.117763519287109, 3.901806592941284, 4.0347394943237305, 3.7802464962005615, 3.9187774658203125, 3.8042094707489014, 3.6626839637756348, 3.711801528930664, 3.855943202972412, 3.8681769371032715, 4.0157294273376465, 4.122132301330566, 4.017285346984863, 4.151641845703125, 4.202396392822266, 4.323848724365234, 4.376542091369629, 4.584245204925537, 4.82950496673584, 5.126101493835449, 5.395855903625488, 5.723806858062744, 5.644773006439209, 5.243040084838867, 5.171911239624023, 4.788906097412109, 4.516712665557861, 4.563223838806152, 4.211743354797363, 4.431294918060303, 4.159929275512695, 4.202239036560059, 3.8243367671966553, 3.776477098464966, 3.653639316558838, 3.4883177280426025, 3.2619338035583496, 3.308713436126709, 3.2601311206817627, 2.985147476196289, 2.869537115097046, 2.9350643157958984, 3.2337393760681152, 3.3269760608673096, 3.518071174621582, 3.7006402015686035, 3.9462475776672363, 4.083634376525879, 4.1609625816345215, 4.476467132568359, 4.584707260131836, 4.660423278808594, 4.759559631347656, 5.005706310272217, 5.655672550201416, 6.103167533874512, 7.156698226928711, 7.140763759613037, 6.767168998718262, 7.1292643547058105, 6.239208221435547, 5.46981143951416, 5.116093635559082, 4.864897727966309, 4.87693977355957, 4.583888053894043, 4.6822638511657715, 4.348522186279297, 4.256453514099121, 3.7570483684539795, 3.7017455101013184, 3.4101972579956055, 3.1920924186706543, 3.1008052825927734, 2.9286956787109375, 2.672761917114258, 2.5143961906433105, 3.5529122352600098, 2.952716112136841, 2.8846585750579834, 2.6203060150146484, 2.3863062858581543, 2.165956974029541, 2.140349864959717, 2.0951156616210938, 2.4772510528564453, 2.765894651412964, 3.051102638244629, 3.135169744491577, 3.4957356452941895, 3.7863078117370605, 3.961233139038086, 4.355068683624268, 4.523829460144043, 4.865312576293945, 4.8762006759643555, 5.376562118530273, 5.37706184387207, 5.659555912017822, 5.652427673339844, 5.569549083709717, 5.638808250427246, 5.590945243835449, 5.372355937957764, 5.412324905395508, 5.056770324707031, 5.081930160522461, 4.655210494995117, 4.489259243011475, 4.290833473205566, 4.019755840301514, 3.677926540374756, 3.6844141483306885, 3.376030445098877, 3.0972461700439453, 2.3726067543029785, 2.40519380569458, 2.309009313583374, 2.5452466011047363, 2.694824695587158, 2.9298791885375977, 3.1088223457336426, 3.2415781021118164, 3.4398512840270996, 3.7442450523376465, 3.8206570148468018, 3.7063827514648438, 3.523839235305786, 3.3689286708831787, 3.225846767425537, 3.1127917766571045, 2.8354780673980713, 2.7398014068603516, 2.6309456825256348, 2.843743324279785, 2.7476654052734375, 3.0258874893188477, 3.134371042251587, 3.5380499362945557, 3.5713882446289062, 4.0982666015625, 3.8748226165771484, 3.8508448600769043, 3.8743462562561035, 3.2787513732910156, 3.107266426086426, 3.4905147552490234, 3.208172082901001, 3.118764877319336, 3.038961887359619, 3.2712481021881104, 3.2608094215393066, 3.5437674522399902, 3.5726308822631836, 3.925154209136963, 4.086365222930908, 4.023158073425293, 3.8893680572509766, 3.7174065113067627, 3.6420130729675293, 3.481886625289917, 3.612706184387207, 3.4702484607696533, 3.379563808441162, 3.585157632827759, 3.6809401512145996, 3.8122401237487793, 3.913686752319336, 4.158127307891846, 4.015011310577393, 3.9789392948150635, 4.033777236938477, 4.330167770385742, 4.546772480010986, 4.58764123916626, 4.599689960479736, 4.489674091339111, 4.69645881652832, 4.327953338623047, 4.332938194274902, 4.159708499908447, 4.249082088470459, 4.37367057800293, 4.431179523468018, 4.4791364669799805, 4.3781328201293945, 4.634889602661133, 4.598655700683594, 4.373124599456787, 4.6159820556640625, 4.762535095214844, 4.9866790771484375, 5.58779239654541, 6.819943428039551, 7.86875057220459, 8.238347053527832, 8.773767471313477, 8.428789138793945, 8.786750793457031, 8.432563781738281, 8.048120498657227, 7.092442989349365, 6.3196330070495605, 5.836268901824951, 5.075070381164551, 5.325408935546875, 5.0391435623168945, 5.121715068817139, 4.575114727020264, 4.388826370239258, 4.74057674407959, 4.13433313369751, 4.151790618896484, 3.7331883907318115, 3.719008445739746, 3.6166367530822754, 3.957681179046631, 3.8434886932373047, 4.003331661224365, 3.919841766357422, 4.116250514984131, 4.191771030426025, 4.153315544128418, 4.5369553565979, 4.581376075744629, 4.449082374572754, 4.545607089996338, 4.430202484130859, 4.324282646179199, 4.3714599609375, 4.140662670135498, 4.085981369018555, 4.021354675292969, 4.038995742797852, 4.105193614959717, 4.3390398025512695, 4.312836170196533, 4.325155735015869, 5.069364547729492, 5.790585041046143, 5.941962718963623, 6.250344753265381, 7.094997882843018, 6.583971977233887, 5.413678169250488, 4.783243179321289, 4.4260406494140625, 4.402980804443359, 4.713832855224609, 5.045781135559082, 4.925359725952148, 5.079520225524902, 5.011373996734619, 4.902533531188965, 4.739355564117432, 4.557236671447754, 4.450276851654053, 4.687838554382324, 4.318251132965088, 4.449285507202148, 4.366487503051758, 4.443678379058838, 4.522003173828125, 4.449833869934082, 4.441953659057617, 4.655648231506348, 4.782885551452637, 5.0774760246276855, 5.270533561706543, 4.98783016204834, 5.020115852355957, 4.767273902893066, 4.760606288909912, 4.602686405181885, 4.58320951461792, 4.59065055847168, 4.62314510345459, 4.651336193084717, 4.625913143157959, 4.63698673248291, 4.677825927734375, 4.730728626251221, 5.107391357421875, 5.182512283325195, 5.154838562011719, 5.08929967880249, 4.965174198150635, 4.837373733520508, 4.575390338897705, 4.674943447113037, 4.831700325012207, 4.676970958709717, 4.640232086181641, 4.836197376251221, 4.764045715332031, 4.887142181396484, 4.920611381530762, 4.642787456512451, 4.89382266998291, 4.9286208152771, 4.7401533126831055, 5.016537666320801, 4.810495376586914, 4.947471618652344, 4.886908531188965, 5.032204627990723, 4.9624409675598145, 5.119153022766113, 5.181427478790283, 5.444414138793945, 5.934150218963623, 6.178997993469238, 7.129668235778809, 7.789421558380127, 8.526037216186523, 8.47970962524414, 8.370524406433105, 8.479691505432129, 8.486214637756348, 8.573151588439941, 8.505865097045898, 7.336618423461914, 6.842912673950195, 5.814002990722656, 5.552918910980225, 5.3439040184021, 5.253982067108154, 5.135195255279541, 5.143761157989502, 4.929385185241699, 4.884437561035156, 4.962133407592773, 4.839409828186035, 4.796453475952148, 4.723830223083496, 4.5547685623168945, 4.543597221374512, 4.531061172485352, 4.309202671051025, 4.547604560852051, 4.69329833984375, 4.58069372177124, 4.8304901123046875, 4.932297706604004, 5.066159248352051, 4.970908164978027, 5.1008219718933105, 5.165875434875488, 5.261016845703125, 5.359100818634033, 5.53333854675293, 5.855708122253418, 6.24636697769165, 6.546769142150879, 6.36028528213501, 5.940914154052734, 5.780559539794922, 5.411909580230713, 5.2815046310424805, 5.311715126037598, 5.0409345626831055, 5.048614978790283, 4.781102180480957, 4.921163558959961, 4.714287281036377, 4.5887298583984375, 4.6079630851745605, 4.30954647064209, 4.085906028747559, 3.865311861038208, 3.830972671508789, 3.71425199508667, 3.320035934448242, 3.555264949798584, 3.6958932876586914, 3.994032859802246, 4.29583740234375, 4.571794509887695, 4.690314769744873, 4.807913780212402, 5.00593376159668, 5.175685882568359, 5.298916339874268, 5.259251594543457, 5.444784164428711, 5.614294528961182, 6.125326156616211, 6.812067031860352, 8.039667129516602, 7.885512351989746, 7.4705705642700195, 7.976305961608887, 6.837606906890869, 6.013558387756348, 5.676156044006348, 5.382281303405762, 5.501887798309326, 5.380152702331543, 5.306578159332275, 5.103821277618408, 4.9117231369018555, 4.533683776855469, 4.448463439941406, 4.230992317199707, 3.7885854244232178, 3.3954267501831055, 3.412128210067749, 3.3089027404785156, 2.9723899364471436, 3.8046772480010986, 3.527881383895874, 3.217642307281494, 2.680802345275879, 2.4815168380737305, 2.113701581954956, 1.8804266452789307, 1.4783542156219482, 1.513434648513794, 1.6664769649505615, 1.6407405138015747, 1.7501521110534668, 2.0718040466308594, 2.314030170440674, 2.512307643890381, 2.864889621734619, 3.0897583961486816, 3.3996260166168213, 3.6813812255859375, 3.9474782943725586, 4.206204891204834, 4.4556050300598145, 4.577051162719727, 4.612902641296387, 4.744303226470947, 4.62145471572876, 4.342419624328613, 4.206047058105469, 3.9438865184783936, 3.6574995517730713, 3.336421251296997, 3.1658926010131836, 2.9931623935699463, 2.807157039642334, 2.625765562057495, 2.3619117736816406, 2.0888829231262207, 2.080509662628174, 1.8839911222457886, 1.871628999710083, 2.1341724395751953, 2.170971393585205, 2.3692688941955566, 2.634322166442871, 3.200726270675659, 3.242985248565674, 3.724317789077759, 4.042256832122803, 4.286432266235352, 3.8982512950897217, 3.710176944732666, 3.400440216064453, 3.363405227661133, 2.9501595497131348, 2.750258445739746, 2.659287929534912, 2.4783923625946045, 2.388871192932129, 2.541368007659912, 2.46950626373291, 2.5068411827087402, 2.912616729736328, 3.0044727325439453, 3.649904727935791, 3.6909408569335938, 3.6002233028411865, 3.4449009895324707, 3.1774356365203857, 3.0305190086364746, 3.1884236335754395, 2.9968981742858887, 2.825489044189453, 2.944500207901001, 3.3237383365631104, 3.2581872940063477, 3.5016391277313232, 3.5398035049438477, 3.798372745513916, 4.092731475830078, 4.2232208251953125, 3.8715548515319824, 3.7167837619781494, 3.7339820861816406, 3.3879785537719727, 3.5810909271240234, 3.374296188354492, 3.2272403240203857, 3.3864026069641113, 3.600919723510742, 3.6590356826782227, 3.929020881652832, 3.867280960083008, 3.7465720176696777, 3.8358922004699707, 3.7164511680603027, 3.923766851425171, 3.7274727821350098, 3.7400145530700684, 3.6334121227264404, 3.2425835132598877, 3.121305227279663, 2.748307228088379, 2.7245912551879883, 2.69034481048584, 2.8875250816345215, 3.0831689834594727, 3.4717037677764893, 3.3576698303222656, 3.182842254638672, 3.387284755706787, 3.570375919342041, 3.4692182540893555, 3.4480199813842773, 3.8577029705047607, 3.9713454246520996, 5.21998405456543, 5.388993263244629, 6.274841785430908, 7.6738176345825195, 8.252809524536133, 9.37485122680664, 9.777734756469727, 9.62662124633789, 9.954140663146973, 8.571885108947754, 7.354858875274658, 6.419503211975098, 6.378591060638428, 5.112422943115234, 4.791412353515625, 4.640863418579102, 4.195833683013916, 4.3521013259887695, 3.9640111923217773, 4.002817153930664, 4.214483261108398, 4.149209022521973, 3.7972006797790527, 3.6919379234313965, 3.835007667541504, 3.9693732261657715, 4.082029342651367, 3.905135154724121, 4.112139701843262, 3.8972063064575195, 4.25578498840332, 4.026191711425781, 4.144241809844971, 4.409976005554199, 4.5016679763793945, 4.169236183166504, 4.305225849151611, 4.101509094238281, 4.341442108154297, 4.082205295562744, 4.250018119812012, 4.085206031799316, 4.204389572143555, 4.155316352844238, 4.395734786987305, 4.453128814697266, 4.705434322357178, 4.388489723205566, 4.4712419509887695, 4.764052391052246, 4.629080772399902, 4.859678268432617, 4.959994316101074, 5.130307674407959, 5.204469680786133, 5.357858657836914, 5.290872573852539, 4.848417282104492, 4.944953918457031, 4.75343132019043, 4.515437126159668, 4.5714921951293945, 4.193081855773926, 4.506525993347168, 4.3527374267578125, 4.417061805725098, 4.056727886199951, 4.218285083770752, 4.139407157897949, 3.976567029953003, 4.018078804016113, 4.441915988922119, 4.291808128356934, 3.841470241546631, 3.861896514892578, 3.554199695587158, 3.9967546463012695, 3.7353227138519287, 4.111050605773926, 3.9757213592529297, 4.522471904754639, 4.227800369262695, 4.492452621459961, 4.302077293395996, 4.737203121185303, 4.698629856109619, 5.157038688659668, 5.172294616699219, 4.856752395629883, 4.8355512619018555, 4.498106956481934, 4.650246620178223, 4.285538673400879, 4.4641242027282715, 3.9761717319488525, 4.080554485321045, 3.7111198902130127, 3.738964080810547, 3.5483498573303223, 3.5608139038085938, 3.303853988647461, 3.0941784381866455, 3.251554250717163, 3.2905139923095703, 3.6166770458221436, 3.6068854331970215, 3.820993423461914, 3.950709819793701, 4.31440544128418, 4.276525020599365, 4.573779106140137, 4.592894077301025, 4.993131637573242, 5.238577365875244, 5.677573204040527, 6.096745491027832, 7.008996963500977, 7.548344612121582, 8.104302406311035, 8.409854888916016, 8.167227745056152, 7.534709930419922, 7.479177951812744, 7.854033946990967, 7.941581726074219, 7.564647674560547, 7.426499366760254, 6.599611759185791, 5.747705936431885, 5.233033180236816, 4.960540771484375, 4.648306369781494, 4.350128173828125, 4.183612823486328, 3.8289408683776855, 3.7698216438293457, 3.4188170433044434, 3.466960906982422, 3.0876574516296387, 3.056105136871338, 2.649240732192993, 2.7122445106506348, 2.53839111328125, 2.265626907348633, 2.4605581760406494, 2.5847787857055664, 2.9115424156188965, 3.048187017440796, 3.3351824283599854, 3.3574776649475098, 3.661585807800293, 3.817326545715332, 4.105159282684326, 4.488170146942139, 4.643819808959961, 4.988868236541748, 5.412547588348389, 5.631560802459717, 5.534970760345459, 5.186457633972168, 4.737856864929199, 4.4228010177612305, 4.136484146118164, 3.7526795864105225, 3.6542978286743164, 3.3910715579986572, 3.205685615539551, 2.8055992126464844, 2.837496042251587, 2.3996548652648926, 2.3327856063842773, 1.8525259494781494, 1.7249059677124023, 1.5286204814910889, 1.3843793869018555, 1.3862642049789429, 1.4444187879562378, 1.784224271774292, 2.1706552505493164, 2.4116342067718506, 2.736203908920288, 2.838642120361328, 3.2985363006591797, 3.4356236457824707, 3.7238364219665527, 3.9810752868652344, 4.155355930328369, 4.817286014556885, 4.827968120574951, 5.374650001525879, 5.987176895141602, 6.400322914123535, 6.74852180480957, 6.17335319519043, 5.323420524597168, 4.809695243835449, 4.391683578491211, 4.207639694213867, 3.9830410480499268, 3.7659201622009277, 3.4001247882843018, 3.182229995727539, 2.8566534519195557, 2.703983783721924, 2.3730502128601074, 1.8229315280914307, 1.7907336950302124, 1.5621463060379028, 1.5441707372665405, 1.6211295127868652], [2.0722639560699463, 1.4006502628326416, 1.0342398881912231, 0.7693357467651367, 0.75, 0.7729614973068237, 0.9676415324211121, 1.2374051809310913, 1.4893248081207275, 1.7298684120178223, 1.9907269477844238, 2.385298252105713, 2.5060806274414062, 2.7805585861206055, 2.969146966934204, 3.2929258346557617, 3.5418448448181152, 3.890608787536621, 4.078094005584717, 4.469869613647461, 4.718235969543457, 5.027976036071777, 5.127740383148193, 5.044278144836426, 5.214808464050293, 5.198225021362305, 4.718670845031738, 4.633752346038818, 4.463024139404297, 4.221391677856445, 3.7872400283813477, 3.549628257751465, 3.2552645206451416, 3.1782772541046143, 2.773613929748535, 2.518714189529419, 2.2124805450439453, 2.054893970489502, 1.7032214403152466, 1.499321460723877, 1.186218500137329, 1.0783143043518066, 1.0240651369094849, 1.2802540063858032, 1.2249281406402588, 1.5875426530838013, 1.659543514251709, 1.9157429933547974, 2.1731700897216797, 2.044387102127075, 1.9854711294174194, 1.712226390838623, 1.5031540393829346, 1.4862557649612427, 1.4034312963485718, 1.5073256492614746, 1.635777235031128, 1.819701910018921, 1.951494812965393, 2.307966709136963, 2.5232508182525635, 2.9197049140930176, 3.1156959533691406, 3.554701566696167, 3.7907543182373047, 3.534594774246216, 3.295261859893799, 2.717841148376465, 2.360776901245117, 2.753020763397217, 2.333754777908325, 2.030571937561035, 2.004385471343994, 1.8508877754211426, 2.003429412841797, 1.9819823503494263, 2.164328098297119, 2.388636827468872, 2.691105365753174, 2.8319945335388184, 2.7041430473327637, 2.5187878608703613, 2.5620839595794678, 2.4435198307037354, 2.46250581741333, 2.5464959144592285, 2.639906406402588, 2.6684389114379883, 2.8900341987609863, 3.0909273624420166, 3.1950340270996094, 3.5249505043029785, 3.225170612335205, 3.084681749343872, 3.2960429191589355, 3.519408702850342, 3.624924659729004, 3.7644824981689453, 3.9264378547668457, 3.7561964988708496, 3.65969181060791, 3.4363746643066406, 3.2494115829467773, 3.055807590484619, 3.25822377204895, 3.43605375289917, 3.7560062408447266, 3.756135940551758, 3.5753352642059326, 3.733354091644287, 3.977735757827759, 3.7469372749328613, 3.8389699459075928, 4.086025238037109, 4.2999796867370605, 5.036271095275879, 6.5769829750061035, 7.6721696853637695, 8.10640811920166, 8.340974807739258, 8.432245254516602, 8.376971244812012, 8.004904747009277, 7.602553367614746, 6.862987518310547, 5.906696796417236, 5.369988918304443, 4.69039249420166, 4.718914985656738, 4.612926959991455, 4.6989569664001465, 3.998206615447998, 3.9207186698913574, 3.999992847442627, 3.694531202316284, 3.365112781524658, 3.243499755859375, 2.9247775077819824, 3.029602527618408, 2.929983139038086, 2.941380262374878, 2.9632177352905273, 2.951712131500244, 3.054828405380249, 2.969071388244629, 3.222304105758667, 3.566267728805542, 3.830268383026123, 3.5789685249328613, 3.635425329208374, 3.3625717163085938, 3.4688668251037598, 3.204957962036133, 3.398381471633911, 3.3010823726654053, 3.4328436851501465, 3.4991495609283447, 3.8635611534118652, 3.9177680015563965, 3.908203363418579, 4.108043670654297, 4.601454734802246, 5.381126880645752, 5.718042850494385, 5.804948806762695, 6.8127217292785645, 6.322627067565918, 5.229537010192871, 4.555315017700195, 4.006068706512451, 4.23347806930542, 4.387171745300293, 4.775894641876221, 4.761839866638184, 4.837566375732422, 4.717896461486816, 4.522263050079346, 4.250885009765625, 3.920367479324341, 3.846190929412842, 3.7352852821350098, 3.573300838470459, 3.735893726348877, 3.725309371948242, 3.771817684173584, 3.5850086212158203, 3.876091957092285, 3.7462005615234375, 3.751157760620117, 3.9521477222442627, 4.606525421142578, 4.591588020324707, 4.401505947113037, 4.501252174377441, 3.9294071197509766, 4.192172527313232, 3.7809154987335205, 4.0493292808532715, 3.7991974353790283, 4.066958427429199, 3.917799949645996, 4.080957889556885, 4.01116943359375, 4.243228912353516, 4.387691497802734, 4.672415733337402, 4.895291805267334, 4.664861679077148, 4.4554123878479, 4.3727898597717285, 4.189037322998047, 4.278593063354492, 4.149927139282227, 4.022861480712891, 4.1094536781311035, 4.001873970031738, 4.295932769775391, 3.9686994552612305, 4.460245132446289, 4.314794540405273, 3.971717357635498, 4.339524269104004, 4.035918235778809, 4.30136775970459, 4.1468000411987305, 4.197683334350586, 4.176074028015137, 4.373671531677246, 4.321053504943848, 4.578677177429199, 4.62248420715332, 4.836694717407227, 5.089949607849121, 5.642480850219727, 5.802029609680176, 7.019697189331055, 7.383477210998535, 7.884171485900879, 8.237659454345703, 8.233391761779785, 8.233263969421387, 8.617403030395508, 8.356887817382812, 8.069314002990723, 7.113719940185547, 6.46467399597168, 5.458184242248535, 4.999711513519287, 4.781017303466797, 4.547915935516357, 4.497217178344727, 4.45711088180542, 4.202797889709473, 4.3114190101623535, 4.058682918548584, 4.187892913818359, 3.89268159866333, 4.060683250427246, 3.7578272819519043, 3.801650285720825, 3.6400034427642822, 3.47011661529541, 3.5154757499694824, 3.555546283721924, 3.711176872253418, 3.890014410018921, 4.13006067276001, 4.048930644989014, 4.261071681976318, 4.304083347320557, 4.464310169219971, 4.647608280181885, 4.834773540496826, 5.120007038116455, 5.598836898803711, 5.856348991394043, 6.422852516174316, 6.039891719818115, 5.557623863220215, 5.293252944946289, 4.896065711975098, 4.594419956207275, 4.525667190551758, 4.267533302307129, 4.230569839477539, 4.120613098144531, 3.96823787689209, 3.618695020675659, 3.527212381362915, 3.334935426712036, 3.2126588821411133, 3.041158437728882, 3.0395803451538086, 2.9454703330993652, 2.678144693374634, 2.482858180999756, 2.584442138671875, 2.8647170066833496, 3.0890626907348633, 3.1052708625793457, 3.5003702640533447, 3.6030259132385254, 3.926654815673828, 4.036920547485352, 4.394077301025391, 4.514843463897705, 4.640127182006836, 4.763978481292725, 5.081907272338867, 5.769400119781494, 6.346597671508789, 7.543961524963379, 7.55035924911499, 7.237215518951416, 7.408191204071045, 6.497478008270264, 5.499988079071045, 5.108138084411621, 4.794694900512695, 4.757723331451416, 4.493062973022461, 4.359909534454346, 4.038707733154297, 3.83488130569458, 3.4993739128112793, 3.2714121341705322, 3.0122294425964355, 2.8268446922302246, 2.5356388092041016, 2.3917641639709473, 2.1932384967803955, 2.012291431427002, 3.2845981121063232, 2.7979671955108643, 2.4227969646453857, 2.312096118927002, 2.148899555206299, 1.9116122722625732, 1.96573805809021, 2.1870276927948, 2.576385498046875, 2.689699172973633, 3.1319923400878906, 3.2587027549743652, 3.7165918350219727, 4.032293796539307, 4.181866645812988, 4.5616278648376465, 4.660534858703613, 5.052850723266602, 5.181732177734375, 5.661229133605957, 5.676327705383301, 5.9153337478637695, 5.992352485656738, 5.897457599639893, 6.035957336425781, 5.906993865966797, 5.551911354064941, 5.587399005889893, 5.313600063323975, 5.2059245109558105, 4.852718830108643, 4.544281959533691, 4.388998031616211, 4.330211639404297, 3.8254165649414062, 3.6779346466064453, 3.2046732902526855, 2.8723931312561035, 2.4172496795654297, 2.440074920654297, 2.1008598804473877, 2.285181999206543, 2.3133721351623535, 2.58048677444458, 2.7637317180633545, 3.099858283996582, 3.066307306289673, 3.46293568611145, 3.646240472793579, 3.538409471511841, 3.325585126876831, 3.0730395317077637, 2.77160906791687, 2.662303924560547, 2.292898178100586, 2.389461040496826, 2.307400941848755, 2.5776171684265137, 2.5398974418640137, 2.879739761352539, 3.1215806007385254, 3.6757538318634033, 3.6214871406555176, 4.175112724304199, 4.014889717102051, 3.8481125831604004, 3.6594178676605225, 3.125981092453003, 2.82330584526062, 3.1624109745025635, 2.809256076812744, 2.5891575813293457, 2.703660011291504, 2.619476795196533, 3.0296788215637207, 3.0482308864593506, 3.2748398780822754, 3.623410701751709, 3.912809371948242, 3.832733154296875, 3.7034852504730225, 3.4428529739379883, 3.29616117477417, 3.178527355194092, 3.0501155853271484, 3.0224759578704834, 3.0103564262390137, 3.2567663192749023, 3.5436294078826904, 3.6702990531921387, 3.7480032444000244, 4.028223991394043, 3.9498889446258545, 3.9998772144317627, 4.039641380310059, 4.369330406188965, 4.466818809509277, 4.652657508850098, 4.775522232055664, 4.600016117095947, 4.790929794311523, 4.589059352874756, 4.627814292907715, 4.276202201843262, 4.50779914855957, 4.735576152801514, 4.717747211456299, 4.7003045082092285, 4.484581470489502, 4.768105506896973, 4.827450752258301, 4.652060508728027, 4.815295696258545, 5.002185821533203, 5.0595221519470215, 5.685865879058838, 7.120568752288818, 8.021234512329102, 8.619529724121094, 8.995637893676758, 8.608064651489258, 8.963117599487305, 8.542874336242676, 8.159640312194824, 7.267394065856934, 6.289194107055664, 5.940647125244141, 5.254112720489502, 5.421074867248535, 5.221153259277344, 5.163855075836182, 4.646283149719238, 4.285777568817139, 4.576075077056885, 4.040445327758789, 3.7660136222839355, 3.4469757080078125, 3.256047248840332, 3.3374640941619873, 3.3851981163024902, 3.558009624481201, 3.6150522232055664, 3.8235294818878174, 3.8944854736328125, 4.050009727478027, 4.371860504150391, 4.581823348999023, 4.751162052154541, 4.484649181365967, 4.511791229248047, 4.268086910247803, 4.257394790649414, 3.9446523189544678, 3.961320400238037, 3.8138513565063477, 3.742189407348633, 3.7388663291931152, 3.80049467086792, 4.170050144195557, 3.9340574741363525, 4.122835159301758, 4.82589054107666, 5.660086631774902, 6.027483940124512, 6.268519878387451, 7.064373016357422, 6.481870651245117, 5.463675498962402, 4.594632625579834, 4.13681697845459, 4.1754584312438965, 4.477960586547852, 4.856064796447754, 4.843288898468018, 4.885425090789795, 4.907320976257324, 4.663682460784912, 4.407460689544678, 4.168493270874023, 4.111715316772461, 4.084894180297852, 4.0306291580200195, 4.211208343505859, 4.201536178588867, 4.374544143676758, 4.380087852478027, 4.578176975250244, 4.609057903289795, 4.761197090148926, 5.103742599487305, 5.282557964324951, 5.312859535217285, 5.290920257568359, 5.2860612869262695, 4.914628505706787, 5.030601978302002, 4.740721702575684, 4.820363521575928, 4.624945640563965, 4.625363349914551, 4.456185340881348, 4.496616363525391, 4.357000350952148, 4.558379173278809, 4.50498104095459, 4.873598098754883, 5.100813865661621, 5.127117156982422, 4.817538261413574, 4.769861221313477, 4.716144561767578, 4.637882232666016, 4.711653232574463, 4.858889579772949, 4.906056880950928, 4.735122203826904, 5.112451553344727, 4.978791236877441, 5.266083717346191, 5.233141899108887, 4.992696762084961, 5.20622444152832, 5.091317176818848, 5.173431396484375, 5.0639238357543945, 5.125694274902344, 4.986425876617432, 5.0296735763549805, 5.029728412628174, 5.035383224487305, 5.2318572998046875, 5.204997539520264, 5.5246663093566895, 5.970471382141113, 6.185548782348633, 7.260647773742676, 7.75821590423584, 8.352002143859863, 8.518957138061523, 8.56916332244873, 8.535282135009766, 8.729194641113281, 8.657247543334961, 8.536359786987305, 7.603387355804443, 6.970940589904785, 5.987468719482422, 5.474395751953125, 5.445918083190918, 5.245297908782959, 5.12612247467041, 5.213832855224609, 5.082977294921875, 5.128654479980469, 5.104576110839844, 5.149148941040039, 5.004032611846924, 5.038349151611328, 4.9096293449401855, 4.881684303283691, 4.874163627624512, 4.757396697998047, 4.68330717086792, 4.735836982727051, 5.017222881317139, 5.019436836242676, 5.2800984382629395, 5.2064409255981445, 5.364351749420166, 5.29383659362793, 5.352441787719727, 5.478090763092041, 5.459300994873047, 5.775799751281738, 6.066162109375, 6.497632026672363, 6.982248306274414, 6.5671586990356445, 6.133769989013672, 5.897593975067139, 5.633847236633301, 5.457405090332031, 5.437243938446045, 5.270816326141357, 5.277362823486328, 5.202403545379639, 5.054745674133301, 4.788181781768799, 4.800663948059082, 4.6441802978515625, 4.518838882446289, 4.32899284362793, 4.324275016784668, 4.021213054656982, 3.9733407497406006, 3.621882200241089, 3.933912754058838, 4.119148254394531, 4.5338029861450195, 4.463523864746094, 4.961516857147217, 4.839328765869141, 5.262561798095703, 5.20644998550415, 5.48118782043457, 5.435879707336426, 5.537118911743164, 5.556476593017578, 5.807734489440918, 6.399511814117432, 6.9783935546875, 8.19062614440918, 8.242910385131836, 7.878549098968506, 8.2840576171875, 7.176874160766602, 6.316501140594482, 6.00200080871582, 5.680591583251953, 5.732823371887207, 5.487481117248535, 5.4939351081848145, 5.3413920402526855, 5.066645622253418, 4.844760894775391, 4.747061729431152, 4.309858322143555, 4.026867866516113, 3.885385274887085, 3.4216978549957275, 3.553452730178833, 2.994530200958252, 3.949211597442627, 3.471727132797241, 3.5734784603118896, 2.9008660316467285, 2.5407633781433105, 2.3792405128479004, 1.7322789430618286, 1.4349172115325928, 1.558203101158142, 1.7024434804916382, 1.7847044467926025, 1.8539172410964966, 2.3408520221710205, 2.566977024078369, 3.0454916954040527, 3.262873888015747, 3.668581962585449, 3.8797225952148438, 4.224801063537598, 4.4855780601501465, 4.839740753173828, 4.984422206878662, 5.140810966491699, 5.108604431152344, 5.395595550537109, 5.402286529541016, 4.880739688873291, 4.760503768920898, 4.6381378173828125, 4.208139896392822, 3.818459987640381, 3.646347999572754, 3.344174861907959, 3.2338387966156006, 2.9364466667175293, 2.793379783630371, 2.1731812953948975, 2.2617740631103516, 1.7766046524047852, 2.009200096130371, 2.0720324516296387, 2.271618366241455, 2.4921648502349854, 2.904360294342041, 3.2562572956085205, 3.6544768810272217, 3.7147574424743652, 4.200321197509766, 4.303129196166992, 4.056493282318115, 3.845994234085083, 3.386101722717285, 3.382627248764038, 3.020946979522705, 2.9397706985473633, 2.6595869064331055, 2.5359854698181152, 2.4531259536743164, 2.443086624145508, 2.747799873352051, 2.5799314975738525, 3.1014602184295654, 3.2487435340881348, 3.6566896438598633, 3.71608567237854, 3.8215723037719727, 3.594897985458374, 3.330379009246826, 2.9175987243652344, 3.382683038711548, 3.1023566722869873, 3.0477161407470703, 3.1290855407714844, 3.4312801361083984, 3.4064383506774902, 3.627056121826172, 3.7614240646362305, 3.905090570449829, 4.298155784606934, 4.2872209548950195, 3.95141339302063, 3.9758505821228027, 3.8302698135375977, 3.5677542686462402, 3.6934828758239746, 3.48557186126709, 3.4153003692626953, 3.4205312728881836, 3.8363678455352783, 3.80869197845459, 4.0757975578308105, 4.064700126647949, 3.9379477500915527, 3.9041671752929688, 4.030142784118652, 4.065191268920898, 3.9008402824401855, 4.020678520202637, 3.8140411376953125, 3.470430850982666, 3.408269166946411, 3.080280065536499, 2.9095892906188965, 3.0293054580688477, 3.159398078918457, 3.514373302459717, 3.7991981506347656, 3.7906382083892822, 3.601344585418701, 3.872208595275879, 4.068987846374512, 3.9040281772613525, 3.8977763652801514, 4.424834251403809, 4.553907871246338, 5.726265907287598, 5.9140543937683105, 6.853772163391113, 8.196876525878906, 8.61581039428711, 10.040477752685547, 10.292854309082031, 9.96143913269043, 10.305400848388672, 9.03298568725586, 7.535445213317871, 7.066364288330078, 6.628859996795654, 5.5777459144592285, 5.168847560882568, 4.786884307861328, 4.48019552230835, 4.692274570465088, 4.131174087524414, 4.259337902069092, 4.4655232429504395, 4.406384468078613, 4.033515930175781, 3.9896814823150635, 3.884737968444824, 4.011395454406738, 4.0782880783081055, 3.935811996459961, 4.185253143310547, 4.022778034210205, 4.338058948516846, 4.204192161560059, 4.293028831481934, 4.565669059753418, 4.683860778808594, 4.317961692810059, 4.4375715255737305, 4.161402225494385, 4.425121307373047, 4.163089752197266, 4.378635883331299, 4.207040309906006, 4.391751289367676, 4.36548376083374, 4.525265216827393, 4.561558723449707, 4.884964466094971, 4.657281875610352, 4.6072587966918945, 4.821448802947998, 4.676874160766602, 4.978585720062256, 5.119545936584473, 5.2929816246032715, 5.420709609985352, 5.560406684875488, 5.370111465454102, 5.139267444610596, 4.959753036499023, 4.7556867599487305, 4.58899450302124, 4.628878593444824, 4.326725959777832, 4.547636985778809, 4.402273654937744, 4.4366350173950195, 4.1974639892578125, 4.332056999206543, 4.170684337615967, 4.1020307540893555, 4.198967933654785, 4.564638614654541, 4.382061004638672, 4.140021324157715, 4.060667037963867, 3.9485349655151367, 4.156303882598877, 4.087546348571777, 4.343109130859375, 4.192854404449463, 4.624776363372803, 4.349713325500488, 4.620029449462891, 4.467595100402832, 4.890218734741211, 4.875196933746338, 5.271177291870117, 5.419939994812012, 5.198233127593994, 5.058093070983887, 4.702400207519531, 4.802905082702637, 4.520133018493652, 4.5637617111206055, 4.2729411125183105, 4.3598127365112305, 3.9502408504486084, 3.952230453491211, 3.8519508838653564, 3.8191604614257812, 3.62258243560791, 3.3951468467712402, 3.5349881649017334, 3.615872621536255, 3.9345948696136475, 3.9210891723632812, 4.159077167510986, 4.370267868041992, 4.571331024169922, 4.473336219787598, 4.85759973526001, 4.883689880371094, 5.288208961486816, 5.556094169616699, 5.996996879577637, 6.471929550170898, 7.49654483795166, 7.921876430511475, 8.454379081726074, 8.7724027633667, 8.396896362304688, 7.952175140380859, 7.927846431732178, 7.995129585266113, 8.12550163269043, 7.878661632537842, 7.902698040008545, 7.081524848937988, 6.062837600708008, 5.548110008239746, 5.246455192565918, 5.022442817687988, 4.682770252227783, 4.607239723205566, 4.2154765129089355, 4.218958377838135, 3.8075461387634277, 3.763420581817627, 3.329653739929199, 3.3079185485839844, 2.9914000034332275, 3.0303425788879395, 2.6947693824768066, 2.5236992835998535, 2.667844295501709, 2.9071731567382812, 3.215559959411621, 3.4247610569000244, 3.7772014141082764, 3.8064794540405273, 4.116114616394043, 4.30231237411499, 4.506832122802734, 4.8041863441467285, 5.053616046905518, 5.429537773132324, 5.859946250915527, 6.125176429748535, 6.139001846313477, 5.59665060043335, 5.302302360534668, 4.879254341125488, 4.609832763671875, 4.215332984924316, 4.122506141662598, 3.9581916332244873, 3.6401243209838867, 3.204253673553467, 3.06093692779541, 2.6183629035949707, 2.534508228302002, 2.0699925422668457, 2.0297508239746094, 1.7745845317840576, 1.5781877040863037, 1.5361483097076416, 1.6242390871047974, 2.2405824661254883, 2.3233728408813477, 2.774271249771118, 3.160597801208496, 3.392742872238159, 3.812958002090454, 4.002217769622803, 4.274116516113281, 4.469756603240967, 4.625774383544922, 5.235073089599609, 5.2931809425354, 5.950311183929443, 6.519876480102539, 6.926301002502441, 7.437206268310547, 6.698534965515137, 5.820162773132324, 5.256268501281738, 4.910434246063232, 4.771361351013184, 4.507195949554443, 4.252808570861816, 3.955631732940674, 3.740452289581299, 3.38986873626709, 3.185762405395508, 2.7098703384399414, 2.2661068439483643, 2.1659061908721924, 1.6926062107086182, 1.633042573928833, 1.625278353691101], [2.273987293243408, 1.607561707496643, 1.2644778490066528, 1.0043193101882935, 0.7714930176734924, 0.75, 0.7666828036308289, 0.9346033930778503, 1.190344214439392, 1.4833729267120361, 1.7689917087554932, 1.9452275037765503, 2.190728187561035, 2.3402552604675293, 2.6932289600372314, 2.8424081802368164, 3.1600096225738525, 3.333425998687744, 3.56068754196167, 3.852175712585449, 4.057336807250977, 4.286744117736816, 4.37128210067749, 4.409231185913086, 4.441081523895264, 4.4113664627075195, 4.13755989074707, 4.101536750793457, 4.006969928741455, 3.6538524627685547, 3.3648273944854736, 3.1831250190734863, 2.872673273086548, 2.7055797576904297, 2.414712429046631, 2.263601303100586, 1.9844623804092407, 1.744264841079712, 1.4721931219100952, 1.3831884860992432, 1.0964133739471436, 0.9926211833953857, 0.9601189494132996, 1.1526062488555908, 1.3241403102874756, 1.6651039123535156, 1.770642638206482, 2.052361011505127, 2.244929790496826, 2.1369833946228027, 2.0283126831054688, 1.7346673011779785, 1.505913257598877, 1.3361334800720215, 1.2302906513214111, 1.3188577890396118, 1.3682429790496826, 1.5614969730377197, 1.651058554649353, 2.082646131515503, 2.2364697456359863, 2.63889741897583, 2.7181923389434814, 3.072962760925293, 3.310001850128174, 3.166469097137451, 2.6709635257720947, 2.1536641120910645, 2.0351247787475586, 2.162454605102539, 1.892893671989441, 1.6628730297088623, 1.6603659391403198, 1.6051392555236816, 1.746504306793213, 1.840545654296875, 2.0013694763183594, 2.228337049484253, 2.4869959354400635, 2.577455759048462, 2.377990484237671, 2.178863525390625, 2.2156758308410645, 2.0043087005615234, 2.0409228801727295, 1.9665254354476929, 2.0978140830993652, 2.160447597503662, 2.4287328720092773, 2.5560007095336914, 2.6397318840026855, 2.847461700439453, 2.72101092338562, 2.546884059906006, 2.8064754009246826, 3.0342729091644287, 3.1074299812316895, 3.28808331489563, 3.309506893157959, 3.204296588897705, 3.1708297729492188, 2.941824436187744, 2.8678483963012695, 2.6300292015075684, 2.8616583347320557, 3.0557682514190674, 3.282928466796875, 3.215397357940674, 3.1278655529022217, 3.3489058017730713, 3.555185556411743, 3.284830093383789, 3.2872281074523926, 3.537707805633545, 3.6894164085388184, 4.660820007324219, 5.9673261642456055, 7.024930953979492, 7.5629987716674805, 7.866127014160156, 7.914846897125244, 8.280599594116211, 7.694133758544922, 7.358630180358887, 6.394094944000244, 5.384089469909668, 4.75051212310791, 4.094653129577637, 4.159122467041016, 3.989910125732422, 4.160285949707031, 3.449674606323242, 3.3394880294799805, 3.562922954559326, 3.1273891925811768, 2.7363102436065674, 2.6385512351989746, 2.3866119384765625, 2.447779417037964, 2.3511416912078857, 2.4282145500183105, 2.4285151958465576, 2.4968206882476807, 2.6646673679351807, 2.6353859901428223, 2.891289472579956, 3.096099376678467, 3.39534854888916, 3.1960933208465576, 3.194736957550049, 2.8944664001464844, 2.948612689971924, 2.7842483520507812, 2.813650369644165, 2.660703659057617, 2.753103733062744, 2.783442258834839, 2.9460129737854004, 3.0365614891052246, 3.176914691925049, 3.3831355571746826, 4.051736831665039, 4.984259605407715, 5.234118461608887, 5.616344928741455, 5.797691822052002, 5.790030479431152, 4.638001441955566, 3.76538348197937, 3.256211042404175, 3.353067398071289, 3.49723482131958, 3.799614906311035, 3.7883334159851074, 3.910473346710205, 3.8878417015075684, 3.67604923248291, 3.441714286804199, 3.241445779800415, 3.0879135131835938, 3.0453267097473145, 3.0096144676208496, 3.0247457027435303, 3.0834169387817383, 3.0699477195739746, 3.0711121559143066, 3.1811792850494385, 3.225050926208496, 3.321512222290039, 3.5954034328460693, 3.907148838043213, 4.162072658538818, 3.8935163021087646, 3.8516955375671387, 3.4841690063476562, 3.5183587074279785, 3.2844295501708984, 3.3231523036956787, 3.280193328857422, 3.3280863761901855, 3.294300079345703, 3.299818992614746, 3.3073906898498535, 3.380080223083496, 3.62788724899292, 3.840738534927368, 3.92881441116333, 3.7323553562164307, 3.660236358642578, 3.477357864379883, 3.5170609951019287, 3.4561328887939453, 3.3829174041748047, 3.3538742065429688, 3.4412035942077637, 3.417400598526001, 3.632841110229492, 3.472867965698242, 3.7557246685028076, 3.7598869800567627, 3.4610042572021484, 3.636787176132202, 3.4563817977905273, 3.59964656829834, 3.492178440093994, 3.426805019378662, 3.5064146518707275, 3.6428537368774414, 3.6067142486572266, 3.71394944190979, 3.8096065521240234, 4.00887393951416, 4.1971259117126465, 4.590433597564697, 4.906675338745117, 5.979551792144775, 6.648304462432861, 7.375993728637695, 7.680333137512207, 7.73072624206543, 7.6789350509643555, 7.850632667541504, 7.472387790679932, 7.492147445678711, 6.164438724517822, 5.74514102935791, 4.705888748168945, 4.228902816772461, 3.961871385574341, 3.9149720668792725, 3.651700019836426, 3.7233195304870605, 3.5642244815826416, 3.599015474319458, 3.418457508087158, 3.57291841506958, 3.3428726196289062, 3.413249969482422, 3.1184535026550293, 3.227293014526367, 3.1051464080810547, 2.8879566192626953, 3.0259270668029785, 3.100396156311035, 3.2046802043914795, 3.3406903743743896, 3.470561981201172, 3.443108558654785, 3.6109938621520996, 3.5954079627990723, 3.8199498653411865, 3.839708089828491, 4.0829925537109375, 4.3603034019470215, 4.692949295043945, 4.9941887855529785, 5.282381057739258, 5.173322677612305, 4.772418022155762, 4.584007740020752, 4.235883712768555, 3.934079647064209, 3.831728935241699, 3.57318115234375, 3.70711612701416, 3.4732465744018555, 3.4062180519104004, 3.1159181594848633, 3.001009464263916, 2.799534559249878, 2.7085673809051514, 2.5351181030273438, 2.514667510986328, 2.412172794342041, 2.21342134475708, 2.081965208053589, 2.110891819000244, 2.463353157043457, 2.563601016998291, 2.7240488529205322, 2.950181007385254, 3.1568820476531982, 3.385801315307617, 3.5367591381073, 3.7660977840423584, 3.787395715713501, 3.936923027038574, 4.104913711547852, 4.3889312744140625, 5.015405178070068, 5.615756988525391, 6.703746795654297, 6.8552751541137695, 6.38646125793457, 6.690616130828857, 5.669120788574219, 4.835222244262695, 4.420395851135254, 4.091773986816406, 4.1291117668151855, 3.8847551345825195, 3.826549530029297, 3.5193264484405518, 3.3151779174804688, 3.027266025543213, 2.81901478767395, 2.6325430870056152, 2.36724853515625, 2.2187657356262207, 2.0114760398864746, 1.8761353492736816, 1.7472964525222778, 2.87166428565979, 2.285987377166748, 2.0161235332489014, 1.830324649810791, 1.7261857986450195, 1.7172845602035522, 1.6257314682006836, 1.7221599817276, 2.018887758255005, 2.218989372253418, 2.4759602546691895, 2.537757158279419, 3.1783127784729004, 3.3403334617614746, 3.545308828353882, 3.783820152282715, 3.933269500732422, 4.243476867675781, 4.401671409606934, 4.861093521118164, 4.886674880981445, 5.21140193939209, 5.191856384277344, 5.183042526245117, 5.170804023742676, 5.150913715362549, 4.833993911743164, 4.930075645446777, 4.616680145263672, 4.472602844238281, 4.136005401611328, 3.868466377258301, 3.64668345451355, 3.5662992000579834, 3.3426365852355957, 3.1232728958129883, 2.732133150100708, 2.454892873764038, 2.2368226051330566, 2.1251821517944336, 1.8187191486358643, 1.7997714281082153, 1.8365534543991089, 2.0018320083618164, 2.108579635620117, 2.469421863555908, 2.583804130554199, 2.789504289627075, 2.98856782913208, 2.8384060859680176, 2.7746267318725586, 2.485624313354492, 2.3799476623535156, 2.161892890930176, 2.0275893211364746, 2.086383104324341, 2.1228771209716797, 2.2412333488464355, 2.302529811859131, 2.759866237640381, 2.7051830291748047, 3.1754798889160156, 3.1841392517089844, 3.5229783058166504, 3.540470600128174, 3.391695022583008, 3.152566432952881, 2.819577217102051, 2.5178914070129395, 2.8600621223449707, 2.588437557220459, 2.4820432662963867, 2.425313949584961, 2.316488265991211, 2.454340934753418, 2.620800495147705, 2.7490291595458984, 2.916929244995117, 3.166048049926758, 3.1662395000457764, 3.0572731494903564, 2.850670337677002, 2.824509620666504, 2.7304792404174805, 2.7440948486328125, 2.6705398559570312, 2.801401376724243, 2.822455883026123, 3.1005139350891113, 3.2599666118621826, 3.3276243209838867, 3.5239663124084473, 3.4320249557495117, 3.327848434448242, 3.5415873527526855, 3.7469379901885986, 3.873443841934204, 4.010056495666504, 4.130006790161133, 4.016391754150391, 4.063747406005859, 3.9163451194763184, 3.888688564300537, 3.4966273307800293, 3.779907703399658, 4.007925510406494, 4.100708484649658, 3.9933345317840576, 3.8401904106140137, 4.119743347167969, 4.213907241821289, 3.9189815521240234, 4.162500381469727, 4.362128734588623, 4.419471740722656, 5.270308971405029, 6.597997665405273, 7.630575656890869, 8.082141876220703, 8.384883880615234, 8.425775527954102, 8.722291946411133, 8.23572063446045, 7.766773700714111, 6.886665344238281, 5.935943603515625, 5.452001571655273, 4.679261207580566, 4.883111953735352, 4.691729545593262, 4.692991733551025, 4.146304130554199, 3.8262851238250732, 4.180501461029053, 3.631165027618408, 3.4104843139648438, 3.201843023300171, 2.9845824241638184, 2.9814391136169434, 3.024289608001709, 3.046971321105957, 3.091146469116211, 3.1907715797424316, 3.310054302215576, 3.354854106903076, 3.6065855026245117, 3.790775775909424, 3.9357171058654785, 3.8401541709899902, 3.8978614807128906, 3.61708402633667, 3.6366732120513916, 3.4672577381134033, 3.4339234828948975, 3.2928218841552734, 3.3304433822631836, 3.3058619499206543, 3.4030139446258545, 3.5573549270629883, 3.608757495880127, 3.8098831176757812, 4.40313196182251, 5.198251724243164, 5.613879680633545, 5.926276683807373, 6.360759735107422, 6.136701583862305, 5.060620307922363, 4.176690101623535, 3.7889134883880615, 3.7278831005096436, 3.902033805847168, 4.212705135345459, 4.216020107269287, 4.28642463684082, 4.285280227661133, 4.10378360748291, 3.9301111698150635, 3.694504737854004, 3.6285533905029297, 3.6813273429870605, 3.6049365997314453, 3.6468915939331055, 3.699946880340576, 3.745277166366577, 3.7031517028808594, 3.8796846866607666, 3.8918964862823486, 4.068357467651367, 4.245719909667969, 4.497074604034424, 4.701498985290527, 4.46851921081543, 4.610274314880371, 4.119232177734375, 4.3317365646362305, 3.9640889167785645, 4.088173866271973, 3.9303133487701416, 4.018171787261963, 3.8938848972320557, 3.9464612007141113, 3.838799238204956, 3.980823516845703, 4.023398399353027, 4.3510332107543945, 4.508400917053223, 4.455560207366943, 4.387060642242432, 4.251358509063721, 4.256861686706543, 4.036010265350342, 4.100496292114258, 4.133746147155762, 4.22533655166626, 4.111854076385498, 4.424684524536133, 4.22381591796875, 4.503471374511719, 4.492440223693848, 4.202936172485352, 4.486351013183594, 4.257710933685303, 4.487107276916504, 4.322018623352051, 4.33549690246582, 4.311892509460449, 4.465703010559082, 4.345739364624023, 4.421630859375, 4.566740989685059, 4.642268657684326, 4.904932975769043, 5.258846759796143, 5.563208103179932, 6.66828727722168, 7.410516738891602, 7.964503288269043, 8.215335845947266, 8.207969665527344, 8.2169189453125, 8.182989120483398, 8.334261894226074, 8.179689407348633, 6.979324817657471, 6.392173767089844, 5.386334419250488, 4.99159049987793, 4.762400150299072, 4.697924613952637, 4.597687721252441, 4.594498634338379, 4.390890121459961, 4.456460952758789, 4.376527786254883, 4.501742362976074, 4.237736225128174, 4.352836608886719, 4.06758975982666, 4.1072845458984375, 4.014382839202881, 3.840334892272949, 3.973715305328369, 4.077365875244141, 4.262404441833496, 4.243898868560791, 4.452466011047363, 4.391256809234619, 4.502697944641113, 4.487971305847168, 4.728363037109375, 4.720037460327148, 4.823164939880371, 5.161818504333496, 5.401049613952637, 5.788607597351074, 6.072673797607422, 5.91123104095459, 5.497291564941406, 5.388105392456055, 4.951460361480713, 4.787193298339844, 4.73918342590332, 4.5169196128845215, 4.678341865539551, 4.320681571960449, 4.467975616455078, 4.052114486694336, 4.062443733215332, 4.019749164581299, 3.9015822410583496, 3.5978541374206543, 3.5383427143096924, 3.226530075073242, 3.115844488143921, 2.895066261291504, 3.0446321964263916, 3.5487520694732666, 3.7668285369873047, 3.899174451828003, 4.092642784118652, 4.0685133934021, 4.46354866027832, 4.410549640655518, 4.743029594421387, 4.641866683959961, 4.8269877433776855, 4.917771339416504, 5.202910423278809, 5.871467590332031, 6.378733158111572, 7.694136619567871, 7.7528181076049805, 7.22725772857666, 7.590508937835693, 6.498289108276367, 5.681907653808594, 5.170398712158203, 4.919476509094238, 5.024196624755859, 4.797901630401611, 4.828695297241211, 4.427135467529297, 4.383577346801758, 4.033015727996826, 3.97676944732666, 3.6629226207733154, 3.3614821434020996, 3.238731861114502, 2.823150157928467, 2.826699733734131, 2.5170466899871826, 3.2829322814941406, 2.7844200134277344, 2.6888375282287598, 2.491929531097412, 2.120399236679077, 1.8057050704956055, 1.551374912261963, 1.290692925453186, 1.3660290241241455, 1.4185643196105957, 1.8609627485275269, 1.6314384937286377, 1.9231408834457397, 2.145328998565674, 2.4425456523895264, 2.6768569946289062, 2.8691418170928955, 3.1293201446533203, 3.4884204864501953, 3.6768908500671387, 3.897021770477295, 4.071508407592773, 4.256857395172119, 4.331789970397949, 4.312631130218506, 4.3447465896606445, 3.972917318344116, 3.8752455711364746, 3.637563943862915, 3.4821176528930664, 3.111201763153076, 2.8738560676574707, 2.630037307739258, 2.555522918701172, 2.364584445953369, 2.0989267826080322, 1.806086540222168, 1.6701607704162598, 1.45159912109375, 1.4958019256591797, 1.5588572025299072, 1.7853535413742065, 2.078004837036133, 2.303811550140381, 2.6268599033355713, 2.8797695636749268, 3.1400599479675293, 3.385920524597168, 3.7044475078582764, 3.3608412742614746, 3.2784860134124756, 2.884568214416504, 2.7855100631713867, 2.497535228729248, 2.389620304107666, 2.244772434234619, 2.1267738342285156, 1.9909288883209229, 1.8281095027923584, 2.113590717315674, 2.1946568489074707, 2.5535292625427246, 2.6144816875457764, 2.97261118888855, 3.298008918762207, 3.1797587871551514, 3.227104902267456, 2.690779209136963, 2.598313570022583, 2.7205400466918945, 2.5617761611938477, 2.453091621398926, 2.630540370941162, 2.7044243812561035, 2.859088897705078, 3.012789249420166, 3.140190601348877, 3.2069382667541504, 3.587855815887451, 3.59386944770813, 3.407271385192871, 3.260988235473633, 3.222555160522461, 2.9957451820373535, 3.0590920448303223, 2.8557703495025635, 2.917335033416748, 2.910198926925659, 3.190835952758789, 3.1643333435058594, 3.3960390090942383, 3.521206855773926, 3.3124446868896484, 3.2663302421569824, 3.3273873329162598, 3.476593494415283, 3.373802661895752, 3.409099578857422, 3.2911577224731445, 3.0038888454437256, 2.9771318435668945, 2.6985597610473633, 2.6312408447265625, 2.6168887615203857, 2.713916778564453, 2.954475164413452, 3.169142723083496, 3.1214470863342285, 3.0130550861358643, 3.157466173171997, 3.356410503387451, 3.2015562057495117, 3.1863303184509277, 3.5144197940826416, 3.7114484310150146, 4.852396011352539, 5.092926025390625, 6.034286975860596, 7.396003723144531, 8.149259567260742, 9.20827865600586, 9.586528778076172, 9.26943588256836, 9.658733367919922, 8.577030181884766, 7.104165077209473, 6.169349670410156, 5.82039737701416, 4.756888389587402, 4.300616264343262, 4.231161117553711, 3.889730215072632, 4.101449012756348, 3.615325927734375, 3.676567792892456, 3.8252828121185303, 3.783644199371338, 3.377224922180176, 3.3834290504455566, 3.286313533782959, 3.4708380699157715, 3.427412509918213, 3.393618106842041, 3.4869742393493652, 3.4487714767456055, 3.6538472175598145, 3.5157618522644043, 3.64070987701416, 3.9056503772735596, 4.034788131713867, 3.6959147453308105, 3.82856822013855, 3.6035614013671875, 3.7483034133911133, 3.64933180809021, 3.6936416625976562, 3.5493862628936768, 3.742861270904541, 3.762600898742676, 3.888063907623291, 3.9424548149108887, 4.234701156616211, 4.077288627624512, 4.078628063201904, 4.111386299133301, 4.183977127075195, 4.300673007965088, 4.365599155426025, 4.587482452392578, 4.739430904388428, 4.806916236877441, 4.765822410583496, 4.440566062927246, 4.35349178314209, 4.132533550262451, 3.9841699600219727, 3.9453964233398438, 3.7876503467559814, 3.8484678268432617, 3.7767155170440674, 3.8369438648223877, 3.6456081867218018, 3.7187860012054443, 3.540097713470459, 3.630904197692871, 3.5862672328948975, 3.898145914077759, 3.9511301517486572, 3.620213031768799, 3.568638801574707, 3.3351945877075195, 3.593944549560547, 3.4846739768981934, 3.790764808654785, 3.676766872406006, 3.9512276649475098, 3.785686492919922, 3.9445979595184326, 3.9264097213745117, 4.170988082885742, 4.2640700340271, 4.564172744750977, 4.813589572906494, 4.46663236618042, 4.328019618988037, 4.0714592933654785, 4.133095741271973, 4.003455638885498, 3.9189939498901367, 3.637688159942627, 3.729614019393921, 3.375396251678467, 3.47648286819458, 3.2872304916381836, 3.3132731914520264, 3.2089154720306396, 2.9562759399414062, 3.078585147857666, 3.1221983432769775, 3.372291088104248, 3.395317792892456, 3.4635086059570312, 3.68170428276062, 3.9608328342437744, 3.9577674865722656, 4.1451005935668945, 4.236824989318848, 4.5325608253479, 4.839863300323486, 5.21712589263916, 5.721275329589844, 6.7510085105896, 7.335687637329102, 7.785335540771484, 8.012449264526367, 7.735982418060303, 6.9284868240356445, 7.082647800445557, 7.338113784790039, 7.67462158203125, 7.263460636138916, 7.0934343338012695, 6.262592315673828, 5.423733711242676, 4.805686950683594, 4.473326683044434, 4.24960994720459, 4.019805908203125, 3.959498882293701, 3.579983949661255, 3.5593831539154053, 3.2843029499053955, 3.266221046447754, 2.9675421714782715, 2.9105987548828125, 2.7623050212860107, 2.7270894050598145, 2.5604310035705566, 2.3791821002960205, 2.5081965923309326, 2.5952789783477783, 2.811056613922119, 2.9734127521514893, 3.1742467880249023, 3.256246328353882, 3.4733505249023438, 3.6381020545959473, 3.843181610107422, 4.089389324188232, 4.324173927307129, 4.640088081359863, 4.991057872772217, 5.3289265632629395, 5.237510681152344, 4.808225631713867, 4.4566144943237305, 4.097965717315674, 3.8071224689483643, 3.5673816204071045, 3.4562981128692627, 3.2441625595092773, 3.048433542251587, 2.7877514362335205, 2.7223610877990723, 2.351515531539917, 2.376927375793457, 2.0586986541748047, 2.028313636779785, 1.8766374588012695, 1.6396522521972656, 1.4854984283447266, 1.6540501117706299, 2.0197319984436035, 2.224947452545166, 2.3846535682678223, 2.720635414123535, 2.8723886013031006, 3.122166156768799, 3.290125846862793, 3.5685067176818848, 3.7021541595458984, 3.854719638824463, 4.474466800689697, 4.442858695983887, 5.056087970733643, 5.791713714599609, 6.104151725769043, 6.424069404602051, 5.972017288208008, 4.9359941482543945, 4.424777507781982, 4.06900691986084, 3.934844493865967, 3.6921167373657227, 3.554565668106079, 3.299086570739746, 3.051586151123047, 2.8362789154052734, 2.6305294036865234, 2.2717809677124023, 2.19101619720459, 1.8572883605957031, 1.755359172821045, 1.484299659729004, 1.550641655921936], [2.3500566482543945, 1.8050806522369385, 1.5085252523422241, 1.1818562746047974, 0.9743283987045288, 0.7722134590148926, 0.75, 0.7606365084648132, 0.9271870851516724, 1.2048242092132568, 1.4519069194793701, 1.6567832231521606, 1.896470308303833, 2.0997633934020996, 2.308101177215576, 2.5771517753601074, 2.8777146339416504, 3.0637476444244385, 3.3343353271484375, 3.6959362030029297, 3.9142158031463623, 4.205422401428223, 4.366889476776123, 4.255281448364258, 4.464693069458008, 4.421263694763184, 4.035496234893799, 3.814720630645752, 3.6721386909484863, 3.3589303493499756, 3.085531234741211, 2.80460262298584, 2.5828495025634766, 2.4388163089752197, 2.1321589946746826, 1.9731354713439941, 1.6624279022216797, 1.4773402214050293, 1.1918941736221313, 1.1357576847076416, 0.9519715905189514, 0.9799948334693909, 1.0158178806304932, 1.3767608404159546, 1.430686116218567, 1.8705532550811768, 1.9231278896331787, 2.194674491882324, 2.3705594539642334, 2.3428585529327393, 2.2007737159729004, 1.8765026330947876, 1.6765347719192505, 1.5428075790405273, 1.350456714630127, 1.4165587425231934, 1.4394270181655884, 1.5512616634368896, 1.5762455463409424, 1.8394039869308472, 1.947923183441162, 2.560589551925659, 2.8243162631988525, 3.0255579948425293, 3.464107036590576, 3.32704496383667, 3.0029046535491943, 2.4222917556762695, 2.048854112625122, 2.410961151123047, 2.0511932373046875, 1.8581053018569946, 1.96827232837677, 1.7877213954925537, 2.0106372833251953, 2.0247912406921387, 2.294095993041992, 2.4731361865997314, 2.8486852645874023, 2.9205899238586426, 2.7532906532287598, 2.505208969116211, 2.469268798828125, 2.313046455383301, 2.3818275928497314, 2.2714176177978516, 2.449450969696045, 2.423539876937866, 2.7983808517456055, 2.9440805912017822, 3.0127618312835693, 3.329923391342163, 2.997215747833252, 2.8670787811279297, 3.235205888748169, 3.3149633407592773, 3.3955583572387695, 3.4989521503448486, 3.4484472274780273, 3.2682619094848633, 3.110264778137207, 2.92391037940979, 2.66550874710083, 2.52870512008667, 2.67549991607666, 2.940911293029785, 3.2326500415802, 3.189088821411133, 3.017573833465576, 3.124624252319336, 3.4533936977386475, 3.071974277496338, 3.068060874938965, 3.4696526527404785, 3.597958564758301, 4.647246360778809, 6.282291412353516, 7.199559211730957, 7.937915802001953, 8.076810836791992, 8.257585525512695, 8.166244506835938, 7.653799533843994, 7.396899223327637, 6.637802600860596, 5.610191822052002, 5.0359883308410645, 4.185405731201172, 4.159916400909424, 4.0926713943481445, 4.399754524230957, 3.6452951431274414, 3.6391255855560303, 3.920436143875122, 3.460573196411133, 3.0893850326538086, 2.998049736022949, 2.76232647895813, 2.8722071647644043, 2.7567405700683594, 2.856844902038574, 2.8286192417144775, 2.8513612747192383, 3.132157325744629, 3.1186530590057373, 3.356471061706543, 3.65309739112854, 3.8814728260040283, 3.6450698375701904, 3.721994400024414, 3.3818225860595703, 3.4724178314208984, 3.212059259414673, 3.3566694259643555, 3.1740522384643555, 3.3421778678894043, 3.338418960571289, 3.6206369400024414, 3.82377552986145, 3.7529518604278564, 3.9302282333374023, 4.420881271362305, 5.400890350341797, 5.641709327697754, 5.74634313583374, 6.617635726928711, 6.117376327514648, 5.072103977203369, 4.3894782066345215, 3.9405078887939453, 4.0198163986206055, 4.30129861831665, 4.738780975341797, 4.704586982727051, 4.701943397521973, 4.60706901550293, 4.333296775817871, 4.045196533203125, 3.8399977684020996, 3.642385721206665, 3.6705894470214844, 3.4633188247680664, 3.6131322383880615, 3.563913345336914, 3.6425440311431885, 3.515761375427246, 3.6630287170410156, 3.6367292404174805, 3.7218549251556396, 4.0115814208984375, 4.376767158508301, 4.468277454376221, 4.2074689865112305, 4.156110763549805, 3.7825987339019775, 3.931232213973999, 3.63132905960083, 3.8052754402160645, 3.6081528663635254, 3.914443016052246, 3.7686257362365723, 3.9690279960632324, 3.833878517150879, 4.140743255615234, 4.2232770919799805, 4.637842178344727, 4.789360523223877, 4.437766075134277, 4.2938032150268555, 4.139034271240234, 4.131080150604248, 4.049495220184326, 3.940457820892334, 3.7504849433898926, 3.8391590118408203, 3.7340121269226074, 3.9195444583892822, 3.748033285140991, 4.029239177703857, 3.9152441024780273, 3.616722822189331, 3.7584824562072754, 3.6139638423919678, 3.925370931625366, 3.7439146041870117, 3.8287041187286377, 3.8468503952026367, 4.1800217628479, 4.037153720855713, 4.314467906951904, 4.446646690368652, 4.723697185516357, 4.829783916473389, 5.557460308074951, 5.738128662109375, 6.884795188903809, 7.196649551391602, 7.825305938720703, 8.147254943847656, 8.178417205810547, 7.951994895935059, 8.338180541992188, 8.400117874145508, 7.937614440917969, 7.128446578979492, 6.539787292480469, 5.231368064880371, 4.7799224853515625, 4.470429420471191, 4.304543495178223, 4.1318039894104, 4.161523818969727, 3.8037893772125244, 3.8696601390838623, 3.628108024597168, 3.7320475578308105, 3.400146961212158, 3.594109296798706, 3.3584468364715576, 3.3556551933288574, 3.2397849559783936, 2.944653272628784, 3.0441176891326904, 3.0610597133636475, 3.234264850616455, 3.3371806144714355, 3.6388375759124756, 3.49617862701416, 3.89981746673584, 3.7627944946289062, 4.101182460784912, 4.158695697784424, 4.46956729888916, 4.771259307861328, 5.2371063232421875, 5.524030685424805, 6.133091449737549, 5.644378662109375, 5.160941123962402, 4.888444423675537, 4.421730995178223, 4.031928062438965, 3.9851036071777344, 3.6865198612213135, 3.743929147720337, 3.486354351043701, 3.3854217529296875, 2.989475727081299, 2.909848690032959, 2.7227389812469482, 2.666536808013916, 2.5438060760498047, 2.4290754795074463, 2.398627519607544, 2.2777280807495117, 2.026893138885498, 2.04801344871521, 2.3113789558410645, 2.381525993347168, 2.5064096450805664, 2.7926340103149414, 2.946765422821045, 3.2684361934661865, 3.4396812915802, 3.8082125186920166, 3.750723361968994, 4.026142120361328, 4.105398178100586, 4.620030403137207, 5.348289489746094, 6.085199356079102, 7.367037773132324, 7.307859420776367, 6.664978981018066, 7.093250751495361, 5.972117900848389, 4.9333367347717285, 4.440393447875977, 4.125621795654297, 4.048062801361084, 3.782252788543701, 3.6247317790985107, 3.323401689529419, 3.134063482284546, 2.7392334938049316, 2.6397013664245605, 2.347689628601074, 2.1391477584838867, 1.9838824272155762, 1.7693123817443848, 1.6933318376541138, 1.5652387142181396, 2.9274673461914062, 2.3729939460754395, 2.137166976928711, 1.8477555513381958, 1.6567471027374268, 1.4115322828292847, 1.6458518505096436, 1.7055635452270508, 2.1187992095947266, 2.379153251647949, 2.7625887393951416, 2.9736151695251465, 3.380026340484619, 3.7240447998046875, 4.140810489654541, 4.553994178771973, 4.7217302322387695, 4.997249603271484, 5.218377113342285, 5.707714080810547, 5.689935684204102, 6.082108497619629, 6.0305938720703125, 5.906876564025879, 5.978433132171631, 5.998303413391113, 5.579591751098633, 5.552895545959473, 5.512797832489014, 5.249881267547607, 4.963271141052246, 4.678104400634766, 4.298572063446045, 4.086390495300293, 3.604295253753662, 3.261293888092041, 2.8822269439697266, 2.635420322418213, 2.146143913269043, 1.9206290245056152, 1.628990650177002, 1.6998075246810913, 1.7572648525238037, 1.9770809412002563, 2.1194493770599365, 2.535358190536499, 2.462717294692993, 2.8616952896118164, 2.980807065963745, 2.820861339569092, 2.590641498565674, 2.3938825130462646, 2.1537859439849854, 1.963564395904541, 1.7436634302139282, 1.8536858558654785, 1.7093257904052734, 2.0754342079162598, 2.056617259979248, 2.638765335083008, 2.880398750305176, 3.369781494140625, 3.271106243133545, 3.9587855339050293, 3.793288230895996, 3.5377137660980225, 3.208343505859375, 2.6288156509399414, 2.352141857147217, 2.721224784851074, 2.320608139038086, 2.0176918506622314, 1.9937207698822021, 1.9764924049377441, 2.191002368927002, 2.280580759048462, 2.52119779586792, 2.765772819519043, 3.131078004837036, 3.1169700622558594, 2.9132041931152344, 2.673907995223999, 2.5664737224578857, 2.2971222400665283, 2.287675142288208, 2.1858577728271484, 2.3238024711608887, 2.5016281604766846, 2.8334732055664062, 2.9341158866882324, 3.10738468170166, 3.324531078338623, 3.26267147064209, 3.1863694190979004, 3.3941078186035156, 3.6149661540985107, 3.8421735763549805, 4.0477800369262695, 4.280352592468262, 4.212985515594482, 4.287410736083984, 4.190152168273926, 4.15468168258667, 3.8948848247528076, 4.2285356521606445, 4.366588592529297, 4.427468299865723, 4.4582133293151855, 4.338446140289307, 4.603845596313477, 4.730941295623779, 4.595154762268066, 4.763156890869141, 4.970790386199951, 5.0512919425964355, 5.855110168457031, 7.368694305419922, 8.369104385375977, 8.915658950805664, 9.093719482421875, 8.97305679321289, 8.844657897949219, 8.229555130004883, 7.876428604125977, 7.154702186584473, 6.060482025146484, 5.64624547958374, 4.933623790740967, 5.105740070343018, 4.874240875244141, 4.828760147094727, 4.043278694152832, 3.7494397163391113, 4.205228328704834, 3.357835292816162, 3.2323505878448486, 2.757171869277954, 2.5605533123016357, 2.595913887023926, 2.668658971786499, 2.7361536026000977, 2.8571085929870605, 2.9252538681030273, 3.1439478397369385, 3.2642710208892822, 3.5634422302246094, 3.7698307037353516, 4.082406044006348, 3.753019094467163, 3.7096242904663086, 3.428852081298828, 3.414041042327881, 3.1698286533355713, 3.082923650741577, 2.9733002185821533, 3.0120232105255127, 2.9554049968719482, 3.0617105960845947, 3.4442100524902344, 3.3282134532928467, 3.541302442550659, 4.218441486358643, 5.1167144775390625, 5.649787902832031, 5.800778388977051, 6.4681596755981445, 6.042901992797852, 4.829590320587158, 3.979778289794922, 3.428403615951538, 3.503889322280884, 3.6786820888519287, 4.099208831787109, 4.072059631347656, 4.075318813323975, 4.064060211181641, 3.848918914794922, 3.617438793182373, 3.314457416534424, 3.28914213180542, 3.2692184448242188, 3.3149824142456055, 3.3482460975646973, 3.463259696960449, 3.518010139465332, 3.5759005546569824, 3.801011800765991, 4.0326433181762695, 4.002547740936279, 4.321172714233398, 4.738014221191406, 4.8996663093566895, 4.780120849609375, 4.7230224609375, 4.324487686157227, 4.342911720275879, 4.036211013793945, 4.0623040199279785, 3.8145880699157715, 3.890864849090576, 3.7473537921905518, 3.7594876289367676, 3.6404523849487305, 3.713984251022339, 3.7743916511535645, 4.059199333190918, 4.3235578536987305, 4.255057334899902, 4.111843585968018, 4.137387752532959, 3.9884634017944336, 4.099291801452637, 3.9992809295654297, 4.072357177734375, 4.254141807556152, 4.1633758544921875, 4.523982048034668, 4.421473503112793, 4.711943626403809, 4.790379047393799, 4.490289211273193, 4.751585960388184, 4.5640082359313965, 4.736098289489746, 4.514152526855469, 4.4479475021362305, 4.365273475646973, 4.505475997924805, 4.400305271148682, 4.397396564483643, 4.566587448120117, 4.575447082519531, 4.834264755249023, 5.370489120483398, 5.5776214599609375, 6.749078750610352, 7.284543991088867, 7.908753395080566, 8.194122314453125, 8.226757049560547, 8.136123657226562, 8.387487411499023, 8.429277420043945, 8.078048706054688, 7.2955498695373535, 6.603708267211914, 5.427699565887451, 4.997738361358643, 4.9297871589660645, 4.702516555786133, 4.7545576095581055, 4.769073009490967, 4.683232307434082, 4.638879776000977, 4.675498962402344, 4.7262678146362305, 4.544105052947998, 4.539096355438232, 4.433788299560547, 4.424374103546143, 4.390656471252441, 4.206435680389404, 4.424398899078369, 4.360628128051758, 4.610760688781738, 4.572575569152832, 4.937735080718994, 4.816208839416504, 4.965934753417969, 4.918302536010742, 4.983868598937988, 5.081231594085693, 5.096136093139648, 5.345871925354004, 5.6306586265563965, 6.077488899230957, 6.712649822235107, 6.312640190124512, 5.955876350402832, 5.663763999938965, 5.309198379516602, 5.1982269287109375, 5.120688438415527, 5.149449348449707, 5.029105186462402, 5.029455184936523, 4.841646194458008, 4.565251350402832, 4.364773750305176, 4.297591209411621, 4.1702094078063965, 3.907567024230957, 3.8775813579559326, 3.5707712173461914, 3.484447479248047, 3.2247443199157715, 3.404890537261963, 3.7923831939697266, 4.154436111450195, 4.246603965759277, 4.585157871246338, 4.731423377990723, 5.011585235595703, 5.127955913543701, 5.396219253540039, 5.382757186889648, 5.325699329376221, 5.470345973968506, 5.720627307891846, 6.237061023712158, 6.985079765319824, 8.259775161743164, 8.18493366241455, 7.839885711669922, 8.381105422973633, 7.332973003387451, 6.230932235717773, 5.768806457519531, 5.613704681396484, 5.610825538635254, 5.397351264953613, 5.403183460235596, 5.180192947387695, 4.987767219543457, 4.640108108520508, 4.504993438720703, 4.16441535949707, 3.7883052825927734, 3.4922661781311035, 3.2271995544433594, 3.130310535430908, 2.724792003631592, 3.6596322059631348, 3.3721113204956055, 3.1862573623657227, 2.842672109603882, 2.3716845512390137, 2.1642065048217773, 1.7235782146453857, 1.475375771522522, 1.5507001876831055, 1.686123013496399, 1.729884386062622, 1.8224356174468994, 2.194673538208008, 2.3731679916381836, 2.667948007583618, 2.9819040298461914, 3.3280210494995117, 3.718304395675659, 4.066093444824219, 4.3424153327941895, 4.671022891998291, 4.839815139770508, 5.128622055053711, 5.130377769470215, 5.206591606140137, 5.411506652832031, 4.803287029266357, 4.604996681213379, 4.522629737854004, 4.097048759460449, 3.602992296218872, 3.3719139099121094, 3.046513080596924, 2.819261074066162, 2.6675267219543457, 2.438246250152588, 2.1316819190979004, 1.9535276889801025, 1.7055426836013794, 1.8947646617889404, 1.8865549564361572, 2.2176012992858887, 2.448031425476074, 2.8205699920654297, 3.0745444297790527, 3.562836170196533, 3.6315622329711914, 3.912121534347534, 4.215908527374268, 3.9567277431488037, 3.8563454151153564, 3.4490530490875244, 3.2801783084869385, 2.9758355617523193, 2.8231546878814697, 2.6490588188171387, 2.4300882816314697, 2.3466293811798096, 2.22450590133667, 2.4229774475097656, 2.412914752960205, 2.8588707447052, 3.013512372970581, 3.419666290283203, 3.5074424743652344, 3.635045051574707, 3.3456077575683594, 3.0403366088867188, 2.799027919769287, 3.1923670768737793, 3.064124822616577, 2.9084949493408203, 3.086019515991211, 3.3068013191223145, 3.4127612113952637, 3.597813844680786, 3.686385154724121, 3.851881980895996, 4.182772636413574, 4.3608078956604, 4.068979263305664, 3.8937430381774902, 3.972898483276367, 3.667649269104004, 3.702909231185913, 3.4840481281280518, 3.365380048751831, 3.429440975189209, 3.765860080718994, 4.007501602172852, 4.176270484924316, 4.326416969299316, 3.8975296020507812, 3.780698299407959, 3.94108510017395, 3.9933431148529053, 3.812274694442749, 3.7268738746643066, 3.6701817512512207, 3.3123979568481445, 3.140407085418701, 2.8828344345092773, 2.7172861099243164, 2.711965799331665, 2.9684550762176514, 3.2702465057373047, 3.6445493698120117, 3.793168306350708, 3.352869749069214, 3.5748660564422607, 4.025078773498535, 3.763019561767578, 3.6768510341644287, 4.228178024291992, 4.444729328155518, 5.630281925201416, 5.9159159660339355, 6.830381393432617, 8.054967880249023, 8.51365852355957, 9.709681510925293, 9.995817184448242, 9.67245101928711, 10.286027908325195, 9.087329864501953, 7.578971862792969, 7.137879371643066, 6.652176856994629, 5.62679386138916, 5.388350486755371, 4.692387104034424, 4.499422073364258, 4.60029411315918, 4.137354850769043, 4.346787452697754, 4.780727863311768, 4.43867301940918, 3.9879093170166016, 4.10667085647583, 3.937028408050537, 4.26340913772583, 4.223995685577393, 4.204948425292969, 4.343550682067871, 4.294139862060547, 4.344438552856445, 4.154209136962891, 4.266210556030273, 4.587687969207764, 4.569355487823486, 4.296823501586914, 4.504535675048828, 4.280038833618164, 4.488249778747559, 4.3342390060424805, 4.522286415100098, 4.421416282653809, 4.573489189147949, 4.536273002624512, 4.717192649841309, 4.717101097106934, 4.984231948852539, 4.709855079650879, 4.721921443939209, 4.7727508544921875, 4.907858848571777, 5.074274063110352, 5.2226972579956055, 5.474620342254639, 5.723666191101074, 5.7587103843688965, 5.6169819831848145, 5.428144931793213, 5.083623886108398, 4.8909010887146, 4.8257293701171875, 4.807954788208008, 4.590924263000488, 4.672656059265137, 4.419480800628662, 4.529538154602051, 4.298996448516846, 4.266213893890381, 4.161396026611328, 4.063920974731445, 4.031530380249023, 4.428136825561523, 4.3939056396484375, 3.9585118293762207, 3.9669504165649414, 3.8194096088409424, 4.056328773498535, 4.032182693481445, 4.3478875160217285, 4.315251350402832, 4.659454345703125, 4.544039726257324, 4.739854335784912, 4.774458408355713, 5.058244228363037, 5.295563697814941, 5.631253242492676, 5.827014923095703, 5.368856430053711, 5.165441036224365, 4.959002494812012, 4.840263366699219, 4.776153564453125, 4.542986869812012, 4.25173282623291, 4.158446788787842, 3.9006075859069824, 3.812528610229492, 3.6728837490081787, 3.6059985160827637, 3.4194161891937256, 3.2415876388549805, 3.383122444152832, 3.4481887817382812, 3.8051955699920654, 3.7686216831207275, 4.018112659454346, 4.250726699829102, 4.637387752532959, 4.6404547691345215, 5.03058385848999, 5.191407203674316, 5.534388542175293, 5.823492050170898, 6.340418815612793, 6.718878746032715, 7.641871452331543, 8.151212692260742, 8.443010330200195, 8.923072814941406, 8.458786964416504, 7.9345011711120605, 7.903293132781982, 8.32682991027832, 8.298873901367188, 8.070039749145508, 8.171794891357422, 7.370761871337891, 6.305798530578613, 5.610751152038574, 5.268628120422363, 4.939752578735352, 4.764642715454102, 4.462202072143555, 4.150815963745117, 4.002557754516602, 3.6358158588409424, 3.534435272216797, 3.3187780380249023, 3.102748394012451, 2.904937267303467, 2.8621158599853516, 2.6859564781188965, 2.488226890563965, 2.5828821659088135, 2.7343249320983887, 3.029402732849121, 3.228132963180542, 3.5834808349609375, 3.63730788230896, 4.0663933753967285, 4.162424087524414, 4.491907596588135, 4.834965229034424, 5.2459716796875, 5.633963108062744, 6.009350776672363, 6.333996772766113, 6.17717170715332, 5.642702102661133, 5.158288955688477, 4.888180732727051, 4.430347442626953, 4.108978271484375, 3.9967918395996094, 3.7048912048339844, 3.4282941818237305, 3.032564401626587, 2.8074092864990234, 2.507657051086426, 2.3876123428344727, 2.1909635066986084, 2.126749038696289, 1.9035522937774658, 1.8648083209991455, 1.7581743001937866, 1.8045891523361206, 2.159849166870117, 2.3251471519470215, 2.5191688537597656, 2.8744163513183594, 3.137417793273926, 3.4858028888702393, 3.772822856903076, 4.172598361968994, 4.315185070037842, 4.593245506286621, 5.1987786293029785, 5.305739879608154, 6.002724647521973, 6.788840293884277, 7.110483169555664, 7.525397300720215, 6.871731758117676, 5.868577003479004, 5.225128173828125, 4.911940574645996, 4.611900329589844, 4.367150783538818, 4.000140190124512, 3.7754483222961426, 3.4502320289611816, 3.130310535430908, 2.838057041168213, 2.430922746658325, 2.151071548461914, 2.0546679496765137, 1.717691421508789, 1.763819932937622, 1.6093634366989136], [2.4567508697509766, 1.8269354104995728, 1.617389440536499, 1.3735780715942383, 1.148125410079956, 0.9649670720100403, 0.7656930088996887, 0.75, 0.7669816017150879, 0.8834521770477295, 1.0962862968444824, 1.4468357563018799, 1.487643837928772, 1.712062120437622, 1.8922898769378662, 2.0930581092834473, 2.3086180686950684, 2.571533679962158, 2.713216543197632, 2.984128952026367, 3.159395694732666, 3.3465843200683594, 3.4676761627197266, 3.4183084964752197, 3.5679376125335693, 3.5749573707580566, 3.1957955360412598, 3.1954333782196045, 3.0603606700897217, 2.7955212593078613, 2.598388671875, 2.410449504852295, 2.131564140319824, 1.9989900588989258, 1.7312636375427246, 1.5354444980621338, 1.3766546249389648, 1.2082980871200562, 1.0023179054260254, 0.9088411331176758, 0.9176426529884338, 0.9770450592041016, 1.1273095607757568, 1.3894717693328857, 1.5280368328094482, 1.8313648700714111, 2.0298659801483154, 2.197470188140869, 2.406639814376831, 2.245316505432129, 2.1250298023223877, 1.8662300109863281, 1.687185287475586, 1.4683268070220947, 1.2819955348968506, 1.2284138202667236, 1.121454119682312, 1.1770967245101929, 1.2699122428894043, 1.485607624053955, 1.6889314651489258, 2.0085105895996094, 2.123131513595581, 2.5976595878601074, 2.657320261001587, 2.5487470626831055, 2.12750244140625, 1.7941575050354004, 1.7256304025650024, 1.797830581665039, 1.5654245615005493, 1.482377052307129, 1.5366578102111816, 1.6061007976531982, 1.7371060848236084, 1.9515509605407715, 2.0231640338897705, 2.2485458850860596, 2.485537052154541, 2.5392000675201416, 2.328557252883911, 2.145449638366699, 2.1266591548919678, 1.9260698556900024, 1.9348808526992798, 1.816549301147461, 1.828749418258667, 1.8479256629943848, 2.0340423583984375, 2.1850638389587402, 2.258192300796509, 2.4021527767181396, 2.2788643836975098, 2.185620069503784, 2.3699381351470947, 2.520467758178711, 2.5275216102600098, 2.5855555534362793, 2.6057214736938477, 2.446523427963257, 2.310412883758545, 2.121127128601074, 2.0624308586120605, 1.9097131490707397, 2.057453155517578, 2.1880686283111572, 2.4477555751800537, 2.444756507873535, 2.3142974376678467, 2.4261069297790527, 2.6639833450317383, 2.4266016483306885, 2.4312400817871094, 2.7444467544555664, 2.9581754207611084, 3.861572027206421, 5.346804618835449, 6.5937180519104, 7.219688415527344, 7.481865882873535, 7.5540971755981445, 7.8411865234375, 7.432748317718506, 7.005427360534668, 6.1676201820373535, 4.9502739906311035, 4.250805854797363, 3.410893678665161, 3.4867911338806152, 3.242286205291748, 3.4672675132751465, 2.9356791973114014, 2.7777838706970215, 2.9370813369750977, 2.6438241004943848, 2.3611080646514893, 2.2056350708007812, 2.0838937759399414, 2.1564226150512695, 2.15566086769104, 2.1982085704803467, 2.278769016265869, 2.3141841888427734, 2.5211353302001953, 2.536114454269409, 2.7127296924591064, 2.917295217514038, 3.1592984199523926, 2.8509902954101562, 2.882843494415283, 2.643724203109741, 2.6908316612243652, 2.510101318359375, 2.5167012214660645, 2.350350856781006, 2.4413280487060547, 2.428623676300049, 2.6197762489318848, 2.725780487060547, 2.7074480056762695, 2.9887895584106445, 3.830648899078369, 4.881791591644287, 5.025612831115723, 5.355380058288574, 5.707459926605225, 5.545690536499023, 4.328540802001953, 3.459578514099121, 2.972806930541992, 3.053779125213623, 3.2024686336517334, 3.4048056602478027, 3.4412176609039307, 3.5127785205841064, 3.3802826404571533, 3.1604466438293457, 2.9624032974243164, 2.824084758758545, 2.6516342163085938, 2.661774158477783, 2.584078788757324, 2.6719980239868164, 2.63442063331604, 2.752297878265381, 2.670631170272827, 2.821197032928467, 2.7953383922576904, 2.894747495651245, 3.0037548542022705, 3.4145302772521973, 3.5552468299865723, 3.221860647201538, 3.165903091430664, 2.8049514293670654, 2.9976062774658203, 2.685814619064331, 2.8804497718811035, 2.680394172668457, 2.9054460525512695, 2.752784252166748, 2.8297314643859863, 2.7864749431610107, 2.894893169403076, 3.0516040325164795, 3.327211856842041, 3.415276050567627, 3.1377758979797363, 3.105583429336548, 2.901245594024658, 2.967989921569824, 2.840366840362549, 2.8561718463897705, 2.732534646987915, 2.8214595317840576, 2.713836908340454, 2.9385159015655518, 2.724644660949707, 3.0107035636901855, 2.924893379211426, 2.631777286529541, 2.72027850151062, 2.590763568878174, 2.7850513458251953, 2.7140707969665527, 2.721275568008423, 2.788196086883545, 2.9649338722229004, 2.883605718612671, 3.1010608673095703, 3.1675665378570557, 3.4185733795166016, 3.529275417327881, 4.132819175720215, 4.464327812194824, 5.787966728210449, 6.484582901000977, 7.220245361328125, 7.594522476196289, 7.576352119445801, 7.580613136291504, 7.819456100463867, 7.432334899902344, 7.131561756134033, 5.770610809326172, 5.21372127532959, 4.152802467346191, 3.613412380218506, 3.2461462020874023, 3.156972885131836, 2.9086928367614746, 2.992905378341675, 2.74471116065979, 2.840120792388916, 2.6376442909240723, 2.6889660358428955, 2.468614101409912, 2.538858652114868, 2.3780462741851807, 2.5024757385253906, 2.3939712047576904, 2.1256327629089355, 2.2558443546295166, 2.176630973815918, 2.347932815551758, 2.464949131011963, 2.5742180347442627, 2.566986322402954, 2.7440695762634277, 2.7777771949768066, 2.986886501312256, 3.0233042240142822, 3.3344297409057617, 3.5180163383483887, 4.046181678771973, 4.36660623550415, 4.790841579437256, 4.588090419769287, 4.132126331329346, 3.820314407348633, 3.4137723445892334, 3.047064781188965, 2.9791173934936523, 2.7045135498046875, 2.7690281867980957, 2.5305933952331543, 2.478915214538574, 2.280142307281494, 2.2018120288848877, 1.9608912467956543, 2.0030651092529297, 1.8752644062042236, 1.8992359638214111, 1.8035093545913696, 1.6730002164840698, 1.502817153930664, 1.5577178001403809, 1.7002241611480713, 1.8571189641952515, 1.8997108936309814, 2.1708145141601562, 2.2260398864746094, 2.4697749614715576, 2.601388931274414, 2.845935821533203, 2.881633758544922, 3.102879762649536, 3.15449857711792, 3.610891819000244, 4.317108154296875, 4.984823226928711, 6.1585845947265625, 6.294768810272217, 5.676603317260742, 6.056658744812012, 4.891393661499023, 4.066380500793457, 3.5292348861694336, 3.165152072906494, 3.150228500366211, 2.944768190383911, 2.8209261894226074, 2.6112098693847656, 2.454245090484619, 2.208394765853882, 2.0887928009033203, 1.843733787536621, 1.7069838047027588, 1.5279319286346436, 1.3751373291015625, 1.2177784442901611, 1.3159505128860474, 2.31221079826355, 1.8670790195465088, 1.6574268341064453, 1.5083013772964478, 1.2759047746658325, 1.132846474647522, 1.3130391836166382, 1.4437828063964844, 1.5811887979507446, 1.8608144521713257, 2.016354560852051, 2.086254835128784, 2.453211784362793, 2.612999677658081, 2.9126503467559814, 3.0901761054992676, 3.2409162521362305, 3.516394853591919, 3.609628200531006, 4.05997371673584, 4.080429553985596, 4.404055595397949, 4.383033752441406, 4.41522216796875, 4.3291521072387695, 4.3692545890808105, 4.004045486450195, 4.029972076416016, 3.938709020614624, 3.6872098445892334, 3.385998249053955, 3.1671957969665527, 2.943784236907959, 2.8282735347747803, 2.544637680053711, 2.3669931888580322, 2.086862087249756, 1.9068152904510498, 1.7476918697357178, 1.5450801849365234, 1.374923586845398, 1.3622705936431885, 1.4163691997528076, 1.6392145156860352, 1.6970891952514648, 1.9622652530670166, 2.051013946533203, 2.261754035949707, 2.448028087615967, 2.2857213020324707, 2.1134676933288574, 1.9877409934997559, 1.824040174484253, 1.7043298482894897, 1.555600643157959, 1.600611686706543, 1.5121574401855469, 1.74654221534729, 1.7334949970245361, 1.9751863479614258, 2.320997714996338, 2.6200389862060547, 2.4918460845947266, 2.779268264770508, 2.9865660667419434, 2.9705522060394287, 2.4189162254333496, 2.0133206844329834, 2.0826234817504883, 2.067348003387451, 1.9084515571594238, 1.809226155281067, 1.7501802444458008, 1.829343557357788, 1.9344258308410645, 1.9868266582489014, 2.1996850967407227, 2.3638241291046143, 2.649531364440918, 2.6659650802612305, 2.514944076538086, 2.267341136932373, 2.2080419063568115, 2.1219091415405273, 2.0210440158843994, 1.9129353761672974, 2.1360039710998535, 2.2464070320129395, 2.490569829940796, 2.5894064903259277, 2.7362632751464844, 2.8500850200653076, 2.8382534980773926, 2.777139663696289, 2.905724287033081, 3.0512266159057617, 3.1944475173950195, 3.292881965637207, 3.4208221435546875, 3.3551993370056152, 3.1804237365722656, 3.1319503784179688, 2.999055862426758, 2.916706085205078, 3.042318820953369, 3.179337978363037, 3.3275938034057617, 3.2272257804870605, 3.279862880706787, 3.388479232788086, 3.4953370094299316, 3.2833006381988525, 3.3338780403137207, 3.5512492656707764, 3.730437755584717, 4.533124923706055, 5.792825698852539, 6.906085968017578, 7.495626449584961, 7.662688255310059, 7.702978610992432, 8.149316787719727, 7.738490581512451, 7.144649505615234, 6.340137481689453, 5.378206253051758, 4.732927322387695, 4.084625244140625, 4.121206760406494, 4.013344764709473, 4.086342811584473, 3.437857151031494, 3.198789596557617, 3.348115921020508, 3.0014185905456543, 2.579802989959717, 2.503645181655884, 2.243013858795166, 2.2880516052246094, 2.2919135093688965, 2.389897346496582, 2.487490177154541, 2.584645986557007, 2.7586352825164795, 2.832890272140503, 3.147019863128662, 3.225524425506592, 3.4945149421691895, 3.2665328979492188, 3.2210533618927, 3.0044991970062256, 2.976747989654541, 2.816131591796875, 2.733242988586426, 2.612562656402588, 2.6270575523376465, 2.5979464054107666, 2.647782325744629, 2.740884304046631, 2.970860004425049, 3.156796455383301, 3.852159023284912, 4.913807392120361, 5.453539848327637, 5.72809362411499, 6.295228481292725, 5.944517135620117, 4.5176873207092285, 3.556168556213379, 2.8856887817382812, 2.983150005340576, 3.2034974098205566, 3.5137391090393066, 3.435642719268799, 3.5195629596710205, 3.5172317028045654, 3.2770047187805176, 3.099277973175049, 2.9312429428100586, 2.834627389907837, 2.926658868789673, 2.877793312072754, 2.926819324493408, 3.013730525970459, 3.129453182220459, 3.161076545715332, 3.3368005752563477, 3.386460304260254, 3.410019874572754, 3.5572938919067383, 3.995305299758911, 4.068376541137695, 3.871929883956909, 3.902470111846924, 3.555281639099121, 3.6767711639404297, 3.3191895484924316, 3.440990924835205, 3.2550179958343506, 3.354552745819092, 3.180434226989746, 3.23238468170166, 3.085205078125, 3.1764025688171387, 3.2634990215301514, 3.5148181915283203, 3.7034475803375244, 3.5633552074432373, 3.533292055130005, 3.3929033279418945, 3.47977876663208, 3.440207004547119, 3.5045645236968994, 3.3783469200134277, 3.5747344493865967, 3.476505994796753, 3.8025732040405273, 3.547424554824829, 3.8633670806884766, 3.777726650238037, 3.601146936416626, 3.7579593658447266, 3.5482871532440186, 3.786278009414673, 3.6142611503601074, 3.5476996898651123, 3.533933162689209, 3.6651554107666016, 3.548062324523926, 3.6509411334991455, 3.7379868030548096, 3.910675525665283, 4.011696815490723, 4.484908580780029, 4.723809719085693, 5.925931453704834, 6.645351409912109, 7.341836929321289, 7.576078414916992, 7.580948829650879, 7.560362815856934, 7.757322788238525, 7.693731784820557, 7.454555034637451, 6.188166618347168, 5.590564727783203, 4.6401801109313965, 4.222226142883301, 3.870316982269287, 3.861950635910034, 3.7109954357147217, 3.8792316913604736, 3.6498758792877197, 3.767158269882202, 3.61759352684021, 3.7398109436035156, 3.5440735816955566, 3.552863121032715, 3.4149744510650635, 3.4039814472198486, 3.311932325363159, 3.2344043254852295, 3.307875156402588, 3.2429044246673584, 3.448472261428833, 3.5007896423339844, 3.713557720184326, 3.5802981853485107, 3.7451109886169434, 3.71096134185791, 3.8664660453796387, 3.838466167449951, 4.045375823974609, 4.268070220947266, 4.658240795135498, 4.996788024902344, 5.330849647521973, 5.126412391662598, 4.698007583618164, 4.518979072570801, 4.21947717666626, 3.91805362701416, 3.951925039291382, 3.735714912414551, 3.854454278945923, 3.5980029106140137, 3.625185966491699, 3.3461222648620605, 3.2753548622131348, 3.1341946125030518, 3.0835561752319336, 2.913039445877075, 2.8578031063079834, 2.7009034156799316, 2.5627822875976562, 2.398500442504883, 2.4466800689697266, 2.737201690673828, 2.9311437606811523, 3.005322217941284, 3.3260889053344727, 3.310810089111328, 3.614999294281006, 3.6455459594726562, 3.924132823944092, 3.8596835136413574, 4.016238689422607, 4.065207481384277, 4.386902809143066, 5.068929195404053, 5.657886505126953, 6.868760108947754, 6.9699811935424805, 6.509920120239258, 6.827731132507324, 5.663841724395752, 4.845406532287598, 4.321909427642822, 4.105533599853516, 4.176650524139404, 3.9618029594421387, 3.8471837043762207, 3.6570944786071777, 3.515063762664795, 3.164773941040039, 3.165984630584717, 2.936462879180908, 2.6430399417877197, 2.5182228088378906, 2.316558361053467, 2.2554383277893066, 2.1229827404022217, 2.9145281314849854, 2.5528011322021484, 2.2540693283081055, 2.096437931060791, 1.9680721759796143, 1.681450366973877, 1.4659970998764038, 1.2592321634292603, 1.4489517211914062, 1.6310689449310303, 1.668058156967163, 1.690885066986084, 2.0671656131744385, 2.046881675720215, 2.311776638031006, 2.5180115699768066, 2.7760696411132812, 2.9499831199645996, 3.174849271774292, 3.4855494499206543, 3.703734874725342, 3.8270955085754395, 3.9759795665740967, 4.0106096267700195, 4.0275421142578125, 4.020552158355713, 3.584738254547119, 3.507422924041748, 3.438319444656372, 3.1316051483154297, 2.778186321258545, 2.638596534729004, 2.3887977600097656, 2.371272087097168, 2.10152530670166, 2.0557608604431152, 1.8992658853530884, 1.7499748468399048, 1.537291407585144, 1.6140745878219604, 1.5245270729064941, 1.7061421871185303, 1.867687702178955, 2.1146292686462402, 2.2260847091674805, 2.5848913192749023, 2.735588550567627, 2.932549476623535, 3.1517605781555176, 2.8828630447387695, 2.869325637817383, 2.5191056728363037, 2.4303455352783203, 2.182755470275879, 2.03428053855896, 1.9058812856674194, 1.9165180921554565, 1.991394281387329, 1.7994716167449951, 1.9330904483795166, 2.0702338218688965, 2.1877894401550293, 2.3285932540893555, 2.551509380340576, 2.712246894836426, 2.738732099533081, 2.6483280658721924, 2.412947177886963, 2.2979812622070312, 2.4135265350341797, 2.278623104095459, 2.1960504055023193, 2.2880454063415527, 2.2932333946228027, 2.47232723236084, 2.6523332595825195, 2.710826873779297, 2.8695788383483887, 3.1451168060302734, 3.200387954711914, 2.97786545753479, 2.8603100776672363, 2.8464412689208984, 2.68058443069458, 2.6720616817474365, 2.5202412605285645, 2.6309306621551514, 2.5184035301208496, 2.847686767578125, 2.912006378173828, 3.1079211235046387, 3.1399130821228027, 3.0217134952545166, 2.972712755203247, 3.1129302978515625, 3.202587604522705, 3.2295496463775635, 3.286729574203491, 3.2735331058502197, 3.0969254970550537, 2.8884835243225098, 2.786942481994629, 2.660604476928711, 2.519505023956299, 2.626892566680908, 2.8221163749694824, 3.0686004161834717, 3.0435328483581543, 2.8174407482147217, 3.001657009124756, 3.0814385414123535, 2.952413320541382, 2.9284801483154297, 3.2689881324768066, 3.3560407161712646, 4.502894401550293, 4.879433631896973, 5.889763832092285, 7.285253524780273, 7.75136661529541, 9.14205551147461, 9.269424438476562, 8.97862434387207, 9.484914779663086, 8.122940063476562, 6.766139030456543, 5.954492568969727, 5.590548515319824, 4.5368194580078125, 4.128993034362793, 3.937251091003418, 3.7930703163146973, 3.748016595840454, 3.3307723999023438, 3.311558961868286, 3.5813448429107666, 3.4524991512298584, 3.054340362548828, 2.93682861328125, 2.7380409240722656, 2.8858885765075684, 2.9146273136138916, 2.924801826477051, 3.0671496391296387, 3.1083710193634033, 3.157963275909424, 3.1870017051696777, 3.3551526069641113, 3.5298337936401367, 3.6990771293640137, 3.4904158115386963, 3.542529344558716, 3.3517262935638428, 3.359020471572876, 3.2111711502075195, 3.2548065185546875, 3.1164438724517822, 3.150632619857788, 3.080961227416992, 3.2609429359436035, 3.381378173828125, 3.6642534732818604, 3.51893949508667, 3.519275188446045, 3.5025711059570312, 3.4791266918182373, 3.5962555408477783, 3.724890947341919, 3.8664753437042236, 4.059051990509033, 4.1617231369018555, 4.106265068054199, 3.8421027660369873, 3.6424148082733154, 3.4977550506591797, 3.3827738761901855, 3.429520606994629, 3.291423797607422, 3.387669563293457, 3.3724687099456787, 3.544796943664551, 3.383958339691162, 3.5096874237060547, 3.5345616340637207, 3.5074777603149414, 3.732339859008789, 3.8286056518554688, 4.012964248657227, 3.714648723602295, 3.726020336151123, 3.4758787155151367, 3.60798716545105, 3.386566638946533, 3.5707077980041504, 3.3942737579345703, 3.624457359313965, 3.4112579822540283, 3.61112380027771, 3.4702398777008057, 3.6481449604034424, 3.722698211669922, 4.019073963165283, 4.302095413208008, 4.007759094238281, 3.8688690662384033, 3.6872072219848633, 3.7163755893707275, 3.71844482421875, 3.598499298095703, 3.5428147315979004, 3.585092544555664, 3.482489585876465, 3.5457043647766113, 3.517239809036255, 3.5025477409362793, 3.441523551940918, 3.24324369430542, 3.328557014465332, 3.279031276702881, 3.4961066246032715, 3.3885297775268555, 3.4795851707458496, 3.471418857574463, 3.718358278274536, 3.6154754161834717, 3.802650213241577, 3.9024503231048584, 4.107084274291992, 4.3705735206604, 4.782061576843262, 5.211446285247803, 6.324923992156982, 6.9991350173950195, 7.318861484527588, 7.666111946105957, 7.321068286895752, 6.749449729919434, 6.797379016876221, 6.888969421386719, 7.2807135581970215, 6.791874885559082, 6.856145858764648, 6.116160869598389, 5.124795436859131, 4.44520378112793, 4.156669616699219, 3.939314365386963, 3.7237610816955566, 3.703763246536255, 3.4816601276397705, 3.5235204696655273, 3.3422675132751465, 3.3806655406951904, 3.1471219062805176, 3.1450793743133545, 2.938217878341675, 2.9353010654449463, 2.8195719718933105, 2.6379103660583496, 2.7466719150543213, 2.7852554321289062, 3.0363388061523438, 3.0744729042053223, 3.2812540531158447, 3.2538766860961914, 3.4500856399536133, 3.469233989715576, 3.6269936561584473, 3.810938835144043, 4.105510234832764, 4.402242660522461, 4.726935863494873, 5.104489326477051, 5.176029205322266, 4.605568885803223, 4.232516288757324, 3.899662494659424, 3.657719612121582, 3.386840581893921, 3.4480276107788086, 3.241450309753418, 3.1511664390563965, 2.8793325424194336, 2.7921504974365234, 2.5426435470581055, 2.49192214012146, 2.2937164306640625, 2.235706329345703, 2.1557273864746094, 2.024702548980713, 1.7891179323196411, 1.9201695919036865, 2.147423505783081, 2.2987678050994873, 2.46163272857666, 2.675398588180542, 2.8521549701690674, 3.113739013671875, 3.277379274368286, 3.4378910064697266, 3.5279347896575928, 3.6944525241851807, 4.296782970428467, 4.2363057136535645, 4.861924171447754, 5.624953746795654, 5.934700012207031, 6.356170654296875, 5.801409721374512, 4.735729217529297, 4.1839141845703125, 3.770200729370117, 3.6941826343536377, 3.505958080291748, 3.441148042678833, 3.1551337242126465, 2.983527660369873, 2.670772075653076, 2.4895267486572266, 2.321969985961914, 2.162578821182251, 1.9831405878067017, 1.992594599723816, 1.65681791305542, 1.7517454624176025], [2.9786298274993896, 2.471879482269287, 2.1477959156036377, 1.875414490699768, 1.5802849531173706, 1.2388204336166382, 0.9589598178863525, 0.7849692106246948, 0.75, 0.7717629075050354, 0.918159544467926, 1.3519158363342285, 1.5115822553634644, 1.8008805513381958, 2.021620512008667, 2.3043951988220215, 2.4300661087036133, 2.702216625213623, 2.7706446647644043, 3.1740882396698, 3.2466166019439697, 3.5573973655700684, 3.682755470275879, 3.5958170890808105, 3.735968589782715, 3.772407054901123, 3.4696898460388184, 3.3463191986083984, 3.1775565147399902, 3.076063394546509, 2.7515530586242676, 2.4852499961853027, 2.2602620124816895, 2.0353591442108154, 1.7458181381225586, 1.5002658367156982, 1.2960726022720337, 1.132096290588379, 0.9419901967048645, 0.9670271873474121, 1.034993290901184, 1.2548272609710693, 1.4769611358642578, 1.9475562572479248, 2.1590254306793213, 2.618687391281128, 2.7993130683898926, 3.0727460384368896, 3.395481586456299, 3.204589366912842, 3.043696403503418, 2.6815598011016846, 2.4182491302490234, 2.04353404045105, 1.7219023704528809, 1.595752477645874, 1.476487636566162, 1.3595467805862427, 1.3867501020431519, 1.5680315494537354, 1.6830651760101318, 2.1093313694000244, 2.4300992488861084, 2.8732450008392334, 3.1525826454162598, 3.1069960594177246, 2.7936649322509766, 2.1346254348754883, 1.9160215854644775, 2.114872694015503, 1.8486297130584717, 1.8215432167053223, 2.19333553314209, 2.2156929969787598, 2.5334115028381348, 2.751185894012451, 2.9964964389801025, 3.297483444213867, 3.65106463432312, 3.787245273590088, 3.3825759887695312, 3.2046661376953125, 3.118638515472412, 2.7124998569488525, 2.7827789783477783, 2.4578075408935547, 2.3684701919555664, 2.3425896167755127, 2.652031898498535, 2.9984989166259766, 3.1269898414611816, 3.2101035118103027, 2.8076725006103516, 2.8256521224975586, 3.1767983436584473, 3.0519285202026367, 3.046070098876953, 3.0488460063934326, 2.955810070037842, 2.7858500480651855, 2.627300500869751, 2.424598455429077, 2.168639659881592, 1.9780972003936768, 2.1379311084747314, 2.3185842037200928, 2.5689449310302734, 2.562304973602295, 2.3794143199920654, 2.5074996948242188, 2.811333656311035, 2.5749893188476562, 2.47340726852417, 2.9000649452209473, 3.031759738922119, 4.152664661407471, 5.741824150085449, 6.5447235107421875, 7.449954986572266, 7.628755569458008, 7.913208961486816, 7.989423751831055, 7.570021629333496, 7.4394330978393555, 6.2433576583862305, 5.27175235748291, 4.660091400146484, 3.748354434967041, 3.5430359840393066, 3.442298650741577, 3.9531447887420654, 3.4263083934783936, 3.3392930030822754, 3.605482578277588, 3.341815948486328, 2.941537618637085, 2.987821102142334, 2.877397060394287, 3.1144142150878906, 3.1736526489257812, 3.300203323364258, 3.4257216453552246, 3.3439254760742188, 3.7266697883605957, 3.7194700241088867, 3.7241756916046143, 4.1099653244018555, 4.258784294128418, 3.9393534660339355, 3.9701528549194336, 3.6492204666137695, 3.7496726512908936, 3.569324254989624, 3.644814968109131, 3.3487915992736816, 3.5500128269195557, 3.467329263687134, 3.9717304706573486, 3.877467155456543, 3.731548309326172, 3.848888874053955, 4.576662063598633, 5.30446195602417, 5.590624809265137, 5.702661514282227, 6.396970748901367, 6.201791286468506, 5.254883766174316, 4.701250076293945, 4.125833511352539, 4.346820831298828, 4.440388202667236, 4.907993316650391, 4.929828643798828, 4.868897914886475, 4.64213752746582, 4.385275840759277, 4.138815879821777, 4.066647052764893, 3.7659552097320557, 3.7668392658233643, 3.5270395278930664, 3.749610424041748, 3.6197071075439453, 3.7827885150909424, 3.6023409366607666, 3.744281768798828, 3.5847976207733154, 3.716475248336792, 3.8972554206848145, 4.235690116882324, 4.4150848388671875, 4.040017127990723, 3.8577873706817627, 3.552943706512451, 3.6698696613311768, 3.4899704456329346, 3.629011631011963, 3.519564390182495, 3.724616050720215, 3.5332822799682617, 3.8437108993530273, 3.768357276916504, 4.03279972076416, 4.133002281188965, 4.624372482299805, 4.572628021240234, 4.206906318664551, 4.105504989624023, 3.813535213470459, 3.7563836574554443, 3.6841630935668945, 3.5865466594696045, 3.4063212871551514, 3.5257318019866943, 3.3813629150390625, 3.530616283416748, 3.4213695526123047, 3.5892889499664307, 3.4957826137542725, 3.19179630279541, 3.20756196975708, 3.147812843322754, 3.3292794227600098, 3.176506519317627, 3.307058572769165, 3.2878150939941406, 3.640079975128174, 3.553122043609619, 3.9411139488220215, 3.935584783554077, 4.4064249992370605, 4.491367340087891, 5.1616387367248535, 5.307275295257568, 6.47133731842041, 7.061697006225586, 7.6952643394470215, 7.875400543212891, 7.850497722625732, 7.82446813583374, 7.99069356918335, 7.886533737182617, 7.745151519775391, 6.530620574951172, 5.891583442687988, 4.792613983154297, 4.325575828552246, 3.9250826835632324, 3.7804577350616455, 3.4291739463806152, 3.452955722808838, 3.1636691093444824, 3.2224278450012207, 3.003530979156494, 3.082911968231201, 2.8571834564208984, 2.965209722518921, 2.8109962940216064, 2.884061813354492, 2.9618544578552246, 2.5994415283203125, 2.5767760276794434, 2.5629658699035645, 2.671160936355591, 2.6731863021850586, 2.925288200378418, 2.794705390930176, 3.081937789916992, 3.027768135070801, 3.3742427825927734, 3.4269092082977295, 3.877739906311035, 4.093371391296387, 4.671745777130127, 4.848288536071777, 5.321788787841797, 4.949203968048096, 4.550264358520508, 4.153006553649902, 3.8275535106658936, 3.3427510261535645, 3.2824344635009766, 2.9355480670928955, 2.975640296936035, 2.799288749694824, 2.758352279663086, 2.4182186126708984, 2.387969493865967, 2.3177490234375, 2.2862167358398438, 2.259815216064453, 2.3465750217437744, 2.3289690017700195, 2.055291175842285, 1.7875511646270752, 1.8809311389923096, 1.9068703651428223, 2.1701889038085938, 2.085188388824463, 2.3754172325134277, 2.37107515335083, 2.6626367568969727, 2.7339296340942383, 3.061586856842041, 3.030142307281494, 3.370610475540161, 3.346388816833496, 3.9276108741760254, 4.508660793304443, 5.383426189422607, 6.475066184997559, 6.441164493560791, 5.9243621826171875, 6.424466133117676, 5.148365020751953, 4.2920122146606445, 3.7489612102508545, 3.390932083129883, 3.3734493255615234, 3.159754753112793, 2.944023847579956, 2.73500394821167, 2.661877155303955, 2.260152578353882, 2.285709857940674, 2.0561695098876953, 1.928696870803833, 1.577270746231079, 1.4641053676605225, 1.2865490913391113, 1.5206729173660278, 2.9269633293151855, 2.341404914855957, 2.0585055351257324, 1.8296793699264526, 1.5875457525253296, 1.5498642921447754, 1.6816999912261963, 1.7973051071166992, 2.3171210289001465, 2.4949793815612793, 2.892052173614502, 3.065124034881592, 3.485302686691284, 3.65921950340271, 4.015757083892822, 4.451396465301514, 4.730372428894043, 5.073159217834473, 5.202469348907471, 5.762932777404785, 5.683376312255859, 6.169883728027344, 6.016562461853027, 5.772777557373047, 5.953097343444824, 5.812811851501465, 5.570096015930176, 5.473515033721924, 5.3118577003479, 5.197431564331055, 4.90941858291626, 4.545905590057373, 4.157877445220947, 3.913628101348877, 3.623284339904785, 3.3097963333129883, 2.996368169784546, 2.6046981811523438, 2.1358273029327393, 2.0522966384887695, 1.6747355461120605, 1.7869879007339478, 1.8152363300323486, 2.2467145919799805, 2.2975449562072754, 2.783019781112671, 2.6435632705688477, 3.0730295181274414, 3.2046918869018555, 3.1064515113830566, 2.7993388175964355, 2.6787049770355225, 2.517188549041748, 2.303739070892334, 1.9464495182037354, 2.0015389919281006, 1.9608216285705566, 2.121321678161621, 2.0389556884765625, 2.5465006828308105, 2.8485944271087646, 3.228944778442383, 3.274197578430176, 3.629854917526245, 3.5423922538757324, 3.262065887451172, 3.039158821105957, 2.3012747764587402, 2.455212116241455, 2.690067768096924, 2.4768238067626953, 2.022404193878174, 2.195847988128662, 2.2663376331329346, 2.52884578704834, 2.6962013244628906, 3.023512840270996, 3.2661080360412598, 3.687600612640381, 3.680116891860962, 3.440392017364502, 3.126668930053711, 2.9546494483947754, 2.7220993041992188, 2.483991861343384, 2.234386920928955, 2.5858888626098633, 2.849351167678833, 3.2641520500183105, 3.4643049240112305, 3.7774925231933594, 3.952212333679199, 4.032326698303223, 3.8319284915924072, 4.228882789611816, 4.3161444664001465, 4.650478363037109, 4.705470085144043, 5.016356468200684, 4.967728614807129, 4.796113014221191, 4.667574405670166, 4.383739948272705, 4.222609996795654, 4.340976715087891, 4.490407466888428, 4.786737442016602, 4.576608180999756, 4.580046653747559, 4.787288188934326, 4.883254528045654, 4.613722801208496, 4.700575828552246, 5.077298164367676, 5.015075206756592, 5.932446002960205, 7.404435157775879, 8.272907257080078, 8.741415023803711, 8.705214500427246, 8.715909957885742, 8.741537094116211, 8.364733695983887, 7.95288610458374, 7.137237548828125, 6.174111843109131, 5.910343647003174, 5.248846054077148, 5.4508867263793945, 5.263561248779297, 5.276655673980713, 4.613472938537598, 4.090730667114258, 4.193015098571777, 3.7145886421203613, 3.1014466285705566, 2.7862753868103027, 2.4876537322998047, 2.6900668144226074, 2.7924227714538574, 3.093086004257202, 3.33144211769104, 3.569490432739258, 3.866417169570923, 4.011535167694092, 4.290812015533447, 4.737306118011475, 5.02783727645874, 4.8158111572265625, 4.652296543121338, 4.285798072814941, 4.095132350921631, 3.7934627532958984, 3.612417697906494, 3.292677640914917, 3.151205062866211, 3.0282540321350098, 3.060697555541992, 3.1387577056884766, 3.344694137573242, 3.3870062828063965, 4.086709022521973, 4.984593868255615, 5.493575096130371, 5.753265857696533, 6.394102573394775, 5.835906028747559, 4.5284037590026855, 3.6241047382354736, 2.9203567504882812, 3.2520527839660645, 3.442194938659668, 3.733085870742798, 3.7310798168182373, 3.879011631011963, 3.834681987762451, 3.794034242630005, 3.524259090423584, 3.4169037342071533, 3.4595084190368652, 3.6377086639404297, 3.7766122817993164, 4.0231547355651855, 4.10582160949707, 4.4655303955078125, 4.418376922607422, 4.780276298522949, 4.903543472290039, 4.958513259887695, 5.233626365661621, 5.664797782897949, 5.911700248718262, 5.5288004875183105, 5.584163188934326, 5.213489055633545, 5.2864179611206055, 4.957510948181152, 5.0371928215026855, 4.6345930099487305, 4.7518534660339355, 4.370245933532715, 4.422649383544922, 4.098660945892334, 3.9802167415618896, 4.074306488037109, 4.147404670715332, 4.360820770263672, 4.368534088134766, 4.427249431610107, 4.458230018615723, 4.587708473205566, 4.87406587600708, 5.014782905578613, 4.829556465148926, 5.238462448120117, 5.050940036773682, 5.442464828491211, 5.261525630950928, 5.527486324310303, 5.4765214920043945, 5.27762508392334, 5.366403102874756, 5.270746231079102, 5.482240676879883, 5.3225274085998535, 5.1877031326293945, 5.13376522064209, 5.137667179107666, 4.998225212097168, 4.825802803039551, 4.813755035400391, 4.892180442810059, 4.882182598114014, 5.323228359222412, 5.458872318267822, 6.469273567199707, 7.034733772277832, 7.860607147216797, 8.34360122680664, 8.31325912475586, 8.268152236938477, 8.592909812927246, 8.334500312805176, 8.094738006591797, 7.017618179321289, 6.532539367675781, 5.588449001312256, 5.192879676818848, 5.004660606384277, 5.133981227874756, 5.099335193634033, 5.2910356521606445, 5.146724700927734, 5.4466753005981445, 5.220015525817871, 5.4896697998046875, 5.1362690925598145, 5.15477180480957, 4.998141765594482, 4.876712799072266, 4.778919219970703, 4.572334289550781, 4.613093376159668, 4.818181991577148, 4.956917762756348, 5.158924102783203, 5.330221176147461, 5.269874095916748, 5.3046369552612305, 5.3867034912109375, 5.370011329650879, 5.357563018798828, 5.380977630615234, 5.533284664154053, 5.832204818725586, 6.0744123458862305, 6.5770039558410645, 6.217314720153809, 6.078680038452148, 5.786295413970947, 5.563126564025879, 5.408208847045898, 5.393524646759033, 5.268199443817139, 5.362229824066162, 5.416387557983398, 5.23409366607666, 4.849684715270996, 4.848433494567871, 4.6423163414001465, 4.350505352020264, 4.10205078125, 3.921703577041626, 3.5811963081359863, 3.4715576171875, 3.381533622741699, 3.469111442565918, 3.926856517791748, 4.089855194091797, 4.374311447143555, 4.734912872314453, 4.823128700256348, 5.220010757446289, 5.333614349365234, 5.600884437561035, 5.532108306884766, 5.544241905212402, 5.6105852127075195, 5.808587551116943, 6.270054817199707, 6.8947954177856445, 8.103311538696289, 8.082419395446777, 7.738497734069824, 8.249677658081055, 7.143876075744629, 6.321099758148193, 5.801490306854248, 5.6811370849609375, 5.773101806640625, 5.5767951011657715, 5.59121036529541, 5.236664772033691, 5.085811614990234, 4.61381721496582, 4.472860336303711, 4.048525810241699, 3.745971202850342, 3.6145851612091064, 3.2935309410095215, 3.1552681922912598, 2.6753454208374023, 3.638071060180664, 3.3762059211730957, 2.9944992065429688, 2.646733522415161, 2.3912391662597656, 2.2562546730041504, 1.832831859588623, 1.6163618564605713, 1.9469702243804932, 2.015911102294922, 2.2185006141662598, 2.332494020462036, 2.676386594772339, 2.9931583404541016, 3.3934037685394287, 3.6204519271850586, 4.137465000152588, 4.378825664520264, 4.743788719177246, 5.118851661682129, 5.257534027099609, 5.568610668182373, 5.5749382972717285, 5.564070701599121, 5.503277778625488, 5.569618225097656, 5.021378517150879, 4.967195510864258, 4.803335666656494, 4.558238983154297, 4.11362361907959, 3.8422961235046387, 3.464460849761963, 3.281578540802002, 2.928567886352539, 2.745830535888672, 2.479722499847412, 2.1616969108581543, 1.8285139799118042, 2.016773223876953, 1.9825048446655273, 2.1684811115264893, 2.309034824371338, 2.660280704498291, 2.8656511306762695, 3.2106127738952637, 3.5929195880889893, 3.865035057067871, 4.111763000488281, 3.7641806602478027, 3.599430561065674, 3.288594961166382, 3.1548330783843994, 2.870837688446045, 2.67649245262146, 2.590106248855591, 2.278733491897583, 2.3773581981658936, 2.2970662117004395, 2.358391761779785, 2.5180540084838867, 2.7469794750213623, 2.7810451984405518, 3.137746572494507, 3.3301968574523926, 3.337998390197754, 3.1051716804504395, 2.848494291305542, 2.7138969898223877, 3.1295127868652344, 2.8889715671539307, 2.755103588104248, 2.9762725830078125, 3.171149253845215, 3.2877421379089355, 3.5319011211395264, 3.492875576019287, 3.75142765045166, 3.9943270683288574, 4.213222503662109, 3.851198196411133, 3.7026853561401367, 3.7042763233184814, 3.6270525455474854, 3.4908218383789062, 3.3454103469848633, 3.384427070617676, 3.307201385498047, 3.761662721633911, 3.876248836517334, 4.107992172241211, 4.242155075073242, 3.86869478225708, 3.7358314990997314, 4.061225891113281, 4.1312384605407715, 4.1729278564453125, 4.141532897949219, 4.305063247680664, 3.9376883506774902, 3.912290573120117, 3.6830227375030518, 3.595097541809082, 3.295030117034912, 3.7060022354125977, 3.774665355682373, 4.20807409286499, 4.2518110275268555, 3.7941694259643555, 4.240036964416504, 4.540141582489014, 4.1727519035339355, 4.132077693939209, 4.654294013977051, 4.748511791229248, 5.980522632598877, 6.1350555419921875, 6.937241554260254, 8.315796852111816, 8.799091339111328, 10.054191589355469, 9.957527160644531, 9.811786651611328, 10.32406997680664, 9.210710525512695, 7.843320846557617, 7.184062957763672, 6.928835868835449, 5.740250587463379, 5.37747049331665, 5.031928062438965, 4.700431823730469, 4.866095542907715, 4.204914569854736, 4.328973293304443, 4.645812034606934, 4.312132358551025, 3.8487865924835205, 3.780357599258423, 3.7416014671325684, 4.028263092041016, 3.9700918197631836, 3.9851317405700684, 4.08594274520874, 4.026124477386475, 4.218698501586914, 4.096735954284668, 4.144186019897461, 4.637514114379883, 4.619445323944092, 4.377467155456543, 4.601030349731445, 4.186997413635254, 4.489827632904053, 4.21286678314209, 4.361433029174805, 4.209837436676025, 4.349203109741211, 4.255082130432129, 4.558865547180176, 4.47929048538208, 4.745161056518555, 4.472320079803467, 4.433269500732422, 4.5194525718688965, 4.652617931365967, 4.987896919250488, 5.047198295593262, 5.348686218261719, 5.388215065002441, 5.55517578125, 5.362281799316406, 5.156230449676514, 4.846958637237549, 4.802491188049316, 4.639362335205078, 4.690877914428711, 4.404791355133057, 4.591118335723877, 4.518437385559082, 4.569621562957764, 4.349516868591309, 4.439898490905762, 4.292032241821289, 4.437636375427246, 4.492798328399658, 4.862447738647461, 4.927637100219727, 4.624446868896484, 4.701205253601074, 4.31722354888916, 4.555334091186523, 4.419799327850342, 4.630753040313721, 4.527984619140625, 4.795064926147461, 4.547484397888184, 4.819226264953613, 4.589200019836426, 4.922024726867676, 5.146777153015137, 5.5281572341918945, 5.605292320251465, 5.302727222442627, 5.190695762634277, 4.879302501678467, 4.918069362640381, 5.06973123550415, 4.845680236816406, 4.64802360534668, 4.668184280395508, 4.336226463317871, 4.466734886169434, 4.326366424560547, 4.4179840087890625, 4.346670150756836, 4.151653289794922, 4.386442184448242, 4.309887886047363, 4.510181427001953, 4.415952682495117, 4.639683723449707, 4.579084873199463, 4.895164489746094, 4.839633464813232, 5.1445441246032715, 5.166336536407471, 5.521881580352783, 5.710477352142334, 6.2735676765441895, 6.664606094360352, 7.537838935852051, 7.962474346160889, 8.537738800048828, 8.941267967224121, 8.390129089355469, 8.041954040527344, 8.090947151184082, 8.191028594970703, 8.480545043945312, 8.290080070495605, 8.107059478759766, 7.288068771362305, 6.517508506774902, 5.854405879974365, 5.510700225830078, 5.193716049194336, 5.041987895965576, 4.926695823669434, 4.514097213745117, 4.664207458496094, 4.4322357177734375, 4.470208644866943, 4.151382923126221, 4.162487983703613, 3.916515350341797, 3.8537437915802, 3.6919374465942383, 3.5562729835510254, 3.738236904144287, 3.8467679023742676, 4.0765533447265625, 4.180891513824463, 4.514104843139648, 4.3735198974609375, 4.629385948181152, 4.663069725036621, 4.925580978393555, 5.157193183898926, 5.498522758483887, 5.865675926208496, 6.080453872680664, 6.473363876342773, 6.410648345947266, 5.990334987640381, 5.538900375366211, 5.324593544006348, 4.934022426605225, 4.7462921142578125, 4.807879447937012, 4.4511871337890625, 4.410101890563965, 3.905142307281494, 3.8596224784851074, 3.5656917095184326, 3.4398233890533447, 3.143765926361084, 3.1383938789367676, 2.845885753631592, 2.6672868728637695, 2.463703155517578, 2.6172447204589844, 3.075859785079956, 3.257258415222168, 3.5712082386016846, 3.91768217086792, 4.185537815093994, 4.526718616485596, 4.548340320587158, 4.933734893798828, 4.899153232574463, 5.124595642089844, 5.679147720336914, 5.663172721862793, 6.307749271392822, 6.938093185424805, 7.3149518966674805, 7.7442522048950195, 7.1432414054870605, 6.152134895324707, 5.644517421722412, 5.329311847686768, 5.162030220031738, 5.088100433349609, 4.926483154296875, 4.641756057739258, 4.390042781829834, 3.8773105144500732, 3.7026937007904053, 3.2051491737365723, 3.0096304416656494, 2.780078411102295, 2.4591217041015625, 2.2869491577148438, 2.144779682159424], [3.167781352996826, 2.850358009338379, 2.5812997817993164, 2.2096433639526367, 1.8825322389602661, 1.707374095916748, 1.3521631956100464, 1.1330024003982544, 0.8168273568153381, 0.7500013113021851, 0.7680644989013672, 1.1157739162445068, 1.2634738683700562, 1.6206265687942505, 1.7239786386489868, 2.0936803817749023, 2.2535057067871094, 2.437791585922241, 2.703909397125244, 2.9743576049804688, 3.2750134468078613, 3.497351884841919, 3.756659507751465, 3.6313579082489014, 3.8980438709259033, 3.874385118484497, 3.52717924118042, 3.3851771354675293, 3.1046063899993896, 2.9156336784362793, 2.55808162689209, 2.396880626678467, 2.1466622352600098, 1.8967305421829224, 1.6641714572906494, 1.4217315912246704, 1.288026213645935, 1.163144588470459, 1.0859322547912598, 1.196275234222412, 1.4894331693649292, 1.4916894435882568, 1.7345155477523804, 2.148484230041504, 2.5010151863098145, 2.7397866249084473, 2.906939744949341, 3.2213644981384277, 3.613922119140625, 3.2735397815704346, 3.173299551010132, 2.943178653717041, 2.7879648208618164, 2.308969259262085, 2.0944762229919434, 1.8758374452590942, 2.004922866821289, 1.5696604251861572, 1.8463399410247803, 1.771131992340088, 2.2828235626220703, 2.405597686767578, 2.927772045135498, 3.173590660095215, 3.7637622356414795, 3.594292163848877, 3.1335768699645996, 2.6292855739593506, 2.5122671127319336, 2.350163459777832, 2.249089002609253, 2.293853759765625, 2.6672139167785645, 2.7870888710021973, 2.862043857574463, 3.0954644680023193, 3.2961509227752686, 3.424072742462158, 3.7626852989196777, 3.934004068374634, 3.709765911102295, 3.629605293273926, 3.467658519744873, 3.2297346591949463, 3.3821496963500977, 3.0549654960632324, 3.0719215869903564, 2.7018051147460938, 2.93056058883667, 3.362795829772949, 3.549116611480713, 3.667276620864868, 3.2671890258789062, 3.164109230041504, 3.611452341079712, 3.542022943496704, 3.379054546356201, 3.3233108520507812, 3.175156831741333, 2.9385697841644287, 2.566348075866699, 2.304105043411255, 2.010094165802002, 1.8765137195587158, 1.9685354232788086, 2.2736992835998535, 2.6588964462280273, 2.632389545440674, 2.404820442199707, 2.444295644760132, 2.8007564544677734, 2.6004059314727783, 2.3947319984436035, 2.8323562145233154, 3.1341257095336914, 4.314279556274414, 5.722418785095215, 6.883943557739258, 7.562599182128906, 8.020319938659668, 8.171651840209961, 8.424629211425781, 7.9804229736328125, 7.644347667694092, 6.711673259735107, 5.576160430908203, 4.895332336425781, 4.350030422210693, 3.7735085487365723, 3.8661389350891113, 4.2238569259643555, 3.8418128490448, 3.8639779090881348, 3.9963738918304443, 3.747727632522583, 3.3240609169006348, 3.7192182540893555, 3.5860488414764404, 3.8750064373016357, 3.692011833190918, 3.8759560585021973, 3.7182230949401855, 3.851231575012207, 4.054808139801025, 3.919670581817627, 4.046319961547852, 4.468238830566406, 4.623675346374512, 4.208963871002197, 4.255749225616455, 3.9997150897979736, 4.159728050231934, 4.017285346984863, 4.112126350402832, 3.9542617797851562, 4.0941081047058105, 4.2029924392700195, 4.460928916931152, 4.41233491897583, 4.249582290649414, 4.519289970397949, 5.097182750701904, 5.8150482177734375, 6.169614791870117, 6.266668319702148, 6.643374919891357, 6.721583366394043, 5.913241386413574, 5.430456161499023, 4.766301155090332, 4.9543352127075195, 5.149920463562012, 5.672917366027832, 5.754404544830322, 5.438223838806152, 5.40283203125, 5.029648780822754, 4.810766220092773, 4.637284278869629, 4.384641647338867, 4.283927917480469, 4.163405418395996, 4.187530994415283, 4.177573204040527, 4.112652778625488, 4.038532733917236, 4.034600257873535, 3.9804229736328125, 4.181472301483154, 4.171117782592773, 4.616186141967773, 4.824542045593262, 4.382941246032715, 4.2386603355407715, 3.8658437728881836, 3.969000816345215, 3.913017988204956, 4.028983116149902, 3.8884730339050293, 4.195889472961426, 4.122467994689941, 4.232338905334473, 4.275309085845947, 4.665243148803711, 4.771902084350586, 5.205038070678711, 5.317161560058594, 4.700242042541504, 4.5885162353515625, 4.320919036865234, 4.3508710861206055, 4.086702346801758, 4.010251045227051, 3.8093297481536865, 3.8928298950195312, 3.670248508453369, 3.8729803562164307, 3.629060745239258, 3.9085025787353516, 3.8753466606140137, 3.481597900390625, 3.3593180179595947, 3.2896456718444824, 3.5388927459716797, 3.495349884033203, 3.507713794708252, 3.6220996379852295, 3.9414477348327637, 3.927363395690918, 4.3807597160339355, 4.431002616882324, 4.933917045593262, 5.104940891265869, 5.6664719581604, 5.947881698608398, 6.988719940185547, 7.465351104736328, 8.108563423156738, 8.348283767700195, 8.353723526000977, 8.212961196899414, 8.53731918334961, 8.237531661987305, 8.286468505859375, 6.970508575439453, 6.3942036628723145, 5.252437591552734, 4.834294319152832, 4.360421180725098, 4.15654182434082, 3.744328022003174, 3.8472516536712646, 3.4259557723999023, 3.475785732269287, 3.2020907402038574, 3.2603583335876465, 2.9444940090179443, 3.1169800758361816, 2.816755533218384, 3.127603530883789, 3.0858073234558105, 2.633676290512085, 2.6045875549316406, 2.5235631465911865, 2.63038969039917, 2.8208045959472656, 2.8420472145080566, 2.9169673919677734, 3.079709768295288, 3.2129812240600586, 3.5544095039367676, 3.734989643096924, 4.209046840667725, 4.508709907531738, 5.050581932067871, 5.351766109466553, 5.617276191711426, 5.393247604370117, 4.835373878479004, 4.543322563171387, 4.032450199127197, 3.4940524101257324, 3.3461356163024902, 2.973560094833374, 2.9888110160827637, 2.7044453620910645, 2.6573915481567383, 2.277430534362793, 2.311138391494751, 2.1010491847991943, 2.280759811401367, 2.1673600673675537, 2.2525014877319336, 2.260776996612549, 1.953197956085205, 1.5978436470031738, 1.6526000499725342, 1.6931325197219849, 1.978074073791504, 1.8780196905136108, 2.090176820755005, 2.177401542663574, 2.484206199645996, 2.6919138431549072, 2.9084267616271973, 3.053682804107666, 3.382246732711792, 3.5325801372528076, 4.17939567565918, 4.855933666229248, 5.732027053833008, 6.869720458984375, 6.882868766784668, 6.225473403930664, 6.570816993713379, 5.307308197021484, 4.510374546051025, 3.8845605850219727, 3.512282133102417, 3.385626792907715, 3.1040380001068115, 2.818002223968506, 2.552598714828491, 2.413634777069092, 2.0709495544433594, 2.013547658920288, 1.749688982963562, 1.6504056453704834, 1.3481484651565552, 1.1942720413208008, 1.0789893865585327, 1.3789799213409424, 3.0359301567077637, 2.420825719833374, 1.9879634380340576, 1.7196969985961914, 1.695108413696289, 1.6666980981826782, 1.9237573146820068, 2.1505484580993652, 2.657959461212158, 3.1735992431640625, 3.606765031814575, 3.7538363933563232, 4.378126621246338, 4.583215713500977, 5.145636081695557, 5.339689254760742, 5.663129806518555, 6.109309196472168, 6.163558006286621, 6.857842445373535, 6.874717712402344, 7.270740509033203, 7.1313252449035645, 7.091026306152344, 7.034925937652588, 6.901870250701904, 6.620598793029785, 6.6877946853637695, 6.408664703369141, 6.341472625732422, 5.852047443389893, 5.51093864440918, 5.009921073913574, 4.7922163009643555, 4.3230791091918945, 4.023685455322266, 3.5941884517669678, 3.3840811252593994, 2.7109596729278564, 2.434140682220459, 2.0002846717834473, 1.920175552368164, 1.8973193168640137, 2.176511287689209, 2.21799373626709, 2.710261344909668, 2.5806071758270264, 3.140974998474121, 3.1884045600891113, 3.1127712726593018, 2.7890310287475586, 2.6190171241760254, 2.2308437824249268, 2.1266427040100098, 1.7830188274383545, 2.057356834411621, 2.0842177867889404, 2.530625343322754, 2.5582470893859863, 3.2697064876556396, 3.339444398880005, 4.124930381774902, 3.9192821979522705, 4.037498950958252, 4.1702561378479, 3.9941773414611816, 3.368044853210449, 2.74345064163208, 2.9818081855773926, 2.742642402648926, 2.9428279399871826, 2.1357998847961426, 2.0802817344665527, 1.9438735246658325, 2.5060155391693115, 2.433687210083008, 2.9025354385375977, 3.2394227981567383, 3.6230950355529785, 3.406778573989868, 3.285182476043701, 3.0012524127960205, 2.7769713401794434, 2.5831146240234375, 2.2375526428222656, 2.08920955657959, 2.588284492492676, 3.0798892974853516, 3.5009663105010986, 3.508751392364502, 3.7299304008483887, 4.073683738708496, 4.147844314575195, 4.052305221557617, 4.419400215148926, 4.387356281280518, 4.9254889488220215, 5.174231052398682, 5.379469871520996, 5.441198825836182, 5.3690104484558105, 5.294988632202148, 5.145745754241943, 4.987486839294434, 5.061723232269287, 5.553985595703125, 5.486310958862305, 5.418466567993164, 5.1783318519592285, 5.7934675216674805, 5.703585624694824, 5.6172380447387695, 5.751364707946777, 5.9898457527160645, 5.96406364440918, 6.805613040924072, 8.158426284790039, 8.961551666259766, 9.461739540100098, 9.396126747131348, 9.030022621154785, 9.158642768859863, 8.727615356445312, 8.407299995422363, 7.502216339111328, 6.657007217407227, 6.207223892211914, 5.814318656921387, 6.067339897155762, 5.607097625732422, 5.784201622009277, 4.974514961242676, 4.484107494354248, 4.269646167755127, 3.8246896266937256, 3.2839882373809814, 3.1260695457458496, 2.5106992721557617, 2.7196455001831055, 2.5569515228271484, 3.0204336643218994, 2.9913644790649414, 3.470974922180176, 3.7146003246307373, 4.0716705322265625, 4.335331439971924, 4.6880784034729, 4.9786224365234375, 4.845670700073242, 4.588961124420166, 4.278215408325195, 3.9857213497161865, 3.6723508834838867, 3.4156649112701416, 3.181813955307007, 2.926032066345215, 2.969287872314453, 2.788987398147583, 3.0878782272338867, 3.474668025970459, 3.7384402751922607, 4.305522441864014, 5.225683212280273, 5.518447399139404, 5.836365699768066, 6.748636245727539, 6.210681915283203, 4.9699859619140625, 3.685087203979492, 3.0842370986938477, 3.0152316093444824, 3.57836651802063, 3.943516254425049, 3.96026611328125, 3.8956756591796875, 4.115993976593018, 3.987539768218994, 3.5535576343536377, 3.3422136306762695, 3.4821019172668457, 3.4903597831726074, 3.6565613746643066, 3.9419302940368652, 4.061337471008301, 4.358006000518799, 4.53422737121582, 4.758752346038818, 4.884021759033203, 5.1836442947387695, 5.580593109130859, 6.020865440368652, 6.068086624145508, 5.8381452560424805, 5.900824546813965, 5.596595287322998, 5.381743907928467, 5.265308380126953, 5.10687255859375, 4.7805376052856445, 4.683496475219727, 4.4907355308532715, 4.244933605194092, 4.097535133361816, 3.9713406562805176, 3.9852988719940186, 4.282483100891113, 4.475045204162598, 4.501806259155273, 4.422336578369141, 4.593406677246094, 4.632904529571533, 4.886377334594727, 5.1385369300842285, 5.014250755310059, 5.332514762878418, 5.249328136444092, 5.695402145385742, 5.577022075653076, 6.025163173675537, 6.056707382202148, 5.766901016235352, 5.974364280700684, 5.739517688751221, 6.0061235427856445, 5.692053318023682, 5.3953776359558105, 5.441900253295898, 5.224034786224365, 5.223507881164551, 5.081977367401123, 5.050063610076904, 4.943624496459961, 5.08599328994751, 5.563240051269531, 5.66916561126709, 6.884793281555176, 7.339715957641602, 8.057424545288086, 8.172097206115723, 8.09261703491211, 8.150583267211914, 8.602872848510742, 8.570837020874023, 8.526042938232422, 7.250979423522949, 6.89380407333374, 5.869301795959473, 5.6394195556640625, 5.510957717895508, 5.404831886291504, 5.464692115783691, 5.687680721282959, 5.570520877838135, 5.934072971343994, 5.844292163848877, 6.0111775398254395, 5.677321910858154, 5.761942386627197, 5.615903854370117, 5.659956932067871, 5.47105598449707, 5.161824703216553, 5.461894989013672, 5.4817962646484375, 5.709656715393066, 5.697303771972656, 6.097955226898193, 5.811593055725098, 5.987170219421387, 5.934543609619141, 6.0183634757995605, 5.821739673614502, 5.949384689331055, 6.08427095413208, 6.2704572677612305, 6.682472229003906, 7.087396144866943, 6.80584716796875, 6.554538726806641, 6.52719783782959, 6.114410400390625, 6.077291965484619, 6.108237266540527, 5.970761299133301, 6.192566871643066, 5.813501358032227, 5.9890241622924805, 5.531523704528809, 5.479959011077881, 5.3719024658203125, 5.096836090087891, 4.968891143798828, 4.642515182495117, 4.375242233276367, 4.1704840660095215, 3.986828088760376, 4.111780166625977, 4.818510055541992, 4.880670547485352, 5.10889196395874, 5.675302028656006, 5.619138717651367, 6.060702323913574, 6.00062370300293, 6.496350288391113, 6.320269584655762, 6.485466957092285, 6.427727699279785, 6.783504009246826, 7.196117401123047, 7.618429183959961, 8.764652252197266, 8.870677947998047, 8.458890914916992, 8.83774185180664, 8.146354675292969, 7.318050861358643, 6.822906494140625, 6.500914573669434, 6.803010940551758, 6.471341133117676, 6.498367786407471, 6.194140434265137, 5.949909210205078, 5.49348258972168, 5.326837539672852, 4.803347587585449, 4.581940650939941, 4.326240539550781, 3.8496761322021484, 3.848118543624878, 3.188253402709961, 4.213250160217285, 4.023043155670166, 3.809526205062866, 3.332780361175537, 3.0535058975219727, 2.6488709449768066, 2.350505828857422, 2.069378614425659, 2.5891494750976562, 2.802642583847046, 2.908140182495117, 3.0125656127929688, 3.4465839862823486, 3.63273286819458, 3.9978480339050293, 4.319736957550049, 4.727055072784424, 5.226292133331299, 5.374962329864502, 6.047150135040283, 6.038819313049316, 6.520237922668457, 6.456381320953369, 6.400643348693848, 6.434498310089111, 6.3187456130981445, 5.927786827087402, 5.815485954284668, 5.484187126159668, 5.393920421600342, 4.839542388916016, 4.554901123046875, 4.169426918029785, 3.996048927307129, 3.746222734451294, 3.429394006729126, 3.4044156074523926, 3.054049491882324, 2.576383590698242, 2.7567694187164307, 2.824312686920166, 2.947445869445801, 3.1129097938537598, 3.2846951484680176, 3.6843209266662598, 4.011237621307373, 4.436269760131836, 4.823184967041016, 4.8717546463012695, 4.701096057891846, 4.584576606750488, 4.098919868469238, 3.9993090629577637, 3.5804545879364014, 3.5107736587524414, 3.3516359329223633, 3.1829986572265625, 3.19999623298645, 3.0459983348846436, 3.208279848098755, 3.1467113494873047, 3.400203227996826, 3.5693376064300537, 3.807154417037964, 4.031500816345215, 4.216946601867676, 3.97813081741333, 3.7386748790740967, 3.409275531768799, 3.771040439605713, 3.7105185985565186, 3.824542760848999, 3.845777988433838, 4.051382064819336, 4.0426836013793945, 4.46950626373291, 4.344931125640869, 4.830686092376709, 4.9472808837890625, 5.224738597869873, 4.891086101531982, 4.628000736236572, 4.818297386169434, 4.432096481323242, 4.559205055236816, 4.369756698608398, 4.399430274963379, 4.270146369934082, 4.735548973083496, 5.0386762619018555, 5.202202320098877, 5.30070686340332, 5.005423545837402, 4.896076202392578, 5.105320930480957, 5.245526313781738, 5.229077339172363, 5.265974998474121, 5.315874099731445, 4.757092475891113, 4.742551326751709, 4.431123733520508, 4.304856300354004, 4.0707550048828125, 4.396847248077393, 4.75182580947876, 5.1823248863220215, 5.035968780517578, 4.592421531677246, 5.127215385437012, 5.2927446365356445, 5.244419574737549, 4.950690269470215, 5.5184855461120605, 5.667187690734863, 6.582656383514404, 6.882229328155518, 7.512155532836914, 8.760672569274902, 9.40841293334961, 10.337262153625488, 10.782508850097656, 10.512530326843262, 10.883718490600586, 9.752845764160156, 8.558558464050293, 7.9566874504089355, 7.575281143188477, 6.561841011047363, 6.106517314910889, 5.998297691345215, 5.700135707855225, 5.799115180969238, 5.293995380401611, 5.363187313079834, 5.446638107299805, 5.301885604858398, 4.891982078552246, 5.045905113220215, 4.88823938369751, 5.059700965881348, 5.149862289428711, 5.145086288452148, 5.212503433227539, 5.075812339782715, 5.2344207763671875, 5.17155647277832, 5.218918800354004, 5.720645904541016, 5.703948974609375, 5.494661808013916, 5.693722724914551, 5.340957164764404, 5.610391139984131, 5.423301696777344, 5.513284206390381, 5.470619201660156, 5.479516983032227, 5.416773796081543, 5.785375118255615, 5.744826316833496, 5.904097080230713, 5.486382484436035, 5.679121971130371, 5.635313987731934, 5.942972183227539, 6.004743576049805, 6.1337785720825195, 6.584565162658691, 6.6667585372924805, 6.630640506744385, 6.588958740234375, 6.254393100738525, 6.167830944061279, 5.902697563171387, 5.785275459289551, 5.777509689331055, 5.622235298156738, 5.6921186447143555, 5.680109977722168, 5.734905242919922, 5.509134292602539, 5.477888107299805, 5.4119768142700195, 5.381174087524414, 5.572021484375, 5.937000274658203, 5.716649532318115, 5.392045021057129, 5.675509929656982, 5.242502689361572, 5.59493350982666, 5.3320207595825195, 5.7505083084106445, 5.6855692863464355, 5.910562515258789, 5.717718601226807, 5.986392498016357, 5.781255722045898, 6.098801136016846, 6.200845718383789, 7.006147384643555, 6.815709114074707, 6.614360809326172, 6.3819990158081055, 6.167271614074707, 6.002302169799805, 6.283076286315918, 5.928824424743652, 5.766489028930664, 5.694949150085449, 5.4226484298706055, 5.511421203613281, 5.332759380340576, 5.341504096984863, 5.080909729003906, 4.744979381561279, 5.131601333618164, 5.113525390625, 5.530892372131348, 5.445013046264648, 5.695896148681641, 5.695957183837891, 6.039643287658691, 6.0887556076049805, 6.374578475952148, 6.400197982788086, 6.812552452087402, 6.917637825012207, 7.612385272979736, 7.721592903137207, 8.65268325805664, 8.756145477294922, 8.960464477539062, 9.456153869628906, 8.890327453613281, 8.304265022277832, 8.660755157470703, 8.693955421447754, 8.965922355651855, 8.979098320007324, 8.861090660095215, 8.195842742919922, 7.440973281860352, 7.008865833282471, 6.80311918258667, 6.426764965057373, 6.2206621170043945, 5.933704376220703, 5.743973731994629, 5.657706260681152, 5.439786911010742, 5.3120574951171875, 4.957193374633789, 4.843084335327148, 4.477451324462891, 4.412843704223633, 4.130692481994629, 3.9370808601379395, 4.277316093444824, 4.364006042480469, 4.728407859802246, 4.870342254638672, 5.3591413497924805, 5.235365390777588, 5.659375190734863, 5.709782600402832, 6.0733795166015625, 6.286449909210205, 6.696016311645508, 6.809701919555664, 7.392259120941162, 7.496523857116699, 7.327050685882568, 6.9148054122924805, 6.568485736846924, 6.481168746948242, 5.938892841339111, 5.740904331207275, 5.638230800628662, 5.480578422546387, 5.138901710510254, 4.711068153381348, 4.508039474487305, 4.090872764587402, 3.9030213356018066, 3.552727699279785, 3.4785077571868896, 3.1369636058807373, 2.9430923461914062, 2.9548087120056152, 3.094475746154785, 3.4387354850769043, 3.760373830795288, 4.036457061767578, 4.589035987854004, 4.7187042236328125, 5.3060102462768555, 5.317278861999512, 5.894709587097168, 5.855883598327637, 6.111288547515869, 7.011312484741211, 6.761782169342041, 7.110738277435303, 7.916542053222656, 8.057724952697754, 8.425294876098633, 7.759008407592773, 7.021384239196777, 6.373305320739746, 6.270571708679199, 6.03104305267334, 5.935093879699707, 5.703286170959473, 5.342053413391113, 5.134026527404785, 4.4896135330200195, 4.281481742858887, 3.859029769897461, 3.5556793212890625, 3.371828556060791, 3.085740089416504, 2.8876495361328125, 2.580146312713623], [2.8447442054748535, 2.5114951133728027, 2.256930351257324, 1.9133293628692627, 1.800950050354004, 1.588300108909607, 1.3947306871414185, 1.2316220998764038, 0.9375542998313904, 0.7658005356788635, 0.75, 0.764178454875946, 0.9109280705451965, 1.0499931573867798, 1.3085001707077026, 1.5154527425765991, 1.7782355546951294, 1.991603136062622, 2.2267239093780518, 2.517548084259033, 2.792613983154297, 3.0919580459594727, 3.1731433868408203, 3.0860042572021484, 3.329303741455078, 3.211200714111328, 2.7960667610168457, 2.6083343029022217, 2.4518954753875732, 2.1831908226013184, 1.9616098403930664, 1.7190744876861572, 1.510840892791748, 1.437184453010559, 1.1535723209381104, 1.0923500061035156, 0.908575177192688, 0.889650285243988, 0.9441418647766113, 1.0436114072799683, 1.276963233947754, 1.3352246284484863, 1.6026476621627808, 1.8755981922149658, 2.0562281608581543, 2.2314445972442627, 2.3991663455963135, 2.67095947265625, 2.7804007530212402, 2.649197578430176, 2.4463462829589844, 2.3040952682495117, 2.0966367721557617, 1.8527147769927979, 1.657582402229309, 1.489027976989746, 1.4199047088623047, 1.2915784120559692, 1.2861993312835693, 1.3664100170135498, 1.404721975326538, 1.6572778224945068, 2.268639087677002, 2.445634365081787, 2.7197673320770264, 2.7951602935791016, 2.3779842853546143, 1.954514980316162, 1.7417833805084229, 1.8800208568572998, 1.6679372787475586, 1.6619505882263184, 1.8580825328826904, 1.8707324266433716, 2.070582866668701, 2.220797300338745, 2.4014768600463867, 2.6088743209838867, 2.810915231704712, 2.8236122131347656, 2.634444236755371, 2.5534615516662598, 2.4149954319000244, 2.2300028800964355, 2.2802844047546387, 2.1046640872955322, 2.0298171043395996, 2.027235984802246, 2.2104859352111816, 2.4914920330047607, 2.569023609161377, 2.7689247131347656, 2.4884157180786133, 2.4545931816101074, 2.6967647075653076, 2.784363031387329, 2.706064224243164, 2.7728452682495117, 2.782256603240967, 2.5324630737304688, 2.3654587268829346, 2.1075854301452637, 1.9344379901885986, 1.7284539937973022, 1.8877198696136475, 2.1143782138824463, 2.367349624633789, 2.352916955947876, 2.095019817352295, 2.196355104446411, 2.5058178901672363, 2.2060585021972656, 2.0507736206054688, 2.5258913040161133, 2.7139556407928467, 3.862700939178467, 5.195286273956299, 6.317808151245117, 7.05904483795166, 7.6626434326171875, 8.062179565429688, 7.952073097229004, 7.6762003898620605, 7.286249160766602, 6.294363021850586, 5.269639015197754, 4.579042434692383, 3.7675111293792725, 3.797776222229004, 3.5948703289031982, 3.954951047897339, 3.276831865310669, 3.1476023197174072, 3.2499170303344727, 3.010838508605957, 2.6795525550842285, 2.6184241771698, 2.444249153137207, 2.546952486038208, 2.499495506286621, 2.5045251846313477, 2.6878364086151123, 2.6498327255249023, 2.925558567047119, 2.9071710109710693, 2.9997665882110596, 3.2442588806152344, 3.4199085235595703, 3.2423014640808105, 3.098822593688965, 3.0008926391601562, 2.978954315185547, 2.8515825271606445, 2.8433027267456055, 2.762571334838867, 2.9000790119171143, 2.8069400787353516, 3.136500358581543, 3.2200002670288086, 3.123485565185547, 3.4264674186706543, 4.212328910827637, 5.160789489746094, 5.456546783447266, 5.536215782165527, 6.109221458435059, 5.826175212860107, 4.801721096038818, 4.151734352111816, 3.639666795730591, 3.672093391418457, 3.7775509357452393, 4.132414817810059, 4.130718231201172, 4.111259460449219, 3.97442364692688, 3.7665207386016846, 3.54270601272583, 3.292421340942383, 3.1504745483398438, 3.0393080711364746, 2.9976797103881836, 3.0648176670074463, 3.033267021179199, 3.1055421829223633, 3.010021686553955, 3.1698789596557617, 3.0505871772766113, 3.163097858428955, 3.374039649963379, 3.5340752601623535, 3.8160016536712646, 3.4551639556884766, 3.288288116455078, 3.039738893508911, 3.2029430866241455, 2.969191074371338, 3.113589286804199, 3.0848300457000732, 3.1490049362182617, 3.1261656284332275, 3.1690807342529297, 3.143489122390747, 3.37929105758667, 3.54111385345459, 3.894801378250122, 3.9559082984924316, 3.7117578983306885, 3.5418882369995117, 3.325495481491089, 3.331890344619751, 3.2579474449157715, 3.2245943546295166, 3.064579963684082, 3.168375015258789, 3.0065672397613525, 3.1093671321868896, 2.9527502059936523, 3.166198253631592, 3.0235249996185303, 2.7781014442443848, 2.8035507202148438, 2.7407960891723633, 3.044019937515259, 2.918900489807129, 2.9762938022613525, 3.1255154609680176, 3.241959571838379, 3.245253562927246, 3.4386911392211914, 3.5763585567474365, 3.9271724224090576, 4.094562530517578, 4.804335594177246, 5.04445743560791, 6.199582576751709, 6.74305534362793, 7.343300819396973, 7.5602827072143555, 7.446262359619141, 7.526832580566406, 7.594239234924316, 7.696788787841797, 7.6022748947143555, 6.457757472991943, 5.752238750457764, 4.568859577178955, 4.102533340454102, 3.621504545211792, 3.546884536743164, 3.230449676513672, 3.2638821601867676, 3.06227445602417, 3.0023555755615234, 2.8049793243408203, 2.909627914428711, 2.6090855598449707, 2.6853690147399902, 2.4937219619750977, 2.5027875900268555, 2.3886730670928955, 2.1689209938049316, 2.2067439556121826, 2.2523128986358643, 2.364032030105591, 2.4562759399414062, 2.6669692993164062, 2.659227132797241, 2.85783314704895, 2.852447271347046, 3.170792579650879, 3.2388558387756348, 3.568746566772461, 3.8397128582000732, 4.478460311889648, 4.664870262145996, 5.126598358154297, 4.802896022796631, 4.381112575531006, 4.133181095123291, 3.5256636142730713, 3.0956790447235107, 3.0762228965759277, 2.802096128463745, 2.7180137634277344, 2.564711093902588, 2.4590249061584473, 2.1559784412384033, 2.104748010635376, 1.8419560194015503, 1.8536956310272217, 1.680394172668457, 1.7551310062408447, 1.7324975728988647, 1.5921086072921753, 1.3295972347259521, 1.2906526327133179, 1.394335150718689, 1.5137531757354736, 1.58884596824646, 1.8835346698760986, 2.0386340618133545, 2.2518539428710938, 2.4331068992614746, 2.711310863494873, 2.7312169075012207, 3.0043201446533203, 3.1404457092285156, 3.6890759468078613, 4.307778835296631, 5.1127800941467285, 6.314455032348633, 6.297511100769043, 5.62559700012207, 6.211761474609375, 4.7893781661987305, 3.9909422397613525, 3.448154926300049, 3.0576140880584717, 2.9631032943725586, 2.6869289875030518, 2.561500072479248, 2.2403602600097656, 2.1283833980560303, 1.800055980682373, 1.6248457431793213, 1.3697857856750488, 1.1695905923843384, 1.0497024059295654, 0.9612463712692261, 0.940867006778717, 1.2820215225219727, 2.5473477840423584, 2.0007171630859375, 1.6787575483322144, 1.5512580871582031, 1.5228196382522583, 1.5865038633346558, 1.730614185333252, 1.8212679624557495, 2.1239612102508545, 2.2920632362365723, 2.535443067550659, 2.7913894653320312, 3.147829532623291, 3.3555188179016113, 3.5782864093780518, 3.725740671157837, 3.9894495010375977, 4.170354843139648, 4.223332405090332, 4.591161727905273, 4.540905952453613, 4.933290481567383, 4.8240509033203125, 4.651911735534668, 4.794171333312988, 4.856570243835449, 4.516136646270752, 4.532711029052734, 4.32289981842041, 4.380107879638672, 4.188259124755859, 3.8711066246032715, 3.5689282417297363, 3.3405861854553223, 3.0670132637023926, 2.883699893951416, 2.5508694648742676, 2.2583277225494385, 2.027467966079712, 1.8044774532318115, 1.5075750350952148, 1.537210464477539, 1.5473569631576538, 1.63332200050354, 1.7037609815597534, 1.8845775127410889, 1.9382717609405518, 2.2120590209960938, 2.339925527572632, 2.209651470184326, 1.9246487617492676, 1.8130184412002563, 1.527840256690979, 1.4727845191955566, 1.2884461879730225, 1.3640378713607788, 1.387721300125122, 1.6401143074035645, 1.818272590637207, 2.144886016845703, 2.63908052444458, 2.8224120140075684, 2.7145795822143555, 3.037306308746338, 2.913242816925049, 3.015216588973999, 2.2987613677978516, 1.903304100036621, 1.8907153606414795, 1.8390928506851196, 1.5886116027832031, 1.2814691066741943, 1.269590139389038, 1.255612850189209, 1.4735523462295532, 1.586682677268982, 1.9056382179260254, 2.176126480102539, 2.4146127700805664, 2.2739944458007812, 2.172530174255371, 1.9284437894821167, 1.727254867553711, 1.5197317600250244, 1.385467529296875, 1.3270553350448608, 1.4424946308135986, 1.6669166088104248, 1.9357349872589111, 1.9425122737884521, 2.1426215171813965, 2.276573419570923, 2.3393917083740234, 2.3370771408081055, 2.517834424972534, 2.665814161300659, 2.915842056274414, 3.0601205825805664, 3.32853627204895, 3.455310106277466, 3.5092334747314453, 3.543598175048828, 3.49786376953125, 3.4471797943115234, 3.3011364936828613, 3.436588764190674, 3.4202475547790527, 3.3376972675323486, 3.559000015258789, 3.6255078315734863, 3.7550723552703857, 3.496920585632324, 3.6928741931915283, 3.9879512786865234, 3.901291608810425, 4.889787673950195, 6.405035018920898, 7.184724807739258, 8.172119140625, 8.042623519897461, 7.911685943603516, 8.012530326843262, 7.677243709564209, 7.120725631713867, 6.217275619506836, 5.093626499176025, 4.518779754638672, 3.7536144256591797, 3.968008518218994, 3.800710678100586, 3.766855478286743, 3.063405990600586, 2.6465749740600586, 2.76039457321167, 2.342036247253418, 2.1714508533477783, 1.7713768482208252, 1.5169414281845093, 1.6151371002197266, 1.6041417121887207, 1.7337805032730103, 1.912878155708313, 2.0739011764526367, 2.380892038345337, 2.558056354522705, 2.7963738441467285, 3.0295677185058594, 3.321342945098877, 3.08162260055542, 2.825026035308838, 2.6706244945526123, 2.444736957550049, 2.2876923084259033, 2.0946297645568848, 1.8705519437789917, 1.900629997253418, 1.8228332996368408, 1.9220925569534302, 2.142888307571411, 2.2404189109802246, 2.6432547569274902, 3.392150402069092, 4.52898645401001, 5.071957588195801, 5.595195770263672, 6.167036056518555, 5.86270809173584, 4.455259799957275, 3.2809219360351562, 2.5716118812561035, 2.5502243041992188, 2.615140438079834, 2.9782323837280273, 3.004061222076416, 2.9324307441711426, 2.881657123565674, 2.6539840698242188, 2.4097189903259277, 2.1457760334014893, 2.0978641510009766, 2.1645913124084473, 2.156540870666504, 2.359415054321289, 2.423232078552246, 2.608621120452881, 2.7820725440979004, 3.010753631591797, 3.255781650543213, 3.3488285541534424, 3.729703664779663, 4.027048587799072, 4.354109764099121, 4.129060745239258, 4.018803596496582, 3.668407440185547, 3.474184989929199, 3.2859630584716797, 3.1380703449249268, 2.876934766769409, 2.772958278656006, 2.652608871459961, 2.5709543228149414, 2.4564783573150635, 2.481689214706421, 2.621471881866455, 2.817451000213623, 2.9096648693084717, 2.808041572570801, 2.695155143737793, 2.686082363128662, 2.7928805351257324, 2.9364044666290283, 2.9502227306365967, 3.0383315086364746, 3.3348679542541504, 3.392481803894043, 3.6695165634155273, 3.76174259185791, 4.181551456451416, 4.270641326904297, 3.9685118198394775, 4.049744129180908, 3.8945155143737793, 3.883634090423584, 3.5358004570007324, 3.3373677730560303, 3.3208398818969727, 3.2135539054870605, 3.088118553161621, 3.045849323272705, 3.089083671569824, 3.1190359592437744, 3.299084186553955, 3.8352508544921875, 4.204592704772949, 5.518426418304443, 6.338743686676025, 7.1001434326171875, 7.431385517120361, 7.295819282531738, 7.047564506530762, 7.399864196777344, 7.3579792976379395, 7.337099075317383, 5.879247665405273, 5.306864261627197, 4.022086143493652, 3.5634894371032715, 3.3443942070007324, 3.368330240249634, 3.2776808738708496, 3.483339548110962, 3.4318485260009766, 3.6409714221954346, 3.6506035327911377, 4.040805816650391, 3.8040244579315186, 4.140456676483154, 4.089957237243652, 4.191550254821777, 4.086329936981201, 3.8421506881713867, 3.969975233078003, 4.055230140686035, 4.008256435394287, 3.9737021923065186, 3.997075319290161, 3.816667079925537, 3.83695387840271, 3.603797674179077, 3.6283164024353027, 3.6030750274658203, 3.7088098526000977, 3.8456826210021973, 4.198029518127441, 4.487691879272461, 5.106622219085693, 4.879674911499023, 4.5943756103515625, 4.342704772949219, 4.018611907958984, 3.8298776149749756, 3.8832836151123047, 3.808467388153076, 4.031193733215332, 3.8981845378875732, 4.12353515625, 3.7829747200012207, 3.9206631183624268, 3.9364585876464844, 3.8776087760925293, 3.9105560779571533, 3.689758539199829, 3.5586910247802734, 3.436894655227661, 3.299358367919922, 3.2536678314208984, 3.6391477584838867, 3.6077139377593994, 3.703472852706909, 3.9408226013183594, 3.9800236225128174, 4.09816837310791, 4.095907688140869, 4.249702453613281, 4.0911664962768555, 4.100606441497803, 4.129595756530762, 4.444230556488037, 5.00429105758667, 5.780420303344727, 6.884404182434082, 7.017876625061035, 6.431588172912598, 6.913910388946533, 5.88859748840332, 5.062824249267578, 4.565436840057373, 4.412642002105713, 4.47237491607666, 4.323977947235107, 4.47314453125, 4.2214555740356445, 4.2502641677856445, 3.7973570823669434, 3.860102415084839, 3.5376052856445312, 3.3803939819335938, 3.375793933868408, 3.0574467182159424, 2.9551801681518555, 2.7119524478912354, 3.870129108428955, 3.666132926940918, 3.258176565170288, 2.929264545440674, 2.73979115486145, 2.4001870155334473, 2.197449207305908, 1.9562445878982544, 2.1932461261749268, 2.1768360137939453, 2.227926015853882, 2.1494810581207275, 2.556243419647217, 2.4574739933013916, 2.84137225151062, 2.925743818283081, 3.33339786529541, 3.617539405822754, 3.811499834060669, 4.102198600769043, 4.341224670410156, 4.626176357269287, 4.844844818115234, 4.595127105712891, 4.772696495056152, 4.8012237548828125, 4.329095840454102, 4.225870132446289, 3.997455358505249, 3.845552444458008, 3.458488941192627, 3.184424877166748, 2.934495449066162, 2.8648295402526855, 2.4904162883758545, 2.462984323501587, 2.34490966796875, 2.252678394317627, 2.1563596725463867, 2.222452163696289, 2.2658090591430664, 2.5146124362945557, 2.9478323459625244, 3.187452793121338, 3.4659993648529053, 3.751232624053955, 3.8599853515625, 4.290219306945801, 4.415666103363037, 4.230099678039551, 3.8604044914245605, 3.7938194274902344, 3.4784722328186035, 3.2580673694610596, 2.918130874633789, 2.8069849014282227, 2.5413737297058105, 2.535335063934326, 2.2481064796447754, 2.179309606552124, 2.243652582168579, 2.4113006591796875, 2.6341593265533447, 2.7750496864318848, 2.8814492225646973, 2.9657177925109863, 2.8992958068847656, 2.5719971656799316, 2.599637985229492, 2.821659564971924, 2.882258415222168, 2.8771424293518066, 3.0071825981140137, 3.380690336227417, 3.5718603134155273, 3.7617828845977783, 3.8814382553100586, 4.240281105041504, 4.340332508087158, 4.289539337158203, 4.026351451873779, 3.897836208343506, 3.828533411026001, 3.7504754066467285, 3.497122287750244, 3.3226938247680664, 3.3052263259887695, 3.2697629928588867, 3.694615602493286, 3.696540594100952, 3.8846545219421387, 3.8647336959838867, 3.8468194007873535, 3.8749032020568848, 3.8516688346862793, 3.9322285652160645, 3.9541163444519043, 3.988593101501465, 3.9451828002929688, 3.6534557342529297, 3.5949172973632812, 3.3765101432800293, 3.179964542388916, 3.0635597705841064, 3.08805513381958, 3.3927173614501953, 3.645007371902466, 3.6220498085021973, 3.380518674850464, 3.661348819732666, 3.754586696624756, 3.5402941703796387, 3.614351987838745, 3.9111990928649902, 4.110842704772949, 5.101598262786865, 5.552616119384766, 6.243483066558838, 7.679464340209961, 7.93814754486084, 9.112838745117188, 9.173315048217773, 9.355026245117188, 9.679027557373047, 8.608346939086914, 7.368727684020996, 6.5517730712890625, 6.308508396148682, 5.150287628173828, 4.723021984100342, 4.532055854797363, 4.4959516525268555, 4.455753803253174, 3.894740104675293, 3.9036779403686523, 4.201473236083984, 3.86291241645813, 3.76228404045105, 3.5084056854248047, 3.5088701248168945, 3.6872971057891846, 3.9010584354400635, 3.8983404636383057, 4.2052998542785645, 4.116266250610352, 4.260935306549072, 4.353832244873047, 4.4695143699646, 4.694791793823242, 4.799087047576904, 4.486827373504639, 4.621761322021484, 4.276971340179443, 4.457751274108887, 4.22560977935791, 4.393471717834473, 4.066476821899414, 4.091758728027344, 3.953695297241211, 3.990553855895996, 4.043817520141602, 4.229174613952637, 4.068912982940674, 4.007617473602295, 4.026928901672363, 4.139640808105469, 4.178494930267334, 4.19751501083374, 4.46848201751709, 4.700039863586426, 4.812494277954102, 4.674100875854492, 4.598799228668213, 4.232819080352783, 4.304731845855713, 4.183167934417725, 4.315343856811523, 4.1818084716796875, 4.30441951751709, 4.300301551818848, 4.526174545288086, 4.4224419593811035, 4.517232894897461, 4.497806549072266, 4.559564113616943, 4.666826248168945, 4.889348983764648, 4.984884738922119, 4.590019226074219, 4.531928539276123, 4.318511962890625, 4.407404899597168, 4.373023509979248, 4.5022478103637695, 4.1991987228393555, 4.502519607543945, 4.313116073608398, 4.428857803344727, 4.246626853942871, 4.448385715484619, 4.466248035430908, 4.920598030090332, 4.95224666595459, 4.716848373413086, 4.675599098205566, 4.48309326171875, 4.572929382324219, 4.535211563110352, 4.5270891189575195, 4.46642541885376, 4.456255912780762, 4.22831916809082, 4.346253395080566, 4.250735282897949, 4.269020080566406, 4.118160724639893, 3.8427467346191406, 3.9936916828155518, 4.157855987548828, 4.226611614227295, 4.197135925292969, 4.238690376281738, 4.37958288192749, 4.495573043823242, 4.463988304138184, 4.646174430847168, 4.668793678283691, 4.923159599304199, 5.060348987579346, 5.664589881896973, 5.921169281005859, 6.891397476196289, 7.331693649291992, 7.689228057861328, 8.245044708251953, 7.916787147521973, 7.359889507293701, 7.273419380187988, 7.698206901550293, 7.759104251861572, 7.475141525268555, 7.540700435638428, 6.682080268859863, 5.8048319816589355, 5.30335807800293, 4.859764099121094, 4.753479480743408, 4.53316068649292, 4.3824286460876465, 4.137684345245361, 4.227838516235352, 4.03263521194458, 4.0527567863464355, 3.823378801345825, 3.7544870376586914, 3.6003901958465576, 3.53147029876709, 3.384645462036133, 3.1836321353912354, 3.249875068664551, 3.488307237625122, 3.522078037261963, 3.7336316108703613, 3.885868787765503, 3.9441020488739014, 4.119204521179199, 4.198412895202637, 4.291324615478516, 4.517221450805664, 4.832711219787598, 5.123311996459961, 5.447731018066406, 5.827381610870361, 5.827587127685547, 5.257673263549805, 4.8787760734558105, 4.660837650299072, 4.269311904907227, 4.099442481994629, 4.109711647033691, 3.704418420791626, 3.7578396797180176, 3.4332683086395264, 3.3119888305664062, 3.1380534172058105, 3.0129387378692627, 2.9420621395111084, 2.7894668579101562, 2.7288050651550293, 2.6305549144744873, 2.478151559829712, 2.435431957244873, 2.6631526947021484, 2.811797857284546, 2.9743146896362305, 3.2887306213378906, 3.4950850009918213, 3.617070436477661, 3.834285259246826, 4.11705207824707, 4.243832588195801, 4.413227081298828, 4.643430233001709, 5.014012336730957, 5.459407329559326, 6.203303813934326, 6.445825576782227, 7.041454315185547, 6.363747596740723, 5.538778305053711, 5.094138145446777, 4.504899024963379, 4.478316307067871, 4.1688385009765625, 4.17923641204834, 3.7968287467956543, 3.6118788719177246, 3.2080235481262207, 3.0953879356384277, 2.7017030715942383, 2.6294522285461426, 2.501862049102783, 2.4128410816192627, 2.376304864883423, 2.1784846782684326], [3.0397939682006836, 2.6119673252105713, 2.443312168121338, 2.1793901920318604, 2.003525972366333, 1.766646385192871, 1.5390021800994873, 1.3076480627059937, 1.131954550743103, 0.9085497856140137, 0.7637060880661011, 0.7500020861625671, 0.7680779099464417, 0.884221613407135, 1.0557440519332886, 1.2925384044647217, 1.4813554286956787, 1.6834040880203247, 1.9005801677703857, 2.126945734024048, 2.3307957649230957, 2.5332236289978027, 2.687869071960449, 2.5962328910827637, 2.8363242149353027, 2.768364191055298, 2.499004364013672, 2.3191328048706055, 2.1088709831237793, 1.9641366004943848, 1.7135889530181885, 1.549612283706665, 1.36712646484375, 1.2063828706741333, 1.0708657503128052, 0.9733312129974365, 0.9100111722946167, 1.0039948225021362, 1.0949363708496094, 1.1650259494781494, 1.4883220195770264, 1.593704342842102, 1.7930138111114502, 2.0066404342651367, 2.173891067504883, 2.4213950634002686, 2.677184581756592, 2.7106683254241943, 2.9179673194885254, 2.7322139739990234, 2.5765037536621094, 2.309701442718506, 2.2152578830718994, 2.0132555961608887, 1.8825193643569946, 1.7124227285385132, 1.5763015747070312, 1.3484714031219482, 1.2785778045654297, 1.3110806941986084, 1.3871874809265137, 1.768434762954712, 2.317408561706543, 2.390951633453369, 2.453125238418579, 2.490448474884033, 2.196922540664673, 1.8987030982971191, 1.8744676113128662, 1.8127115964889526, 1.8114433288574219, 1.8006986379623413, 2.078331470489502, 2.0653538703918457, 2.1528899669647217, 2.338937759399414, 2.4159011840820312, 2.6162679195404053, 2.742678642272949, 2.741992950439453, 2.624852180480957, 2.4225730895996094, 2.4296553134918213, 2.224127769470215, 2.341780185699463, 2.2037391662597656, 2.0819549560546875, 2.152747631072998, 2.166043281555176, 2.330820322036743, 2.451171875, 2.5163967609405518, 2.3079984188079834, 2.2417962551116943, 2.4736971855163574, 2.4516422748565674, 2.4689533710479736, 2.3955366611480713, 2.329246997833252, 2.1665685176849365, 2.0064890384674072, 1.745715618133545, 1.5393412113189697, 1.4366686344146729, 1.5496383905410767, 1.7671116590499878, 2.028017520904541, 1.982464075088501, 1.7375884056091309, 1.8107000589370728, 2.1048707962036133, 1.8967121839523315, 1.7339727878570557, 2.081388235092163, 2.3147177696228027, 3.449521064758301, 5.167238235473633, 6.749025821685791, 7.0889387130737305, 7.492081165313721, 7.840284824371338, 7.7470703125, 7.4720964431762695, 6.6969451904296875, 6.005279541015625, 4.763936996459961, 4.090291500091553, 3.3400681018829346, 3.2410359382629395, 2.9325053691864014, 3.3223717212677, 3.06245493888855, 2.7668955326080322, 2.841900587081909, 2.810197353363037, 2.4043190479278564, 2.43137788772583, 2.370575428009033, 2.4679815769195557, 2.5243048667907715, 2.493457555770874, 2.506098747253418, 2.5001089572906494, 2.6643598079681396, 2.6900196075439453, 2.884113311767578, 2.9931764602661133, 3.133110284805298, 2.818535327911377, 2.864863872528076, 2.739058017730713, 2.762486696243286, 2.7010819911956787, 2.6444127559661865, 2.600625991821289, 2.6374316215515137, 2.712554454803467, 2.9510512351989746, 2.9601569175720215, 2.868971109390259, 3.0152218341827393, 4.077099800109863, 4.978871822357178, 5.2136993408203125, 5.4456987380981445, 5.38137149810791, 5.4654951095581055, 4.439421653747559, 3.9941625595092773, 3.5208003520965576, 3.3970470428466797, 3.406749725341797, 3.7220072746276855, 3.688342809677124, 3.749654769897461, 3.5351853370666504, 3.239724636077881, 3.2305774688720703, 3.064070701599121, 2.8290648460388184, 2.7740018367767334, 2.7070984840393066, 2.739837646484375, 2.732217311859131, 2.737260341644287, 2.6982383728027344, 2.719416856765747, 2.631025791168213, 2.823808193206787, 2.8833611011505127, 3.1419456005096436, 3.208285331726074, 2.9234437942504883, 2.8910741806030273, 2.7367653846740723, 2.6773200035095215, 2.6245574951171875, 2.6967897415161133, 2.7049715518951416, 2.787717580795288, 2.799797296524048, 2.823493480682373, 2.811124801635742, 2.9901723861694336, 3.195230007171631, 3.5222690105438232, 3.5840275287628174, 3.22707462310791, 3.141824245452881, 2.9549057483673096, 2.8528735637664795, 2.8501667976379395, 2.7740957736968994, 2.6235814094543457, 2.6304850578308105, 2.5732192993164062, 2.6195015907287598, 2.552917003631592, 2.6661996841430664, 2.5326154232025146, 2.345280647277832, 2.423654556274414, 2.387373924255371, 2.489349842071533, 2.545175075531006, 2.5202255249023438, 2.630077838897705, 2.732546329498291, 2.7547898292541504, 2.9413843154907227, 3.1377005577087402, 3.3902058601379395, 3.6821908950805664, 4.34805965423584, 4.70732307434082, 5.808324813842773, 6.698781967163086, 7.239318370819092, 7.803614139556885, 7.553182601928711, 7.463490009307861, 7.40784215927124, 7.387213706970215, 7.222157955169678, 5.740780830383301, 5.339034557342529, 4.048033237457275, 3.5637333393096924, 3.1104631423950195, 2.9250693321228027, 2.734635353088379, 2.663142681121826, 2.455617666244507, 2.4732203483581543, 2.3200769424438477, 2.310154438018799, 2.1211233139038086, 2.207535982131958, 2.0370326042175293, 2.1301627159118652, 1.9694766998291016, 1.7057303190231323, 1.7614707946777344, 1.7863593101501465, 1.9021306037902832, 2.027122735977173, 2.1381661891937256, 2.1537671089172363, 2.2804996967315674, 2.399214267730713, 2.5943784713745117, 2.6913845539093018, 2.9660611152648926, 3.3400912284851074, 3.8497939109802246, 4.122045040130615, 4.433457374572754, 4.2058305740356445, 3.8290770053863525, 3.5314009189605713, 2.953024387359619, 2.5891449451446533, 2.4990997314453125, 2.2254159450531006, 2.198151111602783, 2.0253827571868896, 1.9991118907928467, 1.6776245832443237, 1.616788387298584, 1.5152345895767212, 1.4661935567855835, 1.4265053272247314, 1.4294326305389404, 1.4099215269088745, 1.3944447040557861, 1.1415077447891235, 1.112480640411377, 1.153277039527893, 1.221294641494751, 1.236500859260559, 1.4027140140533447, 1.541493535041809, 1.7879260778427124, 1.9475171566009521, 2.1712517738342285, 2.2449464797973633, 2.4670450687408447, 2.671576499938965, 3.069277763366699, 3.8574094772338867, 4.532048225402832, 5.757859230041504, 5.84969425201416, 5.167746543884277, 5.465022563934326, 4.3473711013793945, 3.473952054977417, 2.917296886444092, 2.5892012119293213, 2.4175801277160645, 2.273416519165039, 2.0664892196655273, 1.8289707899093628, 1.6552484035491943, 1.4279429912567139, 1.2435799837112427, 1.0770978927612305, 0.9687188267707825, 0.8874512314796448, 0.8283671140670776, 0.9035648107528687, 1.17972993850708, 2.2595291137695312, 1.8070188760757446, 1.5507464408874512, 1.4286235570907593, 1.403102159500122, 1.4061888456344604, 1.6427918672561646, 1.7601263523101807, 1.845206618309021, 1.9682083129882812, 2.173790693283081, 2.542996644973755, 2.605956554412842, 2.7349424362182617, 3.0557315349578857, 3.25449275970459, 3.3753769397735596, 3.4918265342712402, 3.5474419593811035, 3.9070255756378174, 3.8314895629882812, 4.072854042053223, 4.042621612548828, 3.9726240634918213, 4.029509544372559, 4.138174057006836, 3.8468780517578125, 3.899813413619995, 3.8043856620788574, 3.6083266735076904, 3.4904956817626953, 3.2309770584106445, 3.0189781188964844, 2.88814377784729, 2.619256019592285, 2.4042625427246094, 2.1856789588928223, 2.058116912841797, 1.8623034954071045, 1.5854816436767578, 1.4434852600097656, 1.3443958759307861, 1.3241938352584839, 1.4024609327316284, 1.4567736387252808, 1.7480508089065552, 1.6649963855743408, 1.897343397140503, 1.9613665342330933, 1.9178829193115234, 1.7145164012908936, 1.548351526260376, 1.4250600337982178, 1.2258011102676392, 1.0793919563293457, 1.1452147960662842, 1.2914236783981323, 1.4852458238601685, 1.7372071743011475, 2.103071689605713, 2.256639003753662, 2.6389687061309814, 2.7065672874450684, 2.6600728034973145, 2.74872088432312, 2.585569381713867, 2.234743118286133, 1.8275657892227173, 2.0140695571899414, 1.6616193056106567, 1.5655710697174072, 1.2734085321426392, 1.1841181516647339, 1.122739553451538, 1.3315941095352173, 1.414111852645874, 1.6739667654037476, 1.8680450916290283, 2.1248276233673096, 2.013242483139038, 1.9365739822387695, 1.6953431367874146, 1.5983364582061768, 1.5127222537994385, 1.3467077016830444, 1.3718403577804565, 1.5494484901428223, 1.7046951055526733, 1.9393219947814941, 1.8833868503570557, 1.9849472045898438, 2.2940564155578613, 2.1434860229492188, 2.1799168586730957, 2.348557472229004, 2.4847683906555176, 2.6433138847351074, 2.8404369354248047, 2.9546241760253906, 2.9571943283081055, 2.9683520793914795, 3.0173282623291016, 3.0164477825164795, 2.8387091159820557, 2.938899278640747, 3.0126800537109375, 3.0620899200439453, 2.8941640853881836, 2.917361259460449, 3.143557071685791, 3.2238640785217285, 3.0253515243530273, 3.3063864707946777, 3.423103094100952, 3.4353690147399902, 4.3605637550354, 5.639084815979004, 7.191281318664551, 7.700234413146973, 7.9187164306640625, 8.159046173095703, 8.151652336120605, 7.729378700256348, 7.229243755340576, 6.095648288726807, 4.995810031890869, 4.350214004516602, 3.6619813442230225, 3.7514264583587646, 3.395139694213867, 3.59702467918396, 2.868947744369507, 2.5534770488739014, 2.6636180877685547, 2.382267951965332, 2.0072484016418457, 1.804940938949585, 1.6567189693450928, 1.5731120109558105, 1.5106732845306396, 1.7566698789596558, 1.7769801616668701, 1.9508113861083984, 2.122971534729004, 2.233591318130493, 2.397057056427002, 2.6275715827941895, 2.806853771209717, 2.6857151985168457, 2.5430095195770264, 2.2988834381103516, 2.31217098236084, 2.0478854179382324, 1.994893193244934, 1.8031225204467773, 1.8412065505981445, 1.7860708236694336, 1.8532030582427979, 2.075727939605713, 2.2838644981384277, 2.56376051902771, 3.5356667041778564, 4.78324556350708, 5.5454792976379395, 5.688383102416992, 6.402800559997559, 5.888951301574707, 4.413537979125977, 3.084280014038086, 2.343813896179199, 2.282884120941162, 2.7062249183654785, 2.676086902618408, 2.710487127304077, 2.697129011154175, 2.749422550201416, 2.4951517581939697, 2.199949264526367, 2.11849045753479, 2.1225266456604004, 2.0956499576568604, 2.1231658458709717, 2.281580924987793, 2.3957431316375732, 2.4192655086517334, 2.5482170581817627, 2.6606154441833496, 2.7121593952178955, 2.8434393405914307, 3.128798007965088, 3.3138997554779053, 3.581505060195923, 3.4201433658599854, 3.36496639251709, 3.069230556488037, 2.9762444496154785, 2.8043265342712402, 2.7879252433776855, 2.6241183280944824, 2.649981737136841, 2.475454807281494, 2.4902679920196533, 2.3307766914367676, 2.420825242996216, 2.4440488815307617, 2.6871142387390137, 2.8096327781677246, 2.6956028938293457, 2.631193161010742, 2.6006081104278564, 2.612269878387451, 2.7920541763305664, 2.7891860008239746, 2.7949700355529785, 2.887683868408203, 3.017003059387207, 3.1747498512268066, 3.127286672592163, 3.438009262084961, 3.5024073123931885, 3.231557846069336, 3.3970608711242676, 3.2255430221557617, 3.294405698776245, 3.018944263458252, 3.011749744415283, 2.938826322555542, 2.9511313438415527, 2.897393226623535, 2.924327850341797, 2.9435997009277344, 3.0537025928497314, 3.107637405395508, 3.6334896087646484, 3.937870979309082, 5.3388543128967285, 6.243185997009277, 7.110965728759766, 7.473141193389893, 7.236670017242432, 7.141849040985107, 7.729101181030273, 7.290389537811279, 7.2728376388549805, 5.513422966003418, 4.840051651000977, 3.8660826683044434, 3.340527057647705, 3.0951545238494873, 3.0369977951049805, 3.0467722415924072, 3.1114978790283203, 3.104379415512085, 3.2201521396636963, 3.1794629096984863, 3.367781639099121, 3.214996337890625, 3.417064666748047, 3.2181711196899414, 3.408607006072998, 3.314051389694214, 3.076231002807617, 3.2915451526641846, 3.2599706649780273, 3.377918243408203, 3.169250965118408, 3.4474692344665527, 3.222400665283203, 3.3110132217407227, 3.149984836578369, 3.3074193000793457, 3.2080469131469727, 3.383899688720703, 3.539048194885254, 3.9236600399017334, 4.216402530670166, 4.636871337890625, 4.572937965393066, 4.120075225830078, 4.142886638641357, 3.5702052116394043, 3.3924624919891357, 3.4774487018585205, 3.31231689453125, 3.5003440380096436, 3.4436330795288086, 3.4998040199279785, 3.146167278289795, 3.2343907356262207, 3.1645994186401367, 3.240572452545166, 2.9900131225585938, 3.126086711883545, 2.9625627994537354, 2.73641300201416, 2.6555657386779785, 2.7768731117248535, 3.064697265625, 3.1500191688537598, 3.1243185997009277, 3.317808151245117, 3.3428664207458496, 3.5614678859710693, 3.4696362018585205, 3.6766715049743652, 3.4505362510681152, 3.6267740726470947, 3.605180263519287, 3.897469997406006, 4.492793083190918, 5.099535942077637, 6.240866661071777, 6.599874973297119, 6.133021354675293, 6.293519020080566, 5.421979904174805, 4.596581935882568, 3.8498620986938477, 3.796604871749878, 3.7769277095794678, 3.607400894165039, 3.7272677421569824, 3.5148534774780273, 3.5571513175964355, 3.183807134628296, 3.218372344970703, 2.9358620643615723, 2.8864755630493164, 2.701425075531006, 2.4472358226776123, 2.435431957244873, 2.3620052337646484, 3.5287444591522217, 2.9450671672821045, 2.9576077461242676, 2.696974754333496, 2.4348011016845703, 2.1961848735809326, 2.2047338485717773, 2.0415210723876953, 2.2275643348693848, 2.306868553161621, 2.3587002754211426, 2.37416672706604, 2.6112711429595947, 2.6634697914123535, 2.852811336517334, 2.915379047393799, 3.316351890563965, 3.4394962787628174, 3.589327573776245, 3.871047258377075, 4.258016586303711, 4.3889875411987305, 4.530285835266113, 4.429330825805664, 4.594655513763428, 4.443436622619629, 3.936493158340454, 3.9111862182617188, 3.8256676197052, 3.5795605182647705, 3.209468364715576, 3.109822988510132, 2.868786573410034, 2.935272693634033, 2.6995773315429688, 2.5378332138061523, 2.547966241836548, 2.3611435890197754, 2.187702178955078, 2.2964859008789062, 2.14860200881958, 2.4837076663970947, 2.7011306285858154, 2.9873032569885254, 3.1133384704589844, 3.4156241416931152, 3.398879051208496, 3.589388370513916, 3.7837557792663574, 3.651841878890991, 3.562431812286377, 3.2591028213500977, 3.094397783279419, 2.844356060028076, 2.699232578277588, 2.7203927040100098, 2.336740016937256, 2.5253548622131348, 2.2175135612487793, 2.4838595390319824, 2.4232518672943115, 2.575605869293213, 2.5513410568237305, 2.6218786239624023, 2.665677547454834, 2.7448177337646484, 2.8692922592163086, 2.6076998710632324, 2.4776930809020996, 2.692218780517578, 2.7349398136138916, 2.74924898147583, 2.882284164428711, 2.883478879928589, 3.1419801712036133, 3.5228419303894043, 3.5431787967681885, 3.874074935913086, 3.920654296875, 3.950835704803467, 3.9496262073516846, 3.545736789703369, 3.695436954498291, 3.248502731323242, 3.3687355518341064, 3.062589645385742, 3.0631346702575684, 3.1154932975769043, 3.476285696029663, 3.813164472579956, 3.849151849746704, 3.6966562271118164, 3.7356598377227783, 3.682041645050049, 3.771932601928711, 3.9394702911376953, 3.876783847808838, 4.041143417358398, 3.9420716762542725, 3.7505836486816406, 3.6332473754882812, 3.402153491973877, 3.3066213130950928, 3.437605381011963, 3.300262451171875, 3.529146432876587, 3.6095762252807617, 3.553328037261963, 3.3099896907806396, 3.515630006790161, 3.568804979324341, 3.352555513381958, 3.4546475410461426, 3.6866602897644043, 3.8578855991363525, 4.957465171813965, 5.236031532287598, 6.138116359710693, 7.62684440612793, 8.025059700012207, 9.249748229980469, 9.667627334594727, 9.596677780151367, 9.724653244018555, 8.318355560302734, 7.395682334899902, 6.369822978973389, 6.332734107971191, 4.8960466384887695, 4.542359352111816, 4.619777679443359, 4.434995651245117, 4.388339996337891, 3.838256359100342, 3.7937426567077637, 3.9379005432128906, 3.883481979370117, 3.3810534477233887, 3.293024778366089, 3.2125511169433594, 3.3826043605804443, 3.6613566875457764, 3.7523751258850098, 3.835768699645996, 3.791750907897949, 3.934459686279297, 3.8950648307800293, 3.9947547912597656, 4.331098556518555, 4.504751205444336, 4.25134801864624, 4.246041297912598, 4.096863746643066, 4.108425140380859, 4.044781684875488, 3.9106178283691406, 3.8744893074035645, 3.682969570159912, 3.511934280395508, 3.6653547286987305, 3.6826775074005127, 3.83170747756958, 3.7286229133605957, 3.6559746265411377, 3.6595652103424072, 3.6821370124816895, 3.7184576988220215, 3.7207372188568115, 3.8416168689727783, 3.9728081226348877, 4.22202205657959, 3.98850154876709, 4.029030799865723, 3.8404407501220703, 3.7444496154785156, 3.673466205596924, 3.860072374343872, 3.7718374729156494, 3.8479256629943848, 4.0350341796875, 4.084688663482666, 4.212432384490967, 4.292814254760742, 4.234978675842285, 4.402915954589844, 4.466278076171875, 4.750226020812988, 4.846925735473633, 4.498390197753906, 4.538365364074707, 4.414605140686035, 4.35262393951416, 4.352506160736084, 4.259187698364258, 4.2150678634643555, 4.274373531341553, 3.9834704399108887, 4.173844337463379, 3.9382331371307373, 4.0196356773376465, 4.108650207519531, 4.28966760635376, 4.669823169708252, 4.218212127685547, 4.195570945739746, 4.067050457000732, 4.122152328491211, 4.429647445678711, 4.269349575042725, 4.3176350593566895, 4.261734962463379, 4.239274024963379, 4.35230016708374, 4.30135440826416, 4.356945991516113, 4.2297492027282715, 4.008640766143799, 4.076753616333008, 4.202664375305176, 4.164521217346191, 4.238394737243652, 4.210960388183594, 4.365405082702637, 4.308868408203125, 4.35076904296875, 4.409457206726074, 4.359958648681641, 4.706665992736816, 4.672484874725342, 5.2279462814331055, 5.3246355056762695, 6.350540637969971, 7.0575032234191895, 7.575344085693359, 8.102729797363281, 7.732316970825195, 7.203481674194336, 7.402718544006348, 7.442039966583252, 7.651870250701904, 7.287169456481934, 6.992223739624023, 6.229435443878174, 5.597187519073486, 4.848333358764648, 4.7037529945373535, 4.51955509185791, 4.325372695922852, 4.238767147064209, 4.181585788726807, 4.132281303405762, 4.1317853927612305, 3.9829354286193848, 3.8956921100616455, 3.8428497314453125, 3.838947296142578, 3.687837600708008, 3.516598701477051, 3.357452630996704, 3.414886474609375, 3.7264394760131836, 3.5309934616088867, 3.933854103088379, 3.8706583976745605, 3.9318113327026367, 3.9412436485290527, 4.097782135009766, 4.206037998199463, 4.400047302246094, 4.791423797607422, 4.824616432189941, 5.210759162902832, 5.514323711395264, 5.572687149047852, 4.977820873260498, 4.817765712738037, 4.546348571777344, 4.200869083404541, 3.9533538818359375, 3.985116958618164, 3.8240671157836914, 3.706792116165161, 3.5890748500823975, 3.425100326538086, 3.31813907623291, 3.0294861793518066, 3.1365246772766113, 2.8540825843811035, 2.9437143802642822, 2.8981218338012695, 2.766146183013916, 2.8063528537750244, 2.9250121116638184, 2.8581063747406006, 3.246211528778076, 3.314474582672119, 3.560584306716919, 3.562312126159668, 3.7952189445495605, 3.9738688468933105, 4.164913177490234, 4.245123863220215, 4.616255760192871, 4.7832417488098145, 5.276572227478027, 5.9428019523620605, 6.150190353393555, 6.429958343505859, 6.009099960327148, 5.1809892654418945, 4.698517799377441, 4.311619758605957, 4.262894630432129, 3.9714014530181885, 3.850597381591797, 3.6946637630462646, 3.465705633163452, 3.3189432621002197, 3.01542067527771, 3.0670735836029053, 2.8031578063964844, 2.830441474914551, 2.592376708984375, 2.5757884979248047, 2.413564920425415], [3.083928108215332, 2.742575168609619, 2.4826409816741943, 2.1599228382110596, 2.0207443237304688, 1.8095521926879883, 1.6459078788757324, 1.457292914390564, 1.256155252456665, 1.0577892065048218, 0.8789600729942322, 0.7717333436012268, 0.75, 0.7568241357803345, 0.906471848487854, 1.0469589233398438, 1.2518813610076904, 1.4363371133804321, 1.6384458541870117, 1.8573137521743774, 2.1175105571746826, 2.4181087017059326, 2.494988441467285, 2.4616315364837646, 2.6374430656433105, 2.542174816131592, 2.228259563446045, 2.0666589736938477, 1.8753726482391357, 1.6430896520614624, 1.4477959871292114, 1.256941318511963, 1.0816293954849243, 1.077893853187561, 0.8988586664199829, 0.8774704933166504, 0.9477207064628601, 1.0544207096099854, 1.1432760953903198, 1.2934001684188843, 1.5454620122909546, 1.6631945371627808, 1.8460921049118042, 2.0694990158081055, 2.3134806156158447, 2.4944443702697754, 2.6300365924835205, 2.786675453186035, 2.926875591278076, 2.759368896484375, 2.6064131259918213, 2.468505859375, 2.2650527954101562, 2.1026992797851562, 1.939730167388916, 1.7820549011230469, 1.629206657409668, 1.4518674612045288, 1.386045217514038, 1.3561314344406128, 1.3583462238311768, 1.5830503702163696, 2.0861501693725586, 2.441133975982666, 2.503962993621826, 2.5899124145507812, 2.2162246704101562, 1.8487443923950195, 1.826570987701416, 1.8540065288543701, 1.7940120697021484, 1.834803581237793, 2.0234556198120117, 2.160311222076416, 2.2555952072143555, 2.355794906616211, 2.5155324935913086, 2.6677026748657227, 2.816070556640625, 2.8456785678863525, 2.675079584121704, 2.5650787353515625, 2.555786371231079, 2.374892234802246, 2.3599514961242676, 2.202552318572998, 2.1255970001220703, 2.0844216346740723, 2.17113995552063, 2.3625643253326416, 2.441272735595703, 2.5113790035247803, 2.344924211502075, 2.301929473876953, 2.4705071449279785, 2.448007106781006, 2.3904027938842773, 2.33587646484375, 2.2265233993530273, 2.070204734802246, 1.9307682514190674, 1.7068184614181519, 1.5592377185821533, 1.3477156162261963, 1.4482181072235107, 1.6526873111724854, 1.8949439525604248, 1.8891240358352661, 1.7123907804489136, 1.7336390018463135, 1.917249321937561, 1.7154996395111084, 1.6337594985961914, 1.869452714920044, 2.188145637512207, 3.4099748134613037, 4.639769554138184, 6.037957668304443, 6.638941764831543, 7.264904975891113, 7.617920875549316, 7.711470603942871, 7.450625896453857, 7.070573806762695, 5.9553351402282715, 4.824215888977051, 4.146420478820801, 3.403454303741455, 3.08170747756958, 3.0488758087158203, 3.4357924461364746, 3.0550646781921387, 2.870115041732788, 3.075385808944702, 2.834928512573242, 2.522059917449951, 2.4383163452148438, 2.3696718215942383, 2.572512626647949, 2.545300245285034, 2.5802013874053955, 2.637986183166504, 2.6278347969055176, 2.7738566398620605, 2.8336124420166016, 2.9347457885742188, 3.081319570541382, 3.1062984466552734, 2.892254590988159, 2.853259563446045, 2.791672468185425, 2.801837921142578, 2.7127113342285156, 2.762014627456665, 2.6435706615448, 2.7626945972442627, 2.7457003593444824, 2.9992103576660156, 3.0548248291015625, 2.9858555793762207, 3.1751012802124023, 3.9275074005126953, 4.843257904052734, 5.120854377746582, 5.33854341506958, 5.901301860809326, 5.676755905151367, 4.538379192352295, 3.8281054496765137, 3.3458635807037354, 3.5350234508514404, 3.497424840927124, 3.7664036750793457, 3.73393177986145, 3.7130680084228516, 3.6229562759399414, 3.36148738861084, 3.327232837677002, 3.0743002891540527, 2.8461670875549316, 2.848752975463867, 2.7414517402648926, 2.8090271949768066, 2.762124538421631, 2.8199973106384277, 2.6923327445983887, 2.7601423263549805, 2.7236313819885254, 2.8045620918273926, 2.9305338859558105, 3.103727340698242, 3.218966484069824, 2.9729104042053223, 2.830989360809326, 2.662046194076538, 2.673462390899658, 2.6110267639160156, 2.691821813583374, 2.6690025329589844, 2.813396453857422, 2.7537646293640137, 2.8333659172058105, 2.815154790878296, 3.033745288848877, 3.176528215408325, 3.453044891357422, 3.5147273540496826, 3.2184174060821533, 3.1429333686828613, 2.9269847869873047, 2.897052764892578, 2.7874093055725098, 2.745537281036377, 2.602689266204834, 2.629359006881714, 2.5267562866210938, 2.636211395263672, 2.486347198486328, 2.654417037963867, 2.577178478240967, 2.2646079063415527, 2.3111798763275146, 2.2669777870178223, 2.4252560138702393, 2.419485330581665, 2.46931791305542, 2.529939651489258, 2.6619787216186523, 2.73476505279541, 2.9412918090820312, 3.0855507850646973, 3.3978264331817627, 3.5893545150756836, 4.182507038116455, 4.463315486907959, 5.592294216156006, 6.418944358825684, 7.030346870422363, 7.325716018676758, 7.284512519836426, 7.2006402015686035, 7.409967422485352, 7.323669910430908, 7.108850002288818, 5.899249076843262, 5.2482757568359375, 3.9503121376037598, 3.5202510356903076, 3.0370945930480957, 2.8851704597473145, 2.6557390689849854, 2.637641429901123, 2.395735263824463, 2.445645570755005, 2.2003118991851807, 2.277703285217285, 2.0954174995422363, 2.1301753520965576, 2.088688373565674, 2.0984702110290527, 2.0625393390655518, 1.802459955215454, 1.8245398998260498, 1.7594422101974487, 1.8506361246109009, 1.971232533454895, 2.046342372894287, 2.135493040084839, 2.2366995811462402, 2.308969497680664, 2.5167670249938965, 2.6622354984283447, 2.950040578842163, 3.235306739807129, 3.7797250747680664, 3.9827568531036377, 4.445079803466797, 4.213570594787598, 3.752762794494629, 3.4382052421569824, 2.888413429260254, 2.4715657234191895, 2.3837318420410156, 2.150219440460205, 2.127136707305908, 1.9368059635162354, 1.854841709136963, 1.6172033548355103, 1.60878586769104, 1.5170634984970093, 1.4838453531265259, 1.4331846237182617, 1.5173869132995605, 1.5618209838867188, 1.5098247528076172, 1.2788594961166382, 1.1705468893051147, 1.2017093896865845, 1.2048312425613403, 1.2109540700912476, 1.3697866201400757, 1.5145142078399658, 1.7010111808776855, 1.8202176094055176, 2.014312505722046, 2.089024305343628, 2.3895692825317383, 2.546929359436035, 3.0537052154541016, 3.747387170791626, 4.463315010070801, 5.616527557373047, 5.797661781311035, 5.011693000793457, 5.405349254608154, 4.141538143157959, 3.312528610229492, 2.8116703033447266, 2.3643105030059814, 2.345700740814209, 2.0379018783569336, 1.9167484045028687, 1.6625638008117676, 1.4816330671310425, 1.2638015747070312, 1.1314562559127808, 1.0035022497177124, 0.9284847378730774, 0.9070737361907959, 0.9651288390159607, 1.1327972412109375, 1.301539659500122, 2.3812222480773926, 1.9448142051696777, 1.7264324426651, 1.579808235168457, 1.5839920043945312, 1.5414518117904663, 1.7557852268218994, 1.7412933111190796, 1.9865107536315918, 2.069647789001465, 2.317577838897705, 2.5502219200134277, 2.8726396560668945, 2.9958438873291016, 3.0788803100585938, 3.3240442276000977, 3.4659924507141113, 3.6119635105133057, 3.673801898956299, 3.982483148574829, 3.9682559967041016, 4.236062049865723, 4.228955268859863, 4.111924648284912, 4.116796493530273, 4.223287582397461, 3.9754183292388916, 4.010490894317627, 3.728937864303589, 3.8587067127227783, 3.6090376377105713, 3.3743717670440674, 3.148075819015503, 2.9496963024139404, 2.7231850624084473, 2.5018107891082764, 2.380542516708374, 2.0690956115722656, 1.9388527870178223, 1.6855769157409668, 1.5453895330429077, 1.4879785776138306, 1.4960987567901611, 1.5439990758895874, 1.62306547164917, 1.7501015663146973, 1.8343455791473389, 2.0321102142333984, 2.101876735687256, 2.005340576171875, 1.7893791198730469, 1.710597276687622, 1.4594087600708008, 1.4185733795166016, 1.2853056192398071, 1.3640002012252808, 1.3244507312774658, 1.5656869411468506, 1.7301912307739258, 2.015078544616699, 2.4015913009643555, 2.5269157886505127, 2.6640288829803467, 2.838334560394287, 2.8707380294799805, 2.955688953399658, 2.1659131050109863, 1.8555221557617188, 1.8817706108093262, 1.8064382076263428, 1.5606143474578857, 1.271607756614685, 1.2279465198516846, 1.217262625694275, 1.4550029039382935, 1.5102956295013428, 1.7699702978134155, 1.956566333770752, 2.1634225845336914, 2.0517334938049316, 1.9574326276779175, 1.8152433633804321, 1.60635244846344, 1.467749834060669, 1.228439211845398, 1.2340221405029297, 1.3385415077209473, 1.651451826095581, 1.8681083917617798, 1.8103349208831787, 1.9413882493972778, 2.186089038848877, 2.2564151287078857, 2.2340238094329834, 2.4425907135009766, 2.54478120803833, 2.793259620666504, 2.9731943607330322, 3.1784353256225586, 3.1851277351379395, 3.2986645698547363, 3.222019672393799, 3.092935085296631, 3.0990514755249023, 3.0589442253112793, 3.052884101867676, 3.2321832180023193, 3.0617330074310303, 3.0917906761169434, 3.2782669067382812, 3.360292911529541, 3.1370439529418945, 3.3628711700439453, 3.5084500312805176, 3.5626094341278076, 4.374150276184082, 5.845889091491699, 6.794282913208008, 7.769890785217285, 7.544258117675781, 7.763141632080078, 7.772555351257324, 7.458112716674805, 7.027789115905762, 5.957529067993164, 4.817205429077148, 4.40614128112793, 3.6208181381225586, 3.7816882133483887, 3.6020865440368652, 3.61963152885437, 2.9957714080810547, 2.5309886932373047, 2.707974433898926, 2.2980523109436035, 2.0025389194488525, 1.6338179111480713, 1.3827426433563232, 1.3989644050598145, 1.3788440227508545, 1.5534400939941406, 1.7331712245941162, 1.9156382083892822, 2.140411853790283, 2.3298768997192383, 2.567674398422241, 2.7753725051879883, 3.0255613327026367, 2.8663620948791504, 2.6572999954223633, 2.443779706954956, 2.316748857498169, 2.007990837097168, 1.8820011615753174, 1.7070393562316895, 1.5744469165802002, 1.5100212097167969, 1.5677164793014526, 1.8127880096435547, 1.972935438156128, 2.4303205013275146, 3.326246738433838, 4.541528701782227, 5.245727062225342, 5.581932067871094, 6.227321624755859, 5.657359600067139, 4.161564826965332, 2.9821438789367676, 2.1393651962280273, 1.9755645990371704, 2.2012879848480225, 2.642789363861084, 2.3998987674713135, 2.3973302841186523, 2.461587429046631, 2.376084327697754, 1.949688196182251, 1.7865208387374878, 1.785127878189087, 1.8557462692260742, 1.873871088027954, 2.172147750854492, 2.2831051349639893, 2.462533473968506, 2.573150634765625, 2.8165676593780518, 3.072518825531006, 3.08754301071167, 3.4104957580566406, 3.721207857131958, 3.9024059772491455, 3.726060390472412, 3.6522040367126465, 3.290844440460205, 3.2650673389434814, 3.0350170135498047, 2.9337196350097656, 2.6616921424865723, 2.609368085861206, 2.4636683464050293, 2.3575780391693115, 2.1962485313415527, 2.1991684436798096, 2.2166337966918945, 2.4335639476776123, 2.5932371616363525, 2.542320489883423, 2.4500718116760254, 2.5288753509521484, 2.604139804840088, 2.779803991317749, 2.832273006439209, 2.8648953437805176, 3.105222225189209, 3.2012481689453125, 3.48451828956604, 3.439859390258789, 3.7695565223693848, 3.8142337799072266, 3.598958730697632, 3.632127046585083, 3.5488715171813965, 3.53920841217041, 3.242738723754883, 3.1300339698791504, 3.0424904823303223, 3.021615505218506, 2.9132893085479736, 2.8522961139678955, 2.855301856994629, 2.8463048934936523, 3.020897388458252, 3.4269089698791504, 3.686919927597046, 5.054844856262207, 5.944457054138184, 6.750491142272949, 7.056182861328125, 6.889644622802734, 6.833270072937012, 7.06550407409668, 7.13819694519043, 6.783099174499512, 5.512000560760498, 4.854052543640137, 3.5993924140930176, 3.2423148155212402, 3.0704169273376465, 3.051093101501465, 3.134110450744629, 3.2733068466186523, 3.240833282470703, 3.3886451721191406, 3.340195417404175, 3.606799840927124, 3.4707677364349365, 3.665677309036255, 3.6352975368499756, 3.718474864959717, 3.591362476348877, 3.4062442779541016, 3.484370470046997, 3.62137770652771, 3.5464718341827393, 3.487386703491211, 3.563323974609375, 3.4793193340301514, 3.486649990081787, 3.33774995803833, 3.426738739013672, 3.388552188873291, 3.3698203563690186, 3.563645362854004, 3.8097753524780273, 3.963585615158081, 4.643310546875, 4.434602737426758, 4.0277204513549805, 3.9945383071899414, 3.595705509185791, 3.463688850402832, 3.508603572845459, 3.3935885429382324, 3.6048734188079834, 3.5189967155456543, 3.6600911617279053, 3.38299298286438, 3.481112003326416, 3.4650304317474365, 3.342315435409546, 3.3421945571899414, 3.2219221591949463, 3.1230597496032715, 2.9762279987335205, 2.785257339477539, 2.9096155166625977, 3.1668689250946045, 3.1788601875305176, 3.2134785652160645, 3.4085469245910645, 3.516115188598633, 3.6851797103881836, 3.6266961097717285, 3.7408382892608643, 3.6504597663879395, 3.7113866806030273, 3.745405673980713, 3.998642921447754, 4.521244049072266, 5.083993911743164, 6.421525955200195, 6.355409622192383, 5.9340057373046875, 6.386015892028809, 5.322791576385498, 4.460794448852539, 3.9557323455810547, 3.87607479095459, 3.888700008392334, 3.851888418197632, 3.8339033126831055, 3.799808979034424, 3.64980411529541, 3.341101884841919, 3.2837889194488525, 3.101893901824951, 3.088984727859497, 2.905867576599121, 2.677976608276367, 2.6383533477783203, 2.4467556476593018, 3.6256847381591797, 3.335092306137085, 3.0092520713806152, 2.7552032470703125, 2.5306997299194336, 2.235872268676758, 2.1685128211975098, 2.050919532775879, 2.1476409435272217, 2.1914966106414795, 2.3507840633392334, 2.3379597663879395, 2.2980844974517822, 2.5259439945220947, 2.718801975250244, 3.0309231281280518, 3.2368643283843994, 3.453479766845703, 3.6036124229431152, 3.973689556121826, 4.1401777267456055, 4.223451614379883, 4.366009712219238, 4.265237808227539, 4.3077192306518555, 4.290848255157471, 3.9359536170959473, 3.955702543258667, 3.7462897300720215, 3.539818286895752, 3.327493667602539, 2.9827561378479004, 2.869833469390869, 2.7887582778930664, 2.5696465969085693, 2.3379385471343994, 2.316899299621582, 2.146371364593506, 2.1072211265563965, 2.2144556045532227, 2.233302354812622, 2.4358348846435547, 2.689146041870117, 2.890448808670044, 3.373589277267456, 3.3404018878936768, 3.3674263954162598, 3.6102705001831055, 3.768725872039795, 3.7061822414398193, 3.463951826095581, 3.4895260334014893, 3.06121826171875, 2.9828600883483887, 2.7469749450683594, 2.6197702884674072, 2.3729848861694336, 2.355894088745117, 2.187377452850342, 2.191214084625244, 2.132328987121582, 2.424525737762451, 2.478624105453491, 2.6920971870422363, 2.689258098602295, 2.7484004497528076, 2.691196918487549, 2.4289050102233887, 2.4578754901885986, 2.636202335357666, 2.704760789871216, 2.7005367279052734, 2.8581228256225586, 3.182988166809082, 3.067819595336914, 3.370751142501831, 3.392839193344116, 3.6070656776428223, 3.7565150260925293, 4.024592876434326, 3.743161678314209, 3.6759300231933594, 3.5362579822540283, 3.277219772338867, 3.1375844478607178, 3.0339832305908203, 3.050781726837158, 3.071037530899048, 3.1774301528930664, 3.306405544281006, 3.583428144454956, 3.538323402404785, 3.4374332427978516, 3.5346784591674805, 3.5229358673095703, 3.6668310165405273, 3.760807514190674, 3.772486686706543, 3.713313579559326, 3.6722965240478516, 3.5122532844543457, 3.3728280067443848, 3.0798964500427246, 3.0652637481689453, 3.0932528972625732, 3.201045036315918, 3.43951678276062, 3.434128522872925, 3.1872024536132812, 3.386409044265747, 3.5408248901367188, 3.205343723297119, 3.4326953887939453, 3.6378378868103027, 3.7669460773468018, 4.658267021179199, 5.087906360626221, 5.787498474121094, 7.3182291984558105, 7.513375759124756, 8.704399108886719, 9.045980453491211, 9.011953353881836, 9.48117446899414, 8.4127836227417, 6.877382278442383, 5.9977874755859375, 5.84445333480835, 4.68504524230957, 4.265937805175781, 4.263897895812988, 4.006013870239258, 4.05755615234375, 3.600695848464966, 3.6322507858276367, 3.8301258087158203, 3.6078882217407227, 3.4460010528564453, 3.1271605491638184, 3.0419921875, 3.303345203399658, 3.5072946548461914, 3.442689895629883, 3.5371952056884766, 3.717754364013672, 3.7941863536834717, 3.9843063354492188, 3.975644588470459, 4.183819770812988, 4.3430681228637695, 4.092852592468262, 4.100549697875977, 3.9721171855926514, 3.9830288887023926, 4.022603988647461, 3.91528058052063, 3.6917498111724854, 3.61495304107666, 3.6294326782226562, 3.6219000816345215, 3.6374406814575195, 3.928508996963501, 3.547811985015869, 3.50999116897583, 3.4835128784179688, 3.6181788444519043, 3.678569793701172, 3.7920639514923096, 3.9693007469177246, 4.136341094970703, 4.188082218170166, 4.174403190612793, 4.116540908813477, 3.8827905654907227, 3.795778751373291, 3.8587350845336914, 3.870884656906128, 3.7713263034820557, 3.8136610984802246, 3.948450803756714, 3.999009132385254, 4.100747108459473, 4.064814567565918, 4.057636260986328, 4.1350531578063965, 4.3267340660095215, 4.521225929260254, 4.642457962036133, 4.215028285980225, 4.376423358917236, 4.021292686462402, 4.128732681274414, 4.007361888885498, 4.132119178771973, 4.0362138748168945, 4.183083534240723, 3.898193597793579, 3.960203170776367, 3.8454043865203857, 3.990798234939575, 3.9816198348999023, 4.284332752227783, 4.311253547668457, 4.316598892211914, 4.174975395202637, 4.120080471038818, 4.1453142166137695, 4.123737335205078, 4.071401596069336, 4.112598896026611, 4.0607428550720215, 4.105625152587891, 4.107953071594238, 4.014217376708984, 4.0395097732543945, 4.005675315856934, 3.765097141265869, 3.960721254348755, 4.069860458374023, 3.9997806549072266, 3.963287830352783, 3.958932876586914, 4.01957893371582, 4.1071038246154785, 4.137637138366699, 4.2156829833984375, 4.265488624572754, 4.447421073913574, 4.589608192443848, 5.072145462036133, 5.343050956726074, 6.410793781280518, 6.772789001464844, 7.083598613739014, 7.776446342468262, 7.326855659484863, 6.594860076904297, 6.771326065063477, 6.933855056762695, 7.106032371520996, 7.054311275482178, 6.958941459655762, 6.190484046936035, 5.279738426208496, 4.727898597717285, 4.435733795166016, 4.236380577087402, 4.229907035827637, 4.151594161987305, 4.009133338928223, 4.017139434814453, 3.8838794231414795, 3.923098087310791, 3.856515884399414, 3.735724449157715, 3.7442376613616943, 3.589707374572754, 3.4255356788635254, 3.259028434753418, 3.353720188140869, 3.491499423980713, 3.642242670059204, 3.707737684249878, 3.766578197479248, 3.859194755554199, 3.8532052040100098, 3.9374594688415527, 4.051323890686035, 4.29590368270874, 4.3925580978393555, 4.613402366638184, 4.969760894775391, 5.249338150024414, 5.249228477478027, 4.768718719482422, 4.54605770111084, 4.285355091094971, 4.020345687866211, 3.900383472442627, 3.8939523696899414, 3.7099766731262207, 3.6745731830596924, 3.496825933456421, 3.4734015464782715, 3.23164439201355, 3.183289051055908, 3.040590524673462, 3.0246870517730713, 2.8893496990203857, 2.8163557052612305, 2.62540864944458, 2.681335926055908, 2.7782106399536133, 3.0209851264953613, 3.0617995262145996, 3.2359986305236816, 3.4003021717071533, 3.732504367828369, 3.822603464126587, 3.838376522064209, 4.082943916320801, 3.9888086318969727, 4.397701263427734, 4.583783149719238, 5.045046806335449, 5.727912902832031, 6.025606632232666, 6.5384674072265625, 5.710997104644775, 4.929104328155518, 4.576026439666748, 4.189417362213135, 4.099679946899414, 3.9568164348602295, 3.9094834327697754, 3.686232089996338, 3.6497087478637695, 3.19051194190979, 3.1181578636169434, 2.8008034229278564, 2.818179130554199, 2.590104341506958, 2.536587715148926, 2.5146799087524414, 2.3526604175567627], [3.1674387454986572, 2.8084020614624023, 2.5653958320617676, 2.325991630554199, 2.12730073928833, 1.9357980489730835, 1.778529167175293, 1.5820121765136719, 1.4321823120117188, 1.233594536781311, 1.0391041040420532, 0.9512945413589478, 0.7588097453117371, 0.75, 0.7594947218894958, 0.8828743100166321, 1.0463114976882935, 1.244686484336853, 1.4368007183074951, 1.6102856397628784, 1.875164270401001, 2.0562610626220703, 2.212616205215454, 2.191636562347412, 2.4942705631256104, 2.389328718185425, 2.063821792602539, 1.9146512746810913, 1.682537317276001, 1.493116855621338, 1.3004149198532104, 1.1508383750915527, 1.0785640478134155, 0.9937739968299866, 0.9510459303855896, 0.9524034261703491, 1.0758521556854248, 1.167764663696289, 1.3180465698242188, 1.459873914718628, 1.6662161350250244, 1.8291836977005005, 1.964153528213501, 2.2184484004974365, 2.2942638397216797, 2.56630802154541, 2.690953254699707, 2.894275188446045, 2.997222900390625, 2.8030812740325928, 2.6688899993896484, 2.474242925643921, 2.3754992485046387, 2.183945417404175, 2.0368146896362305, 1.8893108367919922, 1.7683254480361938, 1.6122004985809326, 1.542680263519287, 1.465415358543396, 1.510096549987793, 1.623817801475525, 2.0840401649475098, 2.3740992546081543, 2.675584316253662, 2.4024760723114014, 2.402111053466797, 1.996246576309204, 1.8470677137374878, 1.9337027072906494, 1.918095350265503, 1.940687894821167, 2.1398165225982666, 2.1792702674865723, 2.306972026824951, 2.4583687782287598, 2.53605318069458, 2.696444034576416, 2.8340582847595215, 2.921586513519287, 2.681471347808838, 2.570941209793091, 2.5377607345581055, 2.414883613586426, 2.451220989227295, 2.282302141189575, 2.1828246116638184, 2.1370184421539307, 2.277700185775757, 2.420971155166626, 2.4581353664398193, 2.5233423709869385, 2.3857688903808594, 2.3215458393096924, 2.4218380451202393, 2.4110121726989746, 2.352112293243408, 2.292945384979248, 2.1860575675964355, 2.026352882385254, 1.8716872930526733, 1.600597858428955, 1.423856258392334, 1.3116909265518188, 1.3652287721633911, 1.5993329286575317, 1.7677007913589478, 1.826305627822876, 1.5507466793060303, 1.5720429420471191, 1.7564505338668823, 1.6810696125030518, 1.4539850950241089, 1.7106879949569702, 2.0812273025512695, 3.262363910675049, 4.692628860473633, 6.046555519104004, 6.819489002227783, 7.537330150604248, 7.768059730529785, 7.761140823364258, 7.549243927001953, 7.077236175537109, 5.939914703369141, 4.820340156555176, 4.075395584106445, 3.1203463077545166, 3.059037208557129, 2.92779803276062, 3.21150541305542, 2.909341335296631, 2.837379217147827, 2.955050468444824, 2.8224129676818848, 2.479248523712158, 2.4753530025482178, 2.408419132232666, 2.618011713027954, 2.6196603775024414, 2.5862250328063965, 2.6927428245544434, 2.6496291160583496, 2.8308401107788086, 2.790398359298706, 2.874267339706421, 3.01655650138855, 3.064723253250122, 2.793586254119873, 2.887890338897705, 2.7387914657592773, 2.824352741241455, 2.7613067626953125, 2.7881369590759277, 2.7071356773376465, 2.8530797958374023, 2.7657699584960938, 2.9984631538391113, 3.088381290435791, 3.012742042541504, 3.2598025798797607, 3.926928758621216, 4.895718574523926, 5.274186134338379, 5.539178371429443, 5.948546409606934, 5.841834545135498, 4.594973564147949, 3.871796131134033, 3.2122864723205566, 3.445854425430298, 3.478588104248047, 3.6683430671691895, 3.7256035804748535, 3.8003013134002686, 3.53102707862854, 3.371321201324463, 3.2117481231689453, 3.1368231773376465, 2.9615840911865234, 2.979295015335083, 2.774487018585205, 2.850306510925293, 2.7553818225860596, 2.7980289459228516, 2.7064476013183594, 2.711726188659668, 2.636054277420044, 2.720182180404663, 2.801316261291504, 3.0098390579223633, 3.11936092376709, 2.7657999992370605, 2.7203540802001953, 2.5379371643066406, 2.576796531677246, 2.464256763458252, 2.607974052429199, 2.6023993492126465, 2.755910873413086, 2.765789031982422, 2.8589627742767334, 2.843139171600342, 3.075993061065674, 3.2326743602752686, 3.480475664138794, 3.485300064086914, 3.20839786529541, 3.1013946533203125, 2.830970048904419, 2.8661177158355713, 2.7148704528808594, 2.622826337814331, 2.5218615531921387, 2.4884533882141113, 2.4309911727905273, 2.4660463333129883, 2.397867441177368, 2.5379843711853027, 2.4641199111938477, 2.2272543907165527, 2.227363109588623, 2.207101345062256, 2.30572772026062, 2.306650161743164, 2.364846706390381, 2.472041130065918, 2.6251673698425293, 2.660576343536377, 2.8060717582702637, 3.047318458557129, 3.320802688598633, 3.5126633644104004, 4.140667915344238, 4.459596157073975, 5.7303547859191895, 6.6440887451171875, 7.300723552703857, 7.6093854904174805, 7.8253350257873535, 7.568273067474365, 7.87265157699585, 7.435817718505859, 7.218416213989258, 5.820504665374756, 5.1160125732421875, 3.880018949508667, 3.3404974937438965, 2.94408917427063, 2.753251075744629, 2.511488199234009, 2.5309624671936035, 2.282872200012207, 2.2960925102233887, 2.1297566890716553, 2.1345291137695312, 1.982885718345642, 2.0451765060424805, 1.9073572158813477, 1.9939738512039185, 1.9406421184539795, 1.733080267906189, 1.6909321546554565, 1.69581937789917, 1.707460880279541, 1.8334710597991943, 1.9148199558258057, 1.9683215618133545, 2.1040141582489014, 2.1426689624786377, 2.344522476196289, 2.530064582824707, 2.7643465995788574, 3.121840238571167, 3.638066291809082, 3.916390895843506, 4.430820465087891, 4.225298881530762, 3.6354427337646484, 3.227735757827759, 2.7176272869110107, 2.3157756328582764, 2.1986148357391357, 1.8947786092758179, 1.9292573928833008, 1.6990938186645508, 1.6535024642944336, 1.4748873710632324, 1.4207494258880615, 1.431133508682251, 1.3914458751678467, 1.3813865184783936, 1.4264880418777466, 1.4904241561889648, 1.5080316066741943, 1.3096909523010254, 1.172432541847229, 1.1427738666534424, 1.105634331703186, 1.085960865020752, 1.1933200359344482, 1.282028079032898, 1.3926692008972168, 1.5784543752670288, 1.7693209648132324, 1.8678752183914185, 2.121767282485962, 2.3399977684020996, 2.7877402305603027, 3.558774471282959, 4.352939605712891, 5.590945720672607, 5.704277992248535, 4.936702728271484, 5.3819780349731445, 3.976377010345459, 3.187441825866699, 2.625006675720215, 2.1382505893707275, 2.0283961296081543, 1.8154606819152832, 1.6250104904174805, 1.4021210670471191, 1.2030060291290283, 1.0406099557876587, 0.9571722149848938, 0.8445580005645752, 0.8704792857170105, 0.8996082544326782, 1.0097473859786987, 1.1597076654434204, 1.4211503267288208, 2.2446932792663574, 1.943731665611267, 1.6824495792388916, 1.527480959892273, 1.6524136066436768, 1.596482515335083, 1.8237818479537964, 1.831939697265625, 2.0495574474334717, 2.1148667335510254, 2.4575774669647217, 2.65921688079834, 2.8499879837036133, 2.9011168479919434, 3.194033622741699, 3.379465341567993, 3.580167770385742, 3.7611026763916016, 3.6867623329162598, 3.9836411476135254, 3.952251672744751, 4.16241455078125, 4.159757614135742, 4.087612628936768, 4.145749092102051, 4.232501029968262, 3.8784937858581543, 3.9593300819396973, 3.8535752296447754, 3.807612419128418, 3.6517691612243652, 3.395749092102051, 3.0838985443115234, 3.0656609535217285, 2.7414872646331787, 2.599672317504883, 2.4010441303253174, 2.091535806655884, 1.9304873943328857, 1.7530479431152344, 1.6052415370941162, 1.5961347818374634, 1.5700972080230713, 1.5954792499542236, 1.6101429462432861, 1.7543632984161377, 1.7642080783843994, 1.994483470916748, 2.038705825805664, 2.037435531616211, 1.7548043727874756, 1.6466057300567627, 1.4411144256591797, 1.421391248703003, 1.3224027156829834, 1.3655271530151367, 1.4457354545593262, 1.7218284606933594, 1.782285213470459, 2.149949550628662, 2.35667085647583, 2.6607303619384766, 2.6273746490478516, 2.8536009788513184, 2.8326096534729004, 2.670839309692383, 2.1842684745788574, 1.9539999961853027, 1.9642754793167114, 1.7908753156661987, 1.6320651769638062, 1.348860740661621, 1.276237964630127, 1.2264400720596313, 1.4049828052520752, 1.446692705154419, 1.740716576576233, 1.9735122919082642, 2.170949935913086, 2.0781993865966797, 1.935369610786438, 1.717202067375183, 1.485903263092041, 1.424187183380127, 1.1842628717422485, 1.2865453958511353, 1.4392204284667969, 1.6608617305755615, 1.861196517944336, 1.7845261096954346, 1.9188892841339111, 2.171506404876709, 2.2144153118133545, 2.175405740737915, 2.3354618549346924, 2.479980230331421, 2.6505866050720215, 2.921048402786255, 2.9467482566833496, 2.993258476257324, 3.0815348625183105, 3.0144920349121094, 3.0751144886016846, 2.964628219604492, 3.0387043952941895, 3.124877452850342, 3.1236135959625244, 3.0104193687438965, 3.0565454959869385, 3.3007712364196777, 3.316329002380371, 3.1928625106811523, 3.346526622772217, 3.4741671085357666, 3.557319402694702, 4.395192623138428, 5.708988189697266, 6.796258449554443, 7.451578617095947, 7.634522438049316, 7.649031639099121, 7.873675346374512, 7.363010406494141, 6.942090034484863, 5.863118648529053, 5.008153915405273, 4.298050880432129, 3.6323354244232178, 3.8323702812194824, 3.527158498764038, 3.5770833492279053, 2.952915906906128, 2.6084177494049072, 2.8012523651123047, 2.3732123374938965, 2.031015396118164, 1.6612216234207153, 1.440180778503418, 1.3829184770584106, 1.3289836645126343, 1.5661920309066772, 1.645841121673584, 1.882800817489624, 2.126713275909424, 2.286890745162964, 2.4944915771484375, 2.629225730895996, 2.9345192909240723, 2.7257416248321533, 2.5886893272399902, 2.3134279251098633, 2.1881144046783447, 2.0590145587921143, 1.8620879650115967, 1.6601955890655518, 1.5566587448120117, 1.557114839553833, 1.595625400543213, 1.7841837406158447, 2.0200350284576416, 2.567185640335083, 3.4903416633605957, 4.7554426193237305, 5.2491374015808105, 5.666762828826904, 6.223787307739258, 5.704419136047363, 4.194022178649902, 3.1474385261535645, 2.147012233734131, 1.974768877029419, 2.236577033996582, 2.4684207439422607, 2.35256028175354, 2.3962228298187256, 2.4828593730926514, 2.444094181060791, 1.9808508157730103, 1.8293617963790894, 1.8594942092895508, 1.8629130125045776, 1.9920676946640015, 2.0966806411743164, 2.25596284866333, 2.3657901287078857, 2.5219039916992188, 2.694167137145996, 2.7728590965270996, 2.9282031059265137, 3.213561534881592, 3.443805694580078, 3.696516990661621, 3.4535555839538574, 3.3762807846069336, 3.0817878246307373, 2.9756765365600586, 2.8177490234375, 2.782118320465088, 2.5629501342773438, 2.550924301147461, 2.383430242538452, 2.3264358043670654, 2.1994049549102783, 2.1955440044403076, 2.2029895782470703, 2.438784122467041, 2.640885353088379, 2.541058301925659, 2.4638030529022217, 2.478895902633667, 2.572960376739502, 2.7048304080963135, 2.717268943786621, 2.772096633911133, 2.9144723415374756, 3.0214247703552246, 3.146261215209961, 3.172046184539795, 3.491697072982788, 3.5866165161132812, 3.359851360321045, 3.448777198791504, 3.2272024154663086, 3.2726597785949707, 3.0830535888671875, 3.0031867027282715, 2.9619853496551514, 2.945157289505005, 2.824389696121216, 2.817436695098877, 2.8369040489196777, 2.9180612564086914, 3.0460433959960938, 3.525024890899658, 3.707155227661133, 5.0843658447265625, 5.844653129577637, 6.769251823425293, 7.09597635269165, 7.3027496337890625, 7.068521499633789, 7.123918533325195, 7.378477096557617, 6.953361511230469, 5.674078941345215, 4.726789474487305, 3.8512587547302246, 3.2577733993530273, 3.119947671890259, 3.001732349395752, 2.995483875274658, 3.1480793952941895, 3.047161102294922, 3.2432026863098145, 3.131929874420166, 3.411041259765625, 3.2682485580444336, 3.500408887863159, 3.3610990047454834, 3.5018067359924316, 3.4134879112243652, 3.190495491027832, 3.391758918762207, 3.3166210651397705, 3.360177516937256, 3.2865986824035645, 3.500542402267456, 3.227078914642334, 3.3849711418151855, 3.2152271270751953, 3.3423171043395996, 3.263920307159424, 3.340644359588623, 3.4825525283813477, 3.850231409072876, 4.008406162261963, 4.70028018951416, 4.482661247253418, 4.055102348327637, 4.034816741943359, 3.5162253379821777, 3.368809223175049, 3.3904759883880615, 3.3677620887756348, 3.517742156982422, 3.3355419635772705, 3.4742431640625, 3.2828292846679688, 3.3170127868652344, 3.2149996757507324, 3.244281768798828, 3.1625185012817383, 3.141108512878418, 3.050168037414551, 2.880969524383545, 2.8071017265319824, 2.8793540000915527, 3.1033453941345215, 3.152315139770508, 3.2611072063446045, 3.3806707859039307, 3.3673577308654785, 3.635469436645508, 3.482673168182373, 3.7160801887512207, 3.5325381755828857, 3.6632113456726074, 3.6194326877593994, 4.011682033538818, 4.37864875793457, 5.035599708557129, 6.341955184936523, 6.300141334533691, 5.845935344696045, 6.255577087402344, 5.385107517242432, 4.4577155113220215, 3.9348337650299072, 3.765270948410034, 3.7710227966308594, 3.7167551517486572, 3.769144296646118, 3.6128954887390137, 3.579353094100952, 3.2992961406707764, 3.3355093002319336, 3.1503052711486816, 2.9540457725524902, 2.8295490741729736, 2.6516902446746826, 2.595585584640503, 2.5002379417419434, 3.5781702995300293, 3.2020723819732666, 2.95977783203125, 2.7612571716308594, 2.5726890563964844, 2.3893346786499023, 2.321305274963379, 2.2075798511505127, 2.359443426132202, 2.4694628715515137, 2.5199167728424072, 2.529989242553711, 2.6361563205718994, 2.6358461380004883, 2.870180130004883, 3.1223819255828857, 3.2452940940856934, 3.6004538536071777, 3.662524700164795, 3.9325926303863525, 4.091401100158691, 4.253849029541016, 4.397992134094238, 4.288936614990234, 4.450504302978516, 4.373377799987793, 3.90834379196167, 3.9041879177093506, 3.6967077255249023, 3.6457605361938477, 3.3696022033691406, 3.1479721069335938, 2.941861629486084, 2.951505422592163, 2.753760814666748, 2.674304962158203, 2.4631540775299072, 2.469165086746216, 2.2654616832733154, 2.4064314365386963, 2.408905029296875, 2.5710601806640625, 2.8806612491607666, 3.001154899597168, 3.245115041732788, 3.286266565322876, 3.445859670639038, 3.659360408782959, 3.7263031005859375, 3.7007312774658203, 3.571751832962036, 3.1917927265167236, 3.135253667831421, 2.956904411315918, 2.8791096210479736, 2.642760753631592, 2.491356611251831, 2.60090970993042, 2.268918037414551, 2.4689831733703613, 2.3107755184173584, 2.5575919151306152, 2.6111748218536377, 2.7112433910369873, 2.8734688758850098, 2.788306713104248, 2.984710693359375, 2.6142144203186035, 2.5880489349365234, 2.897231101989746, 2.7338390350341797, 2.885314702987671, 2.8114473819732666, 2.9838738441467285, 3.089360237121582, 3.3028130531311035, 3.4663262367248535, 3.77484393119812, 3.8577966690063477, 4.144570350646973, 3.935551166534424, 3.521056890487671, 3.366535186767578, 3.218336343765259, 3.034790277481079, 3.0078744888305664, 3.0196380615234375, 3.055131435394287, 3.2952497005462646, 3.4028658866882324, 3.6643712520599365, 3.814392566680908, 3.604990005493164, 3.6368556022644043, 3.7978336811065674, 3.9766297340393066, 3.842170476913452, 3.917781352996826, 3.913606643676758, 3.6929819583892822, 3.6671812534332275, 3.500514030456543, 3.416198253631592, 3.241544723510742, 3.382220983505249, 3.3206377029418945, 3.528038501739502, 3.568488121032715, 3.2883877754211426, 3.5679337978363037, 3.5852506160736084, 3.335787296295166, 3.4481091499328613, 3.6092092990875244, 3.8282735347747803, 4.6752424240112305, 5.1490397453308105, 6.025494575500488, 7.223880290985107, 7.80388879776001, 8.988287925720215, 9.235394477844238, 9.05261516571045, 9.697876930236816, 8.470712661743164, 7.112667560577393, 6.108367919921875, 5.829694747924805, 4.78575325012207, 4.3251543045043945, 4.366635322570801, 4.139308929443359, 4.285068511962891, 3.7554337978363037, 3.8119094371795654, 4.040719032287598, 3.8991518020629883, 3.443636894226074, 3.400141477584839, 3.213421583175659, 3.24532413482666, 3.3384947776794434, 3.3340272903442383, 3.7589597702026367, 3.785529613494873, 3.9867053031921387, 4.0996174812316895, 4.147716999053955, 4.322946071624756, 4.420861721038818, 4.190703392028809, 4.272828578948975, 4.087240219116211, 4.166593551635742, 3.975022077560425, 4.021324157714844, 3.670327663421631, 3.707127571105957, 3.4248063564300537, 3.7573206424713135, 3.7250027656555176, 3.8473949432373047, 3.7677085399627686, 3.8282787799835205, 3.6314587593078613, 3.807103395462036, 3.7633845806121826, 3.807837963104248, 4.074709892272949, 4.263256072998047, 4.262265205383301, 4.216584205627441, 4.094424247741699, 3.9763174057006836, 3.8671998977661133, 3.912346601486206, 4.089841842651367, 3.8467252254486084, 4.145657539367676, 4.159013748168945, 4.177478313446045, 4.236739635467529, 4.2211384773254395, 4.145009994506836, 4.201175689697266, 4.428205966949463, 4.599366188049316, 4.736763000488281, 4.346296787261963, 4.470953464508057, 4.162308692932129, 4.316525459289551, 4.064940929412842, 4.318160057067871, 4.033034324645996, 4.311487197875977, 4.154766082763672, 4.2313151359558105, 4.093947410583496, 4.130205154418945, 4.138331890106201, 4.494450569152832, 4.416411876678467, 4.353118419647217, 4.208693981170654, 4.237621307373047, 4.23306131362915, 4.253489971160889, 4.168969631195068, 4.195711612701416, 4.193134307861328, 4.169239521026611, 4.314067840576172, 4.116660118103027, 4.221052646636963, 4.086916923522949, 3.882697582244873, 4.037997722625732, 4.041264533996582, 4.173391342163086, 4.097021579742432, 4.201040267944336, 4.26104736328125, 4.288607597351074, 4.259329795837402, 4.3200364112854, 4.362317085266113, 4.408319473266602, 4.642810821533203, 5.05622673034668, 5.433119297027588, 6.288628578186035, 6.911895751953125, 7.379823684692383, 7.678297996520996, 7.113210678100586, 6.572959899902344, 6.694283485412598, 6.87912130355835, 7.28892707824707, 6.896020889282227, 6.866934299468994, 6.212917327880859, 5.284563064575195, 4.777796745300293, 4.599979400634766, 4.344917297363281, 4.3315911293029785, 4.247322082519531, 4.07707405090332, 4.07780647277832, 4.020655632019043, 4.076584339141846, 3.9065475463867188, 3.9074976444244385, 3.673687696456909, 3.751539945602417, 3.529879570007324, 3.3353235721588135, 3.497802734375, 3.4921011924743652, 3.650847911834717, 3.795210361480713, 3.907538890838623, 3.837214708328247, 4.07720947265625, 4.106922149658203, 4.157920837402344, 4.34261417388916, 4.513492584228516, 4.648309707641602, 5.029306411743164, 5.450518608093262, 5.3823699951171875, 4.886446952819824, 4.593650817871094, 4.362383842468262, 4.138050079345703, 3.9823503494262695, 3.9460670948028564, 3.815556526184082, 3.7628121376037598, 3.617541551589966, 3.5306148529052734, 3.3105955123901367, 3.2510263919830322, 3.08864426612854, 3.0250258445739746, 3.075071334838867, 2.899782180786133, 2.839684009552002, 2.7831902503967285, 2.8291358947753906, 3.092076539993286, 3.1367220878601074, 3.388261556625366, 3.45443058013916, 3.687816858291626, 3.845130443572998, 3.988618850708008, 4.2117462158203125, 4.2137250900268555, 4.585522174835205, 4.644613265991211, 5.125919818878174, 5.705567836761475, 6.075168609619141, 6.444317817687988, 5.898748397827148, 4.999871730804443, 4.596972465515137, 4.301928520202637, 4.132937908172607, 3.973714828491211, 3.9968161582946777, 3.8111677169799805, 3.6774094104766846, 3.3203341960906982, 3.1980905532836914, 3.025400400161743, 2.9147305488586426, 2.832501173019409, 2.682955503463745, 2.6487503051757812, 2.632613182067871], [3.1849069595336914, 2.825683116912842, 2.573239803314209, 2.4193005561828613, 2.176105499267578, 1.9589779376983643, 1.8264456987380981, 1.6199181079864502, 1.4669315814971924, 1.313388466835022, 1.154280185699463, 0.99581378698349, 0.831329345703125, 0.7558377981185913, 0.75, 0.7569323778152466, 0.8424793481826782, 0.9954118728637695, 1.2017452716827393, 1.33737051486969, 1.6294209957122803, 1.8431060314178467, 1.9410969018936157, 1.977962613105774, 2.1491317749023438, 2.0801749229431152, 1.853008508682251, 1.6239601373672485, 1.4289097785949707, 1.2089283466339111, 0.9941226243972778, 0.9120140075683594, 0.8418899774551392, 0.8459574580192566, 0.8903357982635498, 1.0030683279037476, 1.103239893913269, 1.235153317451477, 1.388613224029541, 1.492116093635559, 1.7153944969177246, 1.869005799293518, 2.019331216812134, 2.2622458934783936, 2.376870632171631, 2.6846704483032227, 2.765519618988037, 2.9055557250976562, 3.006283760070801, 2.887073516845703, 2.6485135555267334, 2.569516658782959, 2.440189838409424, 2.2857933044433594, 2.060384750366211, 1.9182171821594238, 1.8204984664916992, 1.6380393505096436, 1.5199812650680542, 1.4750330448150635, 1.4926923513412476, 1.5014491081237793, 1.9956985712051392, 2.167489767074585, 2.4338064193725586, 2.376375436782837, 2.261197566986084, 1.815931797027588, 1.8317689895629883, 1.9272418022155762, 1.884643316268921, 1.9278814792633057, 2.153297185897827, 2.2390193939208984, 2.380087375640869, 2.493861198425293, 2.62396240234375, 2.733541488647461, 2.8681256771087646, 2.9011728763580322, 2.669280529022217, 2.597688913345337, 2.5746877193450928, 2.464937210083008, 2.46917724609375, 2.2942018508911133, 2.207908868789673, 2.1444878578186035, 2.192924737930298, 2.351278305053711, 2.381404399871826, 2.4067623615264893, 2.266145706176758, 2.2102251052856445, 2.295351982116699, 2.3003735542297363, 2.180974245071411, 2.093263626098633, 1.9681904315948486, 1.8435933589935303, 1.6758999824523926, 1.4621723890304565, 1.3267970085144043, 1.2287629842758179, 1.20607590675354, 1.4285554885864258, 1.5753581523895264, 1.664261817932129, 1.4226006269454956, 1.358794927597046, 1.5673248767852783, 1.4356735944747925, 1.2390937805175781, 1.4488415718078613, 1.8494873046875, 3.0817089080810547, 4.686745643615723, 6.00637149810791, 6.579702377319336, 7.461791038513184, 7.667356967926025, 7.751333236694336, 7.348273754119873, 7.134770393371582, 5.848850250244141, 4.80518913269043, 4.045588493347168, 3.1001014709472656, 2.7124311923980713, 2.8322348594665527, 3.1152117252349854, 2.82094144821167, 2.6485204696655273, 2.928562641143799, 2.721966028213501, 2.460650682449341, 2.478377342224121, 2.3826334476470947, 2.622619152069092, 2.572544813156128, 2.618967056274414, 2.672003984451294, 2.625074863433838, 2.7183659076690674, 2.8413944244384766, 2.8316938877105713, 2.9136600494384766, 2.9386162757873535, 2.676276206970215, 2.6828198432922363, 2.6516876220703125, 2.673004388809204, 2.6184520721435547, 2.7005019187927246, 2.6433730125427246, 2.761604070663452, 2.718214273452759, 2.9207234382629395, 3.0613913536071777, 2.9906184673309326, 3.1892850399017334, 3.96832275390625, 4.907945156097412, 5.110818862915039, 5.458077430725098, 6.142531394958496, 5.793322563171387, 4.600666522979736, 3.831624984741211, 3.256791591644287, 3.330705165863037, 3.4387476444244385, 3.66105318069458, 3.7549211978912354, 3.7305941581726074, 3.549686908721924, 3.3012118339538574, 3.193267345428467, 2.989312171936035, 2.798438549041748, 2.769338607788086, 2.6349096298217773, 2.7054171562194824, 2.610860824584961, 2.608163833618164, 2.5363166332244873, 2.526315689086914, 2.5375289916992188, 2.5017027854919434, 2.684724807739258, 2.764509916305542, 2.8761043548583984, 2.6573944091796875, 2.5111265182495117, 2.393462657928467, 2.4074673652648926, 2.3721585273742676, 2.406963348388672, 2.4281165599823, 2.5287160873413086, 2.5659308433532715, 2.6449947357177734, 2.655215263366699, 2.836962938308716, 3.0336685180664062, 3.297515392303467, 3.288177490234375, 2.993739604949951, 2.8629236221313477, 2.6572887897491455, 2.6196351051330566, 2.503488540649414, 2.4256324768066406, 2.32654070854187, 2.3077449798583984, 2.2340428829193115, 2.2685041427612305, 2.251354217529297, 2.300663471221924, 2.297337293624878, 2.0774335861206055, 2.039496421813965, 1.987306833267212, 2.097648859024048, 2.098677635192871, 2.127955675125122, 2.2400546073913574, 2.3427927494049072, 2.4618992805480957, 2.5464046001434326, 2.7497239112854004, 3.031322956085205, 3.283564567565918, 3.8791494369506836, 4.300307750701904, 5.566051483154297, 6.39628791809082, 7.112551689147949, 7.372764587402344, 7.430462837219238, 7.170687675476074, 7.438104629516602, 7.322150707244873, 7.095921516418457, 5.7404704093933105, 4.996744632720947, 3.6209182739257812, 3.1218552589416504, 2.699934959411621, 2.5285136699676514, 2.3008170127868652, 2.2661449909210205, 2.058563709259033, 2.0316710472106934, 1.9250072240829468, 1.9013859033584595, 1.8097343444824219, 1.8358700275421143, 1.7819554805755615, 1.8315945863723755, 1.8613660335540771, 1.6573798656463623, 1.6019554138183594, 1.5533448457717896, 1.5251257419586182, 1.6060223579406738, 1.6454713344573975, 1.7277966737747192, 1.7878402471542358, 1.9254186153411865, 2.0717947483062744, 2.2647831439971924, 2.5052919387817383, 2.8624281883239746, 3.3491969108581543, 3.6080713272094727, 4.14155387878418, 3.8352859020233154, 3.402073621749878, 3.1184802055358887, 2.432696580886841, 2.1053295135498047, 1.9232003688812256, 1.6840243339538574, 1.6213674545288086, 1.535879135131836, 1.4346619844436646, 1.3541330099105835, 1.3299248218536377, 1.3549394607543945, 1.3220069408416748, 1.3642545938491821, 1.408706545829773, 1.5196993350982666, 1.5627110004425049, 1.3390467166900635, 1.1889142990112305, 1.1493746042251587, 1.0775378942489624, 1.0367181301116943, 1.0931732654571533, 1.1376688480377197, 1.2034696340560913, 1.3592469692230225, 1.4871125221252441, 1.6538605690002441, 1.8561325073242188, 2.1379945278167725, 2.5867602825164795, 3.3623480796813965, 4.046353816986084, 5.279212951660156, 5.492053985595703, 4.631460666656494, 4.997364044189453, 3.7180724143981934, 2.866983413696289, 2.3266146183013916, 1.9287867546081543, 1.81526780128479, 1.5811238288879395, 1.4113816022872925, 1.2165170907974243, 1.0581973791122437, 0.9026838541030884, 0.8426555395126343, 0.8382932543754578, 0.8771674036979675, 0.9721871614456177, 1.0821713209152222, 1.27996027469635, 1.5241434574127197, 2.3234245777130127, 1.9047468900680542, 1.7255077362060547, 1.591529369354248, 1.6911449432373047, 1.5939116477966309, 1.7729144096374512, 1.8048806190490723, 1.9833974838256836, 2.020085334777832, 2.263357162475586, 2.441551685333252, 2.6903364658355713, 2.827556610107422, 2.882763385772705, 3.164546012878418, 3.2706899642944336, 3.466012477874756, 3.5096356868743896, 3.810760259628296, 3.8603506088256836, 4.012451171875, 4.029587745666504, 3.9683570861816406, 4.0024213790893555, 4.127042293548584, 3.8182084560394287, 3.8659801483154297, 3.6461191177368164, 3.7332401275634766, 3.4873716831207275, 3.3356990814208984, 2.9955713748931885, 2.884091854095459, 2.6025171279907227, 2.4983503818511963, 2.227572441101074, 2.048398733139038, 1.8405544757843018, 1.6869220733642578, 1.5552936792373657, 1.615891933441162, 1.56496000289917, 1.5670690536499023, 1.6242905855178833, 1.707326889038086, 1.722090482711792, 1.9376037120819092, 1.9568376541137695, 1.9374816417694092, 1.7114067077636719, 1.649462342262268, 1.3953250646591187, 1.420340895652771, 1.3098907470703125, 1.4130092859268188, 1.399775743484497, 1.5751492977142334, 1.6481900215148926, 1.9304492473602295, 2.264955997467041, 2.4658658504486084, 2.551380157470703, 2.685336112976074, 2.7082552909851074, 2.584120273590088, 2.0820515155792236, 1.789621114730835, 1.8063371181488037, 1.742972731590271, 1.5174278020858765, 1.2959784269332886, 1.2299072742462158, 1.198378562927246, 1.4051254987716675, 1.4436001777648926, 1.6643755435943604, 1.8206608295440674, 2.0487799644470215, 1.9507384300231934, 1.8267192840576172, 1.6991260051727295, 1.462300181388855, 1.4377691745758057, 1.1983840465545654, 1.285136342048645, 1.27687668800354, 1.6056205034255981, 1.7380396127700806, 1.708263874053955, 1.8694356679916382, 2.0292298793792725, 2.0793004035949707, 2.0647926330566406, 2.256406784057617, 2.4166359901428223, 2.529810905456543, 2.754180431365967, 2.927703619003296, 2.9555459022521973, 3.0268287658691406, 2.9830079078674316, 2.9664111137390137, 2.886143445968628, 2.8790433406829834, 2.8952202796936035, 2.95481014251709, 2.8146183490753174, 2.941157341003418, 3.0767717361450195, 3.1985023021698, 3.044154644012451, 3.18577241897583, 3.313587188720703, 3.448141574859619, 4.287124156951904, 5.567385196685791, 6.738626480102539, 7.540849208831787, 7.393586158752441, 7.889863014221191, 7.7505292892456055, 7.526063919067383, 6.856417655944824, 5.839775562286377, 4.665687561035156, 4.079263210296631, 3.4427762031555176, 3.545889139175415, 3.401352882385254, 3.3913421630859375, 2.851696491241455, 2.401674747467041, 2.595986843109131, 2.1659460067749023, 1.862162709236145, 1.5632456541061401, 1.3731763362884521, 1.2276002168655396, 1.303670883178711, 1.46828031539917, 1.585424542427063, 1.7875739336013794, 1.9655876159667969, 2.150319814682007, 2.402822494506836, 2.621171712875366, 2.850040912628174, 2.5722475051879883, 2.47481632232666, 2.251718521118164, 2.1123692989349365, 1.8898221254348755, 1.7052068710327148, 1.529224157333374, 1.3988912105560303, 1.3617273569107056, 1.3024499416351318, 1.5668578147888184, 1.7771044969558716, 2.2956621646881104, 3.3459925651550293, 4.4247636795043945, 5.3559370040893555, 5.456284523010254, 6.10381555557251, 5.4642863273620605, 3.9806528091430664, 3.092113971710205, 2.0071299076080322, 1.8610568046569824, 2.0547194480895996, 2.186791181564331, 2.0250189304351807, 2.092782974243164, 2.1458778381347656, 2.057142734527588, 1.7112823724746704, 1.5192639827728271, 1.5502244234085083, 1.6571877002716064, 1.7818195819854736, 1.9341707229614258, 2.0697226524353027, 2.2755846977233887, 2.387895345687866, 2.5826966762542725, 2.840271234512329, 2.860074758529663, 3.1780576705932617, 3.4115452766418457, 3.595524787902832, 3.4584147930145264, 3.371109962463379, 2.9955477714538574, 2.9340550899505615, 2.7556614875793457, 2.6548261642456055, 2.49224853515625, 2.4021120071411133, 2.222991466522217, 2.1674585342407227, 1.9246293306350708, 1.9257087707519531, 1.9270254373550415, 2.0997533798217773, 2.3736374378204346, 2.1823890209198, 2.211286783218384, 2.218592643737793, 2.3195457458496094, 2.503946304321289, 2.587141275405884, 2.6352744102478027, 2.818695068359375, 2.975243091583252, 3.113889455795288, 3.1666946411132812, 3.4323673248291016, 3.473391056060791, 3.331935167312622, 3.418297290802002, 3.1562278270721436, 3.2099239826202393, 2.992455005645752, 2.8732166290283203, 2.823418617248535, 2.7349486351013184, 2.625934362411499, 2.583331823348999, 2.6227803230285645, 2.6406123638153076, 2.7490434646606445, 3.2238245010375977, 3.458475112915039, 4.975728511810303, 5.811067581176758, 6.713606357574463, 7.026558876037598, 7.1182684898376465, 6.955166339874268, 6.99102258682251, 7.14385986328125, 6.734254837036133, 5.3828043937683105, 4.64542293548584, 3.385314464569092, 3.0099081993103027, 2.8186731338500977, 2.8562355041503906, 2.8506264686584473, 3.0017623901367188, 2.990570306777954, 3.118011474609375, 3.0755863189697266, 3.2948014736175537, 3.2573180198669434, 3.359868049621582, 3.3350589275360107, 3.438661813735962, 3.388599395751953, 3.209693670272827, 3.328191041946411, 3.2980520725250244, 3.2780227661132812, 3.2911195755004883, 3.3124330043792725, 3.239302158355713, 3.17142391204834, 3.0501108169555664, 3.124431848526001, 3.164030075073242, 3.1443376541137695, 3.2782483100891113, 3.611086845397949, 3.8264212608337402, 4.423470497131348, 4.258601188659668, 3.885596752166748, 3.7239975929260254, 3.3704347610473633, 3.2775990962982178, 3.2734227180480957, 3.228823661804199, 3.3784937858581543, 3.3243093490600586, 3.4017977714538574, 3.233565330505371, 3.237368106842041, 3.197850465774536, 3.1079483032226562, 3.098959445953369, 3.024242877960205, 2.98431396484375, 2.8390045166015625, 2.665353775024414, 2.7643356323242188, 2.9766693115234375, 3.0345206260681152, 3.072197675704956, 3.1760740280151367, 3.239474058151245, 3.408904552459717, 3.3969907760620117, 3.534468173980713, 3.4376988410949707, 3.4479830265045166, 3.529047966003418, 3.8074114322662354, 4.328605651855469, 4.998839855194092, 6.122892379760742, 6.210913181304932, 5.735894203186035, 6.134761810302734, 5.277413368225098, 4.294857025146484, 3.7736103534698486, 3.653155565261841, 3.6694114208221436, 3.6799960136413574, 3.756044864654541, 3.5276176929473877, 3.4013447761535645, 3.169497489929199, 3.1476011276245117, 3.0179858207702637, 2.865968704223633, 2.750310182571411, 2.5499744415283203, 2.4814939498901367, 2.443760633468628, 3.5137336254119873, 3.206350326538086, 2.880506753921509, 2.792965888977051, 2.5448381900787354, 2.337355136871338, 2.237488031387329, 2.152454376220703, 2.2855520248413086, 2.3487367630004883, 2.4882843494415283, 2.4957146644592285, 2.64469575881958, 2.70025897026062, 2.7487125396728516, 3.1872804164886475, 3.217421531677246, 3.529524326324463, 3.662172794342041, 3.9778387546539307, 4.200824737548828, 4.181138515472412, 4.40445613861084, 4.274690628051758, 4.331753253936768, 4.30361795425415, 3.972217559814453, 3.8346753120422363, 3.694427013397217, 3.598933219909668, 3.3414268493652344, 3.0435214042663574, 2.9541401863098145, 2.8620071411132812, 2.6640686988830566, 2.663309097290039, 2.4130375385284424, 2.311048984527588, 2.2076680660247803, 2.235058307647705, 2.3182454109191895, 2.415203094482422, 2.824582099914551, 2.795421600341797, 3.1325085163116455, 3.11783504486084, 3.277935028076172, 3.387568950653076, 3.584519386291504, 3.5778727531433105, 3.3613579273223877, 3.2470908164978027, 3.116682767868042, 3.063699245452881, 2.8899755477905273, 2.6854307651519775, 2.488632917404175, 2.4146947860717773, 2.2102222442626953, 2.247238874435425, 2.322237491607666, 2.5165648460388184, 2.4575092792510986, 2.561048746109009, 2.6808669567108154, 2.655470848083496, 2.7237329483032227, 2.2099955081939697, 2.4482064247131348, 2.657536506652832, 2.6505305767059326, 2.7795987129211426, 2.86454439163208, 3.058825969696045, 2.89066481590271, 3.2273049354553223, 3.309178590774536, 3.511012554168701, 3.7130298614501953, 3.884223461151123, 3.694032907485962, 3.5303759574890137, 3.413820266723633, 3.117253541946411, 3.2530179023742676, 2.934669017791748, 2.9761438369750977, 2.9587693214416504, 3.0932936668395996, 3.282252788543701, 3.4934117794036865, 3.5456275939941406, 3.4484262466430664, 3.5230588912963867, 3.5472278594970703, 3.724242687225342, 3.7326669692993164, 3.728496551513672, 3.8149051666259766, 3.6991190910339355, 3.64620304107666, 3.5039374828338623, 3.3135390281677246, 3.1270275115966797, 3.1758222579956055, 3.2217791080474854, 3.502209186553955, 3.462200403213501, 3.2209181785583496, 3.516737461090088, 3.595660448074341, 3.2938497066497803, 3.4230093955993652, 3.7232556343078613, 3.8588595390319824, 4.664530277252197, 5.100224494934082, 5.751875877380371, 7.1011176109313965, 7.636325836181641, 8.825021743774414, 9.263920783996582, 9.009868621826172, 9.397433280944824, 8.343727111816406, 6.9398884773254395, 5.986422061920166, 5.741390228271484, 4.6813788414001465, 4.223423957824707, 4.258949279785156, 4.01806640625, 4.166887283325195, 3.640315055847168, 3.5979886054992676, 3.824366569519043, 3.7361130714416504, 3.4941887855529785, 3.1663074493408203, 2.9681804180145264, 3.173349380493164, 3.3515684604644775, 3.302900552749634, 3.570051670074463, 3.68679141998291, 3.76949405670166, 3.837773323059082, 3.8983187675476074, 4.092966079711914, 4.216002464294434, 4.029729843139648, 4.067087173461914, 3.868705987930298, 3.944945812225342, 3.884709596633911, 3.885456085205078, 3.5931596755981445, 3.649312973022461, 3.4214868545532227, 3.5023436546325684, 3.633753776550293, 3.8037967681884766, 3.754176139831543, 3.6687164306640625, 3.3699417114257812, 3.432251453399658, 3.4962003231048584, 3.7749295234680176, 3.9533376693725586, 4.091546535491943, 4.074795246124268, 4.16963005065918, 3.995562791824341, 3.8359179496765137, 3.6957504749298096, 3.6703484058380127, 3.809248685836792, 3.7938730716705322, 3.7842423915863037, 3.8558359146118164, 3.941039562225342, 3.935598611831665, 4.059989929199219, 3.9675559997558594, 4.043691635131836, 4.289473533630371, 4.482254981994629, 4.596513271331787, 4.230588912963867, 4.239917755126953, 4.065074920654297, 4.117116451263428, 4.042490005493164, 4.077795505523682, 3.995065450668335, 4.030800819396973, 3.88219952583313, 3.9618072509765625, 3.7713756561279297, 3.9016871452331543, 3.913404941558838, 4.224833965301514, 4.182069778442383, 4.176460266113281, 4.0275654792785645, 3.9387714862823486, 3.968409538269043, 4.040859222412109, 4.0051188468933105, 3.9986572265625, 4.054407119750977, 4.072456359863281, 4.090185642242432, 4.016077995300293, 4.11976957321167, 4.121949195861816, 3.8069815635681152, 3.9525675773620605, 4.010300159454346, 4.043754577636719, 3.970569372177124, 3.9740166664123535, 4.059871673583984, 4.164798736572266, 4.055265426635742, 4.11838960647583, 4.163930892944336, 4.31828498840332, 4.425938129425049, 4.94492244720459, 5.201258659362793, 6.272487640380859, 6.760407447814941, 7.194864749908447, 7.598029136657715, 7.218101501464844, 6.503753185272217, 6.691583633422852, 6.742997169494629, 7.19012451171875, 6.710077285766602, 6.7100725173950195, 6.061124801635742, 5.241368770599365, 4.68488883972168, 4.335590362548828, 4.296855926513672, 4.15518856048584, 4.123500347137451, 3.951716184616089, 3.956064462661743, 3.9766957759857178, 3.893354892730713, 3.820823907852173, 3.8339128494262695, 3.7145957946777344, 3.6965718269348145, 3.5617835521698, 3.339599370956421, 3.5013253688812256, 3.5806491374969482, 3.648256301879883, 3.7493414878845215, 3.868417739868164, 3.92236065864563, 3.8927290439605713, 4.073019981384277, 4.065163612365723, 4.216972351074219, 4.418060302734375, 4.523678779602051, 4.937175750732422, 5.26741886138916, 5.2882795333862305, 4.834075927734375, 4.5279645919799805, 4.251804351806641, 4.051845550537109, 3.9426071643829346, 3.899199962615967, 3.7502803802490234, 3.8283090591430664, 3.5618202686309814, 3.462157964706421, 3.366053581237793, 3.2661590576171875, 3.1688387393951416, 3.0668904781341553, 3.049072265625, 2.9133567810058594, 2.8071279525756836, 2.9189658164978027, 2.881852149963379, 3.1049959659576416, 3.0838029384613037, 3.381666421890259, 3.4866814613342285, 3.811765193939209, 3.830624580383301, 3.907195568084717, 4.009173393249512, 4.058751106262207, 4.450089454650879, 4.564314842224121, 4.964983940124512, 5.5790863037109375, 5.941751956939697, 6.388550758361816, 5.7393646240234375, 4.988652229309082, 4.572747230529785, 4.22214412689209, 4.050076484680176, 4.034027099609375, 4.007946014404297, 3.754042148590088, 3.706498622894287, 3.309441328048706, 3.1552093029022217, 2.8947527408599854, 2.9504642486572266, 2.889315605163574, 2.775118827819824, 2.757222890853882, 2.7180020809173584], [3.5996756553649902, 3.2292189598083496, 2.9663937091827393, 2.8079323768615723, 2.6219968795776367, 2.3793132305145264, 2.2219462394714355, 1.966860055923462, 1.854823112487793, 1.5942715406417847, 1.4390161037445068, 1.3021154403686523, 1.0888420343399048, 0.9053694605827332, 0.7587273716926575, 0.75, 0.7640833854675293, 0.8488287925720215, 1.0570142269134521, 1.2467634677886963, 1.47760009765625, 1.7013542652130127, 1.823941946029663, 1.9022552967071533, 2.074448585510254, 2.047883987426758, 1.7959914207458496, 1.569036841392517, 1.2790353298187256, 1.1224738359451294, 0.9681888222694397, 0.8881137371063232, 0.8553317189216614, 0.9854283928871155, 1.1038602590560913, 1.2204577922821045, 1.3850603103637695, 1.5850050449371338, 1.715583324432373, 1.9127931594848633, 2.0657992362976074, 2.256166458129883, 2.3550972938537598, 2.6609230041503906, 2.7695724964141846, 3.0260562896728516, 3.170980453491211, 3.368990898132324, 3.5046849250793457, 3.2950501441955566, 3.148526191711426, 2.965559959411621, 2.8670737743377686, 2.6864826679229736, 2.4603631496429443, 2.3455562591552734, 2.1656112670898438, 2.0066685676574707, 1.9098550081253052, 1.818915843963623, 1.709559679031372, 1.8517528772354126, 2.201327323913574, 2.599625587463379, 2.9206132888793945, 2.851837635040283, 2.7752676010131836, 2.2895901203155518, 2.201803207397461, 2.2555603981018066, 2.2775580883026123, 2.3493030071258545, 2.557262659072876, 2.655773639678955, 2.749018907546997, 2.920410394668579, 3.0277152061462402, 3.122805595397949, 3.2781827449798584, 3.363297939300537, 3.086552619934082, 3.065457344055176, 2.982290506362915, 2.8431787490844727, 2.880021810531616, 2.7242836952209473, 2.5938968658447266, 2.536264181137085, 2.5988054275512695, 2.6549692153930664, 2.755006790161133, 2.735828399658203, 2.6313769817352295, 2.592900276184082, 2.6341288089752197, 2.5829250812530518, 2.4338903427124023, 2.3257322311401367, 2.1838080883026123, 2.0226173400878906, 1.8413108587265015, 1.5603456497192383, 1.4249132871627808, 1.3784595727920532, 1.3809115886688232, 1.5585808753967285, 1.635164737701416, 1.7626844644546509, 1.4976829290390015, 1.4172616004943848, 1.5854054689407349, 1.5562195777893066, 1.2735952138900757, 1.430647850036621, 1.82316255569458, 3.242126226425171, 4.834066867828369, 6.109091758728027, 6.8831095695495605, 7.550148963928223, 7.662285804748535, 7.614419937133789, 7.444472312927246, 6.9027557373046875, 5.855128765106201, 4.791385173797607, 4.016260147094727, 3.168926477432251, 3.2118306159973145, 3.080648899078369, 3.2562808990478516, 2.9883832931518555, 2.925182580947876, 3.099776029586792, 3.0875067710876465, 2.86747407913208, 2.8603389263153076, 2.854522705078125, 3.0383238792419434, 3.025425672531128, 3.0264410972595215, 3.0810694694519043, 3.0344409942626953, 3.1186039447784424, 3.1966042518615723, 3.222930669784546, 3.3003289699554443, 3.2962920665740967, 3.0251452922821045, 3.0869832038879395, 3.0461459159851074, 3.0923900604248047, 3.0574612617492676, 3.14853572845459, 3.0333971977233887, 3.2189910411834717, 3.134011745452881, 3.445491313934326, 3.465620279312134, 3.3371520042419434, 3.6189043521881104, 4.3736348152160645, 5.241062164306641, 5.58173942565918, 5.796761989593506, 6.2663044929504395, 6.065525054931641, 4.841366767883301, 4.373807907104492, 3.7614917755126953, 3.8996973037719727, 3.9165432453155518, 4.074911594390869, 4.130598068237305, 4.162269115447998, 4.025272369384766, 3.75767183303833, 3.5763680934906006, 3.5174145698547363, 3.239438772201538, 3.2805991172790527, 3.060249090194702, 3.100127696990967, 2.980149745941162, 2.984220027923584, 2.8822436332702637, 2.8861935138702393, 2.803267478942871, 2.891197681427002, 2.9761829376220703, 3.0968587398529053, 3.2560179233551025, 2.896233558654785, 2.7457447052001953, 2.6383259296417236, 2.678370475769043, 2.596129894256592, 2.7123827934265137, 2.6936163902282715, 2.9240989685058594, 2.9036617279052734, 3.0396666526794434, 3.0594444274902344, 3.285494565963745, 3.474705457687378, 3.885077714920044, 3.7492637634277344, 3.348792314529419, 3.2265477180480957, 2.9819493293762207, 2.9216389656066895, 2.790248394012451, 2.7182717323303223, 2.532332181930542, 2.5349302291870117, 2.4490983486175537, 2.4864563941955566, 2.4384779930114746, 2.551171064376831, 2.4919626712799072, 2.2810702323913574, 2.1966514587402344, 2.1898069381713867, 2.26029372215271, 2.288991689682007, 2.324673891067505, 2.443140983581543, 2.583714485168457, 2.6773440837860107, 2.8528635501861572, 3.090884208679199, 3.3523809909820557, 3.5989434719085693, 4.298219680786133, 4.625307083129883, 6.039483070373535, 6.6652069091796875, 7.294211387634277, 7.5953803062438965, 7.700509071350098, 7.548332214355469, 7.679760932922363, 7.384455680847168, 7.24283504486084, 5.763105392456055, 5.183316230773926, 3.8550477027893066, 3.325348377227783, 2.8655362129211426, 2.7040677070617676, 2.496230125427246, 2.406299352645874, 2.1813595294952393, 2.1449015140533447, 2.01871919631958, 2.0268821716308594, 1.905041217803955, 1.9883650541305542, 1.928835153579712, 2.051520347595215, 2.025533676147461, 1.7866992950439453, 1.7265738248825073, 1.7155603170394897, 1.6424055099487305, 1.7358558177947998, 1.7475099563598633, 1.8250117301940918, 1.8849278688430786, 1.9770910739898682, 2.1936557292938232, 2.361567497253418, 2.6460585594177246, 3.018340587615967, 3.555424213409424, 3.804776906967163, 4.2922258377075195, 4.021868705749512, 3.4900121688842773, 3.113034725189209, 2.5100150108337402, 2.107856035232544, 1.953460693359375, 1.7164522409439087, 1.7052457332611084, 1.506810188293457, 1.4511302709579468, 1.3973798751831055, 1.3908926248550415, 1.4542236328125, 1.470528244972229, 1.540900707244873, 1.5801408290863037, 1.7163912057876587, 1.8101696968078613, 1.556978702545166, 1.3917527198791504, 1.3230576515197754, 1.2107486724853516, 1.1220811605453491, 1.086543321609497, 1.1168814897537231, 1.1703276634216309, 1.2983661890029907, 1.4260333776474, 1.5773999691009521, 1.8066340684890747, 2.0908071994781494, 2.5314996242523193, 3.3761816024780273, 4.122543811798096, 5.37338399887085, 5.483035087585449, 4.740520477294922, 5.268648624420166, 3.668272018432617, 2.904822826385498, 2.2663938999176025, 1.8480898141860962, 1.6837470531463623, 1.4605315923690796, 1.2523378133773804, 1.079773187637329, 0.9560267925262451, 0.8450241684913635, 0.8357760310173035, 0.8913834095001221, 1.036111831665039, 1.1390478610992432, 1.3168375492095947, 1.5161393880844116, 1.7602205276489258, 2.496577024459839, 2.228076457977295, 1.9487264156341553, 1.8883190155029297, 2.060458183288574, 1.9666186571121216, 2.2003793716430664, 2.2242696285247803, 2.452822208404541, 2.457785129547119, 2.876274585723877, 2.9501419067382812, 3.397536277770996, 3.424055814743042, 3.6989967823028564, 3.8495800495147705, 4.006155967712402, 4.129959583282471, 4.129431247711182, 4.452325344085693, 4.322885513305664, 4.565783977508545, 4.436744689941406, 4.4729204177856445, 4.417230606079102, 4.518759727478027, 4.185317516326904, 4.443282127380371, 4.385527610778809, 4.370037078857422, 4.1656999588012695, 3.9474453926086426, 3.5371103286743164, 3.561990261077881, 3.156731128692627, 3.040241241455078, 2.8004653453826904, 2.5275685787200928, 2.3521995544433594, 2.137291431427002, 1.9567725658416748, 1.924141526222229, 1.8914730548858643, 1.914817214012146, 1.9019380807876587, 2.0155134201049805, 2.000753879547119, 2.224738359451294, 2.247828483581543, 2.2000339031219482, 1.938537359237671, 1.982492208480835, 1.7011836767196655, 1.7315107583999634, 1.623706579208374, 1.7242226600646973, 1.7337822914123535, 2.0625016689300537, 2.0870888233184814, 2.477715492248535, 2.7080512046813965, 3.0427980422973633, 2.980435371398926, 3.145529270172119, 3.1638355255126953, 3.050273895263672, 2.393799066543579, 2.192707061767578, 2.133373737335205, 2.0448524951934814, 1.7594131231307983, 1.6181364059448242, 1.5085060596466064, 1.4188416004180908, 1.5782687664031982, 1.6256314516067505, 1.86470627784729, 2.0616865158081055, 2.35546875, 2.161789655685425, 1.9981896877288818, 1.895716905593872, 1.596923589706421, 1.5572550296783447, 1.3252519369125366, 1.499237060546875, 1.5744858980178833, 1.7770142555236816, 1.9277292490005493, 1.8505374193191528, 1.9789047241210938, 2.164207935333252, 2.2865419387817383, 2.2135143280029297, 2.3649163246154785, 2.6421573162078857, 2.84429931640625, 3.0982742309570312, 3.2150676250457764, 3.278559684753418, 3.5284690856933594, 3.5127553939819336, 3.4988622665405273, 3.435853958129883, 3.464761734008789, 3.47235107421875, 3.4481849670410156, 3.301197052001953, 3.4155166149139404, 3.5837526321411133, 3.644545555114746, 3.544041395187378, 3.7311112880706787, 3.819974899291992, 3.8531951904296875, 4.5417327880859375, 5.840144157409668, 6.929587364196777, 7.549848556518555, 7.504437446594238, 7.716549873352051, 7.741613388061523, 7.365794658660889, 6.903715133666992, 5.842395782470703, 5.0661301612854, 4.3440022468566895, 3.785280227661133, 4.100457191467285, 3.8102798461914062, 3.693047523498535, 3.009467124938965, 2.643544912338257, 2.869580030441284, 2.3027901649475098, 2.039764165878296, 1.7223321199417114, 1.4261975288391113, 1.396902084350586, 1.2816239595413208, 1.546353816986084, 1.723755955696106, 1.96652090549469, 2.1411380767822266, 2.3848114013671875, 2.668642044067383, 2.789879322052002, 3.0658340454101562, 2.827238082885742, 2.648405075073242, 2.3499951362609863, 2.211414337158203, 2.0226383209228516, 1.7976922988891602, 1.6763792037963867, 1.4101470708847046, 1.4513951539993286, 1.3203216791152954, 1.5852328538894653, 1.898585319519043, 2.479715347290039, 3.422912359237671, 4.788237571716309, 5.440244674682617, 5.397853374481201, 6.123163223266602, 5.484585762023926, 4.12252950668335, 3.0527782440185547, 2.1388397216796875, 1.7241631746292114, 2.518005847930908, 2.3790054321289062, 2.063204765319824, 2.192735433578491, 2.168100357055664, 2.147462844848633, 1.8639395236968994, 1.7777376174926758, 1.756605625152588, 1.707188606262207, 1.8857131004333496, 1.9825248718261719, 2.2057981491088867, 2.354187488555908, 2.587399482727051, 2.8521769046783447, 3.0297532081604004, 3.138852834701538, 3.4289591312408447, 3.6814746856689453, 3.9258248805999756, 3.7847142219543457, 3.5935535430908203, 3.279161214828491, 3.2018072605133057, 2.9877982139587402, 2.8921589851379395, 2.6393561363220215, 2.5422611236572266, 2.276547908782959, 2.2178213596343994, 2.0190269947052, 2.0096683502197266, 2.0258545875549316, 2.2910518646240234, 2.4285781383514404, 2.266140937805176, 2.266022205352783, 2.3164079189300537, 2.4968743324279785, 2.6895430088043213, 2.7275657653808594, 2.8220937252044678, 3.0755863189697266, 3.176006555557251, 3.368539810180664, 3.4766809940338135, 3.7416372299194336, 3.8511099815368652, 3.6947884559631348, 3.752089023590088, 3.4786837100982666, 3.495053768157959, 3.2964584827423096, 3.1695804595947266, 3.0125503540039062, 3.0186514854431152, 2.7785322666168213, 2.751232147216797, 2.6523125171661377, 2.7566304206848145, 2.7696421146392822, 3.3816609382629395, 3.5573582649230957, 5.012485504150391, 5.8171586990356445, 6.6298723220825195, 7.2906694412231445, 7.195381164550781, 7.144043922424316, 7.270132064819336, 7.370031356811523, 6.769288063049316, 5.5929131507873535, 4.66494083404541, 3.67421293258667, 3.2291126251220703, 3.0206122398376465, 3.0635156631469727, 3.0702314376831055, 3.2640914916992188, 3.165508270263672, 3.365701675415039, 3.3855791091918945, 3.5944161415100098, 3.5465779304504395, 3.8240318298339844, 3.786289930343628, 3.9184370040893555, 3.918785810470581, 3.746401786804199, 3.871886968612671, 3.758502960205078, 3.7687253952026367, 3.6763393878936768, 3.768716812133789, 3.5159928798675537, 3.5633304119110107, 3.329484462738037, 3.4144203662872314, 3.3026928901672363, 3.3996052742004395, 3.3994297981262207, 3.8378090858459473, 3.9644932746887207, 4.670497894287109, 4.486188888549805, 4.11720085144043, 4.135031700134277, 3.66298246383667, 3.5218396186828613, 3.581808567047119, 3.532944679260254, 3.753115653991699, 3.6369051933288574, 3.81386661529541, 3.6683573722839355, 3.776723623275757, 3.7376508712768555, 3.7550764083862305, 3.673640251159668, 3.682141065597534, 3.5633630752563477, 3.3796091079711914, 3.2895169258117676, 3.341229200363159, 3.5596203804016113, 3.6710329055786133, 3.6804327964782715, 3.85366153717041, 3.7685468196868896, 4.011440277099609, 3.841623544692993, 4.012172222137451, 3.7767248153686523, 3.8765833377838135, 3.754749059677124, 4.078180313110352, 4.433778762817383, 5.100862503051758, 6.400918483734131, 6.409634590148926, 6.0089006423950195, 6.363620758056641, 5.682054042816162, 4.640252113342285, 4.133735656738281, 3.9740116596221924, 4.007340431213379, 4.0604329109191895, 4.212108612060547, 4.031764030456543, 4.054784774780273, 3.7650246620178223, 3.7516231536865234, 3.6088953018188477, 3.458731174468994, 3.3940041065216064, 3.1265382766723633, 3.1028971672058105, 3.030518054962158, 4.208613395690918, 3.6432344913482666, 3.519259452819824, 3.248842239379883, 3.0555295944213867, 2.8385818004608154, 2.7923498153686523, 2.645103931427002, 2.7855606079101562, 2.9623141288757324, 2.9739487171173096, 2.994771957397461, 3.0766830444335938, 3.2701473236083984, 3.4160053730010986, 3.5053186416625977, 3.855485200881958, 4.110548973083496, 4.249141693115234, 4.4918975830078125, 4.697113990783691, 4.793037414550781, 4.804567337036133, 4.790526390075684, 4.885537147521973, 4.899844646453857, 4.4850239753723145, 4.426260948181152, 4.224009990692139, 4.3018717765808105, 3.910330295562744, 3.687535285949707, 3.3891968727111816, 3.4649574756622314, 3.1565113067626953, 3.236790180206299, 3.0204029083251953, 2.789781093597412, 2.7098965644836426, 2.741665840148926, 2.821350336074829, 3.005139112472534, 3.358921527862549, 3.423192024230957, 3.6599667072296143, 3.8603758811950684, 4.033936023712158, 4.168020248413086, 4.282591342926025, 4.234822750091553, 4.284358978271484, 3.9299910068511963, 3.705986976623535, 3.515148162841797, 3.3688244819641113, 3.2548654079437256, 2.9402871131896973, 3.0347392559051514, 2.7642173767089844, 2.809929132461548, 2.9507527351379395, 3.0641632080078125, 3.0092999935150146, 3.133554458618164, 3.3084840774536133, 3.2328786849975586, 3.311246871948242, 2.9901108741760254, 3.072294235229492, 3.2592616081237793, 3.2300519943237305, 3.3243308067321777, 3.28871750831604, 3.532649040222168, 3.7487781047821045, 3.9089534282684326, 4.072518348693848, 4.335795879364014, 4.500545024871826, 4.75126838684082, 4.448582172393799, 4.209753513336182, 3.9593281745910645, 3.6973209381103516, 3.5719199180603027, 3.4229886531829834, 3.5338125228881836, 3.561455011367798, 3.9247303009033203, 4.042384147644043, 4.232112884521484, 4.352169513702393, 4.211580276489258, 4.232591152191162, 4.287513732910156, 4.407668590545654, 4.385760307312012, 4.503573417663574, 4.528348445892334, 4.317121505737305, 4.233665466308594, 4.080010890960693, 3.922929525375366, 3.7507283687591553, 3.8959238529205322, 3.882197380065918, 4.089305400848389, 4.076514720916748, 3.8548502922058105, 4.015310287475586, 4.083065509796143, 3.9342987537384033, 4.092621803283691, 4.212557792663574, 4.392533302307129, 5.160942077636719, 5.508646011352539, 6.372910976409912, 7.496440887451172, 8.052099227905273, 9.16022777557373, 9.393646240234375, 9.400069236755371, 9.887308120727539, 8.677427291870117, 7.364569664001465, 6.535950660705566, 6.346672058105469, 5.374412536621094, 4.881365776062012, 4.81951379776001, 4.734438896179199, 4.826709747314453, 4.2043986320495605, 4.28505802154541, 4.4676666259765625, 4.420361518859863, 3.9768500328063965, 3.771169424057007, 3.6000168323516846, 3.8402178287506104, 3.790224075317383, 3.922793388366699, 4.290719985961914, 4.376036167144775, 4.596973419189453, 4.604716777801514, 4.639519691467285, 4.79303503036499, 4.924131393432617, 4.79274845123291, 4.8074164390563965, 4.639233112335205, 4.76268196105957, 4.513476371765137, 4.485908031463623, 4.131106853485107, 4.2136640548706055, 3.9788074493408203, 4.302748680114746, 4.303388595581055, 4.341320991516113, 4.213798522949219, 4.22446346282959, 4.079283714294434, 4.18435525894165, 4.183710098266602, 4.258810043334961, 4.40961217880249, 4.553709030151367, 4.72182035446167, 4.673125267028809, 4.663522720336914, 4.589073657989502, 4.476278305053711, 4.3274078369140625, 4.579195499420166, 4.436193466186523, 4.674168109893799, 4.638251304626465, 4.675637722015381, 4.725598335266113, 4.756892204284668, 4.688477993011475, 4.71060848236084, 5.018627166748047, 5.1453094482421875, 5.304104804992676, 4.848615646362305, 4.988898754119873, 4.669251918792725, 4.865914344787598, 4.685774803161621, 4.824605941772461, 4.667739391326904, 4.794071197509766, 4.61483097076416, 4.710309982299805, 4.600452423095703, 4.669390678405762, 4.602065086364746, 4.870598793029785, 4.991168022155762, 4.744538307189941, 4.777763366699219, 4.678519248962402, 4.662234306335449, 4.82088565826416, 4.702276229858398, 4.784152030944824, 4.6734185218811035, 4.777065277099609, 4.760964393615723, 4.68255615234375, 4.7887372970581055, 4.709376335144043, 4.477476119995117, 4.591897010803223, 4.662456512451172, 4.641641616821289, 4.709173202514648, 4.730108261108398, 4.77687406539917, 4.822142124176025, 4.794655799865723, 4.8234052658081055, 4.790538787841797, 4.984910488128662, 5.133859634399414, 5.667664527893066, 5.808717727661133, 6.76944637298584, 7.175646781921387, 7.568225383758545, 7.90609073638916, 7.465664863586426, 6.758498191833496, 7.146364212036133, 7.128787040710449, 7.4439616203308105, 7.134895324707031, 7.1805195808410645, 6.545449733734131, 5.705575942993164, 5.290348052978516, 5.04960823059082, 4.918682098388672, 4.870781898498535, 4.755180358886719, 4.657207489013672, 4.580179214477539, 4.705056190490723, 4.558487892150879, 4.538410186767578, 4.424155235290527, 4.3105573654174805, 4.302077293395996, 4.109160423278809, 3.896700620651245, 4.008693218231201, 4.1138200759887695, 4.177539825439453, 4.342749118804932, 4.424272537231445, 4.483720779418945, 4.560818672180176, 4.6260199546813965, 4.706971168518066, 4.8237714767456055, 5.053055763244629, 5.130298614501953, 5.571796417236328, 5.90418815612793, 5.75451135635376, 5.337790489196777, 5.200089454650879, 4.957653045654297, 4.67972469329834, 4.577846527099609, 4.504642009735107, 4.351315498352051, 4.318792819976807, 4.164590835571289, 4.06104040145874, 3.875640392303467, 3.7764525413513184, 3.663747787475586, 3.5002212524414062, 3.5582635402679443, 3.420529365539551, 3.269944190979004, 3.311901569366455, 3.3818016052246094, 3.5969600677490234, 3.7189900875091553, 3.9250760078430176, 4.080741882324219, 4.276511192321777, 4.464397430419922, 4.5037431716918945, 4.645841598510742, 4.686617851257324, 5.097169399261475, 5.157800674438477, 5.596929550170898, 6.226428031921387, 6.425005912780762, 7.112256050109863, 6.286233425140381, 5.452354431152344, 5.09938383102417, 4.670666694641113, 4.6501569747924805, 4.635839462280273, 4.4542670249938965, 4.443470001220703, 4.187518119812012, 3.891954183578491, 3.6908693313598633, 3.454540729522705, 3.3355867862701416, 3.247757911682129, 3.178238868713379, 3.163163661956787, 3.1851396560668945], [5.263299942016602, 4.707329273223877, 4.338803291320801, 4.084010601043701, 3.6894187927246094, 3.390594959259033, 3.0923609733581543, 2.773986577987671, 2.5896875858306885, 2.437959909439087, 2.0923194885253906, 1.7499271631240845, 1.61922287940979, 1.214097023010254, 0.9636712074279785, 0.7689660787582397, 0.7500001192092896, 0.7727073431015015, 0.9805722832679749, 1.2195712327957153, 1.5944123268127441, 1.8526654243469238, 2.026482582092285, 2.057041645050049, 2.4744935035705566, 2.327944278717041, 2.0691277980804443, 1.734677791595459, 1.3432224988937378, 1.0914356708526611, 0.9456379413604736, 1.05762779712677, 1.02787184715271, 1.4040827751159668, 1.4730212688446045, 1.9098392724990845, 1.9712867736816406, 2.393937587738037, 2.4351768493652344, 2.8210597038269043, 3.089709997177124, 3.332580327987671, 3.5481948852539062, 3.9241585731506348, 4.050905704498291, 4.495408535003662, 4.733752250671387, 4.989791393280029, 5.2653608322143555, 4.952517986297607, 4.830436706542969, 4.4546003341674805, 4.236472129821777, 3.968604564666748, 3.706662893295288, 3.4864649772644043, 3.1954455375671387, 2.9865827560424805, 2.766848564147949, 2.715627670288086, 2.4366908073425293, 2.709721088409424, 3.2952308654785156, 3.57490873336792, 4.166479110717773, 4.194748401641846, 4.1089372634887695, 3.395799160003662, 3.24177885055542, 3.32997465133667, 3.5655384063720703, 3.5377871990203857, 3.940924882888794, 4.0240654945373535, 4.147965908050537, 4.429532051086426, 4.590248107910156, 4.806990623474121, 5.041450023651123, 5.075834274291992, 4.709761619567871, 4.567541122436523, 4.59843635559082, 4.365817070007324, 4.447760581970215, 4.1339192390441895, 4.023706912994385, 3.8415744304656982, 3.875739812850952, 4.239365577697754, 4.242071628570557, 4.204068183898926, 3.752318859100342, 3.9740519523620605, 4.087058067321777, 3.8339343070983887, 3.702723503112793, 3.4506118297576904, 3.312544345855713, 3.102356433868408, 2.710554599761963, 2.4038686752319336, 2.1391525268554688, 2.1126809120178223, 1.9596415758132935, 2.370556354522705, 2.42582368850708, 2.5751190185546875, 2.217095375061035, 1.9613231420516968, 2.266777515411377, 2.090400218963623, 1.5538644790649414, 1.7565090656280518, 2.2500898838043213, 3.54407000541687, 4.8104023933410645, 6.055668830871582, 6.782016277313232, 7.518348693847656, 7.961225986480713, 7.873958587646484, 7.771315574645996, 7.556355953216553, 6.51340389251709, 5.605043888092041, 4.967301368713379, 3.990601062774658, 3.8559608459472656, 3.979710340499878, 4.425409317016602, 4.075575828552246, 4.328057289123535, 4.273434638977051, 4.293902397155762, 4.042566299438477, 4.602628707885742, 4.4053144454956055, 4.568598747253418, 4.685830116271973, 4.617918968200684, 4.691540718078613, 4.668336868286133, 4.855391502380371, 4.89600133895874, 5.025389671325684, 5.015864849090576, 4.905719757080078, 4.668572425842285, 4.658491134643555, 4.57365608215332, 4.681178092956543, 4.607296943664551, 4.766125679016113, 4.638535022735596, 4.974626541137695, 4.760331630706787, 5.1946258544921875, 5.339757919311523, 4.96501350402832, 5.038059234619141, 5.80914306640625, 6.4297614097595215, 6.6954545974731445, 6.832756042480469, 7.770668983459473, 7.224041938781738, 6.497157096862793, 5.995390892028809, 5.451435089111328, 5.6496477127075195, 5.722474098205566, 6.080127239227295, 6.001101970672607, 5.965213775634766, 5.760037422180176, 5.48203706741333, 5.420159339904785, 5.286436080932617, 4.887920379638672, 4.808200836181641, 4.56441593170166, 4.719725131988525, 4.5083513259887695, 4.5172600746154785, 4.436395645141602, 4.364322662353516, 4.219020366668701, 4.471081733703613, 4.466248512268066, 4.614016532897949, 4.6557745933532715, 4.389167785644531, 4.253243446350098, 4.057676792144775, 4.14956521987915, 4.055025577545166, 4.137829780578613, 4.151075839996338, 4.383137226104736, 4.3847856521606445, 4.546801567077637, 4.670064926147461, 4.873830318450928, 5.037618637084961, 5.541694641113281, 5.3334197998046875, 4.9132208824157715, 4.7559967041015625, 4.43097448348999, 4.439472675323486, 4.220671653747559, 4.190315246582031, 3.9355175495147705, 3.9306702613830566, 3.6777806282043457, 3.951469898223877, 3.7963199615478516, 3.988001585006714, 3.7649972438812256, 3.497234582901001, 3.4363362789154053, 3.452935218811035, 3.4826836585998535, 3.5500922203063965, 3.5729141235351562, 3.7265243530273438, 3.8074676990509033, 4.063717365264893, 4.191848278045654, 4.435276985168457, 4.816339492797852, 5.137179851531982, 5.781211853027344, 6.107102394104004, 6.904813766479492, 7.479952812194824, 8.098369598388672, 8.209857940673828, 8.278111457824707, 7.917810916900635, 8.097458839416504, 8.003095626831055, 7.870419502258301, 7.025875568389893, 6.318482398986816, 5.028902053833008, 4.6535563468933105, 4.1050591468811035, 3.9901366233825684, 3.6175005435943604, 3.630446434020996, 3.388911247253418, 3.2906951904296875, 3.0708324909210205, 3.10459566116333, 3.068066120147705, 3.0638558864593506, 2.9606359004974365, 3.184915542602539, 3.137691020965576, 2.713832378387451, 2.734222412109375, 2.6813578605651855, 2.6289944648742676, 2.744925022125244, 2.6049013137817383, 2.7163779735565186, 2.620410919189453, 2.9701592922210693, 3.006150484085083, 3.4062838554382324, 3.6032562255859375, 4.035948753356934, 4.5827131271362305, 4.828603744506836, 5.138570785522461, 4.892552375793457, 4.323146820068359, 3.974148750305176, 3.3238182067871094, 2.8702385425567627, 2.6904549598693848, 2.3249363899230957, 2.3248353004455566, 2.071328639984131, 2.203319549560547, 2.0636558532714844, 2.1288857460021973, 2.083840847015381, 2.3190958499908447, 2.40971040725708, 2.4590535163879395, 2.504920482635498, 2.6903274059295654, 2.3439247608184814, 2.1217689514160156, 1.9813439846038818, 1.771518588066101, 1.612671136856079, 1.5444284677505493, 1.5721240043640137, 1.4702986478805542, 1.774153470993042, 1.7294162511825562, 1.9609488248825073, 2.253058433532715, 2.622910499572754, 3.146883964538574, 4.054448127746582, 4.703765869140625, 5.662131309509277, 5.8463134765625, 4.929442882537842, 5.218361854553223, 3.9656412601470947, 3.395245313644409, 2.728846549987793, 2.1911048889160156, 2.039761543273926, 1.641302227973938, 1.3833982944488525, 1.217056155204773, 1.0598117113113403, 1.0231163501739502, 1.0757195949554443, 1.2026057243347168, 1.4500852823257446, 1.7183539867401123, 2.0398902893066406, 2.257652759552002, 2.4544615745544434, 3.3587756156921387, 3.133434772491455, 2.767353057861328, 2.578580379486084, 2.6527702808380127, 2.6223833560943604, 2.7551934719085693, 2.8591396808624268, 2.9231462478637695, 2.9807114601135254, 3.3598949909210205, 3.8241825103759766, 4.100494384765625, 4.33353328704834, 4.676641464233398, 4.997119903564453, 5.312065124511719, 5.509285926818848, 5.822937965393066, 6.02766227722168, 6.228908538818359, 6.319188117980957, 6.1834540367126465, 6.324019432067871, 6.275651931762695, 6.364570617675781, 6.1138763427734375, 6.142823696136475, 6.027128219604492, 5.9567718505859375, 5.622684955596924, 5.339521408081055, 4.732051849365234, 4.6404128074646, 4.161178112030029, 3.876187801361084, 3.4766762256622314, 3.18538761138916, 2.852999210357666, 2.648392677307129, 2.4798264503479004, 2.4114131927490234, 2.38509464263916, 2.420125722885132, 2.480891227722168, 2.7042665481567383, 2.6778945922851562, 3.053786516189575, 3.17134952545166, 2.966648578643799, 2.6826679706573486, 2.46954345703125, 2.1851775646209717, 2.175943374633789, 2.074221611022949, 2.144139051437378, 2.242522716522217, 2.4571826457977295, 2.728621244430542, 3.1822509765625, 3.475846290588379, 4.118566513061523, 3.9710519313812256, 4.516024112701416, 4.367607116699219, 3.8131754398345947, 3.2690773010253906, 3.004859447479248, 2.6273193359375, 2.717947483062744, 2.2838339805603027, 1.9761489629745483, 1.7971489429473877, 1.7912342548370361, 2.048966884613037, 2.098708152770996, 2.3723816871643066, 2.6533913612365723, 3.16696834564209, 2.945387363433838, 2.6876635551452637, 2.3502614498138428, 2.1288862228393555, 1.9058446884155273, 1.642920970916748, 1.660912036895752, 1.9868718385696411, 2.1910452842712402, 2.4730582237243652, 2.4192521572113037, 2.720740556716919, 3.0231406688690186, 3.03761625289917, 2.820000171661377, 3.155458927154541, 3.5118885040283203, 3.711817502975464, 3.9634029865264893, 4.463550567626953, 4.335106372833252, 4.470818519592285, 4.512734413146973, 4.586943626403809, 4.179567337036133, 4.489614486694336, 4.347672462463379, 4.611310005187988, 4.470172882080078, 4.474291801452637, 4.827131748199463, 4.900744915008545, 4.81760311126709, 5.030630588531494, 5.268004417419434, 5.411584854125977, 6.013542175292969, 7.357691764831543, 8.143035888671875, 8.660482406616211, 8.613137245178223, 8.865617752075195, 8.582146644592285, 8.195972442626953, 7.679412841796875, 6.708432674407959, 5.718466758728027, 5.548004150390625, 4.813683986663818, 4.91519832611084, 4.860190391540527, 4.6920695304870605, 3.8369741439819336, 3.4296493530273438, 3.694624423980713, 2.948352813720703, 2.612942695617676, 2.148973226547241, 1.7499175071716309, 1.6700499057769775, 1.6991708278656006, 2.0549075603485107, 2.3084893226623535, 2.5995311737060547, 2.919677257537842, 3.202763319015503, 3.729003429412842, 3.8990986347198486, 4.240897178649902, 3.8837461471557617, 3.8031458854675293, 3.2921881675720215, 3.1713597774505615, 2.7643375396728516, 2.552478075027466, 2.14288330078125, 1.9542596340179443, 1.8614168167114258, 1.6250648498535156, 2.245572566986084, 2.7515573501586914, 3.0599658489227295, 3.8901379108428955, 5.064440727233887, 5.585554122924805, 5.73555326461792, 6.218995094299316, 5.532462120056152, 4.124217510223389, 3.040956497192383, 2.4359970092773438, 1.9897880554199219, 2.496143341064453, 2.9250407218933105, 2.7007439136505127, 2.683476209640503, 2.9600863456726074, 2.9066178798675537, 2.4126524925231934, 2.2909059524536133, 2.376920223236084, 2.5584747791290283, 2.672488212585449, 3.0594115257263184, 3.057638645172119, 3.4001927375793457, 3.523848056793213, 3.9508562088012695, 4.0344414710998535, 4.231189727783203, 4.454503059387207, 5.086658000946045, 5.062331199645996, 4.891764163970947, 5.03646183013916, 4.331727027893066, 4.433387756347656, 3.9934442043304443, 4.029908180236816, 3.7954328060150146, 3.6487343311309814, 3.3657336235046387, 3.2590887546539307, 3.0511507987976074, 3.1144895553588867, 2.952890157699585, 3.2095112800598145, 3.3982818126678467, 3.3957109451293945, 3.4253973960876465, 3.4943504333496094, 3.678074359893799, 4.069025039672852, 4.052872657775879, 3.9931225776672363, 4.351639747619629, 4.29925537109375, 4.726353168487549, 4.517933368682861, 5.087231159210205, 4.974387168884277, 4.76546573638916, 5.005176544189453, 4.588667869567871, 4.894071102142334, 4.504909515380859, 4.411104202270508, 4.298916816711426, 4.312727928161621, 4.131776332855225, 4.047996520996094, 4.03810453414917, 4.072146415710449, 4.101411819458008, 4.574550151824951, 4.708642482757568, 5.884800910949707, 6.439026832580566, 7.127641677856445, 7.316882610321045, 7.411649703979492, 7.360701560974121, 7.7516937255859375, 7.869459629058838, 7.443972110748291, 6.49656867980957, 5.756911277770996, 4.851922988891602, 4.530999183654785, 4.4128031730651855, 4.4509406089782715, 4.393035411834717, 4.6900410652160645, 4.44851016998291, 4.853081703186035, 4.642469882965088, 4.976449966430664, 4.778918266296387, 4.9313859939575195, 4.757066249847412, 4.91182279586792, 4.766685962677002, 4.528385162353516, 4.852766036987305, 4.830293655395508, 4.956820487976074, 4.879913330078125, 5.085881233215332, 4.760855674743652, 5.021337032318115, 4.674882888793945, 4.926054954528809, 4.808082580566406, 4.976358413696289, 5.061548233032227, 5.265413284301758, 5.448951244354248, 6.065155029296875, 5.893073081970215, 5.579962253570557, 5.616703987121582, 5.212645530700684, 5.0898871421813965, 5.049272537231445, 5.107749938964844, 5.180879592895508, 5.19809627532959, 5.164388656616211, 4.918474197387695, 4.869208812713623, 4.745534420013428, 4.638932704925537, 4.430345058441162, 4.473053932189941, 4.2765960693359375, 4.035071849822998, 3.73513126373291, 4.061405181884766, 4.261946678161621, 4.598953723907471, 4.715364456176758, 4.932811737060547, 5.046474456787109, 5.364573001861572, 5.242937088012695, 5.545934200286865, 5.439530849456787, 5.55964469909668, 5.49468994140625, 5.748336315155029, 6.052356719970703, 6.55181884765625, 7.974888801574707, 7.785985946655273, 7.676650047302246, 8.038731575012207, 7.294368743896484, 6.190403938293457, 5.793746471405029, 5.8406829833984375, 5.9145612716674805, 5.72609806060791, 5.815743446350098, 5.557009696960449, 5.405118942260742, 4.902014255523682, 4.959421157836914, 4.604378700256348, 4.401002883911133, 4.128208160400391, 3.7353672981262207, 3.6334147453308105, 3.521517753601074, 4.891332149505615, 4.404243469238281, 3.955819606781006, 3.8421630859375, 3.6266696453094482, 3.493124485015869, 3.5149106979370117, 3.485626220703125, 3.7559545040130615, 4.023326873779297, 4.084200859069824, 4.47303581237793, 4.580157279968262, 4.798691749572754, 4.9208173751831055, 5.360922336578369, 5.572275161743164, 6.121423721313477, 6.095579624176025, 6.706239223480225, 6.791156768798828, 6.95615291595459, 7.094522476196289, 6.922043800354004, 6.995649337768555, 6.792579650878906, 6.434639930725098, 6.372293472290039, 6.305788993835449, 6.228775978088379, 5.649775505065918, 5.410439491271973, 4.970311641693115, 5.204419136047363, 4.732097148895264, 4.952279090881348, 4.278537750244141, 4.021088123321533, 3.660320281982422, 3.6967082023620605, 3.5720090866088867, 3.7047793865203857, 3.9237537384033203, 4.150362014770508, 4.274559020996094, 4.579944133758545, 4.81192684173584, 4.8345489501953125, 5.211277008056641, 5.116440773010254, 5.114559650421143, 4.85257625579834, 4.544861793518066, 4.344249248504639, 4.069673538208008, 4.008847236633301, 3.826960802078247, 3.786194324493408, 3.7200117111206055, 4.041876792907715, 4.011035919189453, 4.354031562805176, 4.35654878616333, 4.2449235916137695, 4.586269855499268, 4.611016273498535, 4.367474555969238, 3.867680072784424, 3.9796078205108643, 4.53800630569458, 4.268910884857178, 4.352247714996338, 4.301816940307617, 4.51387357711792, 4.5846028327941895, 4.955179214477539, 5.113839149475098, 5.318561553955078, 5.577383995056152, 5.792448043823242, 5.635838031768799, 5.443663597106934, 5.226533889770508, 5.119271755218506, 4.836801052093506, 4.684388160705566, 4.88378381729126, 4.770326137542725, 5.09459924697876, 5.560591220855713, 5.637825965881348, 5.740926742553711, 5.665274620056152, 5.5984954833984375, 5.847177982330322, 5.990777015686035, 6.147408485412598, 6.377925395965576, 6.333428382873535, 6.212978363037109, 6.122871398925781, 5.949958801269531, 5.79159688949585, 5.40841817855835, 5.636542320251465, 5.620309829711914, 5.907634735107422, 6.083558559417725, 5.521451950073242, 5.955150127410889, 6.145904541015625, 5.847025394439697, 5.745926856994629, 6.123993396759033, 6.407476425170898, 7.0140228271484375, 7.276942253112793, 7.5700364112854, 8.765107154846191, 9.401634216308594, 10.256807327270508, 10.529865264892578, 10.551244735717773, 10.929351806640625, 9.843731880187988, 8.790943145751953, 8.164417266845703, 8.152238845825195, 7.164209842681885, 6.782321929931641, 6.688981056213379, 6.341302871704102, 6.5580363273620605, 5.825082778930664, 5.780668258666992, 6.244105339050293, 5.7361860275268555, 5.244536399841309, 5.169073104858398, 4.90009880065918, 5.1441850662231445, 5.237122535705566, 5.406414985656738, 5.667546272277832, 5.764901161193848, 5.952376842498779, 5.856416702270508, 6.288937568664551, 6.452428817749023, 6.588828086853027, 6.405177116394043, 6.484562873840332, 6.194025039672852, 6.207084655761719, 5.9342451095581055, 6.077384948730469, 5.732025146484375, 5.652889251708984, 5.571444511413574, 5.7962799072265625, 5.738398551940918, 5.776948928833008, 5.568423748016357, 5.510948181152344, 5.1566162109375, 5.269001007080078, 5.567553520202637, 5.880645275115967, 6.126466751098633, 6.2552900314331055, 6.5578155517578125, 6.458732604980469, 6.324909210205078, 6.0114240646362305, 5.926506996154785, 5.868600845336914, 6.171383857727051, 5.9167585372924805, 6.102831840515137, 6.196276664733887, 6.324146747589111, 6.39921236038208, 6.412347316741943, 6.190680503845215, 6.523613929748535, 6.888669967651367, 7.120326042175293, 7.0943098068237305, 6.726515769958496, 7.080612659454346, 6.63254451751709, 6.729085922241211, 6.625579357147217, 6.607397556304932, 6.391942977905273, 6.593107223510742, 6.278171062469482, 6.4183783531188965, 6.2078752517700195, 6.233128547668457, 6.58981466293335, 6.759305953979492, 6.86034631729126, 6.76954984664917, 6.653308868408203, 6.5760931968688965, 6.538905143737793, 6.692216396331787, 6.532347679138184, 6.673168182373047, 6.581628322601318, 6.721858978271484, 6.644622802734375, 6.47446870803833, 6.79149055480957, 6.676469802856445, 6.472609519958496, 6.646029472351074, 6.777878284454346, 6.695653438568115, 6.6496052742004395, 6.585965156555176, 6.805360317230225, 6.714916706085205, 6.876535892486572, 6.736223220825195, 6.923922538757324, 6.901621341705322, 7.1533966064453125, 7.409339427947998, 7.686676979064941, 8.358250617980957, 8.608354568481445, 8.990635871887207, 9.351899147033691, 8.890478134155273, 8.136259078979492, 8.868579864501953, 8.843746185302734, 8.94884967803955, 8.869876861572266, 8.990297317504883, 8.286470413208008, 7.596848964691162, 7.247561931610107, 7.124287128448486, 6.917348384857178, 6.948939323425293, 6.787597179412842, 6.7071146965026855, 6.598827838897705, 6.6784772872924805, 6.4806036949157715, 6.53725004196167, 6.359506607055664, 6.3271284103393555, 6.150151252746582, 5.981918811798096, 5.727461814880371, 6.040278434753418, 6.043720245361328, 6.275612831115723, 6.341094017028809, 6.572759628295898, 6.517311096191406, 6.612484931945801, 6.713626384735107, 6.838445663452148, 7.0012969970703125, 7.166492462158203, 7.302735328674316, 7.409463882446289, 7.774399280548096, 7.5842366218566895, 7.189920425415039, 7.23336124420166, 7.049910068511963, 6.779565811157227, 6.748159408569336, 6.434283256530762, 6.532880783081055, 6.315304756164551, 6.176203727722168, 5.957577705383301, 5.759937286376953, 5.674071311950684, 5.413898468017578, 5.396965026855469, 5.1428728103637695, 4.859405517578125, 4.612740516662598, 4.875819206237793, 4.971375942230225, 5.461285591125488, 5.3881402015686035, 5.979881286621094, 6.008053779602051, 6.423254013061523, 6.355627536773682, 6.575976371765137, 6.626124858856201, 6.8129353523254395, 7.507951736450195, 7.177666664123535, 7.598990440368652, 8.222702980041504, 8.451098442077637, 8.520544052124023, 7.977740287780762, 7.377676486968994, 7.178042411804199, 6.885294437408447, 6.743931770324707, 6.854849815368652, 6.566830635070801, 6.516837120056152, 6.161740779876709, 5.545197486877441, 5.571848392486572, 5.197627067565918, 4.955735206604004, 4.861710548400879, 4.580166339874268, 4.436034202575684, 4.318637371063232], [5.928470134735107, 5.440051078796387, 5.19809627532959, 4.731912612915039, 4.2968292236328125, 4.067915916442871, 3.5801000595092773, 3.25618052482605, 3.021463632583618, 2.8101866245269775, 2.419428825378418, 2.1372127532958984, 1.9211244583129883, 1.6068733930587769, 1.291765809059143, 0.98268061876297, 0.8042887449264526, 0.75, 0.7607607245445251, 0.964903712272644, 1.2599087953567505, 1.5757274627685547, 1.666419267654419, 1.7777241468429565, 2.0706000328063965, 2.1238436698913574, 1.922194242477417, 1.7021279335021973, 1.2334201335906982, 1.10629141330719, 1.0294030904769897, 1.1971566677093506, 1.3520302772521973, 1.676224708557129, 2.0326266288757324, 2.3477301597595215, 2.446868419647217, 2.8957204818725586, 2.9281530380249023, 3.3418760299682617, 3.5473670959472656, 3.812717914581299, 4.078288555145264, 4.540215492248535, 4.674328804016113, 5.163019180297852, 5.558938503265381, 5.676703929901123, 5.943178176879883, 5.6204023361206055, 5.546906471252441, 5.122737884521484, 4.952079772949219, 4.471856594085693, 4.277968406677246, 4.072235107421875, 3.8490920066833496, 3.573861598968506, 3.410839796066284, 3.296306610107422, 3.008157730102539, 3.1828725337982178, 3.8602848052978516, 4.081136703491211, 4.814416885375977, 4.84083890914917, 4.736523628234863, 4.148459434509277, 3.8827428817749023, 3.9196996688842773, 4.028553009033203, 4.125761032104492, 4.407960891723633, 4.539463520050049, 4.775966644287109, 5.067047119140625, 5.061870574951172, 5.429612636566162, 5.706347465515137, 5.961609840393066, 5.232960224151611, 5.1495680809021, 5.355103969573975, 5.01983118057251, 5.077450752258301, 4.83873987197876, 4.6727070808410645, 4.3451433181762695, 4.378188133239746, 4.579615592956543, 4.590348243713379, 4.376120567321777, 4.20292854309082, 4.266963005065918, 4.211146831512451, 4.049692153930664, 3.652482509613037, 3.4330458641052246, 3.1638381481170654, 2.998208999633789, 2.6805765628814697, 2.350907802581787, 2.0793659687042236, 2.256160259246826, 1.955711841583252, 2.3061699867248535, 2.28177547454834, 2.569972038269043, 2.0413894653320312, 1.8316090106964111, 1.9755840301513672, 2.0705370903015137, 1.5234750509262085, 1.5076934099197388, 2.0931320190429688, 3.291020154953003, 4.648601531982422, 5.922657012939453, 6.590320587158203, 7.341231346130371, 7.818699359893799, 7.7536211013793945, 7.569057464599609, 7.372285842895508, 6.376989364624023, 5.463521957397461, 4.828509330749512, 4.005660057067871, 3.918606996536255, 4.124668598175049, 4.458078861236572, 4.446085453033447, 4.596002578735352, 4.585668087005615, 4.674725532531738, 4.7421393394470215, 5.056334495544434, 4.9827728271484375, 5.13978910446167, 5.280450820922852, 5.035244464874268, 5.321505069732666, 5.100906848907471, 5.38460636138916, 5.353530406951904, 5.348886966705322, 5.528654098510742, 5.33029842376709, 4.856812000274658, 5.051532745361328, 4.976448059082031, 5.129731178283691, 5.0219950675964355, 5.309267520904541, 5.222324371337891, 5.569031715393066, 5.33029842376709, 5.795390605926514, 5.660800933837891, 5.419934272766113, 5.570893287658691, 6.418768882751465, 7.0167646408081055, 7.4959306716918945, 7.4061737060546875, 8.116655349731445, 7.81296968460083, 7.0355424880981445, 6.659402847290039, 5.991759777069092, 5.849984169006348, 6.134146690368652, 6.678916931152344, 6.579780578613281, 6.451425552368164, 6.270301818847656, 5.9686384201049805, 5.892214298248291, 5.888680458068848, 5.391257286071777, 5.206154823303223, 4.936868667602539, 5.121169567108154, 4.714035987854004, 4.89459753036499, 4.617001533508301, 4.659026145935059, 4.318371772766113, 4.650266647338867, 4.572996139526367, 4.743984222412109, 4.804886341094971, 4.3521904945373535, 4.217100620269775, 4.0040106773376465, 4.186975479125977, 3.9529266357421875, 4.232231140136719, 4.216493129730225, 4.527813911437988, 4.40939998626709, 4.809365749359131, 4.730266571044922, 5.250696659088135, 5.426257133483887, 6.043682098388672, 5.5484466552734375, 5.091169357299805, 4.898792266845703, 4.524418830871582, 4.433223724365234, 4.324247360229492, 4.0585103034973145, 3.8822994232177734, 3.7696752548217773, 3.707871913909912, 3.776190996170044, 3.629491090774536, 3.835085391998291, 3.6647562980651855, 3.333414316177368, 3.264061450958252, 3.222717761993408, 3.2821459770202637, 3.267713785171509, 3.419934034347534, 3.5927364826202393, 3.60941219329834, 3.8689541816711426, 4.051711082458496, 4.463718414306641, 4.720643043518066, 5.109461307525635, 5.74176025390625, 6.279946804046631, 7.254544734954834, 7.914821147918701, 8.455972671508789, 8.704928398132324, 8.74462890625, 8.420449256896973, 8.513482093811035, 8.159440994262695, 7.936365604400635, 7.073126792907715, 6.13499641418457, 4.960976600646973, 4.325569152832031, 3.9220685958862305, 3.6189563274383545, 3.404388427734375, 3.2068254947662354, 3.062081813812256, 2.998549461364746, 2.882863998413086, 2.9322800636291504, 2.791578769683838, 2.9209182262420654, 2.839531183242798, 3.0114903450012207, 2.9120850563049316, 2.6199851036071777, 2.5124332904815674, 2.4589591026306152, 2.4610671997070312, 2.4462785720825195, 2.489161252975464, 2.5482213497161865, 2.5759003162384033, 2.742891311645508, 2.7942943572998047, 3.0949771404266357, 3.1633224487304688, 3.8598976135253906, 4.1204705238342285, 4.558187484741211, 4.750466346740723, 4.611729145050049, 4.108383655548096, 3.668194055557251, 2.9028687477111816, 2.518083333969116, 2.32548189163208, 2.06632661819458, 2.0934319496154785, 1.8308120965957642, 2.0576658248901367, 2.0969629287719727, 2.037508487701416, 2.086061477661133, 2.195046901702881, 2.3177952766418457, 2.2794320583343506, 2.4766173362731934, 2.6870148181915283, 2.4226982593536377, 2.158625841140747, 2.0516676902770996, 1.782554030418396, 1.6470046043395996, 1.5724027156829834, 1.4208364486694336, 1.4268604516983032, 1.4449855089187622, 1.4696085453033447, 1.6110801696777344, 1.8182049989700317, 2.2305188179016113, 2.6333343982696533, 3.696500539779663, 4.302020072937012, 5.340110778808594, 5.541506290435791, 4.8393707275390625, 5.126434326171875, 3.7339603900909424, 2.948672294616699, 2.2470169067382812, 1.792236566543579, 1.5020408630371094, 1.2409037351608276, 1.186318278312683, 0.9240700006484985, 0.9934898614883423, 1.0442570447921753, 1.2444266080856323, 1.3928688764572144, 1.6538968086242676, 1.8941599130630493, 2.1782302856445312, 2.499891996383667, 2.6824045181274414, 3.2263801097869873, 3.314229965209961, 2.8548197746276855, 2.731276512145996, 3.01663875579834, 3.0167078971862793, 3.193779945373535, 3.4087679386138916, 3.4742987155914307, 3.6033616065979004, 3.938715696334839, 4.29130744934082, 4.6652631759643555, 4.912412643432617, 5.1480560302734375, 5.6231369972229, 5.722236156463623, 6.095548152923584, 6.194858551025391, 6.613498687744141, 6.644338607788086, 6.595600128173828, 6.484310626983643, 6.8814697265625, 6.45849609375, 6.642489433288574, 6.4485392570495605, 6.629386901855469, 6.586180686950684, 6.305306434631348, 6.04231071472168, 5.880793571472168, 5.497244834899902, 5.34697961807251, 5.035272121429443, 4.576861381530762, 4.214389801025391, 3.860935688018799, 3.587646722793579, 3.2397780418395996, 3.0607845783233643, 2.8443334102630615, 2.6817471981048584, 2.6717448234558105, 2.609692335128784, 2.6348063945770264, 2.624450206756592, 2.8372983932495117, 2.9052042961120605, 2.715636730194092, 2.519955635070801, 2.4713926315307617, 2.3016185760498047, 2.38761568069458, 2.3686845302581787, 2.531280994415283, 2.7719454765319824, 3.022874116897583, 3.4875526428222656, 3.961470603942871, 4.22649621963501, 4.655804634094238, 4.686666488647461, 5.181074142456055, 4.97496223449707, 4.667335510253906, 3.944850206375122, 3.839123249053955, 3.3912248611450195, 3.29771089553833, 2.758173704147339, 2.459476947784424, 2.1534736156463623, 2.0078039169311523, 2.129387378692627, 2.139057159423828, 2.309685707092285, 2.529944896697998, 2.88411808013916, 2.6967039108276367, 2.5105199813842773, 2.315235137939453, 2.0765864849090576, 2.0739471912384033, 1.8439444303512573, 1.9762170314788818, 2.320523977279663, 2.4856700897216797, 2.8127965927124023, 2.537548780441284, 2.655247211456299, 3.1528735160827637, 3.2440834045410156, 3.067108154296875, 3.328528881072998, 3.644082546234131, 3.84421968460083, 4.219669342041016, 4.434108734130859, 4.495604038238525, 4.757754325866699, 4.793390274047852, 4.925814628601074, 4.849339485168457, 4.980121612548828, 4.931352138519287, 4.896078109741211, 4.86726188659668, 4.919449806213379, 5.168356895446777, 5.176568031311035, 5.149491786956787, 5.566147327423096, 5.640650749206543, 5.708273887634277, 6.22542667388916, 7.436797142028809, 8.391797065734863, 8.887123107910156, 8.767919540405273, 8.80975341796875, 8.677007675170898, 8.186790466308594, 7.750332355499268, 6.812270641326904, 5.91080904006958, 5.661777496337891, 5.175665855407715, 5.347733497619629, 5.131887435913086, 4.845608711242676, 4.238430976867676, 3.734606981277466, 3.9341704845428467, 3.173607349395752, 2.9524073600769043, 2.5365452766418457, 2.1239237785339355, 1.8745121955871582, 1.7947337627410889, 2.0368075370788574, 2.219637632369995, 2.50620698928833, 2.7625579833984375, 3.0584216117858887, 3.4252846240997314, 3.636082172393799, 3.874790906906128, 3.65067720413208, 3.552638530731201, 3.1997342109680176, 3.0117201805114746, 2.573060989379883, 2.4575722217559814, 2.2021589279174805, 2.0757668018341064, 2.0305209159851074, 1.7840356826782227, 2.238933563232422, 2.870790481567383, 3.4790759086608887, 3.992459297180176, 5.12640905380249, 5.837599754333496, 6.034815311431885, 6.904108047485352, 5.884258270263672, 4.358558177947998, 3.087296962738037, 2.582369804382324, 2.0581488609313965, 2.4027204513549805, 2.655162811279297, 2.7556257247924805, 2.864513397216797, 2.883866786956787, 2.8700742721557617, 2.419696569442749, 2.4081802368164062, 2.4758360385894775, 2.5919337272644043, 2.6055586338043213, 2.8924179077148438, 3.046781301498413, 3.2728850841522217, 3.5091803073883057, 3.734428882598877, 3.8676583766937256, 4.022854804992676, 4.2444963455200195, 4.6793365478515625, 4.884469985961914, 4.781393051147461, 4.742544174194336, 4.266314506530762, 4.195342063903809, 3.92852783203125, 3.841958999633789, 3.7527151107788086, 3.5750210285186768, 3.344949722290039, 3.235745429992676, 2.917177677154541, 3.00437331199646, 2.826073169708252, 3.2935919761657715, 3.5364370346069336, 3.3302974700927734, 3.499725341796875, 3.528661012649536, 3.6825385093688965, 3.79178786277771, 3.953721046447754, 3.9301435947418213, 4.155472278594971, 4.186028480529785, 4.537571430206299, 4.549553871154785, 4.900589942932129, 5.033958435058594, 4.869770050048828, 4.980800628662109, 4.697373390197754, 4.769376277923584, 4.470780372619629, 4.346022605895996, 4.2373247146606445, 4.258139610290527, 4.027935028076172, 4.186440467834473, 4.028313159942627, 4.156935691833496, 4.004328727722168, 4.582552909851074, 4.592709541320801, 5.916390419006348, 6.515064716339111, 7.288680076599121, 7.588446617126465, 7.829670429229736, 7.663198471069336, 8.019384384155273, 7.9848952293396, 7.457530975341797, 6.532797813415527, 5.781371116638184, 4.931733131408691, 4.689049243927002, 4.367369174957275, 4.600363731384277, 4.435170650482178, 4.606584548950195, 4.569405555725098, 4.802597999572754, 4.703569412231445, 4.975654602050781, 4.891157627105713, 5.040430068969727, 4.976217269897461, 5.220166206359863, 4.992754936218262, 4.9792633056640625, 5.239012241363525, 5.071948051452637, 5.205402374267578, 5.0351762771606445, 5.155961036682129, 4.980518817901611, 4.9771904945373535, 4.82407808303833, 4.977656364440918, 4.7779011726379395, 5.054015159606934, 5.010501384735107, 5.401769638061523, 5.4244704246521, 6.135641098022461, 6.003392219543457, 5.626969337463379, 5.671669006347656, 5.34655237197876, 5.147941589355469, 5.274399757385254, 5.345981121063232, 5.393735885620117, 5.143362045288086, 5.378767967224121, 5.2556657791137695, 5.147615909576416, 5.199062347412109, 5.118064880371094, 4.913576126098633, 4.990838050842285, 4.75787353515625, 4.577781677246094, 4.330996990203857, 4.574698448181152, 4.871960639953613, 5.152815818786621, 5.235340118408203, 5.430325031280518, 5.600050926208496, 5.676848411560059, 5.614621639251709, 5.837413787841797, 5.811814308166504, 5.750133514404297, 5.584527969360352, 5.711516380310059, 6.077986717224121, 6.425457954406738, 7.647702217102051, 7.6895952224731445, 7.556032180786133, 7.973997116088867, 7.557478904724121, 6.402124881744385, 6.046263694763184, 6.029026985168457, 6.177324295043945, 6.0970916748046875, 6.1410980224609375, 5.853011131286621, 5.799262046813965, 5.545347690582275, 5.4626054763793945, 5.149970054626465, 4.944664001464844, 4.6741943359375, 4.379278659820557, 4.294085502624512, 4.154306411743164, 5.489880561828613, 5.033449649810791, 4.504045486450195, 4.581306457519531, 4.151471138000488, 4.148317337036133, 4.124943733215332, 4.206770896911621, 4.625409126281738, 4.835999965667725, 4.9749040603637695, 5.2414751052856445, 5.2185587882995605, 5.4385762214660645, 5.726800918579102, 5.913820743560791, 6.325690269470215, 6.4249267578125, 6.864871025085449, 7.4157891273498535, 7.581674575805664, 7.837172508239746, 7.838019371032715, 7.7573041915893555, 7.643004417419434, 7.429727554321289, 7.238831520080566, 6.845215797424316, 6.837674140930176, 6.818966388702393, 6.14073371887207, 6.308222770690918, 5.645888805389404, 5.945282936096191, 5.4502363204956055, 5.5444135665893555, 4.969903469085693, 4.791826248168945, 4.408756256103516, 4.357327461242676, 4.277349948883057, 4.425487041473389, 4.51292610168457, 4.893411159515381, 4.896893501281738, 5.159587860107422, 5.395583152770996, 5.420801162719727, 5.834188461303711, 5.783705711364746, 5.795065402984619, 5.516970634460449, 5.165034294128418, 5.145165920257568, 4.595821380615234, 4.824709892272949, 4.597728252410889, 4.6199750900268555, 4.465114593505859, 4.7346415519714355, 4.647017478942871, 4.955183982849121, 4.7562785148620605, 5.074977397918701, 5.086000442504883, 5.238278388977051, 4.855556011199951, 4.948108196258545, 4.664113521575928, 5.085016250610352, 5.049655914306641, 5.058178901672363, 4.959465503692627, 5.047530174255371, 5.461216926574707, 5.502813816070557, 5.86534309387207, 5.9854655265808105, 6.513465881347656, 6.740033149719238, 6.5158820152282715, 6.204719543457031, 6.014894962310791, 5.852478981018066, 5.512763500213623, 5.395269393920898, 5.648883819580078, 5.613252639770508, 6.011073112487793, 6.238778114318848, 6.465252876281738, 6.654091835021973, 6.676835060119629, 6.4608869552612305, 6.766667366027832, 7.069952487945557, 7.186293601989746, 7.346047401428223, 7.417237281799316, 7.193863868713379, 7.057678699493408, 6.8319196701049805, 6.817018508911133, 6.398159503936768, 6.552860736846924, 6.536038398742676, 6.90777587890625, 6.659971237182617, 6.370368003845215, 6.874691963195801, 6.92124080657959, 6.656367301940918, 6.641667366027832, 6.948218822479248, 7.130134582519531, 7.867339134216309, 7.791973114013672, 8.282564163208008, 9.427616119384766, 10.020444869995117, 10.90322208404541, 11.553494453430176, 11.08084774017334, 11.544631004333496, 10.268903732299805, 9.433610916137695, 8.773612976074219, 9.081012725830078, 8.17599105834961, 7.4065093994140625, 7.544147968292236, 7.219308376312256, 7.501552581787109, 6.870711326599121, 6.652773857116699, 6.7535319328308105, 6.5937933921813965, 6.080967903137207, 5.766522407531738, 5.516002178192139, 5.85286808013916, 6.027041435241699, 6.197142601013184, 6.51832914352417, 6.5291314125061035, 7.013986587524414, 6.729238033294678, 7.163215160369873, 7.38754940032959, 7.634254455566406, 7.463105201721191, 7.610491752624512, 7.106484889984131, 7.2093095779418945, 6.750094413757324, 6.823034286499023, 6.653985977172852, 6.420586585998535, 6.31968879699707, 6.36729097366333, 6.444697380065918, 6.558168411254883, 6.109890937805176, 6.051983833312988, 5.805866241455078, 5.760328769683838, 6.02165412902832, 6.329234600067139, 6.375139236450195, 6.725249290466309, 7.105819225311279, 6.961791038513184, 6.875058174133301, 6.791228294372559, 6.741893768310547, 6.524788856506348, 6.9079742431640625, 6.719898700714111, 7.090598106384277, 7.096972465515137, 7.360112190246582, 7.284895420074463, 7.465970039367676, 7.176185607910156, 7.430710315704346, 7.735169410705566, 8.046713829040527, 7.975151062011719, 7.704056262969971, 8.025965690612793, 7.563938140869141, 7.818316459655762, 7.496712684631348, 7.704626083374023, 7.356898307800293, 7.686164379119873, 7.182831764221191, 7.359579086303711, 6.995189189910889, 7.080473899841309, 6.857573986053467, 7.4343767166137695, 7.226675987243652, 7.442226886749268, 7.616677761077881, 7.4329118728637695, 7.511516571044922, 7.015347480773926, 7.662491321563721, 7.560673713684082, 7.5706892013549805, 7.690662860870361, 7.791894912719727, 7.374967575073242, 7.803149223327637, 7.689814567565918, 7.425703525543213, 7.7432332038879395, 7.638758659362793, 7.797358989715576, 7.750855445861816, 7.734918594360352, 7.709588050842285, 7.883636474609375, 7.758533954620361, 7.727129936218262, 7.779221534729004, 7.725680351257324, 7.949593544006348, 8.10500431060791, 8.199260711669922, 8.852134704589844, 9.222376823425293, 9.288152694702148, 9.652889251708984, 9.473424911499023, 8.889798164367676, 9.701169967651367, 9.415009498596191, 9.461283683776855, 9.37678050994873, 9.378545761108398, 8.911745071411133, 8.39720344543457, 8.22655200958252, 7.903824806213379, 8.005245208740234, 7.901333808898926, 7.810623645782471, 7.624281406402588, 7.752432823181152, 7.5677947998046875, 7.5659990310668945, 7.522618770599365, 7.482612609863281, 7.2251739501953125, 7.23584508895874, 6.846347808837891, 6.514514446258545, 6.972221851348877, 6.961821556091309, 7.320067882537842, 7.209661483764648, 7.558998107910156, 7.510173797607422, 7.608213901519775, 7.663896083831787, 7.752262592315674, 7.781217575073242, 7.973351955413818, 7.95726203918457, 8.198366165161133, 8.402239799499512, 8.29407024383545, 7.964344501495361, 8.144287109375, 8.059722900390625, 7.829196929931641, 7.594145774841309, 7.674736022949219, 7.326147079467773, 7.45703125, 7.020346164703369, 7.06072998046875, 6.720252990722656, 6.641633987426758, 6.321483612060547, 6.103642463684082, 5.876426696777344, 5.689563751220703, 5.425647735595703, 5.675973892211914, 5.921771049499512, 6.187351703643799, 6.385541915893555, 6.850677967071533, 6.87269926071167, 7.342589855194092, 7.355816841125488, 7.684667587280273, 7.648858070373535, 7.789806842803955, 8.034038543701172, 8.049295425415039, 8.423023223876953, 8.616069793701172, 9.021230697631836, 9.099581718444824, 8.65682601928711, 8.074007034301758, 7.9685845375061035, 7.628332138061523, 7.765591621398926, 7.675353050231934, 7.513795852661133, 7.280927658081055, 6.937404632568359, 6.618185043334961, 6.493513107299805, 6.14048433303833, 5.632584571838379, 5.686088562011719, 5.23974084854126, 5.347599029541016, 4.982818603515625], [6.112492561340332, 5.629591941833496, 5.256073951721191, 4.865164279937744, 4.463421821594238, 4.147364139556885, 3.8603434562683105, 3.499481201171875, 3.243194818496704, 3.015012741088867, 2.725314140319824, 2.466071844100952, 2.1542906761169434, 1.8050446510314941, 1.5589627027511597, 1.307530403137207, 0.9877678155899048, 0.7743601202964783, 0.75, 0.772844135761261, 1.094227910041809, 1.36271333694458, 1.6510533094406128, 1.7002267837524414, 2.094646453857422, 2.0516929626464844, 1.8313004970550537, 1.5551508665084839, 1.1470115184783936, 1.0972594022750854, 1.0307059288024902, 1.2154074907302856, 1.4331364631652832, 1.7432053089141846, 2.028165340423584, 2.366273880004883, 2.522881507873535, 3.0489697456359863, 3.1117231845855713, 3.415499687194824, 3.7613027095794678, 3.948129653930664, 4.209482192993164, 4.607431888580322, 4.736086845397949, 5.092546463012695, 5.3868727684021, 5.542843341827393, 5.881278991699219, 5.404163360595703, 5.281843185424805, 4.883475303649902, 4.760187149047852, 4.494754314422607, 4.27610969543457, 3.981217384338379, 3.7458858489990234, 3.5831542015075684, 3.3390817642211914, 3.2538881301879883, 3.120612382888794, 3.1307730674743652, 3.522796869277954, 3.9672305583953857, 4.296718597412109, 4.511288166046143, 4.523662090301514, 3.974440336227417, 3.704967737197876, 3.760796546936035, 3.8634588718414307, 3.916454315185547, 4.237599849700928, 4.460057735443115, 4.579198837280273, 4.808601379394531, 4.9576311111450195, 5.03829288482666, 5.176263809204102, 5.233432769775391, 4.972217559814453, 4.712038040161133, 4.817263603210449, 4.551642417907715, 4.677114009857178, 4.244170188903809, 4.168515205383301, 3.936673164367676, 3.9285192489624023, 4.054930686950684, 4.015444755554199, 3.9412715435028076, 3.7015156745910645, 3.747816801071167, 3.872169017791748, 3.6224403381347656, 3.393359899520874, 3.0893630981445312, 2.9255330562591553, 2.7882165908813477, 2.5022411346435547, 2.326521873474121, 2.1534972190856934, 2.207200288772583, 1.9159501791000366, 2.210299253463745, 2.0899770259857178, 2.2679011821746826, 1.9982527494430542, 1.6259857416152954, 1.8587630987167358, 1.9102208614349365, 1.4206337928771973, 1.4636166095733643, 2.0003304481506348, 3.314633846282959, 4.588240623474121, 6.025052070617676, 6.977816104888916, 7.503664016723633, 7.665543556213379, 7.735678672790527, 7.578357696533203, 7.271229267120361, 6.169934272766113, 5.342679023742676, 4.759037971496582, 3.7069668769836426, 3.6071617603302, 3.762115955352783, 4.080863952636719, 3.946300745010376, 4.025897979736328, 4.283114433288574, 4.246067047119141, 4.225071907043457, 4.527398109436035, 4.569684028625488, 4.696314811706543, 4.7393479347229, 4.654626846313477, 4.819043159484863, 4.582474708557129, 4.841064453125, 4.937383651733398, 5.066021919250488, 4.97966194152832, 4.804281234741211, 4.530106544494629, 4.516861915588379, 4.474898338317871, 4.551855087280273, 4.522525787353516, 4.648126602172852, 4.491072654724121, 4.824969291687012, 4.731122016906738, 5.011699676513672, 5.341916084289551, 4.908944129943848, 5.022390365600586, 5.88994026184082, 6.732138633728027, 7.079732894897461, 7.175371170043945, 8.105907440185547, 7.508688926696777, 6.668451309204102, 6.15372896194458, 5.576143264770508, 5.581997871398926, 5.717046737670898, 5.931543350219727, 5.847330093383789, 5.7909255027771, 5.504816055297852, 5.199554920196533, 5.251272678375244, 5.211386680603027, 4.615836143493652, 4.667192459106445, 4.27597188949585, 4.507796287536621, 4.204399585723877, 4.368197917938232, 4.204519748687744, 4.162181854248047, 3.9911742210388184, 4.238916397094727, 4.254190444946289, 4.422535419464111, 4.503739356994629, 4.144670486450195, 4.050818920135498, 3.806478977203369, 3.8885159492492676, 3.706747531890869, 3.913702964782715, 3.841196060180664, 4.049746513366699, 3.9474592208862305, 4.157944202423096, 4.0751824378967285, 4.508249282836914, 4.740563869476318, 5.207891464233398, 4.90639066696167, 4.462198257446289, 4.315865516662598, 3.932339668273926, 3.991703748703003, 3.845524549484253, 3.7503323554992676, 3.531283378601074, 3.6191678047180176, 3.4410362243652344, 3.6384434700012207, 3.508188247680664, 3.7785375118255615, 3.812941789627075, 3.3182311058044434, 3.292179584503174, 3.2195613384246826, 3.190164804458618, 3.1377639770507812, 3.114879608154297, 3.242669105529785, 3.326347827911377, 3.486461639404297, 3.6430835723876953, 3.90175724029541, 4.249658107757568, 4.511019706726074, 5.204776763916016, 5.603017807006836, 6.542567253112793, 7.313065528869629, 7.871560096740723, 8.234369277954102, 8.173274993896484, 7.814448356628418, 7.965731143951416, 7.769125461578369, 7.490448951721191, 6.559337615966797, 5.793486595153809, 4.505270957946777, 4.171552658081055, 3.4948935508728027, 3.336117744445801, 2.9799017906188965, 3.0265450477600098, 2.7984085083007812, 2.8589868545532227, 2.668253183364868, 2.8403329849243164, 2.709925651550293, 2.9256420135498047, 2.9012904167175293, 3.21994686126709, 3.215268135070801, 2.928673267364502, 2.7450737953186035, 2.624236822128296, 2.44779634475708, 2.3584823608398438, 2.2996344566345215, 2.3553810119628906, 2.2553703784942627, 2.4208762645721436, 2.4917383193969727, 2.7971627712249756, 3.080078601837158, 3.600259304046631, 4.004610061645508, 4.294040203094482, 4.546327114105225, 4.484224796295166, 4.0854411125183105, 3.472080707550049, 2.8423495292663574, 2.3010733127593994, 2.133902072906494, 1.8618682622909546, 1.8969310522079468, 1.8039828538894653, 2.021662950515747, 1.9411996603012085, 2.1429107189178467, 2.267409324645996, 2.468964099884033, 2.6316661834716797, 2.686027765274048, 2.9008822441101074, 3.065426826477051, 2.814223289489746, 2.473391532897949, 2.392613649368286, 2.146766424179077, 1.8598506450653076, 1.7795603275299072, 1.5740888118743896, 1.4095487594604492, 1.3875466585159302, 1.3913084268569946, 1.5360432863235474, 1.7819457054138184, 2.1543619632720947, 2.7114429473876953, 3.7302064895629883, 4.404905319213867, 5.41044807434082, 5.7064948081970215, 5.134341239929199, 5.4992451667785645, 4.114232063293457, 3.144256114959717, 2.3331758975982666, 1.826805591583252, 1.4768952131271362, 1.2460228204727173, 1.0309505462646484, 0.9853274822235107, 1.0921351909637451, 1.2460038661956787, 1.5282994508743286, 1.6842414140701294, 2.0028131008148193, 2.18088436126709, 2.4838407039642334, 2.933032274246216, 3.052476406097412, 3.696931838989258, 3.829566478729248, 3.350749969482422, 3.14640474319458, 3.3588850498199463, 3.3045907020568848, 3.5402889251708984, 3.5910534858703613, 3.730440139770508, 3.6641321182250977, 3.935482978820801, 4.352738857269287, 4.516830921173096, 4.769540786743164, 4.951383590698242, 5.413980484008789, 5.643043041229248, 5.9593706130981445, 6.207392692565918, 6.3533854484558105, 6.466269016265869, 6.571832656860352, 6.452929496765137, 6.767066955566406, 6.470685005187988, 6.494409561157227, 6.293198108673096, 6.356781005859375, 6.365434646606445, 6.231280326843262, 6.053191184997559, 5.772726058959961, 5.210573196411133, 5.096074104309082, 4.71990966796875, 4.3563432693481445, 4.094344615936279, 3.7508370876312256, 3.657644033432007, 3.2905023097991943, 3.1841306686401367, 3.020407199859619, 3.0486643314361572, 2.977168560028076, 3.0128259658813477, 3.1320619583129883, 3.0322608947753906, 3.4244608879089355, 3.42868709564209, 3.2607240676879883, 2.89566707611084, 2.8490214347839355, 2.6635327339172363, 2.6883671283721924, 2.6862571239471436, 2.7413086891174316, 2.9539523124694824, 3.108004331588745, 3.435957431793213, 3.819624185562134, 4.195361137390137, 4.5629730224609375, 4.404316425323486, 4.993391990661621, 4.592720031738281, 4.229318141937256, 3.618917942047119, 3.6769142150878906, 3.3208231925964355, 3.2492563724517822, 2.7466890811920166, 2.5435523986816406, 2.3314170837402344, 2.327552556991577, 2.420614004135132, 2.496974468231201, 2.6685855388641357, 2.973325729370117, 3.3722000122070312, 3.0692970752716064, 2.8192172050476074, 2.5766537189483643, 2.3714122772216797, 2.2541732788085938, 2.05991268157959, 2.155280113220215, 2.368814468383789, 2.505972385406494, 2.67590594291687, 2.5950357913970947, 2.6820130348205566, 2.957833766937256, 3.045346260070801, 3.001582145690918, 3.1652445793151855, 3.4313948154449463, 3.7574172019958496, 4.0145583152771, 4.2183427810668945, 4.378742694854736, 4.5848493576049805, 4.632798671722412, 4.745578289031982, 4.489552021026611, 4.750145435333252, 4.499649524688721, 4.692568302154541, 4.585801124572754, 4.700502395629883, 4.961152076721191, 5.088576316833496, 4.925573348999023, 5.227797508239746, 5.437460899353027, 5.537399768829346, 6.198604583740234, 7.654388904571533, 8.445868492126465, 8.866523742675781, 9.001449584960938, 9.046808242797852, 8.760774612426758, 8.394883155822754, 7.981809616088867, 6.798784255981445, 5.843498229980469, 5.487404823303223, 4.892857074737549, 5.112037181854248, 5.0254364013671875, 4.6529364585876465, 3.915891647338867, 3.5318527221679688, 3.843541145324707, 3.037381172180176, 2.895963430404663, 2.4173033237457275, 2.1199123859405518, 1.9217742681503296, 2.0083138942718506, 2.2259583473205566, 2.4164035320281982, 2.644566535949707, 3.008986473083496, 3.239305019378662, 3.7109177112579346, 3.814939498901367, 4.143348217010498, 3.857187509536743, 3.6677944660186768, 3.2572731971740723, 3.0703721046447754, 2.713202953338623, 2.4926488399505615, 2.2320876121520996, 2.0354201793670654, 1.9887206554412842, 1.7630585432052612, 2.2316479682922363, 2.6390044689178467, 3.1898703575134277, 3.8591227531433105, 5.104523658752441, 5.764202117919922, 5.953081130981445, 6.437705039978027, 5.707797050476074, 4.362511157989502, 3.175217628479004, 2.4834461212158203, 1.9811214208602905, 2.242581605911255, 2.5790185928344727, 2.542358160018921, 2.5859971046447754, 2.827528476715088, 2.8420352935791016, 2.3468432426452637, 2.2070255279541016, 2.282543897628784, 2.4164981842041016, 2.5924665927886963, 2.825723171234131, 2.983863353729248, 3.25246000289917, 3.4763240814208984, 3.803361415863037, 4.023235321044922, 4.1974029541015625, 4.388914585113525, 4.80062198638916, 5.021990776062012, 4.959888458251953, 4.88184928894043, 4.463964462280273, 4.372800827026367, 4.009122848510742, 3.9590704441070557, 3.630460500717163, 3.605187177658081, 3.228085517883301, 3.12855863571167, 2.8753366470336914, 2.8815078735351562, 2.7929301261901855, 3.063961982727051, 3.4063286781311035, 3.260120153427124, 3.2683377265930176, 3.3404462337493896, 3.4931867122650146, 3.823899269104004, 3.8876585960388184, 3.9153146743774414, 4.265056133270264, 4.244968891143799, 4.558876991271973, 4.654567718505859, 4.976962089538574, 5.090209007263184, 4.920320987701416, 5.003122329711914, 4.672628402709961, 4.851465702056885, 4.4585747718811035, 4.39656925201416, 4.155797958374023, 4.20070219039917, 3.9591383934020996, 3.9904651641845703, 3.9016153812408447, 3.9531350135803223, 4.033323764801025, 4.438209056854248, 4.717794418334961, 5.875206470489502, 6.574484825134277, 7.272038459777832, 7.67665958404541, 7.764039516448975, 7.67470121383667, 7.8699541091918945, 8.066150665283203, 7.479664325714111, 6.547597885131836, 5.639906883239746, 4.823630332946777, 4.389063358306885, 4.330124855041504, 4.380129337310791, 4.375629425048828, 4.552875518798828, 4.455233097076416, 4.712973594665527, 4.694729804992676, 4.941633224487305, 4.907564163208008, 5.099773406982422, 5.007462501525879, 5.203852653503418, 5.147151947021484, 5.101154327392578, 5.191737174987793, 5.103824615478516, 5.171973705291748, 5.016387939453125, 5.152673721313477, 4.7995285987854, 5.014150142669678, 4.73831033706665, 4.8301801681518555, 4.668313980102539, 4.871558666229248, 5.001487731933594, 5.175966262817383, 5.507729530334473, 6.084685325622559, 5.992915630340576, 5.4884443283081055, 5.587225437164307, 5.115429878234863, 5.091114044189453, 5.161724090576172, 5.148523330688477, 5.300863742828369, 5.084444999694824, 5.335298538208008, 5.070533752441406, 5.078980445861816, 5.0299835205078125, 5.184957981109619, 4.935310363769531, 5.107220649719238, 4.977246284484863, 4.570772171020508, 4.411990165710449, 4.738776206970215, 4.786401748657227, 5.140111446380615, 5.012134552001953, 5.279141426086426, 5.347760200500488, 5.59173583984375, 5.483456611633301, 5.69184684753418, 5.572168827056885, 5.617323875427246, 5.564725875854492, 5.783812999725342, 6.186946392059326, 6.573934078216553, 7.892117500305176, 7.97925329208374, 7.712602138519287, 8.200045585632324, 7.650356292724609, 6.4267802238464355, 6.060962677001953, 5.86232328414917, 6.00147008895874, 5.974111557006836, 6.129524230957031, 5.904880046844482, 5.870858192443848, 5.482521057128906, 5.406906604766846, 5.080665588378906, 4.892998218536377, 4.592884063720703, 4.388232231140137, 4.268834114074707, 4.156832695007324, 5.613674163818359, 5.2338547706604, 4.7252197265625, 4.691317081451416, 4.384556770324707, 4.30842399597168, 4.377607822418213, 4.429316520690918, 4.5969462394714355, 4.856091499328613, 4.836546897888184, 5.116189479827881, 5.023305892944336, 5.0547685623168945, 5.2100958824157715, 5.55068302154541, 5.786954402923584, 6.198775291442871, 6.290006637573242, 6.750164985656738, 6.837529182434082, 7.045520782470703, 7.150801181793213, 7.066877365112305, 6.844151496887207, 6.765842437744141, 6.452328681945801, 6.314271926879883, 6.178627014160156, 6.095856189727783, 5.857318878173828, 5.5440545082092285, 5.230460166931152, 5.468526840209961, 5.040680408477783, 5.45832633972168, 4.68187141418457, 4.719071865081787, 4.4262495040893555, 4.447829723358154, 4.307323455810547, 4.581859111785889, 4.714112281799316, 5.037036895751953, 5.080731391906738, 5.464566707611084, 5.594104766845703, 5.608813285827637, 6.045787811279297, 5.932751655578613, 5.909627437591553, 5.6109466552734375, 5.256736755371094, 5.069688320159912, 4.672767639160156, 4.7293701171875, 4.506353378295898, 4.611219882965088, 4.3821916580200195, 4.585265159606934, 4.438586235046387, 4.679592132568359, 4.552702903747559, 4.630739212036133, 4.798620223999023, 4.861838340759277, 4.802423477172852, 4.635640621185303, 4.573484420776367, 5.221129894256592, 4.924215316772461, 4.891327857971191, 4.907965183258057, 5.053277492523193, 5.4038472175598145, 5.559907913208008, 5.905340194702148, 6.0986833572387695, 6.45009708404541, 6.635523319244385, 6.381381511688232, 6.0949177742004395, 5.9075798988342285, 5.655500411987305, 5.384357929229736, 5.019041538238525, 5.374202728271484, 5.434425354003906, 5.846896648406982, 6.0198893547058105, 6.291366100311279, 6.53743839263916, 6.405241966247559, 6.415440559387207, 6.577971458435059, 6.844250679016113, 6.950042724609375, 6.962741851806641, 7.079936981201172, 6.874463081359863, 6.597651958465576, 6.457677841186523, 6.303192615509033, 5.831638336181641, 6.070982456207275, 6.1335883140563965, 6.418402194976807, 6.386540412902832, 5.821826934814453, 6.312407493591309, 6.33368444442749, 6.027709484100342, 6.175171852111816, 6.350718021392822, 6.521819114685059, 7.157304763793945, 7.369894981384277, 7.555188179016113, 8.845745086669922, 9.654134750366211, 10.409531593322754, 10.723722457885742, 10.822474479675293, 10.861038208007812, 9.913030624389648, 8.836403846740723, 8.346111297607422, 8.31399917602539, 7.45949649810791, 7.070803642272949, 7.18275260925293, 6.8824238777160645, 7.07777214050293, 6.376190662384033, 6.325681686401367, 6.624606609344482, 6.379570960998535, 5.8456268310546875, 5.678755760192871, 5.532657623291016, 5.5913286209106445, 5.906121253967285, 6.014261245727539, 6.352784633636475, 6.528494834899902, 6.847595691680908, 6.7586565017700195, 7.000909805297852, 7.260156631469727, 7.354195594787598, 7.233220100402832, 7.3753662109375, 6.963697910308838, 7.006499767303467, 6.646905899047852, 6.7811079025268555, 6.26565408706665, 6.395750999450684, 6.140029430389404, 6.037309646606445, 6.17049503326416, 6.246616363525391, 5.914481163024902, 5.968357086181641, 5.694437026977539, 5.613613605499268, 5.8398847579956055, 5.897613525390625, 6.188535213470459, 6.610993385314941, 6.754412651062012, 6.798006534576416, 6.730989456176758, 6.382595062255859, 6.465658187866211, 6.374508857727051, 6.743212699890137, 6.583355903625488, 6.849037170410156, 6.949935436248779, 7.202676773071289, 7.134787559509277, 7.337320327758789, 7.021674633026123, 7.257451057434082, 7.479884147644043, 7.775883674621582, 7.674107551574707, 7.476595878601074, 7.71757173538208, 7.3512115478515625, 7.468095779418945, 7.348381042480469, 7.450414657592773, 7.236584663391113, 7.367519855499268, 6.905187606811523, 7.1693949699401855, 6.74237060546875, 7.0008344650268555, 6.744234561920166, 7.250948429107666, 7.334643363952637, 7.190445423126221, 7.321719169616699, 7.086001873016357, 7.248287677764893, 7.0357794761657715, 7.322161674499512, 7.369625091552734, 7.384830951690674, 7.340198516845703, 7.535955429077148, 7.081839561462402, 7.506272792816162, 7.343362331390381, 7.119255542755127, 7.469456672668457, 7.328394889831543, 7.527276992797852, 7.43951416015625, 7.4494709968566895, 7.389575004577637, 7.585730075836182, 7.282148838043213, 7.460933685302734, 7.346270561218262, 7.540437698364258, 7.646438121795654, 7.904417991638184, 8.053263664245605, 8.675593376159668, 8.942634582519531, 9.207813262939453, 9.236393928527832, 9.019454956054688, 8.507335662841797, 8.992856979370117, 8.916458129882812, 8.9823637008667, 9.028861999511719, 9.078394889831543, 8.426366806030273, 8.064123153686523, 7.737203598022461, 7.58272647857666, 7.602797508239746, 7.334683418273926, 7.55986213684082, 7.270157814025879, 7.2917022705078125, 7.299019813537598, 7.251825332641602, 7.144647598266602, 7.127989768981934, 7.005027770996094, 7.031047344207764, 6.600126266479492, 6.4136152267456055, 6.796604156494141, 6.7283453941345215, 6.853121757507324, 6.802700042724609, 7.299525737762451, 7.005584716796875, 7.302571773529053, 7.055233955383301, 7.393510818481445, 7.304903030395508, 7.66962194442749, 7.634146213531494, 7.90403938293457, 8.07282829284668, 7.8024678230285645, 7.437596321105957, 7.604506969451904, 7.3060197830200195, 7.172926902770996, 6.946257591247559, 7.058058261871338, 6.844391822814941, 6.844827175140381, 6.4952497482299805, 6.606186866760254, 6.32607889175415, 6.3920392990112305, 6.161953926086426, 6.0221099853515625, 5.823198318481445, 5.686769008636475, 5.321621894836426, 5.732924461364746, 5.686847686767578, 6.047440528869629, 5.9372358322143555, 6.2683515548706055, 6.261388301849365, 6.717405319213867, 6.6981425285339355, 7.006348133087158, 6.765523910522461, 7.222033500671387, 7.589757442474365, 7.5289387702941895, 7.660550117492676, 8.306266784667969, 8.379627227783203, 8.656079292297363, 7.906956672668457, 7.3606858253479, 7.314462661743164, 6.99214506149292, 6.942032337188721, 6.938145637512207, 6.747807502746582, 6.615724086761475, 6.367083549499512, 6.003189563751221, 5.860759735107422, 5.590443134307861, 5.407740116119385, 5.407590866088867, 5.295199871063232, 5.285463333129883, 5.043146133422852], [6.027560234069824, 5.597923278808594, 5.294973373413086, 4.9608378410339355, 4.517476558685303, 4.3035736083984375, 3.938340902328491, 3.6080806255340576, 3.388904094696045, 3.0891737937927246, 2.850691318511963, 2.6461520195007324, 2.342991352081299, 2.0466930866241455, 1.767738699913025, 1.552235722541809, 1.2546908855438232, 0.9662176370620728, 0.7673438191413879, 0.75, 0.8052855134010315, 1.0476900339126587, 1.2155126333236694, 1.5165108442306519, 1.760688304901123, 1.8999245166778564, 1.692913293838501, 1.5294981002807617, 1.1339290142059326, 1.1515016555786133, 1.3624320030212402, 1.4493002891540527, 1.7002614736557007, 1.9136282205581665, 2.22176456451416, 2.4513933658599854, 2.621579885482788, 3.0747413635253906, 3.302142381668091, 3.554966449737549, 3.751330614089966, 4.058889865875244, 4.184948921203613, 4.664539337158203, 4.81368350982666, 5.248915195465088, 5.55716609954834, 5.690298080444336, 5.9071125984191895, 5.592714309692383, 5.39290714263916, 5.091976165771484, 4.988948345184326, 4.625495910644531, 4.34237003326416, 4.153759956359863, 3.926431179046631, 3.6202175617218018, 3.529452323913574, 3.2642364501953125, 3.094738006591797, 3.207526683807373, 3.5192689895629883, 3.900733709335327, 4.345078468322754, 4.307162284851074, 4.54299259185791, 4.051530838012695, 3.833702802658081, 3.8958566188812256, 3.8540234565734863, 4.037107944488525, 4.321976184844971, 4.477132797241211, 4.675158500671387, 5.0305562019348145, 5.137295722961426, 5.213437080383301, 5.40194034576416, 5.636063098907471, 5.097281455993652, 4.995593070983887, 5.050753593444824, 4.79634952545166, 4.742345809936523, 4.49622917175293, 4.36813497543335, 4.1090545654296875, 4.08143424987793, 4.253606796264648, 4.290627479553223, 4.081380844116211, 3.7925894260406494, 4.100316047668457, 4.126944541931152, 3.7626161575317383, 3.5418171882629395, 3.251432418823242, 2.982254981994629, 2.8885645866394043, 2.580451488494873, 2.4339818954467773, 2.230978012084961, 2.308439254760742, 2.1012632846832275, 2.302971363067627, 2.1880741119384766, 2.29292368888855, 2.067272186279297, 1.7613978385925293, 1.9085233211517334, 1.9944851398468018, 1.4756604433059692, 1.4906129837036133, 1.8955457210540771, 3.0064406394958496, 4.304775238037109, 6.045466899871826, 6.276394844055176, 6.895275115966797, 7.463536262512207, 7.558256149291992, 7.333373546600342, 7.106827735900879, 6.027020454406738, 5.169151306152344, 4.443874359130859, 3.621464252471924, 3.6615984439849854, 3.660764217376709, 4.0315446853637695, 4.001255035400391, 4.033776760101318, 4.1652984619140625, 4.334446907043457, 4.551060676574707, 4.477161884307861, 4.496958255767822, 4.8341755867004395, 4.880138397216797, 4.878573417663574, 5.024620056152344, 4.935855865478516, 5.104942321777344, 5.170827865600586, 5.055774211883545, 5.128477096557617, 4.977299690246582, 4.6644792556762695, 4.769875526428223, 4.755491256713867, 4.771240234375, 4.780803680419922, 4.956618309020996, 4.844572067260742, 5.097569465637207, 5.031487941741943, 5.344231605529785, 5.167506217956543, 4.9010772705078125, 5.180172443389893, 6.00515079498291, 6.843206405639648, 7.223605155944824, 7.19095516204834, 7.544500350952148, 7.508648872375488, 6.751069068908691, 6.386445999145508, 5.952142715454102, 5.8110551834106445, 5.865846157073975, 6.181488037109375, 6.017063617706299, 5.980180740356445, 5.609854698181152, 5.3429789543151855, 5.358119010925293, 5.274495601654053, 4.818458557128906, 4.846714973449707, 4.5557990074157715, 4.718238830566406, 4.446865081787109, 4.620532035827637, 4.280045986175537, 4.463693141937256, 4.272014141082764, 4.418977737426758, 4.489306449890137, 4.631300926208496, 4.687146186828613, 4.3035054206848145, 4.177634239196777, 3.943202495574951, 4.043512344360352, 3.846527576446533, 4.0615234375, 4.003462791442871, 4.170910835266113, 4.184545993804932, 4.341032028198242, 4.388850688934326, 4.704951763153076, 4.875979423522949, 5.238237380981445, 4.896093368530273, 4.479063034057617, 4.450866222381592, 4.037269115447998, 3.996673822402954, 3.9124386310577393, 3.825821876525879, 3.603358030319214, 3.665708065032959, 3.516937255859375, 3.665400981903076, 3.6093873977661133, 3.8234477043151855, 3.7843546867370605, 3.4768567085266113, 3.361070156097412, 3.3166818618774414, 3.2273313999176025, 3.163588762283325, 3.163447141647339, 3.323033332824707, 3.3314781188964844, 3.5539321899414062, 3.601191997528076, 3.995537757873535, 4.186836242675781, 4.603405952453613, 5.114176273345947, 5.698826789855957, 6.600370407104492, 7.14865779876709, 7.916683197021484, 8.193787574768066, 8.200611114501953, 7.886068820953369, 8.083086013793945, 7.76106595993042, 7.316902160644531, 6.3238420486450195, 5.534337997436523, 4.473392009735107, 3.9230329990386963, 3.4404959678649902, 3.194690465927124, 3.030747890472412, 3.005103588104248, 2.7381393909454346, 2.8656044006347656, 2.7812066078186035, 2.878739356994629, 2.799510955810547, 3.0469493865966797, 3.05686092376709, 3.252593517303467, 3.3387560844421387, 3.023014545440674, 2.8790173530578613, 2.730991840362549, 2.5721702575683594, 2.5181219577789307, 2.3761017322540283, 2.4081132411956787, 2.3665695190429688, 2.4427103996276855, 2.524899482727051, 2.7528371810913086, 2.9032931327819824, 3.4370064735412598, 3.835601806640625, 4.112276554107666, 4.441910743713379, 4.3125319480896, 3.6512560844421387, 3.397148847579956, 2.651618003845215, 2.189635753631592, 2.078164577484131, 1.9340085983276367, 1.9685453176498413, 1.8917789459228516, 2.079768180847168, 2.0884976387023926, 2.301267623901367, 2.468780994415283, 2.6720876693725586, 2.787724256515503, 2.820885419845581, 3.031745195388794, 3.22542142868042, 2.914794445037842, 2.675137996673584, 2.5963528156280518, 2.3297085762023926, 2.080742120742798, 1.864848017692566, 1.7349317073822021, 1.5917774438858032, 1.4797537326812744, 1.3998873233795166, 1.4797964096069336, 1.6549091339111328, 1.9755256175994873, 2.4086222648620605, 3.446871757507324, 4.142946243286133, 5.356230735778809, 5.577183246612549, 4.99543571472168, 5.22681999206543, 3.6736907958984375, 2.7428293228149414, 1.9743528366088867, 1.5378084182739258, 1.1673182249069214, 0.9450463056564331, 0.9740509390830994, 1.0105290412902832, 1.3408018350601196, 1.3686439990997314, 1.732190728187561, 1.8877003192901611, 2.196866273880005, 2.4251656532287598, 2.6507811546325684, 3.012796401977539, 3.164133071899414, 3.907101631164551, 3.9400882720947266, 3.470743179321289, 3.3664512634277344, 3.511624336242676, 3.5352675914764404, 3.646735906600952, 3.7762293815612793, 3.8340957164764404, 3.937833547592163, 4.1139020919799805, 4.562014102935791, 4.654743194580078, 5.023714065551758, 5.214749336242676, 5.742678642272949, 5.90796422958374, 6.052544116973877, 6.2411699295043945, 6.781837463378906, 6.606495380401611, 6.7196197509765625, 6.756903648376465, 6.931822299957275, 6.686803817749023, 6.67109489440918, 6.497335433959961, 6.618103981018066, 6.560886383056641, 6.499095439910889, 6.270276069641113, 5.963779449462891, 5.459177017211914, 5.383138656616211, 4.867701530456543, 4.536881446838379, 4.12901496887207, 4.080705642700195, 3.7884268760681152, 3.581761121749878, 3.5335335731506348, 3.3564491271972656, 3.322511911392212, 3.32174015045166, 3.2968249320983887, 3.390876531600952, 3.3003571033477783, 3.538025379180908, 3.590726852416992, 3.4669251441955566, 3.215031385421753, 3.2371468544006348, 2.988635540008545, 3.092167854309082, 2.8882999420166016, 3.128106117248535, 3.197371482849121, 3.4279284477233887, 3.7267751693725586, 3.9853672981262207, 4.206120491027832, 4.507713317871094, 4.494635581970215, 4.805527210235596, 4.692296028137207, 4.324483394622803, 3.942063808441162, 3.881223201751709, 3.3917579650878906, 3.665341377258301, 3.069849967956543, 2.864250659942627, 2.7529449462890625, 2.6142210960388184, 2.8831992149353027, 2.8602406978607178, 3.044605255126953, 3.2361507415771484, 3.5071468353271484, 3.4009556770324707, 3.1662468910217285, 2.9828314781188965, 2.77173113822937, 2.638563394546509, 2.346950054168701, 2.4578776359558105, 2.6594207286834717, 2.85609769821167, 3.057649612426758, 3.004034996032715, 3.0515294075012207, 3.425124168395996, 3.479154109954834, 3.4938416481018066, 3.588099479675293, 3.8891873359680176, 4.038060665130615, 4.388171195983887, 4.452221870422363, 4.590928077697754, 4.942168235778809, 4.884797096252441, 4.96225643157959, 4.74441385269165, 5.055004119873047, 4.789793968200684, 4.894184112548828, 4.922196865081787, 5.014459133148193, 5.122762203216553, 5.284677028656006, 5.275578498840332, 5.385968208312988, 5.6319122314453125, 5.701676845550537, 6.327895641326904, 7.561758995056152, 8.302963256835938, 8.849527359008789, 8.84896183013916, 8.56281852722168, 8.54272174835205, 8.058773040771484, 7.799187183380127, 6.7975053787231445, 5.971086025238037, 5.61844539642334, 5.185405254364014, 5.276254653930664, 5.149658203125, 4.864391326904297, 4.159890174865723, 3.8180670738220215, 4.074550628662109, 3.4260425567626953, 3.1454668045043945, 2.7314493656158447, 2.298496961593628, 2.235969066619873, 2.259951591491699, 2.6333377361297607, 2.780470132827759, 3.167539596557617, 3.3772854804992676, 3.5572352409362793, 3.8493802547454834, 4.126405715942383, 4.328359603881836, 4.046117782592773, 3.9798829555511475, 3.5305488109588623, 3.472315549850464, 3.1717395782470703, 2.915977716445923, 2.5933094024658203, 2.362649917602539, 2.302461862564087, 2.0892889499664307, 2.2661476135253906, 2.7395057678222656, 3.24109148979187, 3.7401375770568848, 5.009685039520264, 5.7183661460876465, 5.887401103973389, 6.281187057495117, 5.5897908210754395, 4.13392448425293, 3.0599961280822754, 2.338937759399414, 1.9835702180862427, 2.7359228134155273, 2.672689437866211, 2.692805528640747, 2.9439830780029297, 2.929183006286621, 2.8290841579437256, 2.426543951034546, 2.402352809906006, 2.5829017162323, 2.6375956535339355, 2.9890220165252686, 3.2257285118103027, 3.3833558559417725, 3.7106080055236816, 3.772186756134033, 4.0669050216674805, 4.295034408569336, 4.364962577819824, 4.637305736541748, 5.067383766174316, 5.239937782287598, 5.136366844177246, 5.081080436706543, 4.5352983474731445, 4.600187301635742, 4.203125953674316, 4.18626594543457, 3.863187313079834, 3.90987491607666, 3.4292428493499756, 3.4553239345550537, 3.0801844596862793, 3.0799074172973633, 2.9248552322387695, 3.220858097076416, 3.521472215652466, 3.3960304260253906, 3.611703395843506, 3.5772736072540283, 3.8795764446258545, 4.049530029296875, 4.113670349121094, 4.156247615814209, 4.4755659103393555, 4.412173271179199, 4.854954242706299, 4.820263385772705, 5.223255634307861, 5.281444549560547, 5.118907451629639, 5.25459098815918, 4.943912506103516, 5.049300670623779, 4.58699893951416, 4.606797218322754, 4.283388614654541, 4.4047136306762695, 4.135409832000732, 4.168047904968262, 4.012650012969971, 4.0923566818237305, 4.027626037597656, 4.381814956665039, 4.598032474517822, 5.726572036743164, 6.362327575683594, 7.170738697052002, 7.59181022644043, 7.612377643585205, 7.523466110229492, 8.033564567565918, 7.934779167175293, 7.305462837219238, 6.446681022644043, 5.677310943603516, 4.897171974182129, 4.694886207580566, 4.413455009460449, 4.608773708343506, 4.5316290855407715, 4.885605812072754, 4.623156547546387, 5.09515380859375, 4.871074676513672, 5.260056972503662, 5.07461404800415, 5.392104148864746, 5.2618327140808105, 5.517703056335449, 5.410025596618652, 5.269261360168457, 5.494718551635742, 5.328721046447754, 5.413270473480225, 5.2839484214782715, 5.412773132324219, 5.077041149139404, 5.225288391113281, 4.8946533203125, 5.083847999572754, 4.83797550201416, 4.954471588134766, 5.020778656005859, 5.391089916229248, 5.49670934677124, 6.106877326965332, 6.044920921325684, 5.730128288269043, 5.696578502655029, 5.411529541015625, 5.263335704803467, 5.45124626159668, 5.387363433837891, 5.533049583435059, 5.268999099731445, 5.564690113067627, 5.248858451843262, 5.34418249130249, 5.24627161026001, 5.465746879577637, 5.228869438171387, 5.278663635253906, 5.132657051086426, 4.843530178070068, 4.6029052734375, 4.913362503051758, 5.0615057945251465, 5.330691814422607, 5.337702751159668, 5.52635383605957, 5.681456565856934, 5.81973934173584, 5.7689208984375, 5.952120304107666, 5.749987602233887, 5.775681495666504, 5.77491569519043, 5.729613780975342, 6.2425031661987305, 6.565219879150391, 7.703129768371582, 7.884131908416748, 7.641870021820068, 8.187826156616211, 7.598534107208252, 6.594829082489014, 6.259138107299805, 6.092822074890137, 6.252933025360107, 6.0922088623046875, 6.164149284362793, 5.9420695304870605, 6.023179531097412, 5.603166103363037, 5.660724639892578, 5.321328639984131, 5.146640300750732, 4.779295921325684, 4.560813903808594, 4.476348876953125, 4.320417881011963, 5.75910758972168, 5.407351970672607, 4.897711753845215, 4.896169662475586, 4.495356559753418, 4.5116472244262695, 4.478965759277344, 4.535959720611572, 4.631272315979004, 4.872692108154297, 4.91202449798584, 5.065264701843262, 5.153321743011475, 5.216203212738037, 5.375894546508789, 5.77874755859375, 6.026806831359863, 6.535846710205078, 6.602609634399414, 6.976593494415283, 7.113236427307129, 7.596714019775391, 7.505560398101807, 7.379088878631592, 7.152024269104004, 6.9933977127075195, 6.623605251312256, 6.57340145111084, 6.629466533660889, 6.495952606201172, 5.992581367492676, 5.6827192306518555, 5.359914302825928, 5.391548156738281, 5.168031692504883, 5.2186174392700195, 4.684010028839111, 4.618797779083252, 4.442718505859375, 4.5002522468566895, 4.405350208282471, 4.693764686584473, 4.853848457336426, 5.236742973327637, 5.232954978942871, 5.626391410827637, 5.722568988800049, 5.765985012054443, 6.277580261230469, 6.160996437072754, 6.001887798309326, 5.78436803817749, 5.405733585357666, 5.333507061004639, 4.767605781555176, 4.946650505065918, 4.580717086791992, 4.677178859710693, 4.417111396789551, 4.530427932739258, 4.473385810852051, 4.669161319732666, 4.632864952087402, 4.7775468826293945, 4.79450798034668, 4.780529022216797, 4.840408802032471, 4.765714645385742, 4.493772506713867, 5.075738906860352, 4.917133808135986, 4.989921569824219, 5.083093643188477, 5.2252960205078125, 5.5842390060424805, 5.743591785430908, 6.056323051452637, 6.228963851928711, 6.750148773193359, 7.0289812088012695, 6.6205854415893555, 6.311421871185303, 6.1613616943359375, 5.945285320281982, 5.595816135406494, 5.257733345031738, 5.458276748657227, 5.665781021118164, 5.946293830871582, 6.218636512756348, 6.556624412536621, 6.75832462310791, 6.436679840087891, 6.511299133300781, 6.872638702392578, 7.001770973205566, 7.113192081451416, 7.072670936584473, 7.3806867599487305, 6.951920509338379, 6.767993927001953, 6.674898147583008, 6.398622512817383, 6.034102439880371, 6.2479023933410645, 6.406624794006348, 6.754253387451172, 6.379947185516357, 6.160335540771484, 6.622170925140381, 6.623065948486328, 6.1343278884887695, 6.287475109100342, 6.728801727294922, 6.6257429122924805, 7.618834495544434, 7.481911659240723, 7.9602952003479, 9.070220947265625, 9.681276321411133, 10.607090950012207, 11.059869766235352, 10.712994575500488, 11.285118103027344, 9.974992752075195, 9.150959968566895, 8.663199424743652, 8.854791641235352, 7.930540084838867, 7.352871894836426, 7.3823442459106445, 7.108746528625488, 7.403824806213379, 6.61226224899292, 6.515110015869141, 6.537558555603027, 6.496158599853516, 5.990416526794434, 5.700922966003418, 5.522535800933838, 5.7904558181762695, 6.12841272354126, 6.284008026123047, 6.604403972625732, 6.652744293212891, 7.124001502990723, 6.962308883666992, 7.117168426513672, 7.563081741333008, 7.766083717346191, 7.460002899169922, 7.4975128173828125, 7.1091156005859375, 7.242486476898193, 6.874969482421875, 7.006349563598633, 6.547914028167725, 6.796000003814697, 6.282130718231201, 6.41485595703125, 6.376724720001221, 6.50548791885376, 6.078782558441162, 6.114800930023193, 5.791385173797607, 5.873498916625977, 6.149576187133789, 6.1875715255737305, 6.498960494995117, 6.692827224731445, 7.040228366851807, 6.840747833251953, 6.765072822570801, 6.903343677520752, 6.797480583190918, 6.465602874755859, 7.1119489669799805, 6.867116928100586, 7.1261820793151855, 7.0694427490234375, 7.47173547744751, 7.250444412231445, 7.571056842803955, 7.108314514160156, 7.466609954833984, 7.690180778503418, 8.236211776733398, 8.032752990722656, 7.625677108764648, 7.934230804443359, 7.375540256500244, 7.794127464294434, 7.4783477783203125, 7.680790901184082, 7.350907802581787, 7.568636417388916, 7.064326286315918, 7.326724052429199, 6.927474021911621, 7.187061309814453, 6.851300239562988, 7.2529096603393555, 7.34570837020874, 7.322997093200684, 7.500925064086914, 7.249337673187256, 7.479921340942383, 7.056877136230469, 7.563188076019287, 7.498235702514648, 7.467514991760254, 7.449606895446777, 7.675004005432129, 7.28204345703125, 7.73472785949707, 7.465680122375488, 7.183785438537598, 7.5518059730529785, 7.438149452209473, 7.602151870727539, 7.485129356384277, 7.452456474304199, 7.56174898147583, 7.7147016525268555, 7.424736976623535, 7.480525970458984, 7.617855072021484, 7.656136989593506, 7.856464862823486, 8.189146995544434, 8.298908233642578, 8.827262878417969, 9.170269012451172, 9.331040382385254, 9.657997131347656, 9.588882446289062, 8.926312446594238, 9.565071105957031, 9.199441909790039, 9.180319786071777, 9.201845169067383, 9.483657836914062, 8.916207313537598, 8.294706344604492, 8.061528205871582, 7.7525224685668945, 7.800585746765137, 7.568342208862305, 7.7184882164001465, 7.360396385192871, 7.493725776672363, 7.279160499572754, 7.4519195556640625, 7.197549819946289, 7.3302001953125, 7.030905246734619, 7.031126499176025, 6.630758285522461, 6.476964950561523, 6.770068168640137, 6.695176124572754, 7.021151065826416, 6.969086647033691, 7.385990142822266, 7.202401161193848, 7.489750862121582, 7.327334403991699, 7.47806978225708, 7.539460182189941, 7.835529327392578, 7.7491254806518555, 8.190256118774414, 8.210704803466797, 8.11781120300293, 7.75665807723999, 7.82436990737915, 7.570693016052246, 7.443552017211914, 7.180941581726074, 7.362222671508789, 7.036520957946777, 7.123677730560303, 6.691290378570557, 6.800586700439453, 6.410578727722168, 6.574567794799805, 6.1855268478393555, 6.080768585205078, 5.898616790771484, 5.809198379516602, 5.491891860961914, 5.796870231628418, 5.830039978027344, 6.083979606628418, 6.261773109436035, 6.524993419647217, 6.638814449310303, 6.993197917938232, 7.026576995849609, 7.376486778259277, 7.2382965087890625, 7.405181884765625, 7.509352684020996, 7.7299933433532715, 8.042478561401367, 8.421048164367676, 8.641372680664062, 8.755829811096191, 8.278311729431152, 7.660022258758545, 7.7536845207214355, 7.263349533081055, 7.410391807556152, 7.249166011810303, 7.040008068084717, 6.798356056213379, 6.678887367248535, 6.259113788604736, 6.238680839538574, 5.862985610961914, 5.525796890258789, 5.538729667663574, 5.381130218505859, 5.322420120239258, 5.155624866485596], [8.821054458618164, 8.278560638427734, 8.18910026550293, 7.490444660186768, 7.058551788330078, 6.562553882598877, 6.124440670013428, 5.682079792022705, 5.412776947021484, 5.0866851806640625, 4.662014007568359, 4.147675514221191, 3.7990708351135254, 3.2416019439697266, 2.852311849594116, 2.3048884868621826, 2.0380516052246094, 1.5463459491729736, 1.2321815490722656, 0.8063400983810425, 0.7500001788139343, 0.7906634211540222, 1.2701263427734375, 1.635252594947815, 2.0952954292297363, 2.1414661407470703, 2.0744175910949707, 1.9322878122329712, 1.4957712888717651, 1.5917763710021973, 1.7698965072631836, 2.1525654792785645, 2.5496840476989746, 3.093188762664795, 3.4958410263061523, 4.039829730987549, 4.196140289306641, 5.005397319793701, 5.200721740722656, 5.576069355010986, 6.098402976989746, 6.390844821929932, 6.605207443237305, 7.091303825378418, 7.196979999542236, 7.767329216003418, 8.194550514221191, 8.545589447021484, 9.037139892578125, 8.272747039794922, 8.166522026062012, 7.6447906494140625, 7.4293389320373535, 6.973348617553711, 6.881441593170166, 6.284926414489746, 6.052641868591309, 5.705117225646973, 5.550451278686523, 5.131048202514648, 4.836371421813965, 4.757835388183594, 5.075263977050781, 5.268288612365723, 5.802501678466797, 6.016622543334961, 6.161550521850586, 5.924351692199707, 5.88460636138916, 5.511116981506348, 5.776812553405762, 6.300287246704102, 6.56735897064209, 6.738767623901367, 6.9656476974487305, 7.3540754318237305, 7.636187553405762, 7.747399806976318, 8.097098350524902, 8.164484024047852, 7.590984344482422, 7.512423515319824, 7.4420671463012695, 6.982173442840576, 7.138918876647949, 6.853969573974609, 6.424820899963379, 6.223031044006348, 6.005080223083496, 6.417185306549072, 6.459434509277344, 5.885576248168945, 5.73478889465332, 6.17262601852417, 6.178475379943848, 5.5746307373046875, 5.320825576782227, 4.841637134552002, 4.488361835479736, 4.584691047668457, 3.977095127105713, 3.8934502601623535, 3.542607545852661, 3.804011344909668, 3.241727352142334, 3.672942638397217, 3.3176684379577637, 3.490976333618164, 3.3422346115112305, 2.600633144378662, 2.663587808609009, 2.803506374359131, 2.24592661857605, 2.028984308242798, 2.357856512069702, 3.351351737976074, 4.601352691650391, 5.819970607757568, 6.460761547088623, 7.2017645835876465, 7.600630760192871, 7.717728137969971, 7.697821617126465, 7.5229644775390625, 6.731936454772949, 5.808873176574707, 5.628205299377441, 4.856419563293457, 4.614040374755859, 4.895855903625488, 5.391210079193115, 5.430862903594971, 5.643437385559082, 5.463028430938721, 5.794806480407715, 5.787901401519775, 6.615787029266357, 6.858705520629883, 6.853475570678711, 7.11818265914917, 6.875455856323242, 7.299431324005127, 7.011674404144287, 7.396969795227051, 7.652624130249023, 7.3585615158081055, 7.777057647705078, 7.453098297119141, 6.972873210906982, 7.161993980407715, 7.271401405334473, 7.10716438293457, 7.170448303222656, 7.108649253845215, 6.92303466796875, 7.0758056640625, 6.92512321472168, 7.288351058959961, 6.999416351318359, 6.648406982421875, 6.596211910247803, 7.661158561706543, 8.244317054748535, 8.460418701171875, 8.603067398071289, 8.845460891723633, 8.801055908203125, 8.506499290466309, 8.29113483428955, 8.142780303955078, 7.800328254699707, 7.695671558380127, 8.160572052001953, 7.851258754730225, 7.800309181213379, 7.261600494384766, 7.184185028076172, 7.23007869720459, 7.430869102478027, 6.509016036987305, 6.79901123046875, 6.3811211585998535, 6.848969459533691, 6.457085609436035, 6.7501325607299805, 6.61660099029541, 6.414097785949707, 6.569606781005859, 6.697637557983398, 6.874917030334473, 6.884441375732422, 6.88663387298584, 6.531429290771484, 6.289693832397461, 6.276297092437744, 6.131919860839844, 6.08428955078125, 6.012872695922852, 6.192131042480469, 6.200370788574219, 6.150972366333008, 6.252654075622559, 6.171095848083496, 6.594313621520996, 6.651061534881592, 7.203764915466309, 6.81699275970459, 6.1564483642578125, 6.243701934814453, 5.633011817932129, 5.869616508483887, 5.58273458480835, 5.697144508361816, 5.376487731933594, 5.493987083435059, 5.388975143432617, 5.567285537719727, 5.671614170074463, 5.840738773345947, 5.877839088439941, 5.362927436828613, 5.002760887145996, 5.1022233963012695, 4.740636825561523, 4.9047040939331055, 4.753772258758545, 5.073914051055908, 4.817780494689941, 5.089032173156738, 5.157316207885742, 5.477418899536133, 5.723074436187744, 5.998940467834473, 6.6110334396362305, 7.021998405456543, 7.607245445251465, 8.040267944335938, 8.619009971618652, 8.844414710998535, 8.825122833251953, 8.51883316040039, 8.531435012817383, 8.179884910583496, 7.942200660705566, 7.06117057800293, 6.574893951416016, 5.476598262786865, 5.295892715454102, 4.595530986785889, 4.566156387329102, 4.376902103424072, 4.295032978057861, 4.176841735839844, 4.216058731079102, 4.31441593170166, 4.303982734680176, 4.386770248413086, 4.526181221008301, 4.84744119644165, 5.058774948120117, 5.208773136138916, 4.690484523773193, 4.380746364593506, 4.425227165222168, 3.931723117828369, 3.812577486038208, 3.733006477355957, 3.739881753921509, 3.6254031658172607, 3.832796096801758, 3.540433883666992, 4.1098809242248535, 4.062549591064453, 4.489781856536865, 4.750847339630127, 5.050031661987305, 5.12161111831665, 4.910623550415039, 4.576458930969238, 3.846733570098877, 3.512646436691284, 2.908701181411743, 2.893970489501953, 2.59342098236084, 2.8274617195129395, 2.950252056121826, 3.230367660522461, 3.367396354675293, 3.588376760482788, 4.014346599578857, 3.917320728302002, 4.405019283294678, 4.227890968322754, 4.778782367706299, 5.02321195602417, 4.781013488769531, 4.227158069610596, 4.214132308959961, 3.4229588508605957, 3.297515869140625, 2.862107276916504, 2.8911898136138916, 2.456427574157715, 2.2834038734436035, 2.0177106857299805, 1.9996085166931152, 2.0050201416015625, 2.3674135208129883, 2.9792399406433105, 3.763193368911743, 4.514062881469727, 5.407904624938965, 5.529416084289551, 4.891936302185059, 5.315579414367676, 3.7007296085357666, 2.926224708557129, 2.2649054527282715, 1.7982516288757324, 1.3895035982131958, 1.2208161354064941, 1.595043659210205, 1.685645341873169, 2.001983165740967, 2.407270669937134, 2.605860948562622, 3.0078859329223633, 3.3519864082336426, 3.9423861503601074, 4.211695194244385, 4.933854103088379, 5.088200569152832, 5.69498348236084, 5.970477104187012, 5.397097110748291, 5.157241344451904, 5.466527938842773, 5.43849515914917, 5.688295364379883, 5.728202819824219, 5.833281517028809, 5.714907646179199, 5.880118370056152, 6.253857612609863, 6.466885566711426, 6.936225414276123, 6.929087162017822, 7.557144641876221, 7.619207382202148, 7.761102676391602, 7.947725772857666, 8.158781051635742, 8.014945983886719, 8.242593765258789, 8.029022216796875, 8.471480369567871, 8.077284812927246, 8.247476577758789, 8.084728240966797, 8.36149787902832, 8.310274124145508, 8.43287467956543, 8.271014213562012, 7.85832405090332, 7.390046119689941, 7.018899917602539, 6.712496280670166, 6.13377571105957, 6.090959548950195, 5.728146076202393, 5.6655964851379395, 5.3081207275390625, 5.401254653930664, 5.111026287078857, 5.050260543823242, 4.870905876159668, 4.951251029968262, 4.876340866088867, 4.81936502456665, 5.118138313293457, 5.0635223388671875, 4.774484157562256, 4.3957061767578125, 4.481627464294434, 4.305464744567871, 4.431910037994385, 4.494874477386475, 4.59480094909668, 4.921411514282227, 5.081051826477051, 5.587858200073242, 5.821445465087891, 6.245394229888916, 6.432829856872559, 6.092372894287109, 6.337039470672607, 6.05397367477417, 5.587726593017578, 5.303885459899902, 5.431249618530273, 5.1030073165893555, 5.038540840148926, 4.4603495597839355, 4.41353702545166, 3.906250476837158, 3.90852427482605, 3.871359348297119, 3.802155017852783, 4.028288841247559, 4.297511100769043, 4.539416790008545, 4.170664310455322, 3.921786308288574, 3.7486419677734375, 3.420248031616211, 3.4664900302886963, 3.3401026725769043, 3.510241985321045, 3.9452195167541504, 3.8217782974243164, 4.031209468841553, 3.696428060531616, 3.705681800842285, 3.9974288940429688, 4.312828540802002, 4.2944231033325195, 4.246370315551758, 4.643978595733643, 4.7471604347229, 5.442724227905273, 5.529602527618408, 5.778759479522705, 6.154173374176025, 6.173459053039551, 6.528499603271484, 6.226119041442871, 6.527952194213867, 6.070917129516602, 6.006718635559082, 6.195192813873291, 6.61541223526001, 6.4502410888671875, 6.735538482666016, 6.777853012084961, 6.931650161743164, 7.096904754638672, 7.23383092880249, 7.6444501876831055, 8.747269630432129, 9.62094497680664, 9.831448554992676, 9.926466941833496, 9.41642951965332, 9.120491027832031, 8.809235572814941, 8.552287101745605, 7.4992780685424805, 6.793140411376953, 6.413705825805664, 6.270650863647461, 6.297970771789551, 6.390481948852539, 5.575955867767334, 5.17917537689209, 4.527591705322266, 4.88023567199707, 4.228329181671143, 4.229349136352539, 3.7473156452178955, 3.3222544193267822, 3.0585103034973145, 2.938304901123047, 3.1757125854492188, 3.266437530517578, 3.661616802215576, 4.037769317626953, 4.274148941040039, 4.970595359802246, 4.847288131713867, 5.149803638458252, 4.9611616134643555, 4.700026988983154, 4.256104946136475, 4.068789482116699, 3.519712448120117, 3.309199810028076, 3.1746840476989746, 2.819575309753418, 2.9183006286621094, 2.5734381675720215, 3.015526294708252, 3.443103313446045, 3.8589887619018555, 4.561697959899902, 5.787402153015137, 6.165677070617676, 6.470959663391113, 6.786421775817871, 6.027985572814941, 4.853629112243652, 3.8470664024353027, 3.2375900745391846, 2.641205310821533, 2.8777754306793213, 3.2547926902770996, 3.2325034141540527, 3.205203056335449, 3.5531070232391357, 3.586094856262207, 3.020693778991699, 3.065145969390869, 3.140590190887451, 3.1233768463134766, 3.3846869468688965, 3.555276870727539, 3.923530340194702, 4.202320575714111, 4.502436637878418, 4.748040676116943, 5.361845970153809, 5.314828872680664, 5.722445011138916, 6.099774360656738, 6.368369102478027, 6.513887882232666, 6.176163673400879, 5.788713455200195, 5.501980781555176, 5.108997344970703, 4.980423927307129, 4.59129524230957, 4.53203821182251, 4.088464736938477, 4.082767486572266, 3.6570873260498047, 3.5739073753356934, 3.458806037902832, 3.767824172973633, 4.201604843139648, 4.107220649719238, 4.065680027008057, 4.225763320922852, 4.440540313720703, 4.841763019561768, 4.928794860839844, 4.99267578125, 5.318242073059082, 5.557600975036621, 5.802569389343262, 6.119219779968262, 6.416965484619141, 6.760171413421631, 6.727221488952637, 6.592834949493408, 6.116133689880371, 6.096090316772461, 5.719544410705566, 5.6103668212890625, 5.214982986450195, 5.294442176818848, 4.880099296569824, 4.991635322570801, 4.906183242797852, 4.945245265960693, 4.856739044189453, 5.286182403564453, 5.2529802322387695, 6.468394756317139, 7.025552272796631, 7.59745979309082, 7.880670070648193, 8.086544036865234, 7.833616256713867, 8.353551864624023, 8.551290512084961, 8.033561706542969, 7.286683082580566, 6.367470741271973, 5.902829170227051, 5.433901309967041, 5.450213432312012, 5.545118808746338, 5.589650630950928, 5.75789737701416, 5.795937538146973, 6.07922887802124, 6.067419052124023, 6.438989639282227, 6.5335235595703125, 6.726794242858887, 6.87058162689209, 7.274755954742432, 7.1742448806762695, 7.3993730545043945, 7.254740238189697, 6.9950480461120605, 6.988887310028076, 6.610846519470215, 6.749109745025635, 6.257397651672363, 6.389903545379639, 5.956829071044922, 6.17652702331543, 5.995433330535889, 6.140853404998779, 6.112483978271484, 6.390848159790039, 6.570687770843506, 7.1759233474731445, 7.023641586303711, 6.602266788482666, 7.032507419586182, 6.510013103485107, 6.657055854797363, 6.629537582397461, 6.726835250854492, 6.917458534240723, 6.789944648742676, 7.068419456481934, 6.715365886688232, 6.895874500274658, 6.932389736175537, 7.237836837768555, 7.050053119659424, 7.2750959396362305, 7.193073272705078, 6.893010139465332, 6.521327018737793, 6.863521575927734, 6.950348854064941, 7.226186752319336, 7.087213516235352, 7.2770891189575195, 7.18612813949585, 7.441819190979004, 7.218491554260254, 7.3666486740112305, 7.158246040344238, 7.2159576416015625, 7.126760005950928, 7.168916702270508, 7.538064956665039, 7.5837016105651855, 8.48399543762207, 8.772400856018066, 9.02993392944336, 9.449602127075195, 9.048832893371582, 7.87261962890625, 7.6290974617004395, 7.541749000549316, 7.851076602935791, 7.629758834838867, 7.944164752960205, 7.708403587341309, 7.886734962463379, 7.379333019256592, 7.543805122375488, 7.140020370483398, 7.05885648727417, 6.472751617431641, 6.618502616882324, 6.172488212585449, 6.241525650024414, 7.9306416511535645, 7.557931423187256, 7.187566757202148, 7.031913757324219, 6.69150972366333, 6.682856559753418, 6.812088489532471, 6.8849287033081055, 7.223187446594238, 7.426722526550293, 7.483923435211182, 7.378904342651367, 7.8055267333984375, 7.6250200271606445, 7.942286491394043, 8.07252311706543, 8.33823013305664, 8.747533798217773, 8.58935546875, 9.16325855255127, 8.748270034790039, 9.810243606567383, 9.291468620300293, 9.109728813171387, 9.000805854797363, 8.84717082977295, 8.571186065673828, 8.390856742858887, 8.145413398742676, 8.506494522094727, 8.471879959106445, 7.936751842498779, 7.628741264343262, 7.896970748901367, 7.6755242347717285, 7.685431003570557, 7.2653985023498535, 7.224569797515869, 6.779603004455566, 6.894956588745117, 6.63902473449707, 7.128781795501709, 7.094053268432617, 7.710430145263672, 7.489238262176514, 8.063158988952637, 8.158758163452148, 8.072103500366211, 8.716200828552246, 8.642810821533203, 8.37905502319336, 8.244226455688477, 7.632981300354004, 7.749192237854004, 6.990717887878418, 7.179007053375244, 6.750205039978027, 6.959608554840088, 6.607760906219482, 7.0504045486450195, 6.7414870262146, 6.992618560791016, 6.902381896972656, 6.253620147705078, 6.42676305770874, 6.915555000305176, 6.926135063171387, 6.54176139831543, 6.794268608093262, 7.023496627807617, 7.212316036224365, 7.0906476974487305, 7.453878879547119, 7.330536842346191, 7.814441680908203, 8.052651405334473, 8.682108879089355, 8.996505737304688, 9.449657440185547, 9.536535263061523, 9.26542854309082, 8.815790176391602, 8.32530403137207, 8.123178482055664, 7.606468677520752, 7.20857048034668, 7.652871131896973, 7.974306106567383, 8.508646011352539, 8.534685134887695, 8.84064769744873, 9.113536834716797, 9.063772201538086, 9.121511459350586, 9.310063362121582, 9.546509742736816, 9.896921157836914, 9.929062843322754, 9.975241661071777, 9.990835189819336, 9.562797546386719, 9.39045524597168, 9.156317710876465, 8.95457649230957, 8.947590827941895, 8.974872589111328, 9.340197563171387, 8.755998611450195, 8.72720718383789, 9.125245094299316, 8.912740707397461, 8.52469539642334, 8.670191764831543, 8.715970993041992, 8.674545288085938, 9.382060050964355, 9.096120834350586, 9.251232147216797, 10.216508865356445, 11.021183013916016, 11.962268829345703, 12.460766792297363, 12.345438003540039, 12.423554420471191, 11.35745906829834, 10.514864921569824, 10.242755889892578, 10.624737739562988, 9.887927055358887, 9.424427032470703, 9.709444046020508, 9.802669525146484, 9.534102439880371, 9.060894966125488, 8.625686645507812, 8.422548294067383, 8.512825012207031, 8.314884185791016, 7.858083248138428, 7.526424884796143, 7.927480220794678, 8.193480491638184, 8.659168243408203, 8.953125, 9.25876235961914, 9.886962890625, 9.8355131149292, 10.10060977935791, 10.505043029785156, 10.779497146606445, 10.64719009399414, 10.416977882385254, 9.944366455078125, 9.697542190551758, 9.372550964355469, 9.307453155517578, 8.820636749267578, 8.669365882873535, 8.403807640075684, 8.231390953063965, 8.245837211608887, 8.453278541564941, 7.853625297546387, 7.935936450958252, 7.656171798706055, 7.6951141357421875, 7.654783725738525, 7.941842079162598, 8.184630393981934, 8.585898399353027, 8.909627914428711, 8.89088249206543, 8.779726028442383, 8.629655838012695, 8.854864120483398, 8.715559005737305, 9.235305786132812, 9.128439903259277, 9.503320693969727, 9.651986122131348, 10.072892189025879, 10.156061172485352, 10.619690895080566, 10.465755462646484, 10.73055648803711, 10.611259460449219, 11.267175674438477, 11.124326705932617, 10.829345703125, 11.074328422546387, 10.793787002563477, 10.743756294250488, 10.459208488464355, 10.34495735168457, 10.247919082641602, 10.183295249938965, 9.856534957885742, 9.72479248046875, 9.344529151916504, 9.367969512939453, 9.069353103637695, 9.544458389282227, 9.258514404296875, 9.56764030456543, 9.934565544128418, 9.702216148376465, 10.055994033813477, 9.54669189453125, 10.349170684814453, 10.39613151550293, 10.481254577636719, 10.375932693481445, 10.884658813476562, 10.594332695007324, 10.934654235839844, 10.712404251098633, 10.457441329956055, 10.786641120910645, 10.610424041748047, 10.733692169189453, 10.46261215209961, 10.31098747253418, 10.2978515625, 10.49443244934082, 10.196529388427734, 10.083081245422363, 9.936067581176758, 9.951266288757324, 10.003151893615723, 10.063467025756836, 10.127286911010742, 10.157238006591797, 10.386478424072266, 10.78364372253418, 11.28376579284668, 10.889094352722168, 10.325002670288086, 11.061225891113281, 10.866324424743652, 10.478055000305176, 10.689811706542969, 10.891695022583008, 10.358917236328125, 10.155500411987305, 10.253741264343262, 10.148296356201172, 10.395210266113281, 10.036407470703125, 10.475595474243164, 10.138068199157715, 10.250856399536133, 10.268836975097656, 10.380043983459473, 10.144620895385742, 10.289957046508789, 10.244260787963867, 10.257476806640625, 9.706722259521484, 9.586508750915527, 9.835733413696289, 9.704578399658203, 9.930280685424805, 9.714890480041504, 10.347694396972656, 9.978944778442383, 10.190766334533691, 9.966592788696289, 10.130220413208008, 9.890180587768555, 10.257566452026367, 10.031816482543945, 10.136605262756348, 10.023908615112305, 9.90345287322998, 9.715248107910156, 10.234149932861328, 10.054391860961914, 10.059220314025879, 9.967649459838867, 10.167381286621094, 9.787538528442383, 9.81558609008789, 9.615165710449219, 9.412206649780273, 9.48094654083252, 9.317943572998047, 9.417343139648438, 9.00993537902832, 9.100935935974121, 8.669809341430664, 8.407307624816895, 8.703685760498047, 8.656866073608398, 8.9052782058
[truncated: 18,501,554 more chars]
