# Supplementary material for: An outer membrane porin-lipoprotein complex modulates elongasome movement to establish cell curvature in Rhodospirillum rubrum
Source: Nat Commun. 2024 Sep 2;15:7616. doi: 10.1038/s41467-024-51790-z (PMC11369160; doi:10.1038/s41467-024-51790-z)
Supplement: Supplementary file 10 — Supplementary Data 7 [file 41467_2024_51790_MOESM10_ESM.zip › Supplementary Data 7/Porin trimer/Porin trimer.pdb]

ATOM      1  N   ALA A   1      18.764 -11.529  14.200  1.00 78.84           N  
ATOM      2  H   ALA A   1      18.777 -12.065  15.055  1.00 78.84           H  
ATOM      3  H2  ALA A   1      19.015 -10.577  14.428  1.00 78.84           H  
ATOM      4  H3  ALA A   1      19.504 -11.945  13.653  1.00 78.84           H  
ATOM      5  CA  ALA A   1      17.452 -11.624  13.474  1.00 78.84           C  
ATOM      6  HA  ALA A   1      17.419 -12.620  13.032  1.00 78.84           H  
ATOM      7  C   ALA A   1      17.282 -10.600  12.334  1.00 78.84           C  
ATOM      8  CB  ALA A   1      16.269 -11.488  14.437  1.00 78.84           C  
ATOM      9  HB1 ALA A   1      15.328 -11.622  13.904  1.00 78.84           H  
ATOM     10  HB2 ALA A   1      16.367 -12.264  15.196  1.00 78.84           H  
ATOM     11  HB3 ALA A   1      16.285 -10.508  14.916  1.00 78.84           H  
ATOM     12  O   ALA A   1      17.476  -9.430  12.584  1.00 78.84           O  
ATOM     13  N   ASP A   2      16.826 -10.965  11.121  1.00 82.46           N  
ATOM     14  H   ASP A   2      16.770 -11.952  10.915  1.00 82.46           H  
ATOM     15  CA  ASP A   2      16.612 -10.026   9.983  1.00 82.46           C  
ATOM     16  HA  ASP A   2      17.528  -9.462   9.808  1.00 82.46           H  
ATOM     17  C   ASP A   2      15.474  -9.013  10.218  1.00 82.46           C  
ATOM     18  CB  ASP A   2      16.254 -10.791   8.688  1.00 82.46           C  
ATOM     19  HB2 ASP A   2      15.766 -10.100   8.001  1.00 82.46           H  
ATOM     20  HB3 ASP A   2      15.526 -11.565   8.927  1.00 82.46           H  
ATOM     21  O   ASP A   2      14.453  -9.405  10.790  1.00 82.46           O  
ATOM     22  CG  ASP A   2      17.419 -11.405   7.913  1.00 82.46           C  
ATOM     23  OD1 ASP A   2      17.301 -12.579   7.493  1.00 82.46           O  
ATOM     24  OD2 ASP A   2      18.413 -10.699   7.690  1.00 82.46           O  
ATOM     25  N   PRO A   3      15.531  -7.756   9.720  1.00 84.65           N  
ATOM     26  CA  PRO A   3      14.340  -6.926   9.583  1.00 84.65           C  
ATOM     27  HA  PRO A   3      13.936  -6.709  10.571  1.00 84.65           H  
ATOM     28  C   PRO A   3      13.243  -7.643   8.818  1.00 84.65           C  
ATOM     29  CB  PRO A   3      14.766  -5.634   8.877  1.00 84.65           C  
ATOM     30  HB2 PRO A   3      14.558  -5.704   7.809  1.00 84.65           H  
ATOM     31  HB3 PRO A   3      14.269  -4.761   9.301  1.00 84.65           H  
ATOM     32  O   PRO A   3      13.494  -8.401   7.876  1.00 84.65           O  
ATOM     33  CG  PRO A   3      16.278  -5.580   9.085  1.00 84.65           C  
ATOM     34  HG2 PRO A   3      16.505  -5.039  10.004  1.00 84.65           H  
ATOM     35  HG3 PRO A   3      16.781  -5.108   8.241  1.00 84.65           H  
ATOM     36  CD  PRO A   3      16.697  -7.045   9.234  1.00 84.65           C  
ATOM     37  HD2 PRO A   3      17.005  -7.453   8.271  1.00 84.65           H  
ATOM     38  HD3 PRO A   3      17.506  -7.115   9.961  1.00 84.65           H  
ATOM     39  N   ILE A   4      12.000  -7.394   9.223  1.00 89.90           N  
ATOM     40  H   ILE A   4      11.846  -6.708   9.948  1.00 89.90           H  
ATOM     41  CA  ILE A   4      10.859  -7.945   8.509  1.00 89.90           C  
ATOM     42  HA  ILE A   4      10.999  -9.022   8.420  1.00 89.90           H  
ATOM     43  C   ILE A   4      10.865  -7.349   7.096  1.00 89.90           C  
ATOM     44  CB  ILE A   4       9.544  -7.705   9.280  1.00 89.90           C  
ATOM     45  HB  ILE A   4       9.475  -6.650   9.543  1.00 89.90           H  
ATOM     46  O   ILE A   4      10.526  -6.194   6.887  1.00 89.90           O  
ATOM     47  CG1 ILE A   4       9.523  -8.501  10.600  1.00 89.90           C  
ATOM     48 HG12 ILE A   4       9.523  -9.568  10.377  1.00 89.90           H  
ATOM     49 HG13 ILE A   4      10.427  -8.271  11.164  1.00 89.90           H  
ATOM     50  CG2 ILE A   4       8.368  -8.120   8.380  1.00 89.90           C  
ATOM     51 HG21 ILE A   4       8.277  -7.441   7.531  1.00 89.90           H  
ATOM     52 HG22 ILE A   4       7.419  -8.080   8.913  1.00 89.90           H  
ATOM     53 HG23 ILE A   4       8.550  -9.133   8.020  1.00 89.90           H  
ATOM     54  CD1 ILE A   4       8.328  -8.182  11.510  1.00 89.90           C  
ATOM     55 HD11 ILE A   4       8.434  -8.735  12.443  1.00 89.90           H  
ATOM     56 HD12 ILE A   4       8.307  -7.116  11.736  1.00 89.90           H  
ATOM     57 HD13 ILE A   4       7.387  -8.483  11.049  1.00 89.90           H  
ATOM     58  N   THR A   5      11.255  -8.163   6.116  1.00 89.42           N  
ATOM     59  H   THR A   5      11.662  -9.050   6.375  1.00 89.42           H  
ATOM     60  CA  THR A   5      11.154  -7.804   4.702  1.00 89.42           C  
ATOM     61  HA  THR A   5      11.243  -6.723   4.595  1.00 89.42           H  
ATOM     62  C   THR A   5       9.790  -8.241   4.191  1.00 89.42           C  
ATOM     63  CB  THR A   5      12.276  -8.444   3.880  1.00 89.42           C  
ATOM     64  HB  THR A   5      12.193  -9.529   3.934  1.00 89.42           H  
ATOM     65  O   THR A   5       9.468  -9.436   4.218  1.00 89.42           O  
ATOM     66  CG2 THR A   5      12.237  -8.006   2.415  1.00 89.42           C  
ATOM     67 HG21 THR A   5      13.121  -8.385   1.900  1.00 89.42           H  
ATOM     68 HG22 THR A   5      11.345  -8.399   1.926  1.00 89.42           H  
ATOM     69 HG23 THR A   5      12.232  -6.918   2.356  1.00 89.42           H  
ATOM     70  OG1 THR A   5      13.534  -8.065   4.383  1.00 89.42           O  
ATOM     71  HG1 THR A   5      13.502  -8.048   5.342  1.00 89.42           H  
ATOM     72  N   LEU A   6       8.992  -7.284   3.718  1.00 91.28           N  
ATOM     73  H   LEU A   6       9.296  -6.322   3.772  1.00 91.28           H  
ATOM     74  CA  LEU A   6       7.689  -7.568   3.129  1.00 91.28           C  
ATOM     75  HA  LEU A   6       7.144  -8.223   3.809  1.00 91.28           H  
ATOM     76  C   LEU A   6       7.853  -8.320   1.803  1.00 91.28           C  
ATOM     77  CB  LEU A   6       6.873  -6.273   2.956  1.00 91.28           C  
ATOM     78  HB2 LEU A   6       7.432  -5.596   2.311  1.00 91.28           H  
ATOM     79  HB3 LEU A   6       5.940  -6.518   2.449  1.00 91.28           H  
ATOM     80  O   LEU A   6       8.605  -7.926   0.911  1.00 91.28           O  
ATOM     81  CG  LEU A   6       6.537  -5.534   4.268  1.00 91.28           C  
ATOM     82  HG  LEU A   6       7.467  -5.262   4.767  1.00 91.28           H  
ATOM     83  CD1 LEU A   6       5.774  -4.252   3.947  1.00 91.28           C  
ATOM     84 HD11 LEU A   6       4.814  -4.463   3.475  1.00 91.28           H  
ATOM     85 HD12 LEU A   6       5.583  -3.693   4.863  1.00 91.28           H  
ATOM     86 HD13 LEU A   6       6.364  -3.616   3.286  1.00 91.28           H  
ATOM     87  CD2 LEU A   6       5.701  -6.387   5.228  1.00 91.28           C  
ATOM     88 HD21 LEU A   6       6.275  -7.244   5.581  1.00 91.28           H  
ATOM     89 HD22 LEU A   6       4.781  -6.714   4.743  1.00 91.28           H  
ATOM     90 HD23 LEU A   6       5.437  -5.783   6.097  1.00 91.28           H  
ATOM     91  N   LYS A   7       7.128  -9.427   1.679  1.00 90.48           N  
ATOM     92  H   LYS A   7       6.579  -9.706   2.479  1.00 90.48           H  
ATOM     93  CA  LYS A   7       6.928 -10.185   0.446  1.00 90.48           C  
ATOM     94  HA  LYS A   7       7.685  -9.891  -0.281  1.00 90.48           H  
ATOM     95  C   LYS A   7       5.561  -9.841  -0.116  1.00 90.48           C  
ATOM     96  CB  LYS A   7       7.023 -11.692   0.703  1.00 90.48           C  
ATOM     97  HB2 LYS A   7       6.250 -11.983   1.414  1.00 90.48           H  
ATOM     98  HB3 LYS A   7       6.839 -12.220  -0.233  1.00 90.48           H  
ATOM     99  O   LYS A   7       4.588  -9.770   0.632  1.00 90.48           O  
ATOM    100  CG  LYS A   7       8.396 -12.097   1.245  1.00 90.48           C  
ATOM    101  HG2 LYS A   7       8.605 -11.555   2.167  1.00 90.48           H  
ATOM    102  HG3 LYS A   7       9.163 -11.856   0.509  1.00 90.48           H  
ATOM    103  CD  LYS A   7       8.415 -13.596   1.542  1.00 90.48           C  
ATOM    104  HD2 LYS A   7       7.624 -13.819   2.258  1.00 90.48           H  
ATOM    105  HD3 LYS A   7       8.246 -14.156   0.622  1.00 90.48           H  
ATOM    106  CE  LYS A   7       9.775 -13.945   2.142  1.00 90.48           C  
ATOM    107  HE2 LYS A   7      10.547 -13.769   1.393  1.00 90.48           H  
ATOM    108  HE3 LYS A   7       9.963 -13.263   2.972  1.00 90.48           H  
ATOM    109  NZ  LYS A   7       9.803 -15.345   2.620  1.00 90.48           N  
ATOM    110  HZ1 LYS A   7       9.626 -15.980   1.854  1.00 90.48           H  
ATOM    111  HZ2 LYS A   7      10.699 -15.542   3.041  1.00 90.48           H  
ATOM    112  HZ3 LYS A   7       9.088 -15.463   3.323  1.00 90.48           H  
ATOM    113  N   LEU A   8       5.522  -9.689  -1.431  1.00 90.38           N  
ATOM    114  H   LEU A   8       6.382  -9.790  -1.951  1.00 90.38           H  
ATOM    115  CA  LEU A   8       4.323  -9.391  -2.193  1.00 90.38           C  
ATOM    116  HA  LEU A   8       3.674  -8.755  -1.590  1.00 90.38           H  
ATOM    117  C   LEU A   8       3.568 -10.681  -2.549  1.00 90.38           C  
ATOM    118  CB  LEU A   8       4.785  -8.612  -3.429  1.00 90.38           C  
ATOM    119  HB2 LEU A   8       5.410  -9.272  -4.030  1.00 90.38           H  
ATOM    120  HB3 LEU A   8       5.396  -7.769  -3.104  1.00 90.38           H  
ATOM    121  O   LEU A   8       4.177 -11.623  -3.061  1.00 90.38           O  
ATOM    122  CG  LEU A   8       3.657  -8.070  -4.307  1.00 90.38           C  
ATOM    123  HG  LEU A   8       3.027  -8.895  -4.640  1.00 90.38           H  
ATOM    124  CD1 LEU A   8       2.811  -7.040  -3.570  1.00 90.38           C  
ATOM    125 HD11 LEU A   8       3.424  -6.214  -3.210  1.00 90.38           H  
ATOM    126 HD12 LEU A   8       2.041  -6.662  -4.242  1.00 90.38           H  
ATOM    127 HD13 LEU A   8       2.290  -7.495  -2.727  1.00 90.38           H  
ATOM    128  CD2 LEU A   8       4.322  -7.418  -5.521  1.00 90.38           C  
ATOM    129 HD21 LEU A   8       5.067  -8.088  -5.950  1.00 90.38           H  
ATOM    130 HD22 LEU A   8       4.802  -6.484  -5.228  1.00 90.38           H  
ATOM    131 HD23 LEU A   8       3.565  -7.222  -6.281  1.00 90.38           H  
ATOM    132  N   GLY A   9       2.266 -10.694  -2.298  1.00 89.78           N  
ATOM    133  H   GLY A   9       1.873  -9.872  -1.862  1.00 89.78           H  
ATOM    134  CA  GLY A   9       1.294 -11.698  -2.734  1.00 89.78           C  
ATOM    135  HA2 GLY A   9       1.137 -12.433  -1.945  1.00 89.78           H  
ATOM    136  HA3 GLY A   9       1.649 -12.220  -3.623  1.00 89.78           H  
ATOM    137  C   GLY A   9      -0.039 -11.021  -3.062  1.00 89.78           C  
ATOM    138  O   GLY A   9      -0.083  -9.802  -3.213  1.00 89.78           O  
ATOM    139  N   GLY A  10      -1.122 -11.783  -3.170  1.00 91.05           N  
ATOM    140  H   GLY A  10      -1.020 -12.788  -3.156  1.00 91.05           H  
ATOM    141  CA  GLY A  10      -2.463 -11.236  -3.420  1.00 91.05           C  
ATOM    142  HA2 GLY A  10      -2.399 -10.416  -4.136  1.00 91.05           H  
ATOM    143  HA3 GLY A  10      -2.891 -10.825  -2.506  1.00 91.05           H  
ATOM    144  C   GLY A  10      -3.423 -12.276  -3.988  1.00 91.05           C  
ATOM    145  O   GLY A  10      -3.018 -13.410  -4.270  1.00 91.05           O  
ATOM    146  N   LYS A  11      -4.669 -11.875  -4.223  1.00 90.28           N  
ATOM    147  H   LYS A  11      -4.906 -10.921  -3.989  1.00 90.28           H  
ATOM    148  CA  LYS A  11      -5.630 -12.611  -5.058  1.00 90.28           C  
ATOM    149  HA  LYS A  11      -5.083 -13.381  -5.602  1.00 90.28           H  
ATOM    150  C   LYS A  11      -6.220 -11.670  -6.106  1.00 90.28           C  
ATOM    151  CB  LYS A  11      -6.708 -13.321  -4.208  1.00 90.28           C  
ATOM    152  HB2 LYS A  11      -6.225 -13.922  -3.438  1.00 90.28           H  
ATOM    153  HB3 LYS A  11      -7.289 -13.985  -4.849  1.00 90.28           H  
ATOM    154  O   LYS A  11      -6.240 -10.461  -5.913  1.00 90.28           O  
ATOM    155  CG  LYS A  11      -7.666 -12.324  -3.546  1.00 90.28           C  
ATOM    156  HG2 LYS A  11      -7.071 -11.647  -2.932  1.00 90.28           H  
ATOM    157  HG3 LYS A  11      -8.149 -11.732  -4.323  1.00 90.28           H  
ATOM    158  CD  LYS A  11      -8.778 -12.938  -2.677  1.00 90.28           C  
ATOM    159  HD2 LYS A  11      -9.477 -13.513  -3.284  1.00 90.28           H  
ATOM    160  HD3 LYS A  11      -8.356 -13.543  -1.875  1.00 90.28           H  
ATOM    161  CE  LYS A  11      -9.459 -11.693  -2.109  1.00 90.28           C  
ATOM    162  HE2 LYS A  11      -9.825 -11.073  -2.927  1.00 90.28           H  
ATOM    163  HE3 LYS A  11      -8.684 -11.110  -1.609  1.00 90.28           H  
ATOM    164  NZ  LYS A  11     -10.570 -11.880  -1.153  1.00 90.28           N  
ATOM    165  HZ1 LYS A  11     -11.443 -12.021  -1.641  1.00 90.28           H  
ATOM    166  HZ2 LYS A  11     -10.380 -12.514  -0.391  1.00 90.28           H  
ATOM    167  HZ3 LYS A  11     -10.694 -10.972  -0.730  1.00 90.28           H  
ATOM    168  N   GLN A  12      -6.654 -12.221  -7.231  1.00 91.85           N  
ATOM    169  H   GLN A  12      -6.615 -13.228  -7.295  1.00 91.85           H  
ATOM    170  CA  GLN A  12      -7.413 -11.483  -8.241  1.00 91.85           C  
ATOM    171  HA  GLN A  12      -7.944 -10.662  -7.758  1.00 91.85           H  
ATOM    172  C   GLN A  12      -8.451 -12.417  -8.849  1.00 91.85           C  
ATOM    173  CB  GLN A  12      -6.463 -10.893  -9.296  1.00 91.85           C  
ATOM    174  HB2 GLN A  12      -5.705 -10.299  -8.786  1.00 91.85           H  
ATOM    175  HB3 GLN A  12      -5.969 -11.695  -9.844  1.00 91.85           H  
ATOM    176  O   GLN A  12      -8.109 -13.378  -9.552  1.00 91.85           O  
ATOM    177  CG  GLN A  12      -7.200  -9.981 -10.282  1.00 91.85           C  
ATOM    178  HG2 GLN A  12      -7.805  -9.270  -9.720  1.00 91.85           H  
ATOM    179  HG3 GLN A  12      -7.877 -10.568 -10.903  1.00 91.85           H  
ATOM    180  CD  GLN A  12      -6.245  -9.196 -11.175  1.00 91.85           C  
ATOM    181  NE2 GLN A  12      -6.616  -8.000 -11.547  1.00 91.85           N  
ATOM    182 HE21 GLN A  12      -7.495  -7.644 -11.198  1.00 91.85           H  
ATOM    183 HE22 GLN A  12      -5.925  -7.372 -11.930  1.00 91.85           H  
ATOM    184  OE1 GLN A  12      -5.175  -9.646 -11.576  1.00 91.85           O  
ATOM    185  N   GLU A  13      -9.715 -12.152  -8.560  1.00 90.23           N  
ATOM    186  H   GLU A  13      -9.916 -11.395  -7.923  1.00 90.23           H  
ATOM    187  CA  GLU A  13     -10.838 -13.019  -8.884  1.00 90.23           C  
ATOM    188  HA  GLU A  13     -10.461 -13.901  -9.402  1.00 90.23           H  
ATOM    189  C   GLU A  13     -11.809 -12.312  -9.828  1.00 90.23           C  
ATOM    190  CB  GLU A  13     -11.534 -13.522  -7.612  1.00 90.23           C  
ATOM    191  HB2 GLU A  13     -12.150 -12.725  -7.197  1.00 90.23           H  
ATOM    192  HB3 GLU A  13     -12.179 -14.345  -7.919  1.00 90.23           H  
ATOM    193  O   GLU A  13     -12.106 -11.130  -9.693  1.00 90.23           O  
ATOM    194  CG  GLU A  13     -10.552 -14.030  -6.537  1.00 90.23           C  
ATOM    195  HG2 GLU A  13     -10.036 -13.189  -6.074  1.00 90.23           H  
ATOM    196  HG3 GLU A  13      -9.796 -14.632  -7.040  1.00 90.23           H  
ATOM    197  CD  GLU A  13     -11.217 -14.869  -5.435  1.00 90.23           C  
ATOM    198  OE1 GLU A  13     -10.475 -15.636  -4.775  1.00 90.23           O  
ATOM    199  OE2 GLU A  13     -12.463 -14.910  -5.376  1.00 90.23           O  
ATOM    200  N   GLN A  14     -12.264 -13.035 -10.851  1.00 92.84           N  
ATOM    201  H   GLN A  14     -11.945 -13.991 -10.926  1.00 92.84           H  
ATOM    202  CA  GLN A  14     -13.108 -12.498 -11.916  1.00 92.84           C  
ATOM    203  HA  GLN A  14     -13.536 -11.541 -11.615  1.00 92.84           H  
ATOM    204  C   GLN A  14     -14.251 -13.467 -12.195  1.00 92.84           C  
ATOM    205  CB  GLN A  14     -12.252 -12.297 -13.176  1.00 92.84           C  
ATOM    206  HB2 GLN A  14     -11.776 -13.245 -13.427  1.00 92.84           H  
ATOM    207  HB3 GLN A  14     -12.904 -12.022 -14.006  1.00 92.84           H  
ATOM    208  O   GLN A  14     -14.023 -14.559 -12.735  1.00 92.84           O  
ATOM    209  CG  GLN A  14     -11.144 -11.245 -13.011  1.00 92.84           C  
ATOM    210  HG2 GLN A  14     -10.518 -11.248 -13.904  1.00 92.84           H  
ATOM    211  HG3 GLN A  14     -10.510 -11.489 -12.159  1.00 92.84           H  
ATOM    212  CD  GLN A  14     -11.710  -9.847 -12.850  1.00 92.84           C  
ATOM    213  NE2 GLN A  14     -11.088  -8.995 -12.068  1.00 92.84           N  
ATOM    214 HE21 GLN A  14     -11.495  -8.088 -11.890  1.00 92.84           H  
ATOM    215 HE22 GLN A  14     -10.353  -9.262 -11.429  1.00 92.84           H  
ATOM    216  OE1 GLN A  14     -12.699  -9.524 -13.493  1.00 92.84           O  
ATOM    217  N   TYR A  15     -15.479 -13.076 -11.866  1.00 91.86           N  
ATOM    218  H   TYR A  15     -15.579 -12.183 -11.404  1.00 91.86           H  
ATOM    219  CA  TYR A  15     -16.665 -13.926 -11.926  1.00 91.86           C  
ATOM    220  HA  TYR A  15     -16.365 -14.930 -12.228  1.00 91.86           H  
ATOM    221  C   TYR A  15     -17.702 -13.422 -12.933  1.00 91.86           C  
ATOM    222  CB  TYR A  15     -17.280 -14.037 -10.532  1.00 91.86           C  
ATOM    223  HB2 TYR A  15     -17.553 -13.034 -10.205  1.00 91.86           H  
ATOM    224  HB3 TYR A  15     -18.194 -14.627 -10.591  1.00 91.86           H  
ATOM    225  O   TYR A  15     -18.023 -12.247 -13.013  1.00 91.86           O  
ATOM    226  CG  TYR A  15     -16.373 -14.659  -9.496  1.00 91.86           C  
ATOM    227  CD1 TYR A  15     -16.232 -16.058  -9.455  1.00 91.86           C  
ATOM    228  HD1 TYR A  15     -16.764 -16.676 -10.163  1.00 91.86           H  
ATOM    229  CD2 TYR A  15     -15.698 -13.847  -8.560  1.00 91.86           C  
ATOM    230  HD2 TYR A  15     -15.816 -12.774  -8.565  1.00 91.86           H  
ATOM    231  CE1 TYR A  15     -15.420 -16.640  -8.472  1.00 91.86           C  
ATOM    232  HE1 TYR A  15     -15.328 -17.712  -8.374  1.00 91.86           H  
ATOM    233  CE2 TYR A  15     -14.874 -14.436  -7.582  1.00 91.86           C  
ATOM    234  HE2 TYR A  15     -14.376 -13.825  -6.844  1.00 91.86           H  
ATOM    235  OH  TYR A  15     -13.947 -16.467  -6.645  1.00 91.86           O  
ATOM    236  HH  TYR A  15     -13.479 -15.840  -6.089  1.00 91.86           H  
ATOM    237  CZ  TYR A  15     -14.731 -15.837  -7.547  1.00 91.86           C  
ATOM    238  N   PHE A  16     -18.291 -14.354 -13.678  1.00 91.84           N  
ATOM    239  H   PHE A  16     -17.952 -15.296 -13.544  1.00 91.84           H  
ATOM    240  CA  PHE A  16     -19.265 -14.158 -14.749  1.00 91.84           C  
ATOM    241  HA  PHE A  16     -19.533 -13.104 -14.823  1.00 91.84           H  
ATOM    242  C   PHE A  16     -20.498 -14.983 -14.454  1.00 91.84           C  
ATOM    243  CB  PHE A  16     -18.672 -14.643 -16.082  1.00 91.84           C  
ATOM    244  HB2 PHE A  16     -19.394 -14.497 -16.885  1.00 91.84           H  
ATOM    245  HB3 PHE A  16     -18.469 -15.712 -16.022  1.00 91.84           H  
ATOM    246  O   PHE A  16     -20.441 -16.217 -14.466  1.00 91.84           O  
ATOM    247  CG  PHE A  16     -17.393 -13.938 -16.409  1.00 91.84           C  
ATOM    248  CD1 PHE A  16     -17.447 -12.591 -16.775  1.00 91.84           C  
ATOM    249  HD1 PHE A  16     -18.400 -12.128 -16.984  1.00 91.84           H  
ATOM    250  CD2 PHE A  16     -16.164 -14.557 -16.118  1.00 91.84           C  
ATOM    251  HD2 PHE A  16     -16.133 -15.580 -15.775  1.00 91.84           H  
ATOM    252  CE1 PHE A  16     -16.280 -11.824 -16.691  1.00 91.84           C  
ATOM    253  HE1 PHE A  16     -16.312 -10.749 -16.788  1.00 91.84           H  
ATOM    254  CE2 PHE A  16     -14.981 -13.806 -16.152  1.00 91.84           C  
ATOM    255  HE2 PHE A  16     -14.041 -14.245 -15.852  1.00 91.84           H  
ATOM    256  CZ  PHE A  16     -15.056 -12.432 -16.411  1.00 91.84           C  
ATOM    257  HZ  PHE A  16     -14.186 -11.803 -16.293  1.00 91.84           H  
ATOM    258  N   GLY A  17     -21.638 -14.344 -14.244  1.00 90.21           N  
ATOM    259  H   GLY A  17     -21.658 -13.334 -14.242  1.00 90.21           H  
ATOM    260  CA  GLY A  17     -22.820 -15.088 -13.852  1.00 90.21           C  
ATOM    261  HA2 GLY A  17     -22.802 -15.236 -12.772  1.00 90.21           H  
ATOM    262  HA3 GLY A  17     -22.806 -16.061 -14.342  1.00 90.21           H  
ATOM    263  C   GLY A  17     -24.126 -14.434 -14.219  1.00 90.21           C  
ATOM    264  O   GLY A  17     -24.183 -13.299 -14.672  1.00 90.21           O  
ATOM    265  N   GLY A  18     -25.206 -15.180 -14.046  1.00 88.61           N  
ATOM    266  H   GLY A  18     -25.089 -16.106 -13.660  1.00 88.61           H  
ATOM    267  CA  GLY A  18     -26.543 -14.653 -14.237  1.00 88.61           C  
ATOM    268  HA2 GLY A  18     -26.560 -13.632 -13.855  1.00 88.61           H  
ATOM    269  HA3 GLY A  18     -26.794 -14.632 -15.298  1.00 88.61           H  
ATOM    270  C   GLY A  18     -27.591 -15.447 -13.487  1.00 88.61           C  
ATOM    271  O   GLY A  18     -27.398 -16.622 -13.164  1.00 88.61           O  
ATOM    272  N   VAL A  19     -28.713 -14.783 -13.229  1.00 87.40           N  
ATOM    273  H   VAL A  19     -28.773 -13.827 -13.550  1.00 87.40           H  
ATOM    274  CA  VAL A  19     -29.843 -15.331 -12.477  1.00 87.40           C  
ATOM    275  HA  VAL A  19     -29.633 -16.375 -12.242  1.00 87.40           H  
ATOM    276  C   VAL A  19     -31.109 -15.318 -13.322  1.00 87.40           C  
ATOM    277  CB  VAL A  19     -30.017 -14.592 -11.138  1.00 87.40           C  
ATOM    278  HB  VAL A  19     -30.070 -13.518 -11.320  1.00 87.40           H  
ATOM    279  O   VAL A  19     -31.366 -14.370 -14.059  1.00 87.40           O  
ATOM    280  CG1 VAL A  19     -31.289 -15.009 -10.388  1.00 87.40           C  
ATOM    281 HG11 VAL A  19     -32.173 -14.704 -10.948  1.00 87.40           H  
ATOM    282 HG12 VAL A  19     -31.305 -16.088 -10.235  1.00 87.40           H  
ATOM    283 HG13 VAL A  19     -31.331 -14.497  -9.427  1.00 87.40           H  
ATOM    284  CG2 VAL A  19     -28.800 -14.891 -10.257  1.00 87.40           C  
ATOM    285 HG21 VAL A  19     -28.601 -15.962 -10.227  1.00 87.40           H  
ATOM    286 HG22 VAL A  19     -27.921 -14.367 -10.630  1.00 87.40           H  
ATOM    287 HG23 VAL A  19     -28.995 -14.559  -9.237  1.00 87.40           H  
ATOM    288  N   ALA A  20     -31.900 -16.382 -13.195  1.00 89.77           N  
ATOM    289  H   ALA A  20     -31.582 -17.110 -12.572  1.00 89.77           H  
ATOM    290  CA  ALA A  20     -33.260 -16.503 -13.696  1.00 89.77           C  
ATOM    291  HA  ALA A  20     -33.568 -15.566 -14.160  1.00 89.77           H  
ATOM    292  C   ALA A  20     -34.193 -16.787 -12.512  1.00 89.77           C  
ATOM    293  CB  ALA A  20     -33.296 -17.608 -14.760  1.00 89.77           C  
ATOM    294  HB1 ALA A  20     -32.637 -17.338 -15.584  1.00 89.77           H  
ATOM    295  HB2 ALA A  20     -34.315 -17.716 -15.132  1.00 89.77           H  
ATOM    296  HB3 ALA A  20     -32.966 -18.551 -14.326  1.00 89.77           H  
ATOM    297  O   ALA A  20     -34.228 -17.905 -11.982  1.00 89.77           O  
ATOM    298  N   SER A  21     -34.935 -15.770 -12.087  1.00 87.12           N  
ATOM    299  H   SER A  21     -34.930 -14.906 -12.611  1.00 87.12           H  
ATOM    300  CA  SER A  21     -35.854 -15.849 -10.966  1.00 87.12           C  
ATOM    301  HA  SER A  21     -35.444 -16.583 -10.272  1.00 87.12           H  
ATOM    302  C   SER A  21     -37.229 -16.368 -11.387  1.00 87.12           C  
ATOM    303  CB  SER A  21     -35.912 -14.540 -10.173  1.00 87.12           C  
ATOM    304  HB2 SER A  21     -34.907 -14.265  -9.855  1.00 87.12           H  
ATOM    305  HB3 SER A  21     -36.519 -14.703  -9.282  1.00 87.12           H  
ATOM    306  O   SER A  21     -37.794 -16.032 -12.428  1.00 87.12           O  
ATOM    307  OG  SER A  21     -36.473 -13.483 -10.913  1.00 87.12           O  
ATOM    308  HG  SER A  21     -35.772 -13.164 -11.486  1.00 87.12           H  
ATOM    309  N   THR A  22     -37.784 -17.244 -10.556  1.00 87.61           N  
ATOM    310  H   THR A  22     -37.265 -17.491  -9.726  1.00 87.61           H  
ATOM    311  CA  THR A  22     -39.208 -17.591 -10.546  1.00 87.61           C  
ATOM    312  HA  THR A  22     -39.588 -17.579 -11.568  1.00 87.61           H  
ATOM    313  C   THR A  22     -40.012 -16.553  -9.759  1.00 87.61           C  
ATOM    314  CB  THR A  22     -39.414 -18.997  -9.960  1.00 87.61           C  
ATOM    315  HB  THR A  22     -40.477 -19.170  -9.792  1.00 87.61           H  
ATOM    316  O   THR A  22     -41.211 -16.397 -10.010  1.00 87.61           O  
ATOM    317  CG2 THR A  22     -38.873 -20.068 -10.910  1.00 87.61           C  
ATOM    318 HG21 THR A  22     -39.055 -21.053 -10.479  1.00 87.61           H  
ATOM    319 HG22 THR A  22     -39.376 -19.994 -11.874  1.00 87.61           H  
ATOM    320 HG23 THR A  22     -37.800 -19.934 -11.048  1.00 87.61           H  
ATOM    321  OG1 THR A  22     -38.712 -19.136  -8.748  1.00 87.61           O  
ATOM    322  HG1 THR A  22     -39.033 -19.883  -8.238  1.00 87.61           H  
ATOM    323  N   LYS A  23     -39.349 -15.811  -8.861  1.00 84.09           N  
ATOM    324  H   LYS A  23     -38.387 -16.064  -8.686  1.00 84.09           H  
ATOM    325  CA  LYS A  23     -39.875 -14.663  -8.118  1.00 84.09           C  
ATOM    326  HA  LYS A  23     -40.741 -14.264  -8.647  1.00 84.09           H  
ATOM    327  C   LYS A  23     -38.808 -13.567  -8.024  1.00 84.09           C  
ATOM    328  CB  LYS A  23     -40.304 -15.165  -6.737  1.00 84.09           C  
ATOM    329  HB2 LYS A  23     -39.425 -15.407  -6.140  1.00 84.09           H  
ATOM    330  HB3 LYS A  23     -40.892 -16.075  -6.858  1.00 84.09           H  
ATOM    331  O   LYS A  23     -37.757 -13.787  -7.432  1.00 84.09           O  
ATOM    332  CG  LYS A  23     -41.153 -14.132  -5.999  1.00 84.09           C  
ATOM    333  HG2 LYS A  23     -40.600 -13.201  -5.879  1.00 84.09           H  
ATOM    334  HG3 LYS A  23     -42.059 -13.941  -6.574  1.00 84.09           H  
ATOM    335  CD  LYS A  23     -41.520 -14.698  -4.630  1.00 84.09           C  
ATOM    336  HD2 LYS A  23     -40.625 -14.744  -4.009  1.00 84.09           H  
ATOM    337  HD3 LYS A  23     -41.921 -15.705  -4.744  1.00 84.09           H  
ATOM    338  CE  LYS A  23     -42.567 -13.800  -3.986  1.00 84.09           C  
ATOM    339  HE2 LYS A  23     -43.438 -13.739  -4.638  1.00 84.09           H  
ATOM    340  HE3 LYS A  23     -42.150 -12.798  -3.882  1.00 84.09           H  
ATOM    341  NZ  LYS A  23     -42.936 -14.333  -2.662  1.00 84.09           N  
ATOM    342  HZ1 LYS A  23     -43.622 -13.737  -2.221  1.00 84.09           H  
ATOM    343  HZ2 LYS A  23     -43.205 -15.306  -2.697  1.00 84.09           H  
ATOM    344  HZ3 LYS A  23     -42.114 -14.262  -2.080  1.00 84.09           H  
ATOM    345  N   ASP A  24     -39.078 -12.402  -8.605  1.00 78.23           N  
ATOM    346  H   ASP A  24     -39.968 -12.271  -9.065  1.00 78.23           H  
ATOM    347  CA  ASP A  24     -38.062 -11.365  -8.836  1.00 78.23           C  
ATOM    348  HA  ASP A  24     -37.107 -11.862  -9.006  1.00 78.23           H  
ATOM    349  C   ASP A  24     -37.830 -10.421  -7.642  1.00 78.23           C  
ATOM    350  CB  ASP A  24     -38.396 -10.622 -10.144  1.00 78.23           C  
ATOM    351  HB2 ASP A  24     -37.558  -9.980 -10.415  1.00 78.23           H  
ATOM    352  HB3 ASP A  24     -38.497 -11.361 -10.939  1.00 78.23           H  
ATOM    353  O   ASP A  24     -36.788  -9.774  -7.561  1.00 78.23           O  
ATOM    354  CG  ASP A  24     -39.664  -9.758 -10.125  1.00 78.23           C  
ATOM    355  OD1 ASP A  24     -40.094  -9.340 -11.224  1.00 78.23           O  
ATOM    356  OD2 ASP A  24     -40.241  -9.546  -9.033  1.00 78.23           O  
ATOM    357  N   GLY A  25     -38.761 -10.356  -6.687  1.00 76.37           N  
ATOM    358  H   GLY A  25     -39.627 -10.850  -6.850  1.00 76.37           H  
ATOM    359  CA  GLY A  25     -38.671  -9.469  -5.523  1.00 76.37           C  
ATOM    360  HA2 GLY A  25     -39.563  -9.622  -4.916  1.00 76.37           H  
ATOM    361  HA3 GLY A  25     -37.802  -9.733  -4.920  1.00 76.37           H  
ATOM    362  C   GLY A  25     -38.562  -7.983  -5.895  1.00 76.37           C  
ATOM    363  O   GLY A  25     -37.944  -7.203  -5.170  1.00 76.37           O  
ATOM    364  N   GLY A  26     -39.055  -7.599  -7.078  1.00 76.97           N  
ATOM    365  H   GLY A  26     -39.516  -8.292  -7.649  1.00 76.97           H  
ATOM    366  CA  GLY A  26     -38.868  -6.256  -7.629  1.00 76.97           C  
ATOM    367  HA2 GLY A  26     -39.091  -5.521  -6.857  1.00 76.97           H  
ATOM    368  HA3 GLY A  26     -39.571  -6.123  -8.451  1.00 76.97           H  
ATOM    369  C   GLY A  26     -37.460  -5.966  -8.167  1.00 76.97           C  
ATOM    370  O   GLY A  26     -37.189  -4.822  -8.533  1.00 76.97           O  
ATOM    371  N   ARG A  27     -36.568  -6.963  -8.246  1.00 75.18           N  
ATOM    372  H   ARG A  27     -36.854  -7.883  -7.942  1.00 75.18           H  
ATOM    373  CA  ARG A  27     -35.221  -6.837  -8.824  1.00 75.18           C  
ATOM    374  HA  ARG A  27     -35.018  -5.789  -9.045  1.00 75.18           H  
ATOM    375  C   ARG A  27     -35.129  -7.616 -10.124  1.00 75.18           C  
ATOM    376  CB  ARG A  27     -34.162  -7.339  -7.840  1.00 75.18           C  
ATOM    377  HB2 ARG A  27     -34.405  -8.369  -7.581  1.00 75.18           H  
ATOM    378  HB3 ARG A  27     -33.185  -7.311  -8.324  1.00 75.18           H  
ATOM    379  O   ARG A  27     -35.492  -8.782 -10.203  1.00 75.18           O  
ATOM    380  CG  ARG A  27     -34.101  -6.524  -6.546  1.00 75.18           C  
ATOM    381  HG2 ARG A  27     -33.972  -5.466  -6.772  1.00 75.18           H  
ATOM    382  HG3 ARG A  27     -35.045  -6.646  -6.013  1.00 75.18           H  
ATOM    383  CD  ARG A  27     -32.969  -7.016  -5.634  1.00 75.18           C  
ATOM    384  HD2 ARG A  27     -32.696  -8.038  -5.897  1.00 75.18           H  
ATOM    385  HD3 ARG A  27     -33.365  -7.039  -4.619  1.00 75.18           H  
ATOM    386  NE  ARG A  27     -31.772  -6.146  -5.682  1.00 75.18           N  
ATOM    387  HE  ARG A  27     -31.474  -5.808  -6.586  1.00 75.18           H  
ATOM    388  NH1 ARG A  27     -31.265  -6.218  -3.440  1.00 75.18           N  
ATOM    389 HH11 ARG A  27     -30.701  -5.898  -2.666  1.00 75.18           H  
ATOM    390 HH12 ARG A  27     -31.675  -7.141  -3.409  1.00 75.18           H  
ATOM    391  NH2 ARG A  27     -30.184  -4.796  -4.754  1.00 75.18           N  
ATOM    392 HH21 ARG A  27     -29.649  -4.503  -3.949  1.00 75.18           H  
ATOM    393 HH22 ARG A  27     -29.896  -4.497  -5.674  1.00 75.18           H  
ATOM    394  CZ  ARG A  27     -31.085  -5.727  -4.631  1.00 75.18           C  
ATOM    395  N   GLU A  28     -34.597  -6.982 -11.156  1.00 76.47           N  
ATOM    396  H   GLU A  28     -34.301  -6.022 -11.051  1.00 76.47           H  
ATOM    397  CA  GLU A  28     -34.541  -7.606 -12.471  1.00 76.47           C  
ATOM    398  HA  GLU A  28     -35.487  -8.119 -12.648  1.00 76.47           H  
ATOM    399  C   GLU A  28     -33.428  -8.651 -12.557  1.00 76.47           C  
ATOM    400  CB  GLU A  28     -34.386  -6.536 -13.554  1.00 76.47           C  
ATOM    401  HB2 GLU A  28     -34.287  -7.019 -14.526  1.00 76.47           H  
ATOM    402  HB3 GLU A  28     -33.489  -5.950 -13.354  1.00 76.47           H  
ATOM    403  O   GLU A  28     -32.272  -8.374 -12.232  1.00 76.47           O  
ATOM    404  CG  GLU A  28     -35.604  -5.604 -13.581  1.00 76.47           C  
ATOM    405  HG2 GLU A  28     -35.714  -5.103 -12.619  1.00 76.47           H  
ATOM    406  HG3 GLU A  28     -36.498  -6.200 -13.763  1.00 76.47           H  
ATOM    407  CD  GLU A  28     -35.459  -4.547 -14.667  1.00 76.47           C  
ATOM    408  OE1 GLU A  28     -36.377  -4.447 -15.520  1.00 76.47           O  
ATOM    409  OE2 GLU A  28     -34.404  -3.884 -14.718  1.00 76.47           O  
ATOM    410  N   ASP A  29     -33.778  -9.822 -13.082  1.00 80.00           N  
ATOM    411  H   ASP A  29     -34.761 -10.035 -13.175  1.00 80.00           H  
ATOM    412  CA  ASP A  29     -32.833 -10.830 -13.562  1.00 80.00           C  
ATOM    413  HA  ASP A  29     -32.273 -11.241 -12.723  1.00 80.00           H  
ATOM    414  C   ASP A  29     -31.849 -10.238 -14.570  1.00 80.00           C  
ATOM    415  CB  ASP A  29     -33.613 -11.950 -14.251  1.00 80.00           C  
ATOM    416  HB2 ASP A  29     -32.923 -12.596 -14.794  1.00 80.00           H  
ATOM    417  HB3 ASP A  29     -34.286 -11.511 -14.987  1.00 80.00           H  
ATOM    418  O   ASP A  29     -32.167  -9.288 -15.295  1.00 80.00           O  
ATOM    419  CG  ASP A  29     -34.423 -12.798 -13.285  1.00 80.00           C  
ATOM    420  OD1 ASP A  29     -35.223 -13.611 -13.788  1.00 80.00           O  
ATOM    421  OD2 ASP A  29     -34.290 -12.646 -12.049  1.00 80.00           O  
ATOM    422  N   GLY A  30     -30.651 -10.802 -14.640  1.00 80.60           N  
ATOM    423  H   GLY A  30     -30.434 -11.597 -14.056  1.00 80.60           H  
ATOM    424  CA  GLY A  30     -29.627 -10.342 -15.564  1.00 80.60           C  
ATOM    425  HA2 GLY A  30     -29.390  -9.298 -15.358  1.00 80.60           H  
ATOM    426  HA3 GLY A  30     -30.001 -10.416 -16.585  1.00 80.60           H  
ATOM    427  C   GLY A  30     -28.346 -11.145 -15.458  1.00 80.60           C  
ATOM    428  O   GLY A  30     -28.224 -12.042 -14.622  1.00 80.60           O  
ATOM    429  N   PHE A  31     -27.419 -10.806 -16.345  1.00 84.41           N  
ATOM    430  H   PHE A  31     -27.598 -10.018 -16.950  1.00 84.41           H  
ATOM    431  CA  PHE A  31     -26.026 -11.209 -16.253  1.00 84.41           C  
ATOM    432  HA  PHE A  31     -25.961 -12.134 -15.680  1.00 84.41           H  
ATOM    433  C   PHE A  31     -25.243 -10.124 -15.496  1.00 84.41           C  
ATOM    434  CB  PHE A  31     -25.509 -11.487 -17.669  1.00 84.41           C  
ATOM    435  HB2 PHE A  31     -26.146 -12.240 -18.131  1.00 84.41           H  
ATOM    436  HB3 PHE A  31     -25.600 -10.576 -18.261  1.00 84.41           H  
ATOM    437  O   PHE A  31     -25.624  -8.951 -15.510  1.00 84.41           O  
ATOM    438  CG  PHE A  31     -24.075 -11.967 -17.745  1.00 84.41           C  
ATOM    439  CD1 PHE A  31     -23.044 -11.024 -17.837  1.00 84.41           C  
ATOM    440  HD1 PHE A  31     -23.290  -9.974 -17.791  1.00 84.41           H  
ATOM    441  CD2 PHE A  31     -23.757 -13.337 -17.727  1.00 84.41           C  
ATOM    442  HD2 PHE A  31     -24.538 -14.073 -17.605  1.00 84.41           H  
ATOM    443  CE1 PHE A  31     -21.708 -11.422 -17.981  1.00 84.41           C  
ATOM    444  HE1 PHE A  31     -20.924 -10.683 -18.052  1.00 84.41           H  
ATOM    445  CE2 PHE A  31     -22.415 -13.746 -17.844  1.00 84.41           C  
ATOM    446  HE2 PHE A  31     -22.161 -14.795 -17.810  1.00 84.41           H  
ATOM    447  CZ  PHE A  31     -21.397 -12.787 -18.001  1.00 84.41           C  
ATOM    448  HZ  PHE A  31     -20.366 -13.088 -18.121  1.00 84.41           H  
ATOM    449  N   GLY A  32     -24.175 -10.514 -14.815  1.00 85.23           N  
ATOM    450  H   GLY A  32     -23.902 -11.485 -14.855  1.00 85.23           H  
ATOM    451  CA  GLY A  32     -23.303  -9.631 -14.059  1.00 85.23           C  
ATOM    452  HA2 GLY A  32     -23.649  -9.576 -13.027  1.00 85.23           H  
ATOM    453  HA3 GLY A  32     -23.320  -8.633 -14.498  1.00 85.23           H  
ATOM    454  C   GLY A  32     -21.864 -10.121 -14.064  1.00 85.23           C  
ATOM    455  O   GLY A  32     -21.601 -11.286 -14.376  1.00 85.23           O  
ATOM    456  N   ILE A  33     -20.962  -9.196 -13.749  1.00 87.62           N  
ATOM    457  H   ILE A  33     -21.272  -8.281 -13.454  1.00 87.62           H  
ATOM    458  CA  ILE A  33     -19.563  -9.469 -13.440  1.00 87.62           C  
ATOM    459  HA  ILE A  33     -19.415 -10.548 -13.467  1.00 87.62           H  
ATOM    460  C   ILE A  33     -19.331  -8.994 -12.013  1.00 87.62           C  
ATOM    461  CB  ILE A  33     -18.590  -8.822 -14.450  1.00 87.62           C  
ATOM    462  HB  ILE A  33     -18.759  -7.746 -14.471  1.00 87.62           H  
ATOM    463  O   ILE A  33     -19.871  -7.946 -11.640  1.00 87.62           O  
ATOM    464  CG1 ILE A  33     -18.854  -9.422 -15.839  1.00 87.62           C  
ATOM    465 HG12 ILE A  33     -18.502 -10.453 -15.810  1.00 87.62           H  
ATOM    466 HG13 ILE A  33     -19.924  -9.474 -16.040  1.00 87.62           H  
ATOM    467  CG2 ILE A  33     -17.120  -9.104 -14.079  1.00 87.62           C  
ATOM    468 HG21 ILE A  33     -16.907 -10.173 -14.093  1.00 87.62           H  
ATOM    469 HG22 ILE A  33     -16.898  -8.738 -13.077  1.00 87.62           H  
ATOM    470 HG23 ILE A  33     -16.441  -8.597 -14.763  1.00 87.62           H  
ATOM    471  CD1 ILE A  33     -18.201  -8.677 -17.001  1.00 87.62           C  
ATOM    472 HD11 ILE A  33     -17.115  -8.699 -16.918  1.00 87.62           H  
ATOM    473 HD12 ILE A  33     -18.532  -7.639 -16.988  1.00 87.62           H  
ATOM    474 HD13 ILE A  33     -18.508  -9.131 -17.944  1.00 87.62           H  
ATOM    475  N   ASP A  34     -18.616  -9.814 -11.261  1.00 84.60           N  
ATOM    476  H   ASP A  34     -18.163 -10.599 -11.705  1.00 84.60           H  
ATOM    477  CA  ASP A  34     -18.199  -9.584  -9.882  1.00 84.60           C  
ATOM    478  HA  ASP A  34     -18.421  -8.561  -9.578  1.00 84.60           H  
ATOM    479  C   ASP A  34     -16.694  -9.811  -9.806  1.00 84.60           C  
ATOM    480  CB  ASP A  34     -18.948 -10.564  -8.982  1.00 84.60           C  
ATOM    481  HB2 ASP A  34     -19.995 -10.566  -9.284  1.00 84.60           H  
ATOM    482  HB3 ASP A  34     -18.567 -11.574  -9.131  1.00 84.60           H  
ATOM    483  O   ASP A  34     -16.173 -10.696 -10.503  1.00 84.60           O  
ATOM    484  CG  ASP A  34     -18.902 -10.226  -7.502  1.00 84.60           C  
ATOM    485  OD1 ASP A  34     -19.001 -11.215  -6.743  1.00 84.60           O  
ATOM    486  OD2 ASP A  34     -19.021  -9.022  -7.209  1.00 84.60           O  
ATOM    487  N   THR A  35     -16.015  -8.997  -9.018  1.00 88.18           N  
ATOM    488  H   THR A  35     -16.495  -8.364  -8.394  1.00 88.18           H  
ATOM    489  CA  THR A  35     -14.563  -8.995  -8.891  1.00 88.18           C  
ATOM    490  HA  THR A  35     -14.172  -9.934  -9.283  1.00 88.18           H  
ATOM    491  C   THR A  35     -14.191  -8.972  -7.417  1.00 88.18           C  
ATOM    492  CB  THR A  35     -13.929  -7.854  -9.702  1.00 88.18           C  
ATOM    493  HB  THR A  35     -12.860  -7.820  -9.492  1.00 88.18           H  
ATOM    494  O   THR A  35     -14.981  -8.539  -6.593  1.00 88.18           O  
ATOM    495  CG2 THR A  35     -14.159  -8.077 -11.192  1.00 88.18           C  
ATOM    496 HG21 THR A  35     -13.519  -7.406 -11.764  1.00 88.18           H  
ATOM    497 HG22 THR A  35     -15.202  -7.884 -11.444  1.00 88.18           H  
ATOM    498 HG23 THR A  35     -13.935  -9.118 -11.424  1.00 88.18           H  
ATOM    499  OG1 THR A  35     -14.526  -6.600  -9.520  1.00 88.18           O  
ATOM    500  HG1 THR A  35     -14.215  -6.270  -8.673  1.00 88.18           H  
ATOM    501  N   ASP A  36     -13.055  -9.576  -7.085  1.00 88.32           N  
ATOM    502  H   ASP A  36     -12.467  -9.949  -7.816  1.00 88.32           H  
ATOM    503  CA  ASP A  36     -12.499  -9.552  -5.733  1.00 88.32           C  
ATOM    504  HA  ASP A  36     -12.766  -8.614  -5.247  1.00 88.32           H  
ATOM    505  C   ASP A  36     -10.974  -9.614  -5.871  1.00 88.32           C  
ATOM    506  CB  ASP A  36     -13.079 -10.706  -4.889  1.00 88.32           C  
ATOM    507  HB2 ASP A  36     -12.874 -11.656  -5.381  1.00 88.32           H  
ATOM    508  HB3 ASP A  36     -14.161 -10.589  -4.825  1.00 88.32           H  
ATOM    509  O   ASP A  36     -10.408 -10.619  -6.323  1.00 88.32           O  
ATOM    510  CG  ASP A  36     -12.514 -10.760  -3.468  1.00 88.32           C  
ATOM    511  OD1 ASP A  36     -12.748 -11.777  -2.771  1.00 88.32           O  
ATOM    512  OD2 ASP A  36     -11.748  -9.854  -3.091  1.00 88.32           O  
ATOM    513  N   THR A  37     -10.309  -8.500  -5.587  1.00 90.46           N  
ATOM    514  H   THR A  37     -10.817  -7.726  -5.182  1.00 90.46           H  
ATOM    515  CA  THR A  37      -8.879  -8.317  -5.828  1.00 90.46           C  
ATOM    516  HA  THR A  37      -8.417  -9.295  -5.963  1.00 90.46           H  
ATOM    517  C   THR A  37      -8.247  -7.654  -4.627  1.00 90.46           C  
ATOM    518  CB  THR A  37      -8.605  -7.476  -7.079  1.00 90.46           C  
ATOM    519  HB  THR A  37      -8.910  -6.445  -6.901  1.00 90.46           H  
ATOM    520  O   THR A  37      -8.687  -6.601  -4.184  1.00 90.46           O  
ATOM    521  CG2 THR A  37      -7.142  -7.494  -7.507  1.00 90.46           C  
ATOM    522 HG21 THR A  37      -7.056  -6.944  -8.444  1.00 90.46           H  
ATOM    523 HG22 THR A  37      -6.802  -8.521  -7.638  1.00 90.46           H  
ATOM    524 HG23 THR A  37      -6.527  -7.009  -6.749  1.00 90.46           H  
ATOM    525  OG1 THR A  37      -9.347  -7.986  -8.156  1.00 90.46           O  
ATOM    526  HG1 THR A  37     -10.198  -7.576  -7.985  1.00 90.46           H  
ATOM    527  N   GLU A  38      -7.162  -8.250  -4.144  1.00 87.20           N  
ATOM    528  H   GLU A  38      -6.825  -9.085  -4.601  1.00 87.20           H  
ATOM    529  CA  GLU A  38      -6.423  -7.755  -2.988  1.00 87.20           C  
ATOM    530  HA  GLU A  38      -6.637  -6.695  -2.849  1.00 87.20           H  
ATOM    531  C   GLU A  38      -4.914  -7.927  -3.213  1.00 87.20           C  
ATOM    532  CB  GLU A  38      -6.842  -8.504  -1.715  1.00 87.20           C  
ATOM    533  HB2 GLU A  38      -6.693  -9.566  -1.910  1.00 87.20           H  
ATOM    534  HB3 GLU A  38      -6.163  -8.200  -0.919  1.00 87.20           H  
ATOM    535  O   GLU A  38      -4.456  -8.915  -3.809  1.00 87.20           O  
ATOM    536  CG  GLU A  38      -8.283  -8.270  -1.210  1.00 87.20           C  
ATOM    537  HG2 GLU A  38      -8.967  -8.332  -2.056  1.00 87.20           H  
ATOM    538  HG3 GLU A  38      -8.349  -7.270  -0.779  1.00 87.20           H  
ATOM    539  CD  GLU A  38      -8.722  -9.321  -0.170  1.00 87.20           C  
ATOM    540  OE1 GLU A  38      -9.937  -9.510   0.028  1.00 87.20           O  
ATOM    541  OE2 GLU A  38      -7.886 -10.178   0.211  1.00 87.20           O  
ATOM    542  N   VAL A  39      -4.116  -6.990  -2.696  1.00 92.97           N  
ATOM    543  H   VAL A  39      -4.564  -6.256  -2.165  1.00 92.97           H  
ATOM    544  CA  VAL A  39      -2.648  -7.055  -2.697  1.00 92.97           C  
ATOM    545  HA  VAL A  39      -2.336  -7.889  -3.325  1.00 92.97           H  
ATOM    546  C   VAL A  39      -2.139  -7.316  -1.285  1.00 92.97           C  
ATOM    547  CB  VAL A  39      -2.004  -5.787  -3.279  1.00 92.97           C  
ATOM    548  HB  VAL A  39      -2.242  -4.925  -2.657  1.00 92.97           H  
ATOM    549  O   VAL A  39      -2.399  -6.561  -0.355  1.00 92.97           O  
ATOM    550  CG1 VAL A  39      -0.484  -5.961  -3.344  1.00 92.97           C  
ATOM    551 HG11 VAL A  39      -0.070  -6.087  -2.344  1.00 92.97           H  
ATOM    552 HG12 VAL A  39      -0.240  -6.831  -3.954  1.00 92.97           H  
ATOM    553 HG13 VAL A  39      -0.049  -5.064  -3.784  1.00 92.97           H  
ATOM    554  CG2 VAL A  39      -2.471  -5.516  -4.712  1.00 92.97           C  
ATOM    555 HG21 VAL A  39      -3.553  -5.385  -4.721  1.00 92.97           H  
ATOM    556 HG22 VAL A  39      -2.203  -6.350  -5.360  1.00 92.97           H  
ATOM    557 HG23 VAL A  39      -2.021  -4.594  -5.078  1.00 92.97           H  
ATOM    558  N   TYR A  40      -1.354  -8.379  -1.119  1.00 91.20           N  
ATOM    559  H   TYR A  40      -1.113  -8.922  -1.936  1.00 91.20           H  
ATOM    560  CA  TYR A  40      -0.854  -8.806   0.185  1.00 91.20           C  
ATOM    561  HA  TYR A  40      -1.427  -8.300   0.962  1.00 91.20           H  
ATOM    562  C   TYR A  40       0.605  -8.427   0.391  1.00 91.20           C  
ATOM    563  CB  TYR A  40      -1.057 -10.316   0.382  1.00 91.20           C  
ATOM    564  HB2 TYR A  40      -0.765 -10.555   1.405  1.00 91.20           H  
ATOM    565  HB3 TYR A  40      -0.386 -10.850  -0.290  1.00 91.20           H  
ATOM    566  O   TYR A  40       1.472  -8.778  -0.411  1.00 91.20           O  
ATOM    567  CG  TYR A  40      -2.468 -10.832   0.170  1.00 91.20           C  
ATOM    568  CD1 TYR A  40      -3.560  -9.982   0.394  1.00 91.20           C  
ATOM    569  HD1 TYR A  40      -3.433  -8.951   0.688  1.00 91.20           H  
ATOM    570  CD2 TYR A  40      -2.702 -12.158  -0.254  1.00 91.20           C  
ATOM    571  HD2 TYR A  40      -1.872 -12.805  -0.497  1.00 91.20           H  
ATOM    572  CE1 TYR A  40      -4.864 -10.444   0.245  1.00 91.20           C  
ATOM    573  HE1 TYR A  40      -5.681  -9.780   0.488  1.00 91.20           H  
ATOM    574  CE2 TYR A  40      -4.025 -12.615  -0.440  1.00 91.20           C  
ATOM    575  HE2 TYR A  40      -4.236 -13.610  -0.802  1.00 91.20           H  
ATOM    576  OH  TYR A  40      -6.388 -12.190  -0.346  1.00 91.20           O  
ATOM    577  HH  TYR A  40      -6.989 -11.487  -0.090  1.00 91.20           H  
ATOM    578  CZ  TYR A  40      -5.116 -11.755  -0.185  1.00 91.20           C  
ATOM    579  N   PHE A  41       0.903  -7.840   1.543  1.00 93.61           N  
ATOM    580  H   PHE A  41       0.136  -7.555   2.135  1.00 93.61           H  
ATOM    581  CA  PHE A  41       2.255  -7.630   2.040  1.00 93.61           C  
ATOM    582  HA  PHE A  41       2.967  -7.974   1.289  1.00 93.61           H  
ATOM    583  C   PHE A  41       2.432  -8.468   3.296  1.00 93.61           C  
ATOM    584  CB  PHE A  41       2.544  -6.145   2.268  1.00 93.61           C  
ATOM    585  HB2 PHE A  41       3.604  -6.036   2.495  1.00 93.61           H  
ATOM    586  HB3 PHE A  41       1.986  -5.781   3.131  1.00 93.61           H  
ATOM    587  O   PHE A  41       1.691  -8.344   4.268  1.00 93.61           O  
ATOM    588  CG  PHE A  41       2.203  -5.299   1.066  1.00 93.61           C  
ATOM    589  CD1 PHE A  41       3.183  -5.021   0.096  1.00 93.61           C  
ATOM    590  HD1 PHE A  41       4.204  -5.336   0.253  1.00 93.61           H  
ATOM    591  CD2 PHE A  41       0.874  -4.887   0.865  1.00 93.61           C  
ATOM    592  HD2 PHE A  41       0.110  -5.103   1.597  1.00 93.61           H  
ATOM    593  CE1 PHE A  41       2.825  -4.347  -1.084  1.00 93.61           C  
ATOM    594  HE1 PHE A  41       3.562  -4.130  -1.842  1.00 93.61           H  
ATOM    595  CE2 PHE A  41       0.519  -4.234  -0.320  1.00 93.61           C  
ATOM    596  HE2 PHE A  41      -0.513  -3.974  -0.499  1.00 93.61           H  
ATOM    597  CZ  PHE A  41       1.490  -3.967  -1.292  1.00 93.61           C  
ATOM    598  HZ  PHE A  41       1.181  -3.481  -2.206  1.00 93.61           H  
ATOM    599  N   SER A  42       3.393  -9.388   3.271  1.00 91.36           N  
ATOM    600  H   SER A  42       3.955  -9.473   2.436  1.00 91.36           H  
ATOM    601  CA  SER A  42       3.641 -10.266   4.414  1.00 91.36           C  
ATOM    602  HA  SER A  42       3.258  -9.773   5.307  1.00 91.36           H  
ATOM    603  C   SER A  42       5.119 -10.499   4.645  1.00 91.36           C  
ATOM    604  CB  SER A  42       2.879 -11.581   4.267  1.00 91.36           C  
ATOM    605  HB2 SER A  42       3.030 -12.195   5.155  1.00 91.36           H  
ATOM    606  HB3 SER A  42       1.819 -11.342   4.179  1.00 91.36           H  
ATOM    607  O   SER A  42       5.874 -10.771   3.717  1.00 91.36           O  
ATOM    608  OG  SER A  42       3.270 -12.300   3.112  1.00 91.36           O  
ATOM    609  HG  SER A  42       3.383 -11.660   2.405  1.00 91.36           H  
ATOM    610  N   GLY A  43       5.546 -10.428   5.894  1.00 92.02           N  
ATOM    611  H   GLY A  43       4.881 -10.209   6.622  1.00 92.02           H  
ATOM    612  CA  GLY A  43       6.931 -10.660   6.271  1.00 92.02           C  
ATOM    613  HA2 GLY A  43       7.391 -11.377   5.592  1.00 92.02           H  
ATOM    614  HA3 GLY A  43       7.486  -9.724   6.204  1.00 92.02           H  
ATOM    615  C   GLY A  43       7.006 -11.207   7.685  1.00 92.02           C  
ATOM    616  O   GLY A  43       6.096 -11.023   8.484  1.00 92.02           O  
ATOM    617  N   SER A  44       8.086 -11.903   8.015  1.00 91.47           N  
ATOM    618  H   SER A  44       8.841 -11.999   7.350  1.00 91.47           H  
ATOM    619  CA  SER A  44       8.305 -12.380   9.378  1.00 91.47           C  
ATOM    620  HA  SER A  44       7.866 -11.662  10.071  1.00 91.47           H  
ATOM    621  C   SER A  44       9.782 -12.470   9.687  1.00 91.47           C  
ATOM    622  CB  SER A  44       7.658 -13.753   9.600  1.00 91.47           C  
ATOM    623  HB2 SER A  44       6.602 -13.708   9.333  1.00 91.47           H  
ATOM    624  HB3 SER A  44       7.742 -14.018  10.654  1.00 91.47           H  
ATOM    625  O   SER A  44      10.557 -12.865   8.817  1.00 91.47           O  
ATOM    626  OG  SER A  44       8.306 -14.742   8.814  1.00 91.47           O  
ATOM    627  HG  SER A  44       9.203 -14.436   8.661  1.00 91.47           H  
ATOM    628  N   THR A  45      10.139 -12.229  10.940  1.00 90.97           N  
ATOM    629  H   THR A  45       9.431 -11.930  11.595  1.00 90.97           H  
ATOM    630  CA  THR A  45      11.474 -12.495  11.468  1.00 90.97           C  
ATOM    631  HA  THR A  45      12.031 -13.093  10.746  1.00 90.97           H  
ATOM    632  C   THR A  45      11.387 -13.290  12.758  1.00 90.97           C  
ATOM    633  CB  THR A  45      12.260 -11.204  11.657  1.00 90.97           C  
ATOM    634  HB  THR A  45      12.215 -10.632  10.730  1.00 90.97           H  
ATOM    635  O   THR A  45      10.403 -13.189  13.491  1.00 90.97           O  
ATOM    636  CG2 THR A  45      11.778 -10.338  12.815  1.00 90.97           C  
ATOM    637 HG21 THR A  45      10.701 -10.186  12.736  1.00 90.97           H  
ATOM    638 HG22 THR A  45      12.007 -10.811  13.770  1.00 90.97           H  
ATOM    639 HG23 THR A  45      12.285  -9.375  12.767  1.00 90.97           H  
ATOM    640  OG1 THR A  45      13.586 -11.576  11.913  1.00 90.97           O  
ATOM    641  HG1 THR A  45      14.097 -10.829  11.592  1.00 90.97           H  
ATOM    642  N   THR A  46      12.394 -14.116  13.036  1.00 88.92           N  
ATOM    643  H   THR A  46      13.232 -14.009  12.482  1.00 88.92           H  
ATOM    644  CA  THR A  46      12.490 -14.850  14.303  1.00 88.92           C  
ATOM    645  HA  THR A  46      11.580 -14.702  14.885  1.00 88.92           H  
ATOM    646  C   THR A  46      13.632 -14.282  15.127  1.00 88.92           C  
ATOM    647  CB  THR A  46      12.624 -16.362  14.099  1.00 88.92           C  
ATOM    648  HB  THR A  46      13.580 -16.586  13.625  1.00 88.92           H  
ATOM    649  O   THR A  46      14.790 -14.603  14.880  1.00 88.92           O  
ATOM    650  CG2 THR A  46      12.493 -17.134  15.414  1.00 88.92           C  
ATOM    651 HG21 THR A  46      11.447 -17.202  15.713  1.00 88.92           H  
ATOM    652 HG22 THR A  46      12.898 -18.138  15.288  1.00 88.92           H  
ATOM    653 HG23 THR A  46      13.019 -16.622  16.220  1.00 88.92           H  
ATOM    654  OG1 THR A  46      11.574 -16.813  13.272  1.00 88.92           O  
ATOM    655  HG1 THR A  46      11.666 -16.334  12.445  1.00 88.92           H  
ATOM    656  N   LEU A  47      13.269 -13.490  16.132  1.00 89.03           N  
ATOM    657  H   LEU A  47      12.278 -13.393  16.298  1.00 89.03           H  
ATOM    658  CA  LEU A  47      14.145 -12.849  17.111  1.00 89.03           C  
ATOM    659  HA  LEU A  47      14.832 -12.155  16.626  1.00 89.03           H  
ATOM    660  C   LEU A  47      14.943 -13.866  17.898  1.00 89.03           C  
ATOM    661  CB  LEU A  47      13.276 -12.091  18.113  1.00 89.03           C  
ATOM    662  HB2 LEU A  47      13.932 -11.576  18.815  1.00 89.03           H  
ATOM    663  HB3 LEU A  47      12.674 -12.810  18.668  1.00 89.03           H  
ATOM    664  O   LEU A  47      14.404 -14.923  18.208  1.00 89.03           O  
ATOM    665  CG  LEU A  47      12.329 -11.080  17.467  1.00 89.03           C  
ATOM    666  HG  LEU A  47      11.598 -11.577  16.829  1.00 89.03           H  
ATOM    667  CD1 LEU A  47      11.591 -10.379  18.587  1.00 89.03           C  
ATOM    668 HD11 LEU A  47      10.938  -9.618  18.161  1.00 89.03           H  
ATOM    669 HD12 LEU A  47      12.348  -9.907  19.213  1.00 89.03           H  
ATOM    670 HD13 LEU A  47      11.015 -11.104  19.162  1.00 89.03           H  
ATOM    671  CD2 LEU A  47      13.090 -10.042  16.657  1.00 89.03           C  
ATOM    672 HD21 LEU A  47      12.410  -9.246  16.353  1.00 89.03           H  
ATOM    673 HD22 LEU A  47      13.901  -9.627  17.255  1.00 89.03           H  
ATOM    674 HD23 LEU A  47      13.511 -10.493  15.758  1.00 89.03           H  
ATOM    675  N   ASP A  48      16.161 -13.550  18.307  1.00 83.08           N  
ATOM    676  H   ASP A  48      16.567 -12.701  17.938  1.00 83.08           H  
ATOM    677  CA  ASP A  48      17.179 -14.504  18.788  1.00 83.08           C  
ATOM    678  HA  ASP A  48      17.418 -15.173  17.961  1.00 83.08           H  
ATOM    679  C   ASP A  48      16.675 -15.348  19.970  1.00 83.08           C  
ATOM    680  CB  ASP A  48      18.485 -13.748  19.115  1.00 83.08           C  
ATOM    681  HB2 ASP A  48      19.321 -14.446  19.075  1.00 83.08           H  
ATOM    682  HB3 ASP A  48      18.416 -13.358  20.131  1.00 83.08           H  
ATOM    683  O   ASP A  48      16.923 -16.554  20.057  1.00 83.08           O  
ATOM    684  CG  ASP A  48      18.725 -12.589  18.134  1.00 83.08           C  
ATOM    685  OD1 ASP A  48      18.775 -11.475  18.690  1.00 83.08           O  
ATOM    686  OD2 ASP A  48      18.337 -12.754  16.947  1.00 83.08           O  
ATOM    687  N   ASN A  49      15.774 -14.778  20.776  1.00 83.10           N  
ATOM    688  H   ASN A  49      15.579 -13.807  20.575  1.00 83.10           H  
ATOM    689  CA  ASN A  49      15.022 -15.453  21.843  1.00 83.10           C  
ATOM    690  HA  ASN A  49      15.758 -15.954  22.471  1.00 83.10           H  
ATOM    691  C   ASN A  49      14.037 -16.565  21.383  1.00 83.10           C  
ATOM    692  CB  ASN A  49      14.337 -14.366  22.693  1.00 83.10           C  
ATOM    693  HB2 ASN A  49      15.092 -13.653  23.023  1.00 83.10           H  
ATOM    694  HB3 ASN A  49      13.893 -14.828  23.575  1.00 83.10           H  
ATOM    695  O   ASN A  49      13.393 -17.209  22.214  1.00 83.10           O  
ATOM    696  CG  ASN A  49      13.241 -13.608  21.960  1.00 83.10           C  
ATOM    697  ND2 ASN A  49      12.822 -12.477  22.471  1.00 83.10           N  
ATOM    698 HD21 ASN A  49      12.203 -11.950  21.871  1.00 83.10           H  
ATOM    699 HD22 ASN A  49      13.355 -12.026  23.201  1.00 83.10           H  
ATOM    700  OD1 ASN A  49      12.734 -14.019  20.938  1.00 83.10           O  
ATOM    701  N   GLY A  50      13.920 -16.802  20.079  1.00 88.07           N  
ATOM    702  H   GLY A  50      14.395 -16.137  19.484  1.00 88.07           H  
ATOM    703  CA  GLY A  50      13.053 -17.784  19.428  1.00 88.07           C  
ATOM    704  HA2 GLY A  50      12.998 -18.680  20.046  1.00 88.07           H  
ATOM    705  HA3 GLY A  50      13.491 -18.052  18.467  1.00 88.07           H  
ATOM    706  C   GLY A  50      11.624 -17.300  19.162  1.00 88.07           C  
ATOM    707  O   GLY A  50      10.791 -18.111  18.760  1.00 88.07           O  
ATOM    708  N   ILE A  51      11.316 -16.024  19.412  1.00 91.49           N  
ATOM    709  H   ILE A  51      12.049 -15.400  19.716  1.00 91.49           H  
ATOM    710  CA  ILE A  51      10.007 -15.431  19.119  1.00 91.49           C  
ATOM    711  HA  ILE A  51       9.237 -16.185  19.283  1.00 91.49           H  
ATOM    712  C   ILE A  51       9.963 -15.025  17.650  1.00 91.49           C  
ATOM    713  CB  ILE A  51       9.704 -14.233  20.051  1.00 91.49           C  
ATOM    714  HB  ILE A  51      10.506 -13.502  19.954  1.00 91.49           H  
ATOM    715  O   ILE A  51      10.799 -14.255  17.188  1.00 91.49           O  
ATOM    716  CG1 ILE A  51       9.630 -14.720  21.518  1.00 91.49           C  
ATOM    717 HG12 ILE A  51      10.567 -15.208  21.784  1.00 91.49           H  
ATOM    718 HG13 ILE A  51       8.839 -15.465  21.606  1.00 91.49           H  
ATOM    719  CG2 ILE A  51       8.398 -13.524  19.648  1.00 91.49           C  
ATOM    720 HG21 ILE A  51       8.222 -12.662  20.291  1.00 91.49           H  
ATOM    721 HG22 ILE A  51       7.555 -14.212  19.713  1.00 91.49           H  
ATOM    722 HG23 ILE A  51       8.467 -13.142  18.629  1.00 91.49           H  
ATOM    723  CD1 ILE A  51       9.386 -13.610  22.548  1.00 91.49           C  
ATOM    724 HD11 ILE A  51       9.552 -14.005  23.550  1.00 91.49           H  
ATOM    725 HD12 ILE A  51       8.359 -13.251  22.483  1.00 91.49           H  
ATOM    726 HD13 ILE A  51      10.071 -12.780  22.373  1.00 91.49           H  
ATOM    727  N   THR A  52       8.954 -15.492  16.924  1.00 91.91           N  
ATOM    728  H   THR A  52       8.283 -16.101  17.369  1.00 91.91           H  
ATOM    729  CA  THR A  52       8.666 -15.030  15.567  1.00 91.91           C  
ATOM    730  HA  THR A  52       9.586 -14.659  15.115  1.00 91.91           H  
ATOM    731  C   THR A  52       7.671 -13.878  15.618  1.00 91.91           C  
ATOM    732  CB  THR A  52       8.160 -16.169  14.676  1.00 91.91           C  
ATOM    733  HB  THR A  52       7.204 -16.521  15.063  1.00 91.91           H  
ATOM    734  O   THR A  52       6.577 -14.039  16.161  1.00 91.91           O  
ATOM    735  CG2 THR A  52       7.974 -15.741  13.221  1.00 91.91           C  
ATOM    736 HG21 THR A  52       7.659 -16.599  12.627  1.00 91.91           H  
ATOM    737 HG22 THR A  52       7.204 -14.972  13.150  1.00 91.91           H  
ATOM    738 HG23 THR A  52       8.909 -15.349  12.821  1.00 91.91           H  
ATOM    739  OG1 THR A  52       9.060 -17.256  14.678  1.00 91.91           O  
ATOM    740  HG1 THR A  52       9.860 -16.997  14.215  1.00 91.91           H  
ATOM    741  N   VAL A  53       8.034 -12.738  15.034  1.00 93.98           N  
ATOM    742  H   VAL A  53       8.934 -12.706  14.577  1.00 93.98           H  
ATOM    743  CA  VAL A  53       7.133 -11.608  14.783  1.00 93.98           C  
ATOM    744  HA  VAL A  53       6.200 -11.769  15.323  1.00 93.98           H  
ATOM    745  C   VAL A  53       6.837 -11.571  13.289  1.00 93.98           C  
ATOM    746  CB  VAL A  53       7.713 -10.277  15.284  1.00 93.98           C  
ATOM    747  HB  VAL A  53       8.622 -10.047  14.728  1.00 93.98           H  
ATOM    748  O   VAL A  53       7.763 -11.591  12.479  1.00 93.98           O  
ATOM    749  CG1 VAL A  53       6.712  -9.130  15.108  1.00 93.98           C  
ATOM    750 HG11 VAL A  53       6.492  -8.971  14.053  1.00 93.98           H  
ATOM    751 HG12 VAL A  53       5.783  -9.346  15.636  1.00 93.98           H  
ATOM    752 HG13 VAL A  53       7.144  -8.211  15.504  1.00 93.98           H  
ATOM    753  CG2 VAL A  53       8.056 -10.372  16.778  1.00 93.98           C  
ATOM    754 HG21 VAL A  53       8.868 -11.083  16.930  1.00 93.98           H  
ATOM    755 HG22 VAL A  53       7.180 -10.692  17.341  1.00 93.98           H  
ATOM    756 HG23 VAL A  53       8.380  -9.397  17.141  1.00 93.98           H  
ATOM    757  N   ALA A  54       5.560 -11.567  12.921  1.00 93.84           N  
ATOM    758  H   ALA A  54       4.852 -11.543  13.640  1.00 93.84           H  
ATOM    759  CA  ALA A  54       5.109 -11.521  11.537  1.00 93.84           C  
ATOM    760  HA  ALA A  54       5.970 -11.340  10.894  1.00 93.84           H  
ATOM    761  C   ALA A  54       4.143 -10.357  11.316  1.00 93.84           C  
ATOM    762  CB  ALA A  54       4.500 -12.871  11.141  1.00 93.84           C  
ATOM    763  HB1 ALA A  54       4.292 -12.869  10.071  1.00 93.84           H  
ATOM    764  HB2 ALA A  54       3.563 -13.030  11.675  1.00 93.84           H  
ATOM    765  HB3 ALA A  54       5.194 -13.679  11.372  1.00 93.84           H  
ATOM    766  O   ALA A  54       3.294 -10.097  12.165  1.00 93.84           O  
ATOM    767  N   ALA A  55       4.284  -9.706  10.168  1.00 93.33           N  
ATOM    768  H   ALA A  55       4.980 -10.045   9.520  1.00 93.33           H  
ATOM    769  CA  ALA A  55       3.417  -8.663   9.651  1.00 93.33           C  
ATOM    770  HA  ALA A  55       2.750  -8.293  10.429  1.00 93.33           H  
ATOM    771  C   ALA A  55       2.591  -9.219   8.495  1.00 93.33           C  
ATOM    772  CB  ALA A  55       4.301  -7.520   9.168  1.00 93.33           C  
ATOM    773  HB1 ALA A  55       4.924  -7.186   9.997  1.00 93.33           H  
ATOM    774  HB2 ALA A  55       3.676  -6.697   8.820  1.00 93.33           H  
ATOM    775  HB3 ALA A  55       4.937  -7.847   8.346  1.00 93.33           H  
ATOM    776  O   ALA A  55       3.115  -9.967   7.654  1.00 93.33           O  
ATOM    777  N   ARG A  56       1.319  -8.847   8.449  1.00 93.33           N  
ATOM    778  H   ARG A  56       0.962  -8.261   9.190  1.00 93.33           H  
ATOM    779  CA  ARG A  56       0.423  -9.135   7.335  1.00 93.33           C  
ATOM    780  HA  ARG A  56       1.012  -9.286   6.431  1.00 93.33           H  
ATOM    781  C   ARG A  56      -0.473  -7.927   7.115  1.00 93.33           C  
ATOM    782  CB  ARG A  56      -0.370 -10.405   7.651  1.00 93.33           C  
ATOM    783  HB2 ARG A  56      -0.966 -10.226   8.546  1.00 93.33           H  
ATOM    784  HB3 ARG A  56       0.327 -11.214   7.870  1.00 93.33           H  
ATOM    785  O   ARG A  56      -1.061  -7.425   8.069  1.00 93.33           O  
ATOM    786  CG  ARG A  56      -1.307 -10.863   6.531  1.00 93.33           C  
ATOM    787  HG2 ARG A  56      -1.769 -11.786   6.881  1.00 93.33           H  
ATOM    788  HG3 ARG A  56      -2.081 -10.117   6.353  1.00 93.33           H  
ATOM    789  CD  ARG A  56      -0.634 -11.247   5.219  1.00 93.33           C  
ATOM    790  HD2 ARG A  56      -0.277 -10.348   4.717  1.00 93.33           H  
ATOM    791  HD3 ARG A  56       0.196 -11.918   5.441  1.00 93.33           H  
ATOM    792  NE  ARG A  56      -1.615 -11.937   4.372  1.00 93.33           N  
ATOM    793  HE  ARG A  56      -2.588 -11.754   4.572  1.00 93.33           H  
ATOM    794  NH1 ARG A  56      -0.275 -12.937   2.795  1.00 93.33           N  
ATOM    795 HH11 ARG A  56      -0.238 -13.431   1.915  1.00 93.33           H  
ATOM    796 HH12 ARG A  56       0.536 -12.500   3.208  1.00 93.33           H  
ATOM    797  NH2 ARG A  56      -2.507 -13.094   2.675  1.00 93.33           N  
ATOM    798 HH21 ARG A  56      -3.370 -12.779   3.093  1.00 93.33           H  
ATOM    799 HH22 ARG A  56      -2.546 -13.186   1.670  1.00 93.33           H  
ATOM    800  CZ  ARG A  56      -1.451 -12.654   3.285  1.00 93.33           C  
ATOM    801  N   ILE A  57      -0.520  -7.484   5.869  1.00 92.42           N  
ATOM    802  H   ILE A  57       0.070  -7.929   5.180  1.00 92.42           H  
ATOM    803  CA  ILE A  57      -1.321  -6.373   5.369  1.00 92.42           C  
ATOM    804  HA  ILE A  57      -2.098  -6.102   6.084  1.00 92.42           H  
ATOM    805  C   ILE A  57      -1.973  -6.868   4.083  1.00 92.42           C  
ATOM    806  CB  ILE A  57      -0.422  -5.150   5.100  1.00 92.42           C  
ATOM    807  HB  ILE A  57       0.328  -5.442   4.364  1.00 92.42           H  
ATOM    808  O   ILE A  57      -1.282  -7.412   3.217  1.00 92.42           O  
ATOM    809  CG1 ILE A  57       0.317  -4.673   6.373  1.00 92.42           C  
ATOM    810 HG12 ILE A  57      -0.414  -4.270   7.075  1.00 92.42           H  
ATOM    811 HG13 ILE A  57       0.807  -5.519   6.856  1.00 92.42           H  
ATOM    812  CG2 ILE A  57      -1.269  -4.036   4.486  1.00 92.42           C  
ATOM    813 HG21 ILE A  57      -1.715  -4.340   3.538  1.00 92.42           H  
ATOM    814 HG22 ILE A  57      -2.067  -3.758   5.175  1.00 92.42           H  
ATOM    815 HG23 ILE A  57      -0.640  -3.170   4.278  1.00 92.42           H  
ATOM    816  CD1 ILE A  57       1.417  -3.634   6.125  1.00 92.42           C  
ATOM    817 HD11 ILE A  57       0.986  -2.698   5.770  1.00 92.42           H  
ATOM    818 HD12 ILE A  57       1.939  -3.435   7.061  1.00 92.42           H  
ATOM    819 HD13 ILE A  57       2.132  -4.016   5.396  1.00 92.42           H  
ATOM    820  N   GLU A  58      -3.281  -6.722   3.975  1.00 90.16           N  
ATOM    821  H   GLU A  58      -3.801  -6.333   4.749  1.00 90.16           H  
ATOM    822  CA  GLU A  58      -4.088  -7.143   2.839  1.00 90.16           C  
ATOM    823  HA  GLU A  58      -3.432  -7.477   2.035  1.00 90.16           H  
ATOM    824  C   GLU A  58      -4.825  -5.913   2.316  1.00 90.16           C  
ATOM    825  CB  GLU A  58      -5.022  -8.311   3.251  1.00 90.16           C  
ATOM    826  HB2 GLU A  58      -5.597  -8.626   2.381  1.00 90.16           H  
ATOM    827  HB3 GLU A  58      -5.720  -7.974   4.018  1.00 90.16           H  
ATOM    828  O   GLU A  58      -5.864  -5.556   2.853  1.00 90.16           O  
ATOM    829  CG  GLU A  58      -4.218  -9.509   3.800  1.00 90.16           C  
ATOM    830  HG2 GLU A  58      -3.431  -9.758   3.089  1.00 90.16           H  
ATOM    831  HG3 GLU A  58      -3.715  -9.206   4.719  1.00 90.16           H  
ATOM    832  CD  GLU A  58      -5.007 -10.791   4.123  1.00 90.16           C  
ATOM    833  OE1 GLU A  58      -4.318 -11.846   4.212  1.00 90.16           O  
ATOM    834  OE2 GLU A  58      -6.206 -10.767   4.427  1.00 90.16           O  
ATOM    835  N   LEU A  59      -4.241  -5.223   1.330  1.00 90.74           N  
ATOM    836  H   LEU A  59      -3.428  -5.610   0.872  1.00 90.74           H  
ATOM    837  CA  LEU A  59      -4.864  -4.056   0.708  1.00 90.74           C  
ATOM    838  HA  LEU A  59      -5.287  -3.422   1.487  1.00 90.74           H  
ATOM    839  C   LEU A  59      -5.997  -4.506  -0.204  1.00 90.74           C  
ATOM    840  CB  LEU A  59      -3.862  -3.204  -0.089  1.00 90.74           C  
ATOM    841  HB2 LEU A  59      -4.420  -2.389  -0.550  1.00 90.74           H  
ATOM    842  HB3 LEU A  59      -3.441  -3.812  -0.890  1.00 90.74           H  
ATOM    843  O   LEU A  59      -5.805  -5.417  -1.014  1.00 90.74           O  
ATOM    844  CG  LEU A  59      -2.716  -2.593   0.729  1.00 90.74           C  
ATOM    845  HG  LEU A  59      -2.065  -3.393   1.079  1.00 90.74           H  
ATOM    846  CD1 LEU A  59      -1.897  -1.649  -0.157  1.00 90.74           C  
ATOM    847 HD11 LEU A  59      -1.003  -1.323   0.374  1.00 90.74           H  
ATOM    848 HD12 LEU A  59      -2.501  -0.773  -0.394  1.00 90.74           H  
ATOM    849 HD13 LEU A  59      -1.624  -2.138  -1.092  1.00 90.74           H  
ATOM    850  CD2 LEU A  59      -3.180  -1.792   1.937  1.00 90.74           C  
ATOM    851 HD21 LEU A  59      -3.640  -2.446   2.678  1.00 90.74           H  
ATOM    852 HD22 LEU A  59      -2.328  -1.281   2.384  1.00 90.74           H  
ATOM    853 HD23 LEU A  59      -3.904  -1.038   1.629  1.00 90.74           H  
ATOM    854  N   GLU A  60      -7.130  -3.831  -0.112  1.00 84.63           N  
ATOM    855  H   GLU A  60      -7.154  -3.020   0.489  1.00 84.63           H  
ATOM    856  CA  GLU A  60      -8.184  -3.936  -1.113  1.00 84.63           C  
ATOM    857  HA  GLU A  60      -8.446  -4.978  -1.294  1.00 84.63           H  
ATOM    858  C   GLU A  60      -7.693  -3.305  -2.416  1.00 84.63           C  
ATOM    859  CB  GLU A  60      -9.411  -3.201  -0.602  1.00 84.63           C  
ATOM    860  HB2 GLU A  60      -9.035  -2.248  -0.228  1.00 84.63           H  
ATOM    861  HB3 GLU A  60     -10.097  -3.004  -1.425  1.00 84.63           H  
ATOM    862  O   GLU A  60      -6.897  -2.366  -2.419  1.00 84.63           O  
ATOM    863  CG  GLU A  60     -10.133  -3.944   0.531  1.00 84.63           C  
ATOM    864  HG2 GLU A  60     -10.578  -3.204   1.196  1.00 84.63           H  
ATOM    865  HG3 GLU A  60      -9.412  -4.526   1.106  1.00 84.63           H  
ATOM    866  CD  GLU A  60     -11.242  -4.871   0.026  1.00 84.63           C  
ATOM    867  OE1 GLU A  60     -12.170  -5.135   0.821  1.00 84.63           O  
ATOM    868  OE2 GLU A  60     -11.290  -5.145  -1.198  1.00 84.63           O  
ATOM    869  N   ALA A  61      -8.130  -3.845  -3.546  1.00 87.63           N  
ATOM    870  H   ALA A  61      -8.730  -4.657  -3.502  1.00 87.63           H  
ATOM    871  CA  ALA A  61      -7.582  -3.466  -4.840  1.00 87.63           C  
ATOM    872  HA  ALA A  61      -7.219  -2.439  -4.783  1.00 87.63           H  
ATOM    873  C   ALA A  61      -8.640  -3.466  -5.945  1.00 87.63           C  
ATOM    874  CB  ALA A  61      -6.392  -4.376  -5.129  1.00 87.63           C  
ATOM    875  HB1 ALA A  61      -5.905  -4.003  -6.030  1.00 87.63           H  
ATOM    876  HB2 ALA A  61      -6.735  -5.399  -5.286  1.00 87.63           H  
ATOM    877  HB3 ALA A  61      -5.696  -4.354  -4.290  1.00 87.63           H  
ATOM    878  O   ALA A  61      -8.378  -3.892  -7.069  1.00 87.63           O  
ATOM    879  N   GLU A  62      -9.831  -2.985  -5.606  1.00 84.18           N  
ATOM    880  H   GLU A  62      -9.942  -2.645  -4.661  1.00 84.18           H  
ATOM    881  CA  GLU A  62     -11.001  -2.903  -6.474  1.00 84.18           C  
ATOM    882  HA  GLU A  62     -10.800  -3.401  -7.423  1.00 84.18           H  
ATOM    883  C   GLU A  62     -11.331  -1.432  -6.764  1.00 84.18           C  
ATOM    884  CB  GLU A  62     -12.174  -3.623  -5.794  1.00 84.18           C  
ATOM    885  HB2 GLU A  62     -13.086  -3.425  -6.356  1.00 84.18           H  
ATOM    886  HB3 GLU A  62     -12.300  -3.208  -4.794  1.00 84.18           H  
ATOM    887  O   GLU A  62     -11.275  -0.586  -5.870  1.00 84.18           O  
ATOM    888  CG  GLU A  62     -11.975  -5.146  -5.668  1.00 84.18           C  
ATOM    889  HG2 GLU A  62     -12.639  -5.516  -4.887  1.00 84.18           H  
ATOM    890  HG3 GLU A  62     -10.955  -5.376  -5.358  1.00 84.18           H  
ATOM    891  CD  GLU A  62     -12.306  -5.881  -6.972  1.00 84.18           C  
ATOM    892  OE1 GLU A  62     -11.426  -6.519  -7.608  1.00 84.18           O  
ATOM    893  OE2 GLU A  62     -13.467  -5.816  -7.409  1.00 84.18           O  
ATOM    894  N   ALA A  63     -11.695  -1.120  -8.009  1.00 80.49           N  
ATOM    895  H   ALA A  63     -11.773  -1.866  -8.686  1.00 80.49           H  
ATOM    896  CA  ALA A  63     -11.937   0.257  -8.460  1.00 80.49           C  
ATOM    897  HA  ALA A  63     -11.114   0.867  -8.087  1.00 80.49           H  
ATOM    898  C   ALA A  63     -13.210   0.897  -7.878  1.00 80.49           C  
ATOM    899  CB  ALA A  63     -11.924   0.282  -9.992  1.00 80.49           C  
ATOM    900  HB1 ALA A  63     -11.966   1.316 -10.336  1.00 80.49           H  
ATOM    901  HB2 ALA A  63     -12.783  -0.262 -10.385  1.00 80.49           H  
ATOM    902  HB3 ALA A  63     -10.999  -0.159 -10.363  1.00 80.49           H  
ATOM    903  O   ALA A  63     -13.502   2.074  -8.079  1.00 80.49           O  
ATOM    904  N   ASP A  64     -13.995   0.108  -7.154  1.00 76.96           N  
ATOM    905  H   ASP A  64     -13.719  -0.858  -7.045  1.00 76.96           H  
ATOM    906  CA  ASP A  64     -15.245   0.492  -6.522  1.00 76.96           C  
ATOM    907  HA  ASP A  64     -15.394   1.564  -6.655  1.00 76.96           H  
ATOM    908  C   ASP A  64     -15.282   0.256  -5.009  1.00 76.96           C  
ATOM    909  CB  ASP A  64     -16.381  -0.229  -7.230  1.00 76.96           C  
ATOM    910  HB2 ASP A  64     -16.500   0.210  -8.220  1.00 76.96           H  
ATOM    911  HB3 ASP A  64     -17.282  -0.066  -6.639  1.00 76.96           H  
ATOM    912  O   ASP A  64     -16.350   0.371  -4.391  1.00 76.96           O  
ATOM    913  CG  ASP A  64     -16.237  -1.734  -7.377  1.00 76.96           C  
ATOM    914  OD1 ASP A  64     -17.033  -2.251  -8.196  1.00 76.96           O  
ATOM    915  OD2 ASP A  64     -15.374  -2.338  -6.715  1.00 76.96           O  
ATOM    916  N   ASN A  65     -14.127  -0.035  -4.410  1.00 77.48           N  
ATOM    917  H   ASN A  65     -13.290  -0.064  -4.975  1.00 77.48           H  
ATOM    918  CA  ASN A  65     -13.951  -0.107  -2.970  1.00 77.48           C  
ATOM    919  HA  ASN A  65     -14.931  -0.025  -2.499  1.00 77.48           H  
ATOM    920  C   ASN A  65     -13.124   1.091  -2.481  1.00 77.48           C  
ATOM    921  CB  ASN A  65     -13.394  -1.491  -2.601  1.00 77.48           C  
ATOM    922  HB2 ASN A  65     -12.341  -1.555  -2.876  1.00 77.48           H  
ATOM    923  HB3 ASN A  65     -13.927  -2.245  -3.180  1.00 77.48           H  
ATOM    924  O   ASN A  65     -12.295   1.630  -3.213  1.00 77.48           O  
ATOM    925  CG  ASN A  65     -13.566  -1.849  -1.133  1.00 77.48           C  
ATOM    926  ND2 ASN A  65     -13.447  -3.111  -0.810  1.00 77.48           N  
ATOM    927 HD21 ASN A  65     -13.381  -3.379   0.161  1.00 77.48           H  
ATOM    928 HD22 ASN A  65     -13.016  -3.779  -1.434  1.00 77.48           H  
ATOM    929  OD1 ASN A  65     -13.879  -1.022  -0.283  1.00 77.48           O  
ATOM    930  N   ALA A  66     -13.416   1.517  -1.254  1.00 79.45           N  
ATOM    931  H   ALA A  66     -14.003   0.919  -0.690  1.00 79.45           H  
ATOM    932  CA  ALA A  66     -12.763   2.639  -0.600  1.00 79.45           C  
ATOM    933  HA  ALA A  66     -11.922   2.949  -1.219  1.00 79.45           H  
ATOM    934  C   ALA A  66     -12.134   2.281   0.746  1.00 79.45           C  
ATOM    935  CB  ALA A  66     -13.776   3.789  -0.475  1.00 79.45           C  
ATOM    936  HB1 ALA A  66     -13.274   4.660  -0.053  1.00 79.45           H  
ATOM    937  HB2 ALA A  66     -14.599   3.492   0.174  1.00 79.45           H  
ATOM    938  HB3 ALA A  66     -14.148   4.050  -1.466  1.00 79.45           H  
ATOM    939  O   ALA A  66     -11.606   3.163   1.399  1.00 79.45           O  
ATOM    940  N   ASN A  67     -12.235   1.038   1.222  1.00 79.49           N  
ATOM    941  H   ASN A  67     -12.650   0.318   0.649  1.00 79.49           H  
ATOM    942  CA  ASN A  67     -11.486   0.626   2.408  1.00 79.49           C  
ATOM    943  HA  ASN A  67     -11.462   1.424   3.150  1.00 79.49           H  
ATOM    944  C   ASN A  67     -10.061   0.303   1.987  1.00 79.49           C  
ATOM    945  CB  ASN A  67     -12.121  -0.626   3.023  1.00 79.49           C  
ATOM    946  HB2 ASN A  67     -11.432  -1.038   3.760  1.00 79.49           H  
ATOM    947  HB3 ASN A  67     -12.257  -1.381   2.249  1.00 79.49           H  
ATOM    948  O   ASN A  67      -9.891  -0.601   1.182  1.00 79.49           O  
ATOM    949  CG  ASN A  67     -13.440  -0.398   3.724  1.00 79.49           C  
ATOM    950  ND2 ASN A  67     -14.042  -1.478   4.159  1.00 79.49           N  
ATOM    951 HD21 ASN A  67     -14.850  -1.353   4.751  1.00 79.49           H  
ATOM    952 HD22 ASN A  67     -13.553  -2.357   4.071  1.00 79.49           H  
ATOM    953  OD1 ASN A  67     -13.952   0.698   3.910  1.00 79.49           O  
ATOM    954  N   ASN A  68      -9.051   0.955   2.545  1.00 81.88           N  
ATOM    955  H   ASN A  68      -9.255   1.737   3.150  1.00 81.88           H  
ATOM    956  CA  ASN A  68      -7.673   0.754   2.097  1.00 81.88           C  
ATOM    957  HA  ASN A  68      -7.599   1.027   1.044  1.00 81.88           H  
ATOM    958  C   ASN A  68      -7.197  -0.701   2.241  1.00 81.88           C  
ATOM    959  CB  ASN A  68      -6.775   1.671   2.921  1.00 81.88           C  
ATOM    960  HB2 ASN A  68      -6.888   1.444   3.981  1.00 81.88           H  
ATOM    961  HB3 ASN A  68      -5.744   1.478   2.627  1.00 81.88           H  
ATOM    962  O   ASN A  68      -6.504  -1.230   1.370  1.00 81.88           O  
ATOM    963  CG  ASN A  68      -7.038   3.141   2.695  1.00 81.88           C  
ATOM    964  ND2 ASN A  68      -6.640   3.952   3.632  1.00 81.88           N  
ATOM    965 HD21 ASN A  68      -6.057   3.579   4.367  1.00 81.88           H  
ATOM    966 HD22 ASN A  68      -6.482   4.887   3.285  1.00 81.88           H  
ATOM    967  OD1 ASN A  68      -7.565   3.595   1.700  1.00 81.88           O  
ATOM    968  N   ALA A  69      -7.573  -1.359   3.341  1.00 85.27           N  
ATOM    969  H   ALA A  69      -8.153  -0.874   4.011  1.00 85.27           H  
ATOM    970  CA  ALA A  69      -7.278  -2.765   3.586  1.00 85.27           C  
ATOM    971  HA  ALA A  69      -6.848  -3.197   2.683  1.00 85.27           H  
ATOM    972  C   ALA A  69      -8.542  -3.593   3.857  1.00 85.27           C  
ATOM    973  CB  ALA A  69      -6.225  -2.868   4.700  1.00 85.27           C  
ATOM    974  HB1 ALA A  69      -6.638  -2.490   5.635  1.00 85.27           H  
ATOM    975  HB2 ALA A  69      -5.344  -2.287   4.429  1.00 85.27           H  
ATOM    976  HB3 ALA A  69      -5.937  -3.909   4.846  1.00 85.27           H  
ATOM    977  O   ALA A  69      -9.524  -3.095   4.395  1.00 85.27           O  
ATOM    978  N   ASP A  70      -8.494  -4.879   3.514  1.00 85.54           N  
ATOM    979  H   ASP A  70      -7.678  -5.207   3.018  1.00 85.54           H  
ATOM    980  CA  ASP A  70      -9.421  -5.883   4.045  1.00 85.54           C  
ATOM    981  HA  ASP A  70     -10.436  -5.486   4.072  1.00 85.54           H  
ATOM    982  C   ASP A  70      -8.992  -6.194   5.486  1.00 85.54           C  
ATOM    983  CB  ASP A  70      -9.413  -7.134   3.134  1.00 85.54           C  
ATOM    984  HB2 ASP A  70      -9.815  -6.861   2.158  1.00 85.54           H  
ATOM    985  HB3 ASP A  70      -8.383  -7.460   2.989  1.00 85.54           H  
ATOM    986  O   ASP A  70      -9.743  -6.026   6.446  1.00 85.54           O  
ATOM    987  CG  ASP A  70     -10.234  -8.309   3.697  1.00 85.54           C  
ATOM    988  OD1 ASP A  70      -9.805  -9.483   3.607  1.00 85.54           O  
ATOM    989  OD2 ASP A  70     -11.239  -8.093   4.400  1.00 85.54           O  
ATOM    990  N   LYS A  71      -7.720  -6.584   5.661  1.00 87.05           N  
ATOM    991  H   LYS A  71      -7.145  -6.645   4.834  1.00 87.05           H  
ATOM    992  CA  LYS A  71      -7.168  -7.000   6.957  1.00 87.05           C  
ATOM    993  HA  LYS A  71      -7.759  -6.526   7.740  1.00 87.05           H  
ATOM    994  C   LYS A  71      -5.724  -6.559   7.136  1.00 87.05           C  
ATOM    995  CB  LYS A  71      -7.293  -8.528   7.111  1.00 87.05           C  
ATOM    996  HB2 LYS A  71      -6.777  -9.008   6.279  1.00 87.05           H  
ATOM    997  HB3 LYS A  71      -6.825  -8.835   8.046  1.00 87.05           H  
ATOM    998  O   LYS A  71      -4.901  -6.636   6.226  1.00 87.05           O  
ATOM    999  CG  LYS A  71      -8.757  -8.988   7.122  1.00 87.05           C  
ATOM   1000  HG2 LYS A  71      -9.269  -8.523   7.965  1.00 87.05           H  
ATOM   1001  HG3 LYS A  71      -9.235  -8.655   6.201  1.00 87.05           H  
ATOM   1002  CD  LYS A  71      -8.926 -10.508   7.190  1.00 87.05           C  
ATOM   1003  HD2 LYS A  71      -8.512 -10.870   8.131  1.00 87.05           H  
ATOM   1004  HD3 LYS A  71      -8.406 -10.975   6.353  1.00 87.05           H  
ATOM   1005  CE  LYS A  71     -10.422 -10.851   7.134  1.00 87.05           C  
ATOM   1006  HE2 LYS A  71     -10.934 -10.255   7.889  1.00 87.05           H  
ATOM   1007  HE3 LYS A  71     -10.591 -11.903   7.364  1.00 87.05           H  
ATOM   1008  NZ  LYS A  71     -11.043 -10.509   5.838  1.00 87.05           N  
ATOM   1009  HZ1 LYS A  71     -10.754 -11.043   5.031  1.00 87.05           H  
ATOM   1010  HZ2 LYS A  71     -10.778  -9.583   5.533  1.00 87.05           H  
ATOM   1011  HZ3 LYS A  71     -12.042 -10.370   5.897  1.00 87.05           H  
ATOM   1012  N   GLN A  72      -5.356  -6.219   8.366  1.00 90.84           N  
ATOM   1013  H   GLN A  72      -6.076  -6.186   9.073  1.00 90.84           H  
ATOM   1014  CA  GLN A  72      -3.960  -6.036   8.760  1.00 90.84           C  
ATOM   1015  HA  GLN A  72      -3.357  -6.684   8.123  1.00 90.84           H  
ATOM   1016  C   GLN A  72      -3.746  -6.496  10.203  1.00 90.84           C  
ATOM   1017  CB  GLN A  72      -3.507  -4.591   8.484  1.00 90.84           C  
ATOM   1018  HB2 GLN A  72      -3.725  -4.363   7.441  1.00 90.84           H  
ATOM   1019  HB3 GLN A  72      -2.426  -4.518   8.600  1.00 90.84           H  
ATOM   1020  O   GLN A  72      -4.542  -6.198  11.093  1.00 90.84           O  
ATOM   1021  CG  GLN A  72      -4.206  -3.533   9.350  1.00 90.84           C  
ATOM   1022  HG2 GLN A  72      -5.265  -3.774   9.443  1.00 90.84           H  
ATOM   1023  HG3 GLN A  72      -4.149  -2.567   8.848  1.00 90.84           H  
ATOM   1024  CD  GLN A  72      -3.603  -3.314  10.726  1.00 90.84           C  
ATOM   1025  NE2 GLN A  72      -4.257  -2.515  11.534  1.00 90.84           N  
ATOM   1026 HE21 GLN A  72      -3.674  -1.768  11.884  1.00 90.84           H  
ATOM   1027 HE22 GLN A  72      -5.088  -2.099  11.137  1.00 90.84           H  
ATOM   1028  OE1 GLN A  72      -2.562  -3.859  11.091  1.00 90.84           O  
ATOM   1029  N   TRP A  73      -2.695  -7.279  10.456  1.00 92.84           N  
ATOM   1030  H   TRP A  73      -2.075  -7.511   9.694  1.00 92.84           H  
ATOM   1031  CA  TRP A  73      -2.342  -7.686  11.816  1.00 92.84           C  
ATOM   1032  HA  TRP A  73      -2.552  -6.840  12.471  1.00 92.84           H  
ATOM   1033  C   TRP A  73      -0.866  -8.045  12.010  1.00 92.84           C  
ATOM   1034  CB  TRP A  73      -3.212  -8.876  12.243  1.00 92.84           C  
ATOM   1035  HB2 TRP A  73      -4.261  -8.646  12.057  1.00 92.84           H  
ATOM   1036  HB3 TRP A  73      -3.101  -9.023  13.317  1.00 92.84           H  
ATOM   1037  O   TRP A  73      -0.178  -8.570  11.129  1.00 92.84           O  
ATOM   1038  CG  TRP A  73      -2.865 -10.154  11.548  1.00 92.84           C  
ATOM   1039  CD1 TRP A  73      -2.090 -11.134  12.059  1.00 92.84           C  
ATOM   1040  HD1 TRP A  73      -1.631 -11.093  13.035  1.00 92.84           H  
ATOM   1041  CD2 TRP A  73      -3.260 -10.596  10.214  1.00 92.84           C  
ATOM   1042  CE2 TRP A  73      -2.715 -11.897  10.002  1.00 92.84           C  
ATOM   1043  CE3 TRP A  73      -4.099 -10.074   9.208  1.00 92.84           C  
ATOM   1044  HE3 TRP A  73      -4.536  -9.093   9.322  1.00 92.84           H  
ATOM   1045  NE1 TRP A  73      -1.944 -12.139  11.125  1.00 92.84           N  
ATOM   1046  HE1 TRP A  73      -1.384 -12.964  11.289  1.00 92.84           H  
ATOM   1047  CH2 TRP A  73      -3.945 -12.149   7.933  1.00 92.84           C  
ATOM   1048  HH2 TRP A  73      -4.241 -12.716   7.063  1.00 92.84           H  
ATOM   1049  CZ2 TRP A  73      -3.059 -12.680   8.890  1.00 92.84           C  
ATOM   1050  HZ2 TRP A  73      -2.673 -13.682   8.774  1.00 92.84           H  
ATOM   1051  CZ3 TRP A  73      -4.425 -10.838   8.073  1.00 92.84           C  
ATOM   1052  HZ3 TRP A  73      -5.078 -10.431   7.315  1.00 92.84           H  
ATOM   1053  N   VAL A  74      -0.425  -7.886  13.256  1.00 93.07           N  
ATOM   1054  H   VAL A  74      -1.058  -7.434  13.900  1.00 93.07           H  
ATOM   1055  CA  VAL A  74       0.845  -8.384  13.782  1.00 93.07           C  
ATOM   1056  HA  VAL A  74       1.526  -8.535  12.945  1.00 93.07           H  
ATOM   1057  C   VAL A  74       0.627  -9.714  14.493  1.00 93.07           C  
ATOM   1058  CB  VAL A  74       1.488  -7.358  14.730  1.00 93.07           C  
ATOM   1059  HB  VAL A  74       0.814  -7.161  15.564  1.00 93.07           H  
ATOM   1060  O   VAL A  74      -0.272  -9.855  15.318  1.00 93.07           O  
ATOM   1061  CG1 VAL A  74       2.808  -7.890  15.311  1.00 93.07           C  
ATOM   1062 HG11 VAL A  74       3.369  -7.068  15.756  1.00 93.07           H  
ATOM   1063 HG12 VAL A  74       3.403  -8.356  14.525  1.00 93.07           H  
ATOM   1064 HG13 VAL A  74       2.597  -8.628  16.085  1.00 93.07           H  
ATOM   1065  CG2 VAL A  74       1.730  -6.044  13.988  1.00 93.07           C  
ATOM   1066 HG21 VAL A  74       0.770  -5.585  13.752  1.00 93.07           H  
ATOM   1067 HG22 VAL A  74       2.249  -6.229  13.048  1.00 93.07           H  
ATOM   1068 HG23 VAL A  74       2.295  -5.342  14.602  1.00 93.07           H  
ATOM   1069  N   THR A  75       1.485 -10.697  14.225  1.00 94.24           N  
ATOM   1070  H   THR A  75       2.193 -10.501  13.532  1.00 94.24           H  
ATOM   1071  CA  THR A  75       1.536 -11.977  14.948  1.00 94.24           C  
ATOM   1072  HA  THR A  75       0.697 -12.040  15.640  1.00 94.24           H  
ATOM   1073  C   THR A  75       2.836 -12.087  15.736  1.00 94.24           C  
ATOM   1074  CB  THR A  75       1.437 -13.169  13.988  1.00 94.24           C  
ATOM   1075  HB  THR A  75       2.339 -13.208  13.377  1.00 94.24           H  
ATOM   1076  O   THR A  75       3.912 -12.074  15.151  1.00 94.24           O  
ATOM   1077  CG2 THR A  75       1.292 -14.501  14.726  1.00 94.24           C  
ATOM   1078 HG21 THR A  75       1.120 -15.296  14.001  1.00 94.24           H  
ATOM   1079 HG22 THR A  75       2.202 -14.720  15.284  1.00 94.24           H  
ATOM   1080 HG23 THR A  75       0.444 -14.447  15.409  1.00 94.24           H  
ATOM   1081  OG1 THR A  75       0.334 -13.036  13.128  1.00 94.24           O  
ATOM   1082  HG1 THR A  75       0.373 -12.151  12.758  1.00 94.24           H  
ATOM   1083  N   VAL A  76       2.758 -12.291  17.049  1.00 93.98           N  
ATOM   1084  H   VAL A  76       1.837 -12.262  17.464  1.00 93.98           H  
ATOM   1085  CA  VAL A  76       3.890 -12.646  17.918  1.00 93.98           C  
ATOM   1086  HA  VAL A  76       4.819 -12.561  17.354  1.00 93.98           H  
ATOM   1087  C   VAL A  76       3.722 -14.097  18.361  1.00 93.98           C  
ATOM   1088  CB  VAL A  76       3.992 -11.696  19.126  1.00 93.98           C  
ATOM   1089  HB  VAL A  76       3.114 -11.815  19.760  1.00 93.98           H  
ATOM   1090  O   VAL A  76       2.782 -14.432  19.082  1.00 93.98           O  
ATOM   1091  CG1 VAL A  76       5.244 -12.002  19.957  1.00 93.98           C  
ATOM   1092 HG11 VAL A  76       5.218 -13.028  20.324  1.00 93.98           H  
ATOM   1093 HG12 VAL A  76       5.291 -11.327  20.811  1.00 93.98           H  
ATOM   1094 HG13 VAL A  76       6.131 -11.857  19.341  1.00 93.98           H  
ATOM   1095  CG2 VAL A  76       4.083 -10.229  18.692  1.00 93.98           C  
ATOM   1096 HG21 VAL A  76       4.914 -10.086  18.002  1.00 93.98           H  
ATOM   1097 HG22 VAL A  76       3.160  -9.928  18.196  1.00 93.98           H  
ATOM   1098 HG23 VAL A  76       4.218  -9.587  19.562  1.00 93.98           H  
ATOM   1099  N   SER A  77       4.621 -14.985  17.942  1.00 93.01           N  
ATOM   1100  H   SER A  77       5.396 -14.654  17.386  1.00 93.01           H  
ATOM   1101  CA  SER A  77       4.496 -16.427  18.175  1.00 93.01           C  
ATOM   1102  HA  SER A  77       3.751 -16.579  18.955  1.00 93.01           H  
ATOM   1103  C   SER A  77       5.776 -17.074  18.698  1.00 93.01           C  
ATOM   1104  CB  SER A  77       3.969 -17.128  16.919  1.00 93.01           C  
ATOM   1105  HB2 SER A  77       3.031 -16.662  16.617  1.00 93.01           H  
ATOM   1106  HB3 SER A  77       3.779 -18.177  17.142  1.00 93.01           H  
ATOM   1107  O   SER A  77       6.880 -16.571  18.522  1.00 93.01           O  
ATOM   1108  OG  SER A  77       4.892 -17.041  15.857  1.00 93.01           O  
ATOM   1109  HG  SER A  77       5.088 -16.116  15.691  1.00 93.01           H  
ATOM   1110  N   GLY A  78       5.626 -18.199  19.392  1.00 91.56           N  
ATOM   1111  H   GLY A  78       4.687 -18.551  19.513  1.00 91.56           H  
ATOM   1112  CA  GLY A  78       6.732 -18.983  19.933  1.00 91.56           C  
ATOM   1113  HA2 GLY A  78       7.265 -18.386  20.673  1.00 91.56           H  
ATOM   1114  HA3 GLY A  78       7.426 -19.234  19.131  1.00 91.56           H  
ATOM   1115  C   GLY A  78       6.225 -20.269  20.576  1.00 91.56           C  
ATOM   1116  O   GLY A  78       5.087 -20.689  20.363  1.00 91.56           O  
ATOM   1117  N   ALA A  79       7.027 -20.892  21.443  1.00 91.57           N  
ATOM   1118  H   ALA A  79       7.966 -20.540  21.567  1.00 91.57           H  
ATOM   1119  CA  ALA A  79       6.618 -22.123  22.135  1.00 91.57           C  
ATOM   1120  HA  ALA A  79       6.401 -22.876  21.378  1.00 91.57           H  
ATOM   1121  C   ALA A  79       5.339 -21.965  22.995  1.00 91.57           C  
ATOM   1122  CB  ALA A  79       7.798 -22.615  22.983  1.00 91.57           C  
ATOM   1123  HB1 ALA A  79       8.695 -22.683  22.367  1.00 91.57           H  
ATOM   1124  HB2 ALA A  79       7.978 -21.926  23.808  1.00 91.57           H  
ATOM   1125  HB3 ALA A  79       7.569 -23.603  23.382  1.00 91.57           H  
ATOM   1126  O   ALA A  79       4.727 -22.958  23.389  1.00 91.57           O  
ATOM   1127  N   PHE A  80       4.937 -20.726  23.295  1.00 93.22           N  
ATOM   1128  H   PHE A  80       5.451 -19.959  22.885  1.00 93.22           H  
ATOM   1129  CA  PHE A  80       3.731 -20.380  24.047  1.00 93.22           C  
ATOM   1130  HA  PHE A  80       3.557 -21.150  24.798  1.00 93.22           H  
ATOM   1131  C   PHE A  80       2.450 -20.306  23.196  1.00 93.22           C  
ATOM   1132  CB  PHE A  80       3.977 -19.051  24.779  1.00 93.22           C  
ATOM   1133  HB2 PHE A  80       4.811 -19.181  25.468  1.00 93.22           H  
ATOM   1134  HB3 PHE A  80       3.100 -18.810  25.380  1.00 93.22           H  
ATOM   1135  O   PHE A  80       1.375 -20.170  23.777  1.00 93.22           O  
ATOM   1136  CG  PHE A  80       4.272 -17.881  23.858  1.00 93.22           C  
ATOM   1137  CD1 PHE A  80       5.603 -17.480  23.631  1.00 93.22           C  
ATOM   1138  HD1 PHE A  80       6.420 -17.977  24.133  1.00 93.22           H  
ATOM   1139  CD2 PHE A  80       3.221 -17.208  23.203  1.00 93.22           C  
ATOM   1140  HD2 PHE A  80       2.194 -17.500  23.368  1.00 93.22           H  
ATOM   1141  CE1 PHE A  80       5.878 -16.424  22.746  1.00 93.22           C  
ATOM   1142  HE1 PHE A  80       6.896 -16.111  22.565  1.00 93.22           H  
ATOM   1143  CE2 PHE A  80       3.499 -16.160  22.310  1.00 93.22           C  
ATOM   1144  HE2 PHE A  80       2.700 -15.656  21.786  1.00 93.22           H  
ATOM   1145  CZ  PHE A  80       4.828 -15.771  22.081  1.00 93.22           C  
ATOM   1146  HZ  PHE A  80       5.041 -14.973  21.385  1.00 93.22           H  
ATOM   1147  N   GLY A  81       2.531 -20.391  21.865  1.00 93.92           N  
ATOM   1148  H   GLY A  81       3.444 -20.446  21.437  1.00 93.92           H  
ATOM   1149  CA  GLY A  81       1.401 -20.200  20.945  1.00 93.92           C  
ATOM   1150  HA2 GLY A  81       1.304 -21.066  20.290  1.00 93.92           H  
ATOM   1151  HA3 GLY A  81       0.470 -20.086  21.500  1.00 93.92           H  
ATOM   1152  C   GLY A  81       1.594 -18.963  20.071  1.00 93.92           C  
ATOM   1153  O   GLY A  81       2.734 -18.585  19.805  1.00 93.92           O  
ATOM   1154  N   LYS A  82       0.493 -18.333  19.647  1.00 92.27           N  
ATOM   1155  H   LYS A  82      -0.407 -18.694  19.930  1.00 92.27           H  
ATOM   1156  CA  LYS A  82       0.497 -17.051  18.923  1.00 92.27           C  
ATOM   1157  HA  LYS A  82       1.506 -16.640  18.951  1.00 92.27           H  
ATOM   1158  C   LYS A  82      -0.390 -16.019  19.626  1.00 92.27           C  
ATOM   1159  CB  LYS A  82       0.143 -17.236  17.428  1.00 92.27           C  
ATOM   1160  HB2 LYS A  82       0.241 -16.266  16.940  1.00 92.27           H  
ATOM   1161  HB3 LYS A  82       0.862 -17.914  16.969  1.00 92.27           H  
ATOM   1162  O   LYS A  82      -1.457 -16.367  20.129  1.00 92.27           O  
ATOM   1163  CG  LYS A  82      -1.277 -17.766  17.167  1.00 92.27           C  
ATOM   1164  HG2 LYS A  82      -1.333 -18.791  17.533  1.00 92.27           H  
ATOM   1165  HG3 LYS A  82      -1.977 -17.142  17.722  1.00 92.27           H  
ATOM   1166  CD  LYS A  82      -1.718 -17.736  15.691  1.00 92.27           C  
ATOM   1167  HD2 LYS A  82      -1.111 -18.418  15.094  1.00 92.27           H  
ATOM   1168  HD3 LYS A  82      -1.578 -16.723  15.315  1.00 92.27           H  
ATOM   1169  CE  LYS A  82      -3.211 -18.113  15.584  1.00 92.27           C  
ATOM   1170  HE2 LYS A  82      -3.337 -19.193  15.655  1.00 92.27           H  
ATOM   1171  HE3 LYS A  82      -3.720 -17.646  16.427  1.00 92.27           H  
ATOM   1172  NZ  LYS A  82      -3.884 -17.583  14.372  1.00 92.27           N  
ATOM   1173  HZ1 LYS A  82      -3.810 -16.576  14.384  1.00 92.27           H  
ATOM   1174  HZ2 LYS A  82      -4.889 -17.668  14.410  1.00 92.27           H  
ATOM   1175  HZ3 LYS A  82      -3.512 -17.893  13.486  1.00 92.27           H  
ATOM   1176  N   ILE A  83       0.075 -14.776  19.682  1.00 94.66           N  
ATOM   1177  H   ILE A  83       0.976 -14.596  19.261  1.00 94.66           H  
ATOM   1178  CA  ILE A  83      -0.706 -13.580  20.006  1.00 94.66           C  
ATOM   1179  HA  ILE A  83      -1.704 -13.871  20.334  1.00 94.66           H  
ATOM   1180  C   ILE A  83      -0.821 -12.790  18.705  1.00 94.66           C  
ATOM   1181  CB  ILE A  83      -0.044 -12.736  21.121  1.00 94.66           C  
ATOM   1182  HB  ILE A  83       0.958 -12.460  20.793  1.00 94.66           H  
ATOM   1183  O   ILE A  83       0.195 -12.524  18.073  1.00 94.66           O  
ATOM   1184  CG1 ILE A  83       0.072 -13.544  22.434  1.00 94.66           C  
ATOM   1185 HG12 ILE A  83       0.492 -14.527  22.222  1.00 94.66           H  
ATOM   1186 HG13 ILE A  83      -0.923 -13.680  22.857  1.00 94.66           H  
ATOM   1187  CG2 ILE A  83      -0.853 -11.446  21.368  1.00 94.66           C  
ATOM   1188 HG21 ILE A  83      -0.390 -10.835  22.142  1.00 94.66           H  
ATOM   1189 HG22 ILE A  83      -1.877 -11.686  21.653  1.00 94.66           H  
ATOM   1190 HG23 ILE A  83      -0.885 -10.838  20.463  1.00 94.66           H  
ATOM   1191  CD1 ILE A  83       0.972 -12.894  23.492  1.00 94.66           C  
ATOM   1192 HD11 ILE A  83       1.079 -13.574  24.338  1.00 94.66           H  
ATOM   1193 HD12 ILE A  83       0.535 -11.962  23.848  1.00 94.66           H  
ATOM   1194 HD13 ILE A  83       1.957 -12.697  23.068  1.00 94.66           H  
ATOM   1195  N   GLU A  84      -2.033 -12.445  18.305  1.00 92.14           N  
ATOM   1196  H   GLU A  84      -2.816 -12.643  18.911  1.00 92.14           H  
ATOM   1197  CA  GLU A  84      -2.322 -11.612  17.141  1.00 92.14           C  
ATOM   1198  HA  GLU A  84      -1.385 -11.351  16.649  1.00 92.14           H  
ATOM   1199  C   GLU A  84      -2.975 -10.306  17.593  1.00 92.14           C  
ATOM   1200  CB  GLU A  84      -3.180 -12.377  16.123  1.00 92.14           C  
ATOM   1201  HB2 GLU A  84      -3.589 -11.684  15.388  1.00 92.14           H  
ATOM   1202  HB3 GLU A  84      -4.004 -12.849  16.659  1.00 92.14           H  
ATOM   1203  O   GLU A  84      -3.688 -10.270  18.598  1.00 92.14           O  
ATOM   1204  CG  GLU A  84      -2.364 -13.451  15.390  1.00 92.14           C  
ATOM   1205  HG2 GLU A  84      -1.745 -12.957  14.641  1.00 92.14           H  
ATOM   1206  HG3 GLU A  84      -1.706 -13.953  16.099  1.00 92.14           H  
ATOM   1207  CD  GLU A  84      -3.229 -14.533  14.738  1.00 92.14           C  
ATOM   1208  OE1 GLU A  84      -2.876 -15.075  13.659  1.00 92.14           O  
ATOM   1209  OE2 GLU A  84      -4.137 -15.049  15.409  1.00 92.14           O  
ATOM   1210  N   ALA A  85      -2.683  -9.238  16.869  1.00 92.91           N  
ATOM   1211  H   ALA A  85      -2.059  -9.345  16.082  1.00 92.91           H  
ATOM   1212  CA  ALA A  85      -3.066  -7.871  17.173  1.00 92.91           C  
ATOM   1213  HA  ALA A  85      -3.961  -7.830  17.793  1.00 92.91           H  
ATOM   1214  C   ALA A  85      -3.328  -7.146  15.849  1.00 92.91           C  
ATOM   1215  CB  ALA A  85      -1.877  -7.262  17.921  1.00 92.91           C  
ATOM   1216  HB1 ALA A  85      -1.943  -7.491  18.984  1.00 92.91           H  
ATOM   1217  HB2 ALA A  85      -0.939  -7.648  17.522  1.00 92.91           H  
ATOM   1218  HB3 ALA A  85      -1.862  -6.187  17.739  1.00 92.91           H  
ATOM   1219  O   ALA A  85      -2.399  -7.062  15.049  1.00 92.91           O  
ATOM   1220  N   GLY A  86      -4.558  -6.694  15.600  1.00 89.38           N  
ATOM   1221  H   GLY A  86      -5.289  -6.833  16.283  1.00 89.38           H  
ATOM   1222  CA  GLY A  86      -4.907  -5.954  14.382  1.00 89.38           C  
ATOM   1223  HA2 GLY A  86      -4.295  -6.298  13.548  1.00 89.38           H  
ATOM   1224  HA3 GLY A  86      -4.708  -4.890  14.515  1.00 89.38           H  
ATOM   1225  C   GLY A  86      -6.366  -6.063  13.969  1.00 89.38           C  
ATOM   1226  O   GLY A  86      -7.185  -6.648  14.686  1.00 89.38           O  
ATOM   1227  N   GLN A  87      -6.666  -5.484  12.813  1.00 86.57           N  
ATOM   1228  H   GLN A  87      -5.903  -5.096  12.278  1.00 86.57           H  
ATOM   1229  CA  GLN A  87      -7.943  -5.545  12.107  1.00 86.57           C  
ATOM   1230  HA  GLN A  87      -8.778  -5.523  12.808  1.00 86.57           H  
ATOM   1231  C   GLN A  87      -8.003  -6.843  11.293  1.00 86.57           C  
ATOM   1232  CB  GLN A  87      -8.032  -4.321  11.192  1.00 86.57           C  
ATOM   1233  HB2 GLN A  87      -8.860  -4.450  10.494  1.00 86.57           H  
ATOM   1234  HB3 GLN A  87      -7.116  -4.300  10.602  1.00 86.57           H  
ATOM   1235  O   GLN A  87      -7.498  -6.931  10.177  1.00 86.57           O  
ATOM   1236  CG  GLN A  87      -8.218  -2.991  11.949  1.00 86.57           C  
ATOM   1237  HG2 GLN A  87      -7.629  -2.991  12.866  1.00 86.57           H  
ATOM   1238  HG3 GLN A  87      -9.269  -2.871  12.213  1.00 86.57           H  
ATOM   1239  CD  GLN A  87      -7.759  -1.797  11.123  1.00 86.57           C  
ATOM   1240  NE2 GLN A  87      -8.219  -0.605  11.387  1.00 86.57           N  
ATOM   1241 HE21 GLN A  87      -8.865  -0.374  12.129  1.00 86.57           H  
ATOM   1242 HE22 GLN A  87      -7.621   0.149  11.078  1.00 86.57           H  
ATOM   1243  OE1 GLN A  87      -6.912  -1.918  10.253  1.00 86.57           O  
ATOM   1244  N   ARG A  88      -8.519  -7.907  11.914  1.00 85.91           N  
ATOM   1245  H   ARG A  88      -8.881  -7.756  12.845  1.00 85.91           H  
ATOM   1246  CA  ARG A  88      -8.772  -9.208  11.274  1.00 85.91           C  
ATOM   1247  HA  ARG A  88      -9.150  -9.026  10.269  1.00 85.91           H  
ATOM   1248  C   ARG A  88      -9.834  -9.986  12.026  1.00 85.91           C  
ATOM   1249  CB  ARG A  88      -7.486 -10.052  11.193  1.00 85.91           C  
ATOM   1250  HB2 ARG A  88      -7.714 -10.968  10.648  1.00 85.91           H  
ATOM   1251  HB3 ARG A  88      -6.740  -9.504  10.618  1.00 85.91           H  
ATOM   1252  O   ARG A  88      -9.961  -9.811  13.240  1.00 85.91           O  
ATOM   1253  CG  ARG A  88      -6.895 -10.414  12.571  1.00 85.91           C  
ATOM   1254  HG2 ARG A  88      -7.648 -10.826  13.242  1.00 85.91           H  
ATOM   1255  HG3 ARG A  88      -6.490  -9.507  13.020  1.00 85.91           H  
ATOM   1256  CD  ARG A  88      -5.773 -11.433  12.416  1.00 85.91           C  
ATOM   1257  HD2 ARG A  88      -5.109 -11.358  13.277  1.00 85.91           H  
ATOM   1258  HD3 ARG A  88      -5.229 -11.175  11.508  1.00 85.91           H  
ATOM   1259  NE  ARG A  88      -6.266 -12.813  12.294  1.00 85.91           N  
ATOM   1260  HE  ARG A  88      -7.240 -12.981  12.504  1.00 85.91           H  
ATOM   1261  NH1 ARG A  88      -4.270 -13.769  11.690  1.00 85.91           N  
ATOM   1262 HH11 ARG A  88      -3.678 -14.462  12.125  1.00 85.91           H  
ATOM   1263 HH12 ARG A  88      -3.902 -12.835  11.581  1.00 85.91           H  
ATOM   1264  NH2 ARG A  88      -6.016 -15.034  11.987  1.00 85.91           N  
ATOM   1265 HH21 ARG A  88      -5.432 -15.822  11.746  1.00 85.91           H  
ATOM   1266 HH22 ARG A  88      -6.815 -15.114  12.598  1.00 85.91           H  
ATOM   1267  CZ  ARG A  88      -5.527 -13.849  11.969  1.00 85.91           C  
ATOM   1268  N   SER A  89     -10.477 -10.944  11.374  1.00 87.32           N  
ATOM   1269  H   SER A  89     -10.521 -10.856  10.369  1.00 87.32           H  
ATOM   1270  CA  SER A  89     -11.412 -11.875  12.012  1.00 87.32           C  
ATOM   1271  HA  SER A  89     -12.291 -11.303  12.311  1.00 87.32           H  
ATOM   1272  C   SER A  89     -10.831 -12.547  13.269  1.00 87.32           C  
ATOM   1273  CB  SER A  89     -11.915 -12.920  11.016  1.00 87.32           C  
ATOM   1274  HB2 SER A  89     -11.224 -13.763  11.001  1.00 87.32           H  
ATOM   1275  HB3 SER A  89     -12.894 -13.271  11.342  1.00 87.32           H  
ATOM   1276  O   SER A  89      -9.657 -12.931  13.328  1.00 87.32           O  
ATOM   1277  OG  SER A  89     -12.017 -12.414   9.700  1.00 87.32           O  
ATOM   1278  HG  SER A  89     -12.566 -11.628   9.659  1.00 87.32           H  
ATOM   1279  N   GLY A  90     -11.661 -12.668  14.311  1.00 89.60           N  
ATOM   1280  H   GLY A  90     -12.616 -12.372  14.168  1.00 89.60           H  
ATOM   1281  CA  GLY A  90     -11.276 -13.267  15.592  1.00 89.60           C  
ATOM   1282  HA2 GLY A  90     -10.258 -12.961  15.836  1.00 89.60           H  
ATOM   1283  HA3 GLY A  90     -11.934 -12.890  16.375  1.00 89.60           H  
ATOM   1284  C   GLY A  90     -11.319 -14.799  15.597  1.00 89.60           C  
ATOM   1285  O   GLY A  90     -11.612 -15.456  14.599  1.00 89.60           O  
ATOM   1286  N   VAL A  91     -11.065 -15.404  16.763  1.00 93.00           N  
ATOM   1287  H   VAL A  91     -10.806 -14.820  17.545  1.00 93.00           H  
ATOM   1288  CA  VAL A  91     -10.980 -16.870  16.904  1.00 93.00           C  
ATOM   1289  HA  VAL A  91     -10.229 -17.217  16.194  1.00 93.00           H  
ATOM   1290  C   VAL A  91     -12.267 -17.605  16.563  1.00 93.00           C  
ATOM   1291  CB  VAL A  91     -10.536 -17.322  18.306  1.00 93.00           C  
ATOM   1292  HB  VAL A  91     -10.544 -18.411  18.349  1.00 93.00           H  
ATOM   1293  O   VAL A  91     -12.202 -18.812  16.346  1.00 93.00           O  
ATOM   1294  CG1 VAL A  91      -9.095 -16.889  18.547  1.00 93.00           C  
ATOM   1295 HG11 VAL A  91      -8.436 -17.409  17.851  1.00 93.00           H  
ATOM   1296 HG12 VAL A  91      -9.008 -15.820  18.355  1.00 93.00           H  
ATOM   1297 HG13 VAL A  91      -8.785 -17.084  19.573  1.00 93.00           H  
ATOM   1298  CG2 VAL A  91     -11.467 -16.814  19.416  1.00 93.00           C  
ATOM   1299 HG21 VAL A  91     -11.451 -15.725  19.450  1.00 93.00           H  
ATOM   1300 HG22 VAL A  91     -11.140 -17.208  20.378  1.00 93.00           H  
ATOM   1301 HG23 VAL A  91     -12.487 -17.151  19.234  1.00 93.00           H  
ATOM   1302  N   PHE A  92     -13.422 -16.929  16.553  1.00 91.77           N  
ATOM   1303  H   PHE A  92     -13.404 -15.923  16.645  1.00 91.77           H  
ATOM   1304  CA  PHE A  92     -14.662 -17.551  16.103  1.00 91.77           C  
ATOM   1305  HA  PHE A  92     -14.844 -18.442  16.703  1.00 91.77           H  
ATOM   1306  C   PHE A  92     -14.520 -18.007  14.650  1.00 91.77           C  
ATOM   1307  CB  PHE A  92     -15.830 -16.580  16.294  1.00 91.77           C  
ATOM   1308  HB2 PHE A  92     -15.796 -16.184  17.308  1.00 91.77           H  
ATOM   1309  HB3 PHE A  92     -15.707 -15.740  15.610  1.00 91.77           H  
ATOM   1310  O   PHE A  92     -14.714 -19.191  14.382  1.00 91.77           O  
ATOM   1311  CG  PHE A  92     -17.199 -17.189  16.063  1.00 91.77           C  
ATOM   1312  CD1 PHE A  92     -17.658 -17.411  14.754  1.00 91.77           C  
ATOM   1313  HD1 PHE A  92     -17.030 -17.191  13.903  1.00 91.77           H  
ATOM   1314  CD2 PHE A  92     -18.044 -17.471  17.153  1.00 91.77           C  
ATOM   1315  HD2 PHE A  92     -17.696 -17.298  18.161  1.00 91.77           H  
ATOM   1316  CE1 PHE A  92     -18.972 -17.839  14.529  1.00 91.77           C  
ATOM   1317  HE1 PHE A  92     -19.326 -17.943  13.514  1.00 91.77           H  
ATOM   1318  CE2 PHE A  92     -19.360 -17.915  16.931  1.00 91.77           C  
ATOM   1319  HE2 PHE A  92     -20.028 -18.084  17.763  1.00 91.77           H  
ATOM   1320  CZ  PHE A  92     -19.831 -18.062  15.614  1.00 91.77           C  
ATOM   1321  HZ  PHE A  92     -20.863 -18.315  15.422  1.00 91.77           H  
ATOM   1322  N   ASP A  93     -14.074 -17.107  13.773  1.00 89.45           N  
ATOM   1323  H   ASP A  93     -13.909 -16.161  14.088  1.00 89.45           H  
ATOM   1324  CA  ASP A  93     -13.919 -17.350  12.338  1.00 89.45           C  
ATOM   1325  HA  ASP A  93     -14.781 -17.910  11.976  1.00 89.45           H  
ATOM   1326  C   ASP A  93     -12.674 -18.191  12.046  1.00 89.45           C  
ATOM   1327  CB  ASP A  93     -13.890 -16.001  11.599  1.00 89.45           C  
ATOM   1328  HB2 ASP A  93     -13.074 -15.401  12.002  1.00 89.45           H  
ATOM   1329  HB3 ASP A  93     -13.699 -16.182  10.541  1.00 89.45           H  
ATOM   1330  O   ASP A  93     -12.749 -19.167  11.301  1.00 89.45           O  
ATOM   1331  CG  ASP A  93     -15.212 -15.236  11.734  1.00 89.45           C  
ATOM   1332  OD1 ASP A  93     -15.225 -14.003  11.570  1.00 89.45           O  
ATOM   1333  OD2 ASP A  93     -16.230 -15.878  12.067  1.00 89.45           O  
ATOM   1334  N   GLU A  94     -11.546 -17.918  12.716  1.00 88.42           N  
ATOM   1335  H   GLU A  94     -11.529 -17.078  13.276  1.00 88.42           H  
ATOM   1336  CA  GLU A  94     -10.297 -18.672  12.501  1.00 88.42           C  
ATOM   1337  HA  GLU A  94      -9.976 -18.555  11.466  1.00 88.42           H  
ATOM   1338  C   GLU A  94     -10.416 -20.172  12.790  1.00 88.42           C  
ATOM   1339  CB  GLU A  94      -9.197 -18.185  13.442  1.00 88.42           C  
ATOM   1340  HB2 GLU A  94      -9.567 -18.198  14.467  1.00 88.42           H  
ATOM   1341  HB3 GLU A  94      -8.374 -18.897  13.379  1.00 88.42           H  
ATOM   1342  O   GLU A  94      -9.734 -20.995  12.175  1.00 88.42           O  
ATOM   1343  CG  GLU A  94      -8.647 -16.807  13.117  1.00 88.42           C  
ATOM   1344  HG2 GLU A  94      -8.296 -16.801  12.085  1.00 88.42           H  
ATOM   1345  HG3 GLU A  94      -9.437 -16.063  13.221  1.00 88.42           H  
ATOM   1346  CD  GLU A  94      -7.477 -16.477  14.048  1.00 88.42           C  
ATOM   1347  OE1 GLU A  94      -7.325 -15.278  14.345  1.00 88.42           O  
ATOM   1348  OE2 GLU A  94      -6.633 -17.370  14.336  1.00 88.42           O  
ATOM   1349  N   PHE A  95     -11.222 -20.539  13.788  1.00 92.33           N  
ATOM   1350  H   PHE A  95     -11.766 -19.820  14.244  1.00 92.33           H  
ATOM   1351  CA  PHE A  95     -11.408 -21.933  14.182  1.00 92.33           C  
ATOM   1352  HA  PHE A  95     -10.524 -22.509  13.908  1.00 92.33           H  
ATOM   1353  C   PHE A  95     -12.585 -22.590  13.473  1.00 92.33           C  
ATOM   1354  CB  PHE A  95     -11.587 -22.020  15.698  1.00 92.33           C  
ATOM   1355  HB2 PHE A  95     -12.243 -21.216  16.030  1.00 92.33           H  
ATOM   1356  HB3 PHE A  95     -12.106 -22.949  15.936  1.00 92.33           H  
ATOM   1357  O   PHE A  95     -12.719 -23.813  13.563  1.00 92.33           O  
ATOM   1358  CG  PHE A  95     -10.288 -21.997  16.472  1.00 92.33           C  
ATOM   1359  CD1 PHE A  95      -9.878 -23.163  17.129  1.00 92.33           C  
ATOM   1360  HD1 PHE A  95     -10.502 -24.042  17.062  1.00 92.33           H  
ATOM   1361  CD2 PHE A  95      -9.475 -20.851  16.516  1.00 92.33           C  
ATOM   1362  HD2 PHE A  95      -9.782 -19.950  16.006  1.00 92.33           H  
ATOM   1363  CE1 PHE A  95      -8.675 -23.190  17.842  1.00 92.33           C  
ATOM   1364  HE1 PHE A  95      -8.378 -24.103  18.337  1.00 92.33           H  
ATOM   1365  CE2 PHE A  95      -8.255 -20.881  17.214  1.00 92.33           C  
ATOM   1366  HE2 PHE A  95      -7.633 -19.998  17.219  1.00 92.33           H  
ATOM   1367  CZ  PHE A  95      -7.859 -22.050  17.886  1.00 92.33           C  
ATOM   1368  HZ  PHE A  95      -6.929 -22.077  18.434  1.00 92.33           H  
ATOM   1369  N   MET A  96     -13.453 -21.811  12.828  1.00 90.14           N  
ATOM   1370  H   MET A  96     -13.241 -20.831  12.705  1.00 90.14           H  
ATOM   1371  CA  MET A  96     -14.727 -22.286  12.319  1.00 90.14           C  
ATOM   1372  HA  MET A  96     -15.285 -22.688  13.165  1.00 90.14           H  
ATOM   1373  C   MET A  96     -14.534 -23.388  11.273  1.00 90.14           C  
ATOM   1374  CB  MET A  96     -15.526 -21.114  11.735  1.00 90.14           C  
ATOM   1375  HB2 MET A  96     -15.495 -20.251  12.400  1.00 90.14           H  
ATOM   1376  HB3 MET A  96     -15.112 -20.823  10.769  1.00 90.14           H  
ATOM   1377  O   MET A  96     -13.928 -23.206  10.222  1.00 90.14           O  
ATOM   1378  CG  MET A  96     -16.980 -21.541  11.590  1.00 90.14           C  
ATOM   1379  HG2 MET A  96     -17.294 -21.873  12.579  1.00 90.14           H  
ATOM   1380  HG3 MET A  96     -17.041 -22.387  10.905  1.00 90.14           H  
ATOM   1381  SD  MET A  96     -18.168 -20.288  11.069  1.00 90.14           S  
ATOM   1382  CE  MET A  96     -17.280 -19.452   9.722  1.00 90.14           C  
ATOM   1383  HE1 MET A  96     -16.481 -18.837  10.136  1.00 90.14           H  
ATOM   1384  HE2 MET A  96     -16.861 -20.178   9.026  1.00 90.14           H  
ATOM   1385  HE3 MET A  96     -17.968 -18.802   9.181  1.00 90.14           H  
ATOM   1386  N   VAL A  97     -15.103 -24.563  11.532  1.00 93.27           N  
ATOM   1387  H   VAL A  97     -15.529 -24.698  12.438  1.00 93.27           H  
ATOM   1388  CA  VAL A  97     -15.281 -25.599  10.517  1.00 93.27           C  
ATOM   1389  HA  VAL A  97     -14.561 -25.447   9.713  1.00 93.27           H  
ATOM   1390  C   VAL A  97     -16.679 -25.433   9.940  1.00 93.27           C  
ATOM   1391  CB  VAL A  97     -15.036 -27.001  11.099  1.00 93.27           C  
ATOM   1392  HB  VAL A  97     -15.684 -27.166  11.960  1.00 93.27           H  
ATOM   1393  O   VAL A  97     -17.661 -25.560  10.666  1.00 93.27           O  
ATOM   1394  CG1 VAL A  97     -15.303 -28.102  10.066  1.00 93.27           C  
ATOM   1395 HG11 VAL A  97     -15.070 -29.075  10.498  1.00 93.27           H  
ATOM   1396 HG12 VAL A  97     -16.353 -28.096   9.772  1.00 93.27           H  
ATOM   1397 HG13 VAL A  97     -14.682 -27.932   9.187  1.00 93.27           H  
ATOM   1398  CG2 VAL A  97     -13.572 -27.158  11.536  1.00 93.27           C  
ATOM   1399 HG21 VAL A  97     -12.910 -27.035  10.679  1.00 93.27           H  
ATOM   1400 HG22 VAL A  97     -13.316 -26.391  12.267  1.00 93.27           H  
ATOM   1401 HG23 VAL A  97     -13.416 -28.137  11.989  1.00 93.27           H  
ATOM   1402  N   VAL A  98     -16.767 -25.183   8.636  1.00 90.87           N  
ATOM   1403  H   VAL A  98     -15.912 -24.976   8.138  1.00 90.87           H  
ATOM   1404  CA  VAL A  98     -18.027 -25.054   7.885  1.00 90.87           C  
ATOM   1405  HA  VAL A  98     -18.862 -25.115   8.584  1.00 90.87           H  
ATOM   1406  C   VAL A  98     -18.205 -26.192   6.883  1.00 90.87           C  
ATOM   1407  CB  VAL A  98     -18.152 -23.679   7.206  1.00 90.87           C  
ATOM   1408  HB  VAL A  98     -19.109 -23.637   6.686  1.00 90.87           H  
ATOM   1409  O   VAL A  98     -17.266 -26.946   6.604  1.00 90.87           O  
ATOM   1410  CG1 VAL A  98     -18.144 -22.575   8.256  1.00 90.87           C  
ATOM   1411 HG11 VAL A  98     -18.306 -21.616   7.764  1.00 90.87           H  
ATOM   1412 HG12 VAL A  98     -18.937 -22.724   8.989  1.00 90.87           H  
ATOM   1413 HG13 VAL A  98     -17.175 -22.528   8.752  1.00 90.87           H  
ATOM   1414  CG2 VAL A  98     -17.039 -23.415   6.186  1.00 90.87           C  
ATOM   1415 HG21 VAL A  98     -17.211 -22.445   5.717  1.00 90.87           H  
ATOM   1416 HG22 VAL A  98     -16.066 -23.383   6.676  1.00 90.87           H  
ATOM   1417 HG23 VAL A  98     -17.040 -24.177   5.407  1.00 90.87           H  
ATOM   1418  N   ALA A  99     -19.413 -26.328   6.328  1.00 93.11           N  
ATOM   1419  H   ALA A  99     -20.129 -25.655   6.560  1.00 93.11           H  
ATOM   1420  CA  ALA A  99     -19.682 -27.284   5.257  1.00 93.11           C  
ATOM   1421  HA  ALA A  99     -19.557 -28.285   5.670  1.00 93.11           H  
ATOM   1422  C   ALA A  99     -18.712 -27.081   4.074  1.00 93.11           C  
ATOM   1423  CB  ALA A  99     -21.129 -27.114   4.789  1.00 93.11           C  
ATOM   1424  HB1 ALA A  99     -21.817 -27.301   5.614  1.00 93.11           H  
ATOM   1425  HB2 ALA A  99     -21.278 -26.097   4.425  1.00 93.11           H  
ATOM   1426  HB3 ALA A  99     -21.331 -27.807   3.973  1.00 93.11           H  
ATOM   1427  O   ALA A  99     -18.531 -25.947   3.624  1.00 93.11           O  
ATOM   1428  N   PRO A 100     -18.109 -28.154   3.524  1.00 92.57           N  
ATOM   1429  CA  PRO A 100     -17.166 -28.019   2.423  1.00 92.57           C  
ATOM   1430  HA  PRO A 100     -16.346 -27.363   2.716  1.00 92.57           H  
ATOM   1431  C   PRO A 100     -17.873 -27.431   1.199  1.00 92.57           C  
ATOM   1432  CB  PRO A 100     -16.628 -29.432   2.171  1.00 92.57           C  
ATOM   1433  HB2 PRO A 100     -16.396 -29.599   1.119  1.00 92.57           H  
ATOM   1434  HB3 PRO A 100     -15.745 -29.596   2.788  1.00 92.57           H  
ATOM   1435  O   PRO A 100     -18.822 -28.026   0.684  1.00 92.57           O  
ATOM   1436  CG  PRO A 100     -17.762 -30.336   2.655  1.00 92.57           C  
ATOM   1437  HG2 PRO A 100     -17.402 -31.318   2.961  1.00 92.57           H  
ATOM   1438  HG3 PRO A 100     -18.511 -30.432   1.869  1.00 92.57           H  
ATOM   1439  CD  PRO A 100     -18.341 -29.557   3.834  1.00 92.57           C  
ATOM   1440  HD2 PRO A 100     -19.403 -29.775   3.943  1.00 92.57           H  
ATOM   1441  HD3 PRO A 100     -17.805 -29.817   4.747  1.00 92.57           H  
ATOM   1442  N   THR A 101     -17.385 -26.287   0.724  1.00 91.92           N  
ATOM   1443  H   THR A 101     -16.615 -25.850   1.210  1.00 91.92           H  
ATOM   1444  CA  THR A 101     -17.902 -25.580  -0.453  1.00 91.92           C  
ATOM   1445  HA  THR A 101     -18.711 -26.167  -0.888  1.00 91.92           H  
ATOM   1446  C   THR A 101     -16.804 -25.482  -1.507  1.00 91.92           C  
ATOM   1447  CB  THR A 101     -18.500 -24.219  -0.059  1.00 91.92           C  
ATOM   1448  HB  THR A 101     -17.738 -23.582   0.388  1.00 91.92           H  
ATOM   1449  O   THR A 101     -15.631 -25.345  -1.183  1.00 91.92           O  
ATOM   1450  CG2 THR A 101     -19.164 -23.494  -1.231  1.00 91.92           C  
ATOM   1451 HG21 THR A 101     -19.654 -22.593  -0.861  1.00 91.92           H  
ATOM   1452 HG22 THR A 101     -19.906 -24.137  -1.704  1.00 91.92           H  
ATOM   1453 HG23 THR A 101     -18.409 -23.190  -1.955  1.00 91.92           H  
ATOM   1454  OG1 THR A 101     -19.525 -24.473   0.877  1.00 91.92           O  
ATOM   1455  HG1 THR A 101     -19.137 -24.403   1.752  1.00 91.92           H  
ATOM   1456  N   VAL A 102     -17.186 -25.661  -2.769  1.00 92.83           N  
ATOM   1457  H   VAL A 102     -18.178 -25.687  -2.956  1.00 92.83           H  
ATOM   1458  CA  VAL A 102     -16.300 -25.747  -3.945  1.00 92.83           C  
ATOM   1459  HA  VAL A 102     -15.272 -25.506  -3.674  1.00 92.83           H  
ATOM   1460  C   VAL A 102     -16.786 -24.722  -4.970  1.00 92.83           C  
ATOM   1461  CB  VAL A 102     -16.358 -27.175  -4.530  1.00 92.83           C  
ATOM   1462  HB  VAL A 102     -17.383 -27.378  -4.840  1.00 92.83           H  
ATOM   1463  O   VAL A 102     -17.994 -24.466  -4.998  1.00 92.83           O  
ATOM   1464  CG1 VAL A 102     -15.451 -27.417  -5.733  1.00 92.83           C  
ATOM   1465 HG11 VAL A 102     -15.683 -28.383  -6.182  1.00 92.83           H  
ATOM   1466 HG12 VAL A 102     -14.414 -27.427  -5.396  1.00 92.83           H  
ATOM   1467 HG13 VAL A 102     -15.576 -26.648  -6.495  1.00 92.83           H  
ATOM   1468  CG2 VAL A 102     -15.955 -28.236  -3.494  1.00 92.83           C  
ATOM   1469 HG21 VAL A 102     -16.668 -28.245  -2.670  1.00 92.83           H  
ATOM   1470 HG22 VAL A 102     -14.964 -28.003  -3.103  1.00 92.83           H  
ATOM   1471 HG23 VAL A 102     -15.940 -29.220  -3.962  1.00 92.83           H  
ATOM   1472  N   GLY A 103     -15.913 -24.182  -5.824  1.00 92.41           N  
ATOM   1473  H   GLY A 103     -14.942 -24.460  -5.809  1.00 92.41           H  
ATOM   1474  CA  GLY A 103     -16.273 -23.242  -6.893  1.00 92.41           C  
ATOM   1475  HA2 GLY A 103     -15.722 -23.496  -7.798  1.00 92.41           H  
ATOM   1476  HA3 GLY A 103     -17.329 -23.356  -7.136  1.00 92.41           H  
ATOM   1477  C   GLY A 103     -16.001 -21.764  -6.592  1.00 92.41           C  
ATOM   1478  O   GLY A 103     -16.505 -20.928  -7.336  1.00 92.41           O  
ATOM   1479  N   SER A 104     -15.304 -21.446  -5.498  1.00 89.33           N  
ATOM   1480  H   SER A 104     -14.798 -22.200  -5.056  1.00 89.33           H  
ATOM   1481  CA  SER A 104     -14.979 -20.097  -4.975  1.00 89.33           C  
ATOM   1482  HA  SER A 104     -14.532 -20.253  -3.993  1.00 89.33           H  
ATOM   1483  C   SER A 104     -16.133 -19.121  -4.701  1.00 89.33           C  
ATOM   1484  CB  SER A 104     -13.884 -19.420  -5.796  1.00 89.33           C  
ATOM   1485  HB2 SER A 104     -13.588 -18.504  -5.284  1.00 89.33           H  
ATOM   1486  HB3 SER A 104     -14.253 -19.177  -6.792  1.00 89.33           H  
ATOM   1487  O   SER A 104     -15.945 -18.167  -3.978  1.00 89.33           O  
ATOM   1488  OG  SER A 104     -12.753 -20.266  -5.886  1.00 89.33           O  
ATOM   1489  HG  SER A 104     -11.997 -19.676  -5.838  1.00 89.33           H  
ATOM   1490  N   VAL A 105     -17.353 -19.398  -5.160  1.00 90.97           N  
ATOM   1491  H   VAL A 105     -17.410 -20.101  -5.883  1.00 90.97           H  
ATOM   1492  CA  VAL A 105     -18.559 -18.637  -4.796  1.00 90.97           C  
ATOM   1493  HA  VAL A 105     -18.288 -17.602  -4.588  1.00 90.97           H  
ATOM   1494  C   VAL A 105     -19.147 -19.237  -3.516  1.00 90.97           C  
ATOM   1495  CB  VAL A 105     -19.545 -18.650  -5.981  1.00 90.97           C  
ATOM   1496  HB  VAL A 105     -19.780 -19.687  -6.221  1.00 90.97           H  
ATOM   1497  O   VAL A 105     -19.517 -20.416  -3.502  1.00 90.97           O  
ATOM   1498  CG1 VAL A 105     -20.869 -17.929  -5.715  1.00 90.97           C  
ATOM   1499 HG11 VAL A 105     -21.342 -18.320  -4.814  1.00 90.97           H  
ATOM   1500 HG12 VAL A 105     -21.547 -18.057  -6.559  1.00 90.97           H  
ATOM   1501 HG13 VAL A 105     -20.674 -16.865  -5.583  1.00 90.97           H  
ATOM   1502  CG2 VAL A 105     -18.926 -18.000  -7.227  1.00 90.97           C  
ATOM   1503 HG21 VAL A 105     -18.667 -16.965  -7.005  1.00 90.97           H  
ATOM   1504 HG22 VAL A 105     -19.634 -18.020  -8.056  1.00 90.97           H  
ATOM   1505 HG23 VAL A 105     -18.011 -18.512  -7.523  1.00 90.97           H  
ATOM   1506  N   SER A 106     -19.246 -18.488  -2.429  1.00 89.23           N  
ATOM   1507  H   SER A 106     -18.896 -17.541  -2.464  1.00 89.23           H  
ATOM   1508  CA  SER A 106     -19.835 -18.940  -1.166  1.00 89.23           C  
ATOM   1509  HA  SER A 106     -19.388 -19.904  -0.921  1.00 89.23           H  
ATOM   1510  C   SER A 106     -21.363 -19.150  -1.279  1.00 89.23           C  
ATOM   1511  CB  SER A 106     -19.426 -17.974  -0.042  1.00 89.23           C  
ATOM   1512  HB2 SER A 106     -18.421 -17.590  -0.215  1.00 89.23           H  
ATOM   1513  HB3 SER A 106     -19.439 -18.500   0.913  1.00 89.23           H  
ATOM   1514  O   SER A 106     -21.990 -18.935  -2.330  1.00 89.23           O  
ATOM   1515  OG  SER A 106     -20.339 -16.909   0.029  1.00 89.23           O  
ATOM   1516  HG  SER A 106     -19.861 -16.088  -0.112  1.00 89.23           H  
ATOM   1517  N   LEU A 107     -22.000 -19.652  -0.213  1.00 91.00           N  
ATOM   1518  H   LEU A 107     -21.485 -19.691   0.655  1.00 91.00           H  
ATOM   1519  CA  LEU A 107     -23.468 -19.708  -0.162  1.00 91.00           C  
ATOM   1520  HA  LEU A 107     -23.844 -20.121  -1.097  1.00 91.00           H  
ATOM   1521  C   LEU A 107     -24.080 -18.302  -0.050  1.00 91.00           C  
ATOM   1522  CB  LEU A 107     -23.942 -20.587   1.005  1.00 91.00           C  
ATOM   1523  HB2 LEU A 107     -25.008 -20.405   1.141  1.00 91.00           H  
ATOM   1524  HB3 LEU A 107     -23.435 -20.253   1.911  1.00 91.00           H  
ATOM   1525  O   LEU A 107     -25.136 -18.072  -0.645  1.00 91.00           O  
ATOM   1526  CG  LEU A 107     -23.745 -22.104   0.850  1.00 91.00           C  
ATOM   1527  HG  LEU A 107     -22.685 -22.334   0.749  1.00 91.00           H  
ATOM   1528  CD1 LEU A 107     -24.287 -22.777   2.110  1.00 91.00           C  
ATOM   1529 HD11 LEU A 107     -25.338 -22.516   2.234  1.00 91.00           H  
ATOM   1530 HD12 LEU A 107     -23.730 -22.413   2.973  1.00 91.00           H  
ATOM   1531 HD13 LEU A 107     -24.180 -23.860   2.048  1.00 91.00           H  
ATOM   1532  CD2 LEU A 107     -24.504 -22.696  -0.344  1.00 91.00           C  
ATOM   1533 HD21 LEU A 107     -24.388 -23.780  -0.358  1.00 91.00           H  
ATOM   1534 HD22 LEU A 107     -25.563 -22.451  -0.259  1.00 91.00           H  
ATOM   1535 HD23 LEU A 107     -24.109 -22.286  -1.273  1.00 91.00           H  
ATOM   1536  N   ASP A 108     -23.421 -17.376   0.649  1.00 85.68           N  
ATOM   1537  H   ASP A 108     -22.541 -17.590   1.096  1.00 85.68           H  
ATOM   1538  CA  ASP A 108     -23.836 -15.973   0.719  1.00 85.68           C  
ATOM   1539  HA  ASP A 108     -24.909 -15.935   0.905  1.00 85.68           H  
ATOM   1540  C   ASP A 108     -23.596 -15.239  -0.589  1.00 85.68           C  
ATOM   1541  CB  ASP A 108     -23.145 -15.245   1.871  1.00 85.68           C  
ATOM   1542  HB2 ASP A 108     -23.278 -14.169   1.758  1.00 85.68           H  
ATOM   1543  HB3 ASP A 108     -22.079 -15.472   1.885  1.00 85.68           H  
ATOM   1544  O   ASP A 108     -24.475 -14.509  -1.033  1.00 85.68           O  
ATOM   1545  CG  ASP A 108     -23.816 -15.685   3.152  1.00 85.68           C  
ATOM   1546  OD1 ASP A 108     -23.287 -16.626   3.761  1.00 85.68           O  
ATOM   1547  OD2 ASP A 108     -24.990 -15.288   3.397  1.00 85.68           O  
ATOM   1548  N   ASP A 109     -22.510 -15.522  -1.297  1.00 86.92           N  
ATOM   1549  H   ASP A 109     -21.720 -15.930  -0.818  1.00 86.92           H  
ATOM   1550  CA  ASP A 109     -22.273 -14.930  -2.616  1.00 86.92           C  
ATOM   1551  HA  ASP A 109     -22.292 -13.844  -2.532  1.00 86.92           H  
ATOM   1552  C   ASP A 109     -23.369 -15.398  -3.567  1.00 86.92           C  
ATOM   1553  CB  ASP A 109     -20.915 -15.340  -3.186  1.00 86.92           C  
ATOM   1554  HB2 ASP A 109     -20.948 -16.412  -3.380  1.00 86.92           H  
ATOM   1555  HB3 ASP A 109     -20.756 -14.822  -4.132  1.00 86.92           H  
ATOM   1556  O   ASP A 109     -23.969 -14.616  -4.297  1.00 86.92           O  
ATOM   1557  CG  ASP A 109     -19.734 -15.072  -2.264  1.00 86.92           C  
ATOM   1558  OD1 ASP A 109     -18.748 -15.804  -2.476  1.00 86.92           O  
ATOM   1559  OD2 ASP A 109     -19.932 -14.418  -1.224  1.00 86.92           O  
ATOM   1560  N   SER A 110     -23.738 -16.681  -3.500  1.00 89.52           N  
ATOM   1561  H   SER A 110     -23.233 -17.260  -2.845  1.00 89.52           H  
ATOM   1562  CA  SER A 110     -24.868 -17.214  -4.269  1.00 89.52           C  
ATOM   1563  HA  SER A 110     -24.665 -17.071  -5.331  1.00 89.52           H  
ATOM   1564  C   SER A 110     -26.184 -16.485  -3.942  1.00 89.52           C  
ATOM   1565  CB  SER A 110     -25.030 -18.710  -4.007  1.00 89.52           C  
ATOM   1566  HB2 SER A 110     -25.849 -19.089  -4.617  1.00 89.52           H  
ATOM   1567  HB3 SER A 110     -25.276 -18.868  -2.957  1.00 89.52           H  
ATOM   1568  O   SER A 110     -26.993 -16.236  -4.841  1.00 89.52           O  
ATOM   1569  OG  SER A 110     -23.849 -19.428  -4.316  1.00 89.52           O  
ATOM   1570  HG  SER A 110     -23.163 -19.109  -3.725  1.00 89.52           H  
ATOM   1571  N   LYS A 111     -26.405 -16.107  -2.676  1.00 85.01           N  
ATOM   1572  H   LYS A 111     -25.671 -16.283  -2.005  1.00 85.01           H  
ATOM   1573  CA  LYS A 111     -27.542 -15.279  -2.230  1.00 85.01           C  
ATOM   1574  HA  LYS A 111     -28.465 -15.700  -2.629  1.00 85.01           H  
ATOM   1575  C   LYS A 111     -27.440 -13.839  -2.779  1.00 85.01           C  
ATOM   1576  CB  LYS A 111     -27.594 -15.350  -0.689  1.00 85.01           C  
ATOM   1577  HB2 LYS A 111     -27.678 -16.393  -0.385  1.00 85.01           H  
ATOM   1578  HB3 LYS A 111     -26.652 -14.977  -0.288  1.00 85.01           H  
ATOM   1579  O   LYS A 111     -28.450 -13.311  -3.260  1.00 85.01           O  
ATOM   1580  CG  LYS A 111     -28.729 -14.559  -0.024  1.00 85.01           C  
ATOM   1581  HG2 LYS A 111     -29.671 -15.086  -0.179  1.00 85.01           H  
ATOM   1582  HG3 LYS A 111     -28.790 -13.568  -0.475  1.00 85.01           H  
ATOM   1583  CD  LYS A 111     -28.477 -14.373   1.484  1.00 85.01           C  
ATOM   1584  HD2 LYS A 111     -29.402 -14.084   1.981  1.00 85.01           H  
ATOM   1585  HD3 LYS A 111     -28.117 -15.307   1.916  1.00 85.01           H  
ATOM   1586  CE  LYS A 111     -27.436 -13.259   1.692  1.00 85.01           C  
ATOM   1587  HE2 LYS A 111     -27.887 -12.291   1.473  1.00 85.01           H  
ATOM   1588  HE3 LYS A 111     -26.619 -13.388   0.983  1.00 85.01           H  
ATOM   1589  NZ  LYS A 111     -26.841 -13.233   3.051  1.00 85.01           N  
ATOM   1590  HZ1 LYS A 111     -26.335 -14.083   3.260  1.00 85.01           H  
ATOM   1591  HZ2 LYS A 111     -27.508 -13.010   3.776  1.00 85.01           H  
ATOM   1592  HZ3 LYS A 111     -26.112 -12.535   3.052  1.00 85.01           H  
ATOM   1593  N   SER A 112     -26.241 -13.259  -2.818  1.00 83.21           N  
ATOM   1594  H   SER A 112     -25.482 -13.718  -2.336  1.00 83.21           H  
ATOM   1595  CA  SER A 112     -25.940 -11.945  -3.411  1.00 83.21           C  
ATOM   1596  HA  SER A 112     -26.617 -11.204  -2.985  1.00 83.21           H  
ATOM   1597  C   SER A 112     -26.137 -11.905  -4.921  1.00 83.21           C  
ATOM   1598  CB  SER A 112     -24.513 -11.520  -3.059  1.00 83.21           C  
ATOM   1599  HB2 SER A 112     -23.822 -12.359  -3.141  1.00 83.21           H  
ATOM   1600  HB3 SER A 112     -24.183 -10.710  -3.709  1.00 83.21           H  
ATOM   1601  O   SER A 112     -26.742 -10.965  -5.439  1.00 83.21           O  
ATOM   1602  OG  SER A 112     -24.570 -11.052  -1.739  1.00 83.21           O  
ATOM   1603  HG  SER A 112     -23.736 -11.228  -1.299  1.00 83.21           H  
ATOM   1604  N   TRP A 113     -25.767 -12.966  -5.639  1.00 83.80           N  
ATOM   1605  H   TRP A 113     -25.182 -13.652  -5.185  1.00 83.80           H  
ATOM   1606  CA  TRP A 113     -26.078 -13.133  -7.059  1.00 83.80           C  
ATOM   1607  HA  TRP A 113     -25.689 -12.275  -7.608  1.00 83.80           H  
ATOM   1608  C   TRP A 113     -27.588 -13.191  -7.303  1.00 83.80           C  
ATOM   1609  CB  TRP A 113     -25.399 -14.396  -7.592  1.00 83.80           C  
ATOM   1610  HB2 TRP A 113     -25.939 -14.707  -8.486  1.00 83.80           H  
ATOM   1611  HB3 TRP A 113     -25.477 -15.196  -6.855  1.00 83.80           H  
ATOM   1612  O   TRP A 113     -28.093 -12.544  -8.225  1.00 83.80           O  
ATOM   1613  CG  TRP A 113     -23.970 -14.225  -7.995  1.00 83.80           C  
ATOM   1614  CD1 TRP A 113     -22.874 -14.510  -7.253  1.00 83.80           C  
ATOM   1615  HD1 TRP A 113     -22.865 -14.897  -6.245  1.00 83.80           H  
ATOM   1616  CD2 TRP A 113     -23.458 -13.677  -9.246  1.00 83.80           C  
ATOM   1617  CE2 TRP A 113     -22.032 -13.679  -9.187  1.00 83.80           C  
ATOM   1618  CE3 TRP A 113     -24.057 -13.166 -10.420  1.00 83.80           C  
ATOM   1619  HE3 TRP A 113     -25.134 -13.109 -10.479  1.00 83.80           H  
ATOM   1620  NE1 TRP A 113     -21.731 -14.145  -7.931  1.00 83.80           N  
ATOM   1621  HE1 TRP A 113     -20.835 -14.022  -7.482  1.00 83.80           H  
ATOM   1622  CH2 TRP A 113     -21.857 -12.732 -11.396  1.00 83.80           C  
ATOM   1623  HH2 TRP A 113     -21.236 -12.326 -12.181  1.00 83.80           H  
ATOM   1624  CZ2 TRP A 113     -21.238 -13.219 -10.239  1.00 83.80           C  
ATOM   1625  HZ2 TRP A 113     -20.165 -13.178 -10.125  1.00 83.80           H  
ATOM   1626  CZ3 TRP A 113     -23.263 -12.693 -11.483  1.00 83.80           C  
ATOM   1627  HZ3 TRP A 113     -23.726 -12.257 -12.356  1.00 83.80           H  
ATOM   1628  N   LEU A 114     -28.347 -13.888  -6.443  1.00 79.27           N  
ATOM   1629  H   LEU A 114     -27.875 -14.393  -5.706  1.00 79.27           H  
ATOM   1630  CA  LEU A 114     -29.818 -13.830  -6.433  1.00 79.27           C  
ATOM   1631  HA  LEU A 114     -30.173 -14.001  -7.449  1.00 79.27           H  
ATOM   1632  C   LEU A 114     -30.353 -12.441  -6.043  1.00 79.27           C  
ATOM   1633  CB  LEU A 114     -30.414 -14.924  -5.523  1.00 79.27           C  
ATOM   1634  HB2 LEU A 114     -31.490 -14.771  -5.438  1.00 79.27           H  
ATOM   1635  HB3 LEU A 114     -29.993 -14.813  -4.524  1.00 79.27           H  
ATOM   1636  O   LEU A 114     -31.563 -12.247  -6.016  1.00 79.27           O  
ATOM   1637  CG  LEU A 114     -30.181 -16.366  -5.993  1.00 79.27           C  
ATOM   1638  HG  LEU A 114     -29.112 -16.522  -6.139  1.00 79.27           H  
ATOM   1639  CD1 LEU A 114     -30.651 -17.348  -4.931  1.00 79.27           C  
ATOM   1640 HD11 LEU A 114     -30.144 -17.126  -3.992  1.00 79.27           H  
ATOM   1641 HD12 LEU A 114     -31.729 -17.266  -4.790  1.00 79.27           H  
ATOM   1642 HD13 LEU A 114     -30.384 -18.358  -5.241  1.00 79.27           H  
ATOM   1643  CD2 LEU A 114     -30.916 -16.705  -7.290  1.00 79.27           C  
ATOM   1644 HD21 LEU A 114     -30.432 -16.166  -8.105  1.00 79.27           H  
ATOM   1645 HD22 LEU A 114     -31.967 -16.426  -7.215  1.00 79.27           H  
ATOM   1646 HD23 LEU A 114     -30.833 -17.773  -7.494  1.00 79.27           H  
ATOM   1647  N   GLY A 115     -29.489 -11.459  -5.771  1.00 70.38           N  
ATOM   1648  H   GLY A 115     -28.508 -11.697  -5.796  1.00 70.38           H  
ATOM   1649  CA  GLY A 115     -29.776 -10.071  -5.415  1.00 70.38           C  
ATOM   1650  HA2 GLY A 115     -30.265  -9.533  -6.227  1.00 70.38           H  
ATOM   1651  HA3 GLY A 115     -28.816  -9.578  -5.262  1.00 70.38           H  
ATOM   1652  C   GLY A 115     -30.546  -9.904  -4.113  1.00 70.38           C  
ATOM   1653  O   GLY A 115     -31.287  -8.930  -3.961  1.00 70.38           O  
ATOM   1654  N   ALA A 116     -30.396 -10.831  -3.174  1.00 63.57           N  
ATOM   1655  H   ALA A 116     -29.760 -11.594  -3.359  1.00 63.57           H  
ATOM   1656  CA  ALA A 116     -30.590 -10.509  -1.769  1.00 63.57           C  
ATOM   1657  HA  ALA A 116     -31.352  -9.739  -1.643  1.00 63.57           H  
ATOM   1658  C   ALA A 116     -29.250  -9.958  -1.275  1.00 63.57           C  
ATOM   1659  CB  ALA A 116     -31.064 -11.762  -1.044  1.00 63.57           C  
ATOM   1660  HB1 ALA A 116     -32.112 -11.936  -1.287  1.00 63.57           H  
ATOM   1661  HB2 ALA A 116     -30.467 -12.613  -1.370  1.00 63.57           H  
ATOM   1662  HB3 ALA A 116     -30.957 -11.631   0.032  1.00 63.57           H  
ATOM   1663  O   ALA A 116     -28.272 -10.687  -1.252  1.00 63.57           O  
ATOM   1664  N   GLY A 117     -29.184  -8.646  -1.026  1.00 51.78           N  
ATOM   1665  H   GLY A 117     -30.037  -8.109  -0.960  1.00 51.78           H  
ATOM   1666  CA  GLY A 117     -27.905  -7.981  -0.764  1.00 51.78           C  
ATOM   1667  HA2 GLY A 117     -28.042  -6.905  -0.659  1.00 51.78           H  
ATOM   1668  HA3 GLY A 117     -27.224  -8.164  -1.596  1.00 51.78           H  
ATOM   1669  C   GLY A 117     -27.253  -8.500   0.511  1.00 51.78           C  
ATOM   1670  O   GLY A 117     -27.956  -8.647   1.509  1.00 51.78           O  
ATOM   1671  N   ASN A 118     -25.941  -8.718   0.477  1.00 46.38           N  
ATOM   1672  H   ASN A 118     -25.440  -8.646  -0.397  1.00 46.38           H  
ATOM   1673  CA  ASN A 118     -25.121  -8.771   1.678  1.00 46.38           C  
ATOM   1674  HA  ASN A 118     -25.615  -9.361   2.451  1.00 46.38           H  
ATOM   1675  C   ASN A 118     -24.980  -7.327   2.167  1.00 46.38           C  
ATOM   1676  CB  ASN A 118     -23.775  -9.426   1.341  1.00 46.38           C  
ATOM   1677  HB2 ASN A 118     -23.067  -9.263   2.153  1.00 46.38           H  
ATOM   1678  HB3 ASN A 118     -23.369  -8.964   0.441  1.00 46.38           H  
ATOM   1679  O   ASN A 118     -24.529  -6.440   1.443  1.00 46.38           O  
ATOM   1680  CG  ASN A 118     -23.853 -10.920   1.093  1.00 46.38           C  
ATOM   1681  ND2 ASN A 118     -22.829 -11.453   0.460  1.00 46.38           N  
ATOM   1682 HD21 ASN A 118     -22.718 -12.456   0.473  1.00 46.38           H  
ATOM   1683 HD22 ASN A 118     -21.998 -10.895   0.324  1.00 46.38           H  
ATOM   1684  OD1 ASN A 118     -24.827 -11.591   1.435  1.00 46.38           O  
ATOM   1685  N   GLY A 119     -25.511  -7.035   3.346  1.00 43.37           N  
ATOM   1686  H   GLY A 119     -25.780  -7.785   3.966  1.00 43.37           H  
ATOM   1687  CA  GLY A 119     -25.460  -5.684   3.878  1.00 43.37           C  
ATOM   1688  HA2 GLY A 119     -26.203  -5.583   4.668  1.00 43.37           H  
ATOM   1689  HA3 GLY A 119     -25.662  -4.948   3.099  1.00 43.37           H  
ATOM   1690  C   GLY A 119     -24.095  -5.413   4.487  1.00 43.37           C  
ATOM   1691  O   GLY A 119     -23.984  -5.571   5.691  1.00 43.37           O  
ATOM   1692  N   ILE A 120     -23.099  -4.960   3.715  1.00 40.46           N  
ATOM   1693  H   ILE A 120     -23.170  -5.018   2.709  1.00 40.46           H  
ATOM   1694  CA  ILE A 120     -21.869  -4.424   4.343  1.00 40.46           C  
ATOM   1695  HA  ILE A 120     -21.505  -5.148   5.072  1.00 40.46           H  
ATOM   1696  C   ILE A 120     -22.195  -3.127   5.100  1.00 40.46           C  
ATOM   1697  CB  ILE A 120     -20.721  -4.140   3.350  1.00 40.46           C  
ATOM   1698  HB  ILE A 120     -21.027  -3.305   2.720  1.00 40.46           H  
ATOM   1699  O   ILE A 120     -21.690  -2.864   6.181  1.00 40.46           O  
ATOM   1700  CG1 ILE A 120     -20.357  -5.311   2.441  1.00 40.46           C  
ATOM   1701 HG12 ILE A 120     -21.274  -5.703   2.001  1.00 40.46           H  
ATOM   1702 HG13 ILE A 120     -19.891  -6.093   3.041  1.00 40.46           H  
ATOM   1703  CG2 ILE A 120     -19.443  -3.735   4.120  1.00 40.46           C  
ATOM   1704 HG21 ILE A 120     -19.137  -2.730   3.829  1.00 40.46           H  
ATOM   1705 HG22 ILE A 120     -19.586  -3.746   5.201  1.00 40.46           H  
ATOM   1706 HG23 ILE A 120     -18.607  -4.412   3.945  1.00 40.46           H  
ATOM   1707  CD1 ILE A 120     -19.376  -4.811   1.347  1.00 40.46           C  
ATOM   1708 HD11 ILE A 120     -18.923  -5.617   0.769  1.00 40.46           H  
ATOM   1709 HD12 ILE A 120     -18.535  -4.262   1.771  1.00 40.46           H  
ATOM   1710 HD13 ILE A 120     -19.897  -4.137   0.668  1.00 40.46           H  
ATOM   1711  N   ASN A 121     -23.129  -2.324   4.588  1.00 40.83           N  
ATOM   1712  H   ASN A 121     -23.512  -2.582   3.690  1.00 40.83           H  
ATOM   1713  CA  ASN A 121     -23.345  -0.968   5.094  1.00 40.83           C  
ATOM   1714  HA  ASN A 121     -22.524  -0.712   5.764  1.00 40.83           H  
ATOM   1715  C   ASN A 121     -24.600  -0.853   5.978  1.00 40.83           C  
ATOM   1716  CB  ASN A 121     -23.236   0.015   3.912  1.00 40.83           C  
ATOM   1717  HB2 ASN A 121     -23.926  -0.276   3.120  1.00 40.83           H  
ATOM   1718  HB3 ASN A 121     -23.497   1.016   4.256  1.00 40.83           H  
ATOM   1719  O   ASN A 121     -25.531  -0.111   5.663  1.00 40.83           O  
ATOM   1720  CG  ASN A 121     -21.815   0.081   3.358  1.00 40.83           C  
ATOM   1721  ND2 ASN A 121     -21.611   0.650   2.196  1.00 40.83           N  
ATOM   1722 HD21 ASN A 121     -22.348   1.068   1.646  1.00 40.83           H  
ATOM   1723 HD22 ASN A 121     -20.642   0.652   1.909  1.00 40.83           H  
ATOM   1724  OD1 ASN A 121     -20.866  -0.371   3.957  1.00 40.83           O  
ATOM   1725  N   GLY A 122     -24.633  -1.610   7.079  1.00 41.98           N  
ATOM   1726  H   GLY A 122     -23.858  -2.249   7.189  1.00 41.98           H  
ATOM   1727  CA  GLY A 122     -25.341  -1.238   8.315  1.00 41.98           C  
ATOM   1728  HA2 GLY A 122     -24.879  -0.336   8.716  1.00 41.98           H  
ATOM   1729  HA3 GLY A 122     -25.157  -2.038   9.033  1.00 41.98           H  
ATOM   1730  C   GLY A 122     -26.864  -1.002   8.279  1.00 41.98           C  
ATOM   1731  O   GLY A 122     -27.337  -0.106   8.976  1.00 41.98           O  
ATOM   1732  N   SER A 123     -27.654  -1.720   7.469  1.00 45.62           N  
ATOM   1733  H   SER A 123     -27.210  -2.445   6.923  1.00 45.62           H  
ATOM   1734  CA  SER A 123     -29.140  -1.705   7.582  1.00 45.62           C  
ATOM   1735  HA  SER A 123     -29.405  -1.577   8.632  1.00 45.62           H  
ATOM   1736  C   SER A 123     -29.840  -3.022   7.185  1.00 45.62           C  
ATOM   1737  CB  SER A 123     -29.739  -0.462   6.924  1.00 45.62           C  
ATOM   1738  HB2 SER A 123     -29.095  -0.127   6.111  1.00 45.62           H  
ATOM   1739  HB3 SER A 123     -30.737  -0.656   6.529  1.00 45.62           H  
ATOM   1740  O   SER A 123     -30.988  -3.002   6.726  1.00 45.62           O  
ATOM   1741  OG  SER A 123     -29.847   0.547   7.912  1.00 45.62           O  
ATOM   1742  HG  SER A 123     -29.068   0.436   8.462  1.00 45.62           H  
ATOM   1743  N   VAL A 124     -29.177  -4.181   7.286  1.00 43.18           N  
ATOM   1744  H   VAL A 124     -28.378  -4.187   7.903  1.00 43.18           H  
ATOM   1745  CA  VAL A 124     -29.745  -5.459   6.818  1.00 43.18           C  
ATOM   1746  HA  VAL A 124     -30.828  -5.337   6.805  1.00 43.18           H  
ATOM   1747  C   VAL A 124     -29.474  -6.613   7.790  1.00 43.18           C  
ATOM   1748  CB  VAL A 124     -29.318  -5.809   5.368  1.00 43.18           C  
ATOM   1749  HB  VAL A 124     -28.483  -6.508   5.377  1.00 43.18           H  
ATOM   1750  O   VAL A 124     -28.387  -7.169   7.843  1.00 43.18           O  
ATOM   1751  CG1 VAL A 124     -30.506  -6.463   4.649  1.00 43.18           C  
ATOM   1752 HG11 VAL A 124     -31.330  -5.752   4.586  1.00 43.18           H  
ATOM   1753 HG12 VAL A 124     -30.842  -7.334   5.213  1.00 43.18           H  
ATOM   1754 HG13 VAL A 124     -30.202  -6.742   3.641  1.00 43.18           H  
ATOM   1755  CG2 VAL A 124     -28.915  -4.614   4.486  1.00 43.18           C  
ATOM   1756 HG21 VAL A 124     -29.733  -3.898   4.415  1.00 43.18           H  
ATOM   1757 HG22 VAL A 124     -28.043  -4.119   4.914  1.00 43.18           H  
ATOM   1758 HG23 VAL A 124     -28.642  -4.963   3.490  1.00 43.18           H  
ATOM   1759  N   THR A 125     -30.524  -7.024   8.499  1.00 52.09           N  
ATOM   1760  H   THR A 125     -31.374  -6.488   8.407  1.00 52.09           H  
ATOM   1761  CA  THR A 125     -30.616  -8.146   9.452  1.00 52.09           C  
ATOM   1762  HA  THR A 125     -29.829  -8.049  10.201  1.00 52.09           H  
ATOM   1763  C   THR A 125     -30.483  -9.532   8.830  1.00 52.09           C  
ATOM   1764  CB  THR A 125     -31.982  -8.093  10.136  1.00 52.09           C  
ATOM   1765  HB  THR A 125     -32.164  -8.995  10.721  1.00 52.09           H  
ATOM   1766  O   THR A 125     -31.356 -10.389   8.977  1.00 52.09           O  
ATOM   1767  CG2 THR A 125     -32.069  -6.931  11.063  1.00 52.09           C  
ATOM   1768 HG21 THR A 125     -32.942  -7.123  11.687  1.00 52.09           H  
ATOM   1769 HG22 THR A 125     -31.168  -6.884  11.675  1.00 52.09           H  
ATOM   1770 HG23 THR A 125     -32.176  -6.000  10.508  1.00 52.09           H  
ATOM   1771  OG1 THR A 125     -33.031  -7.872   9.210  1.00 52.09           O  
ATOM   1772  HG1 THR A 125     -33.829  -7.769   9.735  1.00 52.09           H  
ATOM   1773  N   GLN A 126     -29.442  -9.788   8.055  1.00 63.17           N  
ATOM   1774  H   GLN A 126     -28.697  -9.108   7.993  1.00 63.17           H  
ATOM   1775  CA  GLN A 126     -29.266 -11.100   7.444  1.00 63.17           C  
ATOM   1776  HA  GLN A 126     -30.218 -11.630   7.422  1.00 63.17           H  
ATOM   1777  C   GLN A 126     -28.335 -11.956   8.287  1.00 63.17           C  
ATOM   1778  CB  GLN A 126     -28.847 -10.966   5.984  1.00 63.17           C  
ATOM   1779  HB2 GLN A 126     -28.599 -11.955   5.600  1.00 63.17           H  
ATOM   1780  HB3 GLN A 126     -27.974 -10.319   5.899  1.00 63.17           H  
ATOM   1781  O   GLN A 126     -27.261 -11.527   8.682  1.00 63.17           O  
ATOM   1782  CG  GLN A 126     -30.027 -10.387   5.188  1.00 63.17           C  
ATOM   1783  HG2 GLN A 126     -30.251  -9.388   5.562  1.00 63.17           H  
ATOM   1784  HG3 GLN A 126     -30.909 -11.012   5.328  1.00 63.17           H  
ATOM   1785  CD  GLN A 126     -29.731 -10.315   3.704  1.00 63.17           C  
ATOM   1786  NE2 GLN A 126     -30.181  -9.291   3.022  1.00 63.17           N  
ATOM   1787 HE21 GLN A 126     -30.545  -8.513   3.554  1.00 63.17           H  
ATOM   1788 HE22 GLN A 126     -29.583  -9.124   2.225  1.00 63.17           H  
ATOM   1789  OE1 GLN A 126     -29.107 -11.183   3.122  1.00 63.17           O  
ATOM   1790  N   LEU A 127     -28.770 -13.186   8.547  1.00 78.45           N  
ATOM   1791  H   LEU A 127     -29.655 -13.476   8.157  1.00 78.45           H  
ATOM   1792  CA  LEU A 127     -27.866 -14.230   9.002  1.00 78.45           C  
ATOM   1793  HA  LEU A 127     -27.166 -13.821   9.731  1.00 78.45           H  
ATOM   1794  C   LEU A 127     -27.073 -14.712   7.783  1.00 78.45           C  
ATOM   1795  CB  LEU A 127     -28.663 -15.372   9.650  1.00 78.45           C  
ATOM   1796  HB2 LEU A 127     -29.280 -15.839   8.882  1.00 78.45           H  
ATOM   1797  HB3 LEU A 127     -27.942 -16.107  10.007  1.00 78.45           H  
ATOM   1798  O   LEU A 127     -27.674 -14.955   6.730  1.00 78.45           O  
ATOM   1799  CG  LEU A 127     -29.565 -14.971  10.829  1.00 78.45           C  
ATOM   1800  HG  LEU A 127     -30.304 -14.244  10.494  1.00 78.45           H  
ATOM   1801  CD1 LEU A 127     -30.316 -16.201  11.336  1.00 78.45           C  
ATOM   1802 HD11 LEU A 127     -30.997 -15.885  12.125  1.00 78.45           H  
ATOM   1803 HD12 LEU A 127     -29.612 -16.933  11.733  1.00 78.45           H  
ATOM   1804 HD13 LEU A 127     -30.903 -16.646  10.533  1.00 78.45           H  
ATOM   1805  CD2 LEU A 127     -28.766 -14.374  11.983  1.00 78.45           C  
ATOM   1806 HD21 LEU A 127     -28.378 -13.396  11.700  1.00 78.45           H  
ATOM   1807 HD22 LEU A 127     -29.397 -14.258  12.864  1.00 78.45           H  
ATOM   1808 HD23 LEU A 127     -27.926 -15.022  12.234  1.00 78.45           H  
ATOM   1809  N   TYR A 128     -25.758 -14.848   7.922  1.00 80.89           N  
ATOM   1810  H   TYR A 128     -25.310 -14.567   8.783  1.00 80.89           H  
ATOM   1811  CA  TYR A 128     -24.890 -15.324   6.850  1.00 80.89           C  
ATOM   1812  HA  TYR A 128     -25.309 -15.002   5.896  1.00 80.89           H  
ATOM   1813  C   TYR A 128     -24.841 -16.857   6.835  1.00 80.89           C  
ATOM   1814  CB  TYR A 128     -23.513 -14.665   6.950  1.00 80.89           C  
ATOM   1815  HB2 TYR A 128     -22.935 -15.000   6.090  1.00 80.89           H  
ATOM   1816  HB3 TYR A 128     -23.006 -14.991   7.858  1.00 80.89           H  
ATOM   1817  O   TYR A 128     -24.750 -17.513   7.875  1.00 80.89           O  
ATOM   1818  CG  TYR A 128     -23.548 -13.150   6.891  1.00 80.89           C  
ATOM   1819  CD1 TYR A 128     -23.655 -12.517   5.639  1.00 80.89           C  
ATOM   1820  HD1 TYR A 128     -23.645 -13.115   4.740  1.00 80.89           H  
ATOM   1821  CD2 TYR A 128     -23.438 -12.377   8.065  1.00 80.89           C  
ATOM   1822  HD2 TYR A 128     -23.271 -12.861   9.016  1.00 80.89           H  
ATOM   1823  CE1 TYR A 128     -23.681 -11.113   5.557  1.00 80.89           C  
ATOM   1824  HE1 TYR A 128     -23.698 -10.617   4.598  1.00 80.89           H  
ATOM   1825  CE2 TYR A 128     -23.452 -10.970   7.987  1.00 80.89           C  
ATOM   1826  HE2 TYR A 128     -23.323 -10.377   8.881  1.00 80.89           H  
ATOM   1827  OH  TYR A 128     -23.594  -8.983   6.626  1.00 80.89           O  
ATOM   1828  HH  TYR A 128     -23.256  -8.563   7.420  1.00 80.89           H  
ATOM   1829  CZ  TYR A 128     -23.577 -10.338   6.730  1.00 80.89           C  
ATOM   1830  N   LEU A 129     -24.982 -17.448   5.651  1.00 86.93           N  
ATOM   1831  H   LEU A 129     -24.836 -16.846   4.853  1.00 86.93           H  
ATOM   1832  CA  LEU A 129     -24.907 -18.892   5.407  1.00 86.93           C  
ATOM   1833  HA  LEU A 129     -25.557 -19.403   6.118  1.00 86.93           H  
ATOM   1834  C   LEU A 129     -23.485 -19.447   5.613  1.00 86.93           C  
ATOM   1835  CB  LEU A 129     -25.397 -19.175   3.975  1.00 86.93           C  
ATOM   1836  HB2 LEU A 129     -24.855 -18.524   3.289  1.00 86.93           H  
ATOM   1837  HB3 LEU A 129     -25.145 -20.203   3.713  1.00 86.93           H  
ATOM   1838  O   LEU A 129     -23.340 -20.611   6.003  1.00 86.93           O  
ATOM   1839  CG  LEU A 129     -26.908 -18.964   3.787  1.00 86.93           C  
ATOM   1840  HG  LEU A 129     -27.246 -18.090   4.343  1.00 86.93           H  
ATOM   1841  CD1 LEU A 129     -27.258 -18.757   2.313  1.00 86.93           C  
ATOM   1842 HD11 LEU A 129     -28.318 -18.517   2.226  1.00 86.93           H  
ATOM   1843 HD12 LEU A 129     -26.682 -17.916   1.928  1.00 86.93           H  
ATOM   1844 HD13 LEU A 129     -27.024 -19.651   1.735  1.00 86.93           H  
ATOM   1845  CD2 LEU A 129     -27.682 -20.200   4.255  1.00 86.93           C  
ATOM   1846 HD21 LEU A 129     -27.358 -21.062   3.672  1.00 86.93           H  
ATOM   1847 HD22 LEU A 129     -28.750 -20.040   4.108  1.00 86.93           H  
ATOM   1848 HD23 LEU A 129     -27.489 -20.371   5.314  1.00 86.93           H  
ATOM   1849  N   ASP A 130     -22.454 -18.647   5.363  1.00 81.02           N  
ATOM   1850  H   ASP A 130     -22.652 -17.723   5.004  1.00 81.02           H  
ATOM   1851  CA  ASP A 130     -21.048 -18.928   5.659  1.00 81.02           C  
ATOM   1852  HA  ASP A 130     -20.799 -19.902   5.238  1.00 81.02           H  
ATOM   1853  C   ASP A 130     -20.759 -19.018   7.166  1.00 81.02           C  
ATOM   1854  CB  ASP A 130     -20.148 -17.893   4.961  1.00 81.02           C  
ATOM   1855  HB2 ASP A 130     -20.307 -17.974   3.886  1.00 81.02           H  
ATOM   1856  HB3 ASP A 130     -19.107 -18.145   5.161  1.00 81.02           H  
ATOM   1857  O   ASP A 130     -19.821 -19.714   7.546  1.00 81.02           O  
ATOM   1858  CG  ASP A 130     -20.400 -16.447   5.399  1.00 81.02           C  
ATOM   1859  OD1 ASP A 130     -20.076 -15.565   4.585  1.00 81.02           O  
ATOM   1860  OD2 ASP A 130     -20.960 -16.278   6.506  1.00 81.02           O  
ATOM   1861  N   GLN A 131     -21.640 -18.457   8.001  1.00 86.72           N  
ATOM   1862  H   GLN A 131     -22.218 -17.755   7.562  1.00 86.72           H  
ATOM   1863  CA  GLN A 131     -21.581 -18.424   9.463  1.00 86.72           C  
ATOM   1864  HA  GLN A 131     -22.484 -17.910   9.792  1.00 86.72           H  
ATOM   1865  C   GLN A 131     -20.431 -17.588  10.045  1.00 86.72           C  
ATOM   1866  CB  GLN A 131     -21.623 -19.856  10.040  1.00 86.72           C  
ATOM   1867  HB2 GLN A 131     -20.785 -20.437   9.654  1.00 86.72           H  
ATOM   1868  HB3 GLN A 131     -21.497 -19.818  11.122  1.00 86.72           H  
ATOM   1869  O   GLN A 131     -20.207 -17.698  11.253  1.00 86.72           O  
ATOM   1870  CG  GLN A 131     -22.930 -20.592   9.736  1.00 86.72           C  
ATOM   1871  HG2 GLN A 131     -23.691 -20.306  10.462  1.00 86.72           H  
ATOM   1872  HG3 GLN A 131     -23.298 -20.297   8.753  1.00 86.72           H  
ATOM   1873  CD  GLN A 131     -22.746 -22.102   9.747  1.00 86.72           C  
ATOM   1874  NE2 GLN A 131     -22.742 -22.700   8.580  1.00 86.72           N  
ATOM   1875 HE21 GLN A 131     -22.711 -23.710   8.576  1.00 86.72           H  
ATOM   1876 HE22 GLN A 131     -22.800 -22.098   7.771  1.00 86.72           H  
ATOM   1877  OE1 GLN A 131     -22.630 -22.785  10.755  1.00 86.72           O  
ATOM   1878  N   SER A 132     -19.725 -16.776   9.249  1.00 83.22           N  
ATOM   1879  H   SER A 132     -20.034 -16.591   8.305  1.00 83.22           H  
ATOM   1880  CA  SER A 132     -18.655 -15.914   9.769  1.00 83.22           C  
ATOM   1881  HA  SER A 132     -18.038 -16.510  10.441  1.00 83.22           H  
ATOM   1882  C   SER A 132     -19.225 -14.756  10.590  1.00 83.22           C  
ATOM   1883  CB  SER A 132     -17.731 -15.397   8.655  1.00 83.22           C  
ATOM   1884  HB2 SER A 132     -16.970 -14.747   9.087  1.00 83.22           H  
ATOM   1885  HB3 SER A 132     -17.242 -16.238   8.164  1.00 83.22           H  
ATOM   1886  O   SER A 132     -20.383 -14.349  10.438  1.00 83.22           O  
ATOM   1887  OG  SER A 132     -18.479 -14.677   7.709  1.00 83.22           O  
ATOM   1888  HG  SER A 132     -17.929 -14.065   7.214  1.00 83.22           H  
ATOM   1889  N   LEU A 133     -18.422 -14.255  11.528  1.00 80.64           N  
ATOM   1890  H   LEU A 133     -17.511 -14.673  11.648  1.00 80.64           H  
ATOM   1891  CA  LEU A 133     -18.669 -12.971  12.169  1.00 80.64           C  
ATOM   1892  HA  LEU A 133     -19.746 -12.834  12.265  1.00 80.64           H  
ATOM   1893  C   LEU A 133     -18.184 -11.813  11.299  1.00 80.64           C  
ATOM   1894  CB  LEU A 133     -18.004 -12.925  13.555  1.00 80.64           C  
ATOM   1895  HB2 LEU A 133     -18.153 -11.934  13.984  1.00 80.64           H  
ATOM   1896  HB3 LEU A 133     -16.930 -13.043  13.415  1.00 80.64           H  
ATOM   1897  O   LEU A 133     -18.755 -10.733  11.416  1.00 80.64           O  
ATOM   1898  CG  LEU A 133     -18.470 -13.983  14.564  1.00 80.64           C  
ATOM   1899  HG  LEU A 133     -18.085 -14.946  14.228  1.00 80.64           H  
ATOM   1900  CD1 LEU A 133     -17.864 -13.663  15.931  1.00 80.64           C  
ATOM   1901 HD11 LEU A 133     -18.093 -14.478  16.617  1.00 80.64           H  
ATOM   1902 HD12 LEU A 133     -16.783 -13.578  15.819  1.00 80.64           H  
ATOM   1903 HD13 LEU A 133     -18.261 -12.719  16.306  1.00 80.64           H  
ATOM   1904  CD2 LEU A 133     -19.973 -14.130  14.797  1.00 80.64           C  
ATOM   1905 HD21 LEU A 133     -20.476 -14.299  13.845  1.00 80.64           H  
ATOM   1906 HD22 LEU A 133     -20.147 -15.004  15.426  1.00 80.64           H  
ATOM   1907 HD23 LEU A 133     -20.355 -13.244  15.303  1.00 80.64           H  
ATOM   1908  N   ASP A 134     -17.151 -12.052  10.484  1.00 74.51           N  
ATOM   1909  H   ASP A 134     -16.674 -12.937  10.580  1.00 74.51           H  
ATOM   1910  CA  ASP A 134     -16.531 -11.080   9.571  1.00 74.51           C  
ATOM   1911  HA  ASP A 134     -15.550 -11.493   9.335  1.00 74.51           H  
ATOM   1912  C   ASP A 134     -16.242  -9.739  10.264  1.00 74.51           C  
ATOM   1913  CB  ASP A 134     -17.324 -10.983   8.258  1.00 74.51           C  
ATOM   1914  HB2 ASP A 134     -17.800 -11.944   8.064  1.00 74.51           H  
ATOM   1915  HB3 ASP A 134     -18.116 -10.241   8.360  1.00 74.51           H  
ATOM   1916  O   ASP A 134     -16.486  -8.642   9.773  1.00 74.51           O  
ATOM   1917  CG  ASP A 134     -16.442 -10.666   7.047  1.00 74.51           C  
ATOM   1918  OD1 ASP A 134     -17.022 -10.158   6.061  1.00 74.51           O  
ATOM   1919  OD2 ASP A 134     -15.267 -11.106   7.063  1.00 74.51           O  
ATOM   1920  N   ASP A 135     -15.808  -9.859  11.518  1.00 73.80           N  
ATOM   1921  H   ASP A 135     -15.642 -10.801  11.843  1.00 73.80           H  
ATOM   1922  CA  ASP A 135     -15.426  -8.737  12.356  1.00 73.80           C  
ATOM   1923  HA  ASP A 135     -16.015  -7.857  12.097  1.00 73.80           H  
ATOM   1924  C   ASP A 135     -13.961  -8.433  12.055  1.00 73.80           C  
ATOM   1925  CB  ASP A 135     -15.711  -9.096  13.834  1.00 73.80           C  
ATOM   1926  HB2 ASP A 135     -15.382 -10.120  14.013  1.00 73.80           H  
ATOM   1927  HB3 ASP A 135     -16.787  -9.062  14.004  1.00 73.80           H  
ATOM   1928  O   ASP A 135     -13.084  -9.135  12.564  1.00 73.80           O  
ATOM   1929  CG  ASP A 135     -15.015  -8.201  14.869  1.00 73.80           C  
ATOM   1930  OD1 ASP A 135     -14.884  -8.636  16.045  1.00 73.80           O  
ATOM   1931  OD2 ASP A 135     -14.456  -7.157  14.502  1.00 73.80           O  
ATOM   1932  N   ASP A 136     -13.707  -7.376  11.291  1.00 79.00           N  
ATOM   1933  H   ASP A 136     -14.468  -6.982  10.756  1.00 79.00           H  
ATOM   1934  CA  ASP A 136     -12.366  -6.836  11.045  1.00 79.00           C  
ATOM   1935  HA  ASP A 136     -11.637  -7.581  11.363  1.00 79.00           H  
ATOM   1936  C   ASP A 136     -12.040  -5.620  11.924  1.00 79.00           C  
ATOM   1937  CB  ASP A 136     -12.135  -6.640   9.539  1.00 79.00           C  
ATOM   1938  HB2 ASP A 136     -11.173  -6.154   9.381  1.00 79.00           H  
ATOM   1939  HB3 ASP A 136     -12.922  -6.008   9.126  1.00 79.00           H  
ATOM   1940  O   ASP A 136     -11.029  -4.954  11.736  1.00 79.00           O  
ATOM   1941  CG  ASP A 136     -12.103  -8.001   8.827  1.00 79.00           C  
ATOM   1942  OD1 ASP A 136     -12.628  -8.107   7.708  1.00 79.00           O  
ATOM   1943  OD2 ASP A 136     -11.577  -8.975   9.438  1.00 79.00           O  
ATOM   1944  N   ASP A 137     -12.814  -5.375  12.988  1.00 81.75           N  
ATOM   1945  H   ASP A 137     -13.609  -5.971  13.169  1.00 81.75           H  
ATOM   1946  CA  ASP A 137     -12.464  -4.360  13.979  1.00 81.75           C  
ATOM   1947  HA  ASP A 137     -12.316  -3.414  13.458  1.00 81.75           H  
ATOM   1948  C   ASP A 137     -11.148  -4.732  14.703  1.00 81.75           C  
ATOM   1949  CB  ASP A 137     -13.592  -4.166  15.006  1.00 81.75           C  
ATOM   1950  HB2 ASP A 137     -13.259  -3.413  15.720  1.00 81.75           H  
ATOM   1951  HB3 ASP A 137     -13.709  -5.096  15.562  1.00 81.75           H  
ATOM   1952  O   ASP A 137     -10.841  -5.906  14.950  1.00 81.75           O  
ATOM   1953  CG  ASP A 137     -14.964  -3.720  14.470  1.00 81.75           C  
ATOM   1954  OD1 ASP A 137     -15.987  -4.382  14.769  1.00 81.75           O  
ATOM   1955  OD2 ASP A 137     -15.105  -2.563  14.015  1.00 81.75           O  
ATOM   1956  N   ALA A 138     -10.363  -3.736  15.115  1.00 86.66           N  
ATOM   1957  H   ALA A 138     -10.596  -2.791  14.844  1.00 86.66           H  
ATOM   1958  CA  ALA A 138      -9.089  -3.976  15.790  1.00 86.66           C  
ATOM   1959  HA  ALA A 138      -8.468  -4.550  15.102  1.00 86.66           H  
ATOM   1960  C   ALA A 138      -9.253  -4.794  17.096  1.00 86.66           C  
ATOM   1961  CB  ALA A 138      -8.388  -2.635  16.015  1.00 86.66           C  
ATOM   1962  HB1 ALA A 138      -7.366  -2.818  16.347  1.00 86.66           H  
ATOM   1963  HB2 ALA A 138      -8.338  -2.074  15.082  1.00 86.66           H  
ATOM   1964  HB3 ALA A 138      -8.921  -2.041  16.758  1.00 86.66           H  
ATOM   1965  O   ALA A 138      -9.997  -4.421  18.015  1.00 86.66           O  
ATOM   1966  N   LYS A 139      -8.543  -5.928  17.206  1.00 87.73           N  
ATOM   1967  H   LYS A 139      -7.993  -6.198  16.403  1.00 87.73           H  
ATOM   1968  CA  LYS A 139      -8.674  -6.885  18.323  1.00 87.73           C  
ATOM   1969  HA  LYS A 139      -9.049  -6.336  19.187  1.00 87.73           H  
ATOM   1970  C   LYS A 139      -7.349  -7.514  18.754  1.00 87.73           C  
ATOM   1971  CB  LYS A 139      -9.736  -7.944  17.961  1.00 87.73           C  
ATOM   1972  HB2 LYS A 139      -9.907  -8.592  18.820  1.00 87.73           H  
ATOM   1973  HB3 LYS A 139     -10.666  -7.416  17.752  1.00 87.73           H  
ATOM   1974  O   LYS A 139      -6.389  -7.581  17.992  1.00 87.73           O  
ATOM   1975  CG  LYS A 139      -9.377  -8.822  16.746  1.00 87.73           C  
ATOM   1976  HG2 LYS A 139      -8.474  -9.389  16.971  1.00 87.73           H  
ATOM   1977  HG3 LYS A 139      -9.177  -8.193  15.879  1.00 87.73           H  
ATOM   1978  CD  LYS A 139     -10.498  -9.812  16.390  1.00 87.73           C  
ATOM   1979  HD2 LYS A 139     -10.142 -10.473  15.600  1.00 87.73           H  
ATOM   1980  HD3 LYS A 139     -10.703 -10.431  17.263  1.00 87.73           H  
ATOM   1981  CE  LYS A 139     -11.820  -9.158  15.952  1.00 87.73           C  
ATOM   1982  HE2 LYS A 139     -12.144  -8.458  16.722  1.00 87.73           H  
ATOM   1983  HE3 LYS A 139     -12.590  -9.923  15.854  1.00 87.73           H  
ATOM   1984  NZ  LYS A 139     -11.754  -8.410  14.684  1.00 87.73           N  
ATOM   1985  HZ1 LYS A 139     -12.653  -8.021  14.437  1.00 87.73           H  
ATOM   1986  HZ2 LYS A 139     -11.147  -7.604  14.730  1.00 87.73           H  
ATOM   1987  HZ3 LYS A 139     -11.485  -8.972  13.889  1.00 87.73           H  
ATOM   1988  N   VAL A 140      -7.317  -8.026  19.990  1.00 91.86           N  
ATOM   1989  H   VAL A 140      -8.160  -7.933  20.538  1.00 91.86           H  
ATOM   1990  CA  VAL A 140      -6.252  -8.935  20.461  1.00 91.86           C  
ATOM   1991  HA  VAL A 140      -5.401  -8.864  19.784  1.00 91.86           H  
ATOM   1992  C   VAL A 140      -6.767 -10.358  20.446  1.00 91.86           C  
ATOM   1993  CB  VAL A 140      -5.741  -8.632  21.881  1.00 91.86           C  
ATOM   1994  HB  VAL A 140      -6.551  -8.752  22.600  1.00 91.86           H  
ATOM   1995  O   VAL A 140      -7.786 -10.652  21.071  1.00 91.86           O  
ATOM   1996  CG1 VAL A 140      -4.570  -9.548  22.282  1.00 91.86           C  
ATOM   1997 HG11 VAL A 140      -3.782  -9.489  21.531  1.00 91.86           H  
ATOM   1998 HG12 VAL A 140      -4.169  -9.242  23.248  1.00 91.86           H  
ATOM   1999 HG13 VAL A 140      -4.906 -10.582  22.360  1.00 91.86           H  
ATOM   2000  CG2 VAL A 140      -5.215  -7.219  21.984  1.00 91.86           C  
ATOM   2001 HG21 VAL A 140      -4.370  -7.135  21.301  1.00 91.86           H  
ATOM   2002 HG22 VAL A 140      -5.997  -6.510  21.710  1.00 91.86           H  
ATOM   2003 HG23 VAL A 140      -4.884  -7.001  22.999  1.00 91.86           H  
ATOM   2004  N   THR A 141      -6.008 -11.254  19.835  1.00 93.48           N  
ATOM   2005  H   THR A 141      -5.190 -10.914  19.349  1.00 93.48           H  
ATOM   2006  CA  THR A 141      -6.275 -12.688  19.779  1.00 93.48           C  
ATOM   2007  HA  THR A 141      -7.182 -12.913  20.340  1.00 93.48           H  
ATOM   2008  C   THR A 141      -5.119 -13.459  20.415  1.00 93.48           C  
ATOM   2009  CB  THR A 141      -6.526 -13.097  18.322  1.00 93.48           C  
ATOM   2010  HB  THR A 141      -5.745 -12.673  17.692  1.00 93.48           H  
ATOM   2011  O   THR A 141      -3.953 -13.156  20.193  1.00 93.48           O  
ATOM   2012  CG2 THR A 141      -6.563 -14.608  18.131  1.00 93.48           C  
ATOM   2013 HG21 THR A 141      -5.539 -14.977  18.069  1.00 93.48           H  
ATOM   2014 HG22 THR A 141      -7.071 -15.081  18.971  1.00 93.48           H  
ATOM   2015 HG23 THR A 141      -7.055 -14.854  17.190  1.00 93.48           H  
ATOM   2016  OG1 THR A 141      -7.759 -12.575  17.882  1.00 93.48           O  
ATOM   2017  HG1 THR A 141      -7.687 -12.505  16.927  1.00 93.48           H  
ATOM   2018  N   TYR A 142      -5.413 -14.487  21.208  1.00 93.65           N  
ATOM   2019  H   TYR A 142      -6.390 -14.677  21.379  1.00 93.65           H  
ATOM   2020  CA  TYR A 142      -4.426 -15.480  21.637  1.00 93.65           C  
ATOM   2021  HA  TYR A 142      -3.475 -15.285  21.142  1.00 93.65           H  
ATOM   2022  C   TYR A 142      -4.881 -16.873  21.218  1.00 93.65           C  
ATOM   2023  CB  TYR A 142      -4.187 -15.405  23.151  1.00 93.65           C  
ATOM   2024  HB2 TYR A 142      -5.151 -15.424  23.660  1.00 93.65           H  
ATOM   2025  HB3 TYR A 142      -3.711 -14.451  23.380  1.00 93.65           H  
ATOM   2026  O   TYR A 142      -6.007 -17.267  21.517  1.00 93.65           O  
ATOM   2027  CG  TYR A 142      -3.315 -16.532  23.688  1.00 93.65           C  
ATOM   2028  CD1 TYR A 142      -3.879 -17.554  24.476  1.00 93.65           C  
ATOM   2029  HD1 TYR A 142      -4.934 -17.525  24.706  1.00 93.65           H  
ATOM   2030  CD2 TYR A 142      -1.951 -16.595  23.344  1.00 93.65           C  
ATOM   2031  HD2 TYR A 142      -1.535 -15.842  22.692  1.00 93.65           H  
ATOM   2032  CE1 TYR A 142      -3.078 -18.618  24.936  1.00 93.65           C  
ATOM   2033  HE1 TYR A 142      -3.511 -19.406  25.534  1.00 93.65           H  
ATOM   2034  CE2 TYR A 142      -1.149 -17.664  23.787  1.00 93.65           C  
ATOM   2035  HE2 TYR A 142      -0.114 -17.720  23.484  1.00 93.65           H  
ATOM   2036  OH  TYR A 142      -0.961 -19.733  25.007  1.00 93.65           O  
ATOM   2037  HH  TYR A 142      -0.101 -19.736  24.581  1.00 93.65           H  
ATOM   2038  CZ  TYR A 142      -1.713 -18.678  24.588  1.00 93.65           C  
ATOM   2039  N   VAL A 143      -3.986 -17.641  20.596  1.00 94.46           N  
ATOM   2040  H   VAL A 143      -3.086 -17.231  20.388  1.00 94.46           H  
ATOM   2041  CA  VAL A 143      -4.209 -19.037  20.201  1.00 94.46           C  
ATOM   2042  HA  VAL A 143      -5.162 -19.368  20.612  1.00 94.46           H  
ATOM   2043  C   VAL A 143      -3.119 -19.931  20.787  1.00 94.46           C  
ATOM   2044  CB  VAL A 143      -4.310 -19.172  18.673  1.00 94.46           C  
ATOM   2045  HB  VAL A 143      -3.405 -18.755  18.232  1.00 94.46           H  
ATOM   2046  O   VAL A 143      -1.919 -19.674  20.658  1.00 94.46           O  
ATOM   2047  CG1 VAL A 143      -4.401 -20.635  18.228  1.00 94.46           C  
ATOM   2048 HG11 VAL A 143      -3.421 -21.104  18.309  1.00 94.46           H  
ATOM   2049 HG12 VAL A 143      -4.729 -20.696  17.191  1.00 94.46           H  
ATOM   2050 HG13 VAL A 143      -5.102 -21.165  18.873  1.00 94.46           H  
ATOM   2051  CG2 VAL A 143      -5.506 -18.385  18.130  1.00 94.46           C  
ATOM   2052 HG21 VAL A 143      -5.642 -18.557  17.063  1.00 94.46           H  
ATOM   2053 HG22 VAL A 143      -5.344 -17.317  18.270  1.00 94.46           H  
ATOM   2054 HG23 VAL A 143      -6.416 -18.672  18.658  1.00 94.46           H  
ATOM   2055  N   THR A 144      -3.535 -21.016  21.439  1.00 94.91           N  
ATOM   2056  H   THR A 144      -4.528 -21.194  21.469  1.00 94.91           H  
ATOM   2057  CA  THR A 144      -2.629 -21.985  22.068  1.00 94.91           C  
ATOM   2058  HA  THR A 144      -1.926 -21.426  22.685  1.00 94.91           H  
ATOM   2059  C   THR A 144      -1.848 -22.797  21.025  1.00 94.91           C  
ATOM   2060  CB  THR A 144      -3.391 -22.971  22.970  1.00 94.91           C  
ATOM   2061  HB  THR A 144      -2.658 -23.598  23.477  1.00 94.91           H  
ATOM   2062  O   THR A 144      -2.371 -23.040  19.936  1.00 94.91           O  
ATOM   2063  CG2 THR A 144      -4.233 -22.282  24.045  1.00 94.91           C  
ATOM   2064 HG21 THR A 144      -4.714 -23.037  24.667  1.00 94.91           H  
ATOM   2065 HG22 THR A 144      -3.587 -21.661  24.665  1.00 94.91           H  
ATOM   2066 HG23 THR A 144      -5.001 -21.657  23.590  1.00 94.91           H  
ATOM   2067  OG1 THR A 144      -4.230 -23.824  22.219  1.00 94.91           O  
ATOM   2068  HG1 THR A 144      -3.706 -24.153  21.485  1.00 94.91           H  
ATOM   2069  N   PRO A 145      -0.673 -23.365  21.367  1.00 92.67           N  
ATOM   2070  CA  PRO A 145      -0.052 -24.408  20.548  1.00 92.67           C  
ATOM   2071  HA  PRO A 145       0.220 -23.978  19.584  1.00 92.67           H  
ATOM   2072  C   PRO A 145      -0.996 -25.604  20.331  1.00 92.67           C  
ATOM   2073  CB  PRO A 145       1.216 -24.841  21.294  1.00 92.67           C  
ATOM   2074  HB2 PRO A 145       1.028 -25.754  21.858  1.00 92.67           H  
ATOM   2075  HB3 PRO A 145       2.048 -24.993  20.607  1.00 92.67           H  
ATOM   2076  O   PRO A 145      -1.862 -25.875  21.167  1.00 92.67           O  
ATOM   2077  CG  PRO A 145       1.498 -23.694  22.262  1.00 92.67           C  
ATOM   2078  HG2 PRO A 145       1.997 -24.039  23.168  1.00 92.67           H  
ATOM   2079  HG3 PRO A 145       2.112 -22.954  21.749  1.00 92.67           H  
ATOM   2080  CD  PRO A 145       0.115 -23.118  22.562  1.00 92.67           C  
ATOM   2081  HD2 PRO A 145      -0.330 -23.637  23.410  1.00 92.67           H  
ATOM   2082  HD3 PRO A 145       0.183 -22.050  22.773  1.00 92.67           H  
ATOM   2083  N   GLN A 146      -0.806 -26.356  19.242  1.00 90.86           N  
ATOM   2084  H   GLN A 146      -0.102 -26.083  18.572  1.00 90.86           H  
ATOM   2085  CA  GLN A 146      -1.588 -27.566  18.976  1.00 90.86           C  
ATOM   2086  HA  GLN A 146      -2.621 -27.353  19.252  1.00 90.86           H  
ATOM   2087  C   GLN A 146      -1.082 -28.745  19.831  1.00 90.86           C  
ATOM   2088  CB  GLN A 146      -1.575 -27.875  17.468  1.00 90.86           C  
ATOM   2089  HB2 GLN A 146      -1.750 -26.950  16.920  1.00 90.86           H  
ATOM   2090  HB3 GLN A 146      -0.593 -28.256  17.190  1.00 90.86           H  
ATOM   2091  O   GLN A 146       0.075 -29.156  19.729  1.00 90.86           O  
ATOM   2092  CG  GLN A 146      -2.662 -28.885  17.049  1.00 90.86           C  
ATOM   2093  HG2 GLN A 146      -3.643 -28.472  17.280  1.00 90.86           H  
ATOM   2094  HG3 GLN A 146      -2.538 -29.811  17.609  1.00 90.86           H  
ATOM   2095  CD  GLN A 146      -2.615 -29.217  15.555  1.00 90.86           C  
ATOM   2096  NE2 GLN A 146      -3.517 -30.028  15.051  1.00 90.86           N  
ATOM   2097 HE21 GLN A 146      -3.471 -30.157  14.050  1.00 90.86           H  
ATOM   2098 HE22 GLN A 146      -4.369 -30.260  15.540  1.00 90.86           H  
ATOM   2099  OE1 GLN A 146      -1.742 -28.793  14.821  1.00 90.86           O  
ATOM   2100  N   PHE A 147      -1.954 -29.338  20.654  1.00 92.12           N  
ATOM   2101  H   PHE A 147      -2.883 -28.945  20.696  1.00 92.12           H  
ATOM   2102  CA  PHE A 147      -1.649 -30.493  21.507  1.00 92.12           C  
ATOM   2103  HA  PHE A 147      -0.618 -30.805  21.336  1.00 92.12           H  
ATOM   2104  C   PHE A 147      -2.565 -31.675  21.179  1.00 92.12           C  
ATOM   2105  CB  PHE A 147      -1.775 -30.117  22.991  1.00 92.12           C  
ATOM   2106  HB2 PHE A 147      -1.629 -31.016  23.590  1.00 92.12           H  
ATOM   2107  HB3 PHE A 147      -2.789 -29.764  23.179  1.00 92.12           H  
ATOM   2108  O   PHE A 147      -3.769 -31.624  21.414  1.00 92.12           O  
ATOM   2109  CG  PHE A 147      -0.792 -29.069  23.472  1.00 92.12           C  
ATOM   2110  CD1 PHE A 147       0.534 -29.424  23.787  1.00 92.12           C  
ATOM   2111  HD1 PHE A 147       0.865 -30.444  23.661  1.00 92.12           H  
ATOM   2112  CD2 PHE A 147      -1.205 -27.732  23.606  1.00 92.12           C  
ATOM   2113  HD2 PHE A 147      -2.209 -27.441  23.333  1.00 92.12           H  
ATOM   2114  CE1 PHE A 147       1.441 -28.444  24.233  1.00 92.12           C  
ATOM   2115  HE1 PHE A 147       2.467 -28.706  24.444  1.00 92.12           H  
ATOM   2116  CE2 PHE A 147      -0.303 -26.756  24.059  1.00 92.12           C  
ATOM   2117  HE2 PHE A 147      -0.627 -25.729  24.136  1.00 92.12           H  
ATOM   2118  CZ  PHE A 147       1.021 -27.109  24.370  1.00 92.12           C  
ATOM   2119  HZ  PHE A 147       1.719 -26.348  24.687  1.00 92.12           H  
ATOM   2120  N   TYR A 148      -2.000 -32.780  20.677  1.00 91.37           N  
ATOM   2121  H   TYR A 148      -1.006 -32.761  20.497  1.00 91.37           H  
ATOM   2122  CA  TYR A 148      -2.760 -33.987  20.296  1.00 91.37           C  
ATOM   2123  HA  TYR A 148      -2.080 -34.630  19.738  1.00 91.37           H  
ATOM   2124  C   TYR A 148      -3.935 -33.704  19.339  1.00 91.37           C  
ATOM   2125  CB  TYR A 148      -3.210 -34.772  21.543  1.00 91.37           C  
ATOM   2126  HB2 TYR A 148      -3.761 -35.656  21.220  1.00 91.37           H  
ATOM   2127  HB3 TYR A 148      -3.901 -34.163  22.125  1.00 91.37           H  
ATOM   2128  O   TYR A 148      -4.991 -34.324  19.450  1.00 91.37           O  
ATOM   2129  CG  TYR A 148      -2.084 -35.242  22.435  1.00 91.37           C  
ATOM   2130  CD1 TYR A 148      -1.406 -36.436  22.127  1.00 91.37           C  
ATOM   2131  HD1 TYR A 148      -1.683 -36.998  21.248  1.00 91.37           H  
ATOM   2132  CD2 TYR A 148      -1.723 -34.493  23.570  1.00 91.37           C  
ATOM   2133  HD2 TYR A 148      -2.246 -33.574  23.791  1.00 91.37           H  
ATOM   2134  CE1 TYR A 148      -0.368 -36.890  22.962  1.00 91.37           C  
ATOM   2135  HE1 TYR A 148       0.165 -37.800  22.731  1.00 91.37           H  
ATOM   2136  CE2 TYR A 148      -0.680 -34.938  24.403  1.00 91.37           C  
ATOM   2137  HE2 TYR A 148      -0.399 -34.353  25.266  1.00 91.37           H  
ATOM   2138  OH  TYR A 148       1.001 -36.576  24.903  1.00 91.37           O  
ATOM   2139  HH  TYR A 148       1.203 -35.919  25.573  1.00 91.37           H  
ATOM   2140  CZ  TYR A 148      -0.004 -36.140  24.099  1.00 91.37           C  
ATOM   2141  N   GLY A 149      -3.750 -32.754  18.421  1.00 94.39           N  
ATOM   2142  H   GLY A 149      -2.859 -32.278  18.385  1.00 94.39           H  
ATOM   2143  CA  GLY A 149      -4.775 -32.310  17.477  1.00 94.39           C  
ATOM   2144  HA2 GLY A 149      -5.431 -33.143  17.224  1.00 94.39           H  
ATOM   2145  HA3 GLY A 149      -4.291 -31.990  16.554  1.00 94.39           H  
ATOM   2146  C   GLY A 149      -5.658 -31.166  17.984  1.00 94.39           C  
ATOM   2147  O   GLY A 149      -6.305 -30.529  17.166  1.00 94.39           O  
ATOM   2148  N   PHE A 150      -5.660 -30.865  19.289  1.00 95.68           N  
ATOM   2149  H   PHE A 150      -5.060 -31.380  19.917  1.00 95.68           H  
ATOM   2150  CA  PHE A 150      -6.471 -29.792  19.873  1.00 95.68           C  
ATOM   2151  HA  PHE A 150      -7.374 -29.681  19.273  1.00 95.68           H  
ATOM   2152  C   PHE A 150      -5.745 -28.446  19.880  1.00 95.68           C  
ATOM   2153  CB  PHE A 150      -6.900 -30.149  21.303  1.00 95.68           C  
ATOM   2154  HB2 PHE A 150      -6.016 -30.344  21.910  1.00 95.68           H  
ATOM   2155  HB3 PHE A 150      -7.398 -29.281  21.736  1.00 95.68           H  
ATOM   2156  O   PHE A 150      -4.577 -28.376  20.263  1.00 95.68           O  
ATOM   2157  CG  PHE A 150      -7.847 -31.324  21.395  1.00 95.68           C  
ATOM   2158  CD1 PHE A 150      -9.232 -31.113  21.266  1.00 95.68           C  
ATOM   2159  HD1 PHE A 150      -9.611 -30.118  21.089  1.00 95.68           H  
ATOM   2160  CD2 PHE A 150      -7.350 -32.628  21.579  1.00 95.68           C  
ATOM   2161  HD2 PHE A 150      -6.284 -32.789  21.648  1.00 95.68           H  
ATOM   2162  CE1 PHE A 150     -10.118 -32.203  21.322  1.00 95.68           C  
ATOM   2163  HE1 PHE A 150     -11.177 -32.036  21.189  1.00 95.68           H  
ATOM   2164  CE2 PHE A 150      -8.236 -33.718  21.634  1.00 95.68           C  
ATOM   2165  HE2 PHE A 150      -7.847 -34.720  21.742  1.00 95.68           H  
ATOM   2166  CZ  PHE A 150      -9.620 -33.506  21.504  1.00 95.68           C  
ATOM   2167  HZ  PHE A 150     -10.302 -34.343  21.511  1.00 95.68           H  
ATOM   2168  N   SER A 151      -6.469 -27.380  19.562  1.00 94.44           N  
ATOM   2169  H   SER A 151      -7.403 -27.522  19.205  1.00 94.44           H  
ATOM   2170  CA  SER A 151      -6.079 -25.982  19.779  1.00 94.44           C  
ATOM   2171  HA  SER A 151      -5.253 -25.940  20.489  1.00 94.44           H  
ATOM   2172  C   SER A 151      -7.255 -25.215  20.395  1.00 94.44           C  
ATOM   2173  CB  SER A 151      -5.602 -25.335  18.468  1.00 94.44           C  
ATOM   2174  HB2 SER A 151      -5.472 -24.263  18.617  1.00 94.44           H  
ATOM   2175  HB3 SER A 151      -4.641 -25.766  18.186  1.00 94.44           H  
ATOM   2176  O   SER A 151      -8.406 -25.641  20.283  1.00 94.44           O  
ATOM   2177  OG  SER A 151      -6.531 -25.565  17.426  1.00 94.44           O  
ATOM   2178  HG  SER A 151      -6.408 -24.913  16.733  1.00 94.44           H  
ATOM   2179  N   ALA A 152      -6.985 -24.100  21.070  1.00 96.07           N  
ATOM   2180  H   ALA A 152      -6.028 -23.799  21.183  1.00 96.07           H  
ATOM   2181  CA  ALA A 152      -8.008 -23.191  21.580  1.00 96.07           C  
ATOM   2182  HA  ALA A 152      -8.922 -23.326  21.001  1.00 96.07           H  
ATOM   2183  C   ALA A 152      -7.569 -21.736  21.404  1.00 96.07           C  
ATOM   2184  CB  ALA A 152      -8.292 -23.520  23.051  1.00 96.07           C  
ATOM   2185  HB1 ALA A 152      -8.604 -24.561  23.139  1.00 96.07           H  
ATOM   2186  HB2 ALA A 152      -9.091 -22.875  23.418  1.00 96.07           H  
ATOM   2187  HB3 ALA A 152      -7.393 -23.356  23.645  1.00 96.07           H  
ATOM   2188  O   ALA A 152      -6.368 -21.460  21.365  1.00 96.07           O  
ATOM   2189  N   GLY A 153      -8.526 -20.817  21.338  1.00 95.08           N  
ATOM   2190  H   GLY A 153      -9.493 -21.111  21.349  1.00 95.08           H  
ATOM   2191  CA  GLY A 153      -8.250 -19.393  21.214  1.00 95.08           C  
ATOM   2192  HA2 GLY A 153      -7.267 -19.199  21.644  1.00 95.08           H  
ATOM   2193  HA3 GLY A 153      -8.227 -19.121  20.159  1.00 95.08           H  
ATOM   2194  C   GLY A 153      -9.258 -18.506  21.940  1.00 95.08           C  
ATOM   2195  O   GLY A 153     -10.371 -18.939  22.249  1.00 95.08           O  
ATOM   2196  N   VAL A 154      -8.847 -17.270  22.227  1.00 94.86           N  
ATOM   2197  H   VAL A 154      -7.920 -17.009  21.921  1.00 94.86           H  
ATOM   2198  CA  VAL A 154      -9.694 -16.181  22.734  1.00 94.86           C  
ATOM   2199  HA  VAL A 154     -10.732 -16.436  22.520  1.00 94.86           H  
ATOM   2200  C   VAL A 154      -9.368 -14.888  21.987  1.00 94.86           C  
ATOM   2201  CB  VAL A 154      -9.560 -16.024  24.265  1.00 94.86           C  
ATOM   2202  HB  VAL A 154      -9.808 -16.987  24.711  1.00 94.86           H  
ATOM   2203  O   VAL A 154      -8.190 -14.591  21.802  1.00 94.86           O  
ATOM   2204  CG1 VAL A 154      -8.144 -15.658  24.738  1.00 94.86           C  
ATOM   2205 HG11 VAL A 154      -7.424 -16.373  24.341  1.00 94.86           H  
ATOM   2206 HG12 VAL A 154      -8.102 -15.676  25.827  1.00 94.86           H  
ATOM   2207 HG13 VAL A 154      -7.877 -14.660  24.391  1.00 94.86           H  
ATOM   2208  CG2 VAL A 154     -10.543 -14.998  24.842  1.00 94.86           C  
ATOM   2209 HG21 VAL A 154     -10.465 -14.976  25.929  1.00 94.86           H  
ATOM   2210 HG22 VAL A 154     -10.331 -14.003  24.452  1.00 94.86           H  
ATOM   2211 HG23 VAL A 154     -11.563 -15.271  24.570  1.00 94.86           H  
ATOM   2212  N   SER A 155     -10.389 -14.121  21.604  1.00 93.76           N  
ATOM   2213  H   SER A 155     -11.328 -14.440  21.795  1.00 93.76           H  
ATOM   2214  CA  SER A 155     -10.243 -12.772  21.041  1.00 93.76           C  
ATOM   2215  HA  SER A 155      -9.190 -12.496  21.074  1.00 93.76           H  
ATOM   2216  C   SER A 155     -11.023 -11.755  21.861  1.00 93.76           C  
ATOM   2217  CB  SER A 155     -10.688 -12.670  19.581  1.00 93.76           C  
ATOM   2218  HB2 SER A 155     -11.765 -12.825  19.510  1.00 93.76           H  
ATOM   2219  HB3 SER A 155     -10.459 -11.675  19.202  1.00 93.76           H  
ATOM   2220  O   SER A 155     -12.071 -12.082  22.425  1.00 93.76           O  
ATOM   2221  OG  SER A 155     -10.022 -13.627  18.799  1.00 93.76           O  
ATOM   2222  HG  SER A 155      -9.205 -13.231  18.486  1.00 93.76           H  
ATOM   2223  N   TYR A 156     -10.520 -10.526  21.917  1.00 91.43           N  
ATOM   2224  H   TYR A 156      -9.644 -10.346  21.448  1.00 91.43           H  
ATOM   2225  CA  TYR A 156     -11.190  -9.393  22.543  1.00 91.43           C  
ATOM   2226  HA  TYR A 156     -12.235  -9.646  22.721  1.00 91.43           H  
ATOM   2227  C   TYR A 156     -11.157  -8.178  21.616  1.00 91.43           C  
ATOM   2228  CB  TYR A 156     -10.531  -9.101  23.894  1.00 91.43           C  
ATOM   2229  HB2 TYR A 156      -9.459  -8.982  23.738  1.00 91.43           H  
ATOM   2230  HB3 TYR A 156     -10.678  -9.965  24.543  1.00 91.43           H  
ATOM   2231  O   TYR A 156     -10.082  -7.649  21.329  1.00 91.43           O  
ATOM   2232  CG  TYR A 156     -11.068  -7.874  24.610  1.00 91.43           C  
ATOM   2233  CD1 TYR A 156     -10.191  -6.834  24.964  1.00 91.43           C  
ATOM   2234  HD1 TYR A 156      -9.147  -6.887  24.691  1.00 91.43           H  
ATOM   2235  CD2 TYR A 156     -12.434  -7.777  24.942  1.00 91.43           C  
ATOM   2236  HD2 TYR A 156     -13.121  -8.548  24.626  1.00 91.43           H  
ATOM   2237  CE1 TYR A 156     -10.675  -5.723  25.671  1.00 91.43           C  
ATOM   2238  HE1 TYR A 156      -9.998  -4.939  25.978  1.00 91.43           H  
ATOM   2239  CE2 TYR A 156     -12.919  -6.652  25.638  1.00 91.43           C  
ATOM   2240  HE2 TYR A 156     -13.963  -6.577  25.905  1.00 91.43           H  
ATOM   2241  OH  TYR A 156     -12.474  -4.497  26.642  1.00 91.43           O  
ATOM   2242  HH  TYR A 156     -13.428  -4.396  26.609  1.00 91.43           H  
ATOM   2243  CZ  TYR A 156     -12.039  -5.609  25.990  1.00 91.43           C  
ATOM   2244  N   THR A 157     -12.347  -7.749  21.200  1.00 86.65           N  
ATOM   2245  H   THR A 157     -13.160  -8.302  21.431  1.00 86.65           H  
ATOM   2246  CA  THR A 157     -12.605  -6.556  20.392  1.00 86.65           C  
ATOM   2247  HA  THR A 157     -11.671  -6.183  19.973  1.00 86.65           H  
ATOM   2248  C   THR A 157     -13.260  -5.505  21.305  1.00 86.65           C  
ATOM   2249  CB  THR A 157     -13.533  -6.876  19.208  1.00 86.65           C  
ATOM   2250  HB  THR A 157     -14.558  -6.930  19.573  1.00 86.65           H  
ATOM   2251  O   THR A 157     -14.453  -5.596  21.619  1.00 86.65           O  
ATOM   2252  CG2 THR A 157     -13.484  -5.787  18.160  1.00 86.65           C  
ATOM   2253 HG21 THR A 157     -12.513  -5.759  17.667  1.00 86.65           H  
ATOM   2254 HG22 THR A 157     -13.683  -4.821  18.625  1.00 86.65           H  
ATOM   2255 HG23 THR A 157     -14.263  -5.985  17.423  1.00 86.65           H  
ATOM   2256  OG1 THR A 157     -13.250  -8.105  18.580  1.00 86.65           O  
ATOM   2257  HG1 THR A 157     -13.753  -8.105  17.762  1.00 86.65           H  
ATOM   2258  N   PRO A 158     -12.507  -4.529  21.837  1.00 85.39           N  
ATOM   2259  CA  PRO A 158     -13.042  -3.565  22.797  1.00 85.39           C  
ATOM   2260  HA  PRO A 158     -13.583  -4.080  23.591  1.00 85.39           H  
ATOM   2261  C   PRO A 158     -13.966  -2.534  22.163  1.00 85.39           C  
ATOM   2262  CB  PRO A 158     -11.823  -2.878  23.383  1.00 85.39           C  
ATOM   2263  HB2 PRO A 158     -12.028  -1.847  23.674  1.00 85.39           H  
ATOM   2264  HB3 PRO A 158     -11.494  -3.464  24.241  1.00 85.39           H  
ATOM   2265  O   PRO A 158     -14.854  -2.021  22.842  1.00 85.39           O  
ATOM   2266  CG  PRO A 158     -10.785  -2.961  22.272  1.00 85.39           C  
ATOM   2267  HG2 PRO A 158     -10.937  -2.153  21.556  1.00 85.39           H  
ATOM   2268  HG3 PRO A 158      -9.777  -2.929  22.685  1.00 85.39           H  
ATOM   2269  CD  PRO A 158     -11.093  -4.303  21.610  1.00 85.39           C  
ATOM   2270  HD2 PRO A 158     -10.516  -5.095  22.089  1.00 85.39           H  
ATOM   2271  HD3 PRO A 158     -10.864  -4.254  20.546  1.00 85.39           H  
ATOM   2272  N   ASN A 159     -13.767  -2.231  20.883  1.00 74.95           N  
ATOM   2273  H   ASN A 159     -13.034  -2.709  20.379  1.00 74.95           H  
ATOM   2274  CA  ASN A 159     -14.649  -1.407  20.084  1.00 74.95           C  
ATOM   2275  HA  ASN A 159     -15.564  -1.180  20.631  1.00 74.95           H  
ATOM   2276  C   ASN A 159     -15.021  -2.187  18.832  1.00 74.95           C  
ATOM   2277  CB  ASN A 159     -13.944  -0.100  19.720  1.00 74.95           C  
ATOM   2278  HB2 ASN A 159     -13.799   0.518  20.606  1.00 74.95           H  
ATOM   2279  HB3 ASN A 159     -12.970  -0.325  19.286  1.00 74.95           H  
ATOM   2280  O   ASN A 159     -14.149  -2.507  18.044  1.00 74.95           O  
ATOM   2281  CG  ASN A 159     -14.778   0.642  18.702  1.00 74.95           C  
ATOM   2282  ND2 ASN A 159     -14.205   1.025  17.598  1.00 74.95           N  
ATOM   2283 HD21 ASN A 159     -14.794   1.164  16.789  1.00 74.95           H  
ATOM   2284 HD22 ASN A 159     -13.287   0.665  17.381  1.00 74.95           H  
ATOM   2285  OD1 ASN A 159     -15.935   0.964  18.930  1.00 74.95           O  
ATOM   2286  N   VAL A 160     -16.307  -2.449  18.681  1.00 71.61           N  
ATOM   2287  H   VAL A 160     -16.957  -2.046  19.340  1.00 71.61           H  
ATOM   2288  CA  VAL A 160     -16.884  -3.126  17.531  1.00 71.61           C  
ATOM   2289  HA  VAL A 160     -16.077  -3.534  16.923  1.00 71.61           H  
ATOM   2290  C   VAL A 160     -17.633  -2.059  16.736  1.00 71.61           C  
ATOM   2291  CB  VAL A 160     -17.793  -4.288  17.985  1.00 71.61           C  
ATOM   2292  HB  VAL A 160     -18.759  -3.877  18.280  1.00 71.61           H  
ATOM   2293  O   VAL A 160     -18.282  -1.192  17.328  1.00 71.61           O  
ATOM   2294  CG1 VAL A 160     -17.996  -5.371  16.918  1.00 71.61           C  
ATOM   2295 HG11 VAL A 160     -18.123  -4.946  15.922  1.00 71.61           H  
ATOM   2296 HG12 VAL A 160     -17.092  -5.974  16.836  1.00 71.61           H  
ATOM   2297 HG13 VAL A 160     -18.828  -6.026  17.175  1.00 71.61           H  
ATOM   2298  CG2 VAL A 160     -17.254  -5.037  19.206  1.00 71.61           C  
ATOM   2299 HG21 VAL A 160     -17.904  -5.889  19.406  1.00 71.61           H  
ATOM   2300 HG22 VAL A 160     -17.230  -4.395  20.087  1.00 71.61           H  
ATOM   2301 HG23 VAL A 160     -16.246  -5.394  18.994  1.00 71.61           H  
ATOM   2302  N   GLY A 161     -17.615  -2.086  15.420  1.00 56.58           N  
ATOM   2303  H   GLY A 161     -16.985  -2.718  14.947  1.00 56.58           H  
ATOM   2304  CA  GLY A 161     -18.546  -1.266  14.641  1.00 56.58           C  
ATOM   2305  HA2 GLY A 161     -19.438  -1.007  15.211  1.00 56.58           H  
ATOM   2306  HA3 GLY A 161     -18.821  -1.820  13.743  1.00 56.58           H  
ATOM   2307  C   GLY A 161     -17.976  -0.034  14.067  1.00 56.58           C  
ATOM   2308  O   GLY A 161     -18.586   1.035  14.079  1.00 56.58           O  
ATOM   2309  N   GLY A 162     -16.875  -0.270  13.422  1.00 45.75           N  
ATOM   2310  H   GLY A 162     -16.354  -1.121  13.579  1.00 45.75           H  
ATOM   2311  CA  GLY A 162     -16.703   0.355  12.165  1.00 45.75           C  
ATOM   2312  HA2 GLY A 162     -16.860  -0.410  11.404  1.00 45.75           H  
ATOM   2313  HA3 GLY A 162     -17.392   1.183  11.999  1.00 45.75           H  
ATOM   2314  C   GLY A 162     -15.314   0.872  12.099  1.00 45.75           C  
ATOM   2315  O   GLY A 162     -14.657   1.093  13.128  1.00 45.75           O  
ATOM   2316  N   PRO A 163     -14.938   1.110  10.858  1.00 41.97           N  
ATOM   2317  CA  PRO A 163     -13.655   1.602  10.594  1.00 41.97           C  
ATOM   2318  HA  PRO A 163     -12.983   0.827  10.963  1.00 41.97           H  
ATOM   2319  C   PRO A 163     -13.403   2.909  11.357  1.00 41.97           C  
ATOM   2320  CB  PRO A 163     -13.626   1.674   9.069  1.00 41.97           C  
ATOM   2321  HB2 PRO A 163     -13.257   0.717   8.701  1.00 41.97           H  
ATOM   2322  HB3 PRO A 163     -13.097   2.550   8.696  1.00 41.97           H  
ATOM   2323  O   PRO A 163     -14.071   3.927  11.161  1.00 41.97           O  
ATOM   2324  CG  PRO A 163     -15.040   1.755   8.586  1.00 41.97           C  
ATOM   2325  HG2 PRO A 163     -15.410   2.777   8.664  1.00 41.97           H  
ATOM   2326  HG3 PRO A 163     -15.156   1.357   7.577  1.00 41.97           H  
ATOM   2327  CD  PRO A 163     -15.686   0.878   9.628  1.00 41.97           C  
ATOM   2328  HD2 PRO A 163     -16.737   1.153   9.720  1.00 41.97           H  
ATOM   2329  HD3 PRO A 163     -15.592  -0.168   9.337  1.00 41.97           H  
ATOM   2330  N   ARG A 164     -12.470   2.850  12.301  1.00 42.26           N  
ATOM   2331  H   ARG A 164     -11.878   2.032  12.324  1.00 42.26           H  
ATOM   2332  CA  ARG A 164     -11.981   3.981  13.050  1.00 42.26           C  
ATOM   2333  HA  ARG A 164     -12.704   4.792  12.959  1.00 42.26           H  
ATOM   2334  C   ARG A 164     -10.706   4.532  12.424  1.00 42.26           C  
ATOM   2335  CB  ARG A 164     -11.822   3.545  14.516  1.00 42.26           C  
ATOM   2336  HB2 ARG A 164     -11.428   2.530  14.565  1.00 42.26           H  
ATOM   2337  HB3 ARG A 164     -11.100   4.173  15.039  1.00 42.26           H  
ATOM   2338  O   ARG A 164      -9.732   4.660  13.145  1.00 42.26           O  
ATOM   2339  CG  ARG A 164     -13.178   3.617  15.213  1.00 42.26           C  
ATOM   2340  HG2 ARG A 164     -13.851   4.278  14.668  1.00 42.26           H  
ATOM   2341  HG3 ARG A 164     -13.627   2.624  15.230  1.00 42.26           H  
ATOM   2342  CD  ARG A 164     -13.009   4.146  16.634  1.00 42.26           C  
ATOM   2343  HD2 ARG A 164     -12.345   5.011  16.642  1.00 42.26           H  
ATOM   2344  HD3 ARG A 164     -12.532   3.367  17.228  1.00 42.26           H  
ATOM   2345  NE  ARG A 164     -14.331   4.534  17.142  1.00 42.26           N  
ATOM   2346  HE  ARG A 164     -14.961   4.865  16.425  1.00 42.26           H  
ATOM   2347  NH1 ARG A 164     -14.091   3.586  19.184  1.00 42.26           N  
ATOM   2348 HH11 ARG A 164     -13.156   3.968  19.172  1.00 42.26           H  
ATOM   2349 HH12 ARG A 164     -14.334   2.795  19.762  1.00 42.26           H  
ATOM   2350  NH2 ARG A 164     -16.092   3.620  18.178  1.00 42.26           N  
ATOM   2351 HH21 ARG A 164     -16.535   3.712  17.275  1.00 42.26           H  
ATOM   2352 HH22 ARG A 164     -16.270   2.735  18.631  1.00 42.26           H  
ATOM   2353  CZ  ARG A 164     -14.836   3.950  18.189  1.00 42.26           C  
ATOM   2354  N   ALA A 165     -10.794   5.014  11.176  1.00 42.87           N  
ATOM   2355  H   ALA A 165     -11.549   4.697  10.586  1.00 42.87           H  
ATOM   2356  CA  ALA A 165      -9.747   5.815  10.530  1.00 42.87           C  
ATOM   2357  HA  ALA A 165      -9.017   5.154  10.063  1.00 42.87           H  
ATOM   2358  C   ALA A 165      -9.063   6.709  11.562  1.00 42.87           C  
ATOM   2359  CB  ALA A 165     -10.377   6.746   9.471  1.00 42.87           C  
ATOM   2360  HB1 ALA A 165     -10.856   6.181   8.671  1.00 42.87           H  
ATOM   2361  HB2 ALA A 165      -9.593   7.354   9.020  1.00 42.87           H  
ATOM   2362  HB3 ALA A 165     -11.124   7.397   9.926  1.00 42.87           H  
ATOM   2363  O   ALA A 165      -9.803   7.526  12.133  1.00 42.87           O  
ATOM   2364  N   ASN A 166      -7.761   6.477  11.810  1.00 42.69           N  
ATOM   2365  H   ASN A 166      -7.416   5.630  11.382  1.00 42.69           H  
ATOM   2366  CA  ASN A 166      -6.671   7.182  12.538  1.00 42.69           C  
ATOM   2367  HA  ASN A 166      -6.224   6.435  13.194  1.00 42.69           H  
ATOM   2368  C   ASN A 166      -6.986   8.350  13.515  1.00 42.69           C  
ATOM   2369  CB  ASN A 166      -5.586   7.552  11.488  1.00 42.69           C  
ATOM   2370  HB2 ASN A 166      -4.845   8.215  11.936  1.00 42.69           H  
ATOM   2371  HB3 ASN A 166      -6.035   8.064  10.637  1.00 42.69           H  
ATOM   2372  O   ASN A 166      -6.117   9.090  13.946  1.00 42.69           O  
ATOM   2373  CG  ASN A 166      -4.805   6.340  10.983  1.00 42.69           C  
ATOM   2374  ND2 ASN A 166      -4.039   6.459   9.922  1.00 42.69           N  
ATOM   2375 HD21 ASN A 166      -3.550   5.639   9.592  1.00 42.69           H  
ATOM   2376 HD22 ASN A 166      -3.923   7.294   9.365  1.00 42.69           H  
ATOM   2377  OD1 ASN A 166      -4.915   5.265  11.538  1.00 42.69           O  
ATOM   2378  N   ASN A 167      -8.243   8.581  13.856  1.00 43.58           N  
ATOM   2379  H   ASN A 167      -8.871   7.878  13.495  1.00 43.58           H  
ATOM   2380  CA  ASN A 167      -8.826   9.821  14.382  1.00 43.58           C  
ATOM   2381  HA  ASN A 167      -8.167  10.236  15.144  1.00 43.58           H  
ATOM   2382  C   ASN A 167     -10.204   9.589  15.018  1.00 43.58           C  
ATOM   2383  CB  ASN A 167      -8.984  10.800  13.203  1.00 43.58           C  
ATOM   2384  HB2 ASN A 167      -9.310  10.263  12.313  1.00 43.58           H  
ATOM   2385  HB3 ASN A 167      -9.728  11.559  13.444  1.00 43.58           H  
ATOM   2386  O   ASN A 167     -10.797  10.472  15.656  1.00 43.58           O  
ATOM   2387  CG  ASN A 167      -7.694  11.535  12.918  1.00 43.58           C  
ATOM   2388  ND2 ASN A 167      -7.412  11.862  11.682  1.00 43.58           N  
ATOM   2389 HD21 ASN A 167      -6.443  12.123  11.568  1.00 43.58           H  
ATOM   2390 HD22 ASN A 167      -7.856  11.350  10.932  1.00 43.58           H  
ATOM   2391  OD1 ASN A 167      -6.989  11.950  13.812  1.00 43.58           O  
ATOM   2392  N   SER A 168     -10.775   8.405  14.831  1.00 44.11           N  
ATOM   2393  H   SER A 168     -10.268   7.718  14.292  1.00 44.11           H  
ATOM   2394  CA  SER A 168     -11.984   8.000  15.518  1.00 44.11           C  
ATOM   2395  HA  SER A 168     -12.693   8.828  15.542  1.00 44.11           H  
ATOM   2396  C   SER A 168     -11.609   7.575  16.929  1.00 44.11           C  
ATOM   2397  CB  SER A 168     -12.606   6.848  14.766  1.00 44.11           C  
ATOM   2398  HB2 SER A 168     -13.511   6.523  15.280  1.00 44.11           H  
ATOM   2399  HB3 SER A 168     -11.863   6.051  14.739  1.00 44.11           H  
ATOM   2400  O   SER A 168     -10.748   6.728  17.112  1.00 44.11           O  
ATOM   2401  OG  SER A 168     -12.920   7.194  13.448  1.00 44.11           O  
ATOM   2402  HG  SER A 168     -12.119   7.173  12.921  1.00 44.11           H  
ATOM   2403  N   SER A 169     -12.269   8.154  17.938  1.00 52.28           N  
ATOM   2404  H   SER A 169     -12.875   8.921  17.685  1.00 52.28           H  
ATOM   2405  CA  SER A 169     -11.969   7.914  19.357  1.00 52.28           C  
ATOM   2406  HA  SER A 169     -11.102   8.516  19.630  1.00 52.28           H  
ATOM   2407  C   SER A 169     -11.658   6.446  19.616  1.00 52.28           C  
ATOM   2408  CB  SER A 169     -13.175   8.319  20.213  1.00 52.28           C  
ATOM   2409  HB2 SER A 169     -13.479   9.325  19.923  1.00 52.28           H  
ATOM   2410  HB3 SER A 169     -14.010   7.642  20.031  1.00 52.28           H  
ATOM   2411  O   SER A 169     -12.540   5.618  19.486  1.00 52.28           O  
ATOM   2412  OG  SER A 169     -12.865   8.335  21.596  1.00 52.28           O  
ATOM   2413  HG  SER A 169     -11.923   8.498  21.684  1.00 52.28           H  
ATOM   2414  N   ILE A 170     -10.438   6.128  20.015  1.00 56.47           N  
ATOM   2415  H   ILE A 170      -9.725   6.834  19.898  1.00 56.47           H  
ATOM   2416  CA  ILE A 170      -9.937   4.759  20.208  1.00 56.47           C  
ATOM   2417  HA  ILE A 170      -9.878   4.253  19.244  1.00 56.47           H  
ATOM   2418  C   ILE A 170     -10.842   3.921  21.138  1.00 56.47           C  
ATOM   2419  CB  ILE A 170      -8.509   4.929  20.755  1.00 56.47           C  
ATOM   2420  HB  ILE A 170      -8.549   5.552  21.648  1.00 56.47           H  
ATOM   2421  O   ILE A 170     -10.940   2.697  21.065  1.00 56.47           O  
ATOM   2422  CG1 ILE A 170      -7.629   5.645  19.698  1.00 56.47           C  
ATOM   2423 HG12 ILE A 170      -7.458   4.970  18.860  1.00 56.47           H  
ATOM   2424 HG13 ILE A 170      -8.129   6.524  19.291  1.00 56.47           H  
ATOM   2425  CG2 ILE A 170      -7.940   3.573  21.158  1.00 56.47           C  
ATOM   2426 HG21 ILE A 170      -8.451   3.168  22.032  1.00 56.47           H  
ATOM   2427 HG22 ILE A 170      -6.884   3.700  21.397  1.00 56.47           H  
ATOM   2428 HG23 ILE A 170      -8.022   2.883  20.319  1.00 56.47           H  
ATOM   2429  CD1 ILE A 170      -6.298   6.154  20.237  1.00 56.47           C  
ATOM   2430 HD11 ILE A 170      -5.828   6.793  19.489  1.00 56.47           H  
ATOM   2431 HD12 ILE A 170      -6.457   6.733  21.147  1.00 56.47           H  
ATOM   2432 HD13 ILE A 170      -5.640   5.305  20.423  1.00 56.47           H  
ATOM   2433  N   VAL A 171     -11.611   4.599  21.993  1.00 57.95           N  
ATOM   2434  H   VAL A 171     -11.552   5.606  21.939  1.00 57.95           H  
ATOM   2435  CA  VAL A 171     -12.609   4.008  22.884  1.00 57.95           C  
ATOM   2436  HA  VAL A 171     -12.488   2.925  22.873  1.00 57.95           H  
ATOM   2437  C   VAL A 171     -14.030   4.345  22.396  1.00 57.95           C  
ATOM   2438  CB  VAL A 171     -12.355   4.485  24.326  1.00 57.95           C  
ATOM   2439  HB  VAL A 171     -12.702   5.512  24.435  1.00 57.95           H  
ATOM   2440  O   VAL A 171     -14.400   5.514  22.306  1.00 57.95           O  
ATOM   2441  CG1 VAL A 171     -13.126   3.597  25.302  1.00 57.95           C  
ATOM   2442 HG11 VAL A 171     -12.618   2.638  25.407  1.00 57.95           H  
ATOM   2443 HG12 VAL A 171     -14.122   3.403  24.905  1.00 57.95           H  
ATOM   2444 HG13 VAL A 171     -13.190   4.090  26.272  1.00 57.95           H  
ATOM   2445  CG2 VAL A 171     -10.878   4.420  24.750  1.00 57.95           C  
ATOM   2446 HG21 VAL A 171     -10.473   3.428  24.551  1.00 57.95           H  
ATOM   2447 HG22 VAL A 171     -10.779   4.646  25.812  1.00 57.95           H  
ATOM   2448 HG23 VAL A 171     -10.293   5.154  24.195  1.00 57.95           H  
ATOM   2449  N   ALA A 172     -14.878   3.335  22.133  1.00 57.12           N  
ATOM   2450  H   ALA A 172     -14.526   2.392  22.222  1.00 57.12           H  
ATOM   2451  CA  ALA A 172     -16.198   3.536  21.500  1.00 57.12           C  
ATOM   2452  HA  ALA A 172     -16.027   3.951  20.507  1.00 57.12           H  
ATOM   2453  C   ALA A 172     -17.072   4.562  22.216  1.00 57.12           C  
ATOM   2454  CB  ALA A 172     -16.947   2.202  21.383  1.00 57.12           C  
ATOM   2455  HB1 ALA A 172     -17.594   2.217  20.506  1.00 57.12           H  
ATOM   2456  HB2 ALA A 172     -17.580   2.037  22.255  1.00 57.12           H  
ATOM   2457  HB3 ALA A 172     -16.247   1.370  21.306  1.00 57.12           H  
ATOM   2458  O   ALA A 172     -17.301   4.380  23.396  1.00 57.12           O  
ATOM   2459  N   PRO A 173     -17.672   5.584  21.590  1.00 57.96           N  
ATOM   2460  CA  PRO A 173     -18.355   6.655  22.329  1.00 57.96           C  
ATOM   2461  HA  PRO A 173     -17.634   7.151  22.980  1.00 57.96           H  
ATOM   2462  C   PRO A 173     -19.523   6.173  23.205  1.00 57.96           C  
ATOM   2463  CB  PRO A 173     -18.816   7.644  21.255  1.00 57.96           C  
ATOM   2464  HB2 PRO A 173     -18.062   8.422  21.141  1.00 57.96           H  
ATOM   2465  HB3 PRO A 173     -19.783   8.090  21.487  1.00 57.96           H  
ATOM   2466  O   PRO A 173     -19.927   6.866  24.138  1.00 57.96           O  
ATOM   2467  CG  PRO A 173     -18.871   6.809  19.974  1.00 57.96           C  
ATOM   2468  HG2 PRO A 173     -19.824   6.283  19.921  1.00 57.96           H  
ATOM   2469  HG3 PRO A 173     -18.721   7.419  19.084  1.00 57.96           H  
ATOM   2470  CD  PRO A 173     -17.743   5.800  20.160  1.00 57.96           C  
ATOM   2471  HD2 PRO A 173     -16.801   6.217  19.806  1.00 57.96           H  
ATOM   2472  HD3 PRO A 173     -17.977   4.878  19.627  1.00 57.96           H  
ATOM   2473  N   THR A 174     -20.052   4.979  22.935  1.00 58.96           N  
ATOM   2474  H   THR A 174     -19.595   4.414  22.233  1.00 58.96           H  
ATOM   2475  CA  THR A 174     -21.078   4.334  23.750  1.00 58.96           C  
ATOM   2476  HA  THR A 174     -21.129   4.828  24.720  1.00 58.96           H  
ATOM   2477  C   THR A 174     -20.711   2.873  24.008  1.00 58.96           C  
ATOM   2478  CB  THR A 174     -22.459   4.459  23.082  1.00 58.96           C  
ATOM   2479  HB  THR A 174     -23.201   4.025  23.753  1.00 58.96           H  
ATOM   2480  O   THR A 174     -20.239   2.185  23.107  1.00 58.96           O  
ATOM   2481  CG2 THR A 174     -22.874   5.902  22.787  1.00 58.96           C  
ATOM   2482 HG21 THR A 174     -23.900   5.915  22.420  1.00 58.96           H  
ATOM   2483 HG22 THR A 174     -22.809   6.495  23.699  1.00 58.96           H  
ATOM   2484 HG23 THR A 174     -22.224   6.339  22.029  1.00 58.96           H  
ATOM   2485  OG1 THR A 174     -22.524   3.779  21.856  1.00 58.96           O  
ATOM   2486  HG1 THR A 174     -21.709   3.920  21.369  1.00 58.96           H  
ATOM   2487  N   LYS A 175     -20.992   2.367  25.213  1.00 59.38           N  
ATOM   2488  H   LYS A 175     -21.177   3.035  25.948  1.00 59.38           H  
ATOM   2489  CA  LYS A 175     -20.856   0.956  25.640  1.00 59.38           C  
ATOM   2490  HA  LYS A 175     -19.808   0.659  25.608  1.00 59.38           H  
ATOM   2491  C   LYS A 175     -21.595  -0.048  24.771  1.00 59.38           C  
ATOM   2492  CB  LYS A 175     -21.403   0.816  27.068  1.00 59.38           C  
ATOM   2493  HB2 LYS A 175     -22.205   1.539  27.217  1.00 59.38           H  
ATOM   2494  HB3 LYS A 175     -21.820  -0.179  27.221  1.00 59.38           H  
ATOM   2495  O   LYS A 175     -21.394  -1.243  24.919  1.00 59.38           O  
ATOM   2496  CG  LYS A 175     -20.302   1.005  28.109  1.00 59.38           C  
ATOM   2497  HG2 LYS A 175     -19.704   1.886  27.875  1.00 59.38           H  
ATOM   2498  HG3 LYS A 175     -19.637   0.142  28.093  1.00 59.38           H  
ATOM   2499  CD  LYS A 175     -20.941   1.129  29.490  1.00 59.38           C  
ATOM   2500  HD2 LYS A 175     -21.813   1.779  29.413  1.00 59.38           H  
ATOM   2501  HD3 LYS A 175     -21.258   0.147  29.842  1.00 59.38           H  
ATOM   2502  CE  LYS A 175     -19.924   1.736  30.451  1.00 59.38           C  
ATOM   2503  HE2 LYS A 175     -19.214   2.322  29.867  1.00 59.38           H  
ATOM   2504  HE3 LYS A 175     -19.373   0.942  30.955  1.00 59.38           H  
ATOM   2505  NZ  LYS A 175     -20.610   2.632  31.397  1.00 59.38           N  
ATOM   2506  HZ1 LYS A 175     -21.043   3.342  30.824  1.00 59.38           H  
ATOM   2507  HZ2 LYS A 175     -19.944   3.098  31.996  1.00 59.38           H  
ATOM   2508  HZ3 LYS A 175     -21.332   2.146  31.908  1.00 59.38           H  
ATOM   2509  N   LYS A 176     -22.483   0.447  23.920  1.00 57.10           N  
ATOM   2510  H   LYS A 176     -22.487   1.451  23.808  1.00 57.10           H  
ATOM   2511  CA  LYS A 176     -23.297  -0.336  23.009  1.00 57.10           C  
ATOM   2512  HA  LYS A 176     -23.941  -1.018  23.564  1.00 57.10           H  
ATOM   2513  C   LYS A 176     -22.436  -1.258  22.137  1.00 57.10           C  
ATOM   2514  CB  LYS A 176     -24.153   0.674  22.228  1.00 57.10           C  
ATOM   2515  HB2 LYS A 176     -23.549   1.533  21.936  1.00 57.10           H  
ATOM   2516  HB3 LYS A 176     -24.493   0.246  21.285  1.00 57.10           H  
ATOM   2517  O   LYS A 176     -22.675  -2.461  22.103  1.00 57.10           O  
ATOM   2518  CG  LYS A 176     -25.341   1.133  23.096  1.00 57.10           C  
ATOM   2519  HG2 LYS A 176     -25.006   1.878  23.817  1.00 57.10           H  
ATOM   2520  HG3 LYS A 176     -25.731   0.280  23.653  1.00 57.10           H  
ATOM   2521  CD  LYS A 176     -26.456   1.721  22.226  1.00 57.10           C  
ATOM   2522  HD2 LYS A 176     -26.554   1.104  21.333  1.00 57.10           H  
ATOM   2523  HD3 LYS A 176     -26.171   2.722  21.901  1.00 57.10           H  
ATOM   2524  CE  LYS A 176     -27.800   1.761  22.963  1.00 57.10           C  
ATOM   2525  HE2 LYS A 176     -27.822   2.635  23.614  1.00 57.10           H  
ATOM   2526  HE3 LYS A 176     -27.878   0.865  23.579  1.00 57.10           H  
ATOM   2527  NZ  LYS A 176     -28.922   1.781  21.985  1.00 57.10           N  
ATOM   2528  HZ1 LYS A 176     -28.935   0.934  21.436  1.00 57.10           H  
ATOM   2529  HZ2 LYS A 176     -28.817   2.529  21.315  1.00 57.10           H  
ATOM   2530  HZ3 LYS A 176     -29.828   1.824  22.431  1.00 57.10           H  
ATOM   2531  N   ASN A 177     -21.346  -0.737  21.581  1.00 63.41           N  
ATOM   2532  H   ASN A 177     -21.183   0.256  21.669  1.00 63.41           H  
ATOM   2533  CA  ASN A 177     -20.514  -1.487  20.643  1.00 63.41           C  
ATOM   2534  HA  ASN A 177     -20.997  -2.440  20.426  1.00 63.41           H  
ATOM   2535  C   ASN A 177     -19.158  -1.814  21.249  1.00 63.41           C  
ATOM   2536  CB  ASN A 177     -20.344  -0.780  19.306  1.00 63.41           C  
ATOM   2537  HB2 ASN A 177     -19.457  -0.147  19.325  1.00 63.41           H  
ATOM   2538  HB3 ASN A 177     -20.207  -1.572  18.569  1.00 63.41           H  
ATOM   2539  O   ASN A 177     -18.115  -1.617  20.636  1.00 63.41           O  
ATOM   2540  CG  ASN A 177     -21.441   0.076  18.791  1.00 63.41           C  
ATOM   2541  ND2 ASN A 177     -21.133   0.746  17.716  1.00 63.41           N  
ATOM   2542 HD21 ASN A 177     -21.843   1.270  17.224  1.00 63.41           H  
ATOM   2543 HD22 ASN A 177     -20.260   0.527  17.259  1.00 63.41           H  
ATOM   2544  OD1 ASN A 177     -22.533   0.171  19.330  1.00 63.41           O  
ATOM   2545  N   ARG A 178     -19.155  -2.235  22.508  1.00 71.04           N  
ATOM   2546  H   ARG A 178     -20.031  -2.414  22.979  1.00 71.04           H  
ATOM   2547  CA  ARG A 178     -17.912  -2.565  23.190  1.00 71.04           C  
ATOM   2548  HA  ARG A 178     -17.079  -2.457  22.495  1.00 71.04           H  
ATOM   2549  C   ARG A 178     -17.876  -4.013  23.603  1.00 71.04           C  
ATOM   2550  CB  ARG A 178     -17.670  -1.617  24.365  1.00 71.04           C  
ATOM   2551  HB2 ARG A 178     -16.758  -1.931  24.874  1.00 71.04           H  
ATOM   2552  HB3 ARG A 178     -18.495  -1.697  25.072  1.00 71.04           H  
ATOM   2553  O   ARG A 178     -18.922  -4.635  23.760  1.00 71.04           O  
ATOM   2554  CG  ARG A 178     -17.507  -0.158  23.914  1.00 71.04           C  
ATOM   2555  HG2 ARG A 178     -16.780  -0.102  23.104  1.00 71.04           H  
ATOM   2556  HG3 ARG A 178     -18.468   0.238  23.586  1.00 71.04           H  
ATOM   2557  CD  ARG A 178     -16.988   0.622  25.121  1.00 71.04           C  
ATOM   2558  HD2 ARG A 178     -15.986   0.251  25.337  1.00 71.04           H  
ATOM   2559  HD3 ARG A 178     -17.625   0.386  25.973  1.00 71.04           H  
ATOM   2560  NE  ARG A 178     -16.927   2.092  24.961  1.00 71.04           N  
ATOM   2561  HE  ARG A 178     -17.132   2.507  24.063  1.00 71.04           H  
ATOM   2562  NH1 ARG A 178     -16.236   2.433  27.089  1.00 71.04           N  
ATOM   2563 HH11 ARG A 178     -16.227   1.428  27.193  1.00 71.04           H  
ATOM   2564 HH12 ARG A 178     -15.878   3.026  27.824  1.00 71.04           H  
ATOM   2565  NH2 ARG A 178     -16.347   4.184  25.775  1.00 71.04           N  
ATOM   2566 HH21 ARG A 178     -15.891   4.756  26.471  1.00 71.04           H  
ATOM   2567 HH22 ARG A 178     -16.527   4.581  24.864  1.00 71.04           H  
ATOM   2568  CZ  ARG A 178     -16.517   2.908  25.920  1.00 71.04           C  
ATOM   2569  N   ASP A 179     -16.663  -4.488  23.822  1.00 82.21           N  
ATOM   2570  H   ASP A 179     -15.884  -3.878  23.623  1.00 82.21           H  
ATOM   2571  CA  ASP A 179     -16.381  -5.731  24.525  1.00 82.21           C  
ATOM   2572  HA  ASP A 179     -15.299  -5.853  24.472  1.00 82.21           H  
ATOM   2573  C   ASP A 179     -16.965  -6.988  23.865  1.00 82.21           C  
ATOM   2574  CB  ASP A 179     -16.776  -5.594  26.012  1.00 82.21           C  
ATOM   2575  HB2 ASP A 179     -17.862  -5.576  26.095  1.00 82.21           H  
ATOM   2576  HB3 ASP A 179     -16.416  -6.469  26.553  1.00 82.21           H  
ATOM   2577  O   ASP A 179     -17.587  -7.816  24.537  1.00 82.21           O  
ATOM   2578  CG  ASP A 179     -16.210  -4.347  26.695  1.00 82.21           C  
ATOM   2579  OD1 ASP A 179     -16.963  -3.665  27.432  1.00 82.21           O  
ATOM   2580  OD2 ASP A 179     -14.995  -4.105  26.538  1.00 82.21           O  
ATOM   2581  N   LEU A 180     -16.744  -7.160  22.561  1.00 87.22           N  
ATOM   2582  H   LEU A 180     -16.171  -6.487  22.071  1.00 87.22           H  
ATOM   2583  CA  LEU A 180     -16.957  -8.460  21.933  1.00 87.22           C  
ATOM   2584  HA  LEU A 180     -17.897  -8.869  22.305  1.00 87.22           H  
ATOM   2585  C   LEU A 180     -15.833  -9.407  22.362  1.00 87.22           C  
ATOM   2586  CB  LEU A 180     -17.123  -8.294  20.420  1.00 87.22           C  
ATOM   2587  HB2 LEU A 180     -18.090  -7.820  20.253  1.00 87.22           H  
ATOM   2588  HB3 LEU A 180     -16.347  -7.619  20.058  1.00 87.22           H  
ATOM   2589  O   LEU A 180     -14.648  -9.158  22.141  1.00 87.22           O  
ATOM   2590  CG  LEU A 180     -17.085  -9.568  19.568  1.00 87.22           C  
ATOM   2591  HG  LEU A 180     -16.140 -10.092  19.716  1.00 87.22           H  
ATOM   2592  CD1 LEU A 180     -18.246 -10.502  19.896  1.00 87.22           C  
ATOM   2593 HD11 LEU A 180     -18.245 -11.314  19.168  1.00 87.22           H  
ATOM   2594 HD12 LEU A 180     -18.138 -10.908  20.902  1.00 87.22           H  
ATOM   2595 HD13 LEU A 180     -19.191  -9.966  19.803  1.00 87.22           H  
ATOM   2596  CD2 LEU A 180     -17.211  -9.181  18.102  1.00 87.22           C  
ATOM   2597 HD21 LEU A 180     -18.193  -8.753  17.899  1.00 87.22           H  
ATOM   2598 HD22 LEU A 180     -16.463  -8.428  17.857  1.00 87.22           H  
ATOM   2599 HD23 LEU A 180     -17.061 -10.044  17.452  1.00 87.22           H  
ATOM   2600  N   VAL A 181     -16.217 -10.495  23.024  1.00 91.71           N  
ATOM   2601  H   VAL A 181     -17.206 -10.599  23.202  1.00 91.71           H  
ATOM   2602  CA  VAL A 181     -15.312 -11.568  23.438  1.00 91.71           C  
ATOM   2603  HA  VAL A 181     -14.286 -11.285  23.204  1.00 91.71           H  
ATOM   2604  C   VAL A 181     -15.655 -12.815  22.645  1.00 91.71           C  
ATOM   2605  CB  VAL A 181     -15.388 -11.833  24.952  1.00 91.71           C  
ATOM   2606  HB  VAL A 181     -16.410 -12.099  25.222  1.00 91.71           H  
ATOM   2607  O   VAL A 181     -16.786 -13.298  22.704  1.00 91.71           O  
ATOM   2608  CG1 VAL A 181     -14.455 -12.983  25.368  1.00 91.71           C  
ATOM   2609 HG11 VAL A 181     -13.438 -12.769  25.042  1.00 91.71           H  
ATOM   2610 HG12 VAL A 181     -14.784 -13.916  24.910  1.00 91.71           H  
ATOM   2611 HG13 VAL A 181     -14.473 -13.103  26.451  1.00 91.71           H  
ATOM   2612  CG2 VAL A 181     -14.980 -10.599  25.767  1.00 91.71           C  
ATOM   2613 HG21 VAL A 181     -15.120 -10.792  26.830  1.00 91.71           H  
ATOM   2614 HG22 VAL A 181     -15.597  -9.745  25.488  1.00 91.71           H  
ATOM   2615 HG23 VAL A 181     -13.933 -10.365  25.575  1.00 91.71           H  
ATOM   2616  N   GLN A 182     -14.666 -13.368  21.952  1.00 93.34           N  
ATOM   2617  H   GLN A 182     -13.762 -12.918  21.975  1.00 93.34           H  
ATOM   2618  CA  GLN A 182     -14.791 -14.607  21.188  1.00 93.34           C  
ATOM   2619  HA  GLN A 182     -15.830 -14.937  21.194  1.00 93.34           H  
ATOM   2620  C   GLN A 182     -13.939 -15.702  21.842  1.00 93.34           C  
ATOM   2621  CB  GLN A 182     -14.396 -14.379  19.723  1.00 93.34           C  
ATOM   2622  HB2 GLN A 182     -13.312 -14.273  19.672  1.00 93.34           H  
ATOM   2623  HB3 GLN A 182     -14.666 -15.274  19.164  1.00 93.34           H  
ATOM   2624  O   GLN A 182     -12.854 -15.429  22.351  1.00 93.34           O  
ATOM   2625  CG  GLN A 182     -15.039 -13.145  19.049  1.00 93.34           C  
ATOM   2626  HG2 GLN A 182     -16.126 -13.231  19.074  1.00 93.34           H  
ATOM   2627  HG3 GLN A 182     -14.751 -12.239  19.582  1.00 93.34           H  
ATOM   2628  CD  GLN A 182     -14.594 -12.995  17.595  1.00 93.34           C  
ATOM   2629  NE2 GLN A 182     -14.685 -11.822  17.003  1.00 93.34           N  
ATOM   2630 HE21 GLN A 182     -14.491 -11.782  16.013  1.00 93.34           H  
ATOM   2631 HE22 GLN A 182     -15.056 -10.987  17.434  1.00 93.34           H  
ATOM   2632  OE1 GLN A 182     -14.124 -13.945  16.988  1.00 93.34           O  
ATOM   2633  N   MET A 183     -14.409 -16.948  21.851  1.00 95.05           N  
ATOM   2634  H   MET A 183     -15.319 -17.110  21.443  1.00 95.05           H  
ATOM   2635  CA  MET A 183     -13.665 -18.113  22.338  1.00 95.05           C  
ATOM   2636  HA  MET A 183     -12.600 -17.890  22.266  1.00 95.05           H  
ATOM   2637  C   MET A 183     -13.937 -19.330  21.458  1.00 95.05           C  
ATOM   2638  CB  MET A 183     -13.986 -18.393  23.817  1.00 95.05           C  
ATOM   2639  HB2 MET A 183     -13.341 -19.197  24.170  1.00 95.05           H  
ATOM   2640  HB3 MET A 183     -13.742 -17.497  24.388  1.00 95.05           H  
ATOM   2641  O   MET A 183     -15.088 -19.600  21.123  1.00 95.05           O  
ATOM   2642  CG  MET A 183     -15.450 -18.783  24.088  1.00 95.05           C  
ATOM   2643  HG2 MET A 183     -15.633 -19.766  23.654  1.00 95.05           H  
ATOM   2644  HG3 MET A 183     -16.106 -18.071  23.587  1.00 95.05           H  
ATOM   2645  SD  MET A 183     -15.915 -18.843  25.845  1.00 95.05           S  
ATOM   2646  CE  MET A 183     -16.008 -17.060  26.170  1.00 95.05           C  
ATOM   2647  HE1 MET A 183     -16.350 -16.888  27.191  1.00 95.05           H  
ATOM   2648  HE2 MET A 183     -16.710 -16.599  25.475  1.00 95.05           H  
ATOM   2649  HE3 MET A 183     -15.028 -16.603  26.037  1.00 95.05           H  
ATOM   2650  N   ALA A 184     -12.901 -20.095  21.119  1.00 95.78           N  
ATOM   2651  H   ALA A 184     -11.972 -19.820  21.405  1.00 95.78           H  
ATOM   2652  CA  ALA A 184     -13.044 -21.267  20.260  1.00 95.78           C  
ATOM   2653  HA  ALA A 184     -14.064 -21.640  20.350  1.00 95.78           H  
ATOM   2654  C   ALA A 184     -12.120 -22.422  20.658  1.00 95.78           C  
ATOM   2655  CB  ALA A 184     -12.836 -20.847  18.804  1.00 95.78           C  
ATOM   2656  HB1 ALA A 184     -11.807 -20.528  18.644  1.00 95.78           H  
ATOM   2657  HB2 ALA A 184     -13.061 -21.689  18.149  1.00 95.78           H  
ATOM   2658  HB3 ALA A 184     -13.506 -20.026  18.547  1.00 95.78           H  
ATOM   2659  O   ALA A 184     -11.055 -22.224  21.247  1.00 95.78           O  
ATOM   2660  N   VAL A 185     -12.540 -23.647  20.336  1.00 96.46           N  
ATOM   2661  H   VAL A 185     -13.438 -23.716  19.879  1.00 96.46           H  
ATOM   2662  CA  VAL A 185     -11.743 -24.877  20.446  1.00 96.46           C  
ATOM   2663  HA  VAL A 185     -10.698 -24.605  20.594  1.00 96.46           H  
ATOM   2664  C   VAL A 185     -11.851 -25.646  19.135  1.00 96.46           C  
ATOM   2665  CB  VAL A 185     -12.184 -25.757  21.633  1.00 96.46           C  
ATOM   2666  HB  VAL A 185     -13.221 -26.061  21.490  1.00 96.46           H  
ATOM   2667  O   VAL A 185     -12.950 -25.886  18.638  1.00 96.46           O  
ATOM   2668  CG1 VAL A 185     -11.321 -27.025  21.757  1.00 96.46           C  
ATOM   2669 HG11 VAL A 185     -11.434 -27.645  20.867  1.00 96.46           H  
ATOM   2670 HG12 VAL A 185     -11.638 -27.607  22.622  1.00 96.46           H  
ATOM   2671 HG13 VAL A 185     -10.273 -26.750  21.868  1.00 96.46           H  
ATOM   2672  CG2 VAL A 185     -12.082 -25.009  22.969  1.00 96.46           C  
ATOM   2673 HG21 VAL A 185     -12.762 -24.157  22.965  1.00 96.46           H  
ATOM   2674 HG22 VAL A 185     -11.065 -24.642  23.112  1.00 96.46           H  
ATOM   2675 HG23 VAL A 185     -12.359 -25.667  23.793  1.00 96.46           H  
ATOM   2676  N   GLY A 186     -10.707 -26.062  18.601  1.00 95.25           N  
ATOM   2677  H   GLY A 186      -9.852 -25.861  19.100  1.00 95.25           H  
ATOM   2678  CA  GLY A 186     -10.585 -26.805  17.351  1.00 95.25           C  
ATOM   2679  HA2 GLY A 186     -11.565 -26.939  16.893  1.00 95.25           H  
ATOM   2680  HA3 GLY A 186      -9.965 -26.245  16.652  1.00 95.25           H  
ATOM   2681  C   GLY A 186      -9.940 -28.167  17.568  1.00 95.25           C  
ATOM   2682  O   GLY A 186      -9.177 -28.375  18.516  1.00 95.25           O  
ATOM   2683  N   TYR A 187     -10.250 -29.106  16.682  1.00 96.20           N  
ATOM   2684  H   TYR A 187     -10.936 -28.875  15.977  1.00 96.20           H  
ATOM   2685  CA  TYR A 187      -9.616 -30.414  16.596  1.00 96.20           C  
ATOM   2686  HA  TYR A 187      -8.683 -30.396  17.160  1.00 96.20           H  
ATOM   2687  C   TYR A 187      -9.298 -30.737  15.135  1.00 96.20           C  
ATOM   2688  CB  TYR A 187     -10.534 -31.474  17.218  1.00 96.20           C  
ATOM   2689  HB2 TYR A 187     -10.771 -31.177  18.240  1.00 96.20           H  
ATOM   2690  HB3 TYR A 187     -11.470 -31.514  16.660  1.00 96.20           H  
ATOM   2691  O   TYR A 187     -10.219 -30.834  14.330  1.00 96.20           O  
ATOM   2692  CG  TYR A 187      -9.903 -32.850  17.253  1.00 96.20           C  
ATOM   2693  CD1 TYR A 187     -10.289 -33.850  16.339  1.00 96.20           C  
ATOM   2694  HD1 TYR A 187     -11.030 -33.629  15.585  1.00 96.20           H  
ATOM   2695  CD2 TYR A 187      -8.870 -33.098  18.172  1.00 96.20           C  
ATOM   2696  HD2 TYR A 187      -8.551 -32.310  18.838  1.00 96.20           H  
ATOM   2697  CE1 TYR A 187      -9.654 -35.108  16.370  1.00 96.20           C  
ATOM   2698  HE1 TYR A 187      -9.893 -35.863  15.636  1.00 96.20           H  
ATOM   2699  CE2 TYR A 187      -8.233 -34.347  18.203  1.00 96.20           C  
ATOM   2700  HE2 TYR A 187      -7.429 -34.517  18.905  1.00 96.20           H  
ATOM   2701  OH  TYR A 187      -7.983 -36.545  17.342  1.00 96.20           O  
ATOM   2702  HH  TYR A 187      -7.192 -36.454  17.879  1.00 96.20           H  
ATOM   2703  CZ  TYR A 187      -8.629 -35.354  17.305  1.00 96.20           C  
ATOM   2704  N   ASP A 188      -8.020 -30.928  14.808  1.00 93.65           N  
ATOM   2705  H   ASP A 188      -7.322 -30.790  15.525  1.00 93.65           H  
ATOM   2706  CA  ASP A 188      -7.541 -31.357  13.485  1.00 93.65           C  
ATOM   2707  HA  ASP A 188      -8.389 -31.677  12.880  1.00 93.65           H  
ATOM   2708  C   ASP A 188      -6.593 -32.556  13.655  1.00 93.65           C  
ATOM   2709  CB  ASP A 188      -6.871 -30.176  12.752  1.00 93.65           C  
ATOM   2710  HB2 ASP A 188      -5.920 -29.940  13.231  1.00 93.65           H  
ATOM   2711  HB3 ASP A 188      -7.518 -29.304  12.845  1.00 93.65           H  
ATOM   2712  O   ASP A 188      -5.563 -32.455  14.332  1.00 93.65           O  
ATOM   2713  CG  ASP A 188      -6.638 -30.433  11.254  1.00 93.65           C  
ATOM   2714  OD1 ASP A 188      -6.465 -29.445  10.500  1.00 93.65           O  
ATOM   2715  OD2 ASP A 188      -6.708 -31.603  10.820  1.00 93.65           O  
ATOM   2716  N   ALA A 189      -6.974 -33.718  13.114  1.00 95.12           N  
ATOM   2717  H   ALA A 189      -7.809 -33.721  12.547  1.00 95.12           H  
ATOM   2718  CA  ALA A 189      -6.183 -34.945  13.189  1.00 95.12           C  
ATOM   2719  HA  ALA A 189      -5.129 -34.673  13.132  1.00 95.12           H  
ATOM   2720  C   ALA A 189      -6.479 -35.923  12.039  1.00 95.12           C  
ATOM   2721  CB  ALA A 189      -6.446 -35.630  14.539  1.00 95.12           C  
ATOM   2722  HB1 ALA A 189      -6.222 -34.941  15.353  1.00 95.12           H  
ATOM   2723  HB2 ALA A 189      -5.819 -36.516  14.634  1.00 95.12           H  
ATOM   2724  HB3 ALA A 189      -7.494 -35.925  14.592  1.00 95.12           H  
ATOM   2725  O   ALA A 189      -7.603 -36.021  11.545  1.00 95.12           O  
ATOM   2726  N   GLU A 190      -5.480 -36.738  11.690  1.00 91.81           N  
ATOM   2727  H   GLU A 190      -4.573 -36.594  12.110  1.00 91.81           H  
ATOM   2728  CA  GLU A 190      -5.604 -37.833  10.722  1.00 91.81           C  
ATOM   2729  HA  GLU A 190      -6.563 -37.749  10.210  1.00 91.81           H  
ATOM   2730  C   GLU A 190      -5.565 -39.211  11.409  1.00 91.81           C  
ATOM   2731  CB  GLU A 190      -4.519 -37.734   9.641  1.00 91.81           C  
ATOM   2732  HB2 GLU A 190      -4.598 -38.614   9.003  1.00 91.81           H  
ATOM   2733  HB3 GLU A 190      -3.540 -37.740  10.121  1.00 91.81           H  
ATOM   2734  O   GLU A 190      -4.706 -39.504  12.246  1.00 91.81           O  
ATOM   2735  CG  GLU A 190      -4.655 -36.480   8.759  1.00 91.81           C  
ATOM   2736  HG2 GLU A 190      -5.666 -36.454   8.352  1.00 91.81           H  
ATOM   2737  HG3 GLU A 190      -4.513 -35.593   9.376  1.00 91.81           H  
ATOM   2738  CD  GLU A 190      -3.640 -36.456   7.602  1.00 91.81           C  
ATOM   2739  OE1 GLU A 190      -3.873 -35.679   6.649  1.00 91.81           O  
ATOM   2740  OE2 GLU A 190      -2.646 -37.219   7.663  1.00 91.81           O  
ATOM   2741  N   PHE A 191      -6.487 -40.095  11.023  1.00 93.95           N  
ATOM   2742  H   PHE A 191      -7.151 -39.777  10.331  1.00 93.95           H  
ATOM   2743  CA  PHE A 191      -6.597 -41.481  11.476  1.00 93.95           C  
ATOM   2744  HA  PHE A 191      -5.788 -41.691  12.176  1.00 93.95           H  
ATOM   2745  C   PHE A 191      -6.448 -42.442  10.290  1.00 93.95           C  
ATOM   2746  CB  PHE A 191      -7.923 -41.694  12.217  1.00 93.95           C  
ATOM   2747  HB2 PHE A 191      -8.745 -41.477  11.535  1.00 93.95           H  
ATOM   2748  HB3 PHE A 191      -8.001 -42.745  12.495  1.00 93.95           H  
ATOM   2749  O   PHE A 191      -7.429 -42.935   9.726  1.00 93.95           O  
ATOM   2750  CG  PHE A 191      -8.093 -40.859  13.466  1.00 93.95           C  
ATOM   2751  CD1 PHE A 191      -7.511 -41.269  14.680  1.00 93.95           C  
ATOM   2752  HD1 PHE A 191      -6.905 -42.163  14.712  1.00 93.95           H  
ATOM   2753  CD2 PHE A 191      -8.842 -39.669  13.410  1.00 93.95           C  
ATOM   2754  HD2 PHE A 191      -9.247 -39.322  12.471  1.00 93.95           H  
ATOM   2755  CE1 PHE A 191      -7.713 -40.512  15.847  1.00 93.95           C  
ATOM   2756  HE1 PHE A 191      -7.265 -40.816  16.781  1.00 93.95           H  
ATOM   2757  CE2 PHE A 191      -9.042 -38.914  14.576  1.00 93.95           C  
ATOM   2758  HE2 PHE A 191      -9.598 -37.989  14.526  1.00 93.95           H  
ATOM   2759  CZ  PHE A 191      -8.497 -39.348  15.795  1.00 93.95           C  
ATOM   2760  HZ  PHE A 191      -8.671 -38.775  16.693  1.00 93.95           H  
ATOM   2761  N   GLY A 192      -5.202 -42.735   9.914  1.00 90.27           N  
ATOM   2762  H   GLY A 192      -4.462 -42.169  10.305  1.00 90.27           H  
ATOM   2763  CA  GLY A 192      -4.918 -43.442   8.663  1.00 90.27           C  
ATOM   2764  HA2 GLY A 192      -3.864 -43.715   8.617  1.00 90.27           H  
ATOM   2765  HA3 GLY A 192      -5.528 -44.343   8.594  1.00 90.27           H  
ATOM   2766  C   GLY A 192      -5.223 -42.524   7.482  1.00 90.27           C  
ATOM   2767  O   GLY A 192      -4.742 -41.403   7.463  1.00 90.27           O  
ATOM   2768  N   ASP A 193      -6.058 -42.970   6.546  1.00 93.32           N  
ATOM   2769  H   ASP A 193      -6.399 -43.919   6.600  1.00 93.32           H  
ATOM   2770  CA  ASP A 193      -6.457 -42.160   5.382  1.00 93.32           C  
ATOM   2771  HA  ASP A 193      -5.639 -41.487   5.124  1.00 93.32           H  
ATOM   2772  C   ASP A 193      -7.698 -41.282   5.652  1.00 93.32           C  
ATOM   2773  CB  ASP A 193      -6.705 -43.078   4.173  1.00 93.32           C  
ATOM   2774  HB2 ASP A 193      -7.579 -43.690   4.396  1.00 93.32           H  
ATOM   2775  HB3 ASP A 193      -6.935 -42.468   3.299  1.00 93.32           H  
ATOM   2776  O   ASP A 193      -8.301 -40.753   4.716  1.00 93.32           O  
ATOM   2777  CG  ASP A 193      -5.543 -44.005   3.807  1.00 93.32           C  
ATOM   2778  OD1 ASP A 193      -5.853 -45.142   3.374  1.00 93.32           O  
ATOM   2779  OD2 ASP A 193      -4.368 -43.617   3.973  1.00 93.32           O  
ATOM   2780  N   VAL A 194      -8.147 -41.205   6.912  1.00 95.87           N  
ATOM   2781  H   VAL A 194      -7.575 -41.609   7.640  1.00 95.87           H  
ATOM   2782  CA  VAL A 194      -9.325 -40.430   7.323  1.00 95.87           C  
ATOM   2783  HA  VAL A 194      -9.891 -40.151   6.434  1.00 95.87           H  
ATOM   2784  C   VAL A 194      -8.876 -39.154   8.025  1.00 95.87           C  
ATOM   2785  CB  VAL A 194     -10.266 -41.245   8.233  1.00 95.87           C  
ATOM   2786  HB  VAL A 194      -9.731 -41.543   9.135  1.00 95.87           H  
ATOM   2787  O   VAL A 194      -8.289 -39.240   9.101  1.00 95.87           O  
ATOM   2788  CG1 VAL A 194     -11.500 -40.429   8.649  1.00 95.87           C  
ATOM   2789 HG11 VAL A 194     -12.019 -40.063   7.764  1.00 95.87           H  
ATOM   2790 HG12 VAL A 194     -12.176 -41.043   9.243  1.00 95.87           H  
ATOM   2791 HG13 VAL A 194     -11.199 -39.573   9.252  1.00 95.87           H  
ATOM   2792  CG2 VAL A 194     -10.774 -42.517   7.538  1.00 95.87           C  
ATOM   2793 HG21 VAL A 194      -9.931 -43.141   7.242  1.00 95.87           H  
ATOM   2794 HG22 VAL A 194     -11.403 -43.082   8.225  1.00 95.87           H  
ATOM   2795 HG23 VAL A 194     -11.354 -42.243   6.657  1.00 95.87           H  
ATOM   2796  N   GLY A 195      -9.191 -37.989   7.466  1.00 95.57           N  
ATOM   2797  H   GLY A 195      -9.720 -37.993   6.606  1.00 95.57           H  
ATOM   2798  CA  GLY A 195      -9.029 -36.704   8.148  1.00 95.57           C  
ATOM   2799  HA2 GLY A 195      -8.827 -35.919   7.419  1.00 95.57           H  
ATOM   2800  HA3 GLY A 195      -8.180 -36.743   8.830  1.00 95.57           H  
ATOM   2801  C   GLY A 195     -10.288 -36.332   8.930  1.00 95.57           C  
ATOM   2802  O   GLY A 195     -11.407 -36.564   8.464  1.00 95.57           O  
ATOM   2803  N   LEU A 196     -10.120 -35.764  10.124  1.00 96.60           N  
ATOM   2804  H   LEU A 196      -9.180 -35.637  10.470  1.00 96.60           H  
ATOM   2805  CA  LEU A 196     -11.204 -35.229  10.946  1.00 96.60           C  
ATOM   2806  HA  LEU A 196     -12.118 -35.189  10.355  1.00 96.60           H  
ATOM   2807  C   LEU A 196     -10.857 -33.803  11.380  1.00 96.60           C  
ATOM   2808  CB  LEU A 196     -11.436 -36.162  12.153  1.00 96.60           C  
ATOM   2809  HB2 LEU A 196     -10.491 -36.267  12.687  1.00 96.60           H  
ATOM   2810  HB3 LEU A 196     -11.724 -37.146  11.782  1.00 96.60           H  
ATOM   2811  O   LEU A 196      -9.887 -33.608  12.110  1.00 96.60           O  
ATOM   2812  CG  LEU A 196     -12.502 -35.664  13.150  1.00 96.60           C  
ATOM   2813  HG  LEU A 196     -12.215 -34.690  13.546  1.00 96.60           H  
ATOM   2814  CD1 LEU A 196     -13.892 -35.560  12.523  1.00 96.60           C  
ATOM   2815 HD11 LEU A 196     -13.888 -34.823  11.720  1.00 96.60           H  
ATOM   2816 HD12 LEU A 196     -14.610 -35.227  13.273  1.00 96.60           H  
ATOM   2817 HD13 LEU A 196     -14.196 -36.530  12.129  1.00 96.60           H  
ATOM   2818  CD2 LEU A 196     -12.628 -36.641  14.322  1.00 96.60           C  
ATOM   2819 HD21 LEU A 196     -13.321 -36.236  15.059  1.00 96.60           H  
ATOM   2820 HD22 LEU A 196     -12.987 -37.607  13.966  1.00 96.60           H  
ATOM   2821 HD23 LEU A 196     -11.654 -36.776  14.794  1.00 96.60           H  
ATOM   2822  N   LYS A 197     -11.696 -32.842  10.979  1.00 95.49           N  
ATOM   2823  H   LYS A 197     -12.465 -33.102  10.379  1.00 95.49           H  
ATOM   2824  CA  LYS A 197     -11.673 -31.460  11.472  1.00 95.49           C  
ATOM   2825  HA  LYS A 197     -10.858 -31.355  12.189  1.00 95.49           H  
ATOM   2826  C   LYS A 197     -12.979 -31.149  12.190  1.00 95.49           C  
ATOM   2827  CB  LYS A 197     -11.405 -30.459  10.340  1.00 95.49           C  
ATOM   2828  HB2 LYS A 197     -11.408 -29.457  10.768  1.00 95.49           H  
ATOM   2829  HB3 LYS A 197     -12.198 -30.519   9.596  1.00 95.49           H  
ATOM   2830  O   LYS A 197     -14.044 -31.447  11.652  1.00 95.49           O  
ATOM   2831  CG  LYS A 197     -10.049 -30.707   9.665  1.00 95.49           C  
ATOM   2832  HG2 LYS A 197      -9.289 -30.845  10.434  1.00 95.49           H  
ATOM   2833  HG3 LYS A 197     -10.105 -31.611   9.058  1.00 95.49           H  
ATOM   2834  CD  LYS A 197      -9.652 -29.518   8.785  1.00 95.49           C  
ATOM   2835  HD2 LYS A 197     -10.440 -29.305   8.063  1.00 95.49           H  
ATOM   2836  HD3 LYS A 197      -9.522 -28.649   9.431  1.00 95.49           H  
ATOM   2837  CE  LYS A 197      -8.347 -29.824   8.041  1.00 95.49           C  
ATOM   2838  HE2 LYS A 197      -7.859 -30.668   8.529  1.00 95.49           H  
ATOM   2839  HE3 LYS A 197      -8.577 -30.102   7.012  1.00 95.49           H  
ATOM   2840  NZ  LYS A 197      -7.418 -28.674   8.082  1.00 95.49           N  
ATOM   2841  HZ1 LYS A 197      -7.025 -28.666   9.012  1.00 95.49           H  
ATOM   2842  HZ2 LYS A 197      -6.628 -28.800   7.466  1.00 95.49           H  
ATOM   2843  HZ3 LYS A 197      -7.874 -27.787   7.923  1.00 95.49           H  
ATOM   2844  N   ALA A 198     -12.922 -30.579  13.386  1.00 96.95           N  
ATOM   2845  H   ALA A 198     -12.014 -30.372  13.777  1.00 96.95           H  
ATOM   2846  CA  ALA A 198     -14.103 -30.151  14.133  1.00 96.95           C  
ATOM   2847  HA  ALA A 198     -14.899 -29.925  13.424  1.00 96.95           H  
ATOM   2848  C   ALA A 198     -13.832 -28.872  14.932  1.00 96.95           C  
ATOM   2849  CB  ALA A 198     -14.566 -31.294  15.048  1.00 96.95           C  
ATOM   2850  HB1 ALA A 198     -13.792 -31.513  15.784  1.00 96.95           H  
ATOM   2851  HB2 ALA A 198     -14.768 -32.185  14.453  1.00 96.95           H  
ATOM   2852  HB3 ALA A 198     -15.480 -30.995  15.562  1.00 96.95           H  
ATOM   2853  O   ALA A 198     -12.714 -28.677  15.407  1.00 96.95           O  
ATOM   2854  N   SER A 199     -14.860 -28.045  15.121  1.00 95.81           N  
ATOM   2855  H   SER A 199     -15.746 -28.255  14.684  1.00 95.81           H  
ATOM   2856  CA  SER A 199     -14.789 -26.795  15.885  1.00 95.81           C  
ATOM   2857  HA  SER A 199     -13.895 -26.809  16.510  1.00 95.81           H  
ATOM   2858  C   SER A 199     -15.996 -26.604  16.797  1.00 95.81           C  
ATOM   2859  CB  SER A 199     -14.670 -25.593  14.947  1.00 95.81           C  
ATOM   2860  HB2 SER A 199     -13.837 -25.783  14.270  1.00 95.81           H  
ATOM   2861  HB3 SER A 199     -14.462 -24.690  15.520  1.00 95.81           H  
ATOM   2862  O   SER A 199     -17.090 -27.104  16.523  1.00 95.81           O  
ATOM   2863  OG  SER A 199     -15.861 -25.416  14.195  1.00 95.81           O  
ATOM   2864  HG  SER A 199     -16.345 -24.652  14.517  1.00 95.81           H  
ATOM   2865  N   ALA A 200     -15.787 -25.856  17.877  1.00 96.44           N  
ATOM   2866  H   ALA A 200     -14.843 -25.551  18.066  1.00 96.44           H  
ATOM   2867  CA  ALA A 200     -16.843 -25.212  18.645  1.00 96.44           C  
ATOM   2868  HA  ALA A 200     -17.738 -25.134  18.028  1.00 96.44           H  
ATOM   2869  C   ALA A 200     -16.386 -23.797  19.017  1.00 96.44           C  
ATOM   2870  CB  ALA A 200     -17.169 -26.056  19.883  1.00 96.44           C  
ATOM   2871  HB1 ALA A 200     -17.509 -27.043  19.569  1.00 96.44           H  
ATOM   2872  HB2 ALA A 200     -17.961 -25.567  20.450  1.00 96.44           H  
ATOM   2873  HB3 ALA A 200     -16.282 -26.153  20.508  1.00 96.44           H  
ATOM   2874  O   ALA A 200     -15.323 -23.642  19.625  1.00 96.44           O  
ATOM   2875  N   ALA A 201     -17.187 -22.795  18.671  1.00 94.88           N  
ATOM   2876  H   ALA A 201     -18.048 -23.002  18.186  1.00 94.88           H  
ATOM   2877  CA  ALA A 201     -16.914 -21.387  18.927  1.00 94.88           C  
ATOM   2878  HA  ALA A 201     -16.059 -21.305  19.599  1.00 94.88           H  
ATOM   2879  C   ALA A 201     -18.102 -20.708  19.622  1.00 94.88           C  
ATOM   2880  CB  ALA A 201     -16.530 -20.700  17.614  1.00 94.88           C  
ATOM   2881  HB1 ALA A 201     -17.358 -20.741  16.906  1.00 94.88           H  
ATOM   2882  HB2 ALA A 201     -16.292 -19.655  17.812  1.00 94.88           H  
ATOM   2883  HB3 ALA A 201     -15.658 -21.181  17.171  1.00 94.88           H  
ATOM   2884  O   ALA A 201     -19.257 -21.109  19.464  1.00 94.88           O  
ATOM   2885  N   ALA A 202     -17.808 -19.692  20.427  1.00 94.81           N  
ATOM   2886  H   ALA A 202     -16.838 -19.429  20.531  1.00 94.81           H  
ATOM   2887  CA  ALA A 202     -18.798 -18.823  21.039  1.00 94.81           C  
ATOM   2888  HA  ALA A 202     -19.713 -18.892  20.450  1.00 94.81           H  
ATOM   2889  C   ALA A 202     -18.312 -17.374  21.014  1.00 94.81           C  
ATOM   2890  CB  ALA A 202     -19.105 -19.295  22.467  1.00 94.81           C  
ATOM   2891  HB1 ALA A 202     -18.229 -19.153  23.100  1.00 94.81           H  
ATOM   2892  HB2 ALA A 202     -19.938 -18.715  22.862  1.00 94.81           H  
ATOM   2893  HB3 ALA A 202     -19.377 -20.351  22.453  1.00 94.81           H  
ATOM   2894  O   ALA A 202     -17.150 -17.107  21.320  1.00 94.81           O  
ATOM   2895  N   ALA A 203     -19.206 -16.445  20.707  1.00 92.23           N  
ATOM   2896  H   ALA A 203     -20.138 -16.738  20.452  1.00 92.23           H  
ATOM   2897  CA  ALA A 203     -18.959 -15.012  20.766  1.00 92.23           C  
ATOM   2898  HA  ALA A 203     -17.996 -14.826  21.241  1.00 92.23           H  
ATOM   2899  C   ALA A 203     -20.031 -14.335  21.620  1.00 92.23           C  
ATOM   2900  CB  ALA A 203     -18.886 -14.467  19.342  1.00 92.23           C  
ATOM   2901  HB1 ALA A 203     -19.805 -14.687  18.797  1.00 92.23           H  
ATOM   2902  HB2 ALA A 203     -18.041 -14.921  18.824  1.00 92.23           H  
ATOM   2903  HB3 ALA A 203     -18.746 -13.387  19.367  1.00 92.23           H  
ATOM   2904  O   ALA A 203     -21.188 -14.759  21.622  1.00 92.23           O  
ATOM   2905  N   THR A 204     -19.655 -13.313  22.389  1.00 90.10           N  
ATOM   2906  H   THR A 204     -18.687 -13.026  22.383  1.00 90.10           H  
ATOM   2907  CA  THR A 204     -20.609 -12.546  23.194  1.00 90.10           C  
ATOM   2908  HA  THR A 204     -21.574 -12.635  22.695  1.00 90.10           H  
ATOM   2909  C   THR A 204     -20.280 -11.065  23.239  1.00 90.10           C  
ATOM   2910  CB  THR A 204     -20.760 -13.124  24.610  1.00 90.10           C  
ATOM   2911  HB  THR A 204     -20.999 -14.182  24.505  1.00 90.10           H  
ATOM   2912  O   THR A 204     -19.122 -10.686  23.407  1.00 90.10           O  
ATOM   2913  CG2 THR A 204     -19.509 -13.006  25.486  1.00 90.10           C  
ATOM   2914 HG21 THR A 204     -19.289 -11.958  25.693  1.00 90.10           H  
ATOM   2915 HG22 THR A 204     -19.680 -13.526  26.428  1.00 90.10           H  
ATOM   2916 HG23 THR A 204     -18.658 -13.457  24.975  1.00 90.10           H  
ATOM   2917  OG1 THR A 204     -21.830 -12.494  25.286  1.00 90.10           O  
ATOM   2918  HG1 THR A 204     -22.580 -12.526  24.688  1.00 90.10           H  
ATOM   2919  N   GLN A 205     -21.321 -10.242  23.128  1.00 81.80           N  
ATOM   2920  H   GLN A 205     -22.229 -10.650  22.957  1.00 81.80           H  
ATOM   2921  CA  GLN A 205     -21.270  -8.789  23.249  1.00 81.80           C  
ATOM   2922  HA  GLN A 205     -20.464  -8.503  23.925  1.00 81.80           H  
ATOM   2923  C   GLN A 205     -22.612  -8.282  23.784  1.00 81.80           C  
ATOM   2924  CB  GLN A 205     -21.006  -8.194  21.863  1.00 81.80           C  
ATOM   2925  HB2 GLN A 205     -21.821  -8.445  21.184  1.00 81.80           H  
ATOM   2926  HB3 GLN A 205     -20.077  -8.606  21.467  1.00 81.80           H  
ATOM   2927  O   GLN A 205     -23.648  -8.707  23.302  1.00 81.80           O  
ATOM   2928  CG  GLN A 205     -20.867  -6.678  21.967  1.00 81.80           C  
ATOM   2929  HG2 GLN A 205     -21.800  -6.225  22.304  1.00 81.80           H  
ATOM   2930  HG3 GLN A 205     -20.084  -6.468  22.695  1.00 81.80           H  
ATOM   2931  CD  GLN A 205     -20.495  -6.027  20.655  1.00 81.80           C  
ATOM   2932  NE2 GLN A 205     -20.015  -4.811  20.717  1.00 81.80           N  
ATOM   2933 HE21 GLN A 205     -19.725  -4.476  21.624  1.00 81.80           H  
ATOM   2934 HE22 GLN A 205     -19.611  -4.491  19.848  1.00 81.80           H  
ATOM   2935  OE1 GLN A 205     -20.601  -6.584  19.583  1.00 81.80           O  
ATOM   2936  N   SER A 206     -22.652  -7.366  24.757  1.00 76.24           N  
ATOM   2937  H   SER A 206     -21.771  -6.961  25.043  1.00 76.24           H  
ATOM   2938  CA  SER A 206     -23.893  -6.654  25.151  1.00 76.24           C  
ATOM   2939  HA  SER A 206     -23.692  -6.206  26.125  1.00 76.24           H  
ATOM   2940  C   SER A 206     -25.173  -7.510  25.359  1.00 76.24           C  
ATOM   2941  CB  SER A 206     -24.141  -5.485  24.180  1.00 76.24           C  
ATOM   2942  HB2 SER A 206     -24.140  -5.858  23.156  1.00 76.24           H  
ATOM   2943  HB3 SER A 206     -25.105  -5.017  24.381  1.00 76.24           H  
ATOM   2944  O   SER A 206     -26.283  -7.010  25.181  1.00 76.24           O  
ATOM   2945  OG  SER A 206     -23.131  -4.507  24.349  1.00 76.24           O  
ATOM   2946  HG  SER A 206     -23.024  -4.020  23.529  1.00 76.24           H  
ATOM   2947  N   ASN A 207     -25.047  -8.758  25.832  1.00 75.89           N  
ATOM   2948  H   ASN A 207     -24.095  -9.091  25.887  1.00 75.89           H  
ATOM   2949  CA  ASN A 207     -26.095  -9.797  25.978  1.00 75.89           C  
ATOM   2950  HA  ASN A 207     -25.672 -10.537  26.657  1.00 75.89           H  
ATOM   2951  C   ASN A 207     -26.451 -10.613  24.722  1.00 75.89           C  
ATOM   2952  CB  ASN A 207     -27.393  -9.302  26.649  1.00 75.89           C  
ATOM   2953  HB2 ASN A 207     -27.977 -10.169  26.959  1.00 75.89           H  
ATOM   2954  HB3 ASN A 207     -27.991  -8.773  25.907  1.00 75.89           H  
ATOM   2955  O   ASN A 207     -27.225 -11.558  24.855  1.00 75.89           O  
ATOM   2956  CG  ASN A 207     -27.204  -8.433  27.867  1.00 75.89           C  
ATOM   2957  ND2 ASN A 207     -27.706  -7.224  27.818  1.00 75.89           N  
ATOM   2958 HD21 ASN A 207     -27.425  -6.601  28.561  1.00 75.89           H  
ATOM   2959 HD22 ASN A 207     -27.944  -6.900  26.891  1.00 75.89           H  
ATOM   2960  OD1 ASN A 207     -26.621  -8.805  28.874  1.00 75.89           O  
ATOM   2961  N   LEU A 208     -25.879 -10.308  23.562  1.00 80.45           N  
ATOM   2962  H   LEU A 208     -25.264  -9.508  23.503  1.00 80.45           H  
ATOM   2963  CA  LEU A 208     -25.850 -11.215  22.422  1.00 80.45           C  
ATOM   2964  HA  LEU A 208     -26.852 -11.616  22.271  1.00 80.45           H  
ATOM   2965  C   LEU A 208     -24.901 -12.377  22.730  1.00 80.45           C  
ATOM   2966  CB  LEU A 208     -25.452 -10.425  21.159  1.00 80.45           C  
ATOM   2967  HB2 LEU A 208     -24.539  -9.868  21.366  1.00 80.45           H  
ATOM   2968  HB3 LEU A 208     -26.238  -9.702  20.942  1.00 80.45           H  
ATOM   2969  O   LEU A 208     -23.785 -12.173  23.227  1.00 80.45           O  
ATOM   2970  CG  LEU A 208     -25.173 -11.251  19.891  1.00 80.45           C  
ATOM   2971  HG  LEU A 208     -24.359 -11.949  20.088  1.00 80.45           H  
ATOM   2972  CD1 LEU A 208     -26.382 -12.029  19.397  1.00 80.45           C  
ATOM   2973 HD11 LEU A 208     -26.760 -12.702  20.166  1.00 80.45           H  
ATOM   2974 HD12 LEU A 208     -26.108 -12.619  18.522  1.00 80.45           H  
ATOM   2975 HD13 LEU A 208     -27.147 -11.311  19.103  1.00 80.45           H  
ATOM   2976  CD2 LEU A 208     -24.744 -10.306  18.770  1.00 80.45           C  
ATOM   2977 HD21 LEU A 208     -23.821  -9.794  19.040  1.00 80.45           H  
ATOM   2978 HD22 LEU A 208     -25.520  -9.565  18.581  1.00 80.45           H  
ATOM   2979 HD23 LEU A 208     -24.570 -10.864  17.850  1.00 80.45           H  
ATOM   2980  N   TRP A 209     -25.350 -13.593  22.439  1.00 88.49           N  
ATOM   2981  H   TRP A 209     -26.304 -13.678  22.117  1.00 88.49           H  
ATOM   2982  CA  TRP A 209     -24.510 -14.781  22.353  1.00 88.49           C  
ATOM   2983  HA  TRP A 209     -23.464 -14.498  22.467  1.00 88.49           H  
ATOM   2984  C   TRP A 209     -24.667 -15.424  20.983  1.00 88.49           C  
ATOM   2985  CB  TRP A 209     -24.855 -15.777  23.461  1.00 88.49           C  
ATOM   2986  HB2 TRP A 209     -24.463 -16.749  23.162  1.00 88.49           H  
ATOM   2987  HB3 TRP A 209     -25.938 -15.871  23.547  1.00 88.49           H  
ATOM   2988  O   TRP A 209     -25.781 -15.668  20.534  1.00 88.49           O  
ATOM   2989  CG  TRP A 209     -24.268 -15.453  24.795  1.00 88.49           C  
ATOM   2990  CD1 TRP A 209     -24.825 -14.648  25.724  1.00 88.49           C  
ATOM   2991  HD1 TRP A 209     -25.766 -14.137  25.587  1.00 88.49           H  
ATOM   2992  CD2 TRP A 209     -22.978 -15.866  25.331  1.00 88.49           C  
ATOM   2993  CE2 TRP A 209     -22.820 -15.277  26.621  1.00 88.49           C  
ATOM   2994  CE3 TRP A 209     -21.909 -16.648  24.840  1.00 88.49           C  
ATOM   2995  HE3 TRP A 209     -21.980 -17.053  23.841  1.00 88.49           H  
ATOM   2996  NE1 TRP A 209     -23.973 -14.540  26.807  1.00 88.49           N  
ATOM   2997  HE1 TRP A 209     -24.126 -13.873  27.550  1.00 88.49           H  
ATOM   2998  CH2 TRP A 209     -20.613 -16.244  26.871  1.00 88.49           C  
ATOM   2999  HH2 TRP A 209     -19.693 -16.359  27.425  1.00 88.49           H  
ATOM   3000  CZ2 TRP A 209     -21.661 -15.461  27.390  1.00 88.49           C  
ATOM   3001  HZ2 TRP A 209     -21.558 -14.960  28.341  1.00 88.49           H  
ATOM   3002  CZ3 TRP A 209     -20.738 -16.833  25.600  1.00 88.49           C  
ATOM   3003  HZ3 TRP A 209     -19.915 -17.394  25.180  1.00 88.49           H  
ATOM   3004  N   ILE A 210     -23.547 -15.742  20.346  1.00 90.95           N  
ATOM   3005  H   ILE A 210     -22.665 -15.479  20.761  1.00 90.95           H  
ATOM   3006  CA  ILE A 210     -23.502 -16.511  19.104  1.00 90.95           C  
ATOM   3007  HA  ILE A 210     -24.517 -16.770  18.802  1.00 90.95           H  
ATOM   3008  C   ILE A 210     -22.742 -17.797  19.404  1.00 90.95           C  
ATOM   3009  CB  ILE A 210     -22.871 -15.703  17.949  1.00 90.95           C  
ATOM   3010  HB  ILE A 210     -21.813 -15.557  18.166  1.00 90.95           H  
ATOM   3011  O   ILE A 210     -21.644 -17.749  19.961  1.00 90.95           O  
ATOM   3012  CG1 ILE A 210     -23.539 -14.316  17.799  1.00 90.95           C  
ATOM   3013 HG12 ILE A 210     -24.580 -14.445  17.503  1.00 90.95           H  
ATOM   3014 HG13 ILE A 210     -23.526 -13.791  18.754  1.00 90.95           H  
ATOM   3015  CG2 ILE A 210     -22.999 -16.511  16.644  1.00 90.95           C  
ATOM   3016 HG21 ILE A 210     -22.463 -16.015  15.835  1.00 90.95           H  
ATOM   3017 HG22 ILE A 210     -24.047 -16.607  16.362  1.00 90.95           H  
ATOM   3018 HG23 ILE A 210     -22.567 -17.505  16.759  1.00 90.95           H  
ATOM   3019  CD1 ILE A 210     -22.831 -13.396  16.802  1.00 90.95           C  
ATOM   3020 HD11 ILE A 210     -22.841 -13.823  15.800  1.00 90.95           H  
ATOM   3021 HD12 ILE A 210     -21.803 -13.232  17.124  1.00 90.95           H  
ATOM   3022 HD13 ILE A 210     -23.344 -12.434  16.767  1.00 90.95           H  
ATOM   3023  N   TYR A 211     -23.315 -18.948  19.064  1.00 93.79           N  
ATOM   3024  H   TYR A 211     -24.225 -18.903  18.628  1.00 93.79           H  
ATOM   3025  CA  TYR A 211     -22.697 -20.262  19.246  1.00 93.79           C  
ATOM   3026  HA  TYR A 211     -21.699 -20.152  19.669  1.00 93.79           H  
ATOM   3027  C   TYR A 211     -22.579 -20.967  17.904  1.00 93.79           C  
ATOM   3028  CB  TYR A 211     -23.540 -21.120  20.198  1.00 93.79           C  
ATOM   3029  HB2 TYR A 211     -23.044 -22.082  20.328  1.00 93.79           H  
ATOM   3030  HB3 TYR A 211     -24.507 -21.315  19.735  1.00 93.79           H  
ATOM   3031  O   TYR A 211     -23.590 -21.125  17.231  1.00 93.79           O  
ATOM   3032  CG  TYR A 211     -23.774 -20.514  21.565  1.00 93.79           C  
ATOM   3033  CD1 TYR A 211     -22.740 -20.516  22.518  1.00 93.79           C  
ATOM   3034  HD1 TYR A 211     -21.777 -20.928  22.254  1.00 93.79           H  
ATOM   3035  CD2 TYR A 211     -25.019 -19.931  21.870  1.00 93.79           C  
ATOM   3036  HD2 TYR A 211     -25.793 -19.883  21.119  1.00 93.79           H  
ATOM   3037  CE1 TYR A 211     -22.948 -19.933  23.782  1.00 93.79           C  
ATOM   3038  HE1 TYR A 211     -22.142 -19.896  24.501  1.00 93.79           H  
ATOM   3039  CE2 TYR A 211     -25.243 -19.377  23.143  1.00 93.79           C  
ATOM   3040  HE2 TYR A 211     -26.187 -18.904  23.371  1.00 93.79           H  
ATOM   3041  OH  TYR A 211     -24.397 -18.796  25.313  1.00 93.79           O  
ATOM   3042  HH  TYR A 211     -23.562 -18.501  25.683  1.00 93.79           H  
ATOM   3043  CZ  TYR A 211     -24.205 -19.370  24.097  1.00 93.79           C  
ATOM   3044  N   GLN A 212     -21.390 -21.457  17.556  1.00 93.57           N  
ATOM   3045  H   GLN A 212     -20.600 -21.296  18.165  1.00 93.57           H  
ATOM   3046  CA  GLN A 212     -21.146 -22.224  16.334  1.00 93.57           C  
ATOM   3047  HA  GLN A 212     -22.105 -22.422  15.854  1.00 93.57           H  
ATOM   3048  C   GLN A 212     -20.495 -23.570  16.644  1.00 93.57           C  
ATOM   3049  CB  GLN A 212     -20.328 -21.380  15.349  1.00 93.57           C  
ATOM   3050  HB2 GLN A 212     -20.870 -20.441  15.236  1.00 93.57           H  
ATOM   3051  HB3 GLN A 212     -19.338 -21.165  15.752  1.00 93.57           H  
ATOM   3052  O   GLN A 212     -19.667 -23.693  17.552  1.00 93.57           O  
ATOM   3053  CG  GLN A 212     -20.212 -21.961  13.933  1.00 93.57           C  
ATOM   3054  HG2 GLN A 212     -21.177 -22.377  13.642  1.00 93.57           H  
ATOM   3055  HG3 GLN A 212     -19.994 -21.139  13.251  1.00 93.57           H  
ATOM   3056  CD  GLN A 212     -19.153 -23.036  13.704  1.00 93.57           C  
ATOM   3057  NE2 GLN A 212     -19.219 -23.665  12.552  1.00 93.57           N  
ATOM   3058 HE21 GLN A 212     -18.480 -24.299  12.283  1.00 93.57           H  
ATOM   3059 HE22 GLN A 212     -19.861 -23.294  11.865  1.00 93.57           H  
ATOM   3060  OE1 GLN A 212     -18.285 -23.355  14.512  1.00 93.57           O  
ATOM   3061  N   GLY A 213     -20.859 -24.601  15.885  1.00 95.09           N  
ATOM   3062  H   GLY A 213     -21.579 -24.449  15.193  1.00 95.09           H  
ATOM   3063  CA  GLY A 213     -20.107 -25.850  15.849  1.00 95.09           C  
ATOM   3064  HA2 GLY A 213     -20.485 -26.534  16.608  1.00 95.09           H  
ATOM   3065  HA3 GLY A 213     -19.062 -25.631  16.065  1.00 95.09           H  
ATOM   3066  C   GLY A 213     -20.175 -26.529  14.488  1.00 95.09           C  
ATOM   3067  O   GLY A 213     -21.228 -26.553  13.850  1.00 95.09           O  
ATOM   3068  N   GLY A 214     -19.068 -27.142  14.070  1.00 96.17           N  
ATOM   3069  H   GLY A 214     -18.230 -27.065  14.629  1.00 96.17           H  
ATOM   3070  CA  GLY A 214     -18.991 -27.833  12.786  1.00 96.17           C  
ATOM   3071  HA2 GLY A 214     -18.710 -27.124  12.007  1.00 96.17           H  
ATOM   3072  HA3 GLY A 214     -19.978 -28.219  12.532  1.00 96.17           H  
ATOM   3073  C   GLY A 214     -18.023 -29.007  12.758  1.00 96.17           C  
ATOM   3074  O   GLY A 214     -17.176 -29.180  13.638  1.00 96.17           O  
ATOM   3075  N   VAL A 215     -18.195 -29.869  11.755  1.00 96.78           N  
ATOM   3076  H   VAL A 215     -18.905 -29.651  11.071  1.00 96.78           H  
ATOM   3077  CA  VAL A 215     -17.380 -31.073  11.559  1.00 96.78           C  
ATOM   3078  HA  VAL A 215     -16.382 -30.850  11.938  1.00 96.78           H  
ATOM   3079  C   VAL A 215     -17.243 -31.420  10.081  1.00 96.78           C  
ATOM   3080  CB  VAL A 215     -17.929 -32.259  12.381  1.00 96.78           C  
ATOM   3081  HB  VAL A 215     -17.969 -31.946  13.424  1.00 96.78           H  
ATOM   3082  O   VAL A 215     -18.238 -31.513   9.366  1.00 96.78           O  
ATOM   3083  CG1 VAL A 215     -19.343 -32.713  11.985  1.00 96.78           C  
ATOM   3084 HG11 VAL A 215     -20.019 -31.858  11.998  1.00 96.78           H  
ATOM   3085 HG12 VAL A 215     -19.703 -33.454  12.698  1.00 96.78           H  
ATOM   3086 HG13 VAL A 215     -19.342 -33.146  10.985  1.00 96.78           H  
ATOM   3087  CG2 VAL A 215     -16.995 -33.476  12.318  1.00 96.78           C  
ATOM   3088 HG21 VAL A 215     -16.985 -33.898  11.313  1.00 96.78           H  
ATOM   3089 HG22 VAL A 215     -15.984 -33.169  12.583  1.00 96.78           H  
ATOM   3090 HG23 VAL A 215     -17.331 -34.234  13.026  1.00 96.78           H  
ATOM   3091  N   ASN A 216     -16.011 -31.698   9.655  1.00 95.68           N  
ATOM   3092  H   ASN A 216     -15.259 -31.599  10.323  1.00 95.68           H  
ATOM   3093  CA  ASN A 216     -15.654 -32.196   8.331  1.00 95.68           C  
ATOM   3094  HA  ASN A 216     -16.563 -32.407   7.769  1.00 95.68           H  
ATOM   3095  C   ASN A 216     -14.880 -33.516   8.464  1.00 95.68           C  
ATOM   3096  CB  ASN A 216     -14.855 -31.115   7.569  1.00 95.68           C  
ATOM   3097  HB2 ASN A 216     -14.061 -30.731   8.210  1.00 95.68           H  
ATOM   3098  HB3 ASN A 216     -14.397 -31.560   6.685  1.00 95.68           H  
ATOM   3099  O   ASN A 216     -13.915 -33.619   9.225  1.00 95.68           O  
ATOM   3100  CG  ASN A 216     -15.712 -29.950   7.094  1.00 95.68           C  
ATOM   3101  ND2 ASN A 216     -15.133 -28.857   6.667  1.00 95.68           N  
ATOM   3102 HD21 ASN A 216     -15.777 -28.099   6.493  1.00 95.68           H  
ATOM   3103 HD22 ASN A 216     -14.139 -28.695   6.741  1.00 95.68           H  
ATOM   3104  OD1 ASN A 216     -16.921 -30.016   7.056  1.00 95.68           O  
ATOM   3105  N   VAL A 217     -15.290 -34.529   7.700  1.00 96.90           N  
ATOM   3106  H   VAL A 217     -16.098 -34.376   7.115  1.00 96.90           H  
ATOM   3107  CA  VAL A 217     -14.629 -35.839   7.604  1.00 96.90           C  
ATOM   3108  HA  VAL A 217     -13.755 -35.850   8.255  1.00 96.90           H  
ATOM   3109  C   VAL A 217     -14.167 -36.050   6.171  1.00 96.90           C  
ATOM   3110  CB  VAL A 217     -15.561 -36.987   8.038  1.00 96.90           C  
ATOM   3111  HB  VAL A 217     -16.417 -37.038   7.365  1.00 96.90           H  
ATOM   3112  O   VAL A 217     -14.995 -36.061   5.256  1.00 96.90           O  
ATOM   3113  CG1 VAL A 217     -14.830 -38.338   8.001  1.00 96.90           C  
ATOM   3114 HG11 VAL A 217     -15.490 -39.130   8.357  1.00 96.90           H  
ATOM   3115 HG12 VAL A 217     -14.526 -38.574   6.981  1.00 96.90           H  
ATOM   3116 HG13 VAL A 217     -13.942 -38.293   8.631  1.00 96.90           H  
ATOM   3117  CG2 VAL A 217     -16.089 -36.781   9.463  1.00 96.90           C  
ATOM   3118 HG21 VAL A 217     -15.247 -36.665  10.146  1.00 96.90           H  
ATOM   3119 HG22 VAL A 217     -16.699 -37.632   9.767  1.00 96.90           H  
ATOM   3120 HG23 VAL A 217     -16.704 -35.882   9.504  1.00 96.90           H  
ATOM   3121  N   SER A 218     -12.866 -36.255   5.973  1.00 95.55           N  
ATOM   3122  H   SER A 218     -12.243 -36.261   6.768  1.00 95.55           H  
ATOM   3123  CA  SER A 218     -12.277 -36.514   4.658  1.00 95.55           C  
ATOM   3124  HA  SER A 218     -13.072 -36.382   3.924  1.00 95.55           H  
ATOM   3125  C   SER A 218     -11.775 -37.955   4.521  1.00 95.55           C  
ATOM   3126  CB  SER A 218     -11.208 -35.473   4.314  1.00 95.55           C  
ATOM   3127  HB2 SER A 218     -11.657 -34.480   4.342  1.00 95.55           H  
ATOM   3128  HB3 SER A 218     -10.835 -35.658   3.306  1.00 95.55           H  
ATOM   3129  O   SER A 218     -11.245 -38.532   5.467  1.00 95.55           O  
ATOM   3130  OG  SER A 218     -10.138 -35.530   5.235  1.00 95.55           O  
ATOM   3131  HG  SER A 218      -9.510 -34.833   5.031  1.00 95.55           H  
ATOM   3132  N   TYR A 219     -11.972 -38.576   3.354  1.00 95.79           N  
ATOM   3133  H   TYR A 219     -12.449 -38.054   2.633  1.00 95.79           H  
ATOM   3134  CA  TYR A 219     -11.461 -39.912   3.020  1.00 95.79           C  
ATOM   3135  HA  TYR A 219     -10.463 -40.019   3.446  1.00 95.79           H  
ATOM   3136  C   TYR A 219     -11.371 -40.104   1.502  1.00 95.79           C  
ATOM   3137  CB  TYR A 219     -12.365 -41.003   3.621  1.00 95.79           C  
ATOM   3138  HB2 TYR A 219     -12.369 -40.897   4.706  1.00 95.79           H  
ATOM   3139  HB3 TYR A 219     -13.386 -40.844   3.275  1.00 95.79           H  
ATOM   3140  O   TYR A 219     -12.360 -39.935   0.788  1.00 95.79           O  
ATOM   3141  CG  TYR A 219     -11.936 -42.423   3.281  1.00 95.79           C  
ATOM   3142  CD1 TYR A 219     -12.656 -43.184   2.337  1.00 95.79           C  
ATOM   3143  HD1 TYR A 219     -13.515 -42.748   1.850  1.00 95.79           H  
ATOM   3144  CD2 TYR A 219     -10.792 -42.971   3.889  1.00 95.79           C  
ATOM   3145  HD2 TYR A 219     -10.224 -42.376   4.589  1.00 95.79           H  
ATOM   3146  CE1 TYR A 219     -12.240 -44.492   2.014  1.00 95.79           C  
ATOM   3147  HE1 TYR A 219     -12.777 -45.073   1.279  1.00 95.79           H  
ATOM   3148  CE2 TYR A 219     -10.370 -44.274   3.568  1.00 95.79           C  
ATOM   3149  HE2 TYR A 219      -9.484 -44.681   4.032  1.00 95.79           H  
ATOM   3150  OH  TYR A 219     -10.659 -46.284   2.304  1.00 95.79           O  
ATOM   3151  HH  TYR A 219      -9.795 -46.430   2.698  1.00 95.79           H  
ATOM   3152  CZ  TYR A 219     -11.091 -45.036   2.627  1.00 95.79           C  
ATOM   3153  N   ALA A 220     -10.202 -40.518   1.002  1.00 94.13           N  
ATOM   3154  H   ALA A 220      -9.441 -40.651   1.652  1.00 94.13           H  
ATOM   3155  CA  ALA A 220      -9.985 -40.868  -0.409  1.00 94.13           C  
ATOM   3156  HA  ALA A 220      -8.906 -40.922  -0.552  1.00 94.13           H  
ATOM   3157  C   ALA A 220     -10.484 -39.803  -1.420  1.00 94.13           C  
ATOM   3158  CB  ALA A 220     -10.543 -42.278  -0.664  1.00 94.13           C  
ATOM   3159  HB1 ALA A 220     -10.275 -42.602  -1.669  1.00 94.13           H  
ATOM   3160  HB2 ALA A 220     -10.125 -42.977   0.061  1.00 94.13           H  
ATOM   3161  HB3 ALA A 220     -11.629 -42.267  -0.569  1.00 94.13           H  
ATOM   3162  O   ALA A 220     -11.092 -40.136  -2.439  1.00 94.13           O  
ATOM   3163  N   GLY A 221     -10.237 -38.523  -1.123  1.00 94.74           N  
ATOM   3164  H   GLY A 221      -9.762 -38.321  -0.254  1.00 94.74           H  
ATOM   3165  CA  GLY A 221     -10.640 -37.375  -1.944  1.00 94.74           C  
ATOM   3166  HA2 GLY A 221     -10.593 -37.645  -3.000  1.00 94.74           H  
ATOM   3167  HA3 GLY A 221      -9.940 -36.556  -1.780  1.00 94.74           H  
ATOM   3168  C   GLY A 221     -12.048 -36.847  -1.664  1.00 94.74           C  
ATOM   3169  O   GLY A 221     -12.360 -35.750  -2.110  1.00 94.74           O  
ATOM   3170  N   PHE A 222     -12.888 -37.575  -0.921  1.00 96.57           N  
ATOM   3171  H   PHE A 222     -12.566 -38.450  -0.531  1.00 96.57           H  
ATOM   3172  CA  PHE A 222     -14.184 -37.073  -0.459  1.00 96.57           C  
ATOM   3173  HA  PHE A 222     -14.603 -36.421  -1.226  1.00 96.57           H  
ATOM   3174  C   PHE A 222     -14.029 -36.266   0.826  1.00 96.57           C  
ATOM   3175  CB  PHE A 222     -15.166 -38.228  -0.219  1.00 96.57           C  
ATOM   3176  HB2 PHE A 222     -14.731 -38.940   0.484  1.00 96.57           H  
ATOM   3177  HB3 PHE A 222     -16.062 -37.825   0.251  1.00 96.57           H  
ATOM   3178  O   PHE A 222     -13.277 -36.690   1.699  1.00 96.57           O  
ATOM   3179  CG  PHE A 222     -15.582 -38.948  -1.479  1.00 96.57           C  
ATOM   3180  CD1 PHE A 222     -16.667 -38.459  -2.229  1.00 96.57           C  
ATOM   3181  HD1 PHE A 222     -17.190 -37.572  -1.903  1.00 96.57           H  
ATOM   3182  CD2 PHE A 222     -14.863 -40.070  -1.931  1.00 96.57           C  
ATOM   3183  HD2 PHE A 222     -14.009 -40.421  -1.372  1.00 96.57           H  
ATOM   3184  CE1 PHE A 222     -17.038 -39.093  -3.426  1.00 96.57           C  
ATOM   3185  HE1 PHE A 222     -17.851 -38.692  -4.014  1.00 96.57           H  
ATOM   3186  CE2 PHE A 222     -15.232 -40.702  -3.132  1.00 96.57           C  
ATOM   3187  HE2 PHE A 222     -14.656 -41.542  -3.492  1.00 96.57           H  
ATOM   3188  CZ  PHE A 222     -16.319 -40.214  -3.879  1.00 96.57           C  
ATOM   3189  HZ  PHE A 222     -16.583 -40.678  -4.818  1.00 96.57           H  
ATOM   3190  N   THR A 223     -14.812 -35.199   0.979  1.00 95.96           N  
ATOM   3191  H   THR A 223     -15.346 -34.880   0.183  1.00 95.96           H  
ATOM   3192  CA  THR A 223     -15.017 -34.492   2.251  1.00 95.96           C  
ATOM   3193  HA  THR A 223     -14.608 -35.091   3.065  1.00 95.96           H  
ATOM   3194  C   THR A 223     -16.516 -34.323   2.480  1.00 95.96           C  
ATOM   3195  CB  THR A 223     -14.294 -33.137   2.277  1.00 95.96           C  
ATOM   3196  HB  THR A 223     -14.718 -32.482   1.516  1.00 95.96           H  
ATOM   3197  O   THR A 223     -17.205 -33.725   1.659  1.00 95.96           O  
ATOM   3198  CG2 THR A 223     -14.385 -32.450   3.640  1.00 95.96           C  
ATOM   3199 HG21 THR A 223     -15.424 -32.233   3.889  1.00 95.96           H  
ATOM   3200 HG22 THR A 223     -13.837 -31.508   3.614  1.00 95.96           H  
ATOM   3201 HG23 THR A 223     -13.960 -33.093   4.411  1.00 95.96           H  
ATOM   3202  OG1 THR A 223     -12.919 -33.321   2.023  1.00 95.96           O  
ATOM   3203  HG1 THR A 223     -12.571 -32.474   1.736  1.00 95.96           H  
ATOM   3204  N   LEU A 224     -17.034 -34.877   3.576  1.00 96.77           N  
ATOM   3205  H   LEU A 224     -16.396 -35.323   4.220  1.00 96.77           H  
ATOM   3206  CA  LEU A 224     -18.419 -34.710   4.027  1.00 96.77           C  
ATOM   3207  HA  LEU A 224     -18.994 -34.167   3.276  1.00 96.77           H  
ATOM   3208  C   LEU A 224     -18.413 -33.896   5.316  1.00 96.77           C  
ATOM   3209  CB  LEU A 224     -19.058 -36.095   4.255  1.00 96.77           C  
ATOM   3210  HB2 LEU A 224     -18.421 -36.643   4.949  1.00 96.77           H  
ATOM   3211  HB3 LEU A 224     -19.069 -36.641   3.311  1.00 96.77           H  
ATOM   3212  O   LEU A 224     -17.695 -34.256   6.250  1.00 96.77           O  
ATOM   3213  CG  LEU A 224     -20.487 -36.056   4.841  1.00 96.77           C  
ATOM   3214  HG  LEU A 224     -20.511 -35.432   5.734  1.00 96.77           H  
ATOM   3215  CD1 LEU A 224     -21.517 -35.532   3.841  1.00 96.77           C  
ATOM   3216 HD11 LEU A 224     -21.264 -34.512   3.554  1.00 96.77           H  
ATOM   3217 HD12 LEU A 224     -21.539 -36.159   2.949  1.00 96.77           H  
ATOM   3218 HD13 LEU A 224     -22.504 -35.511   4.302  1.00 96.77           H  
ATOM   3219  CD2 LEU A 224     -20.922 -37.464   5.254  1.00 96.77           C  
ATOM   3220 HD21 LEU A 224     -21.922 -37.422   5.686  1.00 96.77           H  
ATOM   3221 HD22 LEU A 224     -20.230 -37.844   6.006  1.00 96.77           H  
ATOM   3222 HD23 LEU A 224     -20.919 -38.124   4.387  1.00 96.77           H  
ATOM   3223  N   GLY A 225     -19.251 -32.871   5.410  1.00 95.62           N  
ATOM   3224  H   GLY A 225     -19.810 -32.582   4.619  1.00 95.62           H  
ATOM   3225  CA  GLY A 225     -19.380 -32.138   6.660  1.00 95.62           C  
ATOM   3226  HA2 GLY A 225     -19.539 -32.839   7.478  1.00 95.62           H  
ATOM   3227  HA3 GLY A 225     -18.438 -31.625   6.854  1.00 95.62           H  
ATOM   3228  C   GLY A 225     -20.502 -31.120   6.703  1.00 95.62           C  
ATOM   3229  O   GLY A 225     -21.328 -31.048   5.794  1.00 95.62           O  
ATOM   3230  N   GLY A 226     -20.564 -30.384   7.804  1.00 95.23           N  
ATOM   3231  H   GLY A 226     -19.823 -30.469   8.484  1.00 95.23           H  
ATOM   3232  CA  GLY A 226     -21.623 -29.423   8.076  1.00 95.23           C  
ATOM   3233  HA2 GLY A 226     -22.582 -29.933   8.161  1.00 95.23           H  
ATOM   3234  HA3 GLY A 226     -21.682 -28.717   7.247  1.00 95.23           H  
ATOM   3235  C   GLY A 226     -21.379 -28.630   9.350  1.00 95.23           C  
ATOM   3236  O   GLY A 226     -20.540 -29.009  10.173  1.00 95.23           O  
ATOM   3237  N   ALA A 227     -22.131 -27.547   9.493  1.00 95.08           N  
ATOM   3238  H   ALA A 227     -22.831 -27.341   8.795  1.00 95.08           H  
ATOM   3239  CA  ALA A 227     -22.029 -26.617  10.606  1.00 95.08           C  
ATOM   3240  HA  ALA A 227     -21.620 -27.137  11.472  1.00 95.08           H  
ATOM   3241  C   ALA A 227     -23.401 -26.071  11.018  1.00 95.08           C  
ATOM   3242  CB  ALA A 227     -21.053 -25.514  10.216  1.00 95.08           C  
ATOM   3243  HB1 ALA A 227     -21.011 -24.769  11.011  1.00 95.08           H  
ATOM   3244  HB2 ALA A 227     -21.364 -25.032   9.289  1.00 95.08           H  
ATOM   3245  HB3 ALA A 227     -20.065 -25.957  10.096  1.00 95.08           H  
ATOM   3246  O   ALA A 227     -24.358 -26.114  10.238  1.00 95.08           O  
ATOM   3247  N   TYR A 228     -23.491 -25.625  12.267  1.00 95.10           N  
ATOM   3248  H   TYR A 228     -22.650 -25.609  12.825  1.00 95.10           H  
ATOM   3249  CA  TYR A 228     -24.674 -25.015  12.861  1.00 95.10           C  
ATOM   3250  HA  TYR A 228     -25.341 -24.670  12.071  1.00 95.10           H  
ATOM   3251  C   TYR A 228     -24.261 -23.808  13.704  1.00 95.10           C  
ATOM   3252  CB  TYR A 228     -25.408 -26.062  13.712  1.00 95.10           C  
ATOM   3253  HB2 TYR A 228     -25.759 -26.857  13.054  1.00 95.10           H  
ATOM   3254  HB3 TYR A 228     -24.696 -26.506  14.408  1.00 95.10           H  
ATOM   3255  O   TYR A 228     -23.396 -23.955  14.573  1.00 95.10           O  
ATOM   3256  CG  TYR A 228     -26.587 -25.530  14.509  1.00 95.10           C  
ATOM   3257  CD1 TYR A 228     -26.388 -25.045  15.816  1.00 95.10           C  
ATOM   3258  HD1 TYR A 228     -25.391 -25.009  16.231  1.00 95.10           H  
ATOM   3259  CD2 TYR A 228     -27.877 -25.508  13.946  1.00 95.10           C  
ATOM   3260  HD2 TYR A 228     -28.021 -25.848  12.932  1.00 95.10           H  
ATOM   3261  CE1 TYR A 228     -27.474 -24.562  16.566  1.00 95.10           C  
ATOM   3262  HE1 TYR A 228     -27.318 -24.179  17.563  1.00 95.10           H  
ATOM   3263  CE2 TYR A 228     -28.968 -25.014  14.689  1.00 95.10           C  
ATOM   3264  HE2 TYR A 228     -29.956 -24.969  14.255  1.00 95.10           H  
ATOM   3265  OH  TYR A 228     -29.809 -24.122  16.766  1.00 95.10           O  
ATOM   3266  HH  TYR A 228     -29.512 -23.789  17.616  1.00 95.10           H  
ATOM   3267  CZ  TYR A 228     -28.766 -24.544  16.006  1.00 95.10           C  
ATOM   3268  N   THR A 229     -24.945 -22.681  13.499  1.00 92.77           N  
ATOM   3269  H   THR A 229     -25.627 -22.667  12.754  1.00 92.77           H  
ATOM   3270  CA  THR A 229     -24.811 -21.452  14.289  1.00 92.77           C  
ATOM   3271  HA  THR A 229     -24.124 -21.666  15.108  1.00 92.77           H  
ATOM   3272  C   THR A 229     -26.159 -21.041  14.874  1.00 92.77           C  
ATOM   3273  CB  THR A 229     -24.190 -20.297  13.488  1.00 92.77           C  
ATOM   3274  HB  THR A 229     -24.853 -20.003  12.674  1.00 92.77           H  
ATOM   3275  O   THR A 229     -27.182 -21.091  14.190  1.00 92.77           O  
ATOM   3276  CG2 THR A 229     -23.846 -19.083  14.344  1.00 92.77           C  
ATOM   3277 HG21 THR A 229     -23.366 -18.321  13.729  1.00 92.77           H  
ATOM   3278 HG22 THR A 229     -23.167 -19.371  15.147  1.00 92.77           H  
ATOM   3279 HG23 THR A 229     -24.748 -18.652  14.778  1.00 92.77           H  
ATOM   3280  OG1 THR A 229     -22.963 -20.723  12.973  1.00 92.77           O  
ATOM   3281  HG1 THR A 229     -22.543 -19.967  12.557  1.00 92.77           H  
ATOM   3282  N   GLU A 230     -26.174 -20.629  16.139  1.00 90.78           N  
ATOM   3283  H   GLU A 230     -25.291 -20.604  16.630  1.00 90.78           H  
ATOM   3284  CA  GLU A 230     -27.339 -20.077  16.837  1.00 90.78           C  
ATOM   3285  HA  GLU A 230     -28.156 -19.946  16.127  1.00 90.78           H  
ATOM   3286  C   GLU A 230     -26.997 -18.697  17.400  1.00 90.78           C  
ATOM   3287  CB  GLU A 230     -27.808 -21.079  17.907  1.00 90.78           C  
ATOM   3288  HB2 GLU A 230     -27.003 -21.268  18.616  1.00 90.78           H  
ATOM   3289  HB3 GLU A 230     -28.013 -22.003  17.368  1.00 90.78           H  
ATOM   3290  O   GLU A 230     -26.016 -18.554  18.131  1.00 90.78           O  
ATOM   3291  CG  GLU A 230     -29.086 -20.692  18.681  1.00 90.78           C  
ATOM   3292  HG2 GLU A 230     -29.774 -20.211  17.986  1.00 90.78           H  
ATOM   3293  HG3 GLU A 230     -28.830 -19.976  19.462  1.00 90.78           H  
ATOM   3294  CD  GLU A 230     -29.805 -21.914  19.302  1.00 90.78           C  
ATOM   3295  OE1 GLU A 230     -31.019 -21.823  19.623  1.00 90.78           O  
ATOM   3296  OE2 GLU A 230     -29.238 -23.036  19.313  1.00 90.78           O  
ATOM   3297  N   TYR A 231     -27.812 -17.706  17.041  1.00 85.80           N  
ATOM   3298  H   TYR A 231     -28.609 -17.929  16.462  1.00 85.80           H  
ATOM   3299  CA  TYR A 231     -27.730 -16.313  17.466  1.00 85.80           C  
ATOM   3300  HA  TYR A 231     -26.760 -16.122  17.926  1.00 85.80           H  
ATOM   3301  C   TYR A 231     -28.836 -16.065  18.504  1.00 85.80           C  
ATOM   3302  CB  TYR A 231     -27.880 -15.379  16.247  1.00 85.80           C  
ATOM   3303  HB2 TYR A 231     -28.872 -15.518  15.819  1.00 85.80           H  
ATOM   3304  HB3 TYR A 231     -27.824 -14.353  16.612  1.00 85.80           H  
ATOM   3305  O   TYR A 231     -30.020 -16.238  18.215  1.00 85.80           O  
ATOM   3306  CG  TYR A 231     -26.863 -15.545  15.125  1.00 85.80           C  
ATOM   3307  CD1 TYR A 231     -25.842 -14.590  14.936  1.00 85.80           C  
ATOM   3308  HD1 TYR A 231     -25.782 -13.728  15.585  1.00 85.80           H  
ATOM   3309  CD2 TYR A 231     -26.964 -16.633  14.233  1.00 85.80           C  
ATOM   3310  HD2 TYR A 231     -27.766 -17.348  14.345  1.00 85.80           H  
ATOM   3311  CE1 TYR A 231     -24.906 -14.738  13.891  1.00 85.80           C  
ATOM   3312  HE1 TYR A 231     -24.123 -14.008  13.746  1.00 85.80           H  
ATOM   3313  CE2 TYR A 231     -26.028 -16.783  13.192  1.00 85.80           C  
ATOM   3314  HE2 TYR A 231     -26.076 -17.623  12.514  1.00 85.80           H  
ATOM   3315  OH  TYR A 231     -24.104 -16.026  12.009  1.00 85.80           O  
ATOM   3316  HH  TYR A 231     -23.429 -15.346  11.946  1.00 85.80           H  
ATOM   3317  CZ  TYR A 231     -24.996 -15.842  13.018  1.00 85.80           C  
ATOM   3318  N   ASP A 232     -28.451 -15.694  19.721  1.00 79.31           N  
ATOM   3319  H   ASP A 232     -27.458 -15.618  19.889  1.00 79.31           H  
ATOM   3320  CA  ASP A 232     -29.323 -15.378  20.861  1.00 79.31           C  
ATOM   3321  HA  ASP A 232     -30.369 -15.491  20.578  1.00 79.31           H  
ATOM   3322  C   ASP A 232     -29.088 -13.903  21.227  1.00 79.31           C  
ATOM   3323  CB  ASP A 232     -29.030 -16.381  22.006  1.00 79.31           C  
ATOM   3324  HB2 ASP A 232     -29.133 -17.387  21.601  1.00 79.31           H  
ATOM   3325  HB3 ASP A 232     -27.991 -16.268  22.316  1.00 79.31           H  
ATOM   3326  O   ASP A 232     -28.271 -13.589  22.101  1.00 79.31           O  
ATOM   3327  CG  ASP A 232     -29.924 -16.298  23.266  1.00 79.31           C  
ATOM   3328  OD1 ASP A 232     -29.777 -17.181  24.149  1.00 79.31           O  
ATOM   3329  OD2 ASP A 232     -30.753 -15.376  23.423  1.00 79.31           O  
ATOM   3330  N   ASP A 233     -29.718 -12.983  20.481  1.00 63.20           N  
ATOM   3331  H   ASP A 233     -30.358 -13.295  19.765  1.00 63.20           H  
ATOM   3332  CA  ASP A 233     -29.650 -11.545  20.760  1.00 63.20           C  
ATOM   3333  HA  ASP A 233     -28.673 -11.352  21.204  1.00 63.20           H  
ATOM   3334  C   ASP A 233     -30.710 -11.113  21.776  1.00 63.20           C  
ATOM   3335  CB  ASP A 233     -29.733 -10.649  19.508  1.00 63.20           C  
ATOM   3336  HB2 ASP A 233     -30.761 -10.604  19.148  1.00 63.20           H  
ATOM   3337  HB3 ASP A 233     -29.150 -11.069  18.689  1.00 63.20           H  
ATOM   3338  O   ASP A 233     -31.832 -10.735  21.438  1.00 63.20           O  
ATOM   3339  CG  ASP A 233     -29.236  -9.226  19.843  1.00 63.20           C  
ATOM   3340  OD1 ASP A 233     -29.185  -8.372  18.942  1.00 63.20           O  
ATOM   3341  OD2 ASP A 233     -28.885  -8.955  21.019  1.00 63.20           O  
ATOM   3342  N   GLN A 234     -30.325 -11.062  23.049  1.00 56.82           N  
ATOM   3343  H   GLN A 234     -29.421 -11.446  23.285  1.00 56.82           H  
ATOM   3344  CA  GLN A 234     -31.186 -10.483  24.086  1.00 56.82           C  
ATOM   3345  HA  GLN A 234     -32.219 -10.718  23.828  1.00 56.82           H  
ATOM   3346  C   GLN A 234     -31.099  -8.950  24.146  1.00 56.82           C  
ATOM   3347  CB  GLN A 234     -30.896 -11.139  25.441  1.00 56.82           C  
ATOM   3348  HB2 GLN A 234     -29.866 -10.942  25.739  1.00 56.82           H  
ATOM   3349  HB3 GLN A 234     -31.573 -10.726  26.189  1.00 56.82           H  
ATOM   3350  O   GLN A 234     -31.727  -8.318  25.009  1.00 56.82           O  
ATOM   3351  CG  GLN A 234     -31.124 -12.649  25.334  1.00 56.82           C  
ATOM   3352  HG2 GLN A 234     -30.368 -13.074  24.674  1.00 56.82           H  
ATOM   3353  HG3 GLN A 234     -32.098 -12.843  24.886  1.00 56.82           H  
ATOM   3354  CD  GLN A 234     -31.053 -13.400  26.649  1.00 56.82           C  
ATOM   3355  NE2 GLN A 234     -31.020 -14.708  26.545  1.00 56.82           N  
ATOM   3356 HE21 GLN A 234     -30.762 -15.266  27.346  1.00 56.82           H  
ATOM   3357 HE22 GLN A 234     -30.948 -15.079  25.608  1.00 56.82           H  
ATOM   3358  OE1 GLN A 234     -31.049 -12.862  27.759  1.00 56.82           O  
ATOM   3359  N   SER A 235     -30.300  -8.327  23.275  1.00 51.64           N  
ATOM   3360  H   SER A 235     -29.869  -8.867  22.538  1.00 51.64           H  
ATOM   3361  CA  SER A 235     -30.079  -6.892  23.221  1.00 51.64           C  
ATOM   3362  HA  SER A 235     -30.262  -6.503  24.222  1.00 51.64           H  
ATOM   3363  C   SER A 235     -31.089  -6.238  22.279  1.00 51.64           C  
ATOM   3364  CB  SER A 235     -28.604  -6.566  22.932  1.00 51.64           C  
ATOM   3365  HB2 SER A 235     -27.975  -7.357  23.339  1.00 51.64           H  
ATOM   3366  HB3 SER A 235     -28.349  -5.634  23.437  1.00 51.64           H  
ATOM   3367  O   SER A 235     -31.109  -6.380  21.064  1.00 51.64           O  
ATOM   3368  OG  SER A 235     -28.301  -6.406  21.571  1.00 51.64           O  
ATOM   3369  HG  SER A 235     -28.488  -7.239  21.132  1.00 51.64           H  
ATOM   3370  N   ALA A 236     -31.988  -5.459  22.868  1.00 43.87           N  
ATOM   3371  H   ALA A 236     -32.008  -5.423  23.877  1.00 43.87           H  
ATOM   3372  CA  ALA A 236     -32.811  -4.558  22.087  1.00 43.87           C  
ATOM   3373  HA  ALA A 236     -33.235  -5.101  21.242  1.00 43.87           H  
ATOM   3374  C   ALA A 236     -31.920  -3.427  21.535  1.00 43.87           C  
ATOM   3375  CB  ALA A 236     -33.964  -4.065  22.970  1.00 43.87           C  
ATOM   3376  HB1 ALA A 236     -34.592  -3.387  22.393  1.00 43.87           H  
ATOM   3377  HB2 ALA A 236     -34.560  -4.918  23.296  1.00 43.87           H  
ATOM   3378  HB3 ALA A 236     -33.569  -3.540  23.840  1.00 43.87           H  
ATOM   3379  O   ALA A 236     -31.686  -2.429  22.220  1.00 43.87           O  
ATOM   3380  N   ALA A 237     -31.446  -3.571  20.303  1.00 45.38           N  
ATOM   3381  H   ALA A 237     -31.498  -4.488  19.882  1.00 45.38           H  
ATOM   3382  CA  ALA A 237     -30.948  -2.484  19.464  1.00 45.38           C  
ATOM   3383  HA  ALA A 237     -30.513  -2.986  18.600  1.00 45.38           H  
ATOM   3384  C   ALA A 237     -29.778  -1.664  20.013  1.00 45.38           C  
ATOM   3385  CB  ALA A 237     -32.132  -1.641  18.979  1.00 45.38           C  
ATOM   3386  HB1 ALA A 237     -32.867  -2.290  18.502  1.00 45.38           H  
ATOM   3387  HB2 ALA A 237     -31.782  -0.925  18.235  1.00 45.38           H  
ATOM   3388  HB3 ALA A 237     -32.589  -1.110  19.814  1.00 45.38           H  
ATOM   3389  O   ALA A 237     -29.836  -0.429  20.156  1.00 45.38           O  
ATOM   3390  N   ALA A 238     -28.696  -2.343  20.372  1.00 43.77           N  
ATOM   3391  H   ALA A 238     -28.665  -3.345  20.246  1.00 43.77           H  
ATOM   3392  CA  ALA A 238     -27.614  -1.671  21.057  1.00 43.77           C  
ATOM   3393  HA  ALA A 238     -27.613  -0.625  20.748  1.00 43.77           H  
ATOM   3394  C   ALA A 238     -26.210  -2.126  20.684  1.00 43.77           C  
ATOM   3395  CB  ALA A 238     -27.921  -1.730  22.560  1.00 43.77           C  
ATOM   3396  HB1 ALA A 238     -28.897  -1.291  22.768  1.00 43.77           H  
ATOM   3397  HB2 ALA A 238     -27.152  -1.218  23.138  1.00 43.77           H  
ATOM   3398  HB3 ALA A 238     -27.933  -2.774  22.873  1.00 43.77           H  
ATOM   3399  O   ALA A 238     -25.335  -1.887  21.493  1.00 43.77           O  
ATOM   3400  N   VAL A 239     -25.966  -2.680  19.500  1.00 39.33           N  
ATOM   3401  H   VAL A 239     -26.718  -2.897  18.862  1.00 39.33           H  
ATOM   3402  CA  VAL A 239     -24.607  -2.931  19.007  1.00 39.33           C  
ATOM   3403  HA  VAL A 239     -23.873  -2.436  19.642  1.00 39.33           H  
ATOM   3404  C   VAL A 239     -24.524  -2.327  17.607  1.00 39.33           C  
ATOM   3405  CB  VAL A 239     -24.301  -4.439  19.009  1.00 39.33           C  
ATOM   3406  HB  VAL A 239     -24.876  -4.934  18.227  1.00 39.33           H  
ATOM   3407  O   VAL A 239     -25.239  -2.738  16.720  1.00 39.33           O  
ATOM   3408  CG1 VAL A 239     -22.817  -4.623  18.737  1.00 39.33           C  
ATOM   3409 HG11 VAL A 239     -22.536  -4.155  17.793  1.00 39.33           H  
ATOM   3410 HG12 VAL A 239     -22.622  -5.690  18.634  1.00 39.33           H  
ATOM   3411 HG13 VAL A 239     -22.233  -4.192  19.550  1.00 39.33           H  
ATOM   3412  CG2 VAL A 239     -24.628  -5.117  20.351  1.00 39.33           C  
ATOM   3413 HG21 VAL A 239     -25.706  -5.137  20.510  1.00 39.33           H  
ATOM   3414 HG22 VAL A 239     -24.137  -4.583  21.165  1.00 39.33           H  
ATOM   3415 HG23 VAL A 239     -24.278  -6.149  20.328  1.00 39.33           H  
ATOM   3416  N   ALA A 240     -23.781  -1.247  17.425  1.00 41.91           N  
ATOM   3417  H   ALA A 240     -23.268  -0.900  18.223  1.00 41.91           H  
ATOM   3418  CA  ALA A 240     -23.749  -0.440  16.200  1.00 41.91           C  
ATOM   3419  HA  ALA A 240     -24.669  -0.658  15.657  1.00 41.91           H  
ATOM   3420  C   ALA A 240     -22.655  -0.841  15.193  1.00 41.91           C  
ATOM   3421  CB  ALA A 240     -23.813   1.071  16.516  1.00 41.91           C  
ATOM   3422  HB1 ALA A 240     -22.980   1.603  16.057  1.00 41.91           H  
ATOM   3423  HB2 ALA A 240     -23.879   1.272  17.585  1.00 41.91           H  
ATOM   3424  HB3 ALA A 240     -24.716   1.468  16.053  1.00 41.91           H  
ATOM   3425  O   ALA A 240     -22.499  -0.153  14.196  1.00 41.91           O  
ATOM   3426  N   SER A 241     -21.946  -1.945  15.421  1.00 41.96           N  
ATOM   3427  H   SER A 241     -22.013  -2.411  16.315  1.00 41.96           H  
ATOM   3428  CA  SER A 241     -21.304  -2.729  14.344  1.00 41.96           C  
ATOM   3429  HA  SER A 241     -20.896  -2.089  13.562  1.00 41.96           H  
ATOM   3430  C   SER A 241     -22.296  -3.665  13.706  1.00 41.96           C  
ATOM   3431  CB  SER A 241     -20.244  -3.699  14.881  1.00 41.96           C  
ATOM   3432  HB2 SER A 241     -20.418  -4.699  14.485  1.00 41.96           H  
ATOM   3433  HB3 SER A 241     -19.244  -3.540  14.477  1.00 41.96           H  
ATOM   3434  O   SER A 241     -22.441  -3.727  12.496  1.00 41.96           O  
ATOM   3435  OG  SER A 241     -20.271  -3.738  16.296  1.00 41.96           O  
ATOM   3436  HG  SER A 241     -19.513  -4.279  16.531  1.00 41.96           H  
ATOM   3437  N   TRP A 242     -22.957  -4.419  14.577  1.00 40.42           N  
ATOM   3438  H   TRP A 242     -22.734  -4.312  15.556  1.00 40.42           H  
ATOM   3439  CA  TRP A 242     -23.905  -5.453  14.235  1.00 40.42           C  
ATOM   3440  HA  TRP A 242     -23.675  -5.878  13.257  1.00 40.42           H  
ATOM   3441  C   TRP A 242     -25.250  -4.780  14.169  1.00 40.42           C  
ATOM   3442  CB  TRP A 242     -23.830  -6.561  15.283  1.00 40.42           C  
ATOM   3443  HB2 TRP A 242     -24.660  -7.249  15.118  1.00 40.42           H  
ATOM   3444  HB3 TRP A 242     -23.941  -6.139  16.282  1.00 40.42           H  
ATOM   3445  O   TRP A 242     -26.027  -4.838  15.116  1.00 40.42           O  
ATOM   3446  CG  TRP A 242     -22.559  -7.334  15.223  1.00 40.42           C  
ATOM   3447  CD1 TRP A 242     -21.321  -6.880  15.504  1.00 40.42           C  
ATOM   3448  HD1 TRP A 242     -21.113  -5.900  15.907  1.00 40.42           H  
ATOM   3449  CD2 TRP A 242     -22.383  -8.725  14.872  1.00 40.42           C  
ATOM   3450  CE2 TRP A 242     -20.985  -8.991  14.799  1.00 40.42           C  
ATOM   3451  CE3 TRP A 242     -23.278  -9.781  14.614  1.00 40.42           C  
ATOM   3452  HE3 TRP A 242     -24.342  -9.601  14.662  1.00 40.42           H  
ATOM   3453  NE1 TRP A 242     -20.376  -7.815  15.156  1.00 40.42           N  
ATOM   3454  HE1 TRP A 242     -19.383  -7.643  15.095  1.00 40.42           H  
ATOM   3455  CH2 TRP A 242     -21.415 -11.233  14.072  1.00 40.42           C  
ATOM   3456  HH2 TRP A 242     -21.076 -12.148  13.609  1.00 40.42           H  
ATOM   3457  CZ2 TRP A 242     -20.495 -10.224  14.389  1.00 40.42           C  
ATOM   3458  HZ2 TRP A 242     -19.436 -10.337  14.210  1.00 40.42           H  
ATOM   3459  CZ3 TRP A 242     -22.793 -11.036  14.228  1.00 40.42           C  
ATOM   3460  HZ3 TRP A 242     -23.483 -11.818  13.947  1.00 40.42           H  
ATOM   3461  N   ASP A 243     -25.422  -4.021  13.097  1.00 40.87           N  
ATOM   3462  H   ASP A 243     -24.660  -4.003  12.435  1.00 40.87           H  
ATOM   3463  CA  ASP A 243     -26.619  -3.289  12.749  1.00 40.87           C  
ATOM   3464  HA  ASP A 243     -26.464  -2.243  13.017  1.00 40.87           H  
ATOM   3465  C   ASP A 243     -27.894  -3.798  13.456  1.00 40.87           C  
ATOM   3466  CB  ASP A 243     -26.694  -3.369  11.246  1.00 40.87           C  
ATOM   3467  HB2 ASP A 243     -25.792  -2.926  10.824  1.00 40.87           H  
ATOM   3468  HB3 ASP A 243     -26.747  -4.413  10.939  1.00 40.87           H  
ATOM   3469  O   ASP A 243     -28.344  -4.935  13.308  1.00 40.87           O  
ATOM   3470  CG  ASP A 243     -27.894  -2.624  10.747  1.00 40.87           C  
ATOM   3471  OD1 ASP A 243     -28.447  -3.181   9.788  1.00 40.87           O  
ATOM   3472  OD2 ASP A 243     -28.262  -1.570  11.323  1.00 40.87           O  
ATOM   3473  N   ALA A 244     -28.393  -2.932  14.337  1.00 43.29           N  
ATOM   3474  H   ALA A 244     -28.043  -1.991  14.224  1.00 43.29           H  
ATOM   3475  CA  ALA A 244     -28.937  -3.262  15.651  1.00 43.29           C  
ATOM   3476  HA  ALA A 244     -28.273  -4.010  16.085  1.00 43.29           H  
ATOM   3477  C   ALA A 244     -30.351  -3.878  15.655  1.00 43.29           C  
ATOM   3478  CB  ALA A 244     -28.835  -1.977  16.483  1.00 43.29           C  
ATOM   3479  HB1 ALA A 244     -27.869  -1.504  16.309  1.00 43.29           H  
ATOM   3480  HB2 ALA A 244     -29.636  -1.291  16.208  1.00 43.29           H  
ATOM   3481  HB3 ALA A 244     -28.886  -2.232  17.542  1.00 43.29           H  
ATOM   3482  O   ALA A 244     -31.046  -3.874  16.676  1.00 43.29           O  
ATOM   3483  N   ASP A 245     -30.831  -4.393  14.537  1.00 41.38           N  
ATOM   3484  H   ASP A 245     -30.198  -4.484  13.755  1.00 41.38           H  
ATOM   3485  CA  ASP A 245     -32.094  -5.112  14.512  1.00 41.38           C  
ATOM   3486  HA  ASP A 245     -32.761  -4.718  15.278  1.00 41.38           H  
ATOM   3487  C   ASP A 245     -31.824  -6.578  14.884  1.00 41.38           C  
ATOM   3488  CB  ASP A 245     -32.805  -4.890  13.182  1.00 41.38           C  
ATOM   3489  HB2 ASP A 245     -32.053  -4.832  12.395  1.00 41.38           H  
ATOM   3490  HB3 ASP A 245     -33.492  -5.726  13.052  1.00 41.38           H  
ATOM   3491  O   ASP A 245     -31.661  -7.459  14.044  1.00 41.38           O  
ATOM   3492  CG  ASP A 245     -33.691  -3.658  13.049  1.00 41.38           C  
ATOM   3493  OD1 ASP A 245     -34.259  -3.510  11.939  1.00 41.38           O  
ATOM   3494  OD2 ASP A 245     -33.970  -2.971  14.063  1.00 41.38           O  
ATOM   3495  N   ALA A 246     -31.765  -6.798  16.196  1.00 45.05           N  
ATOM   3496  H   ALA A 246     -31.736  -5.968  16.772  1.00 45.05           H  
ATOM   3497  CA  ALA A 246     -31.610  -8.070  16.890  1.00 45.05           C  
ATOM   3498  HA  ALA A 246     -30.560  -8.153  17.170  1.00 45.05           H  
ATOM   3499  C   ALA A 246     -31.952  -9.300  16.041  1.00 45.05           C  
ATOM   3500  CB  ALA A 246     -32.473  -8.005  18.156  1.00 45.05           C  
ATOM   3501  HB1 ALA A 246     -32.358  -8.930  18.721  1.00 45.05           H  
ATOM   3502  HB2 ALA A 246     -32.139  -7.176  18.780  1.00 45.05           H  
ATOM   3503  HB3 ALA A 246     -33.522  -7.875  17.890  1.00 45.05           H  
ATOM   3504  O   ALA A 246     -33.123  -9.628  15.829  1.00 45.05           O  
ATOM   3505  N   SER A 247     -30.909  -9.957  15.540  1.00 54.52           N  
ATOM   3506  H   SER A 247     -29.984  -9.621  15.767  1.00 54.52           H  
ATOM   3507  CA  SER A 247     -31.022 -11.173  14.745  1.00 54.52           C  
ATOM   3508  HA  SER A 247     -32.002 -11.223  14.272  1.00 54.52           H  
ATOM   3509  C   SER A 247     -30.911 -12.369  15.687  1.00 54.52           C  
ATOM   3510  CB  SER A 247     -29.980 -11.170  13.619  1.00 54.52           C  
ATOM   3511  HB2 SER A 247     -30.074 -12.090  13.041  1.00 54.52           H  
ATOM   3512  HB3 SER A 247     -28.976 -11.112  14.040  1.00 54.52           H  
ATOM   3513  O   SER A 247     -29.873 -13.014  15.764  1.00 54.52           O  
ATOM   3514  OG  SER A 247     -30.207 -10.061  12.762  1.00 54.52           O  
ATOM   3515  HG  SER A 247     -30.244  -9.262  13.293  1.00 54.52           H  
ATOM   3516  N   GLU A 248     -31.971 -12.641  16.455  1.00 69.24           N  
ATOM   3517  H   GLU A 248     -32.783 -12.047  16.369  1.00 69.24           H  
ATOM   3518  CA  GLU A 248     -32.161 -13.995  16.988  1.00 69.24           C  
ATOM   3519  HA  GLU A 248     -31.247 -14.310  17.491  1.00 69.24           H  
ATOM   3520  C   GLU A 248     -32.401 -14.931  15.798  1.00 69.24           C  
ATOM   3521  CB  GLU A 248     -33.330 -14.083  17.994  1.00 69.24           C  
ATOM   3522  HB2 GLU A 248     -33.628 -15.128  18.074  1.00 69.24           H  
ATOM   3523  HB3 GLU A 248     -34.176 -13.513  17.609  1.00 69.24           H  
ATOM   3524  O   GLU A 248     -33.124 -14.580  14.864  1.00 69.24           O  
ATOM   3525  CG  GLU A 248     -32.982 -13.589  19.412  1.00 69.24           C  
ATOM   3526  HG2 GLU A 248     -32.685 -12.542  19.350  1.00 69.24           H  
ATOM   3527  HG3 GLU A 248     -32.127 -14.162  19.771  1.00 69.24           H  
ATOM   3528  CD  GLU A 248     -34.140 -13.731  20.435  1.00 69.24           C  
ATOM   3529  OE1 GLU A 248     -33.970 -13.326  21.610  1.00 69.24           O  
ATOM   3530  OE2 GLU A 248     -35.241 -14.221  20.079  1.00 69.24           O  
ATOM   3531  N   GLY A 249     -31.784 -16.107  15.796  1.00 84.37           N  
ATOM   3532  H   GLY A 249     -31.169 -16.348  16.560  1.00 84.37           H  
ATOM   3533  CA  GLY A 249     -32.026 -17.076  14.737  1.00 84.37           C  
ATOM   3534  HA2 GLY A 249     -32.984 -17.563  14.917  1.00 84.37           H  
ATOM   3535  HA3 GLY A 249     -32.102 -16.551  13.784  1.00 84.37           H  
ATOM   3536  C   GLY A 249     -30.958 -18.147  14.604  1.00 84.37           C  
ATOM   3537  O   GLY A 249     -30.069 -18.297  15.444  1.00 84.37           O  
ATOM   3538  N   ARG A 250     -31.076 -18.961  13.556  1.00 90.35           N  
ATOM   3539  H   ARG A 250     -31.827 -18.761  12.910  1.00 90.35           H  
ATOM   3540  CA  ARG A 250     -30.247 -20.148  13.336  1.00 90.35           C  
ATOM   3541  HA  ARG A 250     -29.346 -20.067  13.944  1.00 90.35           H  
ATOM   3542  C   ARG A 250     -29.803 -20.259  11.893  1.00 90.35           C  
ATOM   3543  CB  ARG A 250     -31.016 -21.406  13.750  1.00 90.35           C  
ATOM   3544  HB2 ARG A 250     -30.427 -22.287  13.494  1.00 90.35           H  
ATOM   3545  HB3 ARG A 250     -31.956 -21.442  13.200  1.00 90.35           H  
ATOM   3546  O   ARG A 250     -30.570 -19.993  10.974  1.00 90.35           O  
ATOM   3547  CG  ARG A 250     -31.295 -21.422  15.255  1.00 90.35           C  
ATOM   3548  HG2 ARG A 250     -30.354 -21.528  15.794  1.00 90.35           H  
ATOM   3549  HG3 ARG A 250     -31.785 -20.501  15.570  1.00 90.35           H  
ATOM   3550  CD  ARG A 250     -32.227 -22.577  15.585  1.00 90.35           C  
ATOM   3551  HD2 ARG A 250     -33.171 -22.398  15.070  1.00 90.35           H  
ATOM   3552  HD3 ARG A 250     -31.792 -23.509  15.225  1.00 90.35           H  
ATOM   3553  NE  ARG A 250     -32.427 -22.647  17.039  1.00 90.35           N  
ATOM   3554  HE  ARG A 250     -31.683 -22.285  17.618  1.00 90.35           H  
ATOM   3555  NH1 ARG A 250     -34.557 -23.449  17.038  1.00 90.35           N  
ATOM   3556 HH11 ARG A 250     -34.509 -23.324  16.037  1.00 90.35           H  
ATOM   3557 HH12 ARG A 250     -35.455 -23.404  17.498  1.00 90.35           H  
ATOM   3558  NH2 ARG A 250     -33.547 -22.832  18.961  1.00 90.35           N  
ATOM   3559 HH21 ARG A 250     -32.701 -22.431  19.341  1.00 90.35           H  
ATOM   3560 HH22 ARG A 250     -34.419 -22.661  19.441  1.00 90.35           H  
ATOM   3561  CZ  ARG A 250     -33.513 -22.992  17.673  1.00 90.35           C  
ATOM   3562  N   VAL A 251     -28.589 -20.754  11.704  1.00 91.89           N  
ATOM   3563  H   VAL A 251     -28.024 -20.945  12.519  1.00 91.89           H  
ATOM   3564  CA  VAL A 251     -28.036 -21.105  10.396  1.00 91.89           C  
ATOM   3565  HA  VAL A 251     -28.821 -21.044   9.643  1.00 91.89           H  
ATOM   3566  C   VAL A 251     -27.535 -22.536  10.453  1.00 91.89           C  
ATOM   3567  CB  VAL A 251     -26.912 -20.145   9.977  1.00 91.89           C  
ATOM   3568  HB  VAL A 251     -26.066 -20.263  10.653  1.00 91.89           H  
ATOM   3569  O   VAL A 251     -26.897 -22.937  11.425  1.00 91.89           O  
ATOM   3570  CG1 VAL A 251     -26.451 -20.453   8.549  1.00 91.89           C  
ATOM   3571 HG11 VAL A 251     -27.276 -20.330   7.847  1.00 91.89           H  
ATOM   3572 HG12 VAL A 251     -26.042 -21.460   8.477  1.00 91.89           H  
ATOM   3573 HG13 VAL A 251     -25.650 -19.762   8.287  1.00 91.89           H  
ATOM   3574  CG2 VAL A 251     -27.396 -18.696  10.048  1.00 91.89           C  
ATOM   3575 HG21 VAL A 251     -28.350 -18.585   9.533  1.00 91.89           H  
ATOM   3576 HG22 VAL A 251     -27.538 -18.399  11.088  1.00 91.89           H  
ATOM   3577 HG23 VAL A 251     -26.651 -18.035   9.605  1.00 91.89           H  
ATOM   3578  N   TRP A 252     -27.815 -23.330   9.424  1.00 93.94           N  
ATOM   3579  H   TRP A 252     -28.367 -22.963   8.662  1.00 93.94           H  
ATOM   3580  CA  TRP A 252     -27.186 -24.639   9.273  1.00 93.94           C  
ATOM   3581  HA  TRP A 252     -26.270 -24.642   9.864  1.00 93.94           H  
ATOM   3582  C   TRP A 252     -26.773 -24.896   7.833  1.00 93.94           C  
ATOM   3583  CB  TRP A 252     -28.091 -25.743   9.822  1.00 93.94           C  
ATOM   3584  HB2 TRP A 252     -28.337 -25.490  10.853  1.00 93.94           H  
ATOM   3585  HB3 TRP A 252     -27.524 -26.674   9.839  1.00 93.94           H  
ATOM   3586  O   TRP A 252     -27.507 -24.583   6.894  1.00 93.94           O  
ATOM   3587  CG  TRP A 252     -29.376 -25.983   9.093  1.00 93.94           C  
ATOM   3588  CD1 TRP A 252     -30.528 -25.302   9.287  1.00 93.94           C  
ATOM   3589  HD1 TRP A 252     -30.640 -24.468   9.964  1.00 93.94           H  
ATOM   3590  CD2 TRP A 252     -29.652 -26.943   8.031  1.00 93.94           C  
ATOM   3591  CE2 TRP A 252     -31.036 -26.851   7.695  1.00 93.94           C  
ATOM   3592  CE3 TRP A 252     -28.873 -27.882   7.320  1.00 93.94           C  
ATOM   3593  HE3 TRP A 252     -27.813 -27.931   7.518  1.00 93.94           H  
ATOM   3594  NE1 TRP A 252     -31.510 -25.806   8.457  1.00 93.94           N  
ATOM   3595  HE1 TRP A 252     -32.417 -25.372   8.358  1.00 93.94           H  
ATOM   3596  CH2 TRP A 252     -30.842 -28.665   6.105  1.00 93.94           C  
ATOM   3597  HH2 TRP A 252     -31.282 -29.300   5.351  1.00 93.94           H  
ATOM   3598  CZ2 TRP A 252     -31.637 -27.707   6.763  1.00 93.94           C  
ATOM   3599  HZ2 TRP A 252     -32.681 -27.583   6.517  1.00 93.94           H  
ATOM   3600  CZ3 TRP A 252     -29.460 -28.731   6.361  1.00 93.94           C  
ATOM   3601  HZ3 TRP A 252     -28.841 -29.430   5.818  1.00 93.94           H  
ATOM   3602  N   THR A 253     -25.604 -25.514   7.664  1.00 94.76           N  
ATOM   3603  H   THR A 253     -25.048 -25.715   8.482  1.00 94.76           H  
ATOM   3604  CA  THR A 253     -25.062 -25.901   6.359  1.00 94.76           C  
ATOM   3605  HA  THR A 253     -25.863 -25.814   5.624  1.00 94.76           H  
ATOM   3606  C   THR A 253     -24.608 -27.354   6.346  1.00 94.76           C  
ATOM   3607  CB  THR A 253     -23.927 -24.981   5.888  1.00 94.76           C  
ATOM   3608  HB  THR A 253     -23.593 -25.321   4.907  1.00 94.76           H  
ATOM   3609  O   THR A 253     -24.176 -27.910   7.357  1.00 94.76           O  
ATOM   3610  CG2 THR A 253     -24.365 -23.532   5.749  1.00 94.76           C  
ATOM   3611 HG21 THR A 253     -24.648 -23.107   6.712  1.00 94.76           H  
ATOM   3612 HG22 THR A 253     -23.545 -22.957   5.318  1.00 94.76           H  
ATOM   3613 HG23 THR A 253     -25.219 -23.466   5.075  1.00 94.76           H  
ATOM   3614  OG1 THR A 253     -22.824 -24.998   6.765  1.00 94.76           O  
ATOM   3615  HG1 THR A 253     -22.429 -24.127   6.683  1.00 94.76           H  
ATOM   3616  N   ALA A 254     -24.706 -27.999   5.185  1.00 96.19           N  
ATOM   3617  H   ALA A 254     -25.084 -27.493   4.398  1.00 96.19           H  
ATOM   3618  CA  ALA A 254     -24.202 -29.348   4.950  1.00 96.19           C  
ATOM   3619  HA  ALA A 254     -23.390 -29.549   5.648  1.00 96.19           H  
ATOM   3620  C   ALA A 254     -23.644 -29.467   3.528  1.00 96.19           C  
ATOM   3621  CB  ALA A 254     -25.324 -30.362   5.204  1.00 96.19           C  
ATOM   3622  HB1 ALA A 254     -26.152 -30.173   4.519  1.00 96.19           H  
ATOM   3623  HB2 ALA A 254     -24.945 -31.372   5.051  1.00 96.19           H  
ATOM   3624  HB3 ALA A 254     -25.677 -30.263   6.230  1.00 96.19           H  
ATOM   3625  O   ALA A 254     -24.258 -28.988   2.575  1.00 96.19           O  
ATOM   3626  N   GLY A 255     -22.502 -30.136   3.375  1.00 96.02           N  
ATOM   3627  H   GLY A 255     -22.047 -30.513   4.195  1.00 96.02           H  
ATOM   3628  CA  GLY A 255     -21.801 -30.237   2.100  1.00 96.02           C  
ATOM   3629  HA2 GLY A 255     -22.528 -30.114   1.297  1.00 96.02           H  
ATOM   3630  HA3 GLY A 255     -21.069 -29.435   2.012  1.00 96.02           H  
ATOM   3631  C   GLY A 255     -21.091 -31.571   1.896  1.00 96.02           C  
ATOM   3632  O   GLY A 255     -20.641 -32.217   2.845  1.00 96.02           O  
ATOM   3633  N   LEU A 256     -20.992 -31.982   0.634  1.00 96.80           N  
ATOM   3634  H   LEU A 256     -21.381 -31.371  -0.069  1.00 96.80           H  
ATOM   3635  CA  LEU A 256     -20.202 -33.121   0.175  1.00 96.80           C  
ATOM   3636  HA  LEU A 256     -19.529 -33.434   0.973  1.00 96.80           H  
ATOM   3637  C   LEU A 256     -19.367 -32.680  -1.026  1.00 96.80           C  
ATOM   3638  CB  LEU A 256     -21.137 -34.294  -0.182  1.00 96.80           C  
ATOM   3639  HB2 LEU A 256     -21.874 -33.931  -0.899  1.00 96.80           H  
ATOM   3640  HB3 LEU A 256     -21.669 -34.603   0.718  1.00 96.80           H  
ATOM   3641  O   LEU A 256     -19.929 -32.334  -2.066  1.00 96.80           O  
ATOM   3642  CG  LEU A 256     -20.419 -35.514  -0.797  1.00 96.80           C  
ATOM   3643  HG  LEU A 256     -19.845 -35.209  -1.672  1.00 96.80           H  
ATOM   3644  CD1 LEU A 256     -19.478 -36.202   0.193  1.00 96.80           C  
ATOM   3645 HD11 LEU A 256     -18.670 -35.522   0.462  1.00 96.80           H  
ATOM   3646 HD12 LEU A 256     -20.022 -36.485   1.094  1.00 96.80           H  
ATOM   3647 HD13 LEU A 256     -19.035 -37.087  -0.264  1.00 96.80           H  
ATOM   3648  CD2 LEU A 256     -21.450 -36.547  -1.258  1.00 96.80           C  
ATOM   3649 HD21 LEU A 256     -20.939 -37.392  -1.719  1.00 96.80           H  
ATOM   3650 HD22 LEU A 256     -22.110 -36.088  -1.994  1.00 96.80           H  
ATOM   3651 HD23 LEU A 256     -22.037 -36.888  -0.405  1.00 96.80           H  
ATOM   3652  N   SER A 257     -18.045 -32.759  -0.909  1.00 95.54           N  
ATOM   3653  H   SER A 257     -17.649 -33.024  -0.018  1.00 95.54           H  
ATOM   3654  CA  SER A 257     -17.109 -32.479  -1.997  1.00 95.54           C  
ATOM   3655  HA  SER A 257     -17.682 -32.257  -2.897  1.00 95.54           H  
ATOM   3656  C   SER A 257     -16.237 -33.683  -2.346  1.00 95.54           C  
ATOM   3657  CB  SER A 257     -16.280 -31.228  -1.699  1.00 95.54           C  
ATOM   3658  HB2 SER A 257     -16.950 -30.399  -1.472  1.00 95.54           H  
ATOM   3659  HB3 SER A 257     -15.692 -30.975  -2.582  1.00 95.54           H  
ATOM   3660  O   SER A 257     -16.088 -34.625  -1.563  1.00 95.54           O  
ATOM   3661  OG  SER A 257     -15.401 -31.433  -0.615  1.00 95.54           O  
ATOM   3662  HG  SER A 257     -14.959 -30.599  -0.442  1.00 95.54           H  
ATOM   3663  N   TYR A 258     -15.694 -33.669  -3.561  1.00 96.44           N  
ATOM   3664  H   TYR A 258     -15.920 -32.892  -4.166  1.00 96.44           H  
ATOM   3665  CA  TYR A 258     -14.746 -34.644  -4.075  1.00 96.44           C  
ATOM   3666  HA  TYR A 258     -14.286 -35.155  -3.230  1.00 96.44           H  
ATOM   3667  C   TYR A 258     -13.652 -33.944  -4.887  1.00 96.44           C  
ATOM   3668  CB  TYR A 258     -15.478 -35.689  -4.924  1.00 96.44           C  
ATOM   3669  HB2 TYR A 258     -16.240 -36.169  -4.309  1.00 96.44           H  
ATOM   3670  HB3 TYR A 258     -15.984 -35.188  -5.749  1.00 96.44           H  
ATOM   3671  O   TYR A 258     -13.963 -33.238  -5.846  1.00 96.44           O  
ATOM   3672  CG  TYR A 258     -14.555 -36.762  -5.469  1.00 96.44           C  
ATOM   3673  CD1 TYR A 258     -14.246 -36.813  -6.842  1.00 96.44           C  
ATOM   3674  HD1 TYR A 258     -14.664 -36.078  -7.513  1.00 96.44           H  
ATOM   3675  CD2 TYR A 258     -13.972 -37.686  -4.585  1.00 96.44           C  
ATOM   3676  HD2 TYR A 258     -14.195 -37.628  -3.530  1.00 96.44           H  
ATOM   3677  CE1 TYR A 258     -13.375 -37.807  -7.329  1.00 96.44           C  
ATOM   3678  HE1 TYR A 258     -13.137 -37.855  -8.382  1.00 96.44           H  
ATOM   3679  CE2 TYR A 258     -13.078 -38.661  -5.060  1.00 96.44           C  
ATOM   3680  HE2 TYR A 258     -12.619 -39.346  -4.363  1.00 96.44           H  
ATOM   3681  OH  TYR A 258     -11.913 -39.668  -6.890  1.00 96.44           O  
ATOM   3682  HH  TYR A 258     -11.497 -40.095  -6.137  1.00 96.44           H  
ATOM   3683  CZ  TYR A 258     -12.779 -38.723  -6.437  1.00 96.44           C  
ATOM   3684  N   ALA A 259     -12.387 -34.175  -4.533  1.00 93.13           N  
ATOM   3685  H   ALA A 259     -12.221 -34.745  -3.715  1.00 93.13           H  
ATOM   3686  CA  ALA A 259     -11.215 -33.654  -5.234  1.00 93.13           C  
ATOM   3687  HA  ALA A 259     -11.543 -33.050  -6.080  1.00 93.13           H  
ATOM   3688  C   ALA A 259     -10.343 -34.795  -5.786  1.00 93.13           C  
ATOM   3689  CB  ALA A 259     -10.440 -32.724  -4.294  1.00 93.13           C  
ATOM   3690  HB1 ALA A 259     -10.086 -33.277  -3.424  1.00 93.13           H  
ATOM   3691  HB2 ALA A 259      -9.590 -32.295  -4.824  1.00 93.13           H  
ATOM   3692  HB3 ALA A 259     -11.088 -31.910  -3.967  1.00 93.13           H  
ATOM   3693  O   ALA A 259     -10.008 -35.748  -5.076  1.00 93.13           O  
ATOM   3694  N   VAL A 260      -9.953 -34.701  -7.061  1.00 94.06           N  
ATOM   3695  H   VAL A 260     -10.257 -33.889  -7.580  1.00 94.06           H  
ATOM   3696  CA  VAL A 260      -9.031 -35.635  -7.720  1.00 94.06           C  
ATOM   3697  HA  VAL A 260      -8.351 -36.006  -6.953  1.00 94.06           H  
ATOM   3698  C   VAL A 260      -8.183 -34.929  -8.782  1.00 94.06           C  
ATOM   3699  CB  VAL A 260      -9.779 -36.860  -8.287  1.00 94.06           C  
ATOM   3700  HB  VAL A 260     -10.334 -37.313  -7.465  1.00 94.06           H  
ATOM   3701  O   VAL A 260      -8.687 -34.393  -9.769  1.00 94.06           O  
ATOM   3702  CG1 VAL A 260     -10.786 -36.555  -9.406  1.00 94.06           C  
ATOM   3703 HG11 VAL A 260     -11.495 -35.801  -9.065  1.00 94.06           H  
ATOM   3704 HG12 VAL A 260     -11.329 -37.464  -9.667  1.00 94.06           H  
ATOM   3705 HG13 VAL A 260     -10.281 -36.189 -10.301  1.00 94.06           H  
ATOM   3706  CG2 VAL A 260      -8.792 -37.920  -8.796  1.00 94.06           C  
ATOM   3707 HG21 VAL A 260      -8.085 -38.168  -8.004  1.00 94.06           H  
ATOM   3708 HG22 VAL A 260      -8.253 -37.549  -9.667  1.00 94.06           H  
ATOM   3709 HG23 VAL A 260      -9.341 -38.821  -9.069  1.00 94.06           H  
ATOM   3710  N   GLY A 261      -6.858 -34.974  -8.619  1.00 90.07           N  
ATOM   3711  H   GLY A 261      -6.495 -35.323  -7.744  1.00 90.07           H  
ATOM   3712  CA  GLY A 261      -5.937 -34.298  -9.537  1.00 90.07           C  
ATOM   3713  HA2 GLY A 261      -6.018 -34.763 -10.520  1.00 90.07           H  
ATOM   3714  HA3 GLY A 261      -4.914 -34.415  -9.181  1.00 90.07           H  
ATOM   3715  C   GLY A 261      -6.241 -32.794  -9.616  1.00 90.07           C  
ATOM   3716  O   GLY A 261      -6.280 -32.154  -8.568  1.00 90.07           O  
ATOM   3717  N   PRO A 262      -6.462 -32.224 -10.816  1.00 92.76           N  
ATOM   3718  CA  PRO A 262      -6.781 -30.807 -10.967  1.00 92.76           C  
ATOM   3719  HA  PRO A 262      -6.226 -30.210 -10.243  1.00 92.76           H  
ATOM   3720  C   PRO A 262      -8.274 -30.490 -10.792  1.00 92.76           C  
ATOM   3721  CB  PRO A 262      -6.296 -30.463 -12.378  1.00 92.76           C  
ATOM   3722  HB2 PRO A 262      -6.795 -29.589 -12.797  1.00 92.76           H  
ATOM   3723  HB3 PRO A 262      -5.217 -30.306 -12.366  1.00 92.76           H  
ATOM   3724  O   PRO A 262      -8.641 -29.336 -10.955  1.00 92.76           O  
ATOM   3725  CG  PRO A 262      -6.625 -31.736 -13.151  1.00 92.76           C  
ATOM   3726  HG2 PRO A 262      -7.680 -31.717 -13.424  1.00 92.76           H  
ATOM   3727  HG3 PRO A 262      -6.001 -31.843 -14.037  1.00 92.76           H  
ATOM   3728  CD  PRO A 262      -6.366 -32.849 -12.130  1.00 92.76           C  
ATOM   3729  HD2 PRO A 262      -5.360 -33.244 -12.271  1.00 92.76           H  
ATOM   3730  HD3 PRO A 262      -7.107 -33.641 -12.242  1.00 92.76           H  
ATOM   3731  N   TYR A 263      -9.140 -31.476 -10.532  1.00 94.54           N  
ATOM   3732  H   TYR A 263      -8.793 -32.400 -10.316  1.00 94.54           H  
ATOM   3733  CA  TYR A 263     -10.591 -31.279 -10.495  1.00 94.54           C  
ATOM   3734  HA  TYR A 263     -10.832 -30.285 -10.872  1.00 94.54           H  
ATOM   3735  C   TYR A 263     -11.143 -31.386  -9.074  1.00 94.54           C  
ATOM   3736  CB  TYR A 263     -11.291 -32.296 -11.407  1.00 94.54           C  
ATOM   3737  HB2 TYR A 263     -12.364 -32.112 -11.366  1.00 94.54           H  
ATOM   3738  HB3 TYR A 263     -11.118 -33.298 -11.015  1.00 94.54           H  
ATOM   3739  O   TYR A 263     -10.879 -32.377  -8.388  1.00 94.54           O  
ATOM   3740  CG  TYR A 263     -10.857 -32.248 -12.859  1.00 94.54           C  
ATOM   3741  CD1 TYR A 263     -11.307 -31.205 -13.689  1.00 94.54           C  
ATOM   3742  HD1 TYR A 263     -11.948 -30.437 -13.282  1.00 94.54           H  
ATOM   3743  CD2 TYR A 263      -9.993 -33.236 -13.372  1.00 94.54           C  
ATOM   3744  HD2 TYR A 263      -9.642 -34.022 -12.720  1.00 94.54           H  
ATOM   3745  CE1 TYR A 263     -10.884 -31.138 -15.030  1.00 94.54           C  
ATOM   3746  HE1 TYR A 263     -11.206 -30.313 -15.648  1.00 94.54           H  
ATOM   3747  CE2 TYR A 263      -9.564 -33.170 -14.712  1.00 94.54           C  
ATOM   3748  HE2 TYR A 263      -8.875 -33.902 -15.108  1.00 94.54           H  
ATOM   3749  OH  TYR A 263      -9.529 -32.006 -16.808  1.00 94.54           O  
ATOM   3750  HH  TYR A 263      -9.769 -31.153 -17.177  1.00 94.54           H  
ATOM   3751  CZ  TYR A 263      -9.993 -32.108 -15.535  1.00 94.54           C  
ATOM   3752  N   SER A 264     -11.994 -30.436  -8.697  1.00 94.87           N  
ATOM   3753  H   SER A 264     -12.117 -29.637  -9.302  1.00 94.87           H  
ATOM   3754  CA  SER A 264     -12.835 -30.494  -7.497  1.00 94.87           C  
ATOM   3755  HA  SER A 264     -12.725 -31.467  -7.017  1.00 94.87           H  
ATOM   3756  C   SER A 264     -14.301 -30.312  -7.886  1.00 94.87           C  
ATOM   3757  CB  SER A 264     -12.419 -29.426  -6.481  1.00 94.87           C  
ATOM   3758  HB2 SER A 264     -13.066 -29.486  -5.606  1.00 94.87           H  
ATOM   3759  HB3 SER A 264     -12.538 -28.440  -6.931  1.00 94.87           H  
ATOM   3760  O   SER A 264     -14.612 -29.550  -8.796  1.00 94.87           O  
ATOM   3761  OG  SER A 264     -11.075 -29.601  -6.074  1.00 94.87           O  
ATOM   3762  HG  SER A 264     -10.796 -28.739  -5.758  1.00 94.87           H  
ATOM   3763  N   VAL A 265     -15.221 -31.015  -7.225  1.00 95.90           N  
ATOM   3764  H   VAL A 265     -14.902 -31.672  -6.528  1.00 95.90           H  
ATOM   3765  CA  VAL A 265     -16.675 -30.810  -7.360  1.00 95.90           C  
ATOM   3766  HA  VAL A 265     -16.844 -29.788  -7.699  1.00 95.90           H  
ATOM   3767  C   VAL A 265     -17.341 -30.956  -5.998  1.00 95.90           C  
ATOM   3768  CB  VAL A 265     -17.291 -31.752  -8.415  1.00 95.90           C  
ATOM   3769  HB  VAL A 265     -16.743 -31.609  -9.346  1.00 95.90           H  
ATOM   3770  O   VAL A 265     -16.949 -31.821  -5.217  1.00 95.90           O  
ATOM   3771  CG1 VAL A 265     -17.195 -33.242  -8.048  1.00 95.90           C  
ATOM   3772 HG11 VAL A 265     -17.791 -33.454  -7.161  1.00 95.90           H  
ATOM   3773 HG12 VAL A 265     -17.556 -33.848  -8.879  1.00 95.90           H  
ATOM   3774 HG13 VAL A 265     -16.155 -33.501  -7.848  1.00 95.90           H  
ATOM   3775  CG2 VAL A 265     -18.762 -31.419  -8.704  1.00 95.90           C  
ATOM   3776 HG21 VAL A 265     -18.847 -30.367  -8.977  1.00 95.90           H  
ATOM   3777 HG22 VAL A 265     -19.382 -31.610  -7.828  1.00 95.90           H  
ATOM   3778 HG23 VAL A 265     -19.120 -32.023  -9.537  1.00 95.90           H  
ATOM   3779  N   GLY A 266     -18.354 -30.149  -5.696  1.00 95.63           N  
ATOM   3780  H   GLY A 266     -18.611 -29.420  -6.346  1.00 95.63           H  
ATOM   3781  CA  GLY A 266     -19.081 -30.237  -4.432  1.00 95.63           C  
ATOM   3782  HA2 GLY A 266     -19.058 -31.271  -4.087  1.00 95.63           H  
ATOM   3783  HA3 GLY A 266     -18.602 -29.609  -3.681  1.00 95.63           H  
ATOM   3784  C   GLY A 266     -20.543 -29.835  -4.538  1.00 95.63           C  
ATOM   3785  O   GLY A 266     -20.917 -29.050  -5.405  1.00 95.63           O  
ATOM   3786  N   PHE A 267     -21.366 -30.402  -3.657  1.00 96.45           N  
ATOM   3787  H   PHE A 267     -20.955 -31.023  -2.975  1.00 96.45           H  
ATOM   3788  CA  PHE A 267     -22.731 -29.958  -3.393  1.00 96.45           C  
ATOM   3789  HA  PHE A 267     -22.988 -29.153  -4.081  1.00 96.45           H  
ATOM   3790  C   PHE A 267     -22.807 -29.421  -1.968  1.00 96.45           C  
ATOM   3791  CB  PHE A 267     -23.728 -31.107  -3.602  1.00 96.45           C  
ATOM   3792  HB2 PHE A 267     -23.388 -31.974  -3.036  1.00 96.45           H  
ATOM   3793  HB3 PHE A 267     -23.729 -31.380  -4.657  1.00 96.45           H  
ATOM   3794  O   PHE A 267     -22.439 -30.144  -1.040  1.00 96.45           O  
ATOM   3795  CG  PHE A 267     -25.150 -30.773  -3.176  1.00 96.45           C  
ATOM   3796  CD1 PHE A 267     -25.621 -31.158  -1.905  1.00 96.45           C  
ATOM   3797  HD1 PHE A 267     -24.964 -31.675  -1.222  1.00 96.45           H  
ATOM   3798  CD2 PHE A 267     -25.990 -30.032  -4.026  1.00 96.45           C  
ATOM   3799  HD2 PHE A 267     -25.614 -29.673  -4.973  1.00 96.45           H  
ATOM   3800  CE1 PHE A 267     -26.926 -30.825  -1.504  1.00 96.45           C  
ATOM   3801  HE1 PHE A 267     -27.269 -31.087  -0.514  1.00 96.45           H  
ATOM   3802  CE2 PHE A 267     -27.298 -29.703  -3.632  1.00 96.45           C  
ATOM   3803  HE2 PHE A 267     -27.924 -29.107  -4.279  1.00 96.45           H  
ATOM   3804  CZ  PHE A 267     -27.766 -30.108  -2.370  1.00 96.45           C  
ATOM   3805  HZ  PHE A 267     -28.759 -29.841  -2.040  1.00 96.45           H  
ATOM   3806  N   THR A 268     -23.335 -28.212  -1.807  1.00 95.83           N  
ATOM   3807  H   THR A 268     -23.638 -27.704  -2.625  1.00 95.83           H  
ATOM   3808  CA  THR A 268     -23.545 -27.568  -0.508  1.00 95.83           C  
ATOM   3809  HA  THR A 268     -23.380 -28.300   0.282  1.00 95.83           H  
ATOM   3810  C   THR A 268     -24.987 -27.085  -0.414  1.00 95.83           C  
ATOM   3811  CB  THR A 268     -22.573 -26.400  -0.258  1.00 95.83           C  
ATOM   3812  HB  THR A 268     -22.902 -25.523  -0.815  1.00 95.83           H  
ATOM   3813  O   THR A 268     -25.541 -26.544  -1.372  1.00 95.83           O  
ATOM   3814  CG2 THR A 268     -22.483 -26.066   1.230  1.00 95.83           C  
ATOM   3815 HG21 THR A 268     -21.942 -26.850   1.759  1.00 95.83           H  
ATOM   3816 HG22 THR A 268     -21.966 -25.116   1.362  1.00 95.83           H  
ATOM   3817 HG23 THR A 268     -23.477 -25.968   1.668  1.00 95.83           H  
ATOM   3818  OG1 THR A 268     -21.264 -26.729  -0.658  1.00 95.83           O  
ATOM   3819  HG1 THR A 268     -20.677 -26.221  -0.094  1.00 95.83           H  
ATOM   3820  N   TYR A 269     -25.603 -27.290   0.742  1.00 95.65           N  
ATOM   3821  H   TYR A 269     -25.089 -27.745   1.483  1.00 95.65           H  
ATOM   3822  CA  TYR A 269     -26.890 -26.720   1.102  1.00 95.65           C  
ATOM   3823  HA  TYR A 269     -27.237 -26.060   0.306  1.00 95.65           H  
ATOM   3824  C   TYR A 269     -26.743 -25.890   2.373  1.00 95.65           C  
ATOM   3825  CB  TYR A 269     -27.915 -27.839   1.287  1.00 95.65           C  
ATOM   3826  HB2 TYR A 269     -27.523 -28.571   1.993  1.00 95.65           H  
ATOM   3827  HB3 TYR A 269     -28.070 -28.340   0.331  1.00 95.65           H  
ATOM   3828  O   TYR A 269     -26.049 -26.320   3.298  1.00 95.65           O  
ATOM   3829  CG  TYR A 269     -29.243 -27.326   1.795  1.00 95.65           C  
ATOM   3830  CD1 TYR A 269     -29.540 -27.368   3.168  1.00 95.65           C  
ATOM   3831  HD1 TYR A 269     -28.816 -27.744   3.875  1.00 95.65           H  
ATOM   3832  CD2 TYR A 269     -30.110 -26.653   0.917  1.00 95.65           C  
ATOM   3833  HD2 TYR A 269     -29.818 -26.495  -0.111  1.00 95.65           H  
ATOM   3834  CE1 TYR A 269     -30.746 -26.811   3.626  1.00 95.65           C  
ATOM   3835  HE1 TYR A 269     -30.945 -26.690   4.681  1.00 95.65           H  
ATOM   3836  CE2 TYR A 269     -31.323 -26.118   1.384  1.00 95.65           C  
ATOM   3837  HE2 TYR A 269     -31.964 -25.558   0.720  1.00 95.65           H  
ATOM   3838  OH  TYR A 269     -32.876 -25.840   3.188  1.00 95.65           O  
ATOM   3839  HH  TYR A 269     -33.323 -25.247   2.579  1.00 95.65           H  
ATOM   3840  CZ  TYR A 269     -31.673 -26.260   2.734  1.00 95.65           C  
ATOM   3841  N   GLY A 270     -27.429 -24.754   2.438  1.00 93.94           N  
ATOM   3842  H   GLY A 270     -27.979 -24.464   1.642  1.00 93.94           H  
ATOM   3843  CA  GLY A 270     -27.553 -23.968   3.658  1.00 93.94           C  
ATOM   3844  HA2 GLY A 270     -27.380 -24.613   4.519  1.00 93.94           H  
ATOM   3845  HA3 GLY A 270     -26.810 -23.171   3.669  1.00 93.94           H  
ATOM   3846  C   GLY A 270     -28.928 -23.340   3.805  1.00 93.94           C  
ATOM   3847  O   GLY A 270     -29.590 -23.056   2.804  1.00 93.94           O  
ATOM   3848  N   GLN A 271     -29.347 -23.136   5.051  1.00 92.40           N  
ATOM   3849  H   GLN A 271     -28.750 -23.412   5.818  1.00 92.40           H  
ATOM   3850  CA  GLN A 271     -30.589 -22.448   5.384  1.00 92.40           C  
ATOM   3851  HA  GLN A 271     -30.841 -21.791   4.552  1.00 92.40           H  
ATOM   3852  C   GLN A 271     -30.428 -21.575   6.634  1.00 92.40           C  
ATOM   3853  CB  GLN A 271     -31.717 -23.480   5.536  1.00 92.40           C  
ATOM   3854  HB2 GLN A 271     -31.453 -24.192   6.318  1.00 92.40           H  
ATOM   3855  HB3 GLN A 271     -31.813 -24.014   4.590  1.00 92.40           H  
ATOM   3856  O   GLN A 271     -29.824 -22.011   7.617  1.00 92.40           O  
ATOM   3857  CG  GLN A 271     -33.064 -22.827   5.873  1.00 92.40           C  
ATOM   3858  HG2 GLN A 271     -32.976 -22.318   6.833  1.00 92.40           H  
ATOM   3859  HG3 GLN A 271     -33.304 -22.077   5.120  1.00 92.40           H  
ATOM   3860  CD  GLN A 271     -34.241 -23.789   5.989  1.00 92.40           C  
ATOM   3861  NE2 GLN A 271     -35.317 -23.333   6.585  1.00 92.40           N  
ATOM   3862 HE21 GLN A 271     -35.311 -22.385   6.935  1.00 92.40           H  
ATOM   3863 HE22 GLN A 271     -36.112 -23.947   6.682  1.00 92.40           H  
ATOM   3864  OE1 GLN A 271     -34.238 -24.944   5.589  1.00 92.40           O  
ATOM   3865  N   THR A 272     -31.028 -20.385   6.594  1.00 90.65           N  
ATOM   3866  H   THR A 272     -31.480 -20.103   5.736  1.00 90.65           H  
ATOM   3867  CA  THR A 272     -31.206 -19.474   7.730  1.00 90.65           C  
ATOM   3868  HA  THR A 272     -30.576 -19.816   8.550  1.00 90.65           H  
ATOM   3869  C   THR A 272     -32.665 -19.498   8.221  1.00 90.65           C  
ATOM   3870  CB  THR A 272     -30.745 -18.041   7.394  1.00 90.65           C  
ATOM   3871  HB  THR A 272     -30.746 -17.454   8.313  1.00 90.65           H  
ATOM   3872  O   THR A 272     -33.588 -19.771   7.449  1.00 90.65           O  
ATOM   3873  CG2 THR A 272     -29.366 -17.959   6.741  1.00 90.65           C  
ATOM   3874 HG21 THR A 272     -29.341 -18.546   5.822  1.00 90.65           H  
ATOM   3875 HG22 THR A 272     -29.148 -16.923   6.481  1.00 90.65           H  
ATOM   3876 HG23 THR A 272     -28.588 -18.315   7.416  1.00 90.65           H  
ATOM   3877  OG1 THR A 272     -31.599 -17.419   6.473  1.00 90.65           O  
ATOM   3878  HG1 THR A 272     -31.366 -16.488   6.469  1.00 90.65           H  
ATOM   3879  N   ASP A 273     -32.861 -19.268   9.517  1.00 87.62           N  
ATOM   3880  H   ASP A 273     -32.042 -19.171  10.101  1.00 87.62           H  
ATOM   3881  CA  ASP A 273     -34.147 -19.098  10.212  1.00 87.62           C  
ATOM   3882  HA  ASP A 273     -34.942 -18.868   9.503  1.00 87.62           H  
ATOM   3883  C   ASP A 273     -33.972 -17.906  11.163  1.00 87.62           C  
ATOM   3884  CB  ASP A 273     -34.487 -20.414  10.952  1.00 87.62           C  
ATOM   3885  HB2 ASP A 273     -33.728 -20.606  11.711  1.00 87.62           H  
ATOM   3886  HB3 ASP A 273     -34.426 -21.228  10.229  1.00 87.62           H  
ATOM   3887  O   ASP A 273     -33.347 -18.045  12.214  1.00 87.62           O  
ATOM   3888  CG  ASP A 273     -35.878 -20.493  11.608  1.00 87.62           C  
ATOM   3889  OD1 ASP A 273     -36.124 -21.534  12.278  1.00 87.62           O  
ATOM   3890  OD2 ASP A 273     -36.734 -19.627  11.348  1.00 87.62           O  
ATOM   3891  N   ASN A 274     -34.376 -16.713  10.731  1.00 81.62           N  
ATOM   3892  H   ASN A 274     -34.922 -16.683   9.882  1.00 81.62           H  
ATOM   3893  CA  ASN A 274     -34.214 -15.448  11.433  1.00 81.62           C  
ATOM   3894  HA  ASN A 274     -33.442 -15.560  12.194  1.00 81.62           H  
ATOM   3895  C   ASN A 274     -35.520 -15.078  12.149  1.00 81.62           C  
ATOM   3896  CB  ASN A 274     -33.737 -14.375  10.438  1.00 81.62           C  
ATOM   3897  HB2 ASN A 274     -34.533 -14.158   9.726  1.00 81.62           H  
ATOM   3898  HB3 ASN A 274     -32.881 -14.766   9.888  1.00 81.62           H  
ATOM   3899  O   ASN A 274     -36.536 -14.753  11.533  1.00 81.62           O  
ATOM   3900  CG  ASN A 274     -33.322 -13.089  11.131  1.00 81.62           C  
ATOM   3901  ND2 ASN A 274     -32.464 -12.315  10.528  1.00 81.62           N  
ATOM   3902 HD21 ASN A 274     -32.125 -11.506  11.028  1.00 81.62           H  
ATOM   3903 HD22 ASN A 274     -32.057 -12.545   9.632  1.00 81.62           H  
ATOM   3904  OD1 ASN A 274     -33.760 -12.729  12.205  1.00 81.62           O  
ATOM   3905  N   ASP A 275     -35.470 -15.073  13.477  1.00 80.22           N  
ATOM   3906  H   ASP A 275     -34.580 -15.244  13.922  1.00 80.22           H  
ATOM   3907  CA  ASP A 275     -36.601 -14.766  14.348  1.00 80.22           C  
ATOM   3908  HA  ASP A 275     -37.485 -15.258  13.941  1.00 80.22           H  
ATOM   3909  C   ASP A 275     -36.917 -13.249  14.402  1.00 80.22           C  
ATOM   3910  CB  ASP A 275     -36.329 -15.364  15.745  1.00 80.22           C  
ATOM   3911  HB2 ASP A 275     -37.094 -14.995  16.428  1.00 80.22           H  
ATOM   3912  HB3 ASP A 275     -35.368 -15.005  16.113  1.00 80.22           H  
ATOM   3913  O   ASP A 275     -37.975 -12.842  14.911  1.00 80.22           O  
ATOM   3914  CG  ASP A 275     -36.370 -16.903  15.800  1.00 80.22           C  
ATOM   3915  OD1 ASP A 275     -35.536 -17.509  16.513  1.00 80.22           O  
ATOM   3916  OD2 ASP A 275     -37.344 -17.478  15.262  1.00 80.22           O  
ATOM   3917  N   SER A 276     -36.047 -12.385  13.853  1.00 74.52           N  
ATOM   3918  H   SER A 276     -35.214 -12.771  13.432  1.00 74.52           H  
ATOM   3919  CA  SER A 276     -36.278 -10.940  13.734  1.00 74.52           C  
ATOM   3920  HA  SER A 276     -36.493 -10.564  14.734  1.00 74.52           H  
ATOM   3921  C   SER A 276     -37.458 -10.630  12.816  1.00 74.52           C  
ATOM   3922  CB  SER A 276     -35.044 -10.195  13.221  1.00 74.52           C  
ATOM   3923  HB2 SER A 276     -34.854 -10.462  12.181  1.00 74.52           H  
ATOM   3924  HB3 SER A 276     -34.176 -10.477  13.817  1.00 74.52           H  
ATOM   3925  O   SER A 276     -37.624 -11.182  11.732  1.00 74.52           O  
ATOM   3926  OG  SER A 276     -35.268  -8.795  13.313  1.00 74.52           O  
ATOM   3927  HG  SER A 276     -34.400  -8.409  13.455  1.00 74.52           H  
ATOM   3928  N   LYS A 277     -38.284  -9.648  13.195  1.00 68.66           N  
ATOM   3929  H   LYS A 277     -38.021  -9.147  14.032  1.00 68.66           H  
ATOM   3930  CA  LYS A 277     -39.473  -9.265  12.406  1.00 68.66           C  
ATOM   3931  HA  LYS A 277     -40.074 -10.160  12.243  1.00 68.66           H  
ATOM   3932  C   LYS A 277     -39.145  -8.738  11.006  1.00 68.66           C  
ATOM   3933  CB  LYS A 277     -40.280  -8.199  13.141  1.00 68.66           C  
ATOM   3934  HB2 LYS A 277     -41.011  -7.777  12.451  1.00 68.66           H  
ATOM   3935  HB3 LYS A 277     -39.610  -7.402  13.461  1.00 68.66           H  
ATOM   3936  O   LYS A 277     -40.013  -8.812  10.134  1.00 68.66           O  
ATOM   3937  CG  LYS A 277     -41.027  -8.779  14.338  1.00 68.66           C  
ATOM   3938  HG2 LYS A 277     -40.316  -9.189  15.056  1.00 68.66           H  
ATOM   3939  HG3 LYS A 277     -41.704  -9.566  14.006  1.00 68.66           H  
ATOM   3940  CD  LYS A 277     -41.820  -7.647  14.983  1.00 68.66           C  
ATOM   3941  HD2 LYS A 277     -42.537  -7.245  14.267  1.00 68.66           H  
ATOM   3942  HD3 LYS A 277     -41.121  -6.864  15.278  1.00 68.66           H  
ATOM   3943  CE  LYS A 277     -42.541  -8.190  16.208  1.00 68.66           C  
ATOM   3944  HE2 LYS A 277     -43.317  -8.883  15.884  1.00 68.66           H  
ATOM   3945  HE3 LYS A 277     -41.818  -8.749  16.801  1.00 68.66           H  
ATOM   3946  NZ  LYS A 277     -43.094  -7.068  16.994  1.00 68.66           N  
ATOM   3947  HZ1 LYS A 277     -43.736  -6.533  16.427  1.00 68.66           H  
ATOM   3948  HZ2 LYS A 277     -43.537  -7.420  17.831  1.00 68.66           H  
ATOM   3949  HZ3 LYS A 277     -42.323  -6.473  17.263  1.00 68.66           H  
ATOM   3950  N   SER A 278     -37.971  -8.132  10.835  1.00 71.96           N  
ATOM   3951  H   SER A 278     -37.326  -8.102  11.612  1.00 71.96           H  
ATOM   3952  CA  SER A 278     -37.434  -7.647   9.557  1.00 71.96           C  
ATOM   3953  HA  SER A 278     -38.248  -7.534   8.841  1.00 71.96           H  
ATOM   3954  C   SER A 278     -36.447  -8.634   8.926  1.00 71.96           C  
ATOM   3955  CB  SER A 278     -36.771  -6.269   9.738  1.00 71.96           C  
ATOM   3956  HB2 SER A 278     -36.189  -6.014   8.852  1.00 71.96           H  
ATOM   3957  HB3 SER A 278     -37.547  -5.515   9.874  1.00 71.96           H  
ATOM   3958  O   SER A 278     -35.979  -8.372   7.821  1.00 71.96           O  
ATOM   3959  OG  SER A 278     -35.934  -6.265  10.880  1.00 71.96           O  
ATOM   3960  HG  SER A 278     -35.390  -5.474  10.912  1.00 71.96           H  
ATOM   3961  N   GLY A 279     -36.162  -9.752   9.603  1.00 69.82           N  
ATOM   3962  H   GLY A 279     -36.658  -9.956  10.458  1.00 69.82           H  
ATOM   3963  CA  GLY A 279     -35.237 -10.782   9.154  1.00 69.82           C  
ATOM   3964  HA2 GLY A 279     -35.196 -11.573   9.903  1.00 69.82           H  
ATOM   3965  HA3 GLY A 279     -34.240 -10.353   9.051  1.00 69.82           H  
ATOM   3966  C   GLY A 279     -35.660 -11.411   7.830  1.00 69.82           C  
ATOM   3967  O   GLY A 279     -36.849 -11.552   7.521  1.00 69.82           O  
ATOM   3968  N   VAL A 280     -34.663 -11.769   7.025  1.00 75.19           N  
ATOM   3969  H   VAL A 280     -33.717 -11.622   7.347  1.00 75.19           H  
ATOM   3970  CA  VAL A 280     -34.858 -12.451   5.745  1.00 75.19           C  
ATOM   3971  HA  VAL A 280     -35.924 -12.553   5.544  1.00 75.19           H  
ATOM   3972  C   VAL A 280     -34.273 -13.854   5.844  1.00 75.19           C  
ATOM   3973  CB  VAL A 280     -34.245 -11.646   4.580  1.00 75.19           C  
ATOM   3974  HB  VAL A 280     -33.172 -11.536   4.737  1.00 75.19           H  
ATOM   3975  O   VAL A 280     -33.055 -14.022   5.853  1.00 75.19           O  
ATOM   3976  CG1 VAL A 280     -34.476 -12.337   3.229  1.00 75.19           C  
ATOM   3977 HG11 VAL A 280     -33.984 -11.766   2.442  1.00 75.19           H  
ATOM   3978 HG12 VAL A 280     -34.043 -13.337   3.240  1.00 75.19           H  
ATOM   3979 HG13 VAL A 280     -35.545 -12.390   3.024  1.00 75.19           H  
ATOM   3980  CG2 VAL A 280     -34.868 -10.245   4.476  1.00 75.19           C  
ATOM   3981 HG21 VAL A 280     -35.950 -10.320   4.367  1.00 75.19           H  
ATOM   3982 HG22 VAL A 280     -34.444  -9.712   3.625  1.00 75.19           H  
ATOM   3983 HG23 VAL A 280     -34.644  -9.674   5.377  1.00 75.19           H  
ATOM   3984  N   ASP A 281     -35.148 -14.856   5.865  1.00 83.71           N  
ATOM   3985  H   ASP A 281     -36.112 -14.665   6.101  1.00 83.71           H  
ATOM   3986  CA  ASP A 281     -34.749 -16.260   5.764  1.00 83.71           C  
ATOM   3987  HA  ASP A 281     -33.924 -16.451   6.449  1.00 83.71           H  
ATOM   3988  C   ASP A 281     -34.323 -16.587   4.333  1.00 83.71           C  
ATOM   3989  CB  ASP A 281     -35.905 -17.186   6.139  1.00 83.71           C  
ATOM   3990  HB2 ASP A 281     -35.608 -18.217   5.949  1.00 83.71           H  
ATOM   3991  HB3 ASP A 281     -36.735 -16.920   5.484  1.00 83.71           H  
ATOM   3992  O   ASP A 281     -34.984 -16.185   3.366  1.00 83.71           O  
ATOM   3993  CG  ASP A 281     -36.380 -17.080   7.579  1.00 83.71           C  
ATOM   3994  OD1 ASP A 281     -37.471 -17.627   7.854  1.00 83.71           O  
ATOM   3995  OD2 ASP A 281     -35.660 -16.432   8.360  1.00 83.71           O  
ATOM   3996  N   ALA A 282     -33.252 -17.358   4.191  1.00 88.36           N  
ATOM   3997  H   ALA A 282     -32.773 -17.657   5.029  1.00 88.36           H  
ATOM   3998  CA  ALA A 282     -32.702 -17.796   2.922  1.00 88.36           C  
ATOM   3999  HA  ALA A 282     -33.441 -17.607   2.144  1.00 88.36           H  
ATOM   4000  C   ALA A 282     -32.414 -19.301   2.946  1.00 88.36           C  
ATOM   4001  CB  ALA A 282     -31.449 -16.971   2.599  1.00 88.36           C  
ATOM   4002  HB1 ALA A 282     -31.702 -15.911   2.576  1.00 88.36           H  
ATOM   4003  HB2 ALA A 282     -30.690 -17.138   3.364  1.00 88.36           H  
ATOM   4004  HB3 ALA A 282     -31.050 -17.265   1.629  1.00 88.36           H  
ATOM   4005  O   ALA A 282     -31.968 -19.845   3.953  1.00 88.36           O  
ATOM   4006  N   ALA A 283     -32.635 -19.981   1.823  1.00 92.95           N  
ATOM   4007  H   ALA A 283     -33.053 -19.484   1.049  1.00 92.95           H  
ATOM   4008  CA  ALA A 283     -32.182 -21.348   1.598  1.00 92.95           C  
ATOM   4009  HA  ALA A 283     -31.439 -21.600   2.355  1.00 92.95           H  
ATOM   4010  C   ALA A 283     -31.516 -21.439   0.231  1.00 92.95           C  
ATOM   4011  CB  ALA A 283     -33.344 -22.340   1.725  1.00 92.95           C  
ATOM   4012  HB1 ALA A 283     -34.104 -22.120   0.975  1.00 92.95           H  
ATOM   4013  HB2 ALA A 283     -32.969 -23.352   1.573  1.00 92.95           H  
ATOM   4014  HB3 ALA A 283     -33.780 -22.266   2.722  1.00 92.95           H  
ATOM   4015  O   ALA A 283     -32.127 -21.081  -0.775  1.00 92.95           O  
ATOM   4016  N   ILE A 284     -30.288 -21.952   0.192  1.00 93.70           N  
ATOM   4017  H   ILE A 284     -29.876 -22.257   1.063  1.00 93.70           H  
ATOM   4018  CA  ILE A 284     -29.481 -22.063  -1.024  1.00 93.70           C  
ATOM   4019  HA  ILE A 284     -30.085 -21.775  -1.885  1.00 93.70           H  
ATOM   4020  C   ILE A 284     -29.051 -23.517  -1.221  1.00 93.70           C  
ATOM   4021  CB  ILE A 284     -28.264 -21.109  -0.974  1.00 93.70           C  
ATOM   4022  HB  ILE A 284     -27.647 -21.408  -0.126  1.00 93.70           H  
ATOM   4023  O   ILE A 284     -28.503 -24.153  -0.323  1.00 93.70           O  
ATOM   4024  CG1 ILE A 284     -28.626 -19.621  -0.748  1.00 93.70           C  
ATOM   4025 HG12 ILE A 284     -27.698 -19.053  -0.677  1.00 93.70           H  
ATOM   4026 HG13 ILE A 284     -29.134 -19.520   0.211  1.00 93.70           H  
ATOM   4027  CG2 ILE A 284     -27.406 -21.251  -2.245  1.00 93.70           C  
ATOM   4028 HG21 ILE A 284     -28.003 -21.070  -3.139  1.00 93.70           H  
ATOM   4029 HG22 ILE A 284     -26.589 -20.531  -2.206  1.00 93.70           H  
ATOM   4030 HG23 ILE A 284     -26.964 -22.246  -2.301  1.00 93.70           H  
ATOM   4031  CD1 ILE A 284     -29.498 -18.956  -1.814  1.00 93.70           C  
ATOM   4032 HD11 ILE A 284     -30.499 -19.386  -1.776  1.00 93.70           H  
ATOM   4033 HD12 ILE A 284     -29.577 -17.891  -1.592  1.00 93.70           H  
ATOM   4034 HD13 ILE A 284     -29.064 -19.075  -2.807  1.00 93.70           H  
ATOM   4035  N   TYR A 285     -29.270 -24.033  -2.428  1.00 95.83           N  
ATOM   4036  H   TYR A 285     -29.739 -23.441  -3.099  1.00 95.83           H  
ATOM   4037  CA  TYR A 285     -28.737 -25.300  -2.923  1.00 95.83           C  
ATOM   4038  HA  TYR A 285     -28.273 -25.861  -2.112  1.00 95.83           H  
ATOM   4039  C   TYR A 285     -27.693 -24.986  -3.987  1.00 95.83           C  
ATOM   4040  CB  TYR A 285     -29.857 -26.143  -3.556  1.00 95.83           C  
ATOM   4041  HB2 TYR A 285     -29.420 -27.071  -3.925  1.00 95.83           H  
ATOM   4042  HB3 TYR A 285     -30.253 -25.610  -4.421  1.00 95.83           H  
ATOM   4043  O   TYR A 285     -28.038 -24.373  -4.995  1.00 95.83           O  
ATOM   4044  CG  TYR A 285     -31.027 -26.476  -2.655  1.00 95.83           C  
ATOM   4045  CD1 TYR A 285     -31.121 -27.745  -2.057  1.00 95.83           C  
ATOM   4046  HD1 TYR A 285     -30.340 -28.472  -2.222  1.00 95.83           H  
ATOM   4047  CD2 TYR A 285     -32.034 -25.518  -2.432  1.00 95.83           C  
ATOM   4048  HD2 TYR A 285     -31.953 -24.535  -2.871  1.00 95.83           H  
ATOM   4049  CE1 TYR A 285     -32.208 -28.053  -1.219  1.00 95.83           C  
ATOM   4050  HE1 TYR A 285     -32.268 -29.005  -0.714  1.00 95.83           H  
ATOM   4051  CE2 TYR A 285     -33.132 -25.823  -1.608  1.00 95.83           C  
ATOM   4052  HE2 TYR A 285     -33.886 -25.072  -1.427  1.00 95.83           H  
ATOM   4053  OH  TYR A 285     -34.247 -27.376  -0.159  1.00 95.83           O  
ATOM   4054  HH  TYR A 285     -34.791 -26.599  -0.011  1.00 95.83           H  
ATOM   4055  CZ  TYR A 285     -33.215 -27.091  -0.993  1.00 95.83           C  
ATOM   4056  N   LYS A 286     -26.449 -25.434  -3.817  1.00 94.76           N  
ATOM   4057  H   LYS A 286     -26.220 -25.899  -2.950  1.00 94.76           H  
ATOM   4058  CA  LYS A 286     -25.338 -25.104  -4.716  1.00 94.76           C  
ATOM   4059  HA  LYS A 286     -25.723 -24.618  -5.613  1.00 94.76           H  
ATOM   4060  C   LYS A 286     -24.575 -26.345  -5.159  1.00 94.76           C  
ATOM   4061  CB  LYS A 286     -24.433 -24.094  -3.997  1.00 94.76           C  
ATOM   4062  HB2 LYS A 286     -25.027 -23.222  -3.725  1.00 94.76           H  
ATOM   4063  HB3 LYS A 286     -24.042 -24.543  -3.084  1.00 94.76           H  
ATOM   4064  O   LYS A 286     -24.264 -27.213  -4.349  1.00 94.76           O  
ATOM   4065  CG  LYS A 286     -23.263 -23.639  -4.874  1.00 94.76           C  
ATOM   4066  HG2 LYS A 286     -22.621 -24.488  -5.111  1.00 94.76           H  
ATOM   4067  HG3 LYS A 286     -23.650 -23.215  -5.800  1.00 94.76           H  
ATOM   4068  CD  LYS A 286     -22.427 -22.592  -4.139  1.00 94.76           C  
ATOM   4069  HD2 LYS A 286     -21.998 -23.003  -3.225  1.00 94.76           H  
ATOM   4070  HD3 LYS A 286     -23.066 -21.753  -3.862  1.00 94.76           H  
ATOM   4071  CE  LYS A 286     -21.337 -22.093  -5.081  1.00 94.76           C  
ATOM   4072  HE2 LYS A 286     -21.281 -21.009  -4.991  1.00 94.76           H  
ATOM   4073  HE3 LYS A 286     -21.611 -22.325  -6.110  1.00 94.76           H  
ATOM   4074  NZ  LYS A 286     -20.004 -22.653  -4.769  1.00 94.76           N  
ATOM   4075  HZ1 LYS A 286     -19.973 -23.645  -4.578  1.00 94.76           H  
ATOM   4076  HZ2 LYS A 286     -19.390 -22.490  -5.553  1.00 94.76           H  
ATOM   4077  HZ3 LYS A 286     -19.605 -22.119  -4.010  1.00 94.76           H  
ATOM   4078  N   ILE A 287     -24.232 -26.404  -6.443  1.00 96.28           N  
ATOM   4079  H   ILE A 287     -24.550 -25.655  -7.040  1.00 96.28           H  
ATOM   4080  CA  ILE A 287     -23.194 -27.282  -6.990  1.00 96.28           C  
ATOM   4081  HA  ILE A 287     -22.795 -27.902  -6.188  1.00 96.28           H  
ATOM   4082  C   ILE A 287     -22.076 -26.388  -7.515  1.00 96.28           C  
ATOM   4083  CB  ILE A 287     -23.740 -28.214  -8.095  1.00 96.28           C  
ATOM   4084  HB  ILE A 287     -24.179 -27.600  -8.881  1.00 96.28           H  
ATOM   4085  O   ILE A 287     -22.341 -25.515  -8.338  1.00 96.28           O  
ATOM   4086  CG1 ILE A 287     -24.833 -29.142  -7.521  1.00 96.28           C  
ATOM   4087 HG12 ILE A 287     -24.376 -29.809  -6.790  1.00 96.28           H  
ATOM   4088 HG13 ILE A 287     -25.586 -28.537  -7.017  1.00 96.28           H  
ATOM   4089  CG2 ILE A 287     -22.599 -29.057  -8.705  1.00 96.28           C  
ATOM   4090 HG21 ILE A 287     -21.846 -28.408  -9.153  1.00 96.28           H  
ATOM   4091 HG22 ILE A 287     -22.976 -29.704  -9.496  1.00 96.28           H  
ATOM   4092 HG23 ILE A 287     -22.123 -29.659  -7.931  1.00 96.28           H  
ATOM   4093  CD1 ILE A 287     -25.571 -29.987  -8.565  1.00 96.28           C  
ATOM   4094 HD11 ILE A 287     -26.403 -30.501  -8.084  1.00 96.28           H  
ATOM   4095 HD12 ILE A 287     -24.904 -30.736  -8.994  1.00 96.28           H  
ATOM   4096 HD13 ILE A 287     -25.959 -29.344  -9.355  1.00 96.28           H  
ATOM   4097  N   GLY A 288     -20.847 -26.616  -7.066  1.00 94.75           N  
ATOM   4098  H   GLY A 288     -20.702 -27.382  -6.423  1.00 94.75           H  
ATOM   4099  CA  GLY A 288     -19.664 -25.913  -7.557  1.00 94.75           C  
ATOM   4100  HA2 GLY A 288     -19.259 -25.275  -6.772  1.00 94.75           H  
ATOM   4101  HA3 GLY A 288     -19.929 -25.261  -8.389  1.00 94.75           H  
ATOM   4102  C   GLY A 288     -18.577 -26.873  -8.026  1.00 94.75           C  
ATOM   4103  O   GLY A 288     -18.575 -28.052  -7.657  1.00 94.75           O  
ATOM   4104  N   GLY A 289     -17.662 -26.382  -8.850  1.00 95.43           N  
ATOM   4105  H   GLY A 289     -17.753 -25.427  -9.167  1.00 95.43           H  
ATOM   4106  CA  GLY A 289     -16.507 -27.131  -9.318  1.00 95.43           C  
ATOM   4107  HA2 GLY A 289     -16.770 -27.728 -10.191  1.00 95.43           H  
ATOM   4108  HA3 GLY A 289     -16.190 -27.797  -8.516  1.00 95.43           H  
ATOM   4109  C   GLY A 289     -15.332 -26.232  -9.675  1.00 95.43           C  
ATOM   4110  O   GLY A 289     -15.535 -25.139 -10.197  1.00 95.43           O  
ATOM   4111  N   ASP A 290     -14.129 -26.748  -9.435  1.00 92.86           N  
ATOM   4112  H   ASP A 290     -14.086 -27.681  -9.049  1.00 92.86           H  
ATOM   4113  CA  ASP A 290     -12.853 -26.085  -9.709  1.00 92.86           C  
ATOM   4114  HA  ASP A 290     -13.044 -25.107 -10.150  1.00 92.86           H  
ATOM   4115  C   ASP A 290     -12.029 -26.927 -10.687  1.00 92.86           C  
ATOM   4116  CB  ASP A 290     -12.031 -25.856  -8.428  1.00 92.86           C  
ATOM   4117  HB2 ASP A 290     -11.606 -26.807  -8.107  1.00 92.86           H  
ATOM   4118  HB3 ASP A 290     -11.199 -25.191  -8.662  1.00 92.86           H  
ATOM   4119  O   ASP A 290     -12.015 -28.165 -10.621  1.00 92.86           O  
ATOM   4120  CG  ASP A 290     -12.837 -25.254  -7.281  1.00 92.86           C  
ATOM   4121  OD1 ASP A 290     -12.833 -25.872  -6.194  1.00 92.86           O  
ATOM   4122  OD2 ASP A 290     -13.550 -24.265  -7.517  1.00 92.86           O  
ATOM   4123  N   TYR A 291     -11.303 -26.256 -11.574  1.00 94.06           N  
ATOM   4124  H   TYR A 291     -11.426 -25.254 -11.609  1.00 94.06           H  
ATOM   4125  CA  TYR A 291     -10.272 -26.833 -12.423  1.00 94.06           C  
ATOM   4126  HA  TYR A 291     -10.085 -27.859 -12.106  1.00 94.06           H  
ATOM   4127  C   TYR A 291      -8.975 -26.041 -12.282  1.00 94.06           C  
ATOM   4128  CB  TYR A 291     -10.736 -26.877 -13.882  1.00 94.06           C  
ATOM   4129  HB2 TYR A 291     -11.106 -25.892 -14.164  1.00 94.06           H  
ATOM   4130  HB3 TYR A 291     -11.566 -27.579 -13.965  1.00 94.06           H  
ATOM   4131  O   TYR A 291      -8.874 -24.914 -12.763  1.00 94.06           O  
ATOM   4132  CG  TYR A 291      -9.637 -27.298 -14.845  1.00 94.06           C  
ATOM   4133  CD1 TYR A 291      -9.128 -26.380 -15.783  1.00 94.06           C  
ATOM   4134  HD1 TYR A 291      -9.508 -25.370 -15.794  1.00 94.06           H  
ATOM   4135  CD2 TYR A 291      -9.073 -28.583 -14.751  1.00 94.06           C  
ATOM   4136  HD2 TYR A 291      -9.399 -29.247 -13.964  1.00 94.06           H  
ATOM   4137  CE1 TYR A 291      -8.092 -26.759 -16.657  1.00 94.06           C  
ATOM   4138  HE1 TYR A 291      -7.697 -26.036 -17.356  1.00 94.06           H  
ATOM   4139  CE2 TYR A 291      -8.059 -28.982 -15.642  1.00 94.06           C  
ATOM   4140  HE2 TYR A 291      -7.612 -29.962 -15.564  1.00 94.06           H  
ATOM   4141  OH  TYR A 291      -6.570 -28.441 -17.441  1.00 94.06           O  
ATOM   4142  HH  TYR A 291      -6.205 -27.666 -17.875  1.00 94.06           H  
ATOM   4143  CZ  TYR A 291      -7.564 -28.067 -16.594  1.00 94.06           C  
ATOM   4144  N   LYS A 292      -7.957 -26.671 -11.692  1.00 91.62           N  
ATOM   4145  H   LYS A 292      -8.138 -27.581 -11.294  1.00 91.62           H  
ATOM   4146  CA  LYS A 292      -6.619 -26.091 -11.557  1.00 91.62           C  
ATOM   4147  HA  LYS A 292      -6.727 -25.065 -11.206  1.00 91.62           H  
ATOM   4148  C   LYS A 292      -5.932 -26.026 -12.912  1.00 91.62           C  
ATOM   4149  CB  LYS A 292      -5.780 -26.846 -10.516  1.00 91.62           C  
ATOM   4150  HB2 LYS A 292      -4.865 -26.274 -10.361  1.00 91.62           H  
ATOM   4151  HB3 LYS A 292      -5.514 -27.835 -10.888  1.00 91.62           H  
ATOM   4152  O   LYS A 292      -5.425 -27.035 -13.411  1.00 91.62           O  
ATOM   4153  CG  LYS A 292      -6.522 -26.996  -9.182  1.00 91.62           C  
ATOM   4154  HG2 LYS A 292      -7.214 -27.836  -9.241  1.00 91.62           H  
ATOM   4155  HG3 LYS A 292      -7.105 -26.096  -8.986  1.00 91.62           H  
ATOM   4156  CD  LYS A 292      -5.555 -27.218  -8.021  1.00 91.62           C  
ATOM   4157  HD2 LYS A 292      -5.046 -28.176  -8.121  1.00 91.62           H  
ATOM   4158  HD3 LYS A 292      -4.832 -26.402  -8.022  1.00 91.62           H  
ATOM   4159  CE  LYS A 292      -6.379 -27.165  -6.734  1.00 91.62           C  
ATOM   4160  HE2 LYS A 292      -6.932 -28.095  -6.609  1.00 91.62           H  
ATOM   4161  HE3 LYS A 292      -7.105 -26.359  -6.847  1.00 91.62           H  
ATOM   4162  NZ  LYS A 292      -5.535 -26.862  -5.558  1.00 91.62           N  
ATOM   4163  HZ1 LYS A 292      -4.820 -27.557  -5.403  1.00 91.62           H  
ATOM   4164  HZ2 LYS A 292      -5.115 -25.955  -5.706  1.00 91.62           H  
ATOM   4165  HZ3 LYS A 292      -6.120 -26.751  -4.741  1.00 91.62           H  
ATOM   4166  N   MET A 293      -5.942 -24.848 -13.525  1.00 90.95           N  
ATOM   4167  H   MET A 293      -6.310 -24.060 -13.010  1.00 90.95           H  
ATOM   4168  CA  MET A 293      -5.372 -24.614 -14.849  1.00 90.95           C  
ATOM   4169  HA  MET A 293      -5.576 -25.493 -15.460  1.00 90.95           H  
ATOM   4170  C   MET A 293      -3.842 -24.449 -14.784  1.00 90.95           C  
ATOM   4171  CB  MET A 293      -6.088 -23.411 -15.487  1.00 90.95           C  
ATOM   4172  HB2 MET A 293      -7.166 -23.544 -15.399  1.00 90.95           H  
ATOM   4173  HB3 MET A 293      -5.801 -22.495 -14.969  1.00 90.95           H  
ATOM   4174  O   MET A 293      -3.145 -24.841 -15.724  1.00 90.95           O  
ATOM   4175  CG  MET A 293      -5.728 -23.308 -16.971  1.00 90.95           C  
ATOM   4176  HG2 MET A 293      -5.927 -24.273 -17.437  1.00 90.95           H  
ATOM   4177  HG3 MET A 293      -4.654 -23.127 -17.029  1.00 90.95           H  
ATOM   4178  SD  MET A 293      -6.565 -22.039 -17.963  1.00 90.95           S  
ATOM   4179  CE  MET A 293      -6.063 -20.519 -17.110  1.00 90.95           C  
ATOM   4180  HE1 MET A 293      -6.531 -20.483 -16.126  1.00 90.95           H  
ATOM   4181  HE2 MET A 293      -6.394 -19.650 -17.680  1.00 90.95           H  
ATOM   4182  HE3 MET A 293      -4.979 -20.485 -17.000  1.00 90.95           H  
ATOM   4183  N   GLY A 294      -3.322 -23.938 -13.665  1.00 90.59           N  
ATOM   4184  H   GLY A 294      -3.965 -23.618 -12.956  1.00 90.59           H  
ATOM   4185  CA  GLY A 294      -1.897 -23.810 -13.344  1.00 90.59           C  
ATOM   4186  HA2 GLY A 294      -1.378 -24.729 -13.616  1.00 90.59           H  
ATOM   4187  HA3 GLY A 294      -1.473 -22.979 -13.907  1.00 90.59           H  
ATOM   4188  C   GLY A 294      -1.679 -23.532 -11.849  1.00 90.59           C  
ATOM   4189  O   GLY A 294      -2.649 -23.472 -11.097  1.00 90.59           O  
ATOM   4190  N   PRO A 295      -0.429 -23.391 -11.374  1.00 90.17           N  
ATOM   4191  CA  PRO A 295      -0.170 -23.005  -9.986  1.00 90.17           C  
ATOM   4192  HA  PRO A 295      -0.612 -23.746  -9.320  1.00 90.17           H  
ATOM   4193  C   PRO A 295      -0.757 -21.620  -9.688  1.00 90.17           C  
ATOM   4194  CB  PRO A 295       1.355 -23.019  -9.826  1.00 90.17           C  
ATOM   4195  HB2 PRO A 295       1.763 -22.018  -9.961  1.00 90.17           H  
ATOM   4196  HB3 PRO A 295       1.654 -23.421  -8.857  1.00 90.17           H  
ATOM   4197  O   PRO A 295      -0.396 -20.665 -10.369  1.00 90.17           O  
ATOM   4198  CG  PRO A 295       1.832 -23.900 -10.975  1.00 90.17           C  
ATOM   4199  HG2 PRO A 295       2.850 -23.638 -11.261  1.00 90.17           H  
ATOM   4200  HG3 PRO A 295       1.766 -24.949 -10.688  1.00 90.17           H  
ATOM   4201  CD  PRO A 295       0.822 -23.602 -12.082  1.00 90.17           C  
ATOM   4202  HD2 PRO A 295       1.102 -22.685 -12.601  1.00 90.17           H  
ATOM   4203  HD3 PRO A 295       0.764 -24.438 -12.778  1.00 90.17           H  
ATOM   4204  N   GLY A 296      -1.659 -21.536  -8.706  1.00 91.74           N  
ATOM   4205  H   GLY A 296      -1.941 -22.373  -8.217  1.00 91.74           H  
ATOM   4206  CA  GLY A 296      -2.356 -20.292  -8.354  1.00 91.74           C  
ATOM   4207  HA2 GLY A 296      -1.628 -19.497  -8.195  1.00 91.74           H  
ATOM   4208  HA3 GLY A 296      -2.905 -20.436  -7.423  1.00 91.74           H  
ATOM   4209  C   GLY A 296      -3.355 -19.809  -9.410  1.00 91.74           C  
ATOM   4210  O   GLY A 296      -3.674 -18.632  -9.418  1.00 91.74           O  
ATOM   4211  N   ILE A 297      -3.798 -20.671 -10.338  1.00 93.36           N  
ATOM   4212  H   ILE A 297      -3.529 -21.642 -10.266  1.00 93.36           H  
ATOM   4213  CA  ILE A 297      -4.729 -20.300 -11.414  1.00 93.36           C  
ATOM   4214  HA  ILE A 297      -5.206 -19.352 -11.166  1.00 93.36           H  
ATOM   4215  C   ILE A 297      -5.823 -21.359 -11.525  1.00 93.36           C  
ATOM   4216  CB  ILE A 297      -4.004 -20.130 -12.769  1.00 93.36           C  
ATOM   4217  HB  ILE A 297      -3.607 -21.098 -13.074  1.00 93.36           H  
ATOM   4218  O   ILE A 297      -5.608 -22.418 -12.134  1.00 93.36           O  
ATOM   4219  CG1 ILE A 297      -2.818 -19.146 -12.684  1.00 93.36           C  
ATOM   4220 HG12 ILE A 297      -3.191 -18.142 -12.483  1.00 93.36           H  
ATOM   4221 HG13 ILE A 297      -2.162 -19.418 -11.857  1.00 93.36           H  
ATOM   4222  CG2 ILE A 297      -5.018 -19.654 -13.830  1.00 93.36           C  
ATOM   4223 HG21 ILE A 297      -5.350 -18.644 -13.590  1.00 93.36           H  
ATOM   4224 HG22 ILE A 297      -4.561 -19.664 -14.819  1.00 93.36           H  
ATOM   4225 HG23 ILE A 297      -5.895 -20.301 -13.857  1.00 93.36           H  
ATOM   4226  CD1 ILE A 297      -1.941 -19.116 -13.932  1.00 93.36           C  
ATOM   4227 HD11 ILE A 297      -2.528 -18.917 -14.829  1.00 93.36           H  
ATOM   4228 HD12 ILE A 297      -1.213 -18.315 -13.805  1.00 93.36           H  
ATOM   4229 HD13 ILE A 297      -1.419 -20.067 -14.035  1.00 93.36           H  
ATOM   4230  N   ASP A 298      -7.006 -21.040 -11.014  1.00 93.41           N  
ATOM   4231  H   ASP A 298      -7.111 -20.144 -10.561  1.00 93.41           H  
ATOM   4232  CA  ASP A 298      -8.157 -21.938 -10.988  1.00 93.41           C  
ATOM   4233  HA  ASP A 298      -7.869 -22.899 -11.414  1.00 93.41           H  
ATOM   4234  C   ASP A 298      -9.295 -21.387 -11.872  1.00 93.41           C  
ATOM   4235  CB  ASP A 298      -8.563 -22.216  -9.524  1.00 93.41           C  
ATOM   4236  HB2 ASP A 298      -8.736 -21.268  -9.013  1.00 93.41           H  
ATOM   4237  HB3 ASP A 298      -9.501 -22.772  -9.530  1.00 93.41           H  
ATOM   4238  O   ASP A 298      -9.607 -20.200 -11.856  1.00 93.41           O  
ATOM   4239  CG  ASP A 298      -7.523 -23.045  -8.731  1.00 93.41           C  
ATOM   4240  OD1 ASP A 298      -7.639 -23.170  -7.493  1.00 93.41           O  
ATOM   4241  OD2 ASP A 298      -6.645 -23.690  -9.355  1.00 93.41           O  
ATOM   4242  N   LEU A 299      -9.910 -22.252 -12.688  1.00 94.47           N  
ATOM   4243  H   LEU A 299      -9.604 -23.214 -12.653  1.00 94.47           H  
ATOM   4244  CA  LEU A 299     -11.181 -21.966 -13.364  1.00 94.47           C  
ATOM   4245  HA  LEU A 299     -11.341 -20.889 -13.408  1.00 94.47           H  
ATOM   4246  C   LEU A 299     -12.317 -22.566 -12.546  1.00 94.47           C  
ATOM   4247  CB  LEU A 299     -11.217 -22.542 -14.791  1.00 94.47           C  
ATOM   4248  HB2 LEU A 299     -11.013 -23.611 -14.735  1.00 94.47           H  
ATOM   4249  HB3 LEU A 299     -12.229 -22.413 -15.174  1.00 94.47           H  
ATOM   4250  O   LEU A 299     -12.293 -23.765 -12.259  1.00 94.47           O  
ATOM   4251  CG  LEU A 299     -10.243 -21.909 -15.795  1.00 94.47           C  
ATOM   4252  HG  LEU A 299      -9.217 -22.093 -15.475  1.00 94.47           H  
ATOM   4253  CD1 LEU A 299     -10.450 -22.561 -17.168  1.00 94.47           C  
ATOM   4254 HD11 LEU A 299      -9.729 -22.147 -17.872  1.00 94.47           H  
ATOM   4255 HD12 LEU A 299     -10.299 -23.638 -17.092  1.00 94.47           H  
ATOM   4256 HD13 LEU A 299     -11.461 -22.355 -17.521  1.00 94.47           H  
ATOM   4257  CD2 LEU A 299     -10.455 -20.405 -15.956  1.00 94.47           C  
ATOM   4258 HD21 LEU A 299     -11.497 -20.186 -16.192  1.00 94.47           H  
ATOM   4259 HD22 LEU A 299     -10.199 -19.902 -15.023  1.00 94.47           H  
ATOM   4260 HD23 LEU A 299      -9.806 -20.011 -16.737  1.00 94.47           H  
ATOM   4261  N   VAL A 300     -13.334 -21.771 -12.239  1.00 94.70           N  
ATOM   4262  H   VAL A 300     -13.279 -20.800 -12.510  1.00 94.70           H  
ATOM   4263  CA  VAL A 300     -14.428 -22.180 -11.350  1.00 94.70           C  
ATOM   4264  HA  VAL A 300     -14.278 -23.224 -11.074  1.00 94.70           H  
ATOM   4265  C   VAL A 300     -15.786 -22.109 -12.040  1.00 94.70           C  
ATOM   4266  CB  VAL A 300     -14.392 -21.405 -10.025  1.00 94.70           C  
ATOM   4267  HB  VAL A 300     -15.153 -21.837  -9.376  1.00 94.70           H  
ATOM   4268  O   VAL A 300     -15.988 -21.345 -12.987  1.00 94.70           O  
ATOM   4269  CG1 VAL A 300     -13.031 -21.552  -9.336  1.00 94.70           C  
ATOM   4270 HG11 VAL A 300     -12.741 -22.602  -9.293  1.00 94.70           H  
ATOM   4271 HG12 VAL A 300     -12.262 -20.985  -9.859  1.00 94.70           H  
ATOM   4272 HG13 VAL A 300     -13.101 -21.177  -8.315  1.00 94.70           H  
ATOM   4273  CG2 VAL A 300     -14.688 -19.917 -10.195  1.00 94.70           C  
ATOM   4274 HG21 VAL A 300     -15.702 -19.755 -10.563  1.00 94.70           H  
ATOM   4275 HG22 VAL A 300     -14.590 -19.451  -9.214  1.00 94.70           H  
ATOM   4276 HG23 VAL A 300     -13.961 -19.449 -10.859  1.00 94.70           H  
ATOM   4277  N   GLY A 301     -16.734 -22.933 -11.598  1.00 95.35           N  
ATOM   4278  H   GLY A 301     -16.485 -23.570 -10.855  1.00 95.35           H  
ATOM   4279  CA  GLY A 301     -18.092 -22.985 -12.137  1.00 95.35           C  
ATOM   4280  HA2 GLY A 301     -18.374 -22.001 -12.511  1.00 95.35           H  
ATOM   4281  HA3 GLY A 301     -18.123 -23.687 -12.970  1.00 95.35           H  
ATOM   4282  C   GLY A 301     -19.113 -23.423 -11.094  1.00 95.35           C  
ATOM   4283  O   GLY A 301     -18.917 -24.414 -10.399  1.00 95.35           O  
ATOM   4284  N   ASN A 302     -20.229 -22.707 -11.017  1.00 94.71           N  
ATOM   4285  H   ASN A 302     -20.287 -21.883 -11.599  1.00 94.71           H  
ATOM   4286  CA  ASN A 302     -21.244 -22.821  -9.979  1.00 94.71           C  
ATOM   4287  HA  ASN A 302     -21.113 -23.764  -9.448  1.00 94.71           H  
ATOM   4288  C   ASN A 302     -22.641 -22.793 -10.597  1.00 94.71           C  
ATOM   4289  CB  ASN A 302     -21.080 -21.669  -8.978  1.00 94.71           C  
ATOM   4290  HB2 ASN A 302     -21.243 -20.715  -9.481  1.00 94.71           H  
ATOM   4291  HB3 ASN A 302     -21.822 -21.761  -8.185  1.00 94.71           H  
ATOM   4292  O   ASN A 302     -22.908 -22.003 -11.500  1.00 94.71           O  
ATOM   4293  CG  ASN A 302     -19.707 -21.672  -8.352  1.00 94.71           C  
ATOM   4294  ND2 ASN A 302     -18.798 -20.882  -8.864  1.00 94.71           N  
ATOM   4295 HD21 ASN A 302     -19.024 -20.229  -9.600  1.00 94.71           H  
ATOM   4296 HD22 ASN A 302     -17.907 -20.821  -8.393  1.00 94.71           H  
ATOM   4297  OD1 ASN A 302     -19.460 -22.430  -7.429  1.00 94.71           O  
ATOM   4298  N   VAL A 303     -23.545 -23.626 -10.086  1.00 95.21           N  
ATOM   4299  H   VAL A 303     -23.235 -24.257  -9.361  1.00 95.21           H  
ATOM   4300  CA  VAL A 303     -24.988 -23.560 -10.348  1.00 95.21           C  
ATOM   4301  HA  VAL A 303     -25.225 -22.592 -10.789  1.00 95.21           H  
ATOM   4302  C   VAL A 303     -25.705 -23.671  -9.015  1.00 95.21           C  
ATOM   4303  CB  VAL A 303     -25.472 -24.664 -11.308  1.00 95.21           C  
ATOM   4304  HB  VAL A 303     -25.288 -25.640 -10.858  1.00 95.21           H  
ATOM   4305  O   VAL A 303     -25.442 -24.597  -8.245  1.00 95.21           O  
ATOM   4306  CG1 VAL A 303     -26.977 -24.539 -11.597  1.00 95.21           C  
ATOM   4307 HG11 VAL A 303     -27.284 -25.297 -12.318  1.00 95.21           H  
ATOM   4308 HG12 VAL A 303     -27.551 -24.682 -10.682  1.00 95.21           H  
ATOM   4309 HG13 VAL A 303     -27.194 -23.549 -11.998  1.00 95.21           H  
ATOM   4310  CG2 VAL A 303     -24.739 -24.614 -12.654  1.00 95.21           C  
ATOM   4311 HG21 VAL A 303     -24.865 -23.629 -13.104  1.00 95.21           H  
ATOM   4312 HG22 VAL A 303     -25.130 -25.377 -13.327  1.00 95.21           H  
ATOM   4313 HG23 VAL A 303     -23.675 -24.795 -12.504  1.00 95.21           H  
ATOM   4314  N   PHE A 304     -26.629 -22.759  -8.748  1.00 94.22           N  
ATOM   4315  H   PHE A 304     -26.800 -22.019  -9.413  1.00 94.22           H  
ATOM   4316  CA  PHE A 304     -27.397 -22.749  -7.512  1.00 94.22           C  
ATOM   4317  HA  PHE A 304     -27.341 -23.749  -7.083  1.00 94.22           H  
ATOM   4318  C   PHE A 304     -28.877 -22.482  -7.760  1.00 94.22           C  
ATOM   4319  CB  PHE A 304     -26.780 -21.770  -6.500  1.00 94.22           C  
ATOM   4320  HB2 PHE A 304     -27.438 -21.674  -5.636  1.00 94.22           H  
ATOM   4321  HB3 PHE A 304     -25.843 -22.193  -6.138  1.00 94.22           H  
ATOM   4322  O   PHE A 304     -29.273 -21.914  -8.776  1.00 94.22           O  
ATOM   4323  CG  PHE A 304     -26.496 -20.394  -7.061  1.00 94.22           C  
ATOM   4324  CD1 PHE A 304     -25.216 -20.109  -7.570  1.00 94.22           C  
ATOM   4325  HD1 PHE A 304     -24.432 -20.850  -7.516  1.00 94.22           H  
ATOM   4326  CD2 PHE A 304     -27.499 -19.406  -7.084  1.00 94.22           C  
ATOM   4327  HD2 PHE A 304     -28.479 -19.607  -6.679  1.00 94.22           H  
ATOM   4328  CE1 PHE A 304     -24.937 -18.847  -8.109  1.00 94.22           C  
ATOM   4329  HE1 PHE A 304     -23.938 -18.616  -8.447  1.00 94.22           H  
ATOM   4330  CE2 PHE A 304     -27.215 -18.144  -7.634  1.00 94.22           C  
ATOM   4331  HE2 PHE A 304     -27.970 -17.374  -7.669  1.00 94.22           H  
ATOM   4332  CZ  PHE A 304     -25.940 -17.870  -8.154  1.00 94.22           C  
ATOM   4333  HZ  PHE A 304     -25.714 -16.900  -8.572  1.00 94.22           H  
ATOM   4334  N   TYR A 305     -29.701 -22.925  -6.820  1.00 93.95           N  
ATOM   4335  H   TYR A 305     -29.279 -23.370  -6.017  1.00 93.95           H  
ATOM   4336  CA  TYR A 305     -31.099 -22.545  -6.687  1.00 93.95           C  
ATOM   4337  HA  TYR A 305     -31.334 -21.752  -7.397  1.00 93.95           H  
ATOM   4338  C   TYR A 305     -31.299 -22.013  -5.277  1.00 93.95           C  
ATOM   4339  CB  TYR A 305     -32.010 -23.742  -6.968  1.00 93.95           C  
ATOM   4340  HB2 TYR A 305     -31.673 -24.586  -6.367  1.00 93.95           H  
ATOM   4341  HB3 TYR A 305     -31.897 -24.022  -8.015  1.00 93.95           H  
ATOM   4342  O   TYR A 305     -30.854 -22.653  -4.322  1.00 93.95           O  
ATOM   4343  CG  TYR A 305     -33.479 -23.492  -6.674  1.00 93.95           C  
ATOM   4344  CD1 TYR A 305     -34.018 -23.934  -5.453  1.00 93.95           C  
ATOM   4345  HD1 TYR A 305     -33.384 -24.415  -4.723  1.00 93.95           H  
ATOM   4346  CD2 TYR A 305     -34.300 -22.809  -7.596  1.00 93.95           C  
ATOM   4347  HD2 TYR A 305     -33.872 -22.425  -8.511  1.00 93.95           H  
ATOM   4348  CE1 TYR A 305     -35.380 -23.744  -5.175  1.00 93.95           C  
ATOM   4349  HE1 TYR A 305     -35.805 -24.074  -4.238  1.00 93.95           H  
ATOM   4350  CE2 TYR A 305     -35.668 -22.601  -7.312  1.00 93.95           C  
ATOM   4351  HE2 TYR A 305     -36.304 -22.067  -8.003  1.00 93.95           H  
ATOM   4352  OH  TYR A 305     -37.534 -23.030  -5.814  1.00 93.95           O  
ATOM   4353  HH  TYR A 305     -38.035 -22.351  -6.271  1.00 93.95           H  
ATOM   4354  CZ  TYR A 305     -36.211 -23.094  -6.104  1.00 93.95           C  
ATOM   4355  N   GLY A 306     -31.954 -20.866  -5.148  1.00 91.42           N  
ATOM   4356  H   GLY A 306     -32.332 -20.407  -5.964  1.00 91.42           H  
ATOM   4357  CA  GLY A 306     -32.186 -20.261  -3.849  1.00 91.42           C  
ATOM   4358  HA2 GLY A 306     -32.108 -21.033  -3.083  1.00 91.42           H  
ATOM   4359  HA3 GLY A 306     -31.426 -19.504  -3.655  1.00 91.42           H  
ATOM   4360  C   GLY A 306     -33.548 -19.611  -3.711  1.00 91.42           C  
ATOM   4361  O   GLY A 306     -34.151 -19.197  -4.701  1.00 91.42           O  
ATOM   4362  N   GLU A 307     -34.004 -19.529  -2.468  1.00 86.66           N  
ATOM   4363  H   GLU A 307     -33.428 -19.912  -1.732  1.00 86.66           H  
ATOM   4364  CA  GLU A 307     -35.203 -18.812  -2.038  1.00 86.66           C  
ATOM   4365  HA  GLU A 307     -35.587 -18.213  -2.863  1.00 86.66           H  
ATOM   4366  C   GLU A 307     -34.814 -17.876  -0.888  1.00 86.66           C  
ATOM   4367  CB  GLU A 307     -36.294 -19.821  -1.627  1.00 86.66           C  
ATOM   4368  HB2 GLU A 307     -35.975 -20.346  -0.727  1.00 86.66           H  
ATOM   4369  HB3 GLU A 307     -36.405 -20.553  -2.427  1.00 86.66           H  
ATOM   4370  O   GLU A 307     -34.138 -18.303   0.045  1.00 86.66           O  
ATOM   4371  CG  GLU A 307     -37.662 -19.159  -1.377  1.00 86.66           C  
ATOM   4372  HG2 GLU A 307     -37.968 -18.644  -2.288  1.00 86.66           H  
ATOM   4373  HG3 GLU A 307     -37.551 -18.405  -0.598  1.00 86.66           H  
ATOM   4374  CD  GLU A 307     -38.774 -20.149  -0.962  1.00 86.66           C  
ATOM   4375  OE1 GLU A 307     -39.876 -19.666  -0.598  1.00 86.66           O  
ATOM   4376  OE2 GLU A 307     -38.545 -21.383  -0.985  1.00 86.66           O  
ATOM   4377  N   THR A 308     -35.215 -16.608  -0.961  1.00 82.80           N  
ATOM   4378  H   THR A 308     -35.737 -16.325  -1.778  1.00 82.80           H  
ATOM   4379  CA  THR A 308     -35.021 -15.578   0.066  1.00 82.80           C  
ATOM   4380  HA  THR A 308     -34.576 -16.043   0.946  1.00 82.80           H  
ATOM   4381  C   THR A 308     -36.365 -15.000   0.474  1.00 82.80           C  
ATOM   4382  CB  THR A 308     -34.079 -14.446  -0.374  1.00 82.80           C  
ATOM   4383  HB  THR A 308     -33.825 -13.851   0.503  1.00 82.80           H  
ATOM   4384  O   THR A 308     -37.303 -14.950  -0.320  1.00 82.80           O  
ATOM   4385  CG2 THR A 308     -32.787 -15.001  -0.971  1.00 82.80           C  
ATOM   4386 HG21 THR A 308     -32.982 -15.465  -1.938  1.00 82.80           H  
ATOM   4387 HG22 THR A 308     -32.049 -14.209  -1.100  1.00 82.80           H  
ATOM   4388 HG23 THR A 308     -32.367 -15.748  -0.297  1.00 82.80           H  
ATOM   4389  OG1 THR A 308     -34.670 -13.593  -1.334  1.00 82.80           O  
ATOM   4390  HG1 THR A 308     -33.961 -13.035  -1.662  1.00 82.80           H  
ATOM   4391  N   GLY A 309     -36.481 -14.554   1.719  1.00 77.50           N  
ATOM   4392  H   GLY A 309     -35.712 -14.732   2.349  1.00 77.50           H  
ATOM   4393  CA  GLY A 309     -37.754 -14.148   2.305  1.00 77.50           C  
ATOM   4394  HA2 GLY A 309     -38.254 -13.430   1.655  1.00 77.50           H  
ATOM   4395  HA3 GLY A 309     -37.549 -13.678   3.266  1.00 77.50           H  
ATOM   4396  C   GLY A 309     -38.675 -15.337   2.557  1.00 77.50           C  
ATOM   4397  O   GLY A 309     -39.899 -15.199   2.472  1.00 77.50           O  
ATOM   4398  N   ILE A 310     -38.091 -16.496   2.868  1.00 77.35           N  
ATOM   4399  H   ILE A 310     -37.087 -16.514   2.975  1.00 77.35           H  
ATOM   4400  CA  ILE A 310     -38.846 -17.668   3.305  1.00 77.35           C  
ATOM   4401  HA  ILE A 310     -39.532 -17.945   2.505  1.00 77.35           H  
ATOM   4402  C   ILE A 310     -39.652 -17.237   4.535  1.00 77.35           C  
ATOM   4403  CB  ILE A 310     -37.917 -18.874   3.576  1.00 77.35           C  
ATOM   4404  HB  ILE A 310     -37.260 -18.647   4.415  1.00 77.35           H  
ATOM   4405  O   ILE A 310     -39.148 -16.590   5.439  1.00 77.35           O  
ATOM   4406  CG1 ILE A 310     -37.032 -19.178   2.348  1.00 77.35           C  
ATOM   4407 HG12 ILE A 310     -36.539 -18.270   2.000  1.00 77.35           H  
ATOM   4408 HG13 ILE A 310     -37.658 -19.555   1.539  1.00 77.35           H  
ATOM   4409  CG2 ILE A 310     -38.750 -20.105   3.973  1.00 77.35           C  
ATOM   4410 HG21 ILE A 310     -39.342 -19.884   4.862  1.00 77.35           H  
ATOM   4411 HG22 ILE A 310     -38.087 -20.932   4.226  1.00 77.35           H  
ATOM   4412 HG23 ILE A 310     -39.399 -20.399   3.147  1.00 77.35           H  
ATOM   4413  CD1 ILE A 310     -35.919 -20.186   2.626  1.00 77.35           C  
ATOM   4414 HD11 ILE A 310     -35.302 -19.843   3.456  1.00 77.35           H  
ATOM   4415 HD12 ILE A 310     -36.331 -21.170   2.850  1.00 77.35           H  
ATOM   4416 HD13 ILE A 310     -35.308 -20.264   1.727  1.00 77.35           H  
ATOM   4417  N   GLY A 311     -40.966 -17.442   4.508  1.00 72.00           N  
ATOM   4418  H   GLY A 311     -41.355 -17.898   3.695  1.00 72.00           H  
ATOM   4419  CA  GLY A 311     -41.843 -17.009   5.602  1.00 72.00           C  
ATOM   4420  HA2 GLY A 311     -41.434 -17.401   6.533  1.00 72.00           H  
ATOM   4421  HA3 GLY A 311     -42.833 -17.442   5.456  1.00 72.00           H  
ATOM   4422  C   GLY A 311     -42.015 -15.490   5.800  1.00 72.00           C  
ATOM   4423  O   GLY A 311     -42.884 -15.104   6.589  1.00 72.00           O  
ATOM   4424  N   SER A 312     -41.288 -14.621   5.082  1.00 65.77           N  
ATOM   4425  H   SER A 312     -40.588 -14.990   4.454  1.00 65.77           H  
ATOM   4426  CA  SER A 312     -41.374 -13.168   5.272  1.00 65.77           C  
ATOM   4427  HA  SER A 312     -41.216 -12.999   6.337  1.00 65.77           H  
ATOM   4428  C   SER A 312     -42.769 -12.647   4.920  1.00 65.77           C  
ATOM   4429  CB  SER A 312     -40.245 -12.404   4.553  1.00 65.77           C  
ATOM   4430  HB2 SER A 312     -39.720 -11.790   5.285  1.00 65.77           H  
ATOM   4431  HB3 SER A 312     -39.527 -13.118   4.151  1.00 65.77           H  
ATOM   4432  O   SER A 312     -43.403 -13.026   3.929  1.00 65.77           O  
ATOM   4433  OG  SER A 312     -40.713 -11.560   3.511  1.00 65.77           O  
ATOM   4434  HG  SER A 312     -39.959 -11.319   2.969  1.00 65.77           H  
ATOM   4435  N   SER A 313     -43.272 -11.737   5.754  1.00 63.27           N  
ATOM   4436  H   SER A 313     -42.728 -11.501   6.572  1.00 63.27           H  
ATOM   4437  CA  SER A 313     -44.556 -11.079   5.491  1.00 63.27           C  
ATOM   4438  HA  SER A 313     -45.270 -11.847   5.195  1.00 63.27           H  
ATOM   4439  C   SER A 313     -44.481 -10.084   4.327  1.00 63.27           C  
ATOM   4440  CB  SER A 313     -45.094 -10.422   6.762  1.00 63.27           C  
ATOM   4441  HB2 SER A 313     -46.084 -10.017   6.552  1.00 63.27           H  
ATOM   4442  HB3 SER A 313     -45.190 -11.178   7.541  1.00 63.27           H  
ATOM   4443  O   SER A 313     -45.512  -9.776   3.724  1.00 63.27           O  
ATOM   4444  OG  SER A 313     -44.265  -9.375   7.229  1.00 63.27           O  
ATOM   4445  HG  SER A 313     -43.418  -9.721   7.518  1.00 63.27           H  
ATOM   4446  N   ASN A 314     -43.276  -9.617   3.980  1.00 63.42           N  
ATOM   4447  H   ASN A 314     -42.465 -10.019   4.428  1.00 63.42           H  
ATOM   4448  CA  ASN A 314     -43.028  -8.721   2.857  1.00 63.42           C  
ATOM   4449  HA  ASN A 314     -43.968  -8.226   2.614  1.00 63.42           H  
ATOM   4450  C   ASN A 314     -42.625  -9.522   1.611  1.00 63.42           C  
ATOM   4451  CB  ASN A 314     -42.031  -7.625   3.264  1.00 63.42           C  
ATOM   4452  HB2 ASN A 314     -41.016  -8.021   3.259  1.00 63.42           H  
ATOM   4453  HB3 ASN A 314     -42.261  -7.276   4.270  1.00 63.42           H  
ATOM   4454  O   ASN A 314     -41.506  -9.446   1.103  1.00 63.42           O  
ATOM   4455  CG  ASN A 314     -42.111  -6.426   2.334  1.00 63.42           C  
ATOM   4456  ND2 ASN A 314     -41.275  -5.439   2.541  1.00 63.42           N  
ATOM   4457 HD21 ASN A 314     -41.286  -4.700   1.852  1.00 63.42           H  
ATOM   4458 HD22 ASN A 314     -40.523  -5.541   3.208  1.00 63.42           H  
ATOM   4459  OD1 ASN A 314     -42.949  -6.333   1.452  1.00 63.42           O  
ATOM   4460  N   VAL A 315     -43.582 -10.310   1.125  1.00 59.30           N  
ATOM   4461  H   VAL A 315     -44.450 -10.338   1.641  1.00 59.30           H  
ATOM   4462  CA  VAL A 315     -43.439 -11.203  -0.035  1.00 59.30           C  
ATOM   4463  HA  VAL A 315     -42.604 -11.871   0.176  1.00 59.30           H  
ATOM   4464  C   VAL A 315     -43.075 -10.488  -1.337  1.00 59.30           C  
ATOM   4465  CB  VAL A 315     -44.715 -12.045  -0.274  1.00 59.30           C  
ATOM   4466  HB  VAL A 315     -44.929 -12.083  -1.342  1.00 59.30           H  
ATOM   4467  O   VAL A 315     -42.697 -11.154  -2.299  1.00 59.30           O  
ATOM   4468  CG1 VAL A 315     -44.496 -13.490   0.172  1.00 59.30           C  
ATOM   4469 HG11 VAL A 315     -43.540 -13.871  -0.191  1.00 59.30           H  
ATOM   4470 HG12 VAL A 315     -44.450 -13.529   1.260  1.00 59.30           H  
ATOM   4471 HG13 VAL A 315     -45.311 -14.125  -0.174  1.00 59.30           H  
ATOM   4472  CG2 VAL A 315     -45.983 -11.531   0.427  1.00 59.30           C  
ATOM   4473 HG21 VAL A 315     -45.879 -11.596   1.510  1.00 59.30           H  
ATOM   4474 HG22 VAL A 315     -46.839 -12.132   0.120  1.00 59.30           H  
ATOM   4475 HG23 VAL A 315     -46.165 -10.496   0.137  1.00 59.30           H  
ATOM   4476  N   ASP A 316     -43.178  -9.165  -1.388  1.00 61.18           N  
ATOM   4477  H   ASP A 316     -43.495  -8.657  -0.574  1.00 61.18           H  
ATOM   4478  CA  ASP A 316     -42.774  -8.393  -2.559  1.00 61.18           C  
ATOM   4479  HA  ASP A 316     -43.089  -8.921  -3.459  1.00 61.18           H  
ATOM   4480  C   ASP A 316     -41.246  -8.253  -2.661  1.00 61.18           C  
ATOM   4481  CB  ASP A 316     -43.489  -7.032  -2.552  1.00 61.18           C  
ATOM   4482  HB2 ASP A 316     -43.077  -6.418  -3.353  1.00 61.18           H  
ATOM   4483  HB3 ASP A 316     -43.288  -6.529  -1.607  1.00 61.18           H  
ATOM   4484  O   ASP A 316     -40.755  -7.962  -3.743  1.00 61.18           O  
ATOM   4485  CG  ASP A 316     -45.010  -7.132  -2.771  1.00 61.18           C  
ATOM   4486  OD1 ASP A 316     -45.714  -6.160  -2.410  1.00 61.18           O  
ATOM   4487  OD2 ASP A 316     -45.492  -8.164  -3.297  1.00 61.18           O  
ATOM   4488  N   ALA A 317     -40.493  -8.508  -1.581  1.00 67.84           N  
ATOM   4489  H   ALA A 317     -40.961  -8.721  -0.711  1.00 67.84           H  
ATOM   4490  CA  ALA A 317     -39.025  -8.471  -1.568  1.00 67.84           C  
ATOM   4491  HA  ALA A 317     -38.671  -7.932  -2.447  1.00 67.84           H  
ATOM   4492  C   ALA A 317     -38.364  -9.865  -1.615  1.00 67.84           C  
ATOM   4493  CB  ALA A 317     -38.585  -7.680  -0.331  1.00 67.84           C  
ATOM   4494  HB1 ALA A 317     -38.909  -8.191   0.575  1.00 67.84           H  
ATOM   4495  HB2 ALA A 317     -39.016  -6.679  -0.360  1.00 67.84           H  
ATOM   4496  HB3 ALA A 317     -37.499  -7.596  -0.322  1.00 67.84           H  
ATOM   4497  O   ALA A 317     -37.166  -9.970  -1.861  1.00 67.84           O  
ATOM   4498  N   SER A 318     -39.125 -10.941  -1.381  1.00 76.80           N  
ATOM   4499  H   SER A 318     -40.096 -10.791  -1.144  1.00 76.80           H  
ATOM   4500  CA  SER A 318     -38.615 -12.320  -1.474  1.00 76.80           C  
ATOM   4501  HA  SER A 318     -37.718 -12.409  -0.861  1.00 76.80           H  
ATOM   4502  C   SER A 318     -38.248 -12.680  -2.914  1.00 76.80           C  
ATOM   4503  CB  SER A 318     -39.650 -13.320  -0.954  1.00 76.80           C  
ATOM   4504  HB2 SER A 318     -39.774 -13.213   0.124  1.00 76.80           H  
ATOM   4505  HB3 SER A 318     -39.360 -14.343  -1.196  1.00 76.80           H  
ATOM   4506  O   SER A 318     -39.062 -12.450  -3.818  1.00 76.80           O  
ATOM   4507  OG  SER A 318     -40.863 -13.051  -1.594  1.00 76.80           O  
ATOM   4508  HG  SER A 318     -40.647 -12.417  -2.281  1.00 76.80           H  
ATOM   4509  N   ARG A 319     -37.076 -13.288  -3.113  1.00 82.94           N  
ATOM   4510  H   ARG A 319     -36.498 -13.498  -2.312  1.00 82.94           H  
ATOM   4511  CA  ARG A 319     -36.598 -13.753  -4.419  1.00 82.94           C  
ATOM   4512  HA  ARG A 319     -37.347 -13.492  -5.166  1.00 82.94           H  
ATOM   4513  C   ARG A 319     -36.469 -15.265  -4.438  1.00 82.94           C  
ATOM   4514  CB  ARG A 319     -35.280 -13.066  -4.821  1.00 82.94           C  
ATOM   4515  HB2 ARG A 319     -34.958 -13.474  -5.779  1.00 82.94           H  
ATOM   4516  HB3 ARG A 319     -34.505 -13.273  -4.083  1.00 82.94           H  
ATOM   4517  O   ARG A 319     -36.076 -15.873  -3.457  1.00 82.94           O  
ATOM   4518  CG  ARG A 319     -35.472 -11.549  -4.962  1.00 82.94           C  
ATOM   4519  HG2 ARG A 319     -36.375 -11.367  -5.544  1.00 82.94           H  
ATOM   4520  HG3 ARG A 319     -35.614 -11.118  -3.971  1.00 82.94           H  
ATOM   4521  CD  ARG A 319     -34.296 -10.831  -5.634  1.00 82.94           C  
ATOM   4522  HD2 ARG A 319     -33.382 -11.087  -5.097  1.00 82.94           H  
ATOM   4523  HD3 ARG A 319     -34.460  -9.759  -5.524  1.00 82.94           H  
ATOM   4524  NE  ARG A 319     -34.193 -11.141  -7.081  1.00 82.94           N  
ATOM   4525  HE  ARG A 319     -35.004 -11.573  -7.501  1.00 82.94           H  
ATOM   4526  NH1 ARG A 319     -32.239 -10.041  -7.512  1.00 82.94           N  
ATOM   4527 HH11 ARG A 319     -31.476  -9.890  -8.157  1.00 82.94           H  
ATOM   4528 HH12 ARG A 319     -32.015 -10.253  -6.550  1.00 82.94           H  
ATOM   4529  NH2 ARG A 319     -33.335 -10.937  -9.205  1.00 82.94           N  
ATOM   4530 HH21 ARG A 319     -32.642 -10.564  -9.838  1.00 82.94           H  
ATOM   4531 HH22 ARG A 319     -34.139 -11.395  -9.609  1.00 82.94           H  
ATOM   4532  CZ  ARG A 319     -33.267 -10.713  -7.924  1.00 82.94           C  
ATOM   4533  N   GLU A 320     -36.790 -15.879  -5.564  1.00 88.44           N  
ATOM   4534  H   GLU A 320     -37.064 -15.312  -6.353  1.00 88.44           H  
ATOM   4535  CA  GLU A 320     -36.622 -17.317  -5.775  1.00 88.44           C  
ATOM   4536  HA  GLU A 320     -35.900 -17.709  -5.058  1.00 88.44           H  
ATOM   4537  C   GLU A 320     -36.086 -17.520  -7.187  1.00 88.44           C  
ATOM   4538  CB  GLU A 320     -37.960 -18.040  -5.562  1.00 88.44           C  
ATOM   4539  HB2 GLU A 320     -38.412 -17.696  -4.631  1.00 88.44           H  
ATOM   4540  HB3 GLU A 320     -38.631 -17.773  -6.378  1.00 88.44           H  
ATOM   4541  O   GLU A 320     -36.605 -16.897  -8.115  1.00 88.44           O  
ATOM   4542  CG  GLU A 320     -37.810 -19.567  -5.493  1.00 88.44           C  
ATOM   4543  HG2 GLU A 320     -37.068 -19.889  -6.223  1.00 88.44           H  
ATOM   4544  HG3 GLU A 320     -37.450 -19.851  -4.504  1.00 88.44           H  
ATOM   4545  CD  GLU A 320     -39.137 -20.275  -5.797  1.00 88.44           C  
ATOM   4546  OE1 GLU A 320     -39.102 -21.203  -6.647  1.00 88.44           O  
ATOM   4547  OE2 GLU A 320     -40.210 -19.836  -5.327  1.00 88.44           O  
ATOM   4548  N   GLY A 321     -35.048 -18.334  -7.386  1.00 91.10           N  
ATOM   4549  H   GLY A 321     -34.625 -18.802  -6.598  1.00 91.10           H  
ATOM   4550  CA  GLY A 321     -34.441 -18.459  -8.710  1.00 91.10           C  
ATOM   4551  HA2 GLY A 321     -35.207 -18.766  -9.422  1.00 91.10           H  
ATOM   4552  HA3 GLY A 321     -34.068 -17.479  -9.007  1.00 91.10           H  
ATOM   4553  C   GLY A 321     -33.269 -19.417  -8.829  1.00 91.10           C  
ATOM   4554  O   GLY A 321     -32.729 -19.904  -7.839  1.00 91.10           O  
ATOM   4555  N   PHE A 322     -32.874 -19.662 -10.079  1.00 92.60           N  
ATOM   4556  H   PHE A 322     -33.333 -19.145 -10.815  1.00 92.60           H  
ATOM   4557  CA  PHE A 322     -31.630 -20.345 -10.427  1.00 92.60           C  
ATOM   4558  HA  PHE A 322     -31.281 -20.918  -9.568  1.00 92.60           H  
ATOM   4559  C   PHE A 322     -30.563 -19.320 -10.795  1.00 92.60           C  
ATOM   4560  CB  PHE A 322     -31.847 -21.309 -11.602  1.00 92.60           C  
ATOM   4561  HB2 PHE A 322     -30.874 -21.674 -11.930  1.00 92.60           H  
ATOM   4562  HB3 PHE A 322     -32.286 -20.762 -12.436  1.00 92.60           H  
ATOM   4563  O   PHE A 322     -30.854 -18.384 -11.535  1.00 92.60           O  
ATOM   4564  CG  PHE A 322     -32.715 -22.502 -11.271  1.00 92.60           C  
ATOM   4565  CD1 PHE A 322     -32.128 -23.676 -10.765  1.00 92.60           C  
ATOM   4566  HD1 PHE A 322     -31.060 -23.716 -10.607  1.00 92.60           H  
ATOM   4567  CD2 PHE A 322     -34.110 -22.429 -11.435  1.00 92.60           C  
ATOM   4568  HD2 PHE A 322     -34.560 -21.515 -11.793  1.00 92.60           H  
ATOM   4569  CE1 PHE A 322     -32.935 -24.775 -10.422  1.00 92.60           C  
ATOM   4570  HE1 PHE A 322     -32.484 -25.660  -9.998  1.00 92.60           H  
ATOM   4571  CE2 PHE A 322     -34.918 -23.524 -11.083  1.00 92.60           C  
ATOM   4572  HE2 PHE A 322     -35.992 -23.446 -11.164  1.00 92.60           H  
ATOM   4573  CZ  PHE A 322     -34.331 -24.696 -10.573  1.00 92.60           C  
ATOM   4574  HZ  PHE A 322     -34.955 -25.521 -10.262  1.00 92.60           H  
ATOM   4575  N   GLY A 323     -29.328 -19.535 -10.360  1.00 93.25           N  
ATOM   4576  H   GLY A 323     -29.153 -20.329  -9.761  1.00 93.25           H  
ATOM   4577  CA  GLY A 323     -28.170 -18.799 -10.850  1.00 93.25           C  
ATOM   4578  HA2 GLY A 323     -28.464 -18.172 -11.691  1.00 93.25           H  
ATOM   4579  HA3 GLY A 323     -27.773 -18.143 -10.075  1.00 93.25           H  
ATOM   4580  C   GLY A 323     -27.065 -19.728 -11.329  1.00 93.25           C  
ATOM   4581  O   GLY A 323     -26.991 -20.896 -10.937  1.00 93.25           O  
ATOM   4582  N   ALA A 324     -26.223 -19.212 -12.215  1.00 94.04           N  
ATOM   4583  H   ALA A 324     -26.364 -18.256 -12.510  1.00 94.04           H  
ATOM   4584  CA  ALA A 324     -24.992 -19.863 -12.634  1.00 94.04           C  
ATOM   4585  HA  ALA A 324     -24.723 -20.600 -11.878  1.00 94.04           H  
ATOM   4586  C   ALA A 324     -23.872 -18.826 -12.707  1.00 94.04           C  
ATOM   4587  CB  ALA A 324     -25.212 -20.579 -13.972  1.00 94.04           C  
ATOM   4588  HB1 ALA A 324     -26.008 -21.316 -13.866  1.00 94.04           H  
ATOM   4589  HB2 ALA A 324     -25.484 -19.853 -14.738  1.00 94.04           H  
ATOM   4590  HB3 ALA A 324     -24.291 -21.085 -14.265  1.00 94.04           H  
ATOM   4591  O   ALA A 324     -24.094 -17.751 -13.258  1.00 94.04           O  
ATOM   4592  N   VAL A 325     -22.699 -19.153 -12.163  1.00 92.88           N  
ATOM   4593  H   VAL A 325     -22.600 -20.081 -11.776  1.00 92.88           H  
ATOM   4594  CA  VAL A 325     -21.527 -18.264 -12.080  1.00 92.88           C  
ATOM   4595  HA  VAL A 325     -21.639 -17.449 -12.794  1.00 92.88           H  
ATOM   4596  C   VAL A 325     -20.276 -19.062 -12.438  1.00 92.88           C  
ATOM   4597  CB  VAL A 325     -21.374 -17.640 -10.675  1.00 92.88           C  
ATOM   4598  HB  VAL A 325     -21.191 -18.439  -9.956  1.00 92.88           H  
ATOM   4599  O   VAL A 325     -20.074 -20.149 -11.905  1.00 92.88           O  
ATOM   4600  CG1 VAL A 325     -20.196 -16.661 -10.628  1.00 92.88           C  
ATOM   4601 HG11 VAL A 325     -20.148 -16.184  -9.649  1.00 92.88           H  
ATOM   4602 HG12 VAL A 325     -19.249 -17.174 -10.792  1.00 92.88           H  
ATOM   4603 HG13 VAL A 325     -20.320 -15.880 -11.379  1.00 92.88           H  
ATOM   4604  CG2 VAL A 325     -22.628 -16.885 -10.223  1.00 92.88           C  
ATOM   4605 HG21 VAL A 325     -22.513 -16.603  -9.176  1.00 92.88           H  
ATOM   4606 HG22 VAL A 325     -23.526 -17.496 -10.320  1.00 92.88           H  
ATOM   4607 HG23 VAL A 325     -22.753 -15.974 -10.808  1.00 92.88           H  
ATOM   4608  N   THR A 326     -19.433 -18.565 -13.333  1.00 93.34           N  
ATOM   4609  H   THR A 326     -19.626 -17.643 -13.697  1.00 93.34           H  
ATOM   4610  CA  THR A 326     -18.122 -19.139 -13.679  1.00 93.34           C  
ATOM   4611  HA  THR A 326     -17.878 -19.910 -12.948  1.00 93.34           H  
ATOM   4612  C   THR A 326     -17.055 -18.062 -13.566  1.00 93.34           C  
ATOM   4613  CB  THR A 326     -18.156 -19.769 -15.081  1.00 93.34           C  
ATOM   4614  HB  THR A 326     -19.004 -20.453 -15.110  1.00 93.34           H  
ATOM   4615  O   THR A 326     -17.381 -16.902 -13.751  1.00 93.34           O  
ATOM   4616  CG2 THR A 326     -18.319 -18.762 -16.223  1.00 93.34           C  
ATOM   4617 HG21 THR A 326     -17.453 -18.102 -16.270  1.00 93.34           H  
ATOM   4618 HG22 THR A 326     -18.407 -19.297 -17.169  1.00 93.34           H  
ATOM   4619 HG23 THR A 326     -19.216 -18.163 -16.066  1.00 93.34           H  
ATOM   4620  OG1 THR A 326     -16.999 -20.527 -15.361  1.00 93.34           O  
ATOM   4621  HG1 THR A 326     -16.602 -20.802 -14.532  1.00 93.34           H  
ATOM   4622  N   GLY A 327     -15.802 -18.395 -13.280  1.00 92.35           N  
ATOM   4623  H   GLY A 327     -15.544 -19.361 -13.134  1.00 92.35           H  
ATOM   4624  CA  GLY A 327     -14.767 -17.377 -13.101  1.00 92.35           C  
ATOM   4625  HA2 GLY A 327     -14.903 -16.585 -13.837  1.00 92.35           H  
ATOM   4626  HA3 GLY A 327     -14.862 -16.933 -12.110  1.00 92.35           H  
ATOM   4627  C   GLY A 327     -13.349 -17.905 -13.250  1.00 92.35           C  
ATOM   4628  O   GLY A 327     -13.143 -19.113 -13.407  1.00 92.35           O  
ATOM   4629  N   ILE A 328     -12.387 -16.988 -13.216  1.00 92.68           N  
ATOM   4630  H   ILE A 328     -12.668 -16.037 -13.024  1.00 92.68           H  
ATOM   4631  CA  ILE A 328     -10.963 -17.285 -13.046  1.00 92.68           C  
ATOM   4632  HA  ILE A 328     -10.851 -18.365 -12.952  1.00 92.68           H  
ATOM   4633  C   ILE A 328     -10.502 -16.672 -11.723  1.00 92.68           C  
ATOM   4634  CB  ILE A 328     -10.129 -16.846 -14.274  1.00 92.68           C  
ATOM   4635  HB  ILE A 328     -10.551 -17.360 -15.138  1.00 92.68           H  
ATOM   4636  O   ILE A 328     -10.774 -15.506 -11.460  1.00 92.68           O  
ATOM   4637  CG1 ILE A 328      -8.663 -17.312 -14.127  1.00 92.68           C  
ATOM   4638 HG12 ILE A 328      -8.169 -16.711 -13.363  1.00 92.68           H  
ATOM   4639 HG13 ILE A 328      -8.653 -18.349 -13.792  1.00 92.68           H  
ATOM   4640  CG2 ILE A 328     -10.209 -15.335 -14.558  1.00 92.68           C  
ATOM   4641 HG21 ILE A 328      -9.761 -14.769 -13.741  1.00 92.68           H  
ATOM   4642 HG22 ILE A 328     -11.251 -15.034 -14.662  1.00 92.68           H  
ATOM   4643 HG23 ILE A 328      -9.693 -15.082 -15.484  1.00 92.68           H  
ATOM   4644  CD1 ILE A 328      -7.852 -17.234 -15.429  1.00 92.68           C  
ATOM   4645 HD11 ILE A 328      -7.742 -16.199 -15.752  1.00 92.68           H  
ATOM   4646 HD12 ILE A 328      -6.859 -17.650 -15.260  1.00 92.68           H  
ATOM   4647 HD13 ILE A 328      -8.349 -17.809 -16.210  1.00 92.68           H  
ATOM   4648  N   VAL A 329      -9.838 -17.478 -10.901  1.00 93.05           N  
ATOM   4649  H   VAL A 329      -9.680 -18.434 -11.187  1.00 93.05           H  
ATOM   4650  CA  VAL A 329      -9.324 -17.100  -9.580  1.00 93.05           C  
ATOM   4651  HA  VAL A 329      -9.587 -16.068  -9.347  1.00 93.05           H  
ATOM   4652  C   VAL A 329      -7.808 -17.209  -9.628  1.00 93.05           C  
ATOM   4653  CB  VAL A 329      -9.935 -18.000  -8.488  1.00 93.05           C  
ATOM   4654  HB  VAL A 329      -9.779 -19.043  -8.763  1.00 93.05           H  
ATOM   4655  O   VAL A 329      -7.271 -18.286  -9.926  1.00 93.05           O  
ATOM   4656  CG1 VAL A 329      -9.298 -17.777  -7.114  1.00 93.05           C  
ATOM   4657 HG11 VAL A 329      -9.322 -16.721  -6.848  1.00 93.05           H  
ATOM   4658 HG12 VAL A 329      -8.262 -18.114  -7.111  1.00 93.05           H  
ATOM   4659 HG13 VAL A 329      -9.844 -18.327  -6.347  1.00 93.05           H  
ATOM   4660  CG2 VAL A 329     -11.446 -17.762  -8.395  1.00 93.05           C  
ATOM   4661 HG21 VAL A 329     -11.940 -17.991  -9.340  1.00 93.05           H  
ATOM   4662 HG22 VAL A 329     -11.875 -18.389  -7.613  1.00 93.05           H  
ATOM   4663 HG23 VAL A 329     -11.635 -16.721  -8.134  1.00 93.05           H  
ATOM   4664  N   LEU A 330      -7.124 -16.089  -9.400  1.00 92.39           N  
ATOM   4665  H   LEU A 330      -7.632 -15.242  -9.189  1.00 92.39           H  
ATOM   4666  CA  LEU A 330      -5.670 -16.017  -9.318  1.00 92.39           C  
ATOM   4667  HA  LEU A 330      -5.251 -16.951  -9.693  1.00 92.39           H  
ATOM   4668  C   LEU A 330      -5.232 -15.843  -7.864  1.00 92.39           C  
ATOM   4669  CB  LEU A 330      -5.115 -14.873 -10.180  1.00 92.39           C  
ATOM   4670  HB2 LEU A 330      -4.029 -14.955 -10.165  1.00 92.39           H  
ATOM   4671  HB3 LEU A 330      -5.380 -13.930  -9.703  1.00 92.39           H  
ATOM   4672  O   LEU A 330      -5.804 -15.031  -7.150  1.00 92.39           O  
ATOM   4673  CG  LEU A 330      -5.592 -14.813 -11.640  1.00 92.39           C  
ATOM   4674  HG  LEU A 330      -6.647 -14.539 -11.682  1.00 92.39           H  
ATOM   4675  CD1 LEU A 330      -4.765 -13.759 -12.376  1.00 92.39           C  
ATOM   4676 HD11 LEU A 330      -3.704 -14.001 -12.325  1.00 92.39           H  
ATOM   4677 HD12 LEU A 330      -4.930 -12.791 -11.905  1.00 92.39           H  
ATOM   4678 HD13 LEU A 330      -5.078 -13.697 -13.419  1.00 92.39           H  
ATOM   4679  CD2 LEU A 330      -5.392 -16.123 -12.399  1.00 92.39           C  
ATOM   4680 HD21 LEU A 330      -5.777 -16.005 -13.412  1.00 92.39           H  
ATOM   4681 HD22 LEU A 330      -5.945 -16.922 -11.904  1.00 92.39           H  
ATOM   4682 HD23 LEU A 330      -4.328 -16.356 -12.415  1.00 92.39           H  
ATOM   4683  N   ALA A 331      -4.187 -16.561  -7.458  1.00 91.88           N  
ATOM   4684  H   ALA A 331      -3.771 -17.200  -8.121  1.00 91.88           H  
ATOM   4685  CA  ALA A 331      -3.490 -16.365  -6.189  1.00 91.88           C  
ATOM   4686  HA  ALA A 331      -3.850 -15.454  -5.711  1.00 91.88           H  
ATOM   4687  C   ALA A 331      -1.986 -16.198  -6.450  1.00 91.88           C  
ATOM   4688  CB  ALA A 331      -3.794 -17.543  -5.255  1.00 91.88           C  
ATOM   4689  HB1 ALA A 331      -3.447 -18.475  -5.703  1.00 91.88           H  
ATOM   4690  HB2 ALA A 331      -3.290 -17.384  -4.302  1.00 91.88           H  
ATOM   4691  HB3 ALA A 331      -4.868 -17.596  -5.080  1.00 91.88           H  
ATOM   4692  O   ALA A 331      -1.404 -16.976  -7.222  1.00 91.88           O  
ATOM   4693  N   PHE A 332      -1.378 -15.197  -5.813  1.00 92.11           N  
ATOM   4694  H   PHE A 332      -1.926 -14.634  -5.179  1.00 92.11           H  
ATOM   4695  CA  PHE A 332       0.015 -14.780  -6.009  1.00 92.11           C  
ATOM   4696  HA  PHE A 332       0.441 -15.342  -6.840  1.00 92.11           H  
ATOM   4697  C   PHE A 332       0.891 -15.100  -4.797  1.00 92.11           C  
ATOM   4698  CB  PHE A 332       0.061 -13.288  -6.379  1.00 92.11           C  
ATOM   4699  HB2 PHE A 332      -0.133 -12.702  -5.481  1.00 92.11           H  
ATOM   4700  HB3 PHE A 332       1.072 -13.052  -6.712  1.00 92.11           H  
ATOM   4701  O   PHE A 332       0.477 -14.778  -3.659  1.00 92.11           O  
ATOM   4702  CG  PHE A 332      -0.924 -12.872  -7.454  1.00 92.11           C  
ATOM   4703  CD1 PHE A 332      -0.859 -13.469  -8.720  1.00 92.11           C  
ATOM   4704  HD1 PHE A 332      -0.088 -14.207  -8.885  1.00 92.11           H  
ATOM   4705  CD2 PHE A 332      -1.941 -11.945  -7.176  1.00 92.11           C  
ATOM   4706  HD2 PHE A 332      -2.003 -11.481  -6.203  1.00 92.11           H  
ATOM   4707  CE1 PHE A 332      -1.815 -13.159  -9.705  1.00 92.11           C  
ATOM   4708  HE1 PHE A 332      -1.792 -13.651 -10.666  1.00 92.11           H  
ATOM   4709  CE2 PHE A 332      -2.897 -11.627  -8.152  1.00 92.11           C  
ATOM   4710  HE2 PHE A 332      -3.683 -10.925  -7.918  1.00 92.11           H  
ATOM   4711  CZ  PHE A 332      -2.845 -12.247  -9.408  1.00 92.11           C  
ATOM   4712  HZ  PHE A 332      -3.619 -12.021 -10.127  1.00 92.11           H  
ATOM   4713  OXT PHE A 332       1.976 -15.675  -5.045  1.00 92.11           O  
TER    4714      PHE A 332                                                       
ATOM   4714  N   ALA B   1       4.577 -24.619 -15.561  1.00 84.04           N  
ATOM   4715  H   ALA B   1       5.520 -24.945 -15.404  1.00 84.04           H  
ATOM   4716  H2  ALA B   1       3.964 -25.101 -14.919  1.00 84.04           H  
ATOM   4717  H3  ALA B   1       4.303 -24.837 -16.508  1.00 84.04           H  
ATOM   4718  CA  ALA B   1       4.502 -23.167 -15.289  1.00 84.04           C  
ATOM   4719  HA  ALA B   1       5.211 -22.639 -15.927  1.00 84.04           H  
ATOM   4720  C   ALA B   1       4.863 -22.887 -13.841  1.00 84.04           C  
ATOM   4721  CB  ALA B   1       3.100 -22.646 -15.582  1.00 84.04           C  
ATOM   4722  HB1 ALA B   1       2.894 -22.836 -16.636  1.00 84.04           H  
ATOM   4723  HB2 ALA B   1       2.363 -23.156 -14.962  1.00 84.04           H  
ATOM   4724  HB3 ALA B   1       3.046 -21.574 -15.395  1.00 84.04           H  
ATOM   4725  O   ALA B   1       4.551 -23.723 -12.998  1.00 84.04           O  
ATOM   4726  N   ASP B   2       5.494 -21.751 -13.575  1.00 87.70           N  
ATOM   4727  H   ASP B   2       5.690 -21.091 -14.314  1.00 87.70           H  
ATOM   4728  CA  ASP B   2       5.700 -21.244 -12.215  1.00 87.70           C  
ATOM   4729  HA  ASP B   2       5.818 -22.087 -11.534  1.00 87.70           H  
ATOM   4730  C   ASP B   2       4.461 -20.426 -11.780  1.00 87.70           C  
ATOM   4731  CB  ASP B   2       7.009 -20.432 -12.181  1.00 87.70           C  
ATOM   4732  HB2 ASP B   2       6.908 -19.570 -12.839  1.00 87.70           H  
ATOM   4733  HB3 ASP B   2       7.178 -20.068 -11.167  1.00 87.70           H  
ATOM   4734  O   ASP B   2       3.707 -19.996 -12.663  1.00 87.70           O  
ATOM   4735  CG  ASP B   2       8.225 -21.271 -12.611  1.00 87.70           C  
ATOM   4736  OD1 ASP B   2       9.043 -20.763 -13.412  1.00 87.70           O  
ATOM   4737  OD2 ASP B   2       8.299 -22.455 -12.203  1.00 87.70           O  
ATOM   4738  N   PRO B   3       4.199 -20.226 -10.472  1.00 88.63           N  
ATOM   4739  CA  PRO B   3       3.161 -19.304 -10.001  1.00 88.63           C  
ATOM   4740  HA  PRO B   3       2.185 -19.662 -10.329  1.00 88.63           H  
ATOM   4741  C   PRO B   3       3.381 -17.883 -10.532  1.00 88.63           C  
ATOM   4742  CB  PRO B   3       3.222 -19.330  -8.468  1.00 88.63           C  
ATOM   4743  HB2 PRO B   3       3.817 -18.494  -8.101  1.00 88.63           H  
ATOM   4744  HB3 PRO B   3       2.226 -19.301  -8.026  1.00 88.63           H  
ATOM   4745  O   PRO B   3       4.506 -17.506 -10.871  1.00 88.63           O  
ATOM   4746  CG  PRO B   3       3.945 -20.637  -8.151  1.00 88.63           C  
ATOM   4747  HG2 PRO B   3       4.491 -20.574  -7.209  1.00 88.63           H  
ATOM   4748  HG3 PRO B   3       3.227 -21.456  -8.121  1.00 88.63           H  
ATOM   4749  CD  PRO B   3       4.889 -20.818  -9.339  1.00 88.63           C  
ATOM   4750  HD2 PRO B   3       5.816 -20.274  -9.158  1.00 88.63           H  
ATOM   4751  HD3 PRO B   3       5.092 -21.877  -9.495  1.00 88.63           H  
ATOM   4752  N   ILE B   4       2.317 -17.085 -10.606  1.00 91.43           N  
ATOM   4753  H   ILE B   4       1.440 -17.390 -10.208  1.00 91.43           H  
ATOM   4754  CA  ILE B   4       2.453 -15.674 -10.969  1.00 91.43           C  
ATOM   4755  HA  ILE B   4       3.112 -15.594 -11.833  1.00 91.43           H  
ATOM   4756  C   ILE B   4       3.120 -14.944  -9.797  1.00 91.43           C  
ATOM   4757  CB  ILE B   4       1.087 -15.066 -11.361  1.00 91.43           C  
ATOM   4758  HB  ILE B   4       0.366 -15.289 -10.574  1.00 91.43           H  
ATOM   4759  O   ILE B   4       2.541 -14.829  -8.729  1.00 91.43           O  
ATOM   4760  CG1 ILE B   4       0.553 -15.703 -12.661  1.00 91.43           C  
ATOM   4761 HG12 ILE B   4       1.215 -15.445 -13.488  1.00 91.43           H  
ATOM   4762 HG13 ILE B   4       0.554 -16.787 -12.550  1.00 91.43           H  
ATOM   4763  CG2 ILE B   4       1.236 -13.543 -11.524  1.00 91.43           C  
ATOM   4764 HG21 ILE B   4       1.456 -13.077 -10.563  1.00 91.43           H  
ATOM   4765 HG22 ILE B   4       0.311 -13.088 -11.878  1.00 91.43           H  
ATOM   4766 HG23 ILE B   4       2.047 -13.337 -12.222  1.00 91.43           H  
ATOM   4767  CD1 ILE B   4      -0.881 -15.290 -13.025  1.00 91.43           C  
ATOM   4768 HD11 ILE B   4      -1.207 -15.859 -13.896  1.00 91.43           H  
ATOM   4769 HD12 ILE B   4      -1.552 -15.507 -12.194  1.00 91.43           H  
ATOM   4770 HD13 ILE B   4      -0.934 -14.231 -13.276  1.00 91.43           H  
ATOM   4771  N   THR B   5       4.335 -14.435 -10.004  1.00 90.87           N  
ATOM   4772  H   THR B   5       4.812 -14.661 -10.865  1.00 90.87           H  
ATOM   4773  CA  THR B   5       4.982 -13.509  -9.065  1.00 90.87           C  
ATOM   4774  HA  THR B   5       4.557 -13.643  -8.070  1.00 90.87           H  
ATOM   4775  C   THR B   5       4.710 -12.079  -9.512  1.00 90.87           C  
ATOM   4776  CB  THR B   5       6.493 -13.760  -8.967  1.00 90.87           C  
ATOM   4777  HB  THR B   5       6.966 -13.502  -9.915  1.00 90.87           H  
ATOM   4778  O   THR B   5       5.050 -11.714 -10.645  1.00 90.87           O  
ATOM   4779  CG2 THR B   5       7.153 -12.954  -7.851  1.00 90.87           C  
ATOM   4780 HG21 THR B   5       8.206 -13.224  -7.776  1.00 90.87           H  
ATOM   4781 HG22 THR B   5       7.080 -11.887  -8.063  1.00 90.87           H  
ATOM   4782 HG23 THR B   5       6.661 -13.159  -6.900  1.00 90.87           H  
ATOM   4783  OG1 THR B   5       6.746 -15.121  -8.703  1.00 90.87           O  
ATOM   4784  HG1 THR B   5       6.049 -15.420  -8.114  1.00 90.87           H  
ATOM   4785  N   LEU B   6       4.108 -11.281  -8.633  1.00 91.54           N  
ATOM   4786  H   LEU B   6       3.828 -11.654  -7.737  1.00 91.54           H  
ATOM   4787  CA  LEU B   6       3.858  -9.867  -8.882  1.00 91.54           C  
ATOM   4788  HA  LEU B   6       3.426  -9.760  -9.877  1.00 91.54           H  
ATOM   4789  C   LEU B   6       5.172  -9.067  -8.862  1.00 91.54           C  
ATOM   4790  CB  LEU B   6       2.846  -9.327  -7.858  1.00 91.54           C  
ATOM   4791  HB2 LEU B   6       2.739  -8.255  -8.024  1.00 91.54           H  
ATOM   4792  HB3 LEU B   6       3.265  -9.496  -6.866  1.00 91.54           H  
ATOM   4793  O   LEU B   6       6.088  -9.333  -8.082  1.00 91.54           O  
ATOM   4794  CG  LEU B   6       1.437  -9.943  -7.871  1.00 91.54           C  
ATOM   4795  HG  LEU B   6       1.518 -11.020  -7.723  1.00 91.54           H  
ATOM   4796  CD1 LEU B   6       0.617  -9.350  -6.726  1.00 91.54           C  
ATOM   4797 HD11 LEU B   6      -0.402  -9.734  -6.754  1.00 91.54           H  
ATOM   4798 HD12 LEU B   6       1.051  -9.626  -5.766  1.00 91.54           H  
ATOM   4799 HD13 LEU B   6       0.566  -8.263  -6.793  1.00 91.54           H  
ATOM   4800  CD2 LEU B   6       0.717  -9.689  -9.196  1.00 91.54           C  
ATOM   4801 HD21 LEU B   6       1.237 -10.181 -10.018  1.00 91.54           H  
ATOM   4802 HD22 LEU B   6      -0.290 -10.102  -9.134  1.00 91.54           H  
ATOM   4803 HD23 LEU B   6       0.635  -8.618  -9.380  1.00 91.54           H  
ATOM   4804  N   LYS B   7       5.268  -8.084  -9.752  1.00 90.82           N  
ATOM   4805  H   LYS B   7       4.496  -7.972 -10.394  1.00 90.82           H  
ATOM   4806  CA  LYS B   7       6.341  -7.091  -9.841  1.00 90.82           C  
ATOM   4807  HA  LYS B   7       7.098  -7.298  -9.084  1.00 90.82           H  
ATOM   4808  C   LYS B   7       5.761  -5.712  -9.577  1.00 90.82           C  
ATOM   4809  CB  LYS B   7       6.975  -7.099 -11.235  1.00 90.82           C  
ATOM   4810  HB2 LYS B   7       7.735  -6.319 -11.274  1.00 90.82           H  
ATOM   4811  HB3 LYS B   7       6.207  -6.859 -11.971  1.00 90.82           H  
ATOM   4812  O   LYS B   7       4.678  -5.420 -10.083  1.00 90.82           O  
ATOM   4813  CG  LYS B   7       7.615  -8.441 -11.591  1.00 90.82           C  
ATOM   4814  HG2 LYS B   7       8.414  -8.665 -10.883  1.00 90.82           H  
ATOM   4815  HG3 LYS B   7       6.867  -9.233 -11.555  1.00 90.82           H  
ATOM   4816  CD  LYS B   7       8.179  -8.348 -13.005  1.00 90.82           C  
ATOM   4817  HD2 LYS B   7       8.940  -7.568 -13.040  1.00 90.82           H  
ATOM   4818  HD3 LYS B   7       7.368  -8.093 -13.688  1.00 90.82           H  
ATOM   4819  CE  LYS B   7       8.779  -9.695 -13.386  1.00 90.82           C  
ATOM   4820  HE2 LYS B   7       9.601  -9.916 -12.704  1.00 90.82           H  
ATOM   4821  HE3 LYS B   7       8.013 -10.459 -13.248  1.00 90.82           H  
ATOM   4822  NZ  LYS B   7       9.238  -9.658 -14.790  1.00 90.82           N  
ATOM   4823  HZ1 LYS B   7       8.447  -9.435 -15.376  1.00 90.82           H  
ATOM   4824  HZ2 LYS B   7       9.929  -8.928 -14.893  1.00 90.82           H  
ATOM   4825  HZ3 LYS B   7       9.617 -10.556 -15.054  1.00 90.82           H  
ATOM   4826  N   LEU B   8       6.524  -4.892  -8.860  1.00 90.31           N  
ATOM   4827  H   LEU B   8       7.409  -5.233  -8.511  1.00 90.31           H  
ATOM   4828  CA  LEU B   8       6.207  -3.494  -8.587  1.00 90.31           C  
ATOM   4829  HA  LEU B   8       5.140  -3.402  -8.386  1.00 90.31           H  
ATOM   4830  C   LEU B   8       6.535  -2.616  -9.795  1.00 90.31           C  
ATOM   4831  CB  LEU B   8       6.985  -3.012  -7.351  1.00 90.31           C  
ATOM   4832  HB2 LEU B   8       6.766  -1.957  -7.186  1.00 90.31           H  
ATOM   4833  HB3 LEU B   8       8.052  -3.102  -7.555  1.00 90.31           H  
ATOM   4834  O   LEU B   8       7.588  -2.776 -10.414  1.00 90.31           O  
ATOM   4835  CG  LEU B   8       6.646  -3.791  -6.075  1.00 90.31           C  
ATOM   4836  HG  LEU B   8       6.756  -4.860  -6.260  1.00 90.31           H  
ATOM   4837  CD1 LEU B   8       7.612  -3.427  -4.959  1.00 90.31           C  
ATOM   4838 HD11 LEU B   8       7.444  -4.131  -4.144  1.00 90.31           H  
ATOM   4839 HD12 LEU B   8       8.643  -3.516  -5.299  1.00 90.31           H  
ATOM   4840 HD13 LEU B   8       7.431  -2.408  -4.616  1.00 90.31           H  
ATOM   4841  CD2 LEU B   8       5.224  -3.517  -5.612  1.00 90.31           C  
ATOM   4842 HD21 LEU B   8       5.036  -4.040  -4.675  1.00 90.31           H  
ATOM   4843 HD22 LEU B   8       4.508  -3.871  -6.354  1.00 90.31           H  
ATOM   4844 HD23 LEU B   8       5.069  -2.447  -5.474  1.00 90.31           H  
ATOM   4845  N   GLY B   9       5.634  -1.691 -10.082  1.00 89.76           N  
ATOM   4846  H   GLY B   9       4.787  -1.691  -9.532  1.00 89.76           H  
ATOM   4847  CA  GLY B   9       5.808  -0.526 -10.942  1.00 89.76           C  
ATOM   4848  HA2 GLY B   9       5.537  -0.768 -11.969  1.00 89.76           H  
ATOM   4849  HA3 GLY B   9       6.842  -0.183 -10.923  1.00 89.76           H  
ATOM   4850  C   GLY B   9       4.904   0.593 -10.426  1.00 89.76           C  
ATOM   4851  O   GLY B   9       4.404   0.510  -9.307  1.00 89.76           O  
ATOM   4852  N   GLY B  10       4.668   1.621 -11.228  1.00 90.75           N  
ATOM   4853  H   GLY B  10       5.200   1.713 -12.082  1.00 90.75           H  
ATOM   4854  CA  GLY B  10       3.777   2.727 -10.867  1.00 90.75           C  
ATOM   4855  HA2 GLY B  10       2.732   2.452 -11.008  1.00 90.75           H  
ATOM   4856  HA3 GLY B  10       3.899   2.973  -9.812  1.00 90.75           H  
ATOM   4857  C   GLY B  10       4.073   3.979 -11.681  1.00 90.75           C  
ATOM   4858  O   GLY B  10       5.026   3.997 -12.472  1.00 90.75           O  
ATOM   4859  N   LYS B  11       3.301   5.034 -11.449  1.00 90.14           N  
ATOM   4860  H   LYS B  11       2.570   4.935 -10.760  1.00 90.14           H  
ATOM   4861  CA  LYS B  11       3.630   6.400 -11.872  1.00 90.14           C  
ATOM   4862  HA  LYS B  11       4.670   6.413 -12.197  1.00 90.14           H  
ATOM   4863  C   LYS B  11       3.538   7.331 -10.667  1.00 90.14           C  
ATOM   4864  CB  LYS B  11       2.760   6.865 -13.062  1.00 90.14           C  
ATOM   4865  HB2 LYS B  11       3.128   7.827 -13.419  1.00 90.14           H  
ATOM   4866  HB3 LYS B  11       2.841   6.141 -13.873  1.00 90.14           H  
ATOM   4867  O   LYS B  11       2.827   7.042  -9.713  1.00 90.14           O  
ATOM   4868  CG  LYS B  11       1.287   7.022 -12.670  1.00 90.14           C  
ATOM   4869  HG2 LYS B  11       0.937   6.058 -12.300  1.00 90.14           H  
ATOM   4870  HG3 LYS B  11       1.213   7.739 -11.852  1.00 90.14           H  
ATOM   4871  CD  LYS B  11       0.345   7.501 -13.789  1.00 90.14           C  
ATOM   4872  HD2 LYS B  11       0.553   8.537 -14.056  1.00 90.14           H  
ATOM   4873  HD3 LYS B  11       0.401   6.844 -14.657  1.00 90.14           H  
ATOM   4874  CE  LYS B  11      -1.022   7.383 -13.119  1.00 90.14           C  
ATOM   4875  HE2 LYS B  11      -1.160   6.334 -12.857  1.00 90.14           H  
ATOM   4876  HE3 LYS B  11      -1.009   7.934 -12.178  1.00 90.14           H  
ATOM   4877  NZ  LYS B  11      -2.216   7.824 -13.867  1.00 90.14           N  
ATOM   4878  HZ1 LYS B  11      -2.314   8.829 -13.835  1.00 90.14           H  
ATOM   4879  HZ2 LYS B  11      -2.347   7.399 -14.774  1.00 90.14           H  
ATOM   4880  HZ3 LYS B  11      -2.990   7.515 -13.296  1.00 90.14           H  
ATOM   4881  N   GLN B  12       4.292   8.421 -10.697  1.00 91.55           N  
ATOM   4882  H   GLN B  12       4.838   8.582 -11.531  1.00 91.55           H  
ATOM   4883  CA  GLN B  12       4.160   9.505  -9.727  1.00 91.55           C  
ATOM   4884  HA  GLN B  12       3.147   9.502  -9.325  1.00 91.55           H  
ATOM   4885  C   GLN B  12       4.374  10.828 -10.447  1.00 91.55           C  
ATOM   4886  CB  GLN B  12       5.141   9.306  -8.563  1.00 91.55           C  
ATOM   4887  HB2 GLN B  12       6.167   9.392  -8.920  1.00 91.55           H  
ATOM   4888  HB3 GLN B  12       4.995   8.309  -8.147  1.00 91.55           H  
ATOM   4889  O   GLN B  12       5.482  11.135 -10.906  1.00 91.55           O  
ATOM   4890  CG  GLN B  12       4.905  10.333  -7.451  1.00 91.55           C  
ATOM   4891  HG2 GLN B  12       5.179  11.330  -7.796  1.00 91.55           H  
ATOM   4892  HG3 GLN B  12       3.842  10.353  -7.209  1.00 91.55           H  
ATOM   4893  CD  GLN B  12       5.675  10.002  -6.181  1.00 91.55           C  
ATOM   4894  NE2 GLN B  12       5.114  10.302  -5.040  1.00 91.55           N  
ATOM   4895 HE21 GLN B  12       5.465   9.859  -4.202  1.00 91.55           H  
ATOM   4896 HE22 GLN B  12       4.186  10.702  -5.052  1.00 91.55           H  
ATOM   4897  OE1 GLN B  12       6.798   9.507  -6.193  1.00 91.55           O  
ATOM   4898  N   GLU B  13       3.307  11.600 -10.572  1.00 90.07           N  
ATOM   4899  H   GLU B  13       2.421  11.258 -10.229  1.00 90.07           H  
ATOM   4900  CA  GLU B  13       3.251  12.807 -11.380  1.00 90.07           C  
ATOM   4901  HA  GLU B  13       4.221  12.955 -11.853  1.00 90.07           H  
ATOM   4902  C   GLU B  13       2.977  14.024 -10.499  1.00 90.07           C  
ATOM   4903  CB  GLU B  13       2.229  12.669 -12.516  1.00 90.07           C  
ATOM   4904  HB2 GLU B  13       2.432  13.484 -13.211  1.00 90.07           H  
ATOM   4905  HB3 GLU B  13       1.223  12.791 -12.114  1.00 90.07           H  
ATOM   4906  O   GLU B  13       2.149  14.006  -9.596  1.00 90.07           O  
ATOM   4907  CG  GLU B  13       2.327  11.330 -13.273  1.00 90.07           C  
ATOM   4908  HG2 GLU B  13       3.385  11.118 -13.433  1.00 90.07           H  
ATOM   4909  HG3 GLU B  13       1.929  10.523 -12.658  1.00 90.07           H  
ATOM   4910  CD  GLU B  13       1.602  11.324 -14.628  1.00 90.07           C  
ATOM   4911  OE1 GLU B  13       1.974  10.476 -15.475  1.00 90.07           O  
ATOM   4912  OE2 GLU B  13       0.837  12.270 -14.910  1.00 90.07           O  
ATOM   4913  N   GLN B  14       3.739  15.091 -10.730  1.00 92.26           N  
ATOM   4914  H   GLN B  14       4.435  15.018 -11.458  1.00 92.26           H  
ATOM   4915  CA  GLN B  14       3.703  16.305  -9.920  1.00 92.26           C  
ATOM   4916  HA  GLN B  14       2.811  16.319  -9.294  1.00 92.26           H  
ATOM   4917  C   GLN B  14       3.661  17.521 -10.838  1.00 92.26           C  
ATOM   4918  CB  GLN B  14       4.950  16.338  -9.025  1.00 92.26           C  
ATOM   4919  HB2 GLN B  14       5.832  16.244  -9.659  1.00 92.26           H  
ATOM   4920  HB3 GLN B  14       4.997  17.306  -8.527  1.00 92.26           H  
ATOM   4921  O   GLN B  14       4.666  17.855 -11.482  1.00 92.26           O  
ATOM   4922  CG  GLN B  14       4.994  15.206  -7.985  1.00 92.26           C  
ATOM   4923  HG2 GLN B  14       4.907  14.235  -8.473  1.00 92.26           H  
ATOM   4924  HG3 GLN B  14       5.953  15.237  -7.469  1.00 92.26           H  
ATOM   4925  CD  GLN B  14       3.906  15.355  -6.939  1.00 92.26           C  
ATOM   4926  NE2 GLN B  14       3.366  14.279  -6.419  1.00 92.26           N  
ATOM   4927 HE21 GLN B  14       2.580  14.363  -5.790  1.00 92.26           H  
ATOM   4928 HE22 GLN B  14       3.496  13.349  -6.792  1.00 92.26           H  
ATOM   4929  OE1 GLN B  14       3.604  16.475  -6.554  1.00 92.26           O  
ATOM   4930  N   TYR B  15       2.519  18.201 -10.891  1.00 91.39           N  
ATOM   4931  H   TYR B  15       1.741  17.853 -10.351  1.00 91.39           H  
ATOM   4932  CA  TYR B  15       2.241  19.296 -11.815  1.00 91.39           C  
ATOM   4933  HA  TYR B  15       3.073  19.388 -12.514  1.00 91.39           H  
ATOM   4934  C   TYR B  15       2.077  20.638 -11.101  1.00 91.39           C  
ATOM   4935  CB  TYR B  15       0.994  18.967 -12.632  1.00 91.39           C  
ATOM   4936  HB2 TYR B  15       0.753  19.814 -13.275  1.00 91.39           H  
ATOM   4937  HB3 TYR B  15       0.162  18.829 -11.942  1.00 91.39           H
[truncated: 740,565 more chars]
