# Supplementary material for: An outer membrane porin-lipoprotein complex modulates elongasome movement to establish cell curvature in Rhodospirillum rubrum
Source: Nat Commun. 2024 Sep 2;15:7616. doi: 10.1038/s41467-024-51790-z (PMC11369160; doi:10.1038/s41467-024-51790-z)
Supplement: Supplementary file 31 — Source Data [file 41467_2024_51790_MOESM31_ESM.xlsx]

## Sheet: Fig. 1d
	MST analysis
	WT					R223A					OmpAAb
	Replicate	[DAP] (nM)	Fnorm			Replicate	[DAP] (nM)	Fnorm			Replicate	[DAP] (nM)	Fnorm
	1	50000000	815.951			1	50000000	821.505			1	2000000	767.063
		40000000	814.939				40000000	820.986				1000000	767.161
		30000000	813.753				30000000	820.666				500000	766.998
		25000000	814.524				25000000	822.545				250000	769.058
		20000000	811.812				20000000	820.139				125000	770.157
		12500000	812.829				12500000	820.689				62500	770.422
		6250000	810.796				6250000	820.562				31250	773.353
		3125000	805.535				3125000	818.06				15625	776.948
		1562500	802.699				1562500	818.313				3906.25	779.352
		781250	801.473				781250	820.135				1953.13	781.059
		390625	798.665				390625	816.684				976.56	785.227
		195312	798.707				195312	819.219				488.28	780.044
		97656.2	798.131				97656.2	818.122				244.14	782.872
		24414.1	796.944				24414.1	817.638				122.07	783.262
		6103.52	796.159				6103.52	816.316				61.04	782.687
		1525.88	795.279				1525.88	815.906				2000000	764.436
		50000000	814.889				50000000	819.382				1000000	766.124
		40000000	810.915				40000000	817.84				500000	766.312
		30000000	813.234				30000000	817.971				250000	770.995
		25000000	814.707				25000000	819.625				125000	770.838
		20000000	813.84				20000000	818.442				62500	770.923
		12500000	812.902				12500000	819.318				31250	774.294
		6250000	812.331				6250000	819.512				15625	774.859
		3125000	805.613				3125000	819.899				3906.25	777.176
		1562500	805.363				1562500	817.26				1953.13	779.747
		781250	800.481				781250	817.97				976.56	784.447
		390625	797.813				390625	816.942				488.28	781.598
		195312	797.454				195312	819.462				244.14	784.996
		97656.2	799.034				97656.2	818.689				122.07	784.478
		24414.1	795.838				24414.1	818.113				61.04	784.154
		6103.52	794.376				6103.52	813.751				2000000	764.672
		1525.88	795.499				1525.88	814.229				1000000	766.638
		50000000	816.26				50000000	819.043				500000	767.325
		40000000	810.455				40000000	816.919				250000	768.564
		30000000	813.048				30000000	817.825				125000	770.291
		25000000	814.602				25000000	818.063				62500	771.681
		20000000	811.19				20000000	817.314				31250	776.987
		12500000	812.944				12500000	817.549				15625	775.702
		6250000	809.086				6250000	817.538				1953.13	781.071
		3125000	804.009				3125000	815.731				976.56	784.514
		1562500	804.335				1562500	816.651				488.28	780.992
		781250	800.64				781250	816.417				244.14	783.511
		390625	799.006				390625	815.1				122.07	785.968
		195312	798.946				195312	817.608				61.04	785.696
		97656.2	797.275				97656.2	817.069			2	2000000	767.678
		24414.1	795.717				24414.1	815.685				1000000	769.09
		6103.52	796.803				6103.52	814.556				500000	768.317
		1525.88	794.693				1525.88	812.584				250000	768.145
	2	50000000	818.765			2	50000000	821.241				125000	771.427
		40000000	814.637				40000000	819.646				62500	770.22
		30000000	814.486				30000000	821.253				31250	772.693
		25000000	816.128				25000000	819.533				15625	772.779
		20000000	811.428				20000000	816.516				7812.5	773.957
		12500000	815.803				12500000	819.521				3906.25	776.399
		6250000	813.16				6250000	817.295				1953.13	779.027
		3125000	807.564				3125000	817.957				976.56	782.058
		1562500	805.776				1562500	816.542				488.28	786.62
		781250	802.39				781250	817.54				244.14	784.39
		390625	802.153				390625	815.979				122.07	785.267
		195312	801.619				195312	817.124				61.04	787.379
		97656.2	798.209				97656.2	818.629				2000000	766.628
		24414.1	798.209				24414.1	816.472				1000000	767.79
		6103.52	797.918				6103.52	816.216				500000	769.054
		1525.88	798.775				1525.88	816.568				250000	769.676
		50000000	818.472				50000000	819.021				125000	768.335
		40000000	817.292				40000000	817.4				62500	769.336
		30000000	814.885				30000000	817.487				31250	771.25
		25000000	817.515				25000000	818.33				15625	774.689
		20000000	814.704				20000000	816.801				7812.5	777.477
		12500000	817.197				12500000	819.438				3906.25	780.208
		6250000	812.457				6250000	818.724				1953.13	779.447
		3125000	808.984				3125000	819.194				976.56	782.579
		1562500	805.647				1562500	816.572				488.28	786.11
		781250	803.149				781250	816.296				244.14	783.748
		390625	799.364				390625	816.906				122.07	785.142
		195312	802.572				195312	816.901				61.04	787.454
		97656.2	801.127				97656.2	816.805				2000000	767.36
		24414.1	797.144				24414.1	816.266				1000000	765.34
		6103.52	799.014				6103.52	817.075				500000	766.371
		1525.88	796.628				1525.88	814.555				250000	766.59
		50000000	818.897				50000000	818.55				125000	769.917
		40000000	815.812				40000000	814.721				62500	769.753
		30000000	814.105				30000000	815.394				31250	772.744
		25000000	818.547				25000000	817.445				15625	772.514
		20000000	814.929				20000000	812.945				7812.5	774.626
		12500000	815.452				12500000	815.662				3906.25	779.233
		6250000	810.987				6250000	815.34				1953.13	780.907
		3125000	806.726				3125000	815.327				976.56	782.878
		1562500	805.975				1562500	816.734				488.28	785.496
		781250	801.988				781250	816.834				244.14	783.438
		390625	800.699				390625	814.808				122.07	787.436
		195312	801.423				195312	813.721				61.04	785.723
		97656.2	799.369				97656.2	813.605			3	2000000	765.586
		24414.1	796.907				24414.1	814.025				1000000	765.148
		6103.52	795.627				6103.52	813.233				500000	766.063
		1525.88	796.524				1525.88	813.704				250000	768.327
	3	50000000	817.211			3	50000000	818.906				125000	769.835
		40000000	817.855				40000000	816.893				62500	770.231
		30000000	813.388				30000000	815.166				31250	772.703
		25000000	816.34				25000000	820.813				15625	774.529
		20000000	811.438				20000000	816.232				7812.5	773.156
		12500000	812.568				12500000	818.962				3906.25	778.338
		6250000	811.324				6250000	816.777				1953.13	780.647
		3125000	805.465				3125000	816.869				976.56	782.686
		1562500	804.786				1562500	816.771				488.28	784.049
		781250	801.493				781250	817.554				244.14	780.258
		390625	799.942				390625	816.035				122.07	783.056
		195312	800.087				195312	818.984				61.04	782.657
		97656.2	795.989				97656.2	817.398				2000000	766.964
		24414.1	794.736				24414.1	814.528				1000000	767.584
		6103.52	791.608				6103.52	813.832				500000	764.551
		1525.88	793.302				1525.88	814.71				250000	767.298
		50000000	814.728				50000000	818.472				125000	769.653
		40000000	818.703				40000000	814.714				62500	769.447
		30000000	813.768				30000000	812.073				31250	772.762
		25000000	816.798				25000000	818.042				15625	772.433
		20000000	809.86				20000000	815.801				7812.5	774.51
		12500000	811.618				12500000	817.644				3906.25	778.967
		6250000	809.711				6250000	816.171				1953.13	781.162
		3125000	805.776				3125000	817.532				976.56	784.581
		1562500	802.561				1562500	815.862				488.28	782.247
		781250	800.787				781250	816.905				244.14	780.023
		390625	799.044				390625	815.762				122.07	782.676
		195312	796.274				195312	816.279				61.04	785.717
		97656.2	796.389				97656.2	814.213				2000000	763.783
		24414.1	794.651				24414.1	814.427				1000000	765.34
		6103.52	792.507				6103.52	811.346				500000	766.459
		1525.88	794.282				1525.88	812.703				250000	769.278
		50000000	813.901				50000000	815.422				125000	767.536
		40000000	817.54				40000000	813.655				62500	768.95
		30000000	813.276				30000000	810.416				31250	773.115
		25000000	815.956				25000000	816.717				15625	771.266
		20000000	809.818				20000000	815.069				7812.5	775.488
		12500000	810.492				12500000	817.2				3906.25	777.006
		6250000	810.301				6250000	814.128				1953.13	779.318
		3125000	803.552				3125000	816.703				976.56	783.348
		1562500	802.493				1562500	816.138				488.28	784.965
		781250	798.597				781250	814.178				244.14	781.44
		390625	796.386				390625	815.783				122.07	784.804
		195312	798.306				195312	816.567				61.04	783.744
		97656.2	797.043				97656.2	814.37
		24414.1	794.824				24414.1	812.831
		6103.52	789.597				6103.52	811.768
		1525.88	792.148				1525.88	814.466

## Sheet: Fig. 1f
	Statistics for individual replicates														Raw sinuosity data
	#	Condition	Replicate	n	Mean	SD	SEM	95%CI_lo	95%CI_hi	Median	p (Shapiro-Wilk)				Sinuosity
	1	JR52	1	100	1.00148	0.00163	0.00016	1.00115	1.0018	1.00081	0				WT			JR52			JR54
	2	JR52	2	100	1.00154	0.00188	0.00019	1.00116	1.00191	1.00109	0				Replicate 1	Replicate 2	Replicate 3	Replicate 1	Replicate 2	Replicate 3	Replicate 1	Replicate 2	Replicate 3
	3	JR52	3	100	1.00164	0.00177	0.00018	1.00128	1.00199	1.00112	0				1.03789	1.06793	1.04549	1.00155	1.00273	1.00517	1.03209	1.07004	1.03778
	4	JR54	1	100	1.04371	0.02078	0.00209	1.03956	1.04785	1.04162	0.006				1.0352	1.01845	1.0341	1.00008	1.00109	1.00051	1.04244	1.03575	1.02341
	5	JR54	2	100	1.03915	0.01944	0.00195	1.03527	1.04302	1.03639	0				1.04861	1.04595	1.0487	1.00088	1.00029	1.0006	1.03671	1.02995	1.00812
	6	JR54	3	100	1.03906	0.01548	0.00156	1.03598	1.04215	1.03681	0.265				1.03842	1.07362	1.03613	1.00208	1.00011	1.00142	1.0582	1.06318	1.0338
	7	WT	1	100	1.03895	0.01887	0.0019	1.03519	1.04271	1.0373	0.243				1.06434	1.05909	1.04902	1.00015	1.00061	1.00075	1.04151	1.02317	1.04711
	8	WT	2	100	1.04323	0.0163	0.00164	1.03998	1.04648	1.0417	0.048				1.05472	1.03083	1.05398	1.00027	1.00285	1.00012	1.0374	1.01945	1.03267
	9	WT	3	100	1.04531	0.0162	0.00163	1.04208	1.04854	1.04494	0.274				1.09134	1.02695	1.01292	1.00195	1.00383	1.00192	1.05168	1.05024	1.02104
															1.02093	1.04712	1.04662	1.00047	1.00144	1.00543	1.03738	1.04558	1.02062
															1.02373	1.03359	1.02536	1.00352	1.00124	1.00016	1.04324	1.01732	1.02958
															1.03245	1.04884	1.03767	1.00076	1.00023	1.00505	1.02859	1.03102	1.02089
	Statistics for conditions														1.05746	1.0249	1.04928	1.00345	1.00249	1.00207	1.02509	1.05344	1.02707
															1.05058	1.02158	1.03606	1.00352	1.00043	1.00027	1.05811	1.02377	1.02541
	#	Condition	n	Mean	SD	SEM	95%CI_lo	95%CI_hi							1.04269	1.04087	1.07548	1.0014	1.00094	1.00003	1.0569	1.02031	1.06376
	1	JR52	3	1.00155	8e-05	6e-05	1.00131	1.00179							1.03289	1.09614	1.03926	1.00078	1.00006	1.00299	1.04028	1.05712	1.04557
	2	JR54	3	1.04064	0.00266	0.00188	1.03256	1.04872							1.01852	1.06815	1.0094	1.00025	1.00151	1.00159	1.04469	1.02123	1.0274
	3	WT	3	1.0425	0.00324	0.00229	1.03263	1.05236							1.02973	1.0239	1.0423	1.00056	1.00028	1.0009	1.03805	1.02917	1.04995
															1.04897	1.03752	1.03139	1.00115	1.00019	1.00204	1.02416	1.05449	1.03745
															1.02408	1.04966	1.04286	1.00071	1.0011	1.00283	1.06425	1.06707	1.05742
															1.03073	1.05934	1.04663	1.00223	1.00156	1.00068	1.1061	1.00627	1.04465
	Statistics for comparison of means between conditions														1.04878	1.07829	1.02841	1.0008	1.00203	1.00183	1.03565	1.04058	1.03209
															1.02944	1.03169	1.03421	1.00061	1.00007	1.00066	1.06511	1.04004	1.03452
	#	Condition	Difference	95%CI_lo	95%CI_hi	p value									1.02778	1.03562	1.05213	1.00268	1.00271	1.00245	1.06826	1.03706	1.03037
	1	WT vs JR52	-0.04095	-0.04899	-0.0329	0.00207285									1.04633	1.01982	1.03397	1.0015	1.0011	1.00139	1.05213	1.02982	1.05158
	2	WT vs JR54	-0.00186	-0.00868	0.00497	0.487192									1.0314	1.03337	1.0455	1.00265	1.00028	1.00191	1.04174	1.04479	1.06473
															1.05529	1.0199	1.03682	1.00072	1.00004	1.00204	1.06057	1.04026	1.02378
															1.03746	1.01423	1.05181	1.00298	1.00057	1.00142	1.04193	1.05931	1.03209
															1.07448	1.04444	1.02773	1.00032	1.00134	1.00006	1.05778	1.09725	1.04461
															1.04153	1.02969	1.05554	1.00327	1.00193	1.00015	1.00968	1.03584	1.01975
															1.0767	1.03588	1.02052	1.00022	1.00058	1.00044	1.02617	1.04442	1.02262
															1.05672	1.07148	1.05332	1.00252	1.00439	1.00028	1.03152	1.01735	1.06637
															1.04024	1.07198	1.08472	1.00036	1.00027	1.00002	1.047	1.04867	1.05449
															1.05178	1.02833	1.04777	1.00168	1.01207	1.00242	1.07736	1.01626	1.06053
															1.03424	1.06192	1.02431	1.00043	1.00181	1.00601	1.07948	1.03533	1.04566
															1.05994	1.02473	1.01764	1.00176	1.004	1.00028	1.06423	1.02466	1.05476
															1.06818	1.04428	1.02479	1.0038	1.00128	1.004	1.06564	1.01121	1.03553
															1.04596	1.03207	1.07714	1.0005	1.00018	1.00178	1.02782	1.03219	1.03417
															1.03896	1.04194	1.03012	1.00162	1.00135	1.0021	1.03151	1.06236	1.04014
															1.03508	1.07693	1.05934	1.00305	1.00102	1.00046	1.04514	1.01557	1.04712
															1.02371	1.04796	1.06362	1.0001	1.00085	1.00123	1.03332	1.02975	1.03167
															1.05219	1.03545	1.03052	1.00195	1.00243	1.00316	1.06921	1.02006	1.06084
															1.05584	1.04066	1.08818	1.00009	1.00017	1.00252	1.08245	1.09617	1.02858
															1.02922	1.04246	1.0457	1.00028	1.00147	1.00016	1.03147	1.01112	1.04378
															1.06058	1.04412	1.02866	1.00068	1.00102	1.00052	1.02996	1.07023	1.04323
															1.04238	1.04068	1.0422	1.0012	1.00006	1.00104	1.02459	1.0321	1.02816
															1.04601	1.0371	1.03936	1.0013	1.00044	1.00006	1.01385	1.04709	1.05126
															1.01216	1.07228	1.04026	1.00017	1.00014	1.00133	1.05231	1.01147	1.03936
															1.02565	1.06496	1.03422	1.00045	1.00131	1.00007	1.05537	1.09293	1.0715
															1.08378	1.06082	1.07437	1.00143	1.00093	1.00027	1.07093	1.0453	1.04877
															1.0244	1.04245	1.04192	1.00112	1.0017	1.00251	1.05566	1.02974	1.04131
															1.00487	1.02645	1.02606	1.00039	1.00127	1.0004	1.04342	1.05393	1.05467
															1.00657	1.05425	1.05649	1.00245	1.00028	1.00486	1.04584	1.00761	1.01982
															1.04324	1.03863	1.04132	1.00061	1.00011	1.00338	1.02503	1.04337	1.03728
															1.03565	1.04543	1.03013	1.00322	1.00189	1.00159	1.02187	1.02289	1.06305
															1.00336	1.05539	1.04981	1.00224	1.00094	1.00078	1.03858	1.03505	1.05085
															1.02766	1.04801	1.03993	1.001	1.00964	1.00043	1.0207	1.04353	1.05918
															1.02687	1.03763	1.04209	1.00193	1.00052	1.00032	1.06939	1.02622	1.0554
															1.01529	1.0592	1.0448	1.00021	1.00128	1.00046	1.01001	1.03896	1.06661
															1.03715	1.06428	1.05763	1.00009	1.00101	1.00284	1.01431	1.05246	1.03614
															1.01786	1.03643	1.05739	1.00004	1.00223	1.00002	1.05785	1.04199	1.03364
															1.02812	1.04218	1.05077	1.00038	1.00152	1.00005	1.04848	1.06203	1.05276
															1.0299	1.03857	1.03022	1.0002	1.00211	1.00053	1.02402	1.03976	1.04051
															1.02302	1.0431	1.07303	1.00222	1.00013	1.0011	1.04943	1.03776	1.05171
															1.03065	1.01581	1.05365	1.00055	1.0018	1.00082	1.09126	1.03996	1.07312
															1.03517	1.05817	1.04801	1.00042	1.00005	1.00103	1.05444	1.04405	1.06472
															1.00184	1.0612	1.05228	1.00107	1.00129	1.00077	1.03456	1.02209	1.02896
															1.06968	1.04134	1.08021	1.00329	1.00038	1.00122	1.05518	1.05216	1.02828
															1.03369	1.04825	1.0399	1.00009	1.00107	1.00021	1.03503	1.02418	1.04254
															1.03928	1.02351	1.0349	1.00257	1.00487	1.00119	1.04001	1.02518	1.03386
															1.06354	1.03113	1.04619	1.00082	1.00086	1.00447	1.01933	1.04326	1.04616
															1.07709	1.05616	1.05618	1.00032	1.00001	1.00218	1.03771	1.04135	1.02034
															1.04785	1.06786	1.04353	1.00039	1.00173	1.01052	1.00757	1.03694	1.04943
															1.03904	1.04005	1.05016	1.00061	1.00115	1.00079	1.06393	1.06752	1.02434
															1.03937	1.04585	1.04135	1.00212	1.00037	1.0005	1.02477	1.02291	1.01682
															1.04432	1.01928	1.03593	1.00145	1.00239	1.00319	1.02019	1.03075	1.02091
															1.03054	1.02102	1.0631	1.00033	1.0012	1.002	1.03782	1.02872	1.03414
															1.00793	1.04726	1.04252	1.00076	1.0002	1.00003	1.02767	1.05974	1.02405
															1.08612	1.0302	1.03868	1.00057	1.00059	1.00131	1.01263	1.04211	1.05287
															1.02658	1.03876	1.06898	1.00014	1.00038	1.00049	1.03272	1.04228	1.01758
															1.01295	1.04498	1.03182	1.00494	1.00007	1.00149	1.02361	1.09857	1.04088
															1.03067	1.03715	1.02386	1.00155	1.00019	1.00169	1.01298	1.05274	1.06195
															1.01536	1.05738	1.05358	1.00039	1.00438	1.00114	1.11559	1.03354	1.00409
															1.03625	1.05435	1.05317	1.00055	1.00035	1.00213	1.04586	1.05	1.03542
															1.01816	1.02578	1.07099	1.00734	1.00289	1.00457	1.02932	1.06135	1.03538
															1.00979	1.04727	1.04509	1.00005	1.00241	1.00081	1.04914	1.03505	1.01678
															1.05385	1.02624	1.03147	1.00192	1.00421	1.00135	1.04742	1.042	1.0221
															1.03574	1.03012	1.0611	1.00447	1.00161	1.00091	1.05592	1.015	1.07693
															1.03965	1.05222	1.04875	1.00053	1.00272	1.00039	1.04304	1.02689	1.03635
															1.04478	1.03952	1.03005	1.01054	1.0011	1.00314	1.02558	1.03147	1.04131
															1.06534	1.04182	1.02359	1.00042	1.00548	1.00373	1.04626	1.05362	1.04021
															1.03325	1.06557	1.05776	1.00277	1.00561	1.00257	1.03609	1.07649	1.04331
															1.01336	1.0319	1.05584	1.00003	1.00005	1.00015	1.02952	1.0334	1.03773
															1.05057	1.04159	1.06493	1.00026	1.00065	1.00125	1.08634	1.02856	1.02819
															1.05156	1.01531	1.04822	1.00499	1.00029	1.00764	1.06746	1.03161	1.01179
															1.03364	1.02474	1.06976	1.00166	1.00112	1.00038	1.07223	1.04229	1.02297
															1.05977	1.03377	1.06377	1.00036	1.00515	1.00051	1.05097	1.02223	1.03564
															1.02312	1.04581	1.04851	1.00343	1.00099	1.00002	1.04136	1.03163	1.031
															1.04942	1.03078	1.02756	1.00303	1.00004	1.00342	1.01049	1.02988	1.06174
															1.00827	1.05904	1.0794	1.00032	1.00014	1.0001	1.02785	1.00162	1.02095
															1.04424	1.02842	1.0335	1.00075	1.0018	1.00069	1.02459	1.0257	1.02933
															1.05354	1.05361	1.01562	1.00097	1.00068	1.00078	1.05047	1.02465	1.03558

## Sheet: Fig. 1h
	Statistics for individual replicates														Raw sinuosity data
	#	Condition	Replicate	n	Mean	SD	SEM	95%CI_lo	95%CI_hi	Median	p (Shapiro-Wilk)				Sinuosity
	1	JR52	1	100	1.0067	0.00488	0.00049	1.00573	1.00767	1.00633	0				WT			JR52
	2	JR52	2	100	1.00766	0.00546	0.00055	1.00657	1.00875	1.00641	0.001				Replicate 1	Replicate 2	Replicate 3	Replicate 1	Replicate 2	Replicate 3
	3	JR52	3	100	1.00648	0.00466	0.00047	1.00555	1.00741	1.00559	0				1.01041	1.0415	1.00598	1.00269	1.00589	1.0031
	4	WT	1	100	1.02387	0.01791	0.0018	1.0203	1.02745	1.0199	0				1.03386	1.0266	1.01462	1.00012	1.00295	1.01081
	5	WT	2	100	1.03087	0.0205	0.00206	1.02679	1.03496	1.02722	0				1.01576	1.00362	1.02115	1.00183	1.00375	1.00323
	6	WT	3	100	1.02834	0.01978	0.00199	1.0244	1.03229	1.02287	0				1.01717	1.01287	1.02156	1.00416	1.00184	1.00425
															1.01971	1.04176	1.04635	1.01158	1.00052	1.003
															1.03448	1.04571	1.03513	1.00693	1.00846	1.01503
															1.02542	1.0187	1.03704	1.00735	1.00099	1.01743
	Statistics for conditions														1.01708	1.03753	1.04128	1.00265	1.01335	1.00487
															1.00301	1.05804	1.02852	1.01256	1.00001	1.01514
	#	Condition	n	Mean	SD	SEM	95%CI_lo	95%CI_hi							1.06346	1.03405	1.03642	1.00365	1.00411	1.00432
	1	JR52	3	1.00695	0.00063	0.00044	1.00504	1.00885							1.03022	1.02707	1.02358	1.00465	1.00154	1.01001
	2	WT	3	1.0277	0.00354	0.00251	1.01692	1.03848							1.01368	1.09509	1.0148	1.01501	1.00509	1.00022
															1.00355	1.00526	1.00807	1.00774	1.00942	1.00035
															1.00054	1.01161	1.01458	1.00434	1.00879	1.00021
															1.00165	1.0194	1.02137	1.00357	1.00088	1.00403
	Statistics for comparison of means between conditions														1.02605	1.06353	1.00819	1.00377	1.01271	1.00592
															1.00846	1.03443	1.04978	1.00745	1.00874	1.01314
	#	Condition	Difference	95%CI_lo	95%CI_hi	p value									1.02065	1.02416	1.00911	1.00675	1.00861	1.00551
	1	WT vs JR52	-0.02075	-0.0292	-0.0123	0.00803792									1.0161	1.04153	1.02423	1.00459	1.0108	1.01175
															1.04295	1.06784	1.02217	1.0058	1.00238	1.00641
															1.07994	1.04174	1.05602	1.01748	1.00317	1.00967
															1.00748	1.0885	1.00958	1.00719	1.00449	1.00968
															1.02547	1.02892	1.01176	1.00537	1.01284	1.00882
															1.01215	1.02589	1.01017	1.00409	1.00026	1.00114
															1.01894	1.04167	1.0248	1.00971	1.00804	1.00825
															1.04903	1.03924	1.08918	1.00129	1.00416	1.00364
															1.009	1.0338	1.01068	1.00824	1.00301	1.01083
															1.02044	1.0567	1.02409	1.00288	1.01304	1.01299
															1.03013	1.01544	1.07516	1.00054	1.00389	1.00342
															1.00917	1.01818	1.01937	1.00828	1.00276	1.00012
															1.00443	1.01284	1.03776	1.00723	1.00475	1.00172
															1.01281	1.0531	1.01902	1.00286	1.00095	1.01444
															1.02034	1.01019	1.00755	1.00869	1.01631	1.00681
															1.03002	1.01336	1.03793	1.0078	1.01288	1.00708
															1.02731	1.03542	1.01774	1.0082	1.00395	1.00466
															1.01851	1.02115	1.04096	1.00916	1.00525	1.00095
															1.00638	1.0409	1.02557	1.00829	1.01967	1.0151
															1.02829	1.03077	1.04932	1.00249	1.00595	1.00329
															1.02218	1.03021	1.0386	1.00686	1.02045	1.0012
															1.02291	1.00519	1.01393	1.00645	1.00136	1.00921
															1.05221	1.03051	1.04065	1.00621	1.01099	1.01332
															1.03276	1.02284	1.0575	1.00539	1.00173	1.01449
															1.03187	1.02737	1.05505	1.00921	1.00952	1.0008
															1.00426	1.02583	1.05554	1.02307	1.01188	1.00379
															1.00849	1.04808	1.03119	1.00463	1.01988	1.00685
															1.01199	1.05541	1.00998	1.00144	1.01659	1.00386
															1.08172	1.07866	1.02744	1.00911	1.00623	1.00941
															1.01959	1.02124	1.00811	1.0007	1.00776	1.00523
															1.01822	1.02372	1.04438	1.00724	1.01556	1.00157
															1.06247	1.02452	1.03513	1.00268	1.00771	1.01138
															1.02727	1.0133	1.00858	1.01029	1.00997	1.01308
															1.01308	1.00609	1.01584	1.00088	1.00184	1.00215
															1.04119	1.01143	1.0577	1.0015	1.01511	1.00489
															1.03383	1.0085	1.01385	1.00007	1.00619	1.00309
															1.01199	1.00971	1.04913	1.00004	1.00107	1.00908
															1.00185	1.04587	1.05594	1.00091	1.00006	1.01373
															1.00147	1.06274	1.0182	1.01246	1.00167	1.0058
															1.00239	1.00531	1.01577	1.00976	1.01109	1.01464
															1.02991	1.03093	1.05716	1.02036	1.01378	1.00092
															1.05458	1.02822	1.02744	1.00039	1.00435	1.0054
															1.03181	1.03563	1.01084	1.00569	1.00558	1.00908
															1.04631	1.00978	1.01339	1.00279	1.00699	1.00123
															1.0252	1.00745	1.00641	1.0002	1.01569	1.00292
															1.038	1.0461	1.00916	1.016	1.00449	1.00352
															1.02172	1.05175	1.0185	1.00069	1.01477	1.00277
															1.00539	1.01992	1.03948	1.0051	1.01479	1.00499
															1.0034	1.04858	1.01616	1.0029	1.00965	1.00184
															1.01667	1.03531	1.06004	1.00835	1.00927	1.01383
															1.0128	1.01665	1.02854	1.00736	1.00587	1.00114
															1.04741	1.01759	1.008	1.01034	1.00133	1.00169
															1.01266	1.08884	1.02965	1.00387	1.00355	1.00567
															1.03053	1.02418	1.03376	1.0083	1.00004	1.00021
															1.03109	1.03473	1.07555	1.00069	1.0041	1.00123
															1.00919	1.01433	1.05401	1.00858	1.01544	1.01262
															1.02397	1.01474	1.01444	1.00209	1.00205	1.01055
															1.03267	1.07389	1.03186	1.00394	1.0137	1.00596
															1.05644	1.03415	1.02708	1.01782	1.00724	1.00688
															1.01886	1.03426	1.02911	1.0012	1.0055	1.00585
															1.03039	1.02004	1.01159	1.01352	1.00116	1.00276
															1.03375	1.07395	1.01615	1.01008	1.0183	1.01156
															1.01271	1.0082	1.0044	1.00917	1.01545	1.00472
															1.06352	1.03566	1.0214	1.0148	1.01217	1.01206
															1.02209	1.02846	1.00669	1.01043	1.01021	1.01056
															1.00463	1.02355	1.00551	1.00713	1.00589	1.00273
															1.00959	1.03337	1.0134	1.01109	1.0022	1.0069
															1.01661	1.0284	1.02975	1.01815	1.00495	1.00028
															1.01773	1.05836	1.01158	1.01595	1.01001	1.01206
															1.02008	1.00919	1.05749	1.00823	1.00005	1.00317
															1.01517	1.01554	1.00596	1.00971	1.00034	1.01319
															1.00409	1.00484	1.0515	1.00615	1.00632	1.00005
															1.01298	1.02036	1.0326	1.00873	1.00878	1.00629
															1.0255	1.01316	1.00115	1.00075	1.00649	1.00781
															1.03955	1.00941	1.0992	1.01355	1.01248	1.00054
															1.00308	1.02491	1.02214	1.00328	1.00483	1.00385
															1.00071	1.00494	1.04544	1.00251	1.01333	1.00704
															1.04909	1.04008	1.01004	1.00414	1.01244	1.00853
															1.04638	1.0153	1.01584	1.00763	1.01015	1.00004
															1.06868	1.0089	1.04623	1.00487	1.01339	1.00935
															1.01764	1.01288	1.01792	1.00415	1.00649	1.01292
															1.00914	1.0562	1.01437	1.0033	1.01947	1.00436

## Sheet: Fig. 2b
	Statistics for individual replicates														Raw signal ratio data
	#	Condition	Replicate	n	Mean	SD	SEM	95%CI_lo	95%CI_hi	Median	p (Shapiro-Wilk)				Signal ratio
	1	SP02	1	202	1.42547	0.71204	0.05022	1.32644	1.5245	1.30216	0				SP02
	2	SP02	2	158	1.63796	0.89506	0.07143	1.49687	1.77906	1.37498	0				Replicate 1	Replicate 2	Replicate 3
	3	SP02	3	206	1.45265	0.61332	0.04284	1.36819	1.5371	1.39649	0				2.0618	1.20552	2.01427
															1.63766	2.54368	2.24081
															2.04442	0.806906	1.80079
															1.60202	1.04306	1.29359
	Statistics for conditions														1.34616	1.42746	1.48944
															2.14319	2.71713	1.77273
	#	Condition	n	Mean	SD	SEM	95%CI_lo	95%CI_hi							1.71999	1.1858	1.36132
	1	SP02	3	1.50536	0.11564	0.08177	1.15354	1.85719							1.39154	2.10254	1.66194
															1.95285	2.22858	1.0977
															1.94635	1.0375	2.14347
															1.14055	1.43173	1.54168
															0.993333	1.37251	1.78699
															1.72829	2.54059	1.39252
															1.40863	1.0709	1.15606
															2.16272	1.86116	1.2143
															2.1338	1.20456	1.58606
															1.16045	1.25458	1.24732
															1.28573	1.7654	1.87095
															1.5186	2.31044	1.77411
															2.14687	2.04746	1.40046
															3.52405	2.74079	1.65263
															1.82775	1.23534	1.78623
															2.31983	1.67011	1.47324
															1.03596	1.89182	1.56267
															1.06999	1.94225	1.25987
															1.79562	2.31333	1.4891
															1.70811	1.90386	1.54012
															0.845924	1.06188	1.50324
															1.16467	1.06585	2.2959
															1.37476	1.27652	2.07686
															1.84923	1.34892	1.6624
															1.17718	1.57035	2.02529
															1.98016	2.7025	1.50823
															2.40874	2.62369	1.78474
															0.917693	1.58121	1.18368
															1.555	1.40691	1.38834
															1.02088	1.55249	1.62728
															2.04665	3.56773	1.28141
															0.993569	3.31201	1.18898
															1.4108	4.59447	2.82434
															1.84871	0.961972	1.75944
															1.36962	0.698948	2.50443
															2.53822	1.15398	1.16512
															1.12457	0.785019	1.97442
															2.49392	2.39201	1.13579
															1.38737	1.81509	1.06531
															2.18686	2.44656	1.15959
															2.89756	1.70668	2.41571
															0.968482	2.79253	1.24957
															2.45196	1.06168	1.98043
															2.23557	3.94047	1.34803
															1.41149	1.60826	1.68043
															1.50706	3.5693	1.96495
															1.32878	1.19433	1.3252
															1.29085	2.15313	1.24464
															2.77091	1.05451	2.7439
															1.36819	1.52013	0.981847
															1.98893	4.10302	2.08195
															0.839005	2.86595	1.88639
															1.85129	2.70737	1.44141
															1.39361	1.45214	1.40597
															1.80619	1.09106	1.14237
															3.50509	1.27889	2.50611
															1.20387	0.838066	2.86415
															1.63932	0.919205	1.25004
															2.19273	1.87599	0.906551
															1.40334	1.93274	2.11795
															1.3337	2.35882	2.47389
															2.34863	3.53786	2.17296
															1.50347	0.875987	2.94774
															2.92688	1.42633	1.89939
															2.364	0.89314	3.00329
															3.41501	1.96518	2.09583
															1.73082	2.34026	1.40322
															0.638392	2.98413	2.14706
															1.25919	1.71049	3.49349
															1.7919	0.690069	2.07388
															1.14932	2.24767	1.44376
															1.91712	1.82925	1.16344
															1.86936	1.15156	1.64749
															2.95164	3.5682	1.84631
															1.47313	3.76316	1.34231
															1.31059	0.945871	2.55567
															1.1407	1.73031	1.255
															1.02384	1.01564	1.51134
															1.05031	0.763045	1.85129
															2.62918	0.744272	2.73344
															0.95497	2.81824	1.00513
															1.46407	1.4529	2.55362
															1.94687	0.897929	2.11735
															1.68396	0.920173	1.25853
															1.42227	4.11693	2.40492
															2.44855	0.918814	1.74118
															1.4349	1.13746	1.2131
															1.44037	1.09344	0.890252
															1.36115	3.75975	2.57479
															2.63096	1.34333	1.61512
															1.24205	2.92796	0.899398
															0.768277	1.0086	1.10248
															0.916765	1.12247	1.93645
															0.778169	0.629847	1.76899
															0.499484	1.06377	1.71347
															0.737108	0.653245	0.978855
															1.01712	1.86139	0.782917
															1.16916	0.463102	1.16867
															0.51185	1.11934	1.89287
															1.05222	0.993573	0.565145
															0.714536	0.924205	0.80471
															0.663766	0.377869	0.453825
															1.87238	1.00704	1.12365
															1.63636	1.31941	0.925625
															0.79007	0.742394	0.793185
															0.721339	2.9754	1.89514
															0.51931	1.07136	1.46547
															0.40553	1.2226	0.668765
															1.13963	1.9967	1.03189
															2.10823	0.348491	0.757946
															1.99209	1.73561	0.656813
															0.496489	1.10792	1.47224
															2.7543	1.41695	1.19092
															2.98423	0.921938	1.23556
															1.42118	2.86719	1.20293
															1.61102	1.56167	0.339741
															0.956936	1.37746	0.703077
															0.866436	1.28246	0.841011
															1.12018	0.455641	1.49833
															0.969278	0.731295	0.914597
															0.643939	2.82456	0.718754
															0.477709	2.09789	2.74297
															3.57837		1.10275
															1.19054		0.781483
															1.36065		1.08243
															1.29372		0.730366
															0.68622		1.44888
															1.7353		1.37337
															1.96497		1.04478
															1.2769		1.40605
															0.551474		1.53781
															0.755901		0.705199
															0.881		1.45236
															0.251797		1.26543
															1.45181		1.58377
															1.03129		2.31852
															0.40064		1.55092
															1.11684		0.253538
															2.54259		0.661623
															0.927185		1.99978
															1.02408		1.27238
															0.519722		3.19213
															0.92793		0.842177
															0.824855		1.4017

## Sheet: Fig. 2e
	Raw FRAP data
		Bleached area signal intensity compared to whole cell signal [%]
	Time after bleaching [sec]	Cell 1	Cell 2	Cell 3	Cell 4	Cell 5	Average	SD
	0	26.7427	26.1875	30.0186	43.1773	35.2797	32.2811	6.33472
	10	27.3399	27.0404	30.9286	43.6846	35.1999	32.8387	6.17597
	20	28.2004	27.6816	31.2356	44.2282	35.4795	33.3651	6.09898
	30	28.1103	27.7979	31.5954	45.0217	35.262	33.5575	6.34079
	40	27.8894	28.4172	31.6048	44.8603	35.1667	33.5877	6.20807
	50	28.0881	28.7524	32.5899	45.1628	35.0342	33.9255	6.16644
	60	28.3072	28.6151	32.4205	44.6506	35.5101	33.9007	5.99276
	70	28.2107	28.9979	33.536	45.8406	36.0468	34.5264	6.35225
	80	28.3558	29.0327	32.8357	45.8504	35.7414	34.3632	6.33551
	90	28.2195	28.0634	33.3445	46.2228	35.5231	34.2747	6.63967
	100	27.8748	28.5966	33.6463	44.7535	36.1264	34.1995	6.11228
	110	28.2347	28.7473	34.0564	45.109	36.704	34.5703	6.16325
	120	28.4281	29.189	34.7099	44.7586	36.1944	34.656	5.88402
	130	28.1248	28.892	34.2504	45.7943	36.3243	34.6772	6.37004
	140	28.6161	29.3321	34.8401	45.555	36.5247	34.9736	6.10957
	150	28.1596	28.4781	34.1633	46.8716	35.8811	34.7107	6.80174
	160	28.4123	29.2505	34.6198	45.8581	36.5015	34.9284	6.27257
	170	28.5668	29.1682	36.5579	45.304	37.0595	35.3313	6.12679
	180	28.2898	29.3229	36.0931	46.3501	37.134	35.438	6.49417
	190	27.6874	29.1071	36.4812	46.1072	36.2151	35.1196	6.56004
	200	28.7801	29.5056	37.0825	47.2528	36.4901	35.8222	6.66607
	210	28.0062	29.7265	37.3804	47.0295	37.4424	35.917	6.76548
	220	28.5123	29.388	37.6213	47.6431	37.7854	36.19	6.94233
	230	28.2289	29.422	37.2209	46.806	36.9076	35.7171	6.66847
	240	28.8085	29.9399	37.9669	47.1311	37.4782	36.2649	6.60373
	250	28.0579	29.632	37.4419	46.0102	37.048	35.638	6.42424
	260	28.2171	30.2109	38.2282	46.5612	37.441	36.1317	6.52046
	270	28.1816	29.9412	36.6382	47.8274	37.4082	35.9993	6.92987
	280	28.0585	29.8184	38.1007	46.5679	38.221	36.1533	6.66616
	290	28.6715	29.4585	38.9107	46.8727	37.7636	36.3354	6.71912
	300	28.6582	29.9401	37.8109	47.4696	38.3857	36.4529	6.78414
	310	28.1346	30.8389	37.1939	46.8626	38.5607	36.3181	6.54178
	320	28.949	30.5552	39.2429	47.4866	37.8617	36.8191	6.66231
	330	28.5005	30.2294	39.303	46.7841	38.4907	36.6615	6.64477
	340	28.3017	31.1613	40.4106	47.1636	38.8364	37.1747	6.75134
	350	28.858	30.8737	39.7519	47.4842	39.6823	37.33	6.75225
	360	28.9272	30.765	40.0531	46.8765	38.6572	37.0558	6.5367
	370	29.1526	30.5285	40.1401	47.8438	38.8859	37.3102	6.84087
	380	29.4445	31.151	41.6132	47.7894	38.6111	37.7219	6.76726
	390	28.7386	29.262	39.9946	47.8078	37.126	36.5858	7.11422
	400	29.3657	30.3447	39.7885	48.4328	37.1848	37.0233	6.94396
	410	28.5965	29.946	40.4413	48.3279	39.5355	37.3694	7.29778
	420	28.3633	30.6447	40.7587	48.3	38.2701	37.2673	7.1841
	430	28.9671	30.6462	42.2758	48.9396	37.5933	37.6844	7.3932
	440	29.3139	30.317	41.374	48.1276	38.443	37.5151	7.0349
	450	29.7754	29.8855	40.5149	48.7649	39.1084	37.6098	7.15772
	460	29.5127	29.4778	42.1729	48.72	39.0999	37.7967	7.4565
	470	29.6022	29.4583	41.2539	49.6639	38.8546	37.7666	7.62335
	480	29.3958	29.9119	42.1634	48.8567	39.3085	37.9273	7.43421
	490	29.5211	30.5992	42.5404	47.8988	38.9969	37.9113	7.01742
	500	29.5394	30.2996	41.0662	48.8166	39.6505	37.8745	7.21004
	510	29.7859	30.473	43.1007	49.3811	39.0481	38.3578	7.48509
	520	30.2384	30.2902	41.4357	48.6965	40.1891	38.17	7.07884
	530	29.7921	31.522	42.5679	49.9427	40.0006	38.7651	7.40139
	540	29.4134	30.3461	41.4394	48.6699	40.2757	38.0289	7.25481
	550	29.7746	30.1384	41.1942	49.3702	39.6299	38.0215	7.37019
	560	29.5458	30.9761	42.1458	48.3676	40.0459	38.2162	7.06305
	570	29.6783	30.4357	42.0408	49.5559	39.2438	38.1909	7.45253
	580	28.9947	30.5597	42.0683	51.0053	40.2465	38.5749	8.06893
	590	29.045	30.6534	42.5567	49.8922	39.2326	38.276	7.71351
	600	29.1986	30.8941	42.7248	50.5514	39.9208	38.6579	7.86569
	610	29.2859	30.5074	42.7782	49.983	39.2157	38.354	7.73757
	620	29.0699	30.3186	43.1527	49.9491	37.682	38.0345	7.85083
	630	29.923	30.4829	43.3474	50.0706	37.6081	38.2864	7.69132
	640	29.4136	30.2011	44.8352	50.4193	38.3373	38.6413	8.16781
	650	29.1756	30.0746	43.9626	51.1462	39.2286	38.7175	8.34256
	660	29.1329	30.1295	45.633	50.8424	39.2841	39.0044	8.48959
	670	30.1188	30.4765	44.8848	50.8158	39.7665	39.2125	8.07629
	680	29.4733	30.2068	45.4735	50.5381	39.0837	38.9551	8.28383
	690	29.8696	28.9311	45.5289	51.3305	39.3251	38.9971	8.71231
	700	29.6751	29.3226	46.797	50.5588	38.276	38.9259	8.66603
	710	29.0939	30.7182	46.621	52.2043	39.1787	39.5632	8.91739
	720	30.1083	28.4284	46.4946	51.0141	38.3921	38.8875	8.85026
	730	29.5827	29.9729	46.3888	52.6544	38.082	39.3362	9.07181
	740	30.0707	29.3868	46.8043	51.2016	39.1585	39.3244	8.73422
	750	29.8331	29.3959	46.1902	51.6855	37.7018	38.9613	8.83818
	760	29.6132	30.3557	46.8237	51.6902	39.2384	39.5443	8.75971
	770	30.6423	29.9636	47.0589	51.9218	40.1493	39.9472	8.72078
	780	30.8889	30.8817	46.7629	52.2482	38.5496	39.8663	8.53142
	790	29.2818	29.5402	46.6607	53.4597	39.2078	39.63	9.48429
	800	30.6208	29.5241	47.6994	54.0339	40.1816	40.412	9.51976
	810	30.2866	28.6767	47.5631	51.7225	39.1542	39.4806	9.12744
	820	30.0754	29.8481	47.8017	52.5735	38.9261	39.8449	9.18204
	830	29.2408	29.9046	47.8997	52.1352	40.2336	39.8828	9.2448
	840	29.6269	30.1077	48.8186	52.724	39.2157	40.0986	9.44133
	850	29.745	29.5589	48.0645	52.5488	38.2953	39.6425	9.36968
	860	29.3924	30.2711	49.4735	52.7208	39.3978	40.2511	9.57901
	870	29.6995	30.8815	50.1738	53.9056	39.4751	40.8271	9.82826
	880	29.5102	29.6314	50.0847	53.928	38.2901	40.2889	10.1562
	890	29.2996	30.8066	49.1993	53.0884	39.1346	40.3057	9.54179
	900	30.3116	30.4593	49.6498	54.8099	40.473	41.1407	9.9102
	910	29.4646	29.1467	49.4248	54.3999	38.8802	40.2632	10.2555
	920	29.6353	30.0479	50.3774	53.8958	39.8035	40.752	10.0445
	930	28.3363	30.6524	50.8243	54.047	40.4008	40.8522	10.3386
	940	28.4675	30.2691	50.2722	55.0122	40.5565	40.9155	10.5327
	950	29.0158	30.5398	51.8857	53.2919	40.3537	41.0174	10.2278
	960	29.0584	30.5863	50.9055	55.8183	41.1726	41.5082	10.6535
	970	28.6202	30.3451	50.0546	55.5803	40.7213	41.0643	10.5964
	980	28.93	30.6159	49.6915	55.1743	43.5378	41.5899	10.3409
	990	29.6518	30.8369	51.24	56.604	40.2878	41.7241	10.7545
	1000	29.8189	30.7519	53.0422	53.7888	42.1395	41.9083	10.3516
	1010	29.3467	31.3453	52.9045	55.7312	41.3065	42.1269	10.7841
	1020	29.0199	31.1113	51.9354	56.2896	41.3944	41.9501	10.8656
	1030	28.7443	31.1653	52.8266	55.458	41.5673	41.9523	10.8776
	1040	29.677	31.0396	53.29	56.1367	42.358	42.5003	10.9378
	1050	28.9679	31.0591	52.4692	56.8936	42.2197	42.3219	11.14
	1060	29.8473	31.0372	51.8705	56.3266	43.505	42.5173	10.6909
	1070	29.4526	31.1711	51.7542	55.8674	43.6753	42.3841	10.6228
	1080	30.2944	32.4711	54.4151	56.2472	45.378	43.7611	10.7781

## Sheet: Fig. 3c
	Statistics for individual replicates														Raw sinuosity data
	#	Condition	Replicate	n	Mean	SD	SEM	95%CI_lo	95%CI_hi	Median	p (Shapiro-Wilk)				Sinuosity
	1	JR52	1	100	1.00181	0.00153	0.00015	1.0015	1.00211	1.00125	0				WT			JR52			SP136			SP137			SP145
	2	JR52	2	100	1.00205	0.00175	0.00018	1.0017	1.00239	1.0015	0				Replicate 1	Replicate 2	Replicate 3	Replicate 1	Replicate 2	Replicate 3	Replicate 1	Replicate 2	Replicate 3	Replicate 1	Replicate 2	Replicate 3	Replicate 1	Replicate 2	Replicate 3
	3	JR52	3	100	1.00193	0.00173	0.00017	1.00159	1.00228	1.00122	0				1.03285	1.03234	1.03667	1.00173	1.00124	1.00099	1.02836	1.03873	1.04517	1.00908	1.02146	1.01559	1.00402	1.0015	1.00349
	4	SP136	1	100	1.03302	0.0151	0.00152	1.03001	1.03603	1.02955	0.001				1.04591	1.02329	1.04751	1.00102	1.00308	1.00029	1.00451	1.0036	1.01686	1.01483	1.00755	1.00492	1.00074	1.00117	1.00286
	5	SP136	2	100	1.03284	0.01704	0.00171	1.02944	1.03624	1.02986	0.008				1.02273	1.03282	1.05374	1.00004	1.00063	1.00338	1.01899	1.02479	1.02937	1.00288	1.00809	1.02418	1.00263	1.00151	1.0005
	6	SP136	3	100	1.03208	0.01533	0.00154	1.02902	1.03514	1.03066	0				1.03342	1.04159	1.05497	1.0005	1.00274	1.00233	1.02631	1.01788	1.03353	1.00485	1.00326	1.0132	1.00127	1.00559	1.00399
	7	SP137	1	100	1.01158	0.00807	0.00081	1.00997	1.01319	1.0097	0				1.05364	1.05996	1.03416	1.0005	1.00188	1.00264	1.0275	1.03256	1.02542	1.02059	1.016	1.01619	1.0011	1.00044	1.00562
	8	SP137	2	100	1.00988	0.00781	0.00079	1.00832	1.01144	1.00737	0				1.05696	1.0342	1.0759	1.00006	1.00192	1	1.0209	1.02602	1.02389	1.00668	1.00756	1.00793	1.00272	1.00569	1.00353
	9	SP137	3	148	1.00937	0.0067	0.00055	1.00827	1.01046	1.00801	0				1.01917	1.06768	1.0643	1.00368	1.00518	1.00032	1.05087	1.06203	1.03048	1.01904	1.00367	1.00671	1.00095	1.00018	1.00004
	10	SP145	1	52	1.00431	0.00373	0.00052	1.00326	1.00536	1.00327	0				1.05533	1.02628	1.03296	1.00109	1.00526	1.00175	1.05238	1.01828	1.03556	1.00081	1.01146	1.00706	1.01577	1.00013	1.00274
	11	SP145	2	100	1.00405	0.00345	0.00035	1.00337	1.00474	1.00331	0				1.02605	1.02614	1.04269	1.00123	1.00268	1.00096	1.02978	1.01624	1.01144	1.00575	1.00214	1.00353	1.00338	1.00359	1.00188
	12	SP145	3	100	1.00406	0.0033	0.00033	1.00341	1.00472	1.00323	0				1.03842	1.03531	1.02994	1.00072	1.00503	1.00255	1.03331	1.02171	1.03245	1.00796	1.00289	1.00535	1.00921	1.00383	1.00951
	13	WT	1	100	1.0398	0.01674	0.00168	1.03646	1.04314	1.03967	0.109				1.01942	1.056	1.05694	1.0011	1.00074	1.00042	1.02706	1.04311	1.04029	1.02029	1.00267	1.00855	1.00485	1.00884	1.00742
	14	WT	2	100	1.03981	0.01399	0.00141	1.03703	1.0426	1.03812	0.067				1.0537	1.06454	1.02245	1.00307	1.00138	1.00061	1.03745	1.01781	1.02599	1.00282	1.02325	1.01069	1.00779	1.00549	1.01256
	15	WT	3	100	1.04192	0.01764	0.00177	1.0384	1.04544	1.0415	0.701				1.02904	1.02649	1.03602	1.0002	1.00125	1.00064	1.05716	1.02659	1.01171	1.01055	1.008	1.00748	1.00731	1.00329	1.0022
															1.07016	1.0493	1.04733	1.00057	1.00016	1.00029	1.05564	1.02192	1.03822	1.02333	1.0066	1.01741	1.00267	1.00324	1.00122
															1.04654	1.03217	1.02536	1.00094	1.00114	1.00127	1.01843	1.05542	1.0261	1.00203	1.00516	1.00183	1.00059	1.00576	1.00084
															1.05523	1.0236	1.04774	1.00095	1.00055	1.00153	1.02931	1.0602	1.0204	1.00063	1.00731	1.00489	1.00946	1.00111	1.00049
	Statistics for conditions														1.01672	1.06148	1.04117	1.0042	1.00109	1.00062	1.02522	1.0182	1.02448	1.005	1.03217	1.00328	1.00523	1.00399	1.00159
															1.05175	1.02737	1.01658	1.00121	1.00203	1.00098	1.02445	1.03753	1.01768	1.01323	1.00729	1.00565	1.00267	1.01127	1.00116
	#	Condition	n	Mean	SD	SEM	95%CI_lo	95%CI_hi							1.01835	1.02975	1.03219	1.00076	1.00002	1.0017	1.021	1.00816	1.03266	1.00593	1.00221	1.00718	1.00104	1.00056	1.00373
	1	JR52	3	1.00193	0.00012	8e-05	1.00156	1.00229							1.05841	1.04274	1.04682	1.00088	1.00163	1.00087	1.02637	1.02489	1.02762	1.02375	1.00182	1.01527	1.00445	1.00314	1.00465
	2	SP136	3	1.03265	0.0005	0.00035	1.03113	1.03416							1.05884	1.03672	1.02422	1.00133	1.00333	1.00697	1.02695	1.01743	1.04963	1.00827	1.01701	1.01084	1.00282	1.0144	1.00969
	3	SP137	3	1.01028	0.00116	0.00082	1.00675	1.0138							1.04209	1.04711	1.07777	1.00249	1.00071	1.0033	1.02885	1.03976	1.04165	1.02051	1.00176	1.01211	1.00622	1.00661	1.01121
	4	SP145	3	1.00414	0.00015	0.0001	1.0037	1.00459							1.04222	1.03079	1.04475	1.00068	1.00568	1.00357	1.02529	1.04286	1.04115	1.01757	1.0022	1.00443	1.00065	1.00589	1.00987
	5	WT	3	1.04051	0.00122	0.00086	1.0368	1.04422							1.03489	1.03273	1.05495	1.00046	1.00184	1.00433	1.02373	1.05343	1.06947	1.00757	1.01571	1.01675	1.00182	1.00342	1.0049
															1.05253	1.03496	1.03157	1.0012	1.00047	1.00417	1.01696	1.04669	1.01995	1.01618	1.00179	1.00381	1.00775	1.00248	1.00733
															1.02181	1.02614	1.04243	1.0056	1.00007	1.00058	1.02582	1.02432	1.03553	1.01912	1.03901	1.00082	1.0002	1.00024	1.00902
															1.05801	1.04259	1.05544	1.00126	1.00244	1.00194	1.05415	1.04086	1.04332	1.00794	1.00068	1.01175	1.0072	1.00097	1.00373
	Statistics for comparison of means between conditions														1.04528	1.05279	1.04728	1.00038	1.00241	1.00326	1.02655	1.04452	1.01724	1.02053	1.00438	1.00449	1.01519	1.00123	1.00037
															1.06196	1.05715	1.05793	1.0003	1.00003	1.00182	1.03245	1.02167	1.06184	1.02034	1.01163	1.00589	1.01398	1.00235	1.00479
	#	Condition	Difference	95%CI_lo	95%CI_hi	p value									1.05348	1.02802	1.02961	1.0014	1.00095	1.00073	1.02652	1.0765	1.02376	1.00479	1.00469	1.03897	1.00534	1.0013	1.00266
	1	WT vs JR52	-0.03858	-0.04157	-0.03559	0.000295									1.0245	1.0277	1.0489	1.00089	1.00175	1.0018	1.04546	1.03199	1.03436	1.00901	1.00031	1.00151	1.00586	1.00239	1.00196
	2	WT vs SP136	-0.00786	-0.01048	-0.00525	0.00325									1.0266	1.03649	1.07391	1.00487	1.0006	1.00075	1.03717	1.02942	1.04623	1.02982	1.00882	1.01143	1.00535	1.00135	1.0007
	3	WT vs SP137	-0.03023	-0.03294	-0.02753	6.51e-06									1.06833	1.03419	1.01994	1.00099	1.00172	1.00039	1.0577	1.07092	1.01934	1.00879	1.01716	1.00823	1.00399	1.00285	1.00022
	4	WT vs SP145	-0.03637	-0.03934	-0.0334	0.000315									1.00587	1.04888	1.05553	1.00034	1.00519	1.0009	1.04303	1.02378	1.05565	1.03197	1.0228	1.01046	1.0094	1.00572	1.00534
															1.03152	1.03032	1.02641	1.0017	1.00312	1.00086	1.05475	1.01316	1.04048	1.00602	1.00223	1.00674	1.00379	1.00333	1.00336
															1.02602	1.02177	1.07584	1.00023	1.00056	1.00085	1.02825	1.02131	1.04646	1.00494	1.00708	1.0166	1.00288	1.00582	1.00921
	#	Condition	Difference	95%CI_lo	95%CI_hi	p value									1.02955	1.05161	1.01314	1.0017	1.00455	1.00581	1.03215	1.04317	1.0206	1.00519	1.00137	1.01364	1.00096	1.00148	1.0006
	1	JR52 vs SP136	0.03072	0.02956	0.03187	3.72e-05									1.02557	1.02746	1.05097	1.00011	1.00123	1.00108	1.06091	1.0328	1.01073	1.01018	1.0063	1.01046	1.00103	1.00914	1.0053
	2	JR52 vs SP137	0.00835	0.00551	0.01119	0.00595									1.05263	1.0368	1.03306	1.00011	1.00092	1.00325	1.02485	1.02283	1.03118	1.01243	1.0069	1.00348	1.00615	1.00175	1.0076
	3	JR52 vs SP145	0.00222	0.00191	0.00252	4.5e-05									1.02881	1.05194	1.04455	1.00412	1.00143	1.00096	1.03574	1.00096	1.02106	1.00715	1.00374	1.00186	1.00541	1.0006	1.00156
	4	JR52 vs WT	0.03858	0.03559	0.04157	0.000295									1.03113	1.03327	1.01387	1.00384	1.00347	1.00061	1.02561	1.03854	1.02906	1.00774	1.00277	1.01203	1.00179	1.00781	1.00525
															1.04289	1.0487	1.0319	1.00248	1.00211	1.00584	1.03039	1.04227	1.03383	1.00617	1.009	1.00107	1.00001	1.00008	1.00729
															1.02238	1.0576	1.03462	1.0038	1.00075	1.00021	1.01427	1.02055	1.00408	1.01466	1.00011	1.01093	1.00102	1.00091	1.00122
	#	Condition	Difference	95%CI_lo	95%CI_hi	p value									1.00853	1.04264	1.09511	1.001	1.00002	1.00216	1.03808	1.03579	1.01311	1.01814	1.01035	1.00429	1.00787	1.0014	1.0016
	1	SP136 vs JR52	-0.03072	-0.03187	-0.02956	3.72e-05									1.05728	1.04099	1.03189	1.00503	1.00158	1.00007	1.01954	1.06626	1.04926	1.01918	1.01519	1.02233	1.0026	1.00112	1.00232
	2	SP136 vs SP137	-0.02237	-0.02484	-0.01991	0.000158									1.05212	1.03789	1.06744	1.00206	1.00339	1.0013	1.04024	1.02512	1.03054	1.01691	1.0096	1.01023	1.00533	1.00268	1.00104
	3	SP136 vs SP145	-0.0285	-0.02963	-0.02738	3.01e-05									1.04239	1.02581	1.03596	1.00117	1.00081	1.00243	1.05155	1.04251	1.0189	1.01854	1.00647	1.01146	1.00126	1.00128	1.00179
	4	SP136 vs WT	0.00786	0.00525	0.01048	0.00325									1.00965	1.05798	1.024	1.00048	1.0004	1.00048	1.0239	1.02423	1.03111	1.00047	1.00712	1.00721	1.00124	1.00031	1.00654
															1.0264	1.01754	1.05285	1.00085	1.00235	1.00039	1.02997	1.03091	1.01344	1.01083	1.02122	1.01215	1.00156	1.00231	1.00066
															1.0358	1.02539	1.07212	1.00107	1.00337	1.00003	1.03975	1.01698	1.04743	1.00537	1.01339	1.00993	1.00316	1.00732	1.00035
															1.04478	1.01726	1.02935	1.00023	1.00107	1.00267	1.03265	1.05021	1.03863	1.01611	1.0069	1.01394	1.00356	1.00512	1.00096
															1.03819	1.06585	1.04803	1.00052	1.00086	1.00025	1.0479	1.02935	1.02736	1.00738	1.02948	1.01153	1.0009	1.00111	1.00152
															1.0288	1.08725	1.01545	1.00132	1.00047	1.00095	1.02136	1.05719	1.04004	1.01257	1.01523	1.01599	1.00375	1.0019	1.00543
															1.04067	1.04862	1.01869	1.00305	1.00337	1.00108	1.00574	1.00993	1.03459	1.01616	1.03018	1.00204	1.00125	1.00079	1.00106
															1.04866	1.04482	1.05289	1.00065	1.0011	1.00417	1.01707	1.03592	1.03694	1.00879	1.01102	1.0001	1.00059	1.00795	1.0131
															1.05242	1.01183	1.04213	1.00058	1.00366	1.00022	1.01074	1.04651	1.02659	1.00252	1.01361	1.00833	1.00063	1.00184	1.00369
															1.08771	1.01628	1.03403	1.00198	1.00021	1.00127	1.02308	1.01744	1.05697	1.01691	1.00964	1.00671	1.00061	1.01149	1.00584
															1.02379	1.0499	1.05819	1.00039	1.00107	1.00091	1.02905	1.01936	1.02212	1.00976	1.00232	1.01333	1.00169	1.00722	1.00506
															1.0228	1.04941	1.04336	1.00096	1.00377	1.00308	1.0335	1.03809	1.03102	1.03506	1.00722	1.00487	1.00567	1.00456	1.00278
															1.02665	1.02184	1.06041	1.00211	1.00798	1.00291	1.03844	1.05307	1.02449	1.00243	1.0124	1.00368	1.00327	1.00482	1.00392
															1.03591	1.06212	1.03824	1.00083	1.00238	1.00131	1.04523	1.01625	1.03402	1.00932	1.00229	1.01189	1.00287	1.0008	1.00021
															1.04323	1.0294	1.05042	1.00149	1.00009	1.00045	1.04182	1.0451	1.09841	1.01082	1.00878	1.00158	1.00246	1.00384	1.00759
															1.00692	1.0257	1.05202	1.00129	1.00032	1.00116	1.04038	1.08148	1.02335	1.01332	1.00694	1.00387	1.00055	1.00897	1.00234
															1.04775	1.04483	1.02943	1.00484	1.0001	1.00239	1.03058	1.02981	1.02031	1.00642	1.0138	1.0078	1.00172	1.00822	1.00196
															1.04661	1.04725	1.06931	1.00649	1.00092	1.00324	1.02603	1.06419	1.02573	1.00082	1.01166	1.00636	1.00158	1.00056	1.00376
															1.09415	1.04266	1.04247	1.00274	1.00086	1.0001	1.0362	1.00662	1.00584	1.0089	1.00459	1.0014	1.00414	1.00163	1.00235
															1.0127	1.02738	1.01558	1.00161	1.00186	1.00043	1.03067	1.01209	1.03718	1.01686	1.01728	1.00389	1.00209	1.00382	1.00233
															1.04911	1.02304	1.02323	1.00349	1.00138	1.00408	1.00709	1.04037	1.03205	1.00817	1.00869	1.00172	1.00219	1.0087	1.00009
															1.04335	1.07321	1.00255	1.00081	1.00021	1.00067	1.02326	1.03874	1.00455	1.01025	1.01964	1.01895	1.00122	1.00038	1.00195
															1.0514	1.04875	1.02263	1.00036	1.00544	1.00391	1.02351	1.01344	1.04569	1.00824	1.0055	1.01391	1.00233	1.00132	1.00412
															1.0435	1.03711	1.01075	1.00332	1.00604	1.00005	1.08779	1.02006	1.04151	1.01197	1.002	1.0032	1.01277	1.00268	1.00539
															1.03427	1.05186	1.06376	1.001	1.00134	1.00047	1.01376	1.05329	1.04372	1.00622	1.00668	1.00156	1.00074	1.00472	1.00501
															1.03867	1.03444	1.02912	1.00142	1.00096	1.00098	1.02775	1.02663	1.01289	1.00988	1.01891	1.01783	1.00365	1.00436	1.00128
															1.0208	1.04464	1.06268	1.00115	1.00245	1.00122	1.06354	1.04836	1.01972	1.00188	1.00563	1.01496	1.00603	1.00063	1.01321
															1.06552	1.04048	1.03313	1.00286	1.00056	1.00569	1.02639	1.03189	1.03031	1.01878	1.00757	1.00304	1.00276	1.00326	1.00354
															1.02268	1.04247	1.00782	1.00133	1.00476	1.00148	1.03005	1.02699	1.02507	1.01524	1.00489	1.01765	1.00392	1.00482	1.00242
															1.04838	1.05364	1.03172	1.00365	1.00041	1.00121	1.00858	1.01073	1.03079	1.02376	1.01239	1.01043	1.00355	1.01123	1.00041
															1.03615	1.03906	1.08158	1.002	1.00164	1.00058	1.02719	1.0322	1.08015	1.00529	1.01845	1.02084	1.00221	1.00135	1.0014
															1.0347	1.02635	1.03853	1.00024	1.00423	1.00122	1.05345	1.02205	1.05286	1.00245	1.00812	1.02867	1.00297	1.00653	1.0101
															1.04922	1.03261	1.03342	1.00134	1.00116	1.0004	1.04396	1.03563	1.02023	1.01297	1.00942	1.00691	1.0033	1.00959	1.00063
															1.03199	1.02982	1.03895	1.00069	1.00032	1.00367	1.07296	1.03626	1.00524	1.03705	1.01244	1.00932	1.00029	1.00603	1.00506
															1.04266	1.04873	1.01727	1.00288	1.00254	1.00176	1.03338	1.03029	1.04386	1.01092	1.00622	1.01288	1.00202	1.00032	1.01019
															1.0344	1.02899	1.02174	1.00133	1.00567	1.00503	1.01972	1.02936	1.04382	1.02229	1.00527	1.01583	1.00007	1.00159	1.00695
															1.01517	1.04975	1.04114	1.00058	1.00075	1.00759	1.02068	1.03144	1.04816	1.00909	1.01011	1.00322	1.00698	1.00339	1.00311
															1.04594	1.04436	1.03489	1.00246	1.00226	1.00111	1.02492	1.0299	1.02771	1.01022	1.01976	1.00435	1.00364	1.00399	1.0039
															1.0252	1.01795	1.03556	1.00451	1.00134	1.00076	1.03157	1.02756	1.01901	1.00491	1.02784	1.00741	1.00938	1.00442	1.00609
															1.04124	1.01815	1.02818	1.00313	1.00063	1.00617	1.0163	1.06109	1.05153	1.01303	1.00742	1.00058	1.00006	1.00191	1.00655
															1.0494	1.04996	1.04183	1.00327	1.00522	1.00537	1.02084	1.01805	1.04144	1.00165	1.00228	1.01769	1.00857	1.00579	1.00884
															1.03622	1.04597	1.06387	1.00529	1.00076	1.00231	1.02145	1.01447	1.03298	1.00218	1.01903	1.00662	1.0073	1.00387	1.00051
															1.02176	1.05084	1.06015	1.0038	1.00293	1.00431	1.04494	1.01811	1.02069	1.0034	1.00218	1.00804	1.00463	1.00685	1.00214
															1.04429	1.03835	1.04013	1.00016	1.00221	1.00095	1.04156	1.05793	1.04401	1.00335	1.00629	1.00123	1.00116	1.00251	1.00236
															1.08029	1.03131	1.04497	1.00091	1.00158	1.00308	1.01944	1.02159	1.016	1.01289	1.00676	1.00005	1.0053	1.0122	1.00819
															1.0554	1.0635	1.03172	1.00149	1.00684	1.00303	1.0612	1.04153	1.03739	1.00497	1.01997	1.00135	1.00236	1.00362	1.01054
															1.03728	1.04978	1.05863	1.002	1.00098	1.00123	1.03367	1.02899	1.029	1.00963	1.00682	1.01235	1.00291	1.00078	1.00271
															1.01884	1.0286	1.05224	1.00458	1.00138	1.00084	1.03101	1.01988	1.02631	1.02026	1.00489	1.02009	1.00182	1.00922	1.0001
															1.06027	1.03628	1.05696	1.0045	1.00238	1.0025	1.04771	1.04339	1.0394	1.0164	1.00058	1.01147	1.00225	1.01733	1.00239
															1.05215	1.04272	1.04677	1.00065	1.00205	1.00559	1.05273	1.01594	1.02888	1.03619	1.00409	1.00378	1.00196	1.00682	1.00447
															1.04887	1.04479	1.04194	1.00526	1.00506	1.00196	1.01673	1.07278	1.02097	1.00368	1.00551	1.01092	1.01024	1.00541	1.00753
															1.0376	1.0534	1.04304	1.00217	1.00186	1.00074	1.0642	1.0068	1.03774	1.00422	1.01548	1.01051	1.00163	1.00575	1.00192
															1.03847	1.03121	1.03757	1.00042	1.00022	1.00163	1.0447	1.04824	1.02113	1.01624	1.02246	1.00593	1.00395	1.00051	1.00185

## Sheet: Fig. 3e
	Statistics for individual replicates														Raw signal ratio data
	#	Condition	Replicate	n	Mean	SD	SEM	95%CI_lo	95%CI_hi	Median	p (Shapiro-Wilk)				Signal ratio
	1	SP136	1	209	1.69834	0.58661	0.04067	1.61816	1.77853	1.60483	0				SP136			SP137			SP145
	2	SP136	2	163	1.65078	0.70382	0.0553	1.54159	1.75998	1.5342	0.007				Replicate 1	Replicate 2	Replicate 3	Replicate 1	Replicate 2	Replicate 3	Replicate 1	Replicate 2	Replicate 3
	3	SP136	3	170	1.82198	0.80572	0.06198	1.69963	1.94433	1.69468	0				1.81563	2.27993	1.00872	1.09206	1.12117	1.68605	1.02801	1.38068	1.25807
	4	SP137	1	140	1.34226	0.46585	0.03951	1.26413	1.42038	1.23398	0				1.7335	1.49803	1.26746	1.38396	1.03736	1.87119	1.03681	0.658765	2.09876
	5	SP137	2	210	1.27901	0.57436	0.03973	1.20068	1.35733	1.20802	0				2.30125	0.994248	2.04506	1.88007	1.13936	1.86635	1.13281	0.783541	1.01853
	6	SP137	3	179	1.09954	0.55685	0.04174	1.01717	1.1819	1.01349	0				1.15218	1.28775	1.94704	1.05601	0.954002	1.32863	0.925688	1.60301	0.689674
	7	SP145	1	151	1.02419	0.38985	0.03183	0.9613	1.08709	0.96236	0				1.63085	1.83997	1.25175	1.20594	1.48504	1.32435	1.33781	1.19156	1.64108
	8	SP145	2	144	1.33959	0.51452	0.04303	1.25454	1.42464	1.28177	0				1.77358	0.876932	2.00905	1.99991	0.956742	2.00539	1.40697	1.26564	0.842012
	9	SP145	3	122	1.05866	0.52871	0.04806	0.96351	1.15382	0.93134	0				2.00082	1.65841	1.07518	1.17462	1.26929	1.83817	2.23901	0.944558	2.28102
															1.1521	1.21917	1.73114	1.77116	1.25212	1.99806	1.7245	1.47614	1.40495
															1.20524	1.23693	1.7813	1.40806	1.09397	0.973892	1.4653	2.33423	1.6704
															1.9682	2.42454	2.11517	1.72517	1.55618	1.75583	1.7209	2.04628	0.929914
	Statistics for conditions														1.50108	2.80338	1.70557	0.917882	0.85022	1.29113	1.08059	1.8276	1.75421
															1.74963	1.50003	0.612689	1.17941	1.93801	1.2657	1.89563	2.19237	1.40549
	#	Condition	n	Mean	SD	SEM	95%CI_lo	95%CI_hi							1.424	1.73151	2.87386	1.57456	1.18935	0.726178	1.18156	1.49542	1.56745
	1	SP136	3	1.7237	0.08837	0.06249	1.45484	1.99256							2.23027	3.75989	2.91354	1.2244	1.70066	1.29481	1.52126	0.733188	0.799755
	2	SP137	3	1.24027	0.12591	0.08903	0.85718	1.62335							1.34794	1.49132	2.03581	0.936853	1.03914	1.67308	1.02884	1.67321	0.909485
	3	SP145	3	1.14082	0.173	0.12233	0.61447	1.66716							1.24716	2.19946	1.21374	0.957619	1.48489	2.12613	1.30339	1.59387	1.02347
															1.57779	0.670993	2.23193	1.73051	1.23534	1.34803	1.27764	2.70928	2.992
															1.9591	1.24063	1.28411	1.186	1.03959	1.39995	2.12754	1.86719	1.49419
															0.678319	1.03338	2.52815	2.0971	0.803132	1.92589	1.28644	2.13243	0.265266
	Statistics for comparison of means between conditions														1.79607	2.76661	1.54096	0.780141	0.85426	1.63224	1.26405	1.53895	0.320478
															1.41058	1.72514	0.809027	1.05971	1.45567	1.52011	0.96368	0.872105	1.31033
	#	Condition	Difference	95%CI_lo	95%CI_hi	p value									1.4141	1.04768	1.85002	0.948927	0.848	1.26676	1.50128	2.00165	0.444415
	1	SP136 vs SP137	-0.48343	-0.74168	-0.22519	0.00753785									2.86326	1.74648	1.40688	0.694679	1.35645	2.64729	0.735129	1.76682	0.459573
	2	SP136 vs SP145	-0.58289	-0.94138	-0.22439	0.0141058									1.55353	1.09637	2.02492	0.802043	2.25419	2.95439	0.595291	1.64296	0.711361
															1.82809	0.861468	2.08706	0.76607	1.61734	1.29644	0.687121	0.92106	0.404679
															1.00636	1.28763	4.86147	1.34234	1.5109	2.05009	1.19177	1.35462	0.588209
															1.62735	1.27136	3.63912	2.12903	1.09963	1.13427	0.692709	1.01461	0.435772
															1.49708	1.40032	2.44573	1.03764	1.26453	0.782261	0.989105	1.54968	1.64259
															1.26702	1.30404	1.60002	2.08288	0.60911	0.977331	0.818059	1.60109	0.386911
															1.08612	0.888136	0.682376	2.53166	1.58994	0.835537	0.735386	0.811	0.606103
															1.72222	1.20892	1.59592	1.37787	2.44157	1.08159	0.66408	1.39536	1.31183
															1.38004	1.20891	1.00653	0.891416	1.25203	0.708978	1.56	1.4575	1.67727
															1.6776	1.01858	2.06468	2.27304	1.40331	1.1307	0.602815	0.813934	1.0008
															1.428	1.03402	2.02187	1.62859	1.09509	0.970638	1.56863	1.22697	0.76468
															2.26599	1.42113	1.01077	0.982542	0.452439	1.84246	0.968807	2.29952	0.489643
															1.13561	1.53929	2.46447	2.29582	0.722724	0.97858	0.859564	1.22499	0.815004
															1.28484	1.27777	2.88409	1.49095	1.69935	2.57437	0.697786	0.94303	1.03118
															1.50967	1.94596	3.30953	0.802341	2.82398	0.814307	0.830596	1.20062	0.528229
															1.65667	1.9251	1.30338	1.20809	2.56067	0.629105	0.466805	1.08957	0.927094
															2.0454	1.34391	1.6842	2.31774	0.426054	1.19775	0.762375	1.38933	0.998554
															0.916854	1.93893	1.61324	1.98715	1.74231	1.16684	1.00822	0.912853	0.911473
															1.79493	2.51032	1.47008	0.959397	2.71547	0.885589	0.940342	0.738997	1.65774
															1.76947	1.6494	1.69393	1.69818	1.17297	1.10003	0.962357	1.42711	0.93111
															1.81604	1.69739	2.29657	1.34925	0.827341	2.07785	0.583856	1.18414	0.698252
															1.20437	1.16823	0.877956	0.887182	0.746775	1.61951	0.832661	0.726266	0.919933
															1.21484	1.60025	1.27412	0.880079	1.06512	1.10251	0.793385	1.57108	0.957432
															2.3411	1.57462	1.40889	1.14327	0.898488	3.14549	1.78102	0.561552	1.03846
															2.72559	2.06499	1.87126	1.19576	1.61554	1.1379	1.18076	0.907638	0.475331
															1.60278	1.40436	2.59997	0.983714	1.88797	0.944224	0.740848	0.657775	1.06172
															1.13252	1.93536	3.28636	1.23259	1.3789	0.998901	0.593967	1.48573	1.46043
															1.81002	2.9504	2.13512	1.53799	1.51011	0.888643	0.725229	1.88274	0.971547
															1.17424	1.43207	2.0314	0.742381	0.990905	1.13123	0.519592	1.4535	0.408622
															1.78525	2.10796	2.57781	1.22118	1.31839	1.32159	0.882153	1.28693	1.618
															1.19058	2.27894	3.13381	0.941482	2.9084	0.478079	0.736836	1.44807	0.606126
															1.26173	1.70414	1.38742	0.764313	1.12313	0.717324	0.471052	0.824902	0.520063
															1.71353	3.46269	1.49534	0.605096	1.50432	0.826275	1.31304	1.55883	2.19118
															2.04305	1.49358	3.23718	1.09474	3.0326	0.669137	0.706789	0.883243	0.692748
															1.05515	2.05591	2.14158	0.942248	1.97154	1.10381	0.876462	1.15431	0.607821
															1.6054	1.34524	2.0364	0.919073	0.961871	0.718875	1.27905	0.848275	0.988486
															1.42715	0.931855	1.53257	1.28068	0.783829	0.585731	1.56485	1.29215	0.513796
															1.39351	1.0397	2.67079	1.71602	2.24313	0.885248	1.14748	0.732746	0.858016
															1.79576	1.2472	2.2863	0.672853	1.24398	0.914769	0.645077	1.3511	0.802676
															1.05476	1.39654	1.00738	1.65969	0.316351	0.981199	1.236	1.1314	2.12655
															2.05449	1.56169	1.70468	0.775326	0.668703	0.611582	1.11972	1.21327	1.18435
															2.22126	2.78871	1.37454	0.973599	0.698428	0.429392	0.986452	0.567292	0.921388
															1.36298	1.43436	1.55383	1.43218	0.715145	0.552509	1.033	0.872544	0.460958
															1.47552	2.61158	1.1447	1.18024	1.20758	0.593706	1.05731	1.27367	0.385142
															1.26283	1.14918	1.67527	1.66159	0.62507	1.37224	0.689356	1.57319	1.59948
															1.85214	1.62297	2.38422	0.833156	1.0502	1.48325	0.926179	1.39747	0.540889
															1.62891	1.71735	1.47453	0.990871	1.14597	0.555243	0.609686	2.02672	1.13887
															2.04242	0.948633	0.936855	0.754754	1.44731	0.576374	0.520241	1.08415	1.22894
															1.53064	1.81017	1.35515	1.16648	1.20847	0.533276	0.758442	1.56181	1.73092
															1.2866	1.74951	1.81026	1.67214	0.787168	0.895262	1.94982	1.4409	2.19375
															1.53324	1.58942	1.08975	0.788053	1.26275	1.20277	1.53481	0.923175	0.950881
															1.44912	1.24372	2.25026	1.27146	0.380768	1.09147	0.572262	0.940988	1.23528
															1.76875	2.71395	1.40681	1.03054	1.04418	0.471328	0.893931	0.992505	0.724711
															1.28697	1.94459	1.5007	1.07036	0.307888	0.501786	0.665375	1.17657	1.20979
															1.48082	1.27724	2.7175	0.694633	0.978653	1.31686	0.658606	1.3021	2.04134
															1.91385	1.50525	2.86755	1.50125	1.41867	1.46119	0.80298	1.34217	0.634065
															1.15742	2.63586	1.29654	1.20942	1.23484	0.580777	1.26287	0.760534	1.3327
															1.14029	2.4556	1.29109	1.6601	1.55694	1.08528	0.675764	1.25453	0.931573
															1.60483	2.42724	2.07504	1.33653	0.903976	0.370237	1.30674	0.933231	1.09567
															1.64967	2.75999	1.42962	2.15075	1.41882	0.618051	0.958194	2.23496	0.642222
															2.38919	1.5342	1.82223	0.991588	1.43092	0.913855	0.533701	1.47073	1.29886
															2.50039	1.55225	1.92735	1.16839	0.3961	0.446851	1.28479	2.09143	0.675088
															2.84707	1.92335	1.25121	0.742577	0.79577	1.08167	1.46499	2.58112	0.649268
															2.00582	1.81743	2.59172	1.27756	0.698561	0.30812	0.914543	1.35121	2.43523
															1.48615	2.54971	1.04543	1.20967	0.943548	1.74375	1.90155	0.509728	2.29799
															2.11658	1.12439	1.76868	1.44986	1.17081	1.34837	0.646714	0.692693	0.772176
															1.31144	1.3657	2.61058	1.96453	0.928378	0.595697	0.951738	2.02386	0.595328
															1.47484	2.03912	2.63565	0.877282	0.782338	0.824257	1.12371	1.22671	1.10023
															1.47309	1.82377	1.09165	0.779796	1.76794	1.08758	0.517533	0.687879	0.811677
															2.25909	0.873267	0.998607	1.37892	2.52739	0.400692	1.0651	0.856158	0.67583
															1.11018	0.873381	1.5182	1.98831	0.778781	1.01349	0.707844	2.4058	1.59468
															2.40969	1.06319	2.4229	1.33984	0.576968	1.10701	1.01199	1.31922	0.469905
															1.57031	2.50753	1.35674	1.08419	1.2808	1.26884	0.693347	0.988613	0.69761
															1.42953	1.27341	1.0094	1.76059	1.45763	0.410831	0.787871	0.904723	1.04026
															1.85097	1.16921	2.50128	1.65753	1.77418	1.14545	0.888082	1.96022	1.39228
															1.72251	3.41379	1.43108	1.61971	1.20923	0.674126	0.862981	0.793346	1.4336
															1.11479	1.2463	2.27451	2.01982	1.25867	1.50357	1.47053	0.653607	1.61688
															1.12644	2.27983	1.09707	0.989851	0.472316	1.10668	1.66515	1.27661	0.879872
															1.13639	1.34873	2.70737	1.72047	1.04811	0.53712	0.437001	1.63622	0.609278
															2.02772	1.2688	1.11231	1.23359	0.812979	0.86005	0.469186	0.712621	1.8535
															2.19398	2.50351	2.74379	2.05045	1.09808	1.15038	1.01932	2.45322	0.7712
															1.26402	1.73227	3.82141	1.69533	0.92655	1.03194	0.307844	1.62853	0.604325
															1.25423	2.46315	1.70593	1.39244	1.5355	1.10441	0.796749	1.94901	1.24459
															1.3534	1.03835	1.69544	0.735914	1.22802	0.994296	1.17571	0.49756	0.507024
															2.02391	2.13046	0.862115	1.23733	0.789281	0.539336	1.07226	0.880145	1.56248
															1.69485	1.55677	4.27613	1.45759	1.29843	0.427618	0.395215	2.0009	1.42729
															2.69832	1.27586	1.53208	1.73646	0.467103	1.70633	1.62911	1.55161	0.887496
															1.5447	2.10483	2.92706	0.873304	0.98976	0.967774	0.680232	1.0068	0.921046
															1.72068	1.35754	1.77141	0.754333	0.490585	0.500246	1.10693	0.87221	1.07043
															2.25837	2.35374	1.01672	1.96381	1.48805	0.81209	1.01271	2.35595	0.972603
															2.3205	3.34432	2.5355	1.55961	2.3202	0.586828	1.48872	0.922195	0.568827
															2.15941	1.75509	2.38016	1.25186	0.764175	1.56057	1.64275	2.46769	1.66523
															2.09348	2.95965	2.72685	1.8479	0.9543	1.38985	1.61702	0.667047	1.18668
															1.6705	2.77746	2.38606	0.975919	0.976954	0.400954	0.941354	1.47886	0.801747
															1.22497	2.84613	1.6313	1.49464	1.17485	0.382553	1.1137	0.801051	0.7213
															2.17122	2.78199	0.757415	1.41558	0.799742	0.778713	0.581125	1.26469	0.381371
															1.12375	1.13769	1.25547	2.13459	0.434494	1.17379	0.842686	0.999894	0.506473
															2.17379	0.984919	1.75014	1.30518	1.92224	1.53108	1.05667	1.11367	1.6948
															2.891	1.8421	1.30918	1.19337	1.08034	0.497726	1.34837	1.11239	0.661566
															1.07237	2.11236	2.29557	2.32828	1.63145	1.03098	0.826193	2.26669
															0.797056	2.37604	2.67284	1.03731	0.969557	0.564393	0.561646	1.00586
															3.43224	2.38804	1.97276	1.78432	2.00216	0.683148	1.48863	1.20841
															1.05865	3.04325	1.71724	0.512604	0.695355	1.08473	0.639114	2.61931
															2.46834	2.41922	1.30228	2.1186	2.74329	1.00259	1.24054	0.684528
															3.37008	1.24682	2.73944	2.34252	2.09445	1.04418	0.583784	1.1401
															1.42887	3.02788	1.68019	1.19846	1.15263	0.896871	0.721174	1.43927
															1.08051	2.63111	0.729006	0.895939	0.763244	0.435334	1.79767	0.865194
															1.3063	1.76592	1.62027	1.85646	0.696975	1.29428	0.872159	2.30214
															1.17074	0.461929	2.72245	1.44326	1.44172	0.464634	1.69888	1.89511
															2.17779	0.612281	2.44873	1.89353	0.344402	0.804876	1.21461	0.595427
															2.81946	1.20347	2.89157	0.621273	1.57169	0.833293	0.669804	0.655216
															1.65988	2.07214	1.88362	1.68855	1.3921	1.56052	1.33574	1.73266
															2.99048	0.655798	1.28761	1.22342	1.90534	2.07259	0.619768	1.49505
															1.9875	1.33622	2.58011	2.26269	1.32849	1.8863	1.04832	1.52619
															1.61289	1.43989	1.37987	0.739587	0.899429	0.875324	1.4205	1.7553
															0.911456	0.223114	1.38607	1.89274	1.26206	0.443993	0.794625	1.55494
															2.01031	1.71791	2.15949	1.23436	1.53087	0.622426	1.36653	1.58087
															2.08512	1.30843	1.23195		1.24415	0.54577	0.820586	0.9388
															2.06906	1.08369	1.19026		0.771375	0.555259	0.496849	1.65571
															2.24538	0.607441	2.46673		1.14301	1.50828	0.797273	1.6363
															1.48224	0.998531	1.48514		2.0734	0.845318	1.39985	1.26418
															2.59206	0.370571	4.12558		1.7607	1.35594	0.696951
															1.26076	2.30921	2.47171		1.65861	1.06555	0.717776
															1.38782	2.02121	2.60646		1.80104	1.63041	0.792278
															1.23075	2.10171	1.2718		1.67337	0.845243	1.33608
															1.46293	1.01409	1.44653		1.16817	0.558603	1.23514
															3.01457	0.613611	1.01962		0.827862	0.602907	0.742731
															1.07057	1.7962	1.97113		1.16408	0.686039	1.11278
															2.12609	0.375803	3.15315		0.527112	0.779255
															1.34257	0.51763	2.8692		0.399605	1.77174
															1.55103	0.35369	0.436264		0.921251	1.88862
															1.30317	1.93368	1.22066		0.80022	0.448739
															2.63722	2.2517	0.936251		1.91046	0.50958
															1.6009	1.49392	0.708722		1.83542	2.4647
															0.881161	0.910488	0.707576		2.68719	1.36158
															2.42735	0.966665	1.57561		1.22076	2.56741
															1.01462	1.43676	0.694024		1.10369	1.08204
															1.46745	0.460493	1.13319		1.20353	0.453671
															1.99763	0.70254	0.27379		0.827872	1.3247
															2.89194	0.720486	3.16621		0.982718	0.34129
															0.945353		0.574211		1.085	0.781433
															1.21821		0.530469		1.14763	1.75346
															1.27473		0.607298		0.261417	0.581481
															1.32176		0.698677		2.5064	1.7096
															3.14332		0.537294		0.262416	0.46573
															1.36281		1.05729		1.45018	1.72786
															1.81538		2.51382		2.46686	0.99317
															1.77041				1.07484	2.15396
															1.81292				1.10405	0.531344
															2.12577				0.266107	0.355925
															2.57626				0.957702	1.06486
															3.8712				0.310216	0.435788
															2.38497				0.73703	1.35288
															1.92553				2.41108	2.23615
															1.6337				1.04176	0.916454
															1.23505				0.442347	0.621842
															1.6184				1.77975
															1.62763				1.56388
															2.26551				1.25661
															3.49025				1.32462
															3.18619				2.34092
															0.833309				1.44143
															2.37806				0.499406
															1.08757				1.5578
															1.4738				1.63427
															1.38647				0.882433
															0.49797				0.57064
															1.18661				0.903119
															0.69548				1.43548
															0.844475				1.63234
															1.45287				1.74778
															1.82558				1.78821
															0.64632				2.23846
															1.05178				2.01274
															1.2429				1.0989
															1.44318				1.9941
															2.29274				1.67684
															1.29874				1.45447
															1.34902				1.21654
															1.81201				1.6023
															2.22679				1.31206
															0.70354				1.99027
															1.54648				2.45522
															1.70013				1.45051
															2.60525				1.87073
															1.63704				0.825227

## Sheet: Fig. 4d
	Statistics for individual replicates														Raw signal ratio data
	#	Condition	Replicate	n	Mean	SD	SEM	95%CI_lo	95%CI_hi	Median	p (Shapiro-Wilk)				Signal ratio
	1	SP222	1	211	1.56258	0.79349	0.05476	1.45464	1.67053	1.41651	0				SP222
	2	SP222	2	214	1.7201	1.04194	0.07139	1.57938	1.86083	1.49803	0				Replicate 1	Replicate 2	Replicate 3
	3	SP222	3	175	1.65199	1.08113	0.08196	1.49023	1.81376	1.36522	0				1.35933	0.648071	0.354434
															0.330486	0.483704	0.468339
															2.62066	2.68433	1.46074
															0.673086	3.84902	2.01446
	Statistics for conditions														3.42034	0.542149	0.558373
															0.851328	1.31213	2.87019
	#	Condition	n	Mean	SD	SEM	95%CI_lo	95%CI_hi							1.61492	0.417408	0.965529
	1	SP222	3	1.64489	0.079	0.05586	1.40454	1.88524							1.19573	2.78489	0.396465
															0.613019	4.74789	0.902379
															0.884108	3.39694	0.35851
															0.923149	2.51171	0.650349
															0.764389	0.551759	5.12926
															0.467817	0.411514	0.525581
															0.99479	0.529674	0.36129
															1.41148	1.14393	0.626865
															0.780928	2.35754	1.62356
															0.562423	4.75212	4.14666
															0.819711	1.04369	4.23787
															2.38743	4.34784	3.03356
															3.92551	1.47165	0.778496
															1.07982	4.59389	2.07941
															2.68619	0.469799	0.357631
															1.84954	3.29039	5.54815
															0.371239	2.93418	1.67366
															3.04341	2.90653	3.72391
															1.19979	0.986338	4.97204
															2.4367	2.1437	3.57243
															4.00313	1.5248	0.491483
															0.981338	0.649404	0.612437
															2.44955	2.95867	3.80955
															0.535252	0.519034	1.42006
															2.3464	3.10939	0.533361
															2.70393	2.08549	0.790538
															0.740918	0.470945	0.754502
															2.58654	3.59016	1.71936
															3.16957	0.53502	2.62139
															1.90296	1.56333	0.716232
															1.05803	0.366947	0.836588
															1.02893	2.72471	0.385401
															0.529977	3.72247	2.64415
															1.83952	0.69838	0.516658
															2.63161	2.55284	2.4939
															0.391048	0.837789	2.51058
															1.0971	0.458891	3.3604
															1.67693	0.773345	1.87185
															1.2469	2.41664	3.16763
															1.2151	0.575385	1.73554
															1.14476	2.53467	2.04529
															2.61738	4.55939	1.20209
															3.28185	1.36449	2.83304
															2.10061	2.46965	2.6671
															1.15081	0.448665	1.24552
															1.89151	0.972929	3.72152
															2.65873	1.66075	3.00593
															1.78493	4.86743	0.890971
															1.61297	1.08383	0.535363
															2.65743	3.55161	2.59213
															1.75772	0.718397	1.67246
															3.42062	3.19549	0.992923
															1.26799	1.12867	1.58032
															1.54897	0.617091	1.59564
															2.22635	1.66599	0.880692
															0.55412	1.80395	0.544159
															2.23474	2.53794	0.730649
															1.23965	3.3482	1.56282
															2.08487	0.617195	0.981411
															2.05091	4.21144	2.19607
															1.52234	1.07982	0.792047
															2.21497	0.871933	3.13285
															2.90819	1.48117	2.18434
															1.43042	3.53832	1.22484
															1.54773	1.60566	2.76371
															1.82563	3.65563	2.14779
															1.27458	0.776903	1.49419
															0.734307	1.3632	3.86694
															2.18492	1.90891	1.20272
															1.27842	3.11581	0.732516
															1.30247	1.20044	1.60029
															1.71288	1.11796	0.674199
															1.94574	2.51967	1.29237
															1.57933	2.60366	3.31369
															1.71501	4.01927	0.790385
															1.73507	3.92463	2.71531
															0.768542	2.05229	0.88765
															3.03364	1.22518	4.61021
															1.18339	1.55159	0.924942
															2.41843	2.11897	0.698176
															0.917242	2.27718	2.37427
															2.45609	1.63738	1.8501
															0.488701	2.02548	2.88682
															1.70733	0.413577	0.803852
															0.804765	3.23007	1.96158
															1.62307	2.02899	2.00778
															1.72031	1.27531	1.94662
															2.5646	3.38947	0.968996
															5.31888	1.92806	1.57817
															1.81509	1.54072	0.967165
															0.910893	3.81344	1.06426
															0.558629	2.32437	2.93015
															1.41651	0.965143	1.79849
															2.87478	2.80067	0.840193
															2.53683	0.735304	2.46853
															0.677616	1.49202	3.15151
															1.46029	1.49514	1.64883
															2.97447	1.60466	0.850009
															1.7189	0.993262	0.605505
															2.22093	2.27332	1.40678
															1.0674	3.35432	3.28597
															1.24811	1.15408	1.09018
															2.15449	0.663045	0.972693
															1.48139	2.78345	2.21128
															1.85155	1.3758	2.61144
															1.47279	1.12965	1.81977
															1.29422	0.701921	1.57114
															0.982975	2.53694	4.27796
															1.52482	0.96706	0.872362
															1.50422	1.10319	2.24478
															1.56528	1.30783	1.91918
															1.58399	0.664467	0.776921
															1.20381	2.38605	1.09959
															1.00107	1.22957	0.700707
															1.04997	2.55904	0.636452
															1.33697	1.09794	1.42269
															1.33008	1.63906	0.887513
															1.68764	1.44426	0.816711
															2.46777	3.27317	0.580554
															2.6875	2.11579	1.19671
															2.50844	0.869058	1.90093
															1.17365	0.944958	1.37431
															1.85211	1.31693	3.11066
															1.04382	1.56035	1.87898
															1.13515	2.32576	1.12099
															0.950102	0.922907	1.63122
															1.53102	1.8574	2.14136
															0.616521	3.01689	1.27171
															1.31222	2.48232	1.34686
															1.86536	1.42573	0.903118
															1.8931	0.537721	2.47588
															0.648206	1.9372	0.969003
															0.904915	1.06415	1.19094
															2.59612	0.947316	3.27012
															1.91783	1.59724	0.896638
															1.44395	1.50092	1.37978
															2.05568	2.2383	1.15629
															1.69576	2.42134	1.58124
															1.03666	0.882509	2.70229
															2.02929	0.946975	0.582187
															1.30211	1.58493	0.943412
															1.59734	2.15684	1.28293
															1.59932	1.56409	1.60132
															1.1599	1.86601	2.42876
															1.02571	2.01988	1.71303
															2.37355	3.20207	1.202
															0.976988	2.33703	2.05258
															0.707979	2.24315	0.691165
															1.72911	0.914026	0.950794
															2.242	1.99734	0.814903
															0.978882	1.21952	2.49821
															1.92277	1.6875	2.06646
															0.841917	1.064	0.888395
															2.58314	1.51789	0.281974
															0.867291	0.861462	0.426463
															1.41162	0.619474	2.27346
															0.784879	2.61418	0.407726
															0.987634	0.668664	0.434079
															1.16866	2.30806	1.36522
															0.879945	1.74815	1.19833
															2.49382	1.75926	0.740908
															1.10638	0.656937	0.785368
															2.28661	1.88631	1.03949
															0.90423	0.929238	1.22298
															0.953372	2.99863	0.484947
															1.03819	2.17593	1.05023
															0.707644	1.46376	0.736399
															2.1799	1.69559	2.62111
															1.65694	1.06239
															1.72209	1.2182
															1.46961	1.18248
															0.933557	1.33233
															1.16184	1.52783
															0.881409	0.752513
															2.1816	1.62647
															1.32749	1.54641
															2.18157	0.714179
															0.653948	2.15429
															2.53197	2.00217
															1.37189	1.4033
															2.26114	1.87337
															1.23022	0.628624
															2.15106	0.886677
															1.16203	0.88957
															1.14303	0.608613
															2.34291	0.839484
															0.891186	1.49237
															0.245313	0.767578
															0.269654	0.528488
															3.17329	0.474009
															0.891899	0.88664
															0.449861	0.455656
															0.600327	0.322073
															0.333548	0.554043
															0.561579	1.00841
															1.76328	0.459947
															0.943972	1.19898
															0.7508	0.835258
															0.989084	0.433046
															1.67381	1.31427
															0.832132	1.14337
															0.970732	1.90213
															1.39354	2.56141
															1.31936	1.22117
																0.737876
																1.20958
																1.52572

## Sheet: Fig. 5c
	Statistics for individual replicates														Raw sinuosity data
	#	Condition	Replicate	n	Mean	SD	SEM	95%CI_lo	95%CI_hi	Median	p (Shapiro-Wilk)				Sinuosity
	1	SP150	1	100	1.00188	0.00196	0.0002	1.00149	1.00227	1.00114	0				WT			SP215			SP150
	2	SP150	2	100	1.00195	0.00233	0.00023	1.00149	1.00242	1.00127	0				Replicate 1	Replicate 2	Replicate 3	Replicate 1	Replicate 2	Replicate 3	Replicate 1	Replicate 2	Replicate 3
	3	SP150	3	100	1.00167	0.00194	0.00019	1.00128	1.00206	1.00102	0				1.05303	1.03945	1.0207	1.03857	1.04905	1.01899	1.00246	1.0036	1.00029
	4	SP215	1	100	1.04224	0.01666	0.00167	1.03892	1.04557	1.03837	0.01				1.03247	1.04205	1.01454	1.0474	1.02866	1.04936	1.00032	1.00104	1.00017
	5	SP215	2	100	1.03891	0.01548	0.00156	1.03582	1.04199	1.03686	0.013				1.0189	1.05625	1.06852	1.0688	1.03256	1.02392	1.00002	1.00407	1.00003
	6	SP215	3	100	1.04328	0.015	0.00151	1.04029	1.04627	1.04306	0.52				1.06245	1.02692	1.07863	1.03795	1.02119	1.05811	1.0008	1.00073	1.00268
	7	WT	1	100	1.04666	0.01674	0.00168	1.04332	1.05	1.04502	0.244				1.03882	1.05419	1.02576	1.04858	1.05321	1.04673	1.0072	1.00274	1.00079
	8	WT	2	100	1.0469	0.01667	0.00168	1.04357	1.05022	1.04464	0.066				1.03039	1.02801	1.08136	1.03027	1.07319	1.03245	1.00666	1.00054	1.00107
	9	WT	3	100	1.0416	0.01847	0.00186	1.03792	1.04528	1.03981	0.008				1.05489	1.03293	1.03728	1.01946	1.01722	1.02448	1.0011	1.00211	1.00066
															1.02628	1.03441	1.04024	1.03592	1.02729	1.04953	1.00146	1.00027	1.00028
															1.03335	1.07901	1.06037	1.04708	1.02435	1.02375	1.00206	1.01166	1.003
															1.06912	1.03237	1.04043	1.07938	1.01782	1.0353	1.00602	1.0017	1.00013
	Statistics for conditions														1.09289	1.03886	1.03595	1.03313	1.04786	1.03251	1.00179	1.00164	1.00105
															1.04008	1.05682	1.03599	1.0273	1.02613	1.038	1.00258	1.00338	1.00033
	#	Condition	n	Mean	SD	SEM	95%CI_lo	95%CI_hi							1.04934	1.04538	1.03005	1.04107	1.03164	1.04646	1.00022	1.00506	1.00358
	1	SP150	3	1.00183	0.00015	0.0001	1.00139	1.00228							1.05598	1.04892	1.04515	1.05215	1.04952	1.02307	1.00035	1.00496	1.00058
	2	SP215	3	1.04148	0.00229	0.00162	1.03452	1.04843							1.03623	1.07118	1.09399	1.06327	1.0272	1.0172	1.00114	1.00069	1.00049
	3	WT	3	1.04505	0.00299	0.00212	1.03595	1.05415							1.01239	1.01862	1.04971	1.06748	1.05564	1.03911	1.00006	1.00001	1.00453
															1.02697	1.02536	1.03936	1.03306	1.04243	1.0216	1.0007	1.00316	1.0006
															1.05191	1.04104	1.01811	1.03869	1.04382	1.06326	1.00726	1.00127	1.0011
															1.03879	1.03174	1.03047	1.02322	1.02704	1.03456	1.00013	1.00127	1.00187
	Statistics for comparison of means between conditions														1.06271	1.04275	1.04893	1.04311	1.03184	1.05856	1.00213	1.00055	1.00007
															1.02879	1.04389	1.0593	1.02415	1.03032	1.03054	1.00147	1.00005	1.0013
	#	Condition	Difference	95%CI_lo	95%CI_hi	p value									1.09151	1.05223	1.04747	1.03667	1.03573	1.04593	1.00311	1.00498	1.00192
	1	WT vs SP150	-0.04322	-0.05063	-0.03581	0.00155798									1.02251	1.0427	1.04579	1.04917	1.03914	1.04225	1.00205	1.00084	1.00371
	2	WT vs SP215	-0.00358	-0.00978	0.00263	0.180084									1.05981	1.02991	1.05452	1.04547	1.00762	1.06607	1.0022	1.0003	1.00115
															1.06418	1.03397	1.05396	1.02915	1.05607	1.03571	1.00039	1.00011	1.00103
															1.07494	1.06175	1.06265	1.02148	1.02323	1.05233	1.00175	1.00021	1.00117
															1.07394	1.02128	1.03256	1.06962	1.03115	1.02861	1.00266	1.00045	1.00015
															1.04697	1.06902	1.04265	1.0212	1.04506	1.02862	1.00082	1.00737	1.00172
															1.05958	1.07666	1.03171	1.05439	1.04361	1.0423	1.00029	1.00048	1.00012
															1.0582	1.0475	1.04015	1.01865	1.03437	1.02751	1.00096	1.00112	1.00499
															1.03716	1.0498	1.01933	1.02163	1.06137	1.02316	1.00043	1.00018	1.00209
															1.02184	1.03696	1.0201	1.04848	1.04304	1.04562	1.00199	1.00206	1.00027
															1.03291	1.02347	1.04919	1.05505	1.04032	1.06273	1.00508	1.00004	1.00088
															1.04229	1.07002	1.04762	1.06026	1.0461	1.05994	1.00062	1.00004	1.00437
															1.03147	1.02138	1.01954	1.03766	1.06688	1.03553	1.00003	1.00322	1.00015
															1.05601	1.05861	1.01548	1.03482	1.04679	1.05186	1.00113	1.01223	1.00021
															1.0547	1.09352	1.04109	1.0586	1.07629	1.06696	1.00104	1.00148	1.00062
															1.04429	1.04059	1.06044	1.03369	1.03286	1.04003	1.006	1.00251	1.00084
															1.02986	1.05159	1.00993	1.0544	1.0429	1.03809	1.00126	1.00672	1
															1.04424	1.06685	1.03767	1.02568	1.04895	1.04491	1.00057	1.0026	1.0022
															1.05352	1.07192	1.03947	1.02622	1.02347	1.05258	1.00238	1.00037	1.00017
															1.05531	1.05991	1.03143	1.06786	1.03499	1.04281	1.00324	1.00079	1.00003
															1.06985	1.05012	1.05857	1.0207	1.03884	1.02451	1.00121	1.00209	1.00092
															1.02543	1.07021	1.02757	1.05284	1.01782	1.04024	1.00068	1.00141	1.00128
															1.06351	1.05545	1.05682	1.03318	1.02956	1.05479	1.00145	1.00227	1.00089
															1.03952	1.02831	1.02673	1.06601	1.04105	1.03921	1.002	1.00165	1.00052
															1.05639	1.04925	1.03079	1.03195	1.01793	1.04894	1.00012	1.00068	1.00195
															1.07132	1.05905	1.06892	1.03938	1.07783	1.03347	1.00105	1.00102	1.00001
															1.03166	1.07893	1.01773	1.02247	1.05332	1.04989	1.0027	1.00023	1.00028
															1.04291	1.04191	1.03458	1.06346	1.02841	1.0283	1.00085	1.00208	1.00154
															1.05813	1.04872	1.05034	1.05268	1.02961	1.02341	1.00049	1.00009	1.00157
															1.02189	1.05117	1.02763	1.02571	1.03113	1.01398	1.00038	1.00005	1.0001
															1.02891	1.06276	1.02843	1.03854	1.06339	1.04331	1.00009	1.00033	1.0001
															1.04228	1.04835	1.0273	1.03578	1.01143	1.05232	1.00045	1.00089	1.00035
															1.05283	1.07006	1.01926	1.06019	1.05356	1.03076	1.00181	1.00304	1.00285
															1.03094	1.07305	1.02425	1.02742	1.04101	1.0193	1.00506	1.00192	1.00277
															1.04857	1.0365	1.04814	1.05517	1.03616	1.03835	1.00113	1.00076	1.00107
															1.05617	1.05278	1.04833	1.03476	1.033	1.0367	1.00004	1.00268	1.00054
															1.02339	1.0708	1.10073	1.04436	1.0396	1.05901	1.00223	1.00078	1.00197
															1.04075	1.06502	1.06726	1.03505	1.00485	1.04041	1.00152	1.0003	1.00191
															1.07394	1.04767	1.01803	1.03577	1.0365	1.04942	1.00304	1.00003	1.0049
															1.0616	1.0339	1.05489	1.04038	1.03645	1.04838	1.00021	1.00248	1.00324
															1.04511	1.04347	1.02137	1.07056	1.02526	1.02908	1.00091	1.00164	1.00015
															1.03584	1.03428	1.03504	1.07652	1.06172	1.04337	1.00001	1.00015	1.00064
															1.04493	1.06592	1.03762	1.029	1.01376	1.04592	1.00985	1.00066	1.00457
															1.05577	1.04017	1.02766	1.01796	1.03194	1.05493	1.00087	1.00301	1.00057
															1.07182	1.0534	1.01263	1.02372	1.04651	1.08408	1.00019	1.00187	1.00024
															1.01277	1.0377	1.07706	1.06407	1.03767	1.05831	1.00039	1.00292	1.00125
															1.04137	1.02945	1.0217	1.07254	1.04084	1.05594	1.00081	1.00002	1.00223
															1.02267	1.0596	1.05796	1.03397	1.03503	1.02929	1.00218	1.01144	1.00256
															1.04811	1.03295	1.04304	1.05074	1.08287	1.05551	1.00604	1.0001	1.0028
															1.05844	1.03105	1.02888	1.04189	1.00635	1.05704	1.0031	1.00041	1.00019
															1.05062	1.06911	1.06333	1.05709	1.03833	1.07726	1.00485	1.00223	1.00254
															1.04123	1.07911	1.03017	1.0382	1.03025	1.04665	1.00143	1.00177	1.00355
															1.06902	1.03029	1.05374	1.04784	1.04287	1.04942	1.00482	1.00526	1.00005
															1.02692	1.02731	1.0229	1.07149	1.03887	1.02858	1.00474	1.00069	1.00001
															1.03547	1.04033	1.05369	1.03812	1.06918	1.02677	1.00064	1.00042	1.00055
															1.05116	1.03619	1.01737	1.03744	1.0289	1.07753	1.00158	1.00216	1.00032
															1.04235	1.02937	1.0341	1.0485	1.045	1.06451	1.00038	1.0026	1.00054
															1.0396	1.04313	1.04443	1.02529	1.0349	1.03268	1.00111	1.00313	1.00259
															1.05698	1.03365	1.05178	1.06237	1.03623	1.07515	1.00113	1.00257	1.00096
															1.04876	1.06569	1.02363	1.02384	1.02271	1.04534	1.00002	1.00032	1.00011
															1.06211	1.01975	1.0357	1.0132	1.06237	1.05704	1.00362	1.00033	1.00006
															1.07369	1.0711	1.06628	1.03204	1.03771	1.03548	1.00024	1.00085	1.00346
															1.0738	1.03918	1.05457	1.01044	1.03722	1.05202	1.00039	1.00117	1.0012
															1.02702	1.04975	1.04827	1.06543	1.0478	1.05312	1.00177	1.00316	1.00368
															1.04865	1.05845	1.04295	1.01811	1.03069	1.02039	1.00281	1.00154	1.00534
															1.03803	1.03688	1.02995	1.05823	1.0385	1.01358	1.00076	1.0058	1.00365
															1.03977	1.03176	1.02195	1.02759	1.03635	1.07038	1.00008	1.00127	1.00102
															1.05666	1.04045	1.0727	1.04361	1.06757	1.03325	1.00632	1.00233	1.00048
															1.05164	1.02462	1.01839	1.02591	1.03537	1.03982	1.00164	1.00152	1.00799
															1.07441	1.05679	1.05011	1.05611	1.03848	1.05805	1.0009	1.00158	1.00197
															1.05589	1.03227	1.04153	1.03761	1.03252	1.04221	1.00211	1.00001	1.00821
															1.03134	1.02586	1.06646	1.03634	1.03759	1.0509	1.00039	1.00039	1.00362
															1.02507	1.04956	1.03197	1.07552	1.03514	1.05577	1.00356	1.00077	1.00025
															1.03962	1.04603	1.03161	1.02147	1.06727	1.06282	1.00384	1.00361	1.00633
															1.05123	1.03173	1.06224	1.03604	1.02675	1.04532	1.0006	1.00085	1.00014
															1.04005	1.06387	1.02808	1.05901	1.03829	1.04043	1.00051	1.00267	1.01045
															1.02577	1.01396	1.04438	1.06421	1.03619	1.03936	1.00113	1.00084	1.00118
															1.04126	1.05184	1.06105	1.02626	1.05615	1.04501	1.00152	1.00004	1.00047

## Sheet: Fig. 6c
	Statistics for individual replicates														Raw sinuosity data
	#	Condition	Replicate	n	Mean	SD	SEM	95%CI_lo	95%CI_hi	Median	p (Shapiro-Wilk)				Sinuosity
	1	JR54	1	100	1.04589	0.0174	0.00175	1.04242	1.04936	1.04389	0.145				JR54			SP186			SP187
	2	JR54	2	100	1.04153	0.01785	0.00179	1.03797	1.04509	1.03831	0.003				Replicate 1	Replicate 2	Replicate 3	Replicate 1	Replicate 2	Replicate 3	Replicate 1	Replicate 2	Replicate 3
	3	JR54	3	100	1.04286	0.01581	0.00159	1.03971	1.04602	1.04148	0.009				1.06969	1.077	1.05982	1.00172	1.00461	1.00448	1.00082	1.00707	1.00023
	4	SP186	1	100	1.00463	0.00324	0.00033	1.00398	1.00528	1.0038	0				1.08399	1.06101	1.06448	1.00154	1.0048	1.00355	1.00164	1.00039	1.00166
	5	SP186	2	100	1.00513	0.00382	0.00038	1.00437	1.00589	1.00418	0				1.07809	1.04083	1.05626	1.00802	1.00266	1.00142	1.00058	1.00003	1.00409
	6	SP186	3	100	1.00496	0.00391	0.00039	1.00418	1.00574	1.00405	0				1.0575	1.04406	1.05589	1.00111	1.00278	1.01882	1.0045	1.00219	1.00366
	7	SP187	1	100	1.00383	0.00402	0.0004	1.00303	1.00463	1.00207	0				1.04388	1.07459	1.03491	1.00114	1.00233	1.00107	1.00413	1.00554	1.01589
	8	SP187	2	100	1.00407	0.00336	0.00034	1.0034	1.00474	1.00368	0				1.04105	1.04608	1.05393	1.00333	1.00191	1.0015	1.0033	1.00193	1.00219
	9	SP187	3	100	1.00415	0.00391	0.00039	1.00337	1.00493	1.00314	0				1.06644	1.06025	1.07179	1.01074	1.00355	1.0022	1.00368	1.00757	1.0017
															1.05115	1.04502	1.0833	1.00488	1.00548	1.00054	1.00102	1.00753	1.00281
															1.07386	1.12529	1.04986	1.00773	1.00087	1.00038	1.00195	1.00423	1.01217
															1.07693	1.06152	1.06773	1.00376	1.00183	1.01531	1.00141	1.00455	1.00335
	Statistics for conditions														1.05513	1.07148	1.04047	1.00298	1.00119	1.00306	1.00121	1.0061	1.00029
															1.08481	1.05914	1.06251	1.00382	1.00336	1.00993	1.01008	1.00422	1.00623
	#	Condition	n	Mean	SD	SEM	95%CI_lo	95%CI_hi							1.04777	1.06798	1.04941	1.0055	1.00514	1.00091	1.00084	1.00926	1.01094
	1	JR54	3	1.04343	0.00224	0.00158	1.03663	1.05023							1.05633	1.04975	1.06553	1.0113	1.00142	1.00333	1.00172	1.00322	1.00048
	2	SP186	3	1.00491	0.00025	0.00018	1.00413	1.00568							1.05481	1.06945	1.06845	1.00664	1.01421	1.00333	1.01271	1.00317	1.00027
	3	SP187	3	1.00402	0.00017	0.00012	1.00351	1.00453							1.04612	1.03642	1.09764	1.00406	1.0032	1.01149	1.00019	1.00172	1.00389
															1.07835	1.06948	1.07197	1.00317	1.00654	1.00109	1.00306	1.0043	1.00245
															1.05198	1.03822	1.0413	1.00469	1.00367	1.0049	1.00468	1.00398	1.00446
															1.0562	1.07255	1.05872	1.00155	1.0031	1.0112	1.0004	1.00002	1.01047
	Statistics for comparison of means between conditions														1.10098	1.08155	1.05303	1.0056	1.01905	1.00029	1.00101	1.00413	1.00845
															1.04032	1.04553	1.06171	1.00376	1.00616	1.00053	1.01174	1.00382	1.00171
	#	Condition	Difference	95%CI_lo	95%CI_hi	p value									1.0827	1.07823	1.04502	1.00931	1.00481	1.00436	1.00003	1.0011	1.0015
	1	JR54 vs SP186	-0.03852	-0.04398	-0.03307	0.000985									1.04916	1.06162	1.1069	1.0005	1.00447	1.00355	1.00139	1.00512	1.00392
	2	JR54 vs SP187	-0.03941	-0.04492	-0.0339	0.00101									1.02775	1.04574	1.0138	1.00129	1.01206	1.01186	1.0018	1.00003	1.00018
															1.05274	1.0573	1.05757	1.00255	1.00574	1.00495	1.00144	1.00111	1.0021
															1.02914	1.0757	1.06406	1.00903	1.0152	1.00203	1.01806	1.00054	1.00607
															1.1286	1.05845	1.07709	1.00113	1.00553	1.00214	1.00581	1.0105	1.00143
															1.05444	1.11603	1.0691	1.00572	1.0058	1.00003	1.00023	1.00302	1.00695
															1.04008	1.05522	1.05613	1.00563	1.00237	1.00743	1.00625	1.00143	1.00122
															1.0817	1.08419	1.02753	1.00363	1.01225	1.00877	1.00676	1.00521	1.0002
															1.08193	1.04574	1.05055	1.00307	1.00774	1.00119	1.00119	1.00498	1.00611
															1.1201	1.0863	1.03989	1.01358	1.00223	1.00408	1.00541	1.00768	1.00124
															1.09774	1.03376	1.08211	1.00067	1.0008	1.01528	1.0017	1.0091	1.00098
															1.02635	1.07422	1.06997	1.00014	1.00691	1.00233	1.00289	1.00865	1.0079
															1.06688	1.04394	1.03688	1.01302	1.00586	1.0099	1.00205	1.00388	1.00281
															1.05492	1.04022	1.04825	1.00138	1.00918	1.00652	1.00679	1.00557	1.00331
															1.10038	1.06816	1.0948	1.00525	1.00374	1.002	1.00121	1.00274	1.0064
															1.02516	1.08554	1.1109	1.00358	1.00461	1.00175	1.00208	1.00312	1.00616
															1.0669	1.05932	1.06134	1.00448	1.0006	1.00536	1.00481	1.00322	1.00329
															1.07269	1.0494	1.08366	1.00063	1.00286	1.00805	1.00311	1.0016	1.01172
															1.07855	1.06379	1.07815	1.00244	1.01406	1.00401	1.0018	1.00014	1.00792
															1.09841	1.0564	1.05603	1.00581	1.00115	1.00302	1.00082	1.00074	1.00889
															1.06042	1.09671	1.04066	1.00273	1.00302	1.0023	1.00955	1.0047	1.00038
															1.03427	1.01963	1.04842	1.00205	1.00222	1.00122	1.0015	1.00032	1.00527
															1.03961	1.0327	1.06765	1.01146	1.00876	1.00705	1.00488	1.00192	1.00378
															1.08489	1.05346	1.05639	1.00148	1.00108	1.00455	1.0019	1.00041	1.00443
															1.06026	1.12252	1.11228	1.00325	1.00608	1.00137	1.00062	1.0081	1.00077
															1.04659	1.03085	1.08059	1.00468	1.01617	1.00015	1.00269	1.00625	1.0019
															1.10818	1.05244	1.08051	1.0067	1.00044	1.00269	1.00301	1.00222	1.00356
															1.04606	1.07539	1.05979	1.00841	1.00307	1.00822	1.0036	1.00349	1.00151
															1.04433	1.08342	1.04068	1.00094	1.00277	1.00261	1.01002	1.0025	1.00017
															1.06671	1.03527	1.06435	1.00167	1.00254	1.00249	1.00547	1.00833	1.00133
															1.06288	1.05031	1.04966	1.00244	1.00544	1.0031	1.0072	1.00242	1.00192
															1.12472	1.03273	1.0219	1.00239	1.00377	1.00417	1.00057	1.00044	1.00532
															1.0725	1.03178	1.06421	1.00389	1.0013	1.00631	1.00188	1.0012	1.00041
															1.08768	1.07711	1.08574	1.01133	1.00217	1.00821	1.00165	1.02344	1.0028
															1.07763	1.05154	1.05834	1.00824	1.0063	1.01097	1.00092	1.00072	1.00132
															1.03032	1.08833	1.07651	1.01065	1.00238	1.01218	1.00664	1.0019	1.00318
															1.07105	1.08406	1.09819	1.00418	1.004	1.0047	1.00014	1.01053	1.00295
															1.06109	1.0354	1.03327	1.00479	1.00547	1.00417	1.00416	1.00583	1.00149
															1.06416	1.03487	1.05917	1.00385	1.00512	1.01165	1.00045	1.00415	1.00085
															1.05405	1.0624	1.06048	1.00486	1.0069	1.00111	1.00006	1.00502	1.0006
															1.03816	1.07196	1.08267	1.00733	1.00591	1.00041	1.00159	1.00386	1.00217
															1.07744	1.04909	1.0258	1.00318	1.01254	1.00452	1.00798	1.00014	1.00491
															1.06143	1.05059	1.04963	1.00422	1.0046	1.00604	1.00672	1.00081	1.00233
															1.07514	1.06239	1.04308	1.0013	1.00152	1.00242	1.00778	1.00523	1.00019
															1.04205	1.05527	1.03948	1.00378	1.00376	1.00107	1.00083	1.00353	1.00155
															1.05353	1.0851	1.06144	1.00538	1.00144	1.00338	1.0132	1.0063	1.00356
															1.14733	1.04821	1.05984	1.01112	1.00403	1.01	1.00094	1.00538	1.00256
															1.06388	1.07895	1.09194	1.00737	1.00189	1.00808	1.01672	1.00101	1.0031
															1.06587	1.0508	1.03396	1.00229	1.00306	1.00378	1.00456	1.00125	1.01094
															1.03956	1.06416	1.02944	1.00514	1.00362	1.0057	1.00211	1.00159	1.00058
															1.09608	1.0576	1.06193	1.00306	1.00734	1.00376	1.00493	1.00108	1.00048
															1.07453	1.08589	1.07468	1.00311	1.01087	1.00665	1.00228	1.00499	1.00318
															1.06381	1.06675	1.00914	1.00055	1.00071	1.00975	1.00286	1.00606	1.00557
															1.02177	1.09431	1.03008	1.00327	1.00674	1.00166	1.00551	1.00355	1.00527
															1.05697	1.08648	1.10308	1.00592	1.01402	1.00657	1.0057	1.00065	1.00213
															1.06662	1.06827	1.04712	1.00384	1.00898	1.00457	1.00439	1.00396	1.01684
															1.06676	1.04063	1.03399	1.00185	1.00241	1.00719	1.00155	1.00212	1.00017
															1.08897	1.09228	1.09086	1.01259	1.00665	1.0007	1.00132	1.00218	1.0136
															1.04106	1.03752	1.04298	1.0023	1.00114	1.00783	1.0013	1.00159	1.00368
															1.03756	1.06838	1.05278	1.00625	1.00352	1.01249	1.00035	1.00288	1.00501
															1.02502	1.07924	1.05696	1.00098	1.00803	1.00569	1.00188	1.00441	1.0026
															1.05001	1.07513	1.06513	1.00106	1.00594	1.00283	1.00887	1.00316	1.00016
															1.08934	1.04435	1.04964	1.00435	1.00235	1.00248	1.00167	1.00721	1.00241
															1.03624	1.0342	1.10023	1.00377	1.00583	1.00109	1.01942	1.00322	1.00532
															1.07856	1.04267	1.09655	1.00696	1.01075	1.00933	1.00143	1.00527	1.00319
															1.04287	1.06003	1.05445	1.00815	1.01016	1.00865	1.00307	1.00801	1.01186
															1.05748	1.09882	1.08904	1.00671	1.00167	1.00103	1.00103	1.00158	1.0187
															1.04574	1.07411	1.03276	1.01081	1.007	1.00252	1.00459	1.00059	1.00287
															1.0484	1.04335	1.07329	1.00332	1.00418	1.00472	1.0014	1.00408	1.00015
															1.12632	1.06027	1.07313	1.00272	1.00301	1.00172	1.00168	1.01024	1.00625
															1.09945	1.04197	1.0461	1.00143	1.00597	1.00044	1.00049	1.00135	1.00392
															1.17709	1.05084	1.05747	1.00185	1.00418	1.00734	1.00259	1.00867	1.00478
															1.10618	1.05164	1.05596	1.00248	1.0032	1.01098	1.01397	1.00395	1.00945
															1.06897	1.05505	1.05075	1.0025	1.00124	1.00362	1.00005	1.00596	1.00232
															1.04114	1.06044	1.05238	1.01004	1.00787	1.00696	1.00593	1.00209	1.00541
															1.02315	1.08005	1.08289	1.00123	1.00478	1.00511	1.0015	1.00606	1.00054
															1.07016	1.04718	1.04423	1.00477	1.00064	1.00624	1.00065	1.00502	1.00926
															1.06309	1.12591	1.0433	1.00605	1.00663	1.00159	1.0069	1.00974	1.0064

[truncated: 40 more sheets: Fig. 6d, Fig. 6e, Fig. 7b, Fig. 7d, Fig. 8g, SupFig. 1a, SupFig. 1b, SupFig. 1d, SupFig. 1e, SupFig. 1f, SupFig. 3a, SupFig. 3b, SupFig. 3d, SupFig. 4b, SupFig. 5a, SupFig. 5b, SupFig. 5c, SupFig. 6a, SupFig. 6b, SupFig. 6c …]
